# Supplementary material for: Unraveling metal effects on CO2 uptake in pyrene-based metal-organic frameworks
Source: Nat Commun. 2025 Feb 11;16:1516. doi: 10.1038/s41467-025-56296-w (PMC11814143; doi:10.1038/s41467-025-56296-w)
Supplement: Supplementary file 3 — Source Data [file 41467_2025_56296_MOESM3_ESM.zip › SourceCode/SuppInf/FigureS5_Ga-TBAPy_InSitu_VariableT_PXRD/Data/GaTBAPy_0171p.dat]

0.002613777476707968 4.228656787586986 2.8683115814679288
0.007841332430123905 5.882125610354965 2.7659856708610615
0.01306888738353984 8.756038472211536 2.6934374598583166
0.018296442336955775 12.189365318894088 2.33919535656281
0.02352399729037171 13.452136243320975 2.164222483545088
0.028751552243787646 13.083126464478323 2.062958737414383
0.03397910719720358 13.561541402392749 1.8735296482735995
0.03920666215061952 14.443607877554552 2.028173036054853
0.04443421710403546 15.918631356235952 2.0828762892053754
0.0496617720574514 17.72504928856837 1.8826936018815643
0.054889327010867336 18.756254322167283 1.9798285716843873
0.060116881964283275 19.11120596965652 1.9137658970554141
0.06534443691769921 19.56412703139974 1.933553327699317
0.07057199187111515 19.48027326625288 1.9659868854067213
0.07579954682453109 15.676003115845877 1.6371651547023247
0.08102710177794703 15.297742720405562 1.5425311242915336
0.08625465673136297 14.373371137801502 1.4747067226914816
0.09148221168477891 14.212227621588177 1.355777811119756
0.09670976663819485 17.571116629946697 1.4179998819448383
0.10193732159161079 17.35357947164792 1.3785476741340046
0.10716487654502672 16.707446793209602 1.3113277047631084
0.11239243149844266 15.846045440258713 1.230298102141615
0.1176199864518586 14.816231454724264 1.2124521031498572
0.12284754140527454 15.196483170385736 1.1473492981277549
0.12807509635869047 16.66332864068112 1.1663148834323367
0.1333026513121064 16.675222869724852 1.212087447747331
0.13853020626552232 16.78709853964905 1.1558179180481831
0.14375776121893824 17.87948372496851 1.1631199224994295
0.14898531617235417 17.00164303845597 1.170607306765706
0.1542128711257701 17.29193390593609 1.1697405626175286
0.15944042607918602 18.077690477310124 1.1537706850307388
0.16466798103260194 18.25621960840151 1.1570277943567817
0.16989553598601786 19.29319907170363 1.1174706432974282
0.1751230909394338 19.02151268746014 1.0698599631446506
0.18035064589284971 17.911962893862405 1.0504203618201218
0.18557820084626564 16.58071099913937 0.9924739191072571
0.19080575579968156 16.803330916804757 1.0138275964177357
0.1960333107530975 15.885276395228486 0.9538230598109917
0.20126086570651341 16.249178390170176 0.9516087672809859
0.20648842065992934 14.96471747020264 0.906358391115567
0.21171597561334526 14.760394043283538 0.8946090599365147
0.2169435305667612 16.234625427294784 0.9354897203465169
0.22217108552017711 17.15518035364589 0.9502774879593615
0.22739864047359304 18.266824948602657 0.9659165871529511
0.23262619542700896 17.846813747870897 0.9204702088643368
0.2378537503804249 17.28377841214265 0.90762429912868
0.2430813053338408 17.69818385708055 0.9191124418103829
0.24830886028725674 18.50814937118873 0.9112273812216004
0.25353641524067266 19.70245755834582 0.9098486622233206
0.2587639701940886 20.165950892215424 0.9202648270861916
0.2639915251475045 19.324809673426152 0.9048958269600148
0.26921908010092044 18.480781893954784 0.9016814459608721
0.27444663505433636 17.481736409054193 0.88876778494169
0.2796741900077523 16.655357861401342 0.8581072228647985
0.2849017449611682 18.02358387686942 0.8791840027322588
0.29012929991458414 18.414130942878522 0.8674961630907299
0.29535685486800006 19.00939554942841 0.8869801686867034
0.300584409821416 18.453952829773332 0.8261359783078157
0.3058119647748319 17.348993887966746 0.7773261316298318
0.31103951972824784 16.605771833314755 0.7636574265705411
0.31626707468166376 16.781201966828228 0.762717745247165
0.3214946296350797 18.04762911509264 0.7966375017171494
0.3267221845884956 19.23863304101088 0.8424094421556547
0.33194973954191154 19.413546130209774 0.840211133698444
0.33717729449532746 19.66761976217167 0.8420557742630636
0.3424048494487434 18.64124192215903 0.8255275261466367
0.3476324044021593 16.80529411836583 0.7965382881900982
0.35285995935557524 17.88227795494212 0.8391203334567828
0.35808751430899116 17.124672983101064 0.8224913800883632
0.3633150692624071 17.015605011157614 0.8139621002653452
0.368542624215823 17.45305972869126 0.8178945257565924
0.37377017916923894 18.135803357419476 0.8056567072337489
0.37899773412265486 18.780320312100955 0.8177172625123557
0.3842252890760708 19.05086660296897 0.8541966482583946
0.3894528440294867 18.341842157998947 0.8635061008669895
0.39468039898290264 18.34959476924377 0.8578229011062583
0.39990795393631856 18.66173184537904 0.8369590249363512
0.4051355088897345 18.533199617886847 0.8259446613099829
0.4103630638431504 18.41833430889194 0.7946574614025794
0.41559061879656634 18.353680591886278 0.7986751120654043
0.42081817374998226 17.58743996200821 0.8013824783030876
0.4260457287033982 17.205924817659223 0.7989134922457946
0.4312732836568141 17.69610131995887 0.7992986453734785
0.43650083861023004 17.36288697084946 0.7750667312028059
0.44172839356364596 17.001594756308922 0.7562704467490841
0.4469559485170619 17.48894290632212 0.7710326637993823
0.4521835034704778 17.873360499055394 0.7795991960450012
0.45741105842389373 17.397110087780366 0.7608180982550883
0.46263861337730966 18.950152274433098 0.7853035862119486
0.4678661683307256 19.411985459123443 0.7877246593317715
0.4730937232841415 20.600314633382055 0.8068906835300593
0.47832127823755743 21.675843883474087 0.8285304547810857
0.48354883319097336 21.146225277509203 0.8142366281734404
0.4887763881443893 20.64294957796135 0.7967069561312384
0.4940039430978052 20.09567107462555 0.7729257564486987
0.49923149805122113 20.068147174609724 0.7661166036891345
0.5044590530046371 19.90776720594496 0.7760237921457628
0.5096866079580531 18.70066336558158 0.7555067130834491
0.5149141629114691 18.134858083795695 0.754469280712986
0.5201417178648851 16.79327777091118 0.7112147269903679
0.525369272818301 17.262523365054818 0.7127599894198979
0.530596827771717 19.12042715584153 0.7419454041208322
0.535824382725133 20.371085702557114 0.7738343988865275
0.541051937678549 21.674794110312625 0.8043745952336496
0.546279492631965 20.483010607399894 0.7896653950366939
0.5515070475853809 19.594279777884832 0.7689964129418959
0.5567346025387969 18.67802723374185 0.7388506410821584
0.5619621574922129 18.36146880842165 0.7205303592672259
0.5671897124456289 17.882208485744187 0.705040505326317
0.5724172673990449 17.968274917438322 0.7020546535352703
0.5776448223524608 18.114325087565582 0.7078268006598795
0.5828723773058768 19.53525168007823 0.7230887167619522
0.5880999322592928 20.571992133838748 0.7530074142497905
0.5933274872127088 19.712819688969805 0.7461016497446571
0.5985550421661248 19.51909575108618 0.7451436496111403
0.6037825971195407 18.69425200561528 0.7212494503915174
0.6090101520729567 19.52738940198055 0.7326703230104639
0.6142377070263727 19.70047546975052 0.733321216053112
0.6194652619797887 19.671188417923158 0.7283669394691251
0.6246928169332047 19.138263648196258 0.7215219347280558
0.6299203718866206 19.71677749175162 0.7271360860615701
0.6351479268400366 19.02223171766056 0.7149822175340449
0.6403754817934526 19.04641064002796 0.7040876731827133
0.6456030367468686 19.93203918650677 0.7092395106919503
0.6508305917002846 19.19438648238346 0.6775564299955376
0.6560581466537005 20.02634707716363 0.680717646926517
0.6612857016071165 19.51587453119196 0.6852641168108402
0.6665132565605325 19.015058198196147 0.6839168039252279
0.6717408115139485 19.711250381723833 0.7124865423719862
0.6769683664673645 21.286727972541357 0.7395177790449273
0.6821959214207804 21.57103006347295 0.7505570955271348
0.6874234763741964 20.721291085239443 0.7345695398925727
0.6926510313276124 20.61354192449483 0.7304535583423694
0.6978785862810284 20.08132383070594 0.7167826533058107
0.7031061412344444 20.768483354783893 0.7249812215781867
0.7083336961878604 21.474604002594642 0.7174639497472458
0.7135612511412763 21.334013143694275 0.7118819907161142
0.7187888060946923 21.693703577902966 0.726409084045383
0.7240163610481083 21.777630998493862 0.7284988258852918
0.7292439160015243 21.38312281168501 0.7507243537397575
0.7344714709549403 22.3049588350267 0.7572709212836639
0.7396990259083562 23.043377791761 0.7736226709360358
0.7449265808617722 24.850055891353804 0.7919922160536752
0.7501541358151882 25.691435760552103 0.8025261270936516
0.7553816907686042 25.89412368279744 0.8080409881381458
0.7606092457220202 27.5146102545324 0.8090735085706363
0.7658368006754361 25.90864358692111 0.7810891899681858
0.7710643556288521 26.30061246739186 0.76897465065356
0.7762919105822681 27.51781370192718 0.775760640641248
0.7815194655356841 27.633042755153294 0.7806445885945352
0.7867470204891001 29.165769268258266 0.811245148649241
0.791974575442516 31.416154669039184 0.8537863934536296
0.797202130395932 31.51432943264613 0.8468612753317001
0.802429685349348 33.200062215791135 0.8812219675338324
0.807657240302764 35.860177216470454 0.9024818120141042
0.81288479525618 37.88496808468331 0.932572340955581
0.8181123502095959 40.77624148520407 0.9655353419418705
0.8233399051630119 41.75853246210901 0.9730663240879925
0.8285674601164279 43.68737845108772 1.005449375214336
0.8337950150698439 45.727475882445944 1.030952270873471
0.8390225700232599 51.05575561329199 1.0913261243584556
0.8442501249766758 54.487991070901835 1.1292852318348436
0.8494776799300918 57.332013236213804 1.170669023194171
0.8547052348835078 56.95635813489526 1.1607007856710494
0.8599327898369238 59.04542790791492 1.1862246069365043
0.8651603447903398 62.6222861718911 1.2393855705629568
0.8703878997437557 64.17497994041533 1.2620589459066227
0.8756154546971717 68.39611275218137 1.3012506756427955
0.8808430096505877 69.75414478137331 1.3164792391872042
0.8860705646040037 71.2976956033324 1.3013970873740248
0.8912981195574197 77.23282669895545 1.3528528290938329
0.8965256745108356 83.25286071608556 1.4023105821172719
0.9017532294642516 85.65449883401311 1.4157962695280524
0.9069807844176676 81.69585460869072 1.3731972356128874
0.9122083393710836 78.18030936598882 1.3412983081900243
0.9174358943244996 79.10351282993908 1.3459124292209226
0.9226634492779155 81.95538653681331 1.3842099912076677
0.9278910042313315 86.68114768124204 1.4265659631249343
0.9331185591847475 88.74723771839955 1.429457096759354
0.9383461141381635 87.0053059695678 1.3952078419797915
0.9435736690915795 89.03571412613697 1.4110906607833886
0.9488012240449955 94.94775331892161 1.4710332307601748
0.9540287789984114 101.26263191536579 1.5331928463235094
0.9592563339518274 104.72643897232223 1.574142775509914
0.9644838889052434 104.22067092291383 1.5732953559154021
0.9697114438586594 103.76628472189468 1.540252707672097
0.9749389988120754 104.03849285234205 1.525881462413083
0.9801665537654913 103.93191075949056 1.4908658248236142
0.9853941087189073 106.30173172636125 1.4994358957952114
0.9906216636723233 107.14316620897908 1.5036724544301794
0.9958492186257393 106.63526855656339 1.51116778669808
1.0010767735791553 107.65102097473044 1.533375957642923
1.0063043285325712 109.29429942385227 1.5527610790086772
1.0115318834859872 113.14876809055248 1.5806766825761978
1.0167594384394032 116.23657515918258 1.585961053915003
1.0219869933928192 120.45795060506686 1.612372409206836
1.0272145483462352 117.76955364615402 1.5893092151487225
1.0324421032996511 116.6285961208853 1.5910479211505277
1.0376696582530671 119.65913747651403 1.6341872551795509
1.042897213206483 129.01049992385398 1.7352477219891145
1.048124768159899 128.92509373891622 1.729489177801501
1.053352323113315 125.44473775993387 1.6814405666553554
1.058579878066731 124.39234549137082 1.644009113508095
1.063807433020147 117.95370862042307 1.577518776273527
1.069034987973563 124.65714873577113 1.635290402610654
1.074262542926979 126.83475554099535 1.6668706919851954
1.079490097880395 128.47250882698498 1.6592803180593516
1.084717652833811 129.05975994317174 1.6573052997648792
1.089945207787227 127.04356984253243 1.636529667210233
1.095172762740643 130.38160949187727 1.6504895575771619
1.1004003176940589 129.39072486003712 1.6606862040531385
1.1056278726474749 135.84405764891514 1.7146725159116878
1.1108554276008908 139.07790491424365 1.7418388942162664
1.1160829825543068 137.21455835876492 1.7044813668340706
1.1213105375077228 132.41371267219193 1.6389800353623178
1.1265380924611388 129.32288092279344 1.6096490066515285
1.1317656474145548 130.35935917222463 1.619007521002024
1.1369932023679707 133.5452032931866 1.6429419541594263
1.1422207573213867 136.4583939754492 1.6710963511363006
1.1474483122748027 137.17422539328257 1.6822066161038298
1.1526758672282187 137.52591318760312 1.6726868839070141
1.1579034221816347 136.96122383186432 1.6670868020201524
1.1631309771350506 134.69106557900002 1.6466223119028125
1.1683585320884666 136.19537425506985 1.652226050865283
1.1735860870418826 135.33733440539137 1.6493458628125357
1.1788136419952986 135.94908598071967 1.6543427599361862
1.1840411969487146 133.21950615245296 1.6148169438555406
1.1892687519021305 136.50922172870656 1.6490111166956516
1.1944963068555465 137.9742122342277 1.6416488944243335
1.1997238618089625 138.49339650550817 1.620950778865131
1.2049514167623785 136.99400958387662 1.6383146984134298
1.2101789717157945 136.14188983942506 1.6375897602157155
1.2154065266692105 136.6519451756186 1.6440373182162968
1.2206340816226264 137.28353103762464 1.654243025509946
1.2258616365760424 137.6462170044252 1.6415649016522118
1.2310891915294584 143.1364336584324 1.6705518246702074
1.2363167464828744 144.87139317456305 1.6944310528200357
1.2415443014362904 147.3047818592014 1.7144651819329046
1.2467718563897063 139.55677873369646 1.6732791113351562
1.2519994113431223 140.16773609329908 1.6844459718677636
1.2572269662965383 142.6230380001123 1.6814887904177354
1.2624545212499543 145.47475515441405 1.6834941490996378
1.2676820762033703 146.90784138144463 1.6899397034322536
1.2729096311567862 137.50871598996895 1.6186031968957477
1.2781371861102022 131.36869252790467 1.5844536004599306
1.2833647410636182 130.0726883872302 1.5787803384492753
1.2885922960170342 131.2489018076331 1.6040268389101142
1.2938198509704502 132.42807237489126 1.606654411203351
1.2990474059238661 130.72135311977257 1.596938882042329
1.3042749608772821 135.88178261696999 1.6225419172938655
1.309502515830698 138.6143205496282 1.6297833544070874
1.314730070784114 143.04635830311057 1.6701696444950112
1.31995762573753 150.47302790390913 1.7387280376482386
1.325185180690946 146.23446125960143 1.697401406355936
1.330412735644362 141.31578934331068 1.6703752166130412
1.335640290597778 134.20132945926585 1.6147771575971683
1.340867845551194 128.7257266464503 1.5827944159469203
1.34609540050461 129.4571167356225 1.5944415322255086
1.351322955458026 131.45041993389177 1.615890501377924
1.356550510411442 128.13336095612706 1.6145835655385468
1.361778065364858 128.3765080104841 1.61983068505679
1.3670056203182739 121.02801480651854 1.5549812358174373
1.3722331752716899 123.70668610142555 1.5665758655304156
1.3774607302251058 130.45962130775692 1.610416146900112
1.3826882851785218 136.23579375641035 1.6539998633842679
1.3879158401319378 139.28266877148346 1.6540252917015625
1.3931433950853538 143.60160503851228 1.6747657273756569
1.3983709500387698 140.96324435900942 1.6487767719017659
1.4035985049921857 138.0026412499544 1.619056274559482
1.4088260599456017 134.2560918743073 1.628131370307134
1.4140536148990177 132.97550805330542 1.6471443675918682
1.4192811698524337 142.27299445623632 1.7503851144005325
1.4245087248058497 144.70284724935385 1.7722617709813926
1.4297362797592656 143.8291576609981 1.770758787308493
1.4349638347126816 140.18448857108115 1.749079644482781
1.4401913896660976 123.42637209532961 1.6053616142068923
1.4454189446195136 124.72396876505029 1.5812383256421503
1.4506464995729296 125.59512972287003 1.5745962831715048
1.4558740545263456 129.99456901868496 1.5905824094247611
1.4611016094797615 126.76943319023813 1.5960423923900522
1.4663291644331775 123.54249500756038 1.5842372115959658
1.4715567193865935 121.67591599466748 1.5610478019809637
1.4767842743400095 122.76560740284624 1.547897182292911
1.4820118292934255 126.87536450902032 1.5888896091410314
1.4872393842468414 129.79821311896865 1.6131031642729596
1.4924669392002574 127.32084894140907 1.6319379574715585
1.4976944941536734 118.97670502240616 1.5831580165595183
1.5029220491070894 116.2784656961628 1.576075910514544
1.5081496040605054 114.04328155044175 1.5414467161871308
1.5133771590139213 116.5135421690635 1.5549328395350162
1.5186047139673373 124.12913289269285 1.6040864551834086
1.5238322689207533 126.15728418103292 1.6100125927178839
1.5290598238741693 128.9085812303264 1.6410628813383585
1.5342873788275853 127.22110176924085 1.609980871040092
1.5395149337810012 122.64111596470474 1.598427403668191
1.5447424887344172 122.9295729165409 1.5779185759031849
1.5499700436878332 123.18497668683155 1.56576132164205
1.5551975986412492 120.10539175677656 1.5120298852360914
1.5604251535946652 125.50165883804796 1.562317125828225
1.5656527085480811 125.73834605922994 1.5691720482524507
1.5708802635014971 136.60928164913145 1.6513761732711973
1.576107818454913 140.35390076763045 1.7003375570670658
1.581335373408329 136.95765452898834 1.68200764308988
1.586562928361745 140.25781654549442 1.7112330990240778
1.591790483315161 133.44236258970673 1.6645561480777025
1.597018038268577 132.5817301647749 1.6450500080166377
1.602245593221993 138.26788190766214 1.6798915874074092
1.607473148175409 141.54489026837697 1.6782401024900033
1.612700703128825 150.47943918822588 1.7295261758481757
1.617928258082241 152.60738864678746 1.7287469054349913
1.623155813035657 151.62287338025408 1.731555537219056
1.628383367989073 152.53106954525296 1.7470224870898692
1.6336109229424889 155.60237491576922 1.7692169356220508
1.6388384778959049 161.93350225988306 1.7990470014405775
1.6440660328493208 166.4182579822531 1.792764118812055
1.6492935878027368 163.99810554674377 1.757807566766167
1.6545211427561528 158.08998512355714 1.7139964466437698
1.6597486977095688 162.23427257707635 1.7329327443756823
1.6649762526629848 170.81488359159349 1.7859873256605652
1.6702038076164007 180.1240733610235 1.8378726874436746
1.6754313625698167 190.4773303318413 1.913427625656373
1.6806589175232327 194.12519217259276 1.9572664482094908
1.6858864724766487 199.81388201847975 1.998702240503961
1.6911140274300647 194.05130739680436 1.9579406555834353
1.6963415823834807 192.18228732052603 1.8995764115977376
1.7015691373368966 180.75787942560845 1.8104942361171346
1.7067966922903126 178.97423110257316 1.7848774271324264
1.7120242472437286 176.25753947010173 1.7718030754329348
1.7172518021971446 174.7636309273363 1.7711638076584186
1.7224793571505606 184.60014089424962 1.82171046679038
1.7277069121039765 195.43290068763218 1.887578777672602
1.7329344670573925 199.411888146063 1.8849188469969629
1.7381620220108085 204.21739590542413 1.9076705247398738
1.7433895769642245 199.61365713535315 1.8452222160395595
1.7486171319176405 207.07945700899148 1.8779954823951504
1.7538446868710564 224.39368969780827 1.9568562196412862
1.7590722418244724 228.47923642172768 1.9708457346364774
1.7642997967778884 229.0689369235749 1.991751394678357
1.7695273517313044 226.74336563992534 1.97074391464383
1.7747549066847204 220.51132362507187 1.9306163079286682
1.7799824616381363 220.3154533684736 1.924405639442761
1.7852100165915523 217.10346507075553 1.8848044423716943
1.7904375715449683 225.08036636661075 1.9212433488438665
1.7956651264983843 224.80578052674997 1.907854872995106
1.8008926814518003 227.5705648201824 1.9068715101120117
1.8061202364052162 226.15892790903172 1.9001000257367804
1.8113477913586322 217.52238792372955 1.8511580076830814
1.8165753463120482 217.2180688838182 1.8278411032466824
1.8218029012654642 217.36687787346705 1.8353063669686316
1.8270304562188802 217.4231130979008 1.8179489494274652
1.8322580111722961 222.132309889118 1.8391152943969402
1.8374855661257121 223.8618331378346 1.8517144075095344
1.842713121079128 235.26781706220876 1.9009291060102322
1.847940676032544 238.00231846664857 1.8965350356681878
1.85316823098596 237.30710383822236 1.8817071960473626
1.858395785939376 237.8204060880749 1.8922204224931132
1.863623340892792 235.18273740900062 1.880756880005025
1.868850895846208 235.66736620577484 1.8707437122859698
1.874078450799624 229.09414423534383 1.8175235788456825
1.87930600575304 229.38169061216095 1.8181549060884579
1.884533560706456 229.1973220531489 1.8218217132604544
1.889761115659872 228.06247190987324 1.8313675346745624
1.894988670613288 235.772663941365 1.8669397108249306
1.9002162255667039 241.29817300907007 1.8658750108519542
1.9054437805201199 241.4915202573146 1.8418014846567208
1.9106713354735358 243.6059458697711 1.8297334386537394
1.9158988904269518 241.94550144305168 1.812624888889847
1.9211264453803678 235.59392069086067 1.779548905342737
1.9263540003337838 234.98259614261949 1.780462229255051
1.9315815552871998 236.75571739894534 1.810194941247972
1.9368091102406157 233.80550456758985 1.8021406119125558
1.9420366651940317 231.93545248585096 1.7835110255090287
1.9472642201474477 230.42828114705003 1.7857512018102648
1.9524917751008637 233.378914351799 1.790107341714512
1.9577193300542797 232.8302913414961 1.7828943154525614
1.9629468850076957 231.84006723105583 1.7760262444302004
1.9681744399611116 233.3350366635918 1.7523027403336835
1.9734019949145276 228.60736441763927 1.7093445833647678
1.9786295498679436 226.5941364392634 1.6966726199356452
1.9838571048213596 221.20050230573867 1.663199946780615
1.9890846597747756 215.80840413307803 1.6576281236360464
1.9943122147281915 214.46415450843068 1.676497603701965
1.9995397696816075 215.70889777805684 1.675562619022182
2.0047673246350235 212.75721814977356 1.6589884172241343
2.0099948795884393 208.8599500138042 1.6211265304582327
2.015222434541855 204.6540656373299 1.5742095288551476
2.0204499894952708 204.8444395701818 1.5794752435776327
2.0256775444486865 211.40946048881815 1.6196602852151332
2.0309050994021023 216.5377710194174 1.6529607582305814
2.036132654355518 222.91424231522066 1.7006573194045995
2.041360209308934 213.58756448398645 1.655402096396817
2.0465877642623496 212.03582779084982 1.6368553241341888
2.0518153192157653 208.16436217259047 1.6136426086077862
2.057042874169181 207.70484772893207 1.634834387960836
2.062270429122597 218.78935963847817 1.691511781596208
2.0674979840760126 218.107700108856 1.7116758439849105
2.0727255390294284 213.1087503175377 1.690663832449666
2.077953093982844 210.95583726887997 1.666296872467811
2.08318064893626 207.35194293447498 1.6337004676663194
2.0884082038896756 211.43128352517022 1.6540347706445067
2.0936357588430914 210.4425848727469 1.6319778556491809
2.098863313796507 215.19504804774704 1.6476985587728776
2.104090868749923 214.50603644648615 1.6379636862225226
2.1093184237033387 212.38621656534448 1.6222193455804523
2.1145459786567544 211.74875879151085 1.6378233813284657
2.11977353361017 203.03870030705528 1.589860404020935
2.125001088563586 209.18548047965808 1.61648693890441
2.1302286435170017 206.26586962087964 1.5969601226301615
2.1354561984704175 203.75836802492847 1.585256908333103
2.140683753423833 202.01998299692815 1.585934126347647
2.145911308377249 203.19509497142622 1.6125074407848188
2.1511388633306647 203.56170663401826 1.6338592683303133
2.1563664182840805 203.2669852948144 1.6077900567851398
2.1615939732374962 206.4072492198607 1.6242361963311724
2.166821528190912 213.41351325739458 1.6717917883254374
2.1720490831443278 221.09464209411254 1.7042536191213609
2.1772766380977435 216.8200058491034 1.6926837302647157
2.1825041930511593 209.88260486379616 1.6395632349309204
2.187731748004575 211.14406379339906 1.6244285884939693
2.192959302957991 210.61600929045184 1.6158848493988682
2.1981868579114066 206.58521077469865 1.5798158815330399
2.2034144128648223 200.83815328689124 1.5774479014567186
2.208641967818238 196.99653458361803 1.5719873757895821
2.213869522771654 198.63866846247817 1.5874831491763877
2.2190970777250696 210.29824069764743 1.6463459672352319
2.2243246326784853 213.9852230704709 1.6462827466987322
2.229552187631901 214.03219214551783 1.635585556691085
2.234779742585317 214.28391910114573 1.616047669706893
2.2400072975387326 210.3962281587997 1.5924586219538128
2.2452348524921484 210.03312284791662 1.5974882039876108
2.250462407445564 214.7596741776502 1.6222608107329273
2.25568996239898 209.17996727267922 1.6037608703949873
2.2609175173523957 210.44367819600893 1.6327662582870943
2.2661450723058114 212.43799165727594 1.6659152998119195
2.271372627259227 210.9051963822688 1.6751845722880037
2.276600182212643 212.88877512994364 1.6862888610491527
2.2818277371660587 216.41074652440938 1.69396200060578
2.2870552921194744 207.54469475971618 1.6327490021779185
2.29228284707289 212.14472713534255 1.651749696086846
2.297510402026306 209.22881293543546 1.6141167274610595
2.3027379569797217 206.54131582633605 1.595574786488793
2.3079655119331375 215.5161519482144 1.6440550084650536
2.3131930668865532 212.49674709348383 1.6541976393953146
2.318420621839969 202.29524082906286 1.6079008754009059
2.3236481767933848 196.95728147046157 1.5770834960245488
2.3288757317468005 190.09324138006681 1.544929070006318
2.3341032867002163 195.60184329666242 1.556808149051776
2.339330841653632 205.6488505753137 1.5872845500853758
2.344558396607048 209.55681898412112 1.6161471303320518
2.3497859515604635 211.07115906885898 1.6017383731238053
2.3550135065138793 213.85614999162965 1.6141063221096212
2.360241061467295 215.7758428280037 1.6328818975211683
2.365468616420711 213.6653569702015 1.6061893247313463
2.3706961713741266 213.09285590570255 1.5830896313812988
2.3759237263275423 219.12787328964154 1.6088342356724632
2.381151281280958 219.53831438056756 1.6191264943835666
2.386378836234374 222.45232931690245 1.6329260976210769
2.3916063911877896 214.15817316437165 1.6025231763130803
2.3968339461412054 204.67567929204674 1.5465420978801592
2.402061501094621 205.72339686373272 1.5461300972744156
2.407289056048037 207.15804841877844 1.5496807077434933
2.4125166110014526 210.16721187104596 1.5594571723539257
2.4177441659548684 214.89151308249563 1.5651061911564803
2.422971720908284 210.24196394390742 1.4966348995517724
2.4281992758617 212.0645933595066 1.4583829525143401
2.4334268308151157 223.17612689059683 1.4479938860772783
2.4386543857685314 231.0220991478329 1.4393912572706495
2.443881940721947 239.35779698718156 1.4260008662256465
2.449109495675363 251.6932148171222 1.422151671733748
2.4543370506287787 269.16511284861895 1.4124873576457626
2.4595646055821945 304.36035384676444 1.4420808687362625
2.4647921605356102 360.27831705411575 1.5149885025939784
2.470019715489026 434.63811797608537 1.6072706758690445
2.4752472704424417 551.0391647806312 1.771658611912499
2.4804748253958575 732.6281846036826 2.02600684206322
2.4857023803492733 990.2448869797873 2.3421211718421766
2.490929935302689 1294.9048106522694 2.6724120301096836
2.496157490256105 1654.2867685954059 3.0181333650958946
2.5013850452095205 1985.6530166039065 3.2994215251825065
2.5066126001629363 2252.878167337174 3.5095445343563956
2.511840155116352 2467.6477258670607 3.6739350557257975
2.517067710069768 2618.5452297079933 3.786177517716099
2.5222952650231836 2767.4517582656167 3.8969023261700415
2.5275228199765993 2996.098945457275 4.0633199750693585
2.532750374930015 3291.35727388459 4.251955881300023
2.537977929883431 3793.9255904483744 4.566948323691631
2.5432054848368466 4451.50063266991 4.944558832668633
2.5484330397902624 5243.194542766071 5.363397142404621
2.553660594743678 5956.369028439095 5.714610853251423
2.558888149697094 6432.009949378761 5.92943155584055
2.5641157046505096 6455.236929587419 5.91386253897716
2.5693432596039254 6068.549998986947 5.724094652067142
2.574570814557341 5340.235153224789 5.357775664522622
2.579798369510757 4468.961501446902 4.897751373883237
2.5850259244641727 3671.3483320661967 4.440018432255441
2.5902534794175884 2973.9484249005973 3.994855256571435
2.595481034371004 2468.4713165700205 3.641988941076268
2.60070858932442 2087.6011766063652 3.357056590562029
2.6059361442778357 1754.5096258307065 3.078510176934948
2.6111636992312515 1476.7639543075047 2.827395387464295
2.6163912541846672 1205.2126731433445 2.549366484065855
2.621618809138083 948.1887950955468 2.262422020788947
2.6268463640914987 733.0269747561875 1.9947192585437965
2.6320739190449145 563.4646111775319 1.7676498341196487
2.6373014739983303 449.0345499274 1.6242608267975076
2.642529028951746 370.6058053979785 1.5273321123246222
2.6477565839051618 314.17336453598045 1.4761506028679923
2.6529841388585775 274.73423987242035 1.4338125678945244
2.6582116938119933 257.75218902707775 1.4452143145486995
2.663439248765409 243.67377201979494 1.4359837403608287
2.668666803718825 233.23862440533088 1.425017271643546
2.6738943586722406 226.9982290276732 1.4308454995960342
2.6791219136256563 218.7070599110843 1.4252372314625397
2.684349468579072 212.4431255379898 1.4298957357410644
2.689577023532488 208.72785771357837 1.4290011453339424
2.6948045784859036 204.07824874869854 1.4319808677632448
2.7000321334393194 203.36630282627868 1.4450345356260328
2.705259688392735 204.68234279629877 1.474627033191829
2.710487243346151 211.69696114649747 1.5220139808967263
2.7157147982995666 215.81931417705957 1.547226606462122
2.7209423532529824 217.34206548800526 1.5722889002721658
2.726169908206398 214.64860534724315 1.5787611183422583
2.731397463159814 209.54152636915447 1.5648800865008028
2.7366250181132297 207.73755536276258 1.5702861235906271
2.7418525730666454 209.25929132490947 1.5760920708360577
2.747080128020061 214.48082892885807 1.598978882694789
2.752307682973477 216.74993988197042 1.6149880611094687
2.7575352379268927 214.86423171626728 1.5992388402962785
2.7627627928803085 209.98556878815253 1.5763129411901968
2.767990347833724 203.81967918273506 1.5349266511307977
2.77321790278714 199.7806709987275 1.5122474772622767
2.7784454577405557 202.7086452527349 1.5413309445047114
2.7836730126939715 207.9461747420341 1.5631629884971359
2.7889005676473873 210.6085960694367 1.5983392566311
2.794128122600803 212.99874967305595 1.607108506684022
2.7993556775542188 204.6906475092951 1.560245986362723
2.8045832325076345 205.08709610984317 1.5452275088481804
2.8098107874610503 211.52547966382758 1.5565698171791646
2.815038342414466 207.99149861822636 1.534710730285544
2.820265897367882 209.5496207072508 1.5560291227213128
2.8254934523212976 205.2267018825955 1.5567762610957734
2.8307210072747133 201.43756003933393 1.5428110875340606
2.835948562228129 204.21271903363612 1.5501465162505765
2.841176117181545 197.7296351560035 1.5253228594703416
2.8464036721349606 195.18478047892802 1.513336618315783
2.8516312270883764 197.77275759735178 1.5348650819142486
2.856858782041792 191.3844681217745 1.4931845961308787
2.862086336995208 202.73848163279004 1.5451841566860258
2.8673138919486236 201.78303474186234 1.5449579966604086
2.8725414469020394 199.03615931134073 1.508600748045219
2.877769001855455 204.42970626767723 1.531865243569224
2.882996556808871 201.08054277948014 1.507381000288285
2.8882241117622867 199.66270444801776 1.5043744964302137
2.8934516667157024 195.52748642949473 1.4900538159330936
2.898679221669118 194.8789839384015 1.4901552145863004
2.903906776622534 197.52932142391506 1.5142501481906692
2.9091343315759497 201.03914508630672 1.5312305543602742
2.9143618865293655 201.78861547291282 1.5371069216792637
2.919589441482781 205.71387202582622 1.5631648449571827
2.924816996436197 198.8242524861636 1.5197898518628903
2.9300445513896127 197.6239311841768 1.5119743164763342
2.9352721063430285 200.5835819662257 1.522135000959728
2.9404996612964442 205.75995956417486 1.5136075560100037
2.94572721624986 211.02898798676307 1.541627890745387
2.9509547712032758 208.90000337894878 1.539455067663711
2.9561823261566915 199.9621971753879 1.493190753534116
2.9614098811101073 200.92581326651978 1.5050991621886545
2.966637436063523 197.61847671050268 1.4858068983805195
2.971864991016939 197.8459085171592 1.4941794847733914
2.9770925459703546 197.37771752031304 1.5060459348326782
2.9823201009237703 203.4900525537647 1.5418209004426906
2.987547655877186 208.15308800576724 1.545864717771127
2.992775210830602 202.91842552395903 1.4988436092397939
2.9980027657840176 197.02413894678853 1.4735420344242713
3.0032303207374333 193.22191601249042 1.4422495861943492
3.008457875690849 197.59625623609176 1.4745219773468061
3.013685430644265 198.04428358821048 1.465843664808637
3.0189129855976806 201.30141101372914 1.455015182005583
3.0241405405510964 195.21777027389322 1.4266842041904888
3.029368095504512 197.78525873486032 1.4355866781800133
3.034595650457928 201.67950119286922 1.4781914267663714
3.0398232054113437 206.9763079460097 1.5109096941085238
3.0450507603647594 209.04420974604062 1.5263589152992918
3.050278315318175 211.81071820790925 1.51737449989843
3.055505870271591 209.9500260229072 1.4852891830699797
3.0607334252250067 206.81992439224587 1.461176316486105
3.0659609801784224 210.32416576626153 1.4651138269505004
3.071188535131838 207.41158508761 1.4484201759740205
3.076416090085254 209.2589159386688 1.446104640183213
3.0816436450386697 205.0244947124741 1.4084325630488823
3.0868711999920855 201.28885197863258 1.369156721865067
3.0920987549455012 209.2822217832975 1.3944389503580632
3.097326309898917 217.5467717338326 1.418549656955878
3.1025538648523328 218.04221930397097 1.404873675282143
3.1077814198057485 223.68773859549734 1.4258260941431387
3.1130089747591643 224.61001853531351 1.3924956739389744
3.11823652971258 220.98551487142345 1.348933631551351
3.123464084665996 226.66388185273638 1.351576804169772
3.1286916396194115 228.32282012987073 1.3415639893501494
3.1339191945728273 231.9693508618879 1.3465429628988785
3.139146749526243 239.54392003293555 1.3585484872985871
3.144374304479659 237.8177468515198 1.326973393256835
3.1496018594330746 241.70485900106468 1.3226127199491156
3.1548294143864903 241.06904482061375 1.3124192864543736
3.160056969339906 241.8473410463114 1.2926195476364826
3.165284524293322 244.91206307897522 1.2527330544996422
3.1705120792467376 258.41710820031625 1.2506310713827082
3.1757396342001534 278.472615493322 1.2632078365129997
3.180967189153569 295.38978316937875 1.274841013069188
3.186194744106985 316.98623792159486 1.3104178788623748
3.1914222990604006 341.41182098158976 1.344179286039476
3.1966498540138164 365.9592033848156 1.3819390281183104
3.201877408967232 401.0201091147802 1.4348173324595235
3.207104963920648 433.8971323694233 1.4785606487057517
3.2123325188740637 460.70896757862596 1.5154642755078476
3.2175600738274794 497.5349667382926 1.5723520694256323
3.222787628780895 531.7553723014732 1.6239590868208995
3.228015183734311 567.2632054045399 1.6811402047217499
3.2332427386877267 601.7587344907305 1.7264388934441337
3.2384702936411425 633.9451136940396 1.7635628611788465
3.2436978485945582 660.0097695351479 1.792320947274725
3.248925403547974 685.2617484269692 1.8253558677867943
3.2541529585013897 706.8180283587216 1.8543574859390863
3.2593805134548055 717.4953183162648 1.8669574577581949
3.2646080684082213 713.7594446812963 1.85701986465436
3.269835623361637 709.4288977864337 1.8476651441929186
3.275063178315053 696.4910918489379 1.8291682924460366
3.2802907332684685 675.5174732604532 1.8000482794647106
3.2855182882218843 648.390085993105 1.7615522382589313
3.2907458431753 610.9200352626169 1.7064549420891304
3.295973398128716 573.4777081378915 1.6540607494558621
3.3012009530821316 536.523826470238 1.6018332369303299
3.3064285080355473 500.65928370584083 1.5555345905885933
3.311656062988963 467.26938735718784 1.5017171423266686
3.316883617942379 430.9117613968849 1.4436616797492248
3.3221111728957946 407.0101310873609 1.4032691756170268
3.3273387278492104 393.3420196824008 1.3817687988989005
3.332566282802626 387.2836411446301 1.370673818582463
3.337793837756042 390.99079657205783 1.3794334539891817
3.3430213927094576 393.5928602070082 1.3833494404230158
3.3482489476628734 398.10296162563816 1.3892866060827083
3.353476502616289 408.1265423072988 1.401137686753786
3.358704057569705 418.2868658632404 1.4130852000227638
3.3639316125231207 424.36955849429455 1.4172057112777854
3.3691591674765364 427.91377110017754 1.4231166899454006
3.374386722429952 426.04581860357524 1.4208722716538573
3.379614277383368 412.0395838124859 1.3920536994624357
3.3848418323367837 406.7483795188536 1.381983904951951
3.3900693872901995 411.1240510785544 1.3922311874223199
3.3952969422436152 409.35066851180386 1.3963355291464001
3.400524497197031 470.77849313823134 1.5103880418324207
3.4057520521504467 471.5825086056965 1.5226425317644514
3.4109796071038625 529.3796614286699 1.6325232252474429
3.4162071620572783 528.8682953198279 1.6411838039210582
3.421434717010694 491.3001028363308 1.586834074981086
3.4266622719641098 476.069715881031 1.5721363954239034
3.4318898269175255 404.8818602860554 1.4692879179580478
3.4371173818709413 382.1583563645241 1.4426497693787763
3.442344936824357 330.52032935720945 1.350925867477747
3.447572491777773 308.164289460227 1.3037268081896136
3.4528000467311886 284.4908735740285 1.2456522663169767
3.4580276016846043 282.2193849778979 1.2370050889213031
3.46325515663802 281.72591475032556 1.2208914585245474
3.468482711591436 289.1667077075647 1.2155326152748693
3.4737102665448516 296.98489794880277 1.2135369509183132
3.4789378214982674 314.45267999079243 1.2272950592699483
3.484165376451683 344.33745498106606 1.268498303906947
3.489392931405099 392.45259025922826 1.3536893997031718
3.4946204863585146 460.7176376271304 1.4584659617631068
3.4998480413119304 560.6536924575776 1.6050751125829024
3.505075596265346 684.7464903038023 1.7705360010012945
3.510303151218762 843.4066007507516 1.9603635711839966
3.5155307061721777 1048.0759644255459 2.1818341599199296
3.5207582611255934 1275.4639416706455 2.4070701865286526
3.525985816079009 1565.1537935646284 2.665815376198291
3.531213371032425 1906.6235010958214 2.943781437955485
3.5364409259858407 2273.245159201048 3.218484574876199
3.5416684809392565 2672.449001951187 3.489465299310915
3.546896035892672 3088.5106394152335 3.7537284464409644
3.552123590846088 3478.7539722121946 3.987029090703959
3.5573511457995037 3874.4736820936046 4.2082134950574055
3.5625787007529195 4266.416699355701 4.416941879247532
3.5678062557063353 4673.645850573565 4.6266643572658905
3.573033810659751 5155.04476580816 4.857964154355379
3.5782613656131668 5789.559366670175 5.151126060283675
3.5834889205665825 6671.483850758667 5.53129683572076
3.5887164755199983 7893.982536988461 6.016406245601092
3.593944030473414 9286.940611442837 6.475332025620322
3.59917158542683 10624.527815429909 6.884089734168149
3.6043991403802456 11721.322842409769 7.210886556610477
3.6096266953336613 12083.938879224757 7.315337693086955
3.614854250287077 11555.252699045628 7.16214976940069
3.620081805240493 10158.63225710616 6.712164805526804
3.6253093601939086 8271.471975690623 6.06606777868353
3.6305369151473244 6344.732828177966 5.303555259152048
3.63576447010074 4558.582405627315 4.484602464455708
3.640992025054156 3202.622569977845 3.740081287354022
3.6462195800075716 2198.299986362245 3.090416750329318
3.6514471349609874 1551.7949872709455 2.593120592874257
3.656674689914403 1126.8187259919798 2.2094160838932644
3.661902244867819 870.5689124060393 1.9446145436364621
3.6671297998212347 701.167555626499 1.7447666542794866
3.6723573547746504 594.6672957644145 1.6109068850310087
3.677584909728066 511.6965561114006 1.4958883703391397
3.682812464681482 456.53388724829114 1.4143057844133935
3.6880400196348977 415.94099595985097 1.3572508719878984
3.6932675745883135 391.7956594250574 1.3205923724455715
3.698495129541729 373.6554878752233 1.292291054123486
3.703722684495145 355.20676501860896 1.2622467828917001
3.7089502394485607 343.879411155373 1.2484991104716117
3.7141777944019765 336.4238532751445 1.2362366014363837
3.7194053493553922 332.2029945350369 1.233034356875238
3.724632904308808 325.786012437423 1.2229731182923338
3.7298604592622238 316.6616887148443 1.2044637480182645
3.7350880142156395 309.6222584046902 1.1935041286504406
3.7403155691690553 308.1777815755923 1.1971997988355487
3.745543124122471 313.128678115796 1.2145863035351359
3.750770679075887 313.49767649155564 1.2208644500198276
3.7559982340293026 323.14863747555927 1.242088834256648
3.7612257889827183 329.49722644573677 1.259791561844096
3.766453343936134 347.13812818547353 1.3002419725548762
3.77168089888955 373.83015253714547 1.3417792724907098
3.7769084538429656 385.51324224404186 1.3604589126753186
3.7821360087963813 419.26166293982874 1.414932629266635
3.787363563749797 435.7709922015242 1.4416307473929375
3.792591118703213 502.94801473590593 1.5521998103039558
3.7978186736566286 530.7795552762329 1.594490393974606
3.8030462286100444 606.4125369044136 1.70498618896919
3.80827378356346 635.7288893626825 1.7367139827696463
3.813501338516876 629.3023313022521 1.728070687367716
3.8187288934702917 643.3568529540327 1.737672046078319
3.8239564484237074 581.5461803689647 1.6467326580218418
3.829184003377123 570.7164017954827 1.6226217029077492
3.834411558330539 537.5389304901992 1.561753295142644
3.8396391132839547 510.4688514435708 1.51720283863989
3.8448666682373704 493.7841637115364 1.491248032758364
3.850094223190786 459.5123841047202 1.4334153260325837
3.855321778144202 427.6855617450909 1.3809345018219252
3.8605493330976177 390.4307952756633 1.3125904440852199
3.8657768880510335 360.99871874498695 1.250496132894528
3.8710044430044492 334.3315830495497 1.2017100865440802
3.876231997957865 319.054220021432 1.1708894187168202
3.8814595529112808 314.77093298934614 1.1597539424565706
3.8866871078646965 312.11687560868876 1.151400440687558
3.8919146628181123 315.877795635432 1.153330623563576
3.897142217771528 322.08088901367137 1.1637497980628293
3.902369772724944 322.31428167931887 1.1644949331326189
3.9075973276783595 324.22699443753646 1.1648273786576533
3.9128248826317753 326.3669372624017 1.1709545567329165
3.918052437585191 326.5448989587617 1.1708375750566868
3.923279992538607 326.7673650414341 1.170645736539176
3.9285075474920226 328.7633729606427 1.1708332587031636
3.9337351024454383 330.4494715993574 1.1715743567246522
3.938962657398854 331.3906703570684 1.1710783093465913
3.94419021235227 328.1238403075157 1.1592888997646367
3.9494177673056856 330.2607759764583 1.1611412378556172
3.9546453222591014 334.9665584023665 1.1659217674584506
3.959872877212517 345.1556817560149 1.184374275659769
3.965100432165933 355.9363119992316 1.2029302467591045
3.9703279871193486 370.8014029407714 1.2247733219454
3.9755555420727644 385.7980782396094 1.2386508269088181
3.98078309702618 401.593177933637 1.256478354137577
3.986010651979596 419.46334392574175 1.2796066282672822
3.9912382069330117 444.16247415843145 1.3142087353000462
3.9964657618864274 467.75719124271757 1.3480224313864244
4.001693316839844 497.7543097770774 1.3880840026592474
4.00692087179326 537.055647128421 1.4386741166899404
4.012148426746676 574.5211796833331 1.493282416019231
4.017375981700092 611.3903583249129 1.5580316238408753
4.0226035366535084 659.1216567129792 1.6288342593635452
4.027831091606925 711.0200257468701 1.697130365527724
4.033058646560341 782.1390139580295 1.784109681877476
4.038286201513757 863.7991200345512 1.8720872086877438
4.043513756467173 961.0738429576221 1.9769070555120292
4.0487413114205895 1073.3984225063577 2.0897681541586195
4.053968866374006 1206.5163468849269 2.219229389117668
4.059196421327422 1356.6604212558068 2.3585093564161133
4.064423976280838 1530.75717262737 2.5072553691316948
4.069651531234254 1737.8387005001002 2.666412875218013
4.0748790861876705 1978.3499317705716 2.850551178061955
4.080106641141087 2255.194262397748 3.0450961362676385
4.085334196094503 2571.7833240144487 3.255814393286279
4.090561751047919 2899.4130519577484 3.457373315088106
4.095789306001335 3269.0759530051973 3.6680424107661365
4.1010168609547515 3690.424901706073 3.8968791675772088
4.106244415908168 4098.479132819143 4.107401861386516
4.111471970861584 4558.693441892942 4.332732077456277
4.116699525815 5017.875209867639 4.544747621874205
4.121927080768416 5430.121998142944 4.670437425989697
4.1271546357218325 5847.283752051894 4.798526767354877
4.132382190675249 6234.89069613296 4.930411469216461
4.137609745628665 6624.138911747952 5.067198625328862
4.142837300582081 6940.320108513896 5.171660262650664
4.148064855535497 7169.294057037626 5.257938919708936
4.1532924104889135 7304.766747382127 5.300045277521399
4.15851996544233 7290.434760874801 5.286083452166663
4.163747520395746 7098.2798546858585 5.194686421969044
4.168975075349162 6809.08732268588 5.071562107579934
4.174202630302578 6420.074980265124 4.918405070930857
4.1794301852559945 5980.490969324847 4.757237548955904
4.184657740209411 5447.503171544638 4.533605884284824
4.189885295162827 4862.09988392997 4.280089535923266
4.195112850116243 4312.50182950643 4.030670068533032
4.200340405069659 3770.020893327684 3.7645333941430144
4.2055679600230755 3255.475574520739 3.490628266239047
4.210795514976492 2827.628398543938 3.2516048101856314
4.216023069929908 2445.5892749113113 3.0227853231991864
4.221250624883324 2101.202042348669 2.796150491565749
4.22647817983674 1825.5916952857513 2.605806229037455
4.2317057347901565 1583.0050052831032 2.425094495539013
4.236933289743573 1378.6639488909143 2.263674633874774
4.242160844696989 1204.8885207756998 2.113744142452534
4.247388399650405 1050.2992556660156 1.9689232111339452
4.252615954603821 922.3143353284531 1.8435163594347486
4.257843509557238 829.9328342383455 1.748090381483234
4.263071064510654 743.3444020177118 1.6521881936798144
4.26829861946407 665.588765191969 1.5596718807219772
4.273526174417486 607.9103665414308 1.4909301876228767
4.278753729370902 554.385679229127 1.4266143476107604
4.283981284324319 504.2963208873066 1.364849391795667
4.289208839277735 459.39045488670433 1.3072829199546074
4.294436394231151 419.8822958935753 1.2552763995445693
4.299663949184567 388.69524167867905 1.2067867019619831
4.304891504137983 367.9902076366425 1.1797569775630519
4.3101190590914 353.1241185478695 1.156560479971971
4.315346614044816 337.96161992311414 1.1391831802075043
4.320574168998232 319.47821442605436 1.1123338431126149
4.325801723951648 304.3010740567554 1.0849039793665747
4.331029278905064 289.6023422075227 1.0596321240864266
4.336256833858481 282.9030916815738 1.0527175423122153
4.341484388811897 279.8032401232697 1.0502062512571613
4.346711943765313 273.3189677778041 1.0418148867742134
4.351939498718729 260.23502194803166 1.0209813756912456
4.357167053672145 252.69604485486667 1.0079130046862474
4.362394608625562 242.6588261596959 0.9946053693197298
4.367622163578978 240.7703429708108 0.9992809790882363
4.372849718532394 236.16964298647335 1.0007744474413425
4.37807727348581 232.65806254342743 1.0051694770280142
4.383304828439226 228.43103701837603 1.0034066369381134
4.388532383392643 222.48212818765845 0.9932825228672166
4.393759938346059 218.35766888129083 0.9883130755210542
4.398987493299475 212.31132050943333 0.9802857596763372
4.404215048252891 206.58719280867038 0.9785865186039996
4.409442603206307 200.66694589895005 0.9762060012751879
4.414670158159724 197.0846643406817 0.9838916800460374
4.41989771311314 195.35636368398764 1.0016439044069392
4.425125268066556 196.38649749242126 1.0200166628474547
4.430352823019972 192.16823812307388 1.0153084599807083
4.435580377973388 186.2303575133515 0.994002495020001
4.440807932926805 185.15208232821678 0.988993609634238
4.446035487880221 182.60676903018248 0.9837321855418838
4.451263042833637 179.93190369769374 0.9912731464628709
4.456490597787053 174.51836117190254 0.9806539939818681
4.4617181527404695 170.20825750871575 0.9762741034138953
4.466945707693886 167.37119931569535 0.9682269318857966
4.472173262647302 169.86437192559697 0.9748045022777679
4.477400817600718 169.98907679059005 0.9771322518422166
4.482628372554134 167.11150058612515 0.9589566607656683
4.4878559275075505 172.53694472990384 0.9866747389390511
4.493083482460967 172.55944145905772 0.990950012268842
4.498311037414383 171.5267867672899 1.004889425181871
4.503538592367799 170.13144347712336 1.015613307284363
4.508766147321215 160.42948848703725 0.9806925296513246
4.5139937022746315 159.0381429427285 0.9811010901503895
4.519221257228048 159.57466515871803 0.9780025382099394
4.524448812181464 162.04606202455213 0.9883333157010877
4.52967636713488 166.13091570993595 1.0241183704900427
4.534903922088296 164.53261361754363 1.0281644599019575
4.5401314770417125 161.66029325139058 1.022492102420527
4.545359031995129 157.042507941053 1.002814426498244
4.550586586948545 153.12589050150427 0.9774274299848053
4.555814141901961 152.4036592869456 0.9720703654355646
4.561041696855377 153.76744993869113 0.9829362579110548
4.5662692518087935 158.95938870359856 1.018435391064134
4.57149680676221 157.31163236419988 1.0145129379856352
4.576724361715626 156.8850401444882 1.00806493618883
4.581951916669042 156.08945807817898 0.9948626925079139
4.587179471622458 155.89812247351736 0.9950375318713238
4.5924070265758745 155.4574790126169 0.9971019417121182
4.597634581529291 151.5043189046709 0.9908087151261582
4.602862136482707 148.27341438817476 0.9890706342012026
4.608089691436123 149.32383884869424 1.0020637199641482
4.613317246389539 149.81597279474477 1.0150455470093203
4.6185448013429555 151.03484211401397 1.0108634400585672
4.623772356296372 152.51483561374673 1.009210393584494
4.628999911249788 154.32141927958014 1.0119733414861318
4.634227466203204 153.79964687375855 0.9988823209950798
4.63945502115662 157.777407293866 1.0092408311022785
4.6446825761100365 157.30391415827845 1.0079973238364346
4.649910131063453 153.56590840459904 0.9820213514966469
4.655137686016869 153.41411624544992 0.9872027287654961
4.660365240970285 154.56971620089746 1.002359006672752
4.665592795923701 155.12223808242481 1.0143288247252231
4.6708203508771176 155.56605832778104 1.0123333669715413
4.676047905830534 154.6145517487943 1.0026026012129043
4.68127546078395 154.23527608839157 0.9961286026942356
4.686503015737366 152.38747146520438 0.9959372035951959
4.691730570690782 147.31939066403334 0.9911339872563679
4.696958125644199 144.92845175784905 0.980814354724729
4.702185680597615 143.40760980148772 0.9563963823583227
4.707413235551031 148.2487088343742 0.9648186724922627
4.712640790504447 154.14916248555338 0.982951298242696
4.717868345457863 159.54997150039318 1.0122397074514027
4.72309590041128 154.1996696204141 1.0035386339981902
4.728323455364696 147.591693460656 0.9815819365311843
4.733551010318112 143.59807736804623 0.9656498284003199
4.738778565271528 144.27287467223783 0.963998595190836
4.744006120224944 145.53872547554843 0.9682104578647991
4.749233675178361 148.8957951131604 0.9883921644637096
4.754461230131777 155.785295499796 1.019048996414564
4.759688785085193 157.77994554819037 1.0411935925188083
4.764916340038609 157.7269216386868 1.0420712819673204
4.770143894992025 156.615077954824 1.0337979339130026
4.775371449945442 153.73036819587497 1.002603512815722
4.780599004898858 150.60081458556039 0.9788270832879138
4.785826559852274 150.3051632074487 0.9699053484656341
4.79105411480569 144.0973910351862 0.9418806629681525
4.796281669759106 141.68544820189913 0.9300640626651281
4.801509224712523 140.5499086093233 0.9263497694971192
4.806736779665939 142.48120487656573 0.9471523631303105
4.811964334619355 147.30459192182315 0.9781827076090793
4.817191889572771 148.53027308803848 0.9829230776378789
4.822419444526187 148.07209956895667 0.988517087156944
4.827646999479604 143.30770755974027 0.9572579037397515
4.83287455443302 141.68715588654126 0.9615075049431164
4.838102109386436 141.90947825379945 0.9670644310817446
4.843329664339852 145.33287601280708 0.9701012276929539
4.848557219293268 148.207061910441 0.9845030745496732
4.853784774246685 151.48061823268134 0.9951184991835442
4.859012329200101 153.29633594931613 1.0014985451298404
4.864239884153517 153.49041719025232 1.0080180239354182
4.869467439106933 150.23093130440924 0.9804308266175735
4.8746949940603495 148.62792053408887 0.9700065561223759
4.879922549013766 146.50556269302837 0.9563782880934257
4.885150103967182 145.5928795091267 0.9495555227667911
4.890377658920598 149.30710718900414 0.9613395155676806
4.895605213874014 149.36263262045586 0.9648138667481276
4.9008327688274305 150.46992486151262 0.9656540109518812
4.906060323780847 151.44676845816355 0.97443037972902
4.911287878734263 150.09881174530315 0.9630172450227601
4.916515433687679 149.05421905996263 0.9606655445466605
4.921742988641095 145.46017999413692 0.9494300996139037
4.9269705435945115 147.08513004590722 0.947494907916463
4.932198098547928 146.56605014514824 0.9487530437350523
4.937425653501344 148.43290047474338 0.9559833294742214
4.94265320845476 146.5096821815778 0.9543343171947202
4.947880763408176 149.28052815912451 0.9569867066838152
4.9531083183615925 153.63692373248202 0.9700940924334533
4.958335873315009 152.15385144329372 0.9602094662804703
4.963563428268425 147.9237385100407 0.9431736369937216
4.968790983221841 141.79995528255677 0.9224669276845417
4.974018538175257 143.79437776700635 0.9228560183795157
4.9792460931286735 148.04423302039766 0.9235105609762787
4.98447364808209 149.62040095783547 0.9217717861418309
4.989701203035506 153.79398252027204 0.9298380863141982
4.994928757988922 152.9462008080875 0.9108378091775857
5.000156312942338 155.44903614832262 0.9073365899354271
5.0053838678957545 156.89173426148986 0.8888183827344313
5.010611422849171 157.88713107936283 0.8787260378948711
5.015838977802587 161.84808797241138 0.8774779575993994
5.021066532756003 163.31969313879077 0.8803370944496247
5.026294087709419 164.704753583653 0.8790540235303856
5.0315216426628355 159.83183219526813 0.8675636756695149
5.036749197616252 156.71951732531983 0.8723164706796329
5.041976752569668 151.24567971171714 0.8598668704987137
5.047204307523084 148.6983087728115 0.8634950165584367
5.0524318624765 148.89387706645684 0.8707466108827752
5.0576594174299165 150.95813797797857 0.8736507482467304
5.062886972383333 155.76990400862132 0.8854181545855259
5.068114527336749 159.41418659916044 0.8855198552519918
5.073342082290165 164.63891989024393 0.8787830493553165
5.078569637243581 167.43199006196093 0.8647807863732235
5.0837971921969975 172.34729963356062 0.8515992915482358
5.089024747150414 181.62335476825058 0.8547758749654293
5.09425230210383 189.2714215572012 0.8535692320872803
5.099479857057246 204.5768156169387 0.8665943254321391
5.104707412010662 222.96097134565875 0.8866377323654697
5.109934966964079 242.13992312302526 0.9082444493104871
5.115162521917495 260.39617897123725 0.9253847468199423
5.120390076870911 283.65152703081566 0.9531235922649458
5.125617631824327 302.2828993023734 0.9727789772884389
5.130845186777743 311.97962638108095 0.9810927192838295
5.13607274173116 317.4013991922323 0.9918043011020001
5.141300296684576 308.6043103385314 0.9845630148037924
5.146527851637992 297.6437565244975 0.9768622166827533
5.151755406591408 279.13814668995786 0.9611232478427459
5.156982961544824 254.2404945034527 0.9418411207726327
5.162210516498241 234.34294230509983 0.9299863679693083
5.167438071451657 210.61894714148195 0.9132644790348715
5.172665626405073 192.06694277268844 0.8990411218602188
5.177893181358489 179.72171996478306 0.8957748568085308
5.183120736311905 173.38703524670152 0.9073438180824861
5.188348291265322 166.1180871265654 0.9004838879864183
5.193575846218738 159.91079422876825 0.8919803580138511
5.198803401172154 153.08471495261074 0.8700374850148114
5.20403095612557 151.13493254043777 0.8665309053830507
5.209258511078986 150.97898828146506 0.8789785648612147
5.214486066032403 150.86874761243723 0.8833238620664405
5.219713620985819 154.05551630394436 0.9083701277306087
5.224941175939235 150.75544046080668 0.8974230435278918
5.230168730892651 148.1894688452664 0.8831545189983683
5.235396285846067 146.76159108647022 0.8735981905631525
5.240623840799484 144.44944268828547 0.8618908713429402
5.2458513957529 145.518483879768 0.8706051445039218
5.251078950706316 144.9885817279319 0.8729135845614593
5.256306505659732 146.02862198662567 0.8802091871977172
5.261534060613148 145.3591015722561 0.8837153281935854
5.266761615566565 143.94313694162142 0.8739286384559595
5.271989170519981 140.56381117216867 0.8663380318914923
5.277216725473397 143.24317145071674 0.8800075844998361
5.282444280426813 143.97725222219665 0.8851857297945931
5.2876718353802294 146.98929336495414 0.9103813725965817
5.292899390333646 146.95875488293646 0.914065980279364
5.298126945287062 144.82530218035606 0.9111841376496382
5.303354500240478 150.37939504985525 0.927826167538895
5.308582055193894 147.94896803696756 0.9113999912251365
5.3138096101473105 149.31040200527568 0.9107134899552174
5.319037165100727 145.32917327365922 0.8873415600213799
5.324264720054143 142.05401506117227 0.869736825523327
5.329492275007559 143.81595646917907 0.8640310168022974
5.334719829960975 148.80815886601152 0.8801683919942154
5.3399473849143915 151.35108939643314 0.9002566546944062
5.345174939867808 147.69974261002605 0.8875896038934387
5.350402494821224 141.57052684065343 0.8674114430466614
5.35563004977464 139.17513020743664 0.859971355976839
5.360857604728056 144.97632016350488 0.8649264342862066
5.3660851596814725 151.95003606410197 0.8931022307009624
5.371312714634889 157.18240156151558 0.9023748914014748
5.376540269588305 158.11623426018554 0.8907388033792059
5.381767824541721 159.10352290021714 0.8899005088695067
5.386995379495137 153.4088680687105 0.8673932896055615
5.3922229344485535 146.64631590851783 0.8474636033210662
5.39745048940197 141.0546947214014 0.8298562885113445
5.402678044355386 146.04410692449144 0.8405446674230745
5.407905599308802 151.521124126961 0.8542328734059546
5.413133154262218 157.72727861611642 0.8570835151723921
5.4183607092156345 161.58989354181688 0.8528322721482883
5.423588264169051 160.31272551059817 0.8386790436043744
5.428815819122467 162.08528754189578 0.8242886905009995
5.434043374075883 169.6053951224159 0.8312823925909493
5.439270929029299 172.48113166225875 0.8333519845171248
5.4444984839827155 174.352050218815 0.8319046747798837
5.449726038936132 176.367820688691 0.8420361482383857
5.454953593889548 175.37380008466306 0.8427438672981434
5.460181148842964 172.14397763384278 0.8389546336568023
5.46540870379638 169.13326214400922 0.8461262347898401
5.4706362587497965 163.31523507606735 0.8371013363016119
5.475863813703213 163.74042654145822 0.8484671186805168
5.481091368656629 162.458460272596 0.8407360378870565
5.486318923610045 159.62006190441178 0.827914398788755
5.491546478563461 159.4441610850601 0.8301402259805181
5.4967740335168775 157.1988396635699 0.8233303472389402
5.502001588470294 159.330558302852 0.8307004245735784
5.50722914342371 157.17694089430375 0.819476199964828
5.512456698377126 156.77981248799486 0.8171557145821731
5.517684253330542 158.6221864703188 0.8240070922230477
5.522911808283959 158.49911437578382 0.8286877084056943
5.528139363237375 160.37066120631124 0.8375839353394847
5.533366918190791 162.3175934286962 0.8369627434848258
5.538594473144207 166.05508376302288 0.8437618497114648
5.543822028097623 167.0141228994925 0.8337447762857958
5.54904958305104 169.0190974110237 0.8319292403158877
5.554277138004456 169.95130024953392 0.8259094059106707
5.559504692957872 170.7360614677136 0.8192332784314604
5.564732247911288 173.40645536756992 0.8202548226032536
5.569959802864704 172.8388672577967 0.8079769375384883
5.575187357818121 178.6719460832972 0.8110678951379671
5.580414912771537 186.43710661140273 0.8126749663626255
5.585642467724953 191.55751259686255 0.8148281095261093
5.590870022678369 198.8339145260889 0.8164474903567044
5.596097577631785 204.17793574508286 0.819886008464271
5.601325132585202 209.60532316289482 0.8221615156460632
5.606552687538618 224.01117333341998 0.841424941094626
5.611780242492034 235.90716867521903 0.8524009745649385
5.61700779744545 249.4239873528148 0.8709570234278468
5.622235352398866 263.43321628373747 0.8829049296737147
5.627462907352283 281.2779726184611 0.8992472425043995
5.632690462305699 306.44475593892406 0.9307855246129667
5.637918017259115 344.36819507233093 0.9768187143429429
5.643145572212531 391.16472052816823 1.0334618807153888
5.648373127165947 441.72766812302154 1.0906070797883893
5.653600682119364 491.4938213572419 1.145503299522956
5.65882823707278 532.2431116479715 1.1880181049601404
5.664055792026196 561.3043297228642 1.2177052269885336
5.669283346979612 584.761905814596 1.2430148191825516
5.674510901933028 598.9658406708776 1.2567768497693792
5.679738456886445 608.1538882614794 1.2668554814984117
5.684966011839861 609.0531701535385 1.2658889886209155
5.690193566793277 604.1366647101481 1.2604913651315766
5.695421121746693 599.450527877584 1.2551934967964613
5.700648676700109 595.1729936555778 1.2503284453985564
5.705876231653526 590.0854616912321 1.243332443051349
5.711103786606942 580.3394487984227 1.231632678325259
5.716331341560358 576.9766507828459 1.2269025428742126
5.721558896513774 572.927664171074 1.223757172382133
5.7267864514671905 569.8156575425522 1.2199310598758224
5.732014006420607 564.2549957040515 1.214147166988316
5.737241561374023 553.0664035531524 1.2012724440316322
5.742469116327439 549.1104726280463 1.1972526041525335
5.747696671280855 556.0962028028123 1.2046459691034517
5.7529242262342715 565.7971040089641 1.2136919239028623
5.758151781187688 578.5432304865983 1.224762393972036
5.763379336141104 590.6219601398641 1.2366472475384993
5.76860689109452 602.6438679023839 1.2485379821832534
5.773834446047936 613.9776060549764 1.2605161318477138
5.7790620010013525 624.7405618762177 1.2714810473668647
5.784289555954769 626.3871482106103 1.2733053343319056
5.789517110908185 621.7949915834994 1.2666192813419963
5.794744665861601 597.9867689132906 1.2412873053525335
5.799972220815017 560.2218956120093 1.2032001066497835
5.8051997757684335 509.6784413214219 1.149636578421697
5.81042733072185 445.54567697016324 1.078013514542529
5.815654885675266 388.7889282184069 1.013681647100502
5.820882440628682 336.48172960281295 0.9516817436187938
5.826109995582098 298.47954680943195 0.9101882285888728
5.8313375505355145 267.3723079072899 0.875565052298775
5.836565105488931 241.07813678392125 0.8448661654455347
5.841792660442347 217.17107494989878 0.8106774395648855
5.847020215395763 204.1841019324768 0.7993849188067205
5.852247770349179 195.77105561022717 0.7945642768539112
5.8574753253025955 191.33028793856323 0.7954789815025247
5.862702880256012 187.69699781688345 0.7959534149452298
5.867930435209428 187.4547726517275 0.7987099144199521
5.873157990162844 185.9127776536832 0.7999378720279472
5.87838554511626 186.56094597003926 0.8041463816016612
5.8836131000696765 180.01722565827006 0.7888933453203152
5.888840655023093 176.6260513142016 0.7791285661031269
5.894068209976509 176.5377167700514 0.7751447439155453
5.899295764929925 178.13141177800648 0.7736452300626133
5.904523319883341 178.36699823854886 0.7786977821639287
5.9097508748367575 177.89857071448725 0.7794626715098961
5.914978429790174 182.34929295624877 0.7953600415230896
5.92020598474359 183.40712494932285 0.7992280081471816
5.925433539697006 184.38017113842756 0.8002143458187427
5.930661094650422 180.29745775372538 0.7809628370229784
5.9358886496038386 179.83603651272088 0.7714121781073763
5.941116204557255 182.85495089753067 0.7742318019458162
5.946343759510671 184.73384652273424 0.77808455122411
5.951571314464087 188.16407714453723 0.7949542896493056
5.956798869417503 191.9549068104897 0.8063852431462905
5.96202642437092 196.09112015111012 0.8082697172343999
5.967253979324336 200.55862114497668 0.8142140439824028
5.972481534277752 207.51064138289647 0.8152765271215026
5.977709089231168 212.68549078129965 0.8216653148460478
5.982936644184584 220.09266254897386 0.8349714082545745
5.988164199138001 234.75538563196793 0.8547868464328614
5.993391754091417 244.6156254128534 0.8674231407563733
5.998619309044833 257.2807310479704 0.8822468148655607
6.003846863998249 272.86475434468645 0.8982260946444766
6.009074418951665 293.0101011453033 0.9244887710971256
6.014301973905082 316.4254247303266 0.9565723488213295
6.019529528858498 345.2154236539394 0.993417370263782
6.024757083811914 382.0087171585285 1.0414178892750219
6.02998463876533 422.0969044667776 1.092238712701316
6.035212193718746 470.6009453057053 1.1506270659851519
6.040439748672163 533.8931369031963 1.224851469493798
6.045667303625579 602.8990300087803 1.3003215429139685
6.050894858578995 687.0355337313651 1.3868406242691422
6.056122413532411 778.3019606306271 1.477551695387477
6.061349968485827 870.1661135523844 1.5630648798500606
6.066577523439244 959.680807526512 1.6429787012407466
6.07180507839266 1032.209012304466 1.702880916421997
6.077032633346076 1083.9310929835867 1.7457282431661476
6.082260188299492 1116.8519171894447 1.7744635077931021
6.087487743252908 1129.0811533552228 1.7879131590705826
6.092715298206325 1113.4886613025735 1.7785374996294752
6.097942853159741 1076.7850700566996 1.7512280780479268
6.103170408113157 1017.7925069871574 1.7044909245806448
6.108397963066573 941.5778962465401 1.6383570601303967
6.113625518019989 858.4898101944692 1.5660658362295954
6.118853072973406 777.4612897700957 1.4937607430895412
6.124080627926822 694.9885180588776 1.4152775207665071
6.129308182880238 619.0899970588326 1.3384969500524895
6.134535737833654 544.7869632108681 1.255092550440563
6.1397632927870704 480.2449878773587 1.1804715640631183
6.144990847740487 429.32503048198674 1.121845687848336
6.150218402693903 386.77547842203404 1.074039084266947
6.155445957647319 352.1435280365004 1.031555111560471
6.160673512600735 325.5327161161592 1.0000745037607446
6.1659010675541515 300.4141556353592 0.9683100528380707
6.171128622507568 287.92178558624676 0.956535290361046
6.176356177460984 278.7349437500119 0.9501516639915023
6.1815837324144 266.4898413064638 0.9335614707781376
6.186811287367816 255.38388745944513 0.9231255890245237
6.1920388423212325 242.4982416516242 0.9096333778522024
6.197266397274649 233.73829449767925 0.9027589527203657
6.202493952228065 231.31905335289568 0.9022479193226693
6.207721507181481 227.23898375226528 0.8913477812102484
6.212949062134897 225.07917919532142 0.8878498362639492
6.2181766170883135 214.61559889050665 0.861983035589147
6.22340417204173 206.26576237370907 0.8428132926442428
6.228631726995146 201.72750398129463 0.8280798707074047
6.233859281948562 199.78133688500822 0.8237424619244663
6.239086836901978 199.53780015897559 0.826840742079279
6.2443143918553945 198.7814560148622 0.8237570965774262
6.249541946808811 193.63273274917853 0.8104094598711089
6.254769501762227 190.3715548594428 0.8022148431838845
6.259997056715643 191.21264932480412 0.8018748897619716
6.265224611669059 192.58151317774178 0.8116474560146697
6.2704521666224755 192.05404236128624 0.8183296412566765
6.275679721575892 187.55551481311136 0.808813554416158
6.280907276529308 185.99749947179023 0.810758629014073
6.286134831482724 184.2039360740932 0.8059966887562723
6.29136238643614 182.6814854438889 0.802678298068006
6.2965899413895565 183.50211735485087 0.8046033882675488
6.301817496342973 184.0256721248977 0.8025786928670217
6.307045051296389 189.09095417114807 0.8167939116378163
6.312272606249805 189.64375534507647 0.8179880077790415
6.317500161203221 189.30800628616214 0.8110784386822242
6.3227277161566375 187.97923476902176 0.8071026308260201
6.327955271110054 186.77998497261748 0.8009569638298161
6.33318282606347 185.54382292452448 0.7966716961039423
6.338410381016886 185.54045502322808 0.8041965705143418
6.343637935970302 184.44314849055263 0.8039652777277233
6.3488654909237185 181.95374641518765 0.8025092763462128
6.354093045877135 180.92878555325254 0.8020973259435418
6.359320600830551 182.061131207769 0.7946328967458327
6.364548155783967 182.45857903091726 0.7892571017135246
6.369775710737383 183.1955054011399 0.7876970287853485
6.3750032656908 179.87955860241925 0.7842514492905461
6.380230820644216 183.61787643000662 0.7947324685533329
6.385458375597632 186.40432467200952 0.8014299095168945
6.390685930551048 186.09025846072774 0.7972761907957044
6.395913485504464 184.50137534447043 0.7907550992406143
6.401141040457881 179.77114555251603 0.7801169408653964
6.406368595411297 177.3855323751099 0.7787357688710379
6.411596150364713 177.4858938318154 0.7731808432694565
6.416823705318129 182.08414865246414 0.7795663396896856
6.422051260271545 186.41152371071107 0.7867612567672657
6.427278815224962 189.34158941055412 0.7918996940751306
6.432506370178378 188.5206321569538 0.7936248469597698
6.437733925131794 184.2994656084026 0.782323244801618
6.44296148008521 183.16065150010786 0.7762656003261397
6.448189035038626 180.91594453767897 0.7664903036062407
6.453416589992043 185.10224128185993 0.7726484098153356
6.458644144945459 187.35889067841052 0.7745318277228073
6.463871699898875 191.18914533030127 0.780398605207323
6.469099254852291 193.76639834533597 0.7931458832043856
6.474326809805707 195.22290987383676 0.7888497688732888
6.479554364759124 200.20791625510444 0.7973305867360556
6.48478191971254 197.77341141466445 0.7881783144241723
6.490009474665956 197.06667558601174 0.7827644757734195
6.495237029619372 197.65767636973794 0.784892470593688
6.500464584572788 200.81129112084648 0.7850011293057516
6.505692139526205 205.49139137148933 0.7893293563316454
6.510919694479621 208.18952768016158 0.7889470740498867
6.516147249433037 210.08162382275194 0.7910780999672783
6.521374804386453 211.90860774309255 0.7964349937568834
6.526602359339869 211.5456134311163 0.7910211563801002
6.531829914293286 220.09831138707878 0.798147804173106
6.537057469246702 229.4522887718287 0.8040318832751008
6.542285024200118 243.56453662648033 0.8156851265135692
6.547512579153534 257.66807692328365 0.8294340797987724
6.55274013410695 264.0723094230808 0.8311644352349489
6.557967689060367 276.05071749480413 0.84512070823836
6.563195244013783 285.6370197576923 0.8577522082695752
6.568422798967199 295.90780008500167 0.8696107412009786
6.573650353920615 305.64123211645 0.8820917419146657
6.5788779088740315 313.6462927072072 0.8883326576159692
6.584105463827448 318.3349334963467 0.8938142308266859
6.589333018780864 317.1447422548612 0.8918955551972414
6.59456057373428 313.8914245876731 0.8876905491663774
6.599788128687696 305.5236895988477 0.8771221187945196
6.6050156836411125 296.12846207932085 0.862919394726856
6.610243238594529 285.0242531294224 0.8513024528912723
6.615470793547945 276.7979118871701 0.8455225501363446
6.620698348501361 269.1560089831022 0.8363384962711342
6.625925903454777 259.610308140447 0.8273048174475311
6.6311534584081935 253.2516763907429 0.8195620473599458
6.63638101336161 246.3187828733255 0.8118390562117699
6.641608568315026 242.72567475537127 0.8066029510825975
6.646836123268442 240.57897319176786 0.8031244820224277
6.652063678221858 236.75541367783322 0.8007044150678767
6.6572912331752745 231.88793591853158 0.798287392238416
6.662518788128691 227.22173844856727 0.7964404328390108
6.667746343082107 224.17505246721183 0.79355729610412
6.672973898035523 224.22602901228024 0.792324130649914
6.678201452988939 223.44541648110936 0.7905431112231806
6.6834290079423555 221.1366517013759 0.7889183458035649
6.688656562895772 226.41192070028242 0.8012089290148794
6.693884117849188 220.5991470599439 0.7908095964870753
6.699111672802604 217.92491157950943 0.7833164252099005
6.70433922775602 212.15307806671873 0.7733648875139366
6.7095667827094365 209.79642597066245 0.7690779355135219
6.714794337662853 213.92903610588843 0.7773801657871704
6.720021892616269 214.92792113549856 0.778836828983738
6.725249447569685 212.752199641058 0.7708701022531866
6.730477002523101 211.29968918020802 0.7643282197955439
6.7357045574765175 212.46475203398893 0.767703656742216
6.740932112429934 214.2136665167983 0.7719482022125551
6.74615966738335 216.71202003105063 0.7761592915322354
6.751387222336766 217.48711620484096 0.7766037720504281
6.756614777290182 217.36918538569387 0.7744361563161112
6.7618423322435985 218.1535340316451 0.7739919973133655
6.767069887197015 216.5278133055502 0.771692993341796
6.772297442150431 214.9980924252773 0.7674436347118119
6.777524997103847 215.33940295153894 0.7674670783076096
6.782752552057263 216.61030237801094 0.7666826718932809
6.7879801070106796 218.84552085116425 0.7720506234346968
6.793207661964096 217.76772741804066 0.7715356044087178
6.798435216917512 221.7191754502319 0.7805914884608182
6.803662771870928 222.16496613462218 0.7826617049353098
6.808890326824344 224.7192861859188 0.7863524637136551
6.814117881777761 225.03844979098025 0.783308447204639
6.819345436731177 224.28541041415087 0.7801276502165854
6.824572991684593 224.48480922412423 0.7784601685574231
6.829800546638009 224.65018243300455 0.7785161870729066
6.835028101591425 223.01944733404756 0.7744976289032787
6.840255656544842 228.22313827423284 0.7819767951024498
6.845483211498258 228.4305733963744 0.7803005360306405
6.850710766451674 229.16316065264962 0.7765193498549092
6.85593832140509 232.0241924334089 0.7783452430648238
6.861165876358506 231.1788836447353 0.772394246764027
6.866393431311923 235.92339798668905 0.7777346051566749
6.871620986265339 242.93269824494962 0.787752803716067
6.876848541218755 244.69378584620878 0.7901968578600896
6.882076096172171 246.44261545563657 0.7921705380340037
6.887303651125587 250.75981257974706 0.7968119382326486
6.892531206079004 253.39179841955914 0.7981142053819569
6.89775876103242 258.97888524801255 0.8012423737047981
6.902986315985836 262.85273921494576 0.8021139850683255
6.908213870939252 266.1669038892912 0.8066578364131638
6.913441425892668 269.8501303291104 0.8091876821731454
6.918668980846085 273.3122865331597 0.8132615054377467
6.923896535799501 275.5162834128782 0.8115114301205918
6.929124090752917 281.84505721127147 0.8177332035712259
6.934351645706333 286.7906913253215 0.824507121077649
6.939579200659749 292.46755848581455 0.8303747539131306
6.944806755613166 297.33176488034195 0.8356380477020696
6.950034310566582 302.41916766374067 0.8391461836000269
6.955261865519998 311.7829779937887 0.8478243010116389
6.960489420473414 319.19535522581174 0.8552546203588122
6.96571697542683 331.62871705978006 0.8686639577493097
6.970944530380247 345.1981130660253 0.8841759658928801
6.976172085333663 362.23332338012574 0.9032958686256519
6.981399640287079 383.9718774461121 0.9279913145327668
6.986627195240495 412.91710639924503 0.9589188350320654
6.9918547501939114 448.78745313576866 0.9968494772464781
6.997082305147328 499.65426952243155 1.0504535492239206
7.002309860100744 568.2028065203552 1.1200068565778998
7.00753741505416 665.382068324973 1.2108406585451315
7.012764970007576 796.5920472273503 1.3229181422697747
7.0179925249609925 958.9296145891436 1.4491907495235419
7.023220079914409 1125.4918457172 1.5688002686810898
7.028447634867825 1274.321291648691 1.6666718423867695
7.033675189821241 1377.9060813071492 1.7315463617427318
7.038902744774657 1420.891947345705 1.7556408682994842
7.0441302997280735 1389.5391723258324 1.735398848869913
7.04935785468149 1311.7988004406395 1.6849760732092536
7.054585409634906 1204.1107479257548 1.6124055825351078
7.059812964588322 1081.0864149386693 1.526656475058665
7.065040519541738 967.7222357625202 1.4449452822845033
7.0702680744951545 865.7170586896317 1.3671221837813166
7.075495629448571 779.1564556879484 1.2964588997008721
7.080723184401987 714.8186458988916 1.2407621416104522
7.085950739355403 665.3726718957795 1.1967548938549344
7.091178294308819 633.285853756945 1.1676766972585193
7.0964058492622355 613.3956614043869 1.1491548094123898
7.101633404215652 598.1973988117511 1.1350804908662186
7.106860959169068 587.7509845209476 1.1251987414020554
7.112088514122484 576.1714189475073 1.1154050335709411
7.1173160690759 561.3934216113463 1.1002378621948885
7.1225436240293165 550.3291366327936 1.088477624216777
7.127771178982733 538.7077506909533 1.0760377788211026
7.132998733936149 532.8955301374305 1.0704008597446233
7.138226288889565 531.0198686816266 1.0700594048919052
7.143453843842981 524.2096068934605 1.0632406235582639
7.1486813987963975 518.2650773641415 1.0571580709487425
7.153908953749814 509.3142579954853 1.046891807502407
7.15913650870323 502.73545790023667 1.0398009860223663
7.164364063656646 503.81450558818403 1.0412680966744126
7.169591618610062 504.41728061666873 1.040528832570028
7.1748191735634785 511.4741413885495 1.0462886918120335
7.180046728516895 521.4667055911731 1.0549937849748277
7.185274283470311 542.0981162170846 1.075479976185551
7.190501838423727 576.6551751799543 1.1082702996135563
7.195729393377143 630.1556590770703 1.1569428557527475
7.2009569483305595 711.3436730905258 1.2266675419121178
7.206184503283976 818.7591105590384 1.314025857712505
7.211412058237392 940.1495889151356 1.4068905998854249
7.216639613190808 1070.628967399858 1.5029480813392202
7.221867168144224 1198.7437200993431 1.5895636098993342
7.227094723097641 1310.2410541452775 1.6602586128558143
7.232322278051057 1401.7791740522348 1.7160565374236245
7.237549833004473 1456.0385187109 1.7488874742771976
7.242777387957889 1458.5055087842063 1.749109358109905
7.248004942911305 1401.9274861568806 1.7138623755823865
7.253232497864722 1286.425699357075 1.639682099911742
7.258460052818138 1132.9173707692462 1.5376265883863498
7.263687607771554 966.0075459066662 1.4189503756607689
7.26891516272497 807.5988005521847 1.2976428337407144
7.274142717678386 674.7455079183051 1.187787580193197
7.279370272631803 569.4281870681438 1.0926732217193784
7.284597827585219 486.4973896231929 1.0112826137721553
7.289825382538635 431.5786190159153 0.9541835850710582
7.295052937492051 393.42195523626833 0.9132121016984889
7.300280492445467 366.9243138511128 0.8846597886555781
7.305508047398884 346.09199175223506 0.8626323798145735
7.3107356023523 335.94002255052277 0.8502797237372616
7.315963157305716 322.0160410371492 0.832647973350904
7.321190712259132 314.4221391104443 0.8236465199306182
7.326418267212548 309.6164902900386 0.8213737760105433
7.331645822165965 308.32705764574627 0.8217351479248942
7.336873377119381 306.8288147628339 0.8223037220632563
7.342100932072797 304.5692486725562 0.8182715059934311
7.347328487026213 305.9048055561303 0.8193709350414741
7.352556041979629 301.57338426081367 0.8150289404657667
7.357783596933046 299.47519515797035 0.812565851564964
7.363011151886462 297.4786650817926 0.8079951923686537
7.368238706839878 292.3063488328827 0.7998107348337942
7.373466261793294 295.27825041961734 0.8020194208706191
7.37869381674671 293.2153642869986 0.8011128537798744
7.383921371700127 295.1221635741349 0.8043936158984002
7.389148926653543 296.24479958181746 0.8086089927370992
7.394376481606959 296.36008867599315 0.8086245278661823
7.399604036560375 300.1424771009538 0.8125088001909342
7.4048315915137914 303.6576833516053 0.8199725217349249
7.410059146467208 301.4412808992788 0.8162931027294263
7.415286701420624 296.6190758293325 0.8099980693165336
7.42051425637404 294.15369937672006 0.8060499835969727
7.425741811327456 292.8646318732577 0.8028238975158715
7.4309693662808725 298.41984449587574 0.8106735528983996
7.436196921234289 301.7205438379861 0.8146256743469295
7.441424476187705 305.55719075593396 0.8173047639461335
7.446652031141121 306.71455218366873 0.8175785527325531
7.451879586094537 308.6704469559574 0.8206316621487659
7.4571071410479535 311.2111755745715 0.8208781998406126
7.46233469600137 311.73466212292277 0.8201476419103284
7.467562250954786 313.9691394059206 0.8207364352584237
7.472789805908202 314.7849346672724 0.8200181949212877
7.478017360861618 315.83393034374336 0.8198581206740846
7.4832449158150345 321.89577528241364 0.8243017402454221
7.488472470768451 327.416593505383 0.829672513468337
7.493700025721867 333.65401822166183 0.8378141062316081
7.498927580675283 349.5609963644962 0.8571591577878844
7.504155135628699 360.5083517537688 0.8701502079381472
7.5093826905821155 372.18267772112733 0.8821475191703035
7.514610245535532 375.84776946545156 0.8831241066636699
7.519837800488948 380.48719195650466 0.8856337589939571
7.525065355442364 383.81226093391115 0.8889889509518453
7.53029291039578 389.3714162594326 0.8949599594108989
7.5355204653491965 396.96948537239774 0.903849717520968
7.540748020302613 404.6737753976988 0.912368500844349
7.545975575256029 403.69927243642417 0.9088270482277727
7.551203130209445 400.7632754872828 0.904673130459399
7.556430685162861 395.8080064478811 0.8978465151483166
7.5616582401162775 394.02981940509477 0.8959273972556347
7.566885795069694 389.60816440466317 0.890959629027166
7.57211335002311 386.8179690666638 0.888236228149783
7.577340904976526 382.2750517556112 0.883536621353266
7.582568459929942 375.4581494651745 0.8755363962610841
7.5877960148833585 372.4314248534358 0.8729591672395016
7.593023569836775 372.7797466850465 0.8738062593377484
7.598251124790191 369.05217906559744 0.8671910015122475
7.603478679743607 368.28486605846456 0.8659376272126296
7.608706234697023 367.8273473808857 0.8641943723366445
7.6139337896504395 367.989750252086 0.8640970432835289
7.619161344603856 369.1243446669705 0.8662672373463186
7.624388899557272 367.7300955493578 0.8653445341800929
7.629616454510688 371.4013145203731 0.8702589186664977
7.634844009464104 371.9547213260462 0.8706846847960577
7.6400715644175206 379.0660126199093 0.8778850168951163
7.645299119370937 387.8285051835681 0.8866610984490176
7.650526674324353 397.5234471938537 0.8941096126003795
7.655754229277769 407.33665143072386 0.9042855751730989
7.660981784231185 409.22164066637487 0.9067508928411239
7.666209339184602 416.98585182301036 0.9149841648976167
7.671436894138018 425.1345641221504 0.9235448969439608
7.676664449091434 440.64916407280765 0.9373752118234465
7.68189200404485 458.92876812617595 0.9542805019661911
7.687119558998266 476.9139041233304 0.9706096367701135
7.692347113951683 493.49673916822064 0.98570178426764
7.697574668905099 509.6462099840754 1.0024967861904066
7.702802223858515 527.3091750134555 1.019454780679624
7.708029778811931 540.7382264938966 1.0313612204551714
7.713257333765347 548.7731558594936 1.0373779262430685
7.718484888718764 551.6378842442067 1.0396571780583175
7.72371244367218 550.2577815677696 1.0391993568025817
7.728939998625596 549.0340509206039 1.0358624531941574
7.734167553579012 547.4211897791654 1.0334775193180998
7.739395108532428 545.6170363995603 1.0309884010156496
7.744622663485845 545.1324578426501 1.0306531437672384
7.749850218439261 541.074975283663 1.027285661242625
7.755077773392677 539.2777002111801 1.0254216470825162
7.760305328346093 532.6437061286043 1.02028489265469
7.765532883299509 520.977391465217 1.0090349491325326
7.770760438252926 511.1981359623086 0.9993076677742232
7.775987993206342 500.85586936890627 0.9883035354278091
7.781215548159758 490.31173220097304 0.977238214059435
7.786443103113174 481.2086050749832 0.9675490039383616
7.79167065806659 470.0870307282344 0.9560669599315539
7.796898213020007 460.2507555433347 0.9471792193565807
7.802125767973423 454.38854040781644 0.9417652155139462
7.807353322926839 449.09353856303767 0.9370023460307688
7.812580877880255 443.45847217483504 0.9298922935803253
7.817808432833671 440.75062263586227 0.9270444492345784
7.823035987787088 439.35243621600864 0.9264119975832874
7.828263542740504 437.6139336211283 0.9247538389302474
7.83349109769392 441.76438378789095 0.9292545188061194
7.838718652647336 443.19794885635986 0.9302198241929853
7.8439462076007525 445.77910713725447 0.9318120000579535
7.849173762554169 452.07355322635107 0.9385432438081717
7.854401317507585 456.96377155255504 0.942194306562058
7.859628872461001 462.05753456426623 0.9467133484186765
7.864856427414417 466.47024833740363 0.9485922636149716
7.8700839823678335 472.73413541670396 0.953596924424127
7.87531153732125 483.96805787877673 0.9638025934020235
7.880539092274666 494.9065178877062 0.9726551716934334
7.885766647228082 509.0572620000763 0.9858478875389282
7.890994202181498 521.4845134627282 0.9980757735092117
7.8962217571349145 535.9202497213579 1.011976252770895
7.901449312088331 548.775546130722 1.0240621073553269
7.906676867041747 559.2382720948276 1.0335943592096255
7.911904421995163 570.4434602088925 1.0437214220511375
7.917131976948579 581.0880295298596 1.052515474610448
7.9223595319019955 598.9750360029193 1.0678185225950096
7.927587086855412 616.6409807062895 1.082908091274367
7.932814641808828 629.7375733662936 1.0934534444553887
7.938042196762244 643.3354954134339 1.1042602181681798
7.94326975171566 650.3947992272211 1.1093447075163783
7.9484973066690765 660.5903641294848 1.117434135222474
7.953724861622493 670.0598284468134 1.1248794183635293
7.958952416575909 678.8051761629949 1.1318268666562494
7.964179971529325 686.6665440861498 1.1379192086273697
7.969407526482741 686.3852401027755 1.136391550765589
7.9746350814361575 686.2073198218745 1.1345595193255005
7.979862636389574 685.0680356415485 1.1340895854518624
7.98509019134299 682.2287788717531 1.1314887506499047
7.990317746296406 681.6194124880341 1.1308367102772583
7.995545301249822 672.8103286279646 1.1237193801051317
8.000772856203238 661.2201199798808 1.1129372367488963
8.006000411156654 645.6574362279829 1.1007820209717172
8.01122796611007 636.9921359599244 1.0931121314649699
8.016455521063486 621.5636137221198 1.0791699963944212
8.021683076016902 609.5439756445141 1.0681048299355322
8.026910630970319 596.1031058021081 1.055485358060307
8.032138185923735 583.1238706301912 1.0438946931610604
8.037365740877151 575.667947244538 1.0376909964649863
8.042593295830567 570.1035595153028 1.0321893809081208
8.047820850783983 561.2909718122033 1.0235452843603952
8.0530484057374 555.3012421490481 1.0171210483080044
8.058275960690816 547.9382277553418 1.0092192400332263
8.063503515644232 539.7306478363225 1.0010003621847265
8.068731070597648 536.4770052670166 0.9985872099436915
8.073958625551064 530.7355997340961 0.9938708795654995
8.07918618050448 524.312652210121 0.9881620245641973
8.084413735457897 524.021644454997 0.9877856805267331
8.089641290411313 528.5935520107829 0.9913383510600126
8.09486884536473 531.7758988979598 0.9941384431367012
8.100096400318145 533.1074097457197 0.9947200823334377
8.105323955271562 527.8550925749279 0.9886582156779814
8.110551510224978 524.6463008323217 0.985555367692712
8.115779065178394 524.0278023301533 0.9844851036182817
8.12100662013181 526.5385002003773 0.9871956180935646
8.126234175085226 534.3107287538145 0.9947158427363435
8.131461730038643 541.5214884258901 1.0010411227674596
8.136689284992059 554.2412221771183 1.011260635917429
8.141916839945475 569.7012461853401 1.02437942099677
8.147144394898891 588.5186791395749 1.040453434180901
8.152371949852308 612.9176049924147 1.0614950435954185
8.157599504805724 635.3039133003675 1.0795725875451865
8.16282705975914 661.5387127824583 1.100404537541524
8.168054614712556 686.3939131278468 1.1199568317370798
8.173282169665972 707.471483364191 1.1378452570106754
8.178509724619389 715.8242702638198 1.1450013706202344
8.183737279572805 723.7929662931627 1.152003037371278
8.188964834526221 718.8508266460462 1.1455569492548883
8.194192389479637 713.9897649678697 1.1401145883157513
8.199419944433053 708.7707891166816 1.1351445412868157
8.20464749938647 702.7458379257307 1.1307595495946348
8.209875054339886 696.2118663945367 1.1254657913112216
8.215102609293302 688.4757672354187 1.119148427491527
8.220330164246718 679.4977366419797 1.1110926318122978
8.225557719200134 679.328013763446 1.1114830059380745
8.23078527415355 677.0893452243367 1.1092887889199299
8.236012829106967 674.1582345458877 1.1064995641340798
8.241240384060383 666.6587975619567 1.0997720344471626
8.2464679390138 657.7772066109343 1.0919622988007653
8.251695493967215 656.0675140318813 1.090520835627761
8.256923048920632 650.6618642630499 1.0846226876177263
8.262150603874048 648.3327506856486 1.0823407129403615
8.267378158827464 647.8566786360426 1.0818885280414352
8.27260571378088 645.1430462410838 1.0787356643060309
8.277833268734296 642.1831938181981 1.0756168242555288
8.283060823687713 636.0130537751626 1.0701949431402669
8.288288378641129 628.0130150955235 1.0636413070477746
8.293515933594545 621.0956278314145 1.0576922490527008
8.298743488547961 620.4012349003759 1.0562986626701178
8.303971043501377 625.2954865878766 1.0594337838696142
8.309198598454794 627.4909203322621 1.0602996530970838
8.31442615340821 628.0345059550416 1.0604490851223138
8.319653708361626 633.6519531942473 1.0653601904940646
8.324881263315042 637.1759840043958 1.0684095814655408
8.330108818268458 640.949379565114 1.0709323837314249
8.335336373221875 647.9194147575622 1.076307097588733
8.34056392817529 655.1178057691732 1.0813836157129046
8.345791483128707 663.5818374726858 1.0877461841275422
8.351019038082123 667.163391571382 1.089594447266447
8.35624659303554 669.0895375270345 1.0907760881645518
8.361474147988956 669.2578982432814 1.0906953112430648
8.366701702942372 669.7299805748489 1.0910712424736866
8.371929257895788 676.6208687350119 1.096012948520407
8.377156812849204 684.922861896808 1.1026190580492758
8.38238436780262 691.549529823691 1.107767087294182
8.387611922756037 688.0548238612407 1.105314579375992
8.392839477709453 680.1339715070626 1.0980582039413995
8.398067032662869 663.0438488217949 1.0838861196726057
8.403294587616285 646.6283929328084 1.0698682342424177
8.408522142569701 631.7840700350396 1.057684785662565
8.413749697523118 619.8753185519827 1.0466508258160063
8.418977252476534 613.091777798738 1.041052760916539
8.42420480742995 601.2327679479772 1.0302883858941816
8.429432362383366 589.6102599388489 1.0201664473393344
8.434659917336782 574.9318922008678 1.0070217637578778
8.439887472290199 565.3906297513262 0.9976038282293588
8.445115027243615 558.0493282452861 0.9913749971331972
8.450342582197031 551.4587111397103 0.985459299595219
8.455570137150447 547.4838375878343 0.9820715531958383
8.460797692103863 541.3192569845257 0.97681432282304
8.46602524705728 537.0237758136751 0.97223956854563
8.471252802010696 531.9376875625073 0.9679691577975953
8.476480356964112 529.8151310405314 0.9655403325097429
8.481707911917528 530.5949759337184 0.967181243934391
8.486935466870944 528.3632889261792 0.9656945243480956
8.49216302182436 528.2700602045962 0.9652785063449294
8.497390576777777 527.6931666434913 0.9635984222931088
8.502618131731193 524.0527273022416 0.9591704437794724
8.50784568668461 520.5532315248865 0.9550116567340774
8.513073241638025 514.6803645190264 0.9489793213714814
8.518300796591442 513.9277885157156 0.9488059662006011
8.523528351544858 513.6273943835495 0.949527749727123
8.528755906498274 515.3751155333181 0.9502246793457657
8.53398346145169 510.85803066871745 0.9461266243165217
8.539211016405106 506.92005162881355 0.9419683501058298
8.544438571358523 503.7230860737066 0.939536465254729
8.549666126311939 501.2724333780713 0.9373369265597931
8.554893681265355 503.0649364649013 0.9390661866386539
8.560121236218771 499.82127063607084 0.9343615402127419
8.565348791172188 500.28257143732895 0.9336360112173716
8.570576346125604 501.9633218120198 0.9350213820865305
8.57580390107902 502.8447188244801 0.9346171359883055
8.581031456032436 506.3502001664637 0.9371272830246249
8.586259010985852 508.53350947129314 0.9382359923920788
8.591486565939269 512.8927369057069 0.9434269320547836
8.596714120892685 516.3768803006558 0.9464087656030231
8.601941675846101 517.9996734470035 0.9474790006619136
8.607169230799517 516.2700673287469 0.943934213287741
8.612396785752933 520.4187047536841 0.9480776183157065
8.61762434070635 520.4825475576289 0.948548337770202
8.622851895659766 523.5586328663449 0.9528744636049133
8.628079450613182 526.5502941325611 0.9555381881592815
8.633307005566598 528.3398642620106 0.9556445488064959
8.638534560520014 533.4871064373646 0.9600980821438826
8.64376211547343 544.3684488547677 0.9691451979266329
8.648989670426847 551.1136848471021 0.9739931913199837
8.654217225380263 558.0239095371109 0.9792743653879192
8.65944478033368 561.8839136089649 0.9817340388683052
8.664672335287095 562.2983262358986 0.9818939291462396
8.669899890240512 570.3069192352131 0.9886699032033403
8.675127445193928 574.8381802359825 0.9921401682964112
8.680355000147344 581.5950595868818 0.9965240768021084
8.68558255510076 590.5714815179188 1.0040776327403855
8.690810110054176 596.1418110435487 1.0081360573809728
8.696037665007593 609.1497612767665 1.0177543455457334
8.701265219961009 625.0319486586886 1.0301695335112997
8.706492774914425 642.739975628727 1.0444599115908888
8.711720329867841 655.2919486149038 1.0553403903752396
8.716947884821257 665.8994476631258 1.0627709953827862
8.722175439774674 672.3627999412996 1.0672016082161022
8.72740299472809 679.6230113783521 1.0726900485756237
8.732630549681506 679.5614440784802 1.0739397419930257
8.737858104634922 673.3626042618598 1.0697331783938386
8.743085659588338 668.5730464588911 1.0676774058041094
8.748313214541755 660.3032771381294 1.061165749677983
8.75354076949517 653.540409408248 1.0552880670480458
8.758768324448587 644.0202426062605 1.0464984279648912
8.763995879402003 631.2880230521658 1.0351998588929996
8.76922343435542 617.7485775127209 1.0232712370488146
8.774450989308836 606.0679884844019 1.0127774780276322
8.779678544262252 595.8925793499501 1.0029047330526606
8.784906099215668 589.4963650630111 0.9963486136950801
8.790133654169084 583.5123503918106 0.9909696644312491
8.7953612091225 577.3630753865123 0.9864410316204735
8.800588764075917 570.4601054313374 0.9802369638762748
8.805816319029333 567.6400025174879 0.977143894701448
8.811043873982749 566.913703814113 0.9759438242124362
8.816271428936165 567.7018734818694 0.9765032086769632
8.821498983889581 566.8737563275829 0.9754600163022163
8.826726538842998 563.7378904135319 0.973033049840912
8.831954093796414 561.4625275466838 0.9707439961114603
8.83718164874983 558.0239379950473 0.9673683369658497
8.842409203703246 559.3142920687498 0.968338989506299
8.847636758656662 561.6607322790953 0.9706661758496565
8.852864313610079 562.7871089973999 0.9707616864869925
8.858091868563495 565.6131696437286 0.9726487270023182
8.863319423516911 564.2851952051486 0.9710529825149686
8.868546978470327 562.6624059061731 0.9697228555983056
8.873774533423743 565.1678863592198 0.9718610251584235
8.87900208837716 563.9680010214776 0.9708108782693516
8.884229643330576 565.2236853887853 0.9714802547020599
8.889457198283992 566.5301563266615 0.9722487161432971
8.894684753237408 567.5632311079066 0.9726264601118944
8.899912308190824 573.5490497567671 0.9783907323980181
8.90513986314424 575.3769538819549 0.9789486911841946
8.910367418097657 575.324269938328 0.9778879599242221
8.915594973051073 576.7137297191432 0.9770442278432546
8.92082252800449 581.5471098262376 0.9803742519401
8.926050082957905 586.130622570368 0.9852073010480042
8.931277637911322 588.9130911968316 0.9879871134307214
8.936505192864738 592.0462796480215 0.9905614014864935
8.941732747818154 591.556372065761 0.989756467048165
8.94696030277157 592.4180299387425 0.9893486056062595
8.952187857724986 593.3851059280452 0.9892938183145481
8.957415412678403 594.5803027089928 0.9896181499745227
8.962642967631819 599.0108892290983 0.9925490183720298
8.967870522585235 603.9558199809179 0.9965115555711528
8.973098077538651 604.7589670980025 0.9968312550024276
8.978325632492067 607.9429598755726 0.9995874036382181
8.983553187445484 612.5795799058259 1.003297312747153
8.9887807423989 622.7671085518137 1.0105859301706634
8.994008297352316 632.6911440834156 1.0182468742407764
8.999235852305732 636.2397245190273 1.0212396922542881
9.004463407259149 641.2707542517895 1.0245261459897
9.009690962212565 646.6395417108782 1.028291304523833
9.014918517165981 653.8842627584362 1.0332354158162624
9.020146072119397 667.9076081121298 1.0436903662109636
9.025373627072813 681.6381734669238 1.0547893867330327
9.03060118202623 698.425851222527 1.0682199966161445
9.035828736979646 716.337933488137 1.0817694465279255
9.041056291933062 736.420928335864 1.0957854441567063
9.046283846886478 754.6050274165231 1.1080475125304041
9.051511401839894 764.8577007272909 1.1152647973708043
9.05673895679331 776.6212336232363 1.1224562375924714
9.061966511746727 789.1204778092152 1.1313100667606826
9.067194066700143 813.9075965801283 1.1482997178430496
9.07242162165356 842.4129986474838 1.1673666992288907
9.077649176606975 862.6995854311266 1.1807474104043152
9.082876731560392 883.0857929446124 1.1945883579097103
9.088104286513808 896.1448675952952 1.204704299072554
9.093331841467224 901.5618770453331 1.2080688351156013
9.09855939642064 906.0173405146463 1.2105748643125134
9.103786951374056 900.2312002288824 1.2039147398025762
9.109014506327473 890.6290247879662 1.1953987858189692
9.114242061280889 880.3673512666613 1.1886016636165373
9.119469616234305 867.3982974547916 1.1797941304255792
9.124697171187721 856.168201696952 1.1716452132298756
9.129924726141137 844.3842373736335 1.1627949613842423
9.135152281094554 836.8964047226966 1.1577936591240956
9.14037983604797 833.9860343351684 1.1565918929875698
9.145607391001386 836.0549376203679 1.1574258763915828
9.150834945954802 843.2445378505822 1.1625183240513015
9.156062500908218 850.8465054592833 1.1678557403005472
9.161290055861635 858.9192788018295 1.183099588722635
9.16651761081505 873.3710898950591 1.200563526402538
9.171745165768467 884.3588509911966 1.2130365797433593
9.176972720721883 893.5830349962712 1.2235296771057902
9.1822002756753 895.930202020079 1.2269563228493128
9.187427830628716 894.1455352582566 1.228397627293657
9.192655385582132 883.9701989127936 1.2216172743407814
9.197882940535548 877.7833123694799 1.2194752895540049
9.203110495488964 866.7926531565224 1.2138895332623978
9.20833805044238 857.6741052441322 1.211441335980464
9.213565605395797 846.7844919771558 1.2058604560038368
9.218793160349213 840.7528813899362 1.2038051257300437
9.224020715302629 828.9249453918123 1.1958380267883513
9.229248270256045 821.409297512715 1.191326201358467
9.234475825209461 809.3722489070518 1.1839667670936418
9.239703380162878 797.219086135901 1.1767029594989917
9.244930935116294 795.5441288743964 1.1764112786215348
9.25015849006971 793.2500848090581 1.1762182391987752
9.255386045023126 791.8090405707225 1.1772884861324044
9.260613599976542 791.5980036388731 1.1781941599113714
9.265841154929959 790.2974885870941 1.1797922746190976
9.271068709883375 786.6034290856015 1.1768504474560082
9.276296264836791 793.6846377752538 1.1834379384496045
9.281523819790207 798.2251025714783 1.1880741254149387
9.286751374743623 801.6036528030812 1.1918319496538836
9.29197892969704 810.7575682907851 1.200511370844758
9.297206484650456 819.5005615983256 1.208141377903211
9.302434039603872 828.0724787408623 1.2162514495718808
9.307661594557288 834.4148261127074 1.2223583875020312
9.312889149510704 835.005632816453 1.2238299648540505
9.31811670446412 830.9347913872923 1.2202528244087063
9.323344259417537 822.0890210065063 1.2153063859486248
9.328571814370953 806.8984328905645 1.2049043544141453
9.33379936932437 790.6692212118215 1.1935339516799983
9.339026924277785 769.806754339021 1.1793005885016936
9.344254479231202 750.6106562045244 1.1664036007516878
9.349482034184618 732.9835085006586 1.1533637555460305
9.354709589138034 716.6735937315141 1.141100757199037
9.35993714409145 701.0188570701971 1.1292657023351926
9.365164699044866 691.7594268661758 1.122686537084067
9.370392253998283 681.5118983429177 1.1157515184100715
9.375619808951699 672.9382883377621 1.1098458569363923
9.380847363905115 670.4376082566473 1.108325038013255
9.386074918858531 667.8432973516385 1.107959805269982
9.391302473811947 666.2995515683102 1.1064517527747189
9.396530028765364 665.1533296390738 1.1059452160075374
9.40175758371878 659.6709092480534 1.10067634113023
9.406985138672196 664.4817056602328 1.1048587087545902
9.412212693625612 663.079311223066 1.1025258275586374
9.417440248579029 656.7998557678085 1.0865507161463785
9.422667803532445 650.9955284523014 1.0762050184028717
9.427895358485861 644.516270487633 1.0674006356527768
9.433122913439277 647.203147312044 1.067396694244985
9.438350468392693 647.7798588615398 1.0653748630743922
9.44357802334611 645.6319097093948 1.0617797707670793
9.448805578299526 648.6087393984516 1.0612906106344724
9.454033133252942 653.2631362178453 1.0632568729969611
9.459260688206358 657.1448905460462 1.0642887147071192
9.464488243159774 658.9854880786331 1.0652236092346759
9.46971579811319 656.1930869065187 1.061201108885845
9.474943353066607 652.6371662917891 1.056620265705319
9.480170908020023 647.5190767257956 1.050381181230327
9.48539846297344 648.867465642781 1.0500426154005211
9.490626017926855 646.4245834500581 1.0454910237659465
9.495853572880272 644.9484554770061 1.0433353288125895
9.501081127833688 650.7357340276294 1.046934240202568
9.506308682787104 651.292426844094 1.0465126177632649
9.51153623774052 649.8593830193036 1.0446235100041452
9.516763792693936 649.5996354556305 1.0436265399531184
9.521991347647353 646.9731622982955 1.0416071886257774
9.527218902600769 652.851252777033 1.0448592979660067
9.532446457554185 659.589413534944 1.0493254198254713
9.537674012507601 658.6562430969366 1.046999275997636
9.542901567461017 659.5323189220607 1.0466295321232966
9.548129122414434 661.0639386194244 1.0472683061256804
9.55335667736785 663.9689457730383 1.0482719407101269
9.558584232321266 662.3062834588319 1.0464070343424068
9.563811787274682 660.7398572357952 1.044519345618525
9.569039342228098 660.573218084694 1.0435936437484379
9.574266897181515 654.1534994793818 1.0377834008451228
9.57949445213493 657.182077430382 1.039724331282313
9.584722007088347 659.87329969844 1.041648240954064
9.589949562041763 662.404284432725 1.043187293632463
9.59517711699518 665.6491284841792 1.0449268260584181
9.600404671948596 667.5314552691641 1.0456616774514085
9.605632226902012 664.1150215910943 1.0419830571021063
9.610859781855428 662.6287097566022 1.0399497473922128
9.616087336808844 658.64628155597 1.0363558125962076
9.62131489176226 658.4561978539385 1.0355409295775575
9.626542446715677 664.1729148104434 1.039641621289182
9.631770001669093 668.3729714786944 1.0432328148419259
9.636997556622509 667.7677570748315 1.041556496439373
9.642225111575925 673.2579125223631 1.0454460919276747
9.647452666529341 670.2881035563454 1.0421641139036926
9.652680221482758 668.2469794467762 1.0403478982250225
9.657907776436174 669.4068662705813 1.0391193892722206
9.66313533138959 671.373840961129 1.0389123089361505
9.668362886343006 678.8688342233454 1.0445341427212584
9.673590441296422 681.1925050487037 1.0463700267006242
9.678817996249839 685.1099677613701 1.0485245367038512
9.684045551203255 681.7947209250474 1.0456658173697067
9.689273106156671 685.2639260853944 1.0480380638855449
9.694500661110087 685.6568187349324 1.0472570144321967
9.699728216063503 691.5480111090819 1.0511955789331282
9.70495577101692 694.2188607608414 1.05242400883629
9.710183325970336 699.394816178843 1.0563143307097593
9.715410880923752 705.5378648543193 1.0605697367701579
9.720638435877168 711.3211225000521 1.0645938618195885
9.725865990830584 714.2596677068499 1.0666704574567323
9.731093545784 711.7336359193915 1.0637754834814022
9.736321100737417 712.706183399548 1.0637660672475344
9.741548655690833 710.5126093757985 1.0618096201869434
9.74677621064425 707.8266130101938 1.0585268206056442
9.752003765597665 704.2150409695796 1.0554790108721956
9.757231320551082 698.9400274517242 1.0513639476828247
9.762458875504498 697.0137189230487 1.0486428010635784
9.767686430457914 699.8400448517884 1.0500202568563326
9.77291398541133 703.8617452993367 1.052466448723823
9.778141540364746 702.3546352293515 1.050154317130824
9.783369095318163 700.720168368092 1.0484740379474873
9.788596650271579 697.8220037012535 1.0458798295867833
9.793824205224995 697.7544306009462 1.047466136639958
9.799051760178411 695.6617423354745 1.0451553937577462
9.804279315131827 691.9279252817549 1.0411821912719665
9.809506870085244 690.5694989658474 1.038948450832394
9.81473442503866 693.1823104620352 1.0403438731075716
9.819961979992076 695.9587793150472 1.0416542809221578
9.825189534945492 693.5791494070954 1.0387382207532387
9.830417089898909 689.2846906591794 1.035114528200571
9.835644644852325 686.5480286843773 1.0319940854721403
9.840872199805741 683.9375919260684 1.030162234341997
9.846099754759157 682.9039330279047 1.0293368004651162
9.851327309712573 685.3797916211723 1.031109352293921
9.85655486466599 682.244780882489 1.0273040457548201
9.861782419619406 682.1506158274968 1.0266739343493931
9.867009974572822 683.8992212967083 1.0272044076947595
9.872237529526238 683.098797334028 1.0270763572202342
9.877465084479654 683.9226192550889 1.027754820192227
9.88269263943307 686.6725856902259 1.0296732644519568
9.887920194386487 687.9412979055631 1.0295806523784274
9.893147749339903 689.7963532267268 1.0309015104606474
9.89837530429332 689.6654352115194 1.029308182779543
9.903602859246735 695.4746862525633 1.0328812758319106
9.908830414200152 699.712380301086 1.0354560600002651
9.914057969153568 710.5402515143838 1.0432638245118404
9.919285524106984 715.3317093940376 1.0464639685201884
9.9245130790604 720.5759273166615 1.0496813411514685
9.929740634013816 726.8706599036915 1.0548235421508338
9.934968188967233 729.8088787471949 1.0568156286522674
9.940195743920649 725.4976447651386 1.053095073832409
9.945423298874065 726.899326508918 1.0532280199560329
9.950650853827481 728.1579808413607 1.0539403522125137
9.955878408780897 733.0787290037485 1.0568323995883395
9.961105963734314 733.4312640905204 1.0563006811124622
9.96633351868773 732.1202533442682 1.0549528007983004
9.971561073641146 725.7033688341303 1.0495371763848957
9.976788628594562 723.6199525378062 1.0477624479770011
9.982016183547978 718.2655981033208 1.0435986567890592
9.987243738501395 714.7680435742803 1.039240832505289
9.99247129345481 711.8746102209343 1.0355719078049064
9.997698848408227 711.3006320820436 1.0350717093012898
10.002926403361643 712.2026051381644 1.0358149554166398
10.00815395831506 706.4556344209536 1.0314677475132972
10.013381513268476 701.6320440842754 1.027809981235718
10.018609068221892 697.2581382903301 1.0248090486239558
10.023836623175308 696.9998846103556 1.0243010370424375
10.029064178128724 699.7131479166916 1.0256080582906626
10.03429173308214 703.1911928319473 1.0281608633815007
10.039519288035557 707.1121375129594 1.030566566555549
10.044746842988973 707.2935611883074 1.0296766055727942
10.049974397942389 708.0844400689729 1.0295523162311577
10.055201952895805 705.8468900430831 1.0274222148010792
10.060429507849221 704.623816415295 1.0265694413571258
10.065657062802638 701.7943901556494 1.0245760204373398
10.070884617756054 699.8826686232284 1.0229738061867697
10.07611217270947 700.5821919010068 1.023890234998932
10.081339727662886 701.8361289847763 1.0245695295298007
10.086567282616302 701.0864012303472 1.0241371017416985
10.091794837569719 696.2515679752565 1.0190566095058222
10.097022392523135 695.4148277500927 1.0169120459535992
10.102249947476551 698.0044647620433 1.0185309250071002
10.107477502429967 701.0709326606128 1.020869550590397
10.112705057383383 696.5080618549036 1.0172226524954158
10.1179326123368 687.2922864518448 1.0104830129357238
10.123160167290216 679.8906397854403 1.0045944629947339
10.128387722243632 680.3701599920939 1.004774955589048
10.133615277197048 677.4374125411802 1.001565122119282
10.138842832150464 679.6416155935729 1.0028755983632631
10.14407038710388 677.2374045722095 1.0009957367538886
10.149297942057297 672.8236051489287 0.9987983884451281
10.154525497010713 669.239173153543 0.9962376227587
10.15975305196413 664.8134583744306 0.9929700303149948
10.164980606917545 661.6266431985352 0.9899624941619458
10.170208161870962 658.6413298722067 0.9863622097771825
10.175435716824378 657.6078025073217 0.9856107905447776
10.180663271777794 656.6050410592691 0.9835910690329349
10.18589082673121 656.0221422520001 0.9829683139435682
10.191118381684626 652.43897522348 0.980166569568938
10.196345936638043 648.9654992964478 0.9783600953463851
10.201573491591459 645.7856245080499 0.9754384345961469
10.206801046544875 642.1648906227186 0.9727273897017841
10.212028601498291 639.5683197756979 0.9693252861181035
10.217256156451707 638.1264227762235 0.9683829639671273
10.222483711405124 635.8058124443817 0.9666463313811458
10.22771126635854 633.7903844694739 0.9656994782501972
10.232938821311956 634.0290720220898 0.9657208526098793
10.238166376265372 633.808574505476 0.9650997067214993
10.243393931218788 637.4574452354809 0.9680518495930414
10.248621486172205 632.8851444552183 0.9644350729250623
10.253849041125621 629.2405507113276 0.9610047863486932
10.259076596079037 624.7506029461656 0.9574526456145274
10.264304151032453 619.0937214493807 0.9525318977711497
10.26953170598587 619.9766224040552 0.9527455024927521
10.274759260939286 622.6187970096464 0.9547870852948258
10.279986815892702 624.056327332911 0.9555481738999257
10.285214370846118 626.1797844080903 0.9575449159110142
10.290441925799534 624.5233679855941 0.9551093771195598
10.29566948075295 624.4104990515198 0.9546899392687646
10.300897035706367 617.2572930529723 0.947772482008113
10.306124590659783 616.0674768036878 0.9462905147115375
10.3113521456132 609.4055505953456 0.9415671969730013
10.316579700566615 613.1836504997625 0.9461971555605123
10.321807255520032 612.1075035960994 0.9450543204554562
10.327034810473448 614.0088859299523 0.9463147939674472
10.332262365426864 610.1441062548238 0.9424065442492049
10.33748992038028 606.9812355468155 0.9393857917955356
10.342717475333696 599.0793753372598 0.9323409876349883
10.347945030287113 591.2464231727613 0.9244458799909329
10.353172585240529 594.7218072104113 0.9264818229265469
10.358400140193945 596.1426127507309 0.9277111976348277
10.363627695147361 599.5577562666776 0.9305875880868059
10.368855250100777 600.7118402176147 0.9321305234849543
10.374082805054194 596.614651424211 0.9282297823120672
10.37931036000761 596.9077354145923 0.9277919676786656
10.384537914961026 596.1648770095393 0.9265368852514066
10.389765469914442 596.2895342638928 0.9259310271446333
10.394993024867858 595.0190196032293 0.9249055120446044
10.400220579821275 595.2747708291827 0.9260738113572482
10.40544813477469 589.2368382501353 0.9212772457196126
10.410675689728107 587.8153984700577 0.9200802497221912
10.415903244681523 583.1570642740866 0.915724270841431
10.42113079963494 582.3630532336788 0.9140850409483263
10.426358354588356 577.653102857475 0.9100145028000537
10.431585909541772 575.6950324667007 0.908618332103015
10.436813464495188 575.5001868903611 0.9088092927965274
10.442041019448604 572.4392401940652 0.9064739101829724
10.44726857440202 569.9154060383637 0.9034766746738087
10.452496129355437 564.7679441932222 0.8991186889818475
10.457723684308853 563.434886223524 0.8979776084646975
10.462951239262269 562.3567031936456 0.8967530108907618
10.468178794215685 558.6057562568351 0.8936891448336199
10.473406349169101 557.6598220980228 0.8927770304206653
10.478633904122518 554.8749239889924 0.8895679818825385
10.483861459075934 558.3350234468231 0.8919314589381984
10.48908901402935 558.1333036338968 0.8914068989746851
10.494316568982766 556.0303840363434 0.8894234065025288
10.499544123936182 551.7237541673974 0.8861143946185754
10.504771678889599 545.8294556033343 0.8815701140653519
10.509999233843015 544.2953902457837 0.8805953136869858
10.515226788796431 546.8203374874346 0.8818553984925138
10.520454343749847 545.1555348653741 0.8804716975072204
10.525681898703263 544.5919471221571 0.8801006338304234
10.53090945365668 543.8399976012448 0.8795728224780313
10.536137008610096 541.5913212235063 0.8775867146965046
10.541364563563512 539.8647298656783 0.8746775861795585
10.546592118516928 540.5821112631822 0.8746821434935933
10.551819673470344 536.6977373913061 0.8712157472810622
10.55704722842376 536.0063253146667 0.8713419128065167
10.562274783377177 535.7684928450901 0.8709120486645359
10.567502338330593 532.8475457871253 0.8681737433493063
10.57272989328401 531.7318564820422 0.8663928414188653
10.577957448237425 532.5939837345863 0.8673079472236078
10.583185003190842 529.4044131802235 0.8640423776066136
10.588412558144258 528.3895259922617 0.8626478625142383
10.593640113097674 528.9239941901457 0.8631249758017616
10.59886766805109 528.1054320333201 0.8616825663603201
10.604095223004506 526.8763222869844 0.8603805788972361
10.609322777957923 526.2669021192634 0.860073680713643
10.614550332911339 526.6254886950328 0.8596259837415043
10.619777887864755 526.2414892979016 0.8594505617360223
10.625005442818171 523.6190724491356 0.8575604038773935
10.630232997771587 521.6384909307363 0.8560098890067318
10.635460552725004 520.4750702052398 0.8550391878834137
10.64068810767842 524.0009171845179 0.8571933745235942
10.645915662631836 523.0342844654975 0.8554551248682238
10.651143217585252 528.3371930892374 0.8604236305684237
10.656370772538668 533.6958633626168 0.8646974562005139
10.661598327492085 535.6888068081769 0.8663586845255915
10.666825882445501 541.5696717243349 0.8708259251364885
10.672053437398917 543.0756385065382 0.8706273144481074
10.677280992352333 548.8512628409243 0.8744763515591081
10.68250854730575 552.8943260867142 0.8774121102689854
10.687736102259166 559.1104419387323 0.8819202827216257
10.692963657212582 560.1241454710322 0.8828599100310055
10.698191212165998 563.5949273707789 0.8852899711714631
10.703418767119414 571.2661483423303 0.8901991252999861
10.70864632207283 578.3173878009374 0.8951578835760532
10.713873877026247 590.7088867227604 0.9034688162051263
10.719101431979663 598.9543600245006 0.9093506600261974
10.72432898693308 606.44841474262 0.9148049951279752
10.729556541886495 614.6529007263824 0.9211664954565052
10.734784096839912 623.1303601975617 0.9277629644502098
10.740011651793328 625.1838848240167 0.928953760290137
10.745239206746744 629.3151658806652 0.9317866624890235
10.75046676170016 630.250468998391 0.9327317090969476
10.755694316653576 625.1297325181794 0.9284427242500051
10.760921871606993 614.4295329216238 0.919222226058178
10.766149426560409 607.1343258265939 0.9127876402763584
10.771376981513825 600.2765910360797 0.9072593298706922
10.776604536467241 596.1789226368417 0.9043420753564275
10.781832091420657 595.8646589064368 0.9040654015191755
10.787059646374074 591.2381964400685 0.9007005554441154
10.79228720132749 587.9126759136097 0.8969485547507937
10.797514756280906 584.1866874619271 0.8937002838865921
10.802742311234322 581.0660268899175 0.8912652360076235
10.807969866187738 581.0296881854748 0.8922007264406987
10.813197421141155 580.7561828636667 0.8914076567782034
10.81842497609457 580.538483475817 0.8909564578635786
10.823652531047987 583.8649949117178 0.8927176057328606
10.828880086001403 587.0961426901857 0.8945317353552718
10.83410764095482 591.8608748176368 0.8981995379149832
10.839335195908236 598.4459029308557 0.903571112782282
10.844562750861652 601.9900671613267 0.9061991806027497
10.849790305815068 608.0988254151822 0.9105273896070558
10.855017860768484 615.696909938842 0.9152414742481955
10.8602454157219 624.3523659575002 0.9217235718115582
10.865472970675317 637.5249115263074 0.9297421717996421
10.870700525628733 647.8875951633545 0.9365430177291559
10.875928080582149 659.3925690404935 0.945041461592727
10.881155635535565 666.8004573604007 0.9509813688869534
10.886383190488981 671.0020119671343 0.9537056683410416
10.891610745442398 668.5841511206154 0.9520137898047883
10.896838300395814 663.3154382710828 0.9466566467075401
10.90206585534923 656.8765410070206 0.9418870742441884
10.907293410302646 649.2324590776446 0.9362577402393917
10.912520965256062 640.0200235440025 0.9290892142772862
10.917748520209479 636.3955332853359 0.9260273570951203
10.922976075162895 629.3016761314418 0.9207562766809013
10.928203630116311 620.9145530181727 0.9143235674503506
10.933431185069727 612.7771451904881 0.9083533785793747
10.938658740023143 602.084516377645 0.900075271616344
10.94388629497656 593.4553585020068 0.8937585683126676
10.949113849929976 588.1956392052725 0.8894141799351053
10.954341404883392 580.5175788172432 0.8835533288692983
10.959568959836808 574.8405756160084 0.8792797097171865
10.964796514790224 569.5471771331971 0.8752110614328947
10.97002406974364 566.0152811119547 0.8739250134600269
10.975251624697057 560.6795477323171 0.872085445072756
10.980479179650473 554.1068307261064 0.868726402632466
10.98570673460389 550.0691800642574 0.8667814980398837
10.990934289557305 549.9608215273943 0.867084423525905
10.996161844510722 547.9678931684324 0.8660924586691852
11.001389399464138 544.9316879306283 0.8642872720212961
11.006616954417554 538.5877076720358 0.8600047639434427
11.01184450937097 532.681125663856 0.8560566677668734
11.017072064324386 528.9607992503503 0.853802022591642
11.022299619277803 527.634261120163 0.853528535512469
11.027527174231219 524.6584879006242 0.8522338211070408
11.032754729184635 525.3102044437322 0.853021386949994
11.037982284138051 521.7651724624521 0.8504819081676198
11.043209839091467 519.3345680918051 0.8480179676991063
11.048437394044884 517.0727553680589 0.8463675424482783
11.0536649489983 511.5391348231617 0.8425751512313302
11.058892503951716 514.092156803571 0.8450126083664815
11.064120058905132 509.8506752337135 0.8416779121186866
11.069347613858548 510.28276640583226 0.8424921003937855
11.074575168811965 505.3709167554916 0.8383646997346685
11.079802723765381 502.18476630042784 0.8364064985519023
11.085030278718797 505.55620202692114 0.8402258686259749
11.090257833672213 505.4127903793102 0.8401625847277168
11.09548538862563 508.5575495355535 0.8426627233280132
11.100712943579046 507.7876649342141 0.8420128396974239
11.105940498532462 502.5373127824451 0.8375117856019898
11.111168053485878 503.62519251956166 0.8386461513374359
11.116395608439294 497.8987327753625 0.834216870042289
11.12162316339271 493.82139347206424 0.830589306648522
11.126850718346127 496.93300121496753 0.8333348150197073
11.132078273299543 498.7559449603444 0.8347961936262086
11.13730582825296 503.1987012644961 0.838760199807256
11.142533383206375 502.3075424020025 0.8383553969119752
11.147760938159792 499.0284505590031 0.8353009891034028
11.152988493113208 498.8297873099944 0.8349355766611979
11.158216048066624 497.8841182862827 0.8343021734729715
11.16344360302004 496.70186978101805 0.8338676508323756
11.168671157973456 494.83363337384907 0.8331337835122005
11.173898712926873 498.488014427807 0.8367071311717468
11.179126267880289 495.54025937560056 0.8338169040369444
11.184353822833705 498.8706081412638 0.8358966856194948
11.189581377787121 498.12265662103283 0.8356466993370982
11.194808932740537 494.60307606272374 0.833285216274361
11.200036487693954 492.8998924048361 0.8324740917147821
11.20526404264737 490.40447844656376 0.8309591033588644
11.210491597600786 489.10432890682125 0.8293088458666986
11.215719152554202 489.3959637165751 0.8297033477149844
11.220946707507618 489.4559645502063 0.8298888823883652
11.226174262461035 489.38201171572905 0.8296412686236075
11.23140181741445 487.69424890180744 0.829090589043746
11.236629372367867 484.3528761667163 0.8259682131313246
11.241856927321283 481.9793700346275 0.8240136140988744
11.2470844822747 481.29666849878896 0.8236511460398604
11.252312037228116 481.8168498284126 0.8234181671542232
11.257539592181532 476.6022602803852 0.8193952468995876
11.262767147134948 468.8814640365601 0.8129103338965503
11.267994702088364 461.94306968884086 0.8071169286872844
11.27322225704178 458.0207234624223 0.8042335211041559
11.278449811995197 455.48769246376133 0.8022248288872186
11.283677366948613 457.2074802034688 0.8037561243560217
11.288904921902029 458.06048403702323 0.8047780997708226
11.294132476855445 458.85044591847435 0.8050417548851719
11.299360031808861 453.6099958690366 0.7998635277267847
11.304587586762278 451.68080469821007 0.7973953181208984
11.309815141715694 450.1046921069724 0.7947803174368099
11.31504269666911 448.13650417025696 0.7929667388060994
11.320270251622526 451.5933780298915 0.7958054020508858
11.325497806575942 449.5069888850391 0.7937367119897644
11.330725361529359 448.13032326737226 0.7928363352093533
11.335952916482775 447.5762779038788 0.7928070457033439
11.341180471436191 444.45331546745376 0.7904767161838597
11.346408026389607 444.15234839812405 0.7901661557394098
11.351635581343023 444.74986380496813 0.7913263291172318
11.35686313629644 443.6799148374335 0.7905087335969228
11.362090691249856 442.7084465937121 0.7898808316487959
11.367318246203272 440.9315754504287 0.7884946385428564
11.372545801156688 437.5737841182782 0.7851351636517406
11.377773356110104 436.6447175011159 0.7835610994640047
11.38300091106352 434.42545038146386 0.7812790197576045
11.388228466016937 434.10866511126466 0.7813344961651529
11.393456020970353 431.94510740775394 0.7797946391668494
11.39868357592377 430.1040113058693 0.7795118380752444
11.403911130877185 427.6963135615421 0.7780430477333232
11.409138685830602 423.3256525926742 0.7736105512671623
11.414366240784018 424.695312283152 0.7747711024481672
11.419593795737434 425.77549230998557 0.7744846394423308
11.42482135069085 428.0481117090203 0.7768017050025966
11.430048905644266 426.4212662618325 0.7757186702728481
11.435276460597683 422.6686748450917 0.7721780720562987
11.440504015551099 420.03946859728404 0.7711529897666676
11.445731570504515 414.6967525344392 0.7662236480393506
11.450959125457931 413.33736509384767 0.7641393486326343
11.456186680411347 415.54193065437573 0.7662262552218124
11.461414235364764 418.1986223301964 0.7687486273322313
11.46664179031818 416.3493278819135 0.7664222074647467
11.471869345271596 417.6960541967702 0.7673921674895164
11.477096900225012 416.09088804492114 0.7661810109278752
11.482324455178428 414.12068239237175 0.7705201066775479
11.487552010131845 408.4210240403216 0.7679325171371318
11.49277956508526 400.51653257777895 0.7625312377019089
11.498007120038677 397.48651346572854 0.7609390513154922
11.503234674992093 398.2588206464476 0.7634329564452967
11.50846222994551 399.624936315694 0.7666234020719465
11.513689784898926 399.8828015642201 0.7680212957617378
11.518917339852342 399.24732353909616 0.7687135095421309
11.524144894805758 395.7032874538183 0.7673186986246866
11.529372449759174 390.9769063684884 0.7638404196156979
11.53460000471259 390.02604920653823 0.7633891183756525
11.539827559666007 390.739947840224 0.7644908265129282
11.545055114619423 394.94652674949396 0.7682983237574422
11.550282669572839 395.63615882380907 0.7690788505662015
11.555510224526255 397.7237562792152 0.7705189178537758
11.560737779479672 394.5985765366566 0.7671046107004342
11.565965334433088 395.94887902798007 0.7685745706841365
11.571192889386504 395.14848440558535 0.7683170997545418
11.57642044433992 395.6700270510696 0.7715215798480042
11.581647999293336 396.283021665615 0.7737243392705182
11.586875554246753 395.0701018476513 0.773836643096985
11.592103109200169 395.87894122137965 0.7752259767132114
11.597330664153585 395.09795830561086 0.7745833055986323
11.602558219107001 398.3846915330046 0.777857992403391
11.607785774060417 399.47009534748554 0.7784574406916638
11.613013329013834 399.06465012703563 0.7766342277214353
11.61824088396725 397.5269220427031 0.7761330406633111
11.623468438920666 394.7612965970945 0.7740501164404255
11.628695993874082 395.0792064647381 0.7752082544084113
11.633923548827498 396.3877587819598 0.7776002600329229
11.639151103780915 399.95132509596516 0.7818057990591568
11.64437865873433 401.5831843044108 0.7836205308014075
11.649606213687747 401.06172683764294 0.783205235630225
11.654833768641163 393.95510299559766 0.7763266714127658
11.66006132359458 390.27726372564416 0.7727485044295979
11.665288878547996 389.32841556331135 0.7720124455536389
11.670516433501412 391.60027770078455 0.7743876193897493
11.675743988454828 395.024293850806 0.7786760595202328
11.680971543408244 398.4803121475799 0.7813286207896549
11.68619909836166 400.8127539329007 0.7835925722388918
11.691426653315077 402.6030556224239 0.7856389264132437
11.696654208268493 398.249289475117 0.7825893935105342
11.701881763221909 392.5886091998705 0.7781994441986727
11.707109318175325 390.0727850520141 0.7760240016723442
11.712336873128741 391.88840562940527 0.7776360756681868
11.717564428082158 398.4749601748079 0.7848320881597128
11.722791983035574 399.7069071729844 0.7861570369790774
11.72801953798899 398.24012231136146 0.7850856960879381
11.733247092942406 395.79666067434647 0.783546242098408
11.738474647895822 393.20199295492523 0.7813664891130564
11.743702202849239 392.17647010455426 0.7803349536930066
11.748929757802655 393.225876464916 0.7822933888025637
11.754157312756071 396.67994488606354 0.7850217972883847
11.759384867709487 399.5935788027514 0.7879374807482076
11.764612422662903 401.5128987676785 0.7894852684759373
11.76983997761632 401.8202948389026 0.7896044090127823
11.775067532569736 401.9771665583333 0.790830899452077
11.780295087523152 403.6868080336409 0.7923712175082662
11.785522642476568 403.3541204688149 0.7919034415759673
11.790750197429984 405.47849001301444 0.7939546957526212
11.7959777523834 404.49728327066094 0.7924518046444431
11.801205307336817 405.17338271740334 0.793699150200418
11.806432862290233 404.6383911412529 0.7939185459291018
11.81166041724365 402.31892834060216 0.791413994563126
11.816887972197065 399.1665735066808 0.788636037122871
11.822115527150482 395.67123176463457 0.7855598231263323
11.827343082103898 391.65093956476346 0.7813573677353055
11.832570637057314 392.7356084512933 0.7821371768164534
11.83779819201073 391.096055711412 0.7810248712579037
11.843025746964146 387.6232766983227 0.7778066654245912
11.848253301917563 384.6704392232387 0.7757983009858596
11.853480856870979 382.39784805828106 0.7753260267611121
11.858708411824395 378.56187401364804 0.7705976279243127
11.863935966777811 373.1338313436915 0.7662575201059958
11.869163521731227 369.83045294352644 0.7627488654770528
11.874391076684644 364.1833002900608 0.7566459843112525
11.87961863163806 362.18311373300764 0.755527115898045
11.884846186591476 359.30903759060044 0.7534041178160698
11.890073741544892 355.0652536064789 0.7507942856635088
11.895301296498308 355.0539781174907 0.751530080493206
11.900528851451725 353.5673533376847 0.7493172997323455
11.90575640640514 353.25292160996383 0.7476850063456693
11.910983961358557 352.5283031759881 0.7469290032731634
11.916211516311973 352.1854611023768 0.7472194680267304
11.92143907126539 352.8951705444849 0.7501061619924863
11.926666626218806 352.53339055225695 0.7510436313780092
11.931894181172222 350.2263173255863 0.7486424115955089
11.937121736125638 348.50593532805505 0.746612288375527
11.942349291079054 345.1770186226387 0.741977885588491
11.94757684603247 342.51479862773493 0.7392767672474834
11.952804400985887 342.8874956409049 0.740740812936556
11.958031955939303 343.8323931210887 0.7422685292057386
11.963259510892719 343.7746217435745 0.7422565112028632
11.968487065846135 344.7487546643187 0.7440583627641905
11.973714620799552 344.0677601202942 0.7436557005394379
11.978942175752968 345.7336505607756 0.745688035742779
11.984169730706384 346.1014593894963 0.7461356462995345
11.9893972856598 343.75834536934144 0.7432655027508953
11.994624840613216 342.40103230331414 0.7410103216150603
11.999852395566633 337.6317407504711 0.7353826437584686
12.005079950520049 341.0461273660118 0.7390620637288784
12.010307505473465 343.508558221358 0.7429189411985303
12.015535060426881 343.57159739588633 0.742956482755556
12.020762615380297 347.2053437240669 0.7473870590814986
12.025990170333714 343.39036462606106 0.7444283515237844
12.03121772528713 340.26847501574395 0.7415714723838929
12.036445280240546 340.97865702516594 0.7431771712562988
12.041672835193962 337.6516514940627 0.7397313131807115
12.046900390147378 337.2786331861964 0.7398281061355803
12.052127945100795 336.5517720401053 0.7390810281710798
12.05735550005421 339.35463354636425 0.7411188704729178
12.062583055007627 341.67684159439335 0.743388811198522
12.067810609961043 342.02493221974953 0.7432994432493086
12.07303816491446 339.19129775520554 0.7406484524721573
12.078265719867876 338.54140182775996 0.7403268302891612
12.083493274821292 340.5168040277349 0.743470825041532
12.088720829774708 343.0259673546235 0.7453066205614498
12.093948384728124 344.9519188783838 0.7478138570824634
12.09917593968154 346.9397657858827 0.7485577919839597
12.104403494634957 347.7363452314877 0.7487721412024265
12.109631049588373 351.7088266058026 0.7523042464051939
12.114858604541789 355.22678157029935 0.7550320086042399
12.120086159495205 361.2174945471263 0.7614348619536186
12.125313714448621 365.68875363584374 0.7661009569558608
12.130541269402038 371.18424958898726 0.7717088043701491
12.135768824355454 382.7078167041659 0.7833346216924313
12.14099637930887 392.1938447984302 0.793614570099098
12.146223934262286 404.4622608548704 0.8061683302688369
12.151451489215702 412.80263929926787 0.8141445149621379
12.156679044169119 417.7818519968249 0.8182288619761529
12.161906599122535 424.9826407119753 0.8250690462606535
12.167134154075951 425.58568131580034 0.8258664721173791
12.172361709029367 424.4890147848187 0.8247268499466063
12.177589263982783 421.9550201583678 0.8223426845831836
12.1828168189362 419.8377978456356 0.8198647343278154
12.188044373889616 420.338743039061 0.8204915868483994
12.193271928843032 419.13146265345205 0.8199897223928925
12.198499483796448 416.7320365363815 0.817215292163567
12.203727038749864 416.62913247651625 0.818113115584182
12.20895459370328 413.34868431357756 0.8156144897818283
12.214182148656697 408.4761124138158 0.8111741828488026
12.219409703610113 403.6957384864548 0.8071127077724292
12.22463725856353 401.6626889277296 0.8047824455991036
12.229864813516945 394.44516386876506 0.7979174503046086
12.235092368470362 392.225964111109 0.7961015416239199
12.240319923423778 387.17270073348703 0.7909453745312871
12.245547478377194 379.1278767896176 0.7836233248585831
12.25077503333061 376.2315271908406 0.7819433806312414
12.256002588284026 368.16929190226466 0.7738981441050791
12.261230143237443 364.7345425474742 0.7706481906111476
12.266457698190859 363.30749631400266 0.7688046488442115
12.271685253144275 364.934370359031 0.7700891064984149
12.276912808097691 363.5985507945441 0.7700626742778158
12.282140363051107 362.06862742986357 0.7694813789342748
12.287367918004524 360.2933715733561 0.767462920749688
12.29259547295794 354.9791662468176 0.7620561370120992
12.297823027911356 353.2499583102377 0.7589233413933114
12.303050582864772 347.7496098982984 0.7533527193107201
12.308278137818188 344.7133932991943 0.7517213109011534
12.313505692771605 345.10664565901175 0.7565287160253471
12.31873324772502 345.37422949313685 0.7652718731323295
12.323960802678437 348.56462203203625 0.7738676070401552
12.329188357631853 348.2802732419955 0.7764311053497269
12.33441591258527 346.07990301671475 0.7772723635049263
12.339643467538686 345.3268881507052 0.7797811306033381
12.344871022492102 338.829097461033 0.7738566029667989
12.350098577445518 336.77663257916544 0.7727881244094078
12.355326132398934 335.8370470965318 0.7742064815827298
12.36055368735235 337.0144973086659 0.778133774665733
12.365781242305767 337.68949055593464 0.7826521119369078
12.371008797259183 335.74555813637073 0.7825959484847607
12.376236352212599 334.7399061919406 0.7843339193965025
12.381463907166015 331.69800466738843 0.7820034603656517
12.386691462119432 335.13186308182475 0.7886724244514431
12.391919017072848 333.1290187440595 0.7880397059048145
12.397146572026264 331.2906437374275 0.7859661815186347
12.40237412697968 329.8786046635115 0.786181107507533
12.407601681933096 324.5764482408869 0.7804743228874381
12.412829236886513 324.815979015039 0.7833164452059824
12.418056791839929 323.1264514648626 0.7830893633241044
12.423284346793345 322.3148002308587 0.7836501778386891
12.428511901746761 322.1802157710751 0.7854565985735034
12.433739456700177 324.76381891538466 0.7889149522976454
12.438967011653594 327.0840724184046 0.7921922043023305
12.44419456660701 330.00561899188324 0.7969692445358428
12.449422121560426 333.31237835882007 0.8018410210410403
12.454649676513842 332.6107962514966 0.8022603908926776
12.459877231467258 333.03124536344575 0.8040106470971593
12.465104786420675 331.57672203444366 0.8030068273421418
12.47033234137409 328.0050856799386 0.7994785971957885
12.475559896327507 327.9844161844807 0.8006059390774675
12.480787451280923 326.9385920371833 0.8011802227614584
12.48601500623434 326.19737696527653 0.8008851244111366
12.491242561187756 330.05100129458725 0.8068233180104923
12.496470116141172 327.84706750186984 0.8058663717802448
12.501697671094588 329.81635398012514 0.8088759915168727
12.506925226048004 331.0262323684154 0.811873738798341
12.51215278100142 330.2080049056283 0.8127730724319577
12.517380335954837 329.21327265073484 0.8123718405042091
12.522607890908253 326.6729490455088 0.8113858761447976
12.527835445861669 320.47567271110654 0.8044836414245637
12.533063000815085 319.48820058475127 0.8030347639620317
12.538290555768501 318.3232582095473 0.8038008510841657
12.543518110721918 318.37758292555793 0.8046751822944634
12.548745665675334 318.0737479107217 0.8057337320535455
12.55397322062875 315.52796472109924 0.8038690839092927
12.559200775582166 314.1783477926908 0.8032312486022628
12.564428330535582 312.9353436103368 0.7975226400184608
12.569655885488999 310.9184472885647 0.7870491027007653
12.574883440442415 311.0147195386162 0.7827386954662227
12.580110995395831 314.38808534462 0.7837325071489522
12.585338550349247 315.54719930602363 0.7839235944065531
12.590566105302663 314.21487888613177 0.7807755731470498
12.59579366025608 312.3775071380196 0.7771928689985986
12.601021215209496 310.5549270085552 0.7730851761425277
12.606248770162912 312.9138427935309 0.7759214167777329
12.611476325116328 316.1807204862589 0.7787680897963968
12.616703880069744 317.4488739263437 0.7790019761011641
12.62193143502316 315.5966535040023 0.775436678970243
12.627158989976577 315.14474337240637 0.7729343189836243
12.632386544929993 314.1694055190782 0.7718709472730827
12.63761409988341 314.0292872225645 0.7699779008547394
12.642841654836825 315.7874410989926 0.7712981698222059
12.648069209790242 320.13817307382396 0.7765738876647612
12.653296764743658 322.8186943054009 0.7798387682059431
12.658524319697074 324.47387518036635 0.7803306037334234
12.66375187465049 327.29549774868485 0.7830388304948452
12.668979429603906 330.94675714564175 0.7868354770154758
12.674206984557323 334.55369663471816 0.7890696871976781
12.679434539510739 339.85317929603474 0.7944646853323621
12.684662094464155 344.33169504448125 0.7970586006556326
12.689889649417571 346.8536858372879 0.7985758152207989
12.695117204370987 356.6578263066115 0.8081229878389452
12.700344759324404 365.06251168382164 0.8170205988695954
12.70557231427782 370.74246329881635 0.822554670815625
12.710799869231236 378.7662337461267 0.8298786316607099
12.716027424184652 384.79431104738154 0.8356725896788586
12.721254979138068 388.7905676374346 0.8403099439495603
12.726482534091485 396.237154145621 0.8480560527908875
12.7317100890449 398.42249872672716 0.8505960805009776
12.736937643998317 399.0966312157491 0.8509573365373575
12.742165198951733 397.28618339372105 0.8485171207259186
12.74739275390515 395.11474482413223 0.8468931213860597
12.752620308858566 390.9874523571886 0.8419764372082529
12.757847863811982 386.85868844041056 0.8367115499255923
12.763075418765398 381.9042693714096 0.8315674462061169
12.768302973718814 375.6329218127249 0.8238530886068121
12.77353052867223 369.80857490193125 0.8174362166952689
12.778758083625647 363.0182360490433 0.8101593896896487
12.783985638579063 357.9098955287247 0.8053915118346572
12.789213193532479 356.8317694995388 0.8044419680256732
12.794440748485895 355.6917445356891 0.8041466249904482
12.799668303439312 352.5930063949929 0.7991543093291251
12.804895858392728 347.9846110302219 0.7933810570646468
12.810123413346144 341.7682663662844 0.7852968244386684
12.81535096829956 336.88483425535355 0.7793586369417883
12.820578523252976 335.28229361724635 0.7774943222049353
12.825806078206393 335.0412122905081 0.7769136052358337
12.831033633159809 335.36822470628994 0.7773873754972903
12.836261188113225 335.49657388211176 0.7768443529867669
12.841488743066641 336.8602663503825 0.7784255136788489
12.846716298020057 335.3695904864198 0.7771771543737421
12.851943852973474 339.0693510846757 0.7821959460476119
12.85717140792689 336.06845415725445 0.7787803448487364
12.862398962880306 338.3855501133629 0.7805794060645707
12.867626517833722 337.4317317142424 0.7801578999332217
12.872854072787138 337.96025375137583 0.7803173258664283
12.878081627740555 343.8484400467509 0.7863303558808887
12.88330918269397 346.6085634046876 0.7891757815683855
12.888536737647387 350.0376331693716 0.791377666242379
12.893764292600803 350.9228698936134 0.7913256426677866
12.89899184755422 352.45870319940764 0.7921004253711568
12.904219402507636 354.3108761444187 0.7924684612129177
12.909446957461052 356.08857361929 0.7943484231150806
12.914674512414468 353.0707190574615 0.7923222779732204
12.919902067367884 349.3333208479334 0.7880933412601964
12.9251296223213 347.64486633384126 0.7874600144295271
12.930357177274717 345.5261388383416 0.7849614704500436
12.935584732228133 342.85239443366186 0.7806738861715561
12.940812287181549 340.4892636642771 0.7776452967277098
12.946039842134965 337.44634799133865 0.7737534752803444
12.951267397088381 330.9554905207328 0.7666205448513028
12.956494952041798 326.99893235714086 0.7625325598683774
12.961722506995214 324.0702013456138 0.7576413620864948
12.96695006194863 321.26583360461916 0.7553697660095798
12.972177616902046 321.5308800769427 0.7556696903274129
12.977405171855462 321.91213067031686 0.7562382757382241
12.982632726808879 324.11432979809126 0.7593582819287205
12.987860281762295 323.4851955455433 0.7571459533550208
12.993087836715711 325.6963376425308 0.7602159684198183
12.998315391669127 327.85557410444704 0.7625100725616701
13.003542946622543 327.18039727680434 0.7620914511206781
13.00877050157596 331.9459386663107 0.7670464477885931
13.013998056529376 333.07532556785 0.7675495488849501
13.019225611482792 337.6236101107466 0.7734684896514047
13.024453166436208 337.5953172232859 0.7737221638238302
13.029680721389624 336.5431441205964 0.7732754474567581
13.03490827634304 334.0744059115577 0.7691756543602206
13.040135831296457 331.6192591597132 0.7668495821798087
13.045363386249873 334.84093858558214 0.7705989836244199
13.05059094120329 337.96949303166275 0.773930190627116
13.055818496156705 341.8308635565819 0.7785086672613296
13.061046051110122 343.893992403064 0.7798476491631553
13.066273606063538 346.45063520965925 0.7821916440450356
13.071501161016954 347.2565329994477 0.7839162932026276
13.07672871597037 347.67289486344566 0.7846850205900088
13.081956270923786 345.36953193150265 0.7828038136285175
13.087183825877203 338.04678334677067 0.7747712122699935
13.092411380830619 331.7160751142445 0.766879404501898
13.097638935784035 326.31405183713315 0.7607850417827713
13.102866490737451 323.58249276842287 0.7582047066950636
13.108094045690867 320.9934546706218 0.7553894322241467
13.113321600644284 320.831409404008 0.755990489793698
13.1185491555977 316.75075985359484 0.7514715482854418
13.123776710551116 316.32845689711536 0.7509055703479426
13.129004265504532 313.1501940160165 0.7476140513039339
13.134231820457948 311.7942426819544 0.7459277690680719
13.139459375411365 311.9172316857807 0.7461546394966204
13.14468693036478 310.2845285525917 0.7446319493456575
13.149914485318197 308.5827167759273 0.7430915660407776
13.155142040271613 308.291862949094 0.7440574635785694
13.16036959522503 309.6968035841013 0.7456275297834591
13.165597150178446 310.8262082519108 0.7477902882159129
13.170824705131862 311.2786487593069 0.7479831258016221
13.176052260085278 311.7900738240562 0.7493970254672757
13.181279815038694 311.2553309057138 0.748381762903318
13.18650736999211 315.914241426465 0.7541248516117747
13.191734924945527 315.4942177570027 0.7536684792778436
13.196962479898943 318.89121053276006 0.756813449775944
13.202190034852359 316.6350571302238 0.7550689035422715
13.207417589805775 315.80784402205387 0.7546817888365034
13.212645144759191 313.9017528979912 0.7532897588652239
13.217872699712608 309.5770821544339 0.7486963192844449
13.223100254666024 310.4968864267081 0.7481133541770963
13.22832780961944 309.32294397571445 0.7449691535104497
13.233555364572856 310.67682944703853 0.7457748777052049
13.238782919526273 310.75339098522335 0.7456825377849485
13.244010474479689 309.38554743000765 0.7458358476212691
13.249238029433105 307.67193476506964 0.744182065633197
13.254465584386521 310.1401180745336 0.7470977928446687
13.259693139339937 312.75731131879695 0.7500600680637509
13.264920694293354 313.7255944301801 0.751426439309253
13.27014824924677 309.3607948807706 0.7455473572214081
13.275375804200186 306.5260692043543 0.7423320045337053
13.280603359153602 303.6636836765986 0.7385335948144128
13.285830914107018 303.4884670619826 0.7384238644592509
13.291058469060435 302.0156037443429 0.7377709740809838
13.29628602401385 302.9464914193626 0.7394963413118139
13.301513578967267 305.16224986532524 0.741515280062068
13.306741133920683 304.5057023785634 0.7406006819635115
13.3119686888741 303.9530518678424 0.7385549690364219
13.317196243827516 301.2403096722908 0.7350715745511714
13.322423798780932 298.6476618221126 0.732734561876728
13.327651353734348 300.90763875042916 0.7368394868104515
13.332878908687764 299.2003567952184 0.7352606757602808
13.33810646364118 300.69978079886954 0.7369071335008017
13.343334018594597 295.1422413524767 0.7303047993290198
13.348561573548013 294.89215410764143 0.7294723749193299
13.353789128501429 295.8266776001729 0.7305068446050429
13.359016683454845 298.13929099301373 0.7337060015006174
13.364244238408261 298.6444121001946 0.735379217971913
13.369471793361678 297.86524859802506 0.7347238117756019
13.374699348315094 299.5347166647288 0.7371751140657037
13.37992690326851 297.97900843967886 0.7341820904402345
13.385154458221926 300.9317301561983 0.7373239048354014
13.390382013175342 299.8364794184605 0.7355643699949583
13.395609568128759 300.3416155804684 0.7374209309283664
13.400837123082175 302.3234195561691 0.7395747136076295
13.406064678035591 301.3328826513433 0.7379257199740256
13.411292232989007 301.23431868992907 0.7369367322037614
13.416519787942423 297.9637798366318 0.7322084538773915
13.42174734289584 296.3163600484401 0.7296334722453371
13.426974897849256 300.7390588041954 0.7354103195770675
13.432202452802672 304.0071411899 0.7389386388816255
13.437430007756088 308.34884076875335 0.7436537436734038
13.442657562709504 310.12254393092206 0.7458222349802518
13.44788511766292 312.4837916128868 0.7479866026008422
13.453112672616337 313.56372683241574 0.7491416449474869
13.458340227569753 317.79706816647246 0.7538795939199376
13.46356778252317 318.1524414089435 0.7532695014985451
13.468795337476585 316.52461921622654 0.7513117674746433
13.474022892430002 318.1061999096593 0.7532450108137774
13.479250447383418 319.71995166002114 0.7550130740876368
13.484478002336834 325.52609049666694 0.7622781279245061
13.48970555729025 324.85978389278665 0.7610989655659262
13.494933112243666 324.37560813021673 0.7617098763887918
13.500160667197083 320.4352841879405 0.757198654271194
13.505388222150499 318.8635215357191 0.7561447017726461
13.510615777103915 318.37139415894103 0.75484480243856
13.515843332057331 317.68541853081024 0.7533147566127983
13.521070887010747 319.6455258651675 0.7554563917020991
13.526298441964164 315.960048300864 0.751674771867232
13.53152599691758 312.90610740604694 0.7497748141124673
13.536753551870996 309.50910512785526 0.7471988777242983
13.541981106824412 304.1782958716004 0.7425715608152107
13.547208661777828 301.06518272331186 0.7383505501583781
13.552436216731245 298.9802705487542 0.7359823297540374
13.55766377168466 297.3710746937103 0.732911107047806
13.562891326638077 295.76024440407843 0.7307414962616268
13.568118881591493 292.01999454733004 0.7264462035389346
13.57334643654491 286.1031730857186 0.7188129486730019
13.578573991498326 281.61442248945593 0.7142698770726067
13.583801546451742 276.72524862547937 0.7084504168630991
13.589029101405158 275.16902937893076 0.7075605728832094
13.594256656358574 275.3411587162658 0.7086957365421391
13.59948421131199 278.7102564160397 0.7136522780869274
13.604711766265407 280.88375278893056 0.7175835582800434
13.609939321218823 276.8347771315154 0.712304107107718
13.615166876172239 273.14735915936313 0.7084425467108308
13.620394431125655 274.1347802741651 0.7089834992918159
13.625621986079071 273.78465208016684 0.7086334982950816
13.630849541032488 272.9329083932955 0.7070131437748752
13.636077095985904 269.8957778470926 0.7026798372415046
13.64130465093932 270.325451273194 0.7030001780280003
13.646532205892736 269.7020812141238 0.7022382261569443
13.651759760846153 267.09148560582474 0.6984857119802245
13.656987315799569 266.3286458221648 0.6976665960367355
13.662214870752985 264.8211694903947 0.697230024658149
13.667442425706401 262.57695488215455 0.6955896334724627
13.672669980659817 261.63520149106773 0.6946397068847822
13.677897535613234 262.4678917708994 0.6949455922163815
13.68312509056665 263.4175376278643 0.6955669962426015
13.688352645520066 266.0038128440228 0.6999757211718303
13.693580200473482 266.1755787780437 0.7005821892857255
13.698807755426898 264.2820919912016 0.6970026161335205
13.704035310380315 266.15361247363836 0.6999681479795321
13.70926286533373 265.3191357647768 0.6992656494731218
13.714490420287147 265.7561493887722 0.7012346880364483
13.719717975240563 265.21476585154744 0.7006465427020858
13.72494553019398 263.5763726164498 0.6965965066444659
13.730173085147396 259.4388778268961 0.6906835715865105
13.735400640100812 260.81261239595653 0.6897455370837199
13.740628195054228 266.18908153587086 0.6975229701789224
13.745855750007644 273.21084084104837 0.7064319123931827
13.75108330496106 275.2208915948261 0.7086626350932489
13.756310859914477 273.37735496678954 0.7065338810596513
13.761538414867893 270.90343509733844 0.7048066171428711
13.766765969821309 269.2253498420001 0.7036957866227127
13.771993524774725 268.87237597923973 0.7054979358569684
13.777221079728141 265.51279405803604 0.7011014289451516
13.782448634681558 263.0459603326605 0.6969434853508568
13.787676189634974 261.5966783605179 0.694899955785537
13.79290374458839 263.8268592412846 0.697183196071188
13.798131299541806 265.9511327124435 0.6998967915352918
13.803358854495222 263.50670466617754 0.6963984315358633
13.808586409448639 261.00026455761736 0.6928374629511426
13.813813964402055 259.8089869708128 0.6915898508283352
13.819041519355471 261.7290714881491 0.6952792156998094
13.824269074308887 260.9922203321814 0.6957321875850939
13.829496629262303 263.01473202962035 0.7000403630319727
13.83472418421572 262.3856082689976 0.6991122533865115
13.839951739169136 266.46878809510787 0.702790374963585
13.845179294122552 266.7128184613926 0.7034704045924083
13.850406849075968 267.78795229355285 0.7036018297905563
13.855634404029384 266.7882149173843 0.7011052100211163
13.8608619589828 263.0931245055517 0.6945676867652619
13.866089513936217 263.8289360338665 0.6939849627496743
13.871317068889633 263.81730209564535 0.6958493233177752
13.87654462384305 262.99038372536546 0.6959860079458102
13.881772178796465 261.77829633807085 0.6953347226730312
13.886999733749882 261.12490532050947 0.6935135159299041
13.892227288703298 261.6932143490214 0.6928129696141876
13.897454843656714 265.18399738279743 0.6977269340780496
13.90268239861013 266.15125142069496 0.6981835164166128
13.907909953563546 265.713789350026 0.6973405347460748
13.913137508516963 265.90181790393495 0.6974032880524088
13.918365063470379 267.16960262374835 0.6997163057057217
13.923592618423795 268.8109567194247 0.7018389498934987
13.928820173377211 271.90044739633504 0.7054034698019235
13.934047728330627 271.8428691524185 0.7044249939051536
13.939275283284044 273.4510786928572 0.7060842852513806
13.94450283823746 273.085254832442 0.7053072611694584
13.949730393190876 270.80981876538726 0.7033221115723303
13.954957948144292 272.5655223145194 0.7060070941130112
13.960185503097708 274.94707310700085 0.7102552431461436
13.965413058051125 276.5646811550483 0.7118441090621379
13.97064061300454 278.06359243428733 0.7129848503657773
13.975868167957957 274.36142055115914 0.707631141553766
13.981095722911373 271.1774685583956 0.7043387456460675
13.98632327786479 269.23170990724225 0.7025854994950173
13.991550832818206 267.4143741852135 0.7015056441964665
13.996778387771622 268.04515466141703 0.7032457572808509
14.002005942725038 265.58010514345796 0.7004457629188782
14.007233497678454 266.5131413384303 0.7027896107321074
14.01246105263187 268.7938606703637 0.7041868491365019
14.017688607585287 272.74236388262716 0.7078578592859386
14.022916162538703 276.37884835891845 0.7107284783517236
14.028143717492119 276.7325752892157 0.7104702876189305
14.033371272445535 274.72770967065003 0.7086190369979832
14.038598827398951 273.6833238518302 0.707679557470331
14.043826382352368 274.2332246009064 0.7089697849367571
14.049053937305784 276.10737289707794 0.7108421510949356
14.0542814922592 277.00401894478426 0.7101295281506703
14.059509047212616 277.5076776307833 0.7096877585661369
14.064736602166032 278.2382252280843 0.7100424318617075
14.069964157119449 279.20914056043466 0.7126625925275419
14.075191712072865 281.2971709296438 0.7164253387000775
14.080419267026281 284.47158165482256 0.7211216985055948
14.085646821979697 288.0714764977198 0.7245006826701097
14.090874376933114 289.383779025121 0.7257045459839888
14.09610193188653 292.01460041909013 0.7274279151814033
14.101329486839946 295.0331517222357 0.729971717489635
14.106557041793362 296.87862596272385 0.7321838289464015
14.111784596746778 300.23242889310643 0.7355841029176734
14.117012151700195 302.3296769942388 0.7389447758880385
14.12223970665361 302.9967211315491 0.7402379738165625
14.127467261607027 301.60065090085203 0.7380925561024035
14.132694816560443 297.32957821258594 0.7331890323681984
14.13792237151386 296.54426601597544 0.7325891487803327
14.143149926467276 297.6646242300564 0.7348214800507515
14.148377481420692 295.28847197840906 0.7332532525898092
14.153605036374108 293.1933133372342 0.7310795434097825
14.158832591327524 290.05310434001643 0.7265849192994938
14.16406014628094 287.0205939964716 0.7229481295401612
14.169287701234357 287.0189605398089 0.7231565426814811
14.174515256187773 287.18025676798413 0.7230862584533291
14.179742811141189 287.4401384529452 0.7233413417824991
14.184970366094605 289.2558176860494 0.7244247628383428
14.190197921048021 287.6996318930222 0.7223237596040333
14.195425476001438 284.2299714147641 0.7200965677581463
14.200653030954854 281.57108284722227 0.7178703384255916
14.20588058590827 281.8855252178284 0.7178238763796307
14.211108140861686 286.6450181302878 0.7222435061126847
14.216335695815102 289.8412880174373 0.7241821096528812
14.221563250768519 291.7547719569161 0.7259320794924656
14.226790805721935 291.1928465715774 0.7258196212676721
14.232018360675351 287.67506121733896 0.7211002111500361
14.237245915628767 288.02590041010853 0.7214084765042704
14.242473470582183 287.106141039674 0.7195401074373386
14.2477010255356 286.75026044006785 0.7185824740262446
14.252928580489016 285.6889691527077 0.7181318509625056
14.258156135442432 283.20063859537765 0.7150614956847784
14.263383690395848 286.26655184191793 0.718505262563027
14.268611245349264 287.8712488130057 0.7208278571907414
14.27383880030268 288.4411064802634 0.7193792069659387
14.279066355256097 288.41067113841314 0.7191390545005596
14.284293910209513 289.07695075166185 0.7189583761248312
14.28952146516293 289.6483764056406 0.71921307829427
14.294749020116345 290.6433728846082 0.7210496142123457
14.299976575069762 290.7261520023231 0.7221122449150248
14.305204130023178 290.21528941860134 0.7211541695031264
14.310431684976594 291.22434787906747 0.7223666317137138
14.31565923993001 290.6956088037617 0.7205822795832156
14.320886794883426 292.27274872235523 0.7232232982806487
14.326114349836843 294.33873938121303 0.7259030962688346
14.331341904790259 296.74784708123894 0.7271041468843117
14.336569459743675 299.2935030671329 0.7295473058322072
14.341797014697091 298.9364245204533 0.7278181786212041
14.347024569650507 302.85554434193256 0.7330251617452154
14.352252124603924 304.4738238372532 0.7355295329141062
14.35747967955734 304.20491504548505 0.735922435953611
14.362707234510756 302.50616793287736 0.7346571539229134
14.367934789464172 299.57790846180995 0.731623864933716
14.373162344417588 299.5302420836947 0.7309025252797956
14.378389899371005 300.6551438213568 0.7320256474128518
14.38361745432442 304.1310096366664 0.7356908027354296
14.388845009277837 306.8773981131888 0.7393880451342124
14.394072564231253 304.7515408092285 0.7368818111753898
14.39930011918467 303.4545976653643 0.7354450255969248
14.404527674138086 299.51718571464465 0.7313127790322216
14.409755229091502 297.70401301684655 0.7296741952262422
14.414982784044918 294.82670724675773 0.7271915606877484
14.420210338998334 292.771418396081 0.7255896288823586
14.42543789395175 291.1633758216565 0.7226723827840987
14.430665448905167 293.653105867308 0.7256431630730359
14.435893003858583 295.21075737721463 0.7265985134823187
14.441120558811999 298.3480133383368 0.7300715281236769
14.446348113765415 300.3073686100214 0.7319290743193294
14.451575668718831 299.36183073854164 0.730639780664079
14.456803223672248 302.1857344432436 0.7336119148238983
14.462030778625664 304.7006340699176 0.7358402056950006
14.46725833357908 307.91333796584377 0.7389220708464542
14.472485888532496 313.6736604098399 0.7461092171112295
14.477713443485912 314.4058608860978 0.7471077007334076
14.482940998439329 318.1567736279644 0.7514316030830501
14.488168553392745 318.4580738329194 0.7506162036803832
14.493396108346161 320.3585985254204 0.7523923551510362
14.498623663299577 321.5933270068094 0.7541208666494579
14.503851218252994 324.162884025047 0.7577321768081466
14.50907877320641 326.8493816612079 0.761434148480626
14.514306328159826 325.092168169543 0.7598087490201987
14.519533883113242 322.52221818288683 0.7572819607292072
14.524761438066658 319.74083611518887 0.7544690513811908
14.529988993020075 315.88148105443463 0.7502125456845484
14.53521654797349 317.6534325418282 0.7514269976084956
14.540444102926907 316.56794547033365 0.7511582420486438
14.545671657880323 317.0495466400934 0.7518357972837667
14.55089921283374 313.3847859910503 0.7470152337357525
14.556126767787156 309.61346412866186 0.741639779813389
14.561354322740572 305.8059022574844 0.7364188661471823
14.566581877693988 302.3746242936638 0.7322013026292896
14.571809432647404 302.3284190258229 0.7321451024539478
14.57703698760082 300.7719437448445 0.7302649796164428
14.582264542554237 302.86800578308805 0.7328980496260328
14.587492097507653 303.5504511174998 0.7351322524367285
14.592719652461069 308.471739098823 0.741317690223765
14.597947207414485 313.3143747311914 0.7461186767107512
14.603174762367901 317.59293816173437 0.7498263886735512
14.608402317321318 322.9141954737262 0.7554678559860684
14.613629872274734 326.21204960233916 0.7587188197917284
14.61885742722815 329.9554373721727 0.7631433830652172
14.624084982181566 335.3868746365942 0.7692281007698207
14.629312537134982 340.7415964583422 0.7749553896028677
14.634540092088399 347.70909381272685 0.7822652893111176
14.639767647041815 352.1866733192784 0.7865962297676753
14.644995201995231 352.3196382802361 0.7863897451996288
14.650222756948647 350.94054718654473 0.7835184511455952
14.655450311902063 348.44206315521046 0.780216530015728
14.66067786685548 348.79108658062296 0.7801689727019214
14.665905421808896 349.8721195248757 0.7810295562663574
14.671132976762312 352.87689275618294 0.7846987110584146
14.676360531715728 352.7826648146286 0.7843269889442844
14.681588086669144 352.2244982562434 0.7835223490504003
14.68681564162256 351.39326388609413 0.7824392275399672
14.692043196575977 350.36501369819405 0.7808167430347354
14.697270751529393 348.19373985211485 0.7781471124228687
14.70249830648281 349.49203644645786 0.7793962456010696
14.707725861436225 353.05293219193834 0.7835704188679169
14.712953416389642 357.9847724140382 0.7897859468478929
14.718180971343058 358.4814022486494 0.7907655981183486
14.723408526296474 357.73180188540766 0.790259694837391
14.72863608124989 354.3074861267534 0.7866708904054796
14.733863636203306 350.1455716078436 0.782332520539993
14.739091191156723 347.5550243582722 0.7789411189795199
14.744318746110139 339.9754655301377 0.7708198217580098
14.749546301063555 332.5354729772779 0.7617996971315456
14.754773856016971 323.099077397503 0.7519635382460255
14.760001410970387 316.37602472481564 0.7448361435985319
14.765228965923804 313.5340064369943 0.7422405005205854
14.77045652087722 310.4478538215702 0.739522713019374
14.775684075830636 309.1730112205028 0.7380410410263563
14.780911630784052 306.93689301392686 0.7350936154595847
14.786139185737468 306.09419114685323 0.7337098803536961
14.791366740690885 306.88528202546075 0.7347818527925556
14.7965942956443 306.70587075600423 0.7343673622030384
14.801821850597717 307.12410094898644 0.7353567549459237
14.807049405551133 307.176582045391 0.7345562781179703
14.81227696050455 307.6521233287006 0.7352880561626863
14.817504515457966 312.7099433380675 0.7410011303965054
14.822732070411382 312.32579766802996 0.7405001405778892
14.827959625364798 312.87382285835326 0.7413592517059241
14.833187180318214 313.4446427683373 0.7428613369169966
14.83841473527163 314.87450952671475 0.7449654237981951
14.843642290225047 316.62383644305316 0.7478132110863607
14.848869845178463 316.7567634340469 0.7478688153436237
14.854097400131879 319.0291405745546 0.7497906507260859
14.859324955085295 323.44466100927315 0.7540573934367256
14.864552510038711 325.239221054095 0.7547316443691959
14.869780064992128 327.79029076127523 0.7580900609252494
14.875007619945544 328.7187334252599 0.7592690765684545
14.88023517489896 332.6938621481878 0.7643447582754915
14.885462729852376 337.8420005212216 0.7700612749354555
14.890690284805792 340.2585726443085 0.7719798746172596
14.895917839759209 343.7213544752745 0.7751929458884531
14.901145394712625 346.06813775877316 0.7784620813863881
14.906372949666041 346.2965801991248 0.7786218113748893
14.911600504619457 341.8016602158859 0.7743888614049687
14.916828059572873 337.94357679504463 0.770424317540139
14.92205561452629 332.053260724645 0.7631946602466949
14.927283169479706 323.95212692769303 0.7538060843500901
14.932510724433122 319.05459844623726 0.7486855781681018
14.937738279386538 317.9226913705921 0.7474822200770481
14.942965834339955 315.6391706468613 0.7458550240168705
14.94819338929337 312.8913520514028 0.7430416971878677
14.953420944246787 307.3841816777894 0.7363906747452925
14.958648499200203 299.84740450536566 0.7277525198875456
14.96387605415362 298.9608799251567 0.7266602319100004
14.969103609107036 295.04065315675456 0.7224382284000445
14.974331164060452 293.44846696716735 0.7210843685035199
14.979558719013868 295.52870339517256 0.7225320402367016
14.984786273967284 293.88121215073664 0.7204834742060122
14.9900138289207 293.2894459086681 0.719408065470855
14.995241383874117 294.30936741683723 0.7201733495388986
15.000468938827533 297.7897174076756 0.7255350895983199
15.005696493780949 299.08952378601464 0.7273711155609629
15.010924048734365 301.1643020107575 0.7306700363749851
15.016151603687781 298.59493987564537 0.7281529676542564
15.021379158641198 299.7756757956405 0.7284597668519053
15.026606713594614 300.3388591437638 0.7281539897872001
15.03183426854803 302.87287999508123 0.7304368046279244
15.037061823501446 306.17246975454475 0.7334203000778617
15.042289378454862 306.75831323848337 0.7350655321150427
15.047516933408279 310.0880682560226 0.739744381416482
15.052744488361695 311.53817010801737 0.7417425874673559
15.057972043315111 315.7250157386163 0.7475668030323132
15.063199598268527 317.63915270024285 0.7495859640357742
15.068427153221943 318.1621903343958 0.7497542395988077
15.07365470817536 316.5856603083702 0.7476282760400871
15.078882263128776 316.13830319486937 0.7458866894634596
15.084109818082192 311.82832591850496 0.7400538756306871
15.089337373035608 310.92327071500495 0.7387195503784825
15.094564927989024 308.36920543914226 0.7360657346084273
15.09979248294244 306.610986143611 0.7349351148538715
15.105020037895857 306.270331620327 0.7355504544990317
15.110247592849273 305.01354936998365 0.7341169325862995
15.11547514780269 302.68051208540487 0.7319811262934517
15.120702702756105 302.10951447257565 0.7318364643966102
15.125930257709522 301.5150540472357 0.7313420767605371
15.131157812662938 298.6687891808331 0.7276278990667212
15.136385367616354 296.8818879450424 0.7251168589422043
15.14161292256977 294.4552167044033 0.7215295884347945
15.146840477523186 292.6078771547332 0.7201151574658609
15.152068032476603 293.51708212137794 0.7216268052202756
15.157295587430019 294.17741916824895 0.7231780859899594
15.162523142383435 291.4166743119013 0.7201726456611435
15.167750697336851 287.3960233843453 0.715284272483842
15.172978252290267 285.2065790726805 0.7119671900649522
15.178205807243684 283.1597147410323 0.7100486195263842
15.1834333621971 280.6600038422869 0.7066290940837393
15.188660917150516 278.3607864696618 0.7053805637537192
15.193888472103932 277.9745465327366 0.704892639612371
15.199116027057348 277.9805031620406 0.7048327594577857
15.204343582010765 280.88972151779643 0.7084985237581076
15.20957113696418 281.6047084515878 0.7090562642376181
15.214798691917597 283.6449677055916 0.7114288227467087
15.220026246871013 284.0657972362031 0.71228731287659
15.22525380182443 282.0478109612854 0.7084021240739918
15.230481356777846 280.97481111525354 0.7080707768049368
15.235708911731262 279.38068867354764 0.706022649349143
15.240936466684678 280.72283216323405 0.7072944995094315
15.246164021638094 282.9533940994456 0.7103496700314388
15.25139157659151 283.69889109555606 0.7116408093269108
15.256619131544927 284.252462163605 0.7131176671284826
15.261846686498343 281.51808585216304 0.7103213351555022
15.267074241451759 279.60321740192785 0.7085439108116388
15.272301796405175 279.65280230850004 0.7090699431018326
15.277529351358591 281.99101306868965 0.7115658225651866
15.282756906312008 283.6963034655338 0.7112337467086111
15.287984461265424 284.49310058769953 0.7105462151379308
15.29321201621884 284.9030566614381 0.7111191919478035
15.298439571172256 283.86914869927995 0.7102715837529336
15.303667126125672 285.47559907657626 0.7136938142181303
15.308894681079089 286.77287347631875 0.7156283369636611
15.314122236032505 287.62065506603255 0.7159119766883527
15.319349790985921 286.4357178844561 0.7141587488976967
15.324577345939337 288.6206525608579 0.7155620970481299
15.329804900892753 292.8398841250161 0.7211775834423086
15.33503245584617 297.14800917964027 0.7276832740192971
15.340260010799586 296.7436855187372 0.7270139761156363
15.345487565753002 295.5083015865327 0.7256048419617908
15.350715120706418 292.282784874505 0.7201835766931158
15.355942675659835 293.399373852423 0.7199994616279408
15.36117023061325 295.78696578521914 0.7232020631825085
15.366397785566667 298.6589510148431 0.726654162663129
15.371625340520083 300.0018174506776 0.7276720261700262
15.3768528954735 298.1435145582022 0.7258803951026588
15.382080450426916 297.0907242218471 0.7248541076819254
15.387308005380332 296.2648097802732 0.7243321000543843
15.392535560333748 295.6453117098989 0.7244166548035749
15.397763115287164 295.6651415885727 0.7332896245433133
15.40299067024058 293.2902774508091 0.7371250449193453
15.408218225193997 291.8153048595318 0.7397888727417444
15.413445780147413 291.07256655930235 0.7429281994644998
15.418673335100829 289.158528895819 0.7448257663728874
15.423900890054245 291.1615705214806 0.7506912477851748
15.429128445007661 292.98995576209904 0.7555759746815015
15.434355999961078 294.1888346042412 0.7589916610213664
15.439583554914494 295.27056233044266 0.7623546427967371
15.44481110986791 294.22531960564754 0.7653900967038693
15.450038664821326 296.5136092532489 0.7719086906625877
15.455266219774742 296.18616631291724 0.7749783954367392
15.460493774728159 294.0092070576248 0.775278411362617
15.465721329681575 294.6529856767819 0.7780956910728003
15.470948884634991 293.7825121732685 0.7788844496965187
15.476176439588407 293.5831842047348 0.7785711921331434
15.481403994541823 293.1461307571853 0.7785217093007829
15.48663154949524 292.2580681778983 0.7783435664708316
15.491859104448656 294.90876449151756 0.783368149391722
15.497086659402072 295.1328876964722 0.7867687046101703
15.502314214355488 296.2438307359272 0.7900683009129408
15.507541769308904 298.3503159976727 0.7955159111684659
15.51276932426232 294.42671933920684 0.7918180586996123
15.517996879215737 296.0325524634003 0.7953377512274259
15.523224434169153 291.86107485889875 0.791369963986786
15.52845198912257 290.5245979878689 0.7910718151183342
15.533679544075985 289.1916710065415 0.7904631961893298
15.538907099029402 286.7463598499803 0.7886954755088394
15.544134653982818 285.274661219685 0.790201731078341
15.549362208936234 285.5040227394927 0.7922559512261191
15.55458976388965 284.67211859656317 0.7932190370517377
15.559817318843066 285.718184625203 0.7960584617336129
15.565044873796483 283.1687404307972 0.7937650854228225
15.570272428749899 281.6442814821179 0.7932853573101495
15.575499983703315 280.78693491264124 0.7934337385814397
15.580727538656731 280.6991702346603 0.7943778071418123
15.585955093610147 279.5628942219085 0.794064244058702
15.591182648563564 279.55025180194457 0.7948222315086448
15.59641020351698 277.0110115306328 0.7926055168661044
15.601637758470396 275.74148137492506 0.7928440255549598
15.606865313423812 273.25149753256954 0.7908914611956819
15.612092868377228 268.09066337037757 0.7846485977847897
15.617320423330645 269.3010196313692 0.7890367700308817
15.62254797828406 269.41306066276695 0.7907033141044102
15.627775533237477 270.3799126008104 0.7936908599952004
15.633003088190893 269.8468501347243 0.7949438936279428
15.63823064314431 269.55245575455353 0.7925259639258865
15.643458198097726 266.25195503114986 0.7769969779352581
15.648685753051142 266.7805872396848 0.7728667340473522
15.653913308004558 265.3160594315422 0.7668458186335246
15.659140862957974 261.87453779460526 0.7585067097535624
15.66436841791139 262.23959029710164 0.7553703762197385
15.669595972864807 262.2978062715077 0.7523779525800471
15.674823527818223 261.67772586635084 0.7504051829157279
15.680051082771639 262.40679092123145 0.7500957770745016
15.685278637725055 264.42582621966443 0.7523674709991653
15.690506192678471 265.72606766468084 0.7520190222429727
15.695733747631888 268.7378435396983 0.7525425720693723
15.700961302585304 267.40533845423374 0.7496245851426095
15.70618885753872 268.190828364235 0.7491964699805546
15.711416412492136 268.98679390054446 0.749488028600228
15.716643967445552 271.87832144086417 0.7518277817535601
15.721871522398969 272.75697476484476 0.751940792264336
15.727099077352385 274.18343223971067 0.7515552847439633
15.732326632305801 274.22804906384647 0.7511691929328425
15.737554187259217 272.0074995538363 0.7482087188820119
15.742781742212633 272.5387623730839 0.7477807436805555
15.74800929716605 272.96879032826007 0.7468405513223427
15.753236852119466 273.9077554996425 0.7461081039897364
15.758464407072882 276.9148323062788 0.7490961676583024
15.763691962026298 277.586544368162 0.750869264696169
15.768919516979715 274.3705361043723 0.7449080246187931
15.77414707193313 273.5915793436573 0.7435992153423372
15.779374626886547 273.5797998040557 0.7420803816726076
15.784602181839963 276.30879626009204 0.7448034885957155
15.78982973679338 278.03404830372483 0.7467820872816462
15.795057291746796 277.8909687201368 0.7471688545071381
15.800284846700212 274.87082844625223 0.7432241731753563
15.805512401653628 272.7948999477751 0.7411780862278375
15.810739956607044 274.2609995013666 0.7408962695427057
15.81596751156046 273.70723019863505 0.7387272298169035
15.821195066513877 271.5685427343621 0.7357502099174918
15.826422621467293 271.1292118545187 0.7346252447344243
15.831650176420709 271.4610990933864 0.735852305267107
15.836877731374125 271.68891437152377 0.7359527399734644
15.842105286327541 272.047442271608 0.73652035568201
15.847332841280958 273.97428302390074 0.7388765619311816
15.852560396234374 272.6556494318984 0.7365759815381516
15.85778795118779 272.04457545275466 0.7348021703406252
15.863015506141206 273.67777597108903 0.737149287895424
15.868243061094622 272.32596561059484 0.7343168923990135
15.873470616048039 271.48941505205397 0.7330131031821427
15.878698171001455 272.52438786691533 0.734848478014549
15.883925725954871 271.3338283273441 0.7326372428305711
15.889153280908287 272.39195763302774 0.7324288857618173
15.894380835861703 275.02974820729884 0.7367630278897861
15.89960839081512 275.0291132329182 0.7356592090950643
15.904835945768536 277.3598554525037 0.7380358162085189
15.910063500721952 275.6811582006079 0.735667438808586
15.915291055675368 271.2039404033508 0.7302742377516459
15.920518610628784 270.0362794189137 0.7290219437615739
15.9257461655822 268.86717860353764 0.7263931098273807
15.930973720535617 270.0600696315871 0.7271356188530397
15.936201275489033 269.8098515862043 0.7263422974121294
15.94142883044245 271.7492482211366 0.7281902094077357
15.946656385395865 273.33511646808466 0.7298489220820191
15.951883940349282 271.71737707331044 0.7284447774592332
15.957111495302698 272.27093706418475 0.7297106731074074
15.962339050256114 271.93905339662444 0.7299850452554417
15.96756660520953 273.84755743475245 0.7312667775060337
15.972794160162946 277.2950593819921 0.7351849070833303
15.978021715116363 278.75961677606466 0.7364458072496981
15.983249270069779 279.48708218085073 0.7369966963847674
15.988476825023195 278.87179314481716 0.7367313099606587
15.993704379976611 276.50765238581994 0.7352350984487787
15.998931934930027 272.55600623635314 0.7303161254188291
16.004159489883442 270.8902996204667 0.7285531829763097
16.009387044836856 271.0753574970786 0.7280928636901175
16.01461459979027 269.7988826889069 0.725393912144536
16.019842154743685 271.4293890523845 0.7275677625409728
16.0250697096971 271.67580089912104 0.7276969258216549
16.030297264650514 275.3803877466577 0.7331731630678657
16.03552481960393 276.2141349414771 0.7332660399768315
16.040752374557343 277.16961765856763 0.733389318635843
16.045979929510757 274.58512089013857 0.7307906786109415
16.05120748446417 276.4100222150882 0.7316077356310986
16.056435039417586 279.9486120687807 0.7360778796902346
16.061662594371 284.2472476518209 0.7401366568770866
16.066890149324415 290.3276456416084 0.7471769152113528
16.07211770427783 291.54501314608314 0.7484695276677218
16.077345259231244 295.1582803115047 0.7527459427044431
16.08257281418466 296.7917401919777 0.7542480039742782
16.087800369138073 300.7750926736241 0.7592387947888314
16.093027924091487 304.64155357270727 0.7642926411819153
16.0982554790449 307.3393075304218 0.766608664552776
16.103483033998316 312.6531682935254 0.7741319081364889
16.10871058895173 316.8765081026888 0.7776112597272353
16.113938143905145 317.2930489584654 0.7782447349219291
16.11916569885856 315.19916647845594 0.7757950673176888
16.124393253811974 312.9208549454017 0.7734362948358217
16.129620808765388 312.21353416556934 0.7737157862040976
16.134848363718802 313.3525870940366 0.7758295964686782
16.140075918672217 314.9151196839641 0.7775567093282986
16.14530347362563 318.05285259681744 0.7809362762664548
16.150531028579046 319.1043626259199 0.7819586446859651
16.15575858353246 321.3130610316737 0.7838482301560782
16.160986138485875 319.34446122636416 0.7807784105861356
16.16621369343929 315.9033842990891 0.7766340528569083
16.171441248392703 308.9090541455229 0.7677184153684689
16.176668803346118 305.7412968025053 0.7636931376894773
16.181896358299532 305.0691990207941 0.7637567953259771
16.187123913252947 302.4384968562033 0.7606207171357044
16.19235146820636 295.0203905144139 0.7519776884838458
16.197579023159776 287.1803820032651 0.7422152891556859
16.20280657811319 278.31190967606346 0.7304897227869381
16.208034133066604 275.48730983070493 0.7272272591334189
16.21326168802002 272.60899332681424 0.7246784233185586
16.218489242973433 271.9305526030735 0.7239218763492699
16.223716797926848 270.75704744736225 0.7228816580580892
16.228944352880262 270.2805402401854 0.722398543772744
16.234171907833677 267.26680944429387 0.7186321576655768
16.23939946278709 265.01938551291636 0.7156206896151699
16.244627017740505 261.8878878002026 0.7121788351712889
16.24985457269392 258.9460221846784 0.7086686133581271
16.255082127647334 259.4470168151415 0.7103461041792627
16.26030968260075 255.96612675561673 0.7046726178013697
16.265537237554163 254.43155732705625 0.7029441842449466
16.270764792507578 252.1442219180805 0.6988492451845195
16.275992347460992 252.22941052641124 0.7001353174469462
16.281219902414406 251.0220557996742 0.6986261930692238
16.28644745736782 248.36221743386415 0.6956683574547565
16.291675012321235 249.91116162536272 0.6969002627631863
16.29690256727465 252.68735888275594 0.6989667964125627
16.302130122228064 254.33107597881843 0.6997130722383438
16.30735767718148 255.2980778646779 0.7004184674786533
16.312585232134893 254.63052753837627 0.6995463038877674
16.317812787088307 253.49855346619165 0.6981159495819801
16.323040342041722 252.4465275967015 0.6966647044254661
16.328267896995136 252.3722218091555 0.6966483335339339
16.33349545194855 249.36490139380604 0.6919962215739909
16.338723006901965 248.75314779545212 0.6899693218524532
16.34395056185538 251.66694720242714 0.6929292359422115
16.349178116808794 253.12372037106354 0.69435204460143
16.35440567176221 256.28683962628673 0.6980931208714888
16.359633226715623 261.29538041368477 0.7053514256755457
16.364860781669037 266.559855336829 0.7124375472278961
16.37008833662245 274.3681792765179 0.7228895404180682
16.375315891575866 276.05596758072136 0.7247835615659639
16.38054344652928 277.4563976377413 0.7261882051960284
16.385771001482695 279.15617844411844 0.7269857509626954
16.39099855643611 282.772501253654 0.731102373080363
16.396226111389524 283.00108067298805 0.7304700157270585
16.401453666342938 281.4663619716982 0.7281294316320329
16.406681221296353 281.7111957673606 0.730158529981454
16.411908776249767 278.64770969958045 0.7252633769008697
16.41713633120318 278.56003968621826 0.7250038135575105
16.422363886156596 275.05650502670443 0.7195415925362657
16.42759144111001 274.8230122992494 0.7183301523040202
16.432818996063425 272.51799076257373 0.715143739796979
16.43804655101684 270.44725600476875 0.7117709619374433
16.443274105970254 263.9878489034823 0.7041095447329507
16.448501660923668 261.68241167464316 0.7028403995630785
16.453729215877082 258.90440572904276 0.6997250846826015
16.458956770830497 259.0776771162494 0.7003713554368648
16.46418432578391 259.24151133625645 0.6999803495223165
16.469411880737326 260.38891560569306 0.7002112860682277
16.47463943569074 261.69202881116803 0.7017765284456566
16.479866990644155 262.21362358711986 0.7014790559453258
16.48509454559757 264.76222065318063 0.7063173905139102
16.490322100550983 266.15003588697385 0.7094882316366469
16.495549655504398 264.8462525007545 0.7076445927292835
16.500777210457812 261.108095806389 0.7021532580001394
16.506004765411227 259.28110764133254 0.6976673594531131
16.51123232036464 257.38062089239304 0.6947593034974119
16.516459875318056 259.10397197939704 0.697585930529535
16.52168743027147 260.4333193795336 0.6992819222344779
16.526914985224884 261.8075822322138 0.7022646487787684
16.5321425401783 263.7617415369137 0.7049849485732034
16.537370095131713 263.52708262889325 0.7035705641467748
16.542597650085128 262.11750294655894 0.7016289639587553
16.547825205038542 259.9650673707908 0.69771430882689
16.553052759991957 259.4639492180165 0.6971011426472044
16.55828031494537 256.25780109032894 0.6932597842339658
16.563507869898785 254.7405490995569 0.6913639616208896
16.5687354248522 254.3316719854875 0.690888395512358
16.573962979805614 254.39578732901805 0.6908509923168322
16.57919053475903 255.28535433055262 0.6911237293263343
16.584418089712443 253.61924722797662 0.6895061536525479
16.589645644665858 251.75534548651117 0.6871342898794359
16.594873199619272 250.38974031251513 0.6860120230856617
16.600100754572686 247.9329128622417 0.6836730151414043
16.6053283095261 246.1711177892963 0.6808726979270373
16.610555864479515 246.18893848202973 0.6794575690778424
16.61578341943293 245.60197226021043 0.6781549665536946
16.621010974386344 246.08190153093574 0.6792567273492882
16.62623852933976 249.51561681227648 0.6858483212816869
16.631466084293173 252.36453929697703 0.6911232263981243
16.636693639246587 253.69418809759392 0.6919457962551079
16.641921194200002 253.27361537719503 0.6904120960714859
16.647148749153416 253.26472965305692 0.6889925604281707
16.65237630410683 253.23964491926793 0.6888464929860927
16.657603859060245 251.96642105458866 0.6870735695138974
16.66283141401366 247.45192450330848 0.6819376827878358
16.668058968967074 243.23721874261284 0.6771617393884165
16.67328652392049 239.17374737301353 0.6718422751048768
16.678514078873903 238.15857355665946 0.668329472351644
16.683741633827317 238.98035643564188 0.6684764792019904
16.68896918878073 240.62293182520807 0.670938184820748
16.694196743734146 241.12650612849072 0.6745920858150286
16.69942429868756 239.1210740733629 0.6741904340050998
16.704651853640975 238.27920482325464 0.672872292375297
16.70987940859439 237.74363322985087 0.6703908119031157
16.715106963547804 236.20762793035266 0.6668458002815223
16.720334518501218 233.84261625881248 0.6634709967063982
16.725562073454633 234.18818192804576 0.6654959509364365
16.730789628408047 234.01025072805476 0.6640915346817569
16.73601718336146 233.52974517318864 0.6621385177198974
16.741244738314876 235.05488500072354 0.6639030189223311
16.74647229326829 234.08153391398798 0.6636479953416208
16.751699848221705 235.01817504710897 0.6661781183020049
16.75692740317512 229.83630905067426 0.6584796640262208
16.762154958128534 229.15945105710801 0.6555095569739569
16.767382513081948 227.1989373459572 0.6516428520145803
16.772610068035362 225.70229818028596 0.6482185617195103
16.777837622988777 226.04576195362768 0.6487635753539759
16.78306517794219 227.02833990867845 0.6507986784630501
16.788292732895606 228.80251909777627 0.6534017561235512
16.79352028784902 230.051748454953 0.656843179084188
16.798747842802435 230.34156719526396 0.6576932651139284
16.80397539775585 231.43295523503167 0.6595508468857233
16.809202952709263 231.1609299977947 0.65883268455143
16.814430507662678 228.59810348033724 0.6547902927849193
16.819658062616092 226.81881838300092 0.6533078284702397
16.824885617569507 224.39306436731908 0.6507027537305292
16.83011317252292 222.71466349490177 0.6488654513047032
16.835340727476336 223.29539379818442 0.6480013013723219
16.84056828242975 220.91991053322187 0.6428985973516363
16.845795837383164 221.63641313654153 0.6439505474720691
16.85102339233658 222.80886116385693 0.6461954422761927
16.856250947289993 225.9161655748432 0.6511614483120576
16.861478502243408 226.29620734020463 0.6520634646603131
16.866706057196822 227.45143627078804 0.6538099557306571
16.871933612150237 224.70382526147628 0.6493706341805825
16.87716116710365 225.47072007259334 0.6502294161146559
16.882388722057065 223.714928746305 0.6500350543682408
16.88761627701048 223.08819309390645 0.6506749296441132
16.892843831963894 219.76736152509392 0.645289463596623
16.89807138691731 217.74823500947807 0.6418452323204548
16.903298941870723 217.89236720992673 0.6418892561190883
16.908526496824138 218.3201043532238 0.6399811554065126
16.913754051777552 220.60100436530428 0.6415473132754508
16.918981606730966 221.1638575449404 0.6424897015158189
16.92420916168438 222.41042571454724 0.6454894053583561
16.929436716637795 221.5429084573111 0.6463917565271512
16.93466427159121 220.63152266833762 0.6444188782698325
16.939891826544624 218.95370233587647 0.6406130273655808
16.94511938149804 220.0563789146054 0.6415616107734173
16.950346936451453 221.93562688101912 0.6447272030445783
16.955574491404867 222.61048303986786 0.6469687698499859
16.960802046358282 225.0186610066692 0.6506233569992006
16.966029601311696 226.41525882014665 0.6514931436530151
16.97125715626511 226.82967577727027 0.6506503487666278
16.976484711218525 225.23007291205298 0.6472194519934124
16.98171226617194 222.88207279823658 0.643901479533394
16.986939821125354 223.41043318332305 0.6474517598510139
16.99216737607877 222.73987284886186 0.648010949958302
16.997394931032183 223.20995126758106 0.6494700558266164
17.002622485985597 221.48905093576377 0.6455440129866589
17.00785004093901 220.61531876809505 0.6426924833673231
17.013077595892426 223.2309232378917 0.6474062102398737
17.01830515084584 224.25172879745466 0.64824488473712
17.023532705799255 223.4421984611725 0.6453437893978344
17.02876026075267 218.85745198428734 0.6373072171131824
17.033987815706084 217.33299286811163 0.6349430377662746
17.039215370659498 220.69608651659505 0.6403476635084153
17.044442925612913 224.36194758625163 0.6468840243939243
17.049670480566327 225.0587079892623 0.6479181688628406
17.05489803551974 224.91672206227253 0.6484317755168227
17.060125590473156 226.74847282879645 0.651292938539146
17.06535314542657 228.21550080929973 0.6544547424892969
17.070580700379985 231.29401644022727 0.6577154146048312
17.0758082553334 228.0177545693858 0.6527217998922893
17.081035810286814 225.07948465662474 0.6460007479205122
17.086263365240228 225.8183477369509 0.6464201320962828
17.091490920193642 228.13824131078965 0.6496595962653217
17.096718475147057 228.55834701889947 0.6507720520961024
17.10194603010047 229.61813878634106 0.6532419755458946
17.107173585053886 227.9024256845913 0.6499561216470409
17.1124011400073 227.26059925426335 0.6484778996690035
17.117628694960715 228.1401725354198 0.6495693097139307
17.12285624991413 226.52000905063363 0.6478231740062564
17.128083804867543 227.57998296599732 0.650129682922961
17.133311359820958 229.46724797276318 0.6523130272148958
17.138538914774372 227.9990031986566 0.6501065690601023
17.143766469727787 229.79402774349762 0.6527183810263573
17.1489940246812 230.9106240971027 0.654819667186181
17.154221579634616 230.24593357582333 0.6542162533583007
17.15944913458803 232.28051327333677 0.6571556350303348
17.164676689541444 232.60342010380535 0.6567837710308796
17.16990424449486 235.6113767166713 0.6587451290443868
17.175131799448273 242.36040430447176 0.6661485525139593
17.180359354401688 244.1289212107106 0.6683978391911771
17.185586909355102 245.29074344685492 0.6698637543980989
17.190814464308517 248.10944966753087 0.6749170822436347
17.19604201926193 249.45502453838137 0.6775208231163339
17.201269574215345 252.85681753184932 0.6829943697554826
17.20649712916876 252.58883567680712 0.6822186724875868
17.211724684122174 251.48398101441552 0.6799503816538556
17.21695223907559 249.73790877295724 0.6770972235535269
17.222179794029003 248.92659138435627 0.6744562535859349
17.227407348982418 250.63977476100555 0.6763983345502901
17.232634903935832 249.59525397207335 0.6727884206388911
17.237862458889246 247.2212926804804 0.6702136944783949
17.24309001384266 245.8536439056993 0.6689548012263516
17.248317568796075 244.29304144564503 0.6674926187944998
17.25354512374949 244.5421441897414 0.668299004371254
17.258772678702904 244.17903449224104 0.6677376962001738
17.26400023365632 242.19476632464418 0.6661821946812633
17.269227788609733 241.59569650792568 0.6659339635971081
17.274455343563147 239.18560990032734 0.6632293847420221
17.279682898516562 239.63074263475062 0.6639335889252244
17.284910453469976 237.00993792388616 0.6602556979862632
17.29013800842339 237.72468205740773 0.6619224721324813
17.295365563376805 239.5649330637857 0.6645979698532155
17.30059311833022 242.7474975118704 0.6693391517669943
17.305820673283634 243.7281734139986 0.6700923959667907
17.31104822823705 244.33539659732014 0.6702535961657334
17.316275783190463 245.27781703246308 0.6705571164509774
17.321503338143877 247.02189229294237 0.6724679353721414
17.32673089309729 245.54485897023622 0.6704806116949077
17.331958448050706 243.57093542951372 0.6684059193609656
17.33718600300412 243.04328040335764 0.6683244714244236
17.342413557957535 245.3731373982291 0.6710194019091174
17.34764111291095 247.82195411312705 0.6737818249330833
17.352868667864364 246.4697169550276 0.6723516248141479
17.358096222817778 244.5889871788606 0.6694362435676249
17.363323777771193 243.40293279726407 0.668329941183213
17.368551332724607 243.3564935962676 0.6676080065866292
17.37377888767802 241.4414345856526 0.6638506959511318
17.379006442631436 239.84397372965574 0.6616853352277158
17.38423399758485 238.1685746444065 0.6597739711507624
17.389461552538265 236.40719022639098 0.6585338895753299
17.39468910749168 239.36767276208678 0.6631435494889271
17.399916662445094 241.21717328920957 0.6650776993630344
17.405144217398508 242.66965277027938 0.6673263187632623
17.410371772351922 242.30551200396343 0.6682543633743186
17.415599327305337 240.78723208832434 0.6661846622989473
17.42082688225875 237.6416311672013 0.6619082958840603
17.426054437212166 237.3296705321358 0.6619275541596834
17.43128199216558 238.27278727238962 0.6628901593239701
17.436509547118995 240.57437006200118 0.666034933927654
17.44173710207241 241.086051380244 0.6662307949873001
17.446964657025823 242.097023344679 0.6667870491189031
17.452192211979238 244.29345542734262 0.6708596751378462
17.457419766932652 245.73491595190367 0.6734492097439112
17.462647321886067 243.53837235420468 0.6709286395766157
17.46787487683948 242.90017097319563 0.6703938984140617
17.473102431792896 238.31628430039217 0.6620783642938197
17.47832998674631 238.76041998784385 0.6621004336778953
17.483557541699724 240.1244057033394 0.6621170386247511
17.48878509665314 239.5416688501766 0.6615912000607873
17.494012651606553 241.56167069991736 0.6660524611677408
17.499240206559968 242.2017469633425 0.6669276150355095
17.504467761513382 242.4341645467028 0.6668469500915895
17.509695316466797 245.68525969305753 0.6693208357190443
17.51492287142021 246.53072022715997 0.6715844922617641
17.520150426373625 248.30071679670743 0.6756758005716822
17.52537798132704 247.57220356094285 0.6733444200551173
17.530605536280454 246.99351562227906 0.6723463642539995
17.53583309123387 245.02004235883769 0.6683520590180063
17.541060646187283 245.97945648624176 0.6710598550458382
17.546288201140698 246.51179819531572 0.6725481056712849
17.551515756094112 247.19884844954493 0.6728562299886944
17.556743311047526 249.87224103241851 0.6756183371365797
17.56197086600094 250.948235095452 0.6758514635917757
17.567198420954355 249.4794826959235 0.6743039171716657
17.57242597590777 246.09051299933407 0.6704940927837395
17.577653530861184 244.80821662261192 0.6698658264197231
17.5828810858146 246.09751342516296 0.6709301623806379
17.588108640768013 245.67893425654935 0.6705520922644284
17.593336195721427 245.3819031421558 0.6695308870036112
17.598563750674842 248.32680762824998 0.6732414363266668
17.603791305628256 250.4375574566584 0.6750138919207963
17.60901886058167 255.81019192981708 0.6816052610522814
17.614246415535085 257.7758818955051 0.6830500201925573
17.6194739704885 257.7985457981301 0.6821408459603197
17.624701525441914 256.9901135197901 0.6808248314242196
17.62992908039533 257.80886286115214 0.6828029660428223
17.635156635348743 260.4151097521344 0.6871961375388337
17.640384190302157 262.0994803294116 0.6894412585274037
17.64561174525557 262.4612839075436 0.6894418804393053
17.650839300208986 263.191488726989 0.6894647153736843
17.6560668551624 266.8352990060914 0.6950507835848797
17.661294410115815 268.6881536584056 0.697074606606783
17.66652196506923 272.17505009229086 0.7015806053437069
17.671749520022644 275.680887456729 0.7056430297709396
17.676977074976058 277.66031692539696 0.7068759406178848
17.682204629929473 283.4351862845894 0.7136863531634378
17.687432184882887 287.32402278470374 0.7175732174366819
17.6926597398363 290.3653061728399 0.7216712465814009
17.697887294789716 295.32750799979215 0.7280143719096845
17.70311484974313 298.3616971733573 0.732510090247797
17.708342404696545 299.76271089772064 0.7336251916574875
17.71356995964996 299.42137316187376 0.733253560499989
17.718797514603374 300.00339530264057 0.7331852882915348
17.724025069556788 303.20115281460147 0.73671236928241
17.729252624510202 305.4469574148866 0.739241402398877
17.734480179463617 303.2601132666622 0.7366921758512411
17.73970773441703 302.32019860366154 0.7357107891988353
17.744935289370446 301.00719504501365 0.7356754522281301
17.75016284432386 305.9233170088081 0.7419621955635771
17.755390399277275 309.13642119267286 0.7458202470583617
17.76061795423069 310.9488830885683 0.747547606046439
17.765845509184103 311.0035915221477 0.7456423812573089
17.771073064137518 309.73124621705585 0.7434417985108694
17.776300619090932 306.9899694119322 0.7396355906923365
17.781528174044347 301.6211863016437 0.7332368505211965
17.78675572899776 296.1805597211979 0.7271178163042338
17.791983283951176 290.4467906750912 0.7203579944222125
17.79721083890459 286.76662509725867 0.7161007489186831
17.802438393858004 284.1375856283403 0.7142767408242772
17.80766594881142 279.4863965131408 0.7077450958674187
17.812893503764833 276.0267149575447 0.7032945214056725
17.818121058718248 271.09462750393845 0.6971742550737601
17.823348613671662 268.1548363834248 0.6938708499485531
17.828576168625077 268.4309619154489 0.6956828417190468
17.83380372357849 263.6661767171476 0.6893137835906273
17.839031278531905 261.1175417900728 0.6864674998990624
17.84425883348532 259.49915563773095 0.6855102082998382
17.849486388438734 260.787817654553 0.6875948262534493
17.85471394339215 262.61174849424305 0.6906377146053695
17.859941498345563 261.045449994728 0.6878169280504487
17.865169053298978 258.0876106140399 0.6827746375168289
17.870396608252392 258.93344770464756 0.6832926979203565
17.875624163205806 261.0714952709935 0.6856550036888571
17.88085171815922 262.65303311805627 0.6878932352386194
17.886079273112635 266.5025830680099 0.693965039528417
17.89130682806605 271.3991776049866 0.6997437317887448
17.896534383019464 275.32228343652645 0.7052562895786558
17.90176193797288 281.5654059797042 0.7123960987111843
17.906989492926293 288.1864607667997 0.7206461196179219
17.912217047879707 295.43528742347564 0.7296980266114371
17.917444602833122 301.59905051804503 0.7363630142494471
17.922672157786536 307.59364398642276 0.743386880337063
17.92789971273995 308.95919797012317 0.7438111971409649
17.933127267693365 314.8790503955546 0.75018377346558
17.93835482264678 317.0892278619035 0.7530840876526598
17.943582377600194 319.31964505474315 0.7556658750392642
17.94880993255361 316.75006943575295 0.7520720287573123
17.954037487507023 310.0569873308744 0.7439096668217868
17.959265042460437 306.0501129423685 0.7393531953732496
17.96449259741385 301.2713776928136 0.7342465760831035
17.969720152367266 296.62477022111267 0.7302656148292904
17.97494770732068 288.258656968915 0.7197299666131565
17.980175262274095 282.6144165139645 0.712994390240516
17.98540281722751 278.6963359955934 0.7077276716211112
17.990630372180924 276.27636371986927 0.705871769440742
17.995857927134338 270.5946922691534 0.6997377970601146
18.001085482087753 266.6316695911046 0.6942353496610264
18.006313037041167 261.30648235236725 0.6873324836667721
18.01154059199458 259.7830743461316 0.6846221910203228
18.016768146947996 260.5243024125079 0.6853564260210672
18.02199570190141 260.52464737287136 0.6858053125655349
18.027223256854825 256.1193341585116 0.6805788404061283
18.03245081180824 252.75698679546053 0.6771319654069541
18.037678366761654 251.62339557454493 0.6759549547746392
18.042905921715068 252.36750447860615 0.6764598483955185
18.048133476668482 253.2334961562149 0.6778907002005594
18.053361031621897 256.0845234191781 0.6817292357907201
18.05858858657531 252.43133581750084 0.6760645700859036
18.063816141528726 250.91475116965768 0.67459871402136
18.06904369648214 247.3516600810476 0.6704979522184126
18.074271251435555 249.17593979039532 0.6730154667487773
18.07949880638897 249.53214666272228 0.6743957033979616
18.084726361342383 250.8094805747507 0.6750421100866008
18.089953916295798 252.0856276715567 0.6756965551128418
18.095181471249212 256.02222502000654 0.6804796764698593
18.100409026202627 259.64555175642346 0.6855369451533275
18.10563658115604 261.0271028183894 0.688697592311052
18.110864136109456 261.42843591920285 0.6881851474530286
18.11609169106287 264.9931638201435 0.6927043981790912
18.121319246016284 268.00788441954694 0.6951355576721355
18.1265468009697 273.01100254149856 0.7001355537472744
18.131774355923113 275.6901033179716 0.7032688088676639
18.137001910876528 278.51012176271576 0.7064654751670344
18.142229465829942 283.2005256458814 0.7126286073156027
18.147457020783357 285.2961979906055 0.7155324166446101
18.15268457573677 287.2243612386582 0.7180371036123163
18.157912130690185 288.86723507779374 0.7202471420510698
18.1631396856436 290.9481926654048 0.7221921079759754
18.168367240597014 297.5825473501464 0.7293995922571258
18.17359479555043 300.08987055299656 0.7323555286233028
18.178822350503843 304.2065134474943 0.7374007522338094
18.184049905457258 307.61000503789484 0.7416802624773577
18.189277460410672 312.4261730085358 0.7460689933097739
18.194505015364086 319.39544349418384 0.7539266446437403
18.1997325703175 323.67158301881585 0.7586160780687721
18.204960125270915 331.28175335802115 0.7672883405334403
18.21018768022433 332.17200700668707 0.7678840329335644
18.215415235177744 336.68058849389496 0.7729771375163046
18.22064279013116 342.148464579963 0.7792618766073542
18.225870345084573 346.59660106469363 0.7847534145459287
18.231097900037987 349.09947619136346 0.7879719561806371
18.236325454991402 353.7906412149773 0.7931113962734645
18.241553009944816 358.0452878702728 0.7975464373697589
18.24678056489823 366.16053670573604 0.8054278261052678
18.252008119851645 369.287762474608 0.8089695470209531
18.25723567480506 374.6910616195382 0.8145449687619704
18.262463229758474 371.44322913749465 0.8108547228962779
18.26769078471189 364.2710974147743 0.8030037049841079
18.272918339665303 354.76425756205464 0.7925403582031713
18.278145894618717 344.3658766424445 0.7812807382390206
18.28337344957213 338.8025499672661 0.7758413849929844
18.288601004525546 331.0245315034329 0.7668763677827672
18.29382855947896 324.7918223243922 0.7598716494902027
18.299056114432375 316.12642129756966 0.749684296590062
18.30428366938579 307.79276491275937 0.7402922327467568
18.309511224339204 300.4583609538528 0.7316430929486761
18.314738779292618 294.46856177394244 0.7241009066569463
18.319966334246033 289.8446950211224 0.7192482566721553
18.325193889199447 287.3924148740959 0.7166493745036578
18.33042144415286 283.1322400014438 0.7119976906215065
18.335648999106276 280.65743972932586 0.7095033788508026
18.34087655405969 278.07279179188635 0.7069306221748446
18.346104109013105 275.0550513623625 0.7029751494729904
18.35133166396652 273.46364837122104 0.7021956583328778
18.356559218919934 270.53842596903326 0.697918470808075
18.361786773873348 271.3677793357662 0.6990172913863313
18.367014328826762 273.51690244029896 0.7004905366111942
18.372241883780177 272.6089829536545 0.6990318019105569
18.37746943873359 272.99484900364365 0.6999055621345893
18.382696993687006 274.49551601540907 0.7028052955165927
18.38792454864042 276.346889206731 0.7070794005741071
18.393152103593835 279.02885751433274 0.7214835460011677
18.39837965854725 280.7472427936809 0.7303527985381131
18.403607213500663 282.1409271968131 0.7361343524345754
18.408834768454078 285.3792073962088 0.7436502050968853
18.414062323407492 286.63956485886916 0.7493149102567184
18.419289878360907 290.00995814810346 0.7577762746014548
18.42451743331432 292.8366506580191 0.764474831702774
18.429744988267736 291.9692263182957 0.7669758802337358
18.43497254322115 292.3021704799653 0.7706848889142099
18.440200098174564 291.01982791404754 0.7731744171080305
18.44542765312798 288.6467431767457 0.7738220488365122
18.450655208081393 286.7698729970542 0.7727372853641072
18.455882763034808 284.4899787033693 0.7723921176158735
18.461110317988222 285.1394415458353 0.7752498065525898
18.466337872941637 287.1857657376167 0.7807395888267106
18.47156542789505 287.18557930082 0.7826844612272398
18.476792982848465 283.6209353706229 0.7791931396217666
18.48202053780188 282.4832991594596 0.7794360001123625
18.487248092755294 283.0977833751199 0.782172759770531
18.49247564770871 286.17950843931254 0.7888055975696096
18.497703202662123 287.0029023977315 0.7929267880330408
18.502930757615538 287.36951543010895 0.7941957853834019
18.508158312568952 284.42914670963575 0.7924752155510539
18.513385867522366 284.20249676050054 0.7942112432871884
18.51861342247578 283.2102474663926 0.7956083669099537
18.523840977429195 284.2741322029472 0.801552633180721
18.52906853238261 286.4675236732059 0.8066789959310172
18.534296087336024 284.79263864055275 0.8052903410828655
18.53952364228944 281.8927325141018 0.802535992318447
18.544751197242853 275.9128865291783 0.7957755766410118
18.549978752196267 276.134471300616 0.7995206286450781
18.555206307149682 272.0674594774885 0.7960029383187571
18.560433862103096 272.73683729202975 0.7979669679255897
18.56566141705651 271.2530101130107 0.7973395145260647
18.570888972009925 273.0085765683327 0.8005305319352775
18.57611652696334 275.50821832075616 0.8053175523752287
18.581344081916754 278.98472671474894 0.8123437500366827
18.58657163687017 281.16159211541344 0.8171105090397087
18.591799191823583 279.5549333512803 0.8169455717815494
18.597026746776997 281.1979799459966 0.8222096553733841
18.60225430173041 278.51653328929496 0.8193415743911444
18.607481856683826 281.81631783072896 0.8273920979297588
18.61270941163724 284.8154713844039 0.8342411687487241
18.617936966590655 287.72632543804843 0.8416323579260423
18.62316452154407 290.1486800333098 0.845198767368369
18.628392076497484 289.52283359300156 0.8269612449777719
18.633619631450898 292.22044929361414 0.8202418605668182
18.638847186404313 298.16667567657566 0.821516920843913
18.644074741357727 303.0146727454237 0.8222786004067473
18.64930229631114 303.88993450174496 0.8201908092345249
18.654529851264556 306.7323640601316 0.818936076371387
18.65975740621797 310.7663756674851 0.8216803191777242
18.664984961171385 316.52584131118823 0.8257074752677847
18.6702125161248 318.8174968147335 0.8259634306377441
18.675440071078214 324.9881868854975 0.8322533340874934
18.680667626031628 329.2700564763504 0.83454253350716
18.685895180985042 333.854319053043 0.8380284165427554
18.691122735938457 337.17868577459444 0.8402387410958579
18.69635029089187 341.3191752297105 0.8428807250463531
18.701577845845286 345.2626155135274 0.8462880101772932
18.7068054007987 349.17216530839687 0.8489673744189974
18.712032955752115 355.61735852551044 0.8547389410761169
18.71726051070553 358.2949616729448 0.8563139670188792
18.722488065658943 360.17413552374006 0.8573054571185865
18.727715620612358 358.3458496474096 0.8543620398882691
18.732943175565772 360.4345320470634 0.8553120320276137
18.738170730519187 360.37313029160447 0.853894321072652
18.7433982854726 362.00477817460376 0.8553635530003014
18.748625840426016 360.77203379867893 0.8524648894356304
18.75385339537943 359.56609161355664 0.8497642453910684
18.759080950332844 358.12155153085934 0.8464993703145014
18.76430850528626 355.335458575032 0.8421592823321074
18.769536060239673 350.19810413413677 0.8351815286359551
18.774763615193088 342.19821162768767 0.823933574444246
18.779991170146502 335.61263445365944 0.8143776846266308
18.785218725099917 330.5315558090987 0.8078061912147785
18.79044628005333 329.7851193939253 0.8077816662804475
18.795673835006745 327.96811714509295 0.8049033656999204
18.80090138996016 324.2406701325581 0.798914583083279
18.806128944913574 322.78440653876567 0.7949101944204154
18.81135649986699 319.533848512816 0.7907739063372786
18.816584054820403 319.1694622918918 0.7909119617510912
18.821811609773818 317.64754791796565 0.7886057777212744
18.827039164727232 317.2614348177691 0.7871093973877452
18.832266719680646 313.0007233639475 0.7802357921078462
18.83749427463406 307.0736968287263 0.7734325864831402
18.842721829587475 302.7769651859109 0.7680564703924176
18.84794938454089 297.85432057680947 0.7616373459041006
18.853176939494304 294.98878521881977 0.7576336734811693
18.85840449444772 291.02465978935874 0.7519638510285315
18.863632049401133 289.49287695746887 0.7498235354824943
18.868859604354547 291.399735159739 0.7521325456561005
18.87408715930796 293.21465716408255 0.7542868275053882
18.879314714261376 292.5544305660255 0.7544743346744486
18.88454226921479 287.0280307000921 0.7480394744383063
18.889769824168205 280.69507976082934 0.7383656327943657
18.89499737912162 279.91518256916726 0.7363021804134589
18.900224934075034 279.2642269738667 0.7346231635813192
18.90545248902845 277.19381710926547 0.7326219769960013
18.910680043981863 273.393880646748 0.7281772827428095
18.915907598935277 271.81138116258495 0.7267553748888373
18.92113515388869 272.81536695890685 0.728858370602505
18.926362708842106 274.9485236654792 0.7309479577919523
18.93159026379552 276.7265848962276 0.7327362220034689
18.936817818748935 275.5302505767736 0.7309622726729584
18.94204537370235 273.25257670098165 0.7275880746122394
18.947272928655764 274.00698062924187 0.7289621755720583
18.952500483609178 275.1911112461586 0.7291698345629918
18.957728038562593 273.74961369702044 0.725835451709264
18.962955593516007 275.1561761988829 0.7272451613489236
18.96818314846942 272.90073619092453 0.723459875049385
18.973410703422836 274.56498515693664 0.7254952861045306
18.97863825837625 274.5439581408248 0.7251788749115717
18.983865813329665 270.55963951400923 0.7194402840281957
18.98909336828308 269.4066071620829 0.7182392823559093
18.994320923236494 267.63141748690276 0.7140622256005175
18.999548478189908 267.3675219341058 0.7140984904873999
19.004776033143322 266.8649547798476 0.7126141183095428
19.010003588096737 269.876688709663 0.7173469765640342
19.01523114305015 272.7663913077008 0.7205500312545071
19.020458698003566 272.12499574721863 0.7194564811112857
19.02568625295698 272.53367383886126 0.7205158091478506
19.030913807910395 273.6833041678499 0.7223254515678954
19.03614136286381 276.35918950460376 0.7256474973150426
19.041368917817223 277.8486537504575 0.726214892106611
19.046596472770638 276.46528293629103 0.7234768452601684
19.051824027724052 277.5771081367366 0.7256078015890497
19.057051582677467 280.4603482596017 0.7288551354734862
19.06227913763088 281.42671146058194 0.7291789113406703
19.067506692584296 281.5071333399954 0.7282330080187746
19.07273424753771 279.9150540976806 0.7254149169562538
19.077961802491124 277.4608835925624 0.7230032138937476
19.08318935744454 281.18280482341834 0.7268306889601097
19.088416912397953 283.0602458271054 0.7291991381502789
19.093644467351368 282.8487178340997 0.7281957386976234
19.098872022304782 279.36754988579025 0.7233241247780197
19.104099577258197 276.6998358382806 0.7202199958767602
19.10932713221161 277.7737988675475 0.7214447677131993
19.114554687165025 278.8850629048177 0.7232768604666735
19.11978224211844 276.8361908009621 0.7205401175689448
19.125009797071854 274.2891599724669 0.7163255818997827
19.13023735202527 272.068453778938 0.7131708948624302
19.135464906978683 271.9319593393006 0.7134974316628312
19.140692461932098 271.50211025627317 0.7129865804645116
19.145920016885512 271.2922730379656 0.7135203162397127
19.151147571838926 270.70678482095275 0.7126026559688878
19.15637512679234 271.32082863289963 0.7137679705176068
19.161602681745755 270.8595064730674 0.7142504605602156
19.16683023669917 269.10409955313287 0.7110353767113596
19.172057791652584 266.0508258930949 0.7069571741793945
19.177285346606 266.5607386152143 0.7076447976114397
19.182512901559413 265.9879410251299 0.7062947453716611
19.187740456512827 265.1347837462593 0.7049124628970159
19.19296801146624 263.51414040114184 0.7015276113295397
19.198195566419656 263.0388922236284 0.7020469744338417
19.20342312137307 264.32778655726395 0.704037377738169
19.208650676326485 264.45654244102496 0.7035425854106253
19.2138782312799 262.6416325073111 0.7010652770305613
19.219105786233314 263.4065088325678 0.7010889843558711
19.22433334118673 262.9326310378073 0.701389555805856
19.229560896140143 263.6188557703193 0.7038262868443991
19.234788451093557 265.4373494262748 0.7060885919386918
19.24001600604697 265.86518809698134 0.7064682398104655
19.245243561000386 266.65467876639696 0.7062400107884987
19.2504711159538 269.47010751954946 0.7101922266926382
19.255698670907215 270.9206584676868 0.7133701580566092
19.26092622586063 269.5568978790409 0.7114110508986183
19.266153780814044 267.81589163241864 0.7077783476013328
19.271381335767458 268.2673941617788 0.7098183822540894
19.276608890720873 269.6526644561449 0.7093473840895158
19.281836445674287 271.83992115781564 0.7121295794231325
19.2870640006277 275.2998966539426 0.715894672224208
19.292291555581116 277.4024906397026 0.7188966133320702
19.29751911053453 279.07410583045356 0.7219640351290689
19.302746665487945 277.9660629151981 0.7199703409203868
19.30797422044136 278.9990011188356 0.720515998166547
19.313201775394774 281.8091475092029 0.7245128088998407
19.318429330348188 284.9316874298191 0.7277145389726518
19.323656885301602 286.3541754706411 0.7291737529821494
19.328884440255017 287.703272768015 0.7288998704935119
19.33411199520843 290.1855095875775 0.7315709112211548
19.339339550161846 290.8035842457457 0.7326188967925419
19.34456710511526 294.0678042830157 0.7360612976428319
19.349794660068675 297.74772727051874 0.7412074691639416
19.35502221502209 301.1681031100263 0.745229163000801
19.360249769975503 303.6659105315816 0.7486108141086708
19.365477324928918 305.5936042212359 0.7507537448825758
19.370704879882332 307.48776295526983 0.752462380795532
19.375932434835747 312.9088166489962 0.7579783597913547
19.38115998978916 318.82275021149894 0.7646257816401257
19.386387544742576 322.61984818777984 0.7686456648491076
19.39161509969599 325.2223910399177 0.7723934275469756
19.396842654649404 326.15233566450394 0.7734759098429138
19.40207020960282 332.32972405973436 0.7800307239578502
19.407297764556233 335.42544463239534 0.7832749621388032
19.412525319509648 338.1084714626077 0.7851310871488533
19.417752874463062 339.5478155381631 0.7865974064802778
19.422980429416477 335.60109970642196 0.7819603079247462
19.42820798436989 333.54633961870604 0.7794240758085729
19.433435539323305 330.7515662518498 0.7763973641392159
19.43866309427672 330.7418359592111 0.7765267823250916
19.443890649230134 330.2630891905079 0.7764169782799932
19.44911820418355 330.4380694490803 0.7765270645143447
19.454345759136963 331.6618995496887 0.777663942479536
19.459573314090377 336.37019539057354 0.7833688407218028
19.464800869043792 339.9602759603811 0.7877950911515416
19.470028423997206 340.27255397827736 0.7879459401568507
19.47525597895062 339.4751870759738 0.7869952143206536
19.480483533904035 338.4279009722649 0.7852612335955033
19.48571108885745 338.847717980059 0.7857472138935309
19.490938643810864 340.6089719895115 0.7876819136968897
19.49616619876428 342.2224834293479 0.7894875865659773
19.501393753717693 342.01898409565695 0.7894324425338853
19.506621308671107 342.84803479645547 0.7897773391252825
19.51184886362452 343.0123748802231 0.78962721413427
19.517076418577936 344.95403746451393 0.7920447545678113
19.52230397353135 342.97888871821107 0.7893490297982674
19.527531528484765 347.8390008813537 0.7946210140628722
19.53275908343818 348.50053832232135 0.7950700752697905
19.537986638391594 351.92894207182053 0.7992098614453643
19.54321419334501 353.05041603539007 0.8006466126088744
19.548441748298423 355.3563031244471 0.8033235740818522
19.553669303251837 355.2184786900301 0.8034690220046168
19.55889685820525 357.6539434309254 0.8064727341652593
19.564124413158666 360.91404235375023 0.8097149716793596
19.56935196811208 367.604687846171 0.8173731379569541
19.574579523065495 370.526256080914 0.8201477151414366
19.57980707801891 369.58652529163226 0.818491436669626
19.585034632972324 369.92506861570644 0.8188991766759862
19.590262187925738 371.697574393131 0.8204004841574094
19.595489742879153 377.51943285251434 0.826891228023685
19.600717297832567 382.08502309344004 0.8315410457996483
19.60594485278598 384.34591754515543 0.833377254104792
19.611172407739396 382.06587622905283 0.8307670737557505
19.61639996269281 382.1548459726659 0.8308305562515191
19.621627517646225 382.2904770113338 0.8310296221170957
19.62685507259964 379.64213469699416 0.828163757579844
19.632082627553054 379.1508136762859 0.8271221869841433
19.637310182506468 375.1843336904633 0.8225487125558616
19.642537737459882 377.69047989402253 0.8253631916039456
19.647765292413297 379.5971931288718 0.8271641309687436
19.65299284736671 385.7815730826585 0.8344156177484445
19.658220402320126 387.5561019473895 0.8361774361673978
19.66344795727354 387.152821583603 0.8357726609953267
19.668675512226955 384.9131757412913 0.8330047648095381
19.67390306718037 385.56323436427635 0.8338291211125126
19.679130622133783 391.0303941274761 0.8402528713505977
19.684358177087198 394.15690795704927 0.8440882795062041
19.689585732040612 399.5368353201826 0.8494959795075833
19.694813286994027 402.77147815723043 0.8524944636234117
19.70004084194744 404.3169532809037 0.8538497884235816
19.705268396900856 401.37644319503505 0.8503039901813005
19.71049595185427 397.76132887221814 0.8466705842763624
19.715723506807684 390.1329904004416 0.8381005410940107
19.7209510617611 387.0509474629457 0.8351316228808089
19.726178616714513 383.0401172467969 0.8312164913269328
19.731406171667928 379.6281508841073 0.8273014544937075
19.736633726621342 375.20932532656695 0.8227060718190103
19.741861281574757 367.52701742080893 0.8135627497414505
19.74708883652817 361.6747302105943 0.8071107187478307
19.752316391481585 356.3880979176971 0.8012783087006838
19.757543946435 354.40597390565716 0.7991615619634486
19.762771501388414 350.8414048615116 0.7952298928040339
19.76799905634183 348.6672382355475 0.7925527267117884
19.773226611295243 345.6652750814465 0.7890292629331099
19.778454166248657 342.195575604269 0.7851364524892029
19.783681721202072 338.6768634081595 0.7804893639593571
19.788909276155486 333.22665434747296 0.7745425932738614
19.7941368311089 329.92197488094985 0.7704854798706154
19.799364386062315 326.3409788326942 0.7665804619956416
19.80459194101573 323.3175042209358 0.7628742490691224
19.809819495969144 321.66587324616876 0.7608516123491127
19.81504705092256 317.9507470294634 0.7569956199271122
19.820274605875973 318.156381357268 0.7580769852153955
19.825502160829387 314.60504510020337 0.7547407058992189
19.8307297157828 311.82146465393566 0.7517118546131721
19.835957270736216 310.44793778913 0.7501937217388329
19.84118482568963 309.9200714634689 0.748838229897346
19.846412380643045 308.83589363764276 0.7468654155327091
19.85163993559646 304.95059164376977 0.7417679913932745
19.856867490549874 304.0103138843219 0.7410763056342506
19.86209504550329 302.4167230479091 0.739075637327237
19.867322600456703 300.2811895174072 0.7360938567178112
19.872550155410117 300.54219581229734 0.7359317777122324
19.87777771036353 302.8265324399228 0.7379969627899364
19.883005265316946 306.3054526482915 0.7426724498310432
19.88823282027036 307.31406920893943 0.7442102119930428
19.893460375223775 301.40464580523525 0.7376084402987978
19.89868793017719 298.3370852209795 0.7343071124484897
19.903915485130604 296.3474498690807 0.7329672160206142
19.909143040084018 297.5983492145932 0.7355058227778876
19.914370595037433 299.75632114672254 0.7378394606071603
19.919598149990847 298.70026784755237 0.7350180337699922
19.92482570494426 298.58041044521235 0.734291380107676
19.930053259897676 297.6868572955457 0.7341880097836934
19.93528081485109 298.2735490714992 0.734485982110489
19.940508369804505 295.02586303638316 0.7306358436664333
19.94573592475792 292.2676206968606 0.7258982388341421
19.950963479711334 291.09400650584445 0.7250506384996568
19.956191034664748 292.1515732285336 0.7270165034953993
19.961418589618162 294.8437912231747 0.7299927214589688
19.966646144571577 293.0955344459762 0.7274616215575783
19.97187369952499 291.4030223803508 0.7250272418168998
19.977101254478406 294.09467078859603 0.7285930323859942
19.98232880943182 295.87561545943277 0.7308170598294774
19.987556364385235 294.9265965450099 0.7293051539901577
19.99278391933865 295.74818640514707 0.7304992249643225
19.998011474292063 295.0717319489935 0.7298580277160727
20.003239029245478 297.28166528222187 0.7322055953278525
20.008466584198892 297.391867587547 0.7324250813381532
20.013694139152307 303.3999237342965 0.7393246235399701
20.01892169410572 305.3163416394237 0.741815600258061
20.024149249059136 308.01071399857545 0.7453898874942785
20.02937680401255 306.4564958807201 0.7427729793236117
20.034604358965964 307.04720139045156 0.7438851127080089
20.03983191391938 311.64202989950564 0.7488820831433836
20.045059468872793 315.48775945868135 0.7535258336848202
20.050287023826208 317.40869838586906 0.7560299220099684
20.055514578779622 314.6363621008558 0.7529414185368349
20.060742133733036 314.76544877952625 0.7535072723331377
20.06596968868645 312.0926926085675 0.749702243942818
20.071197243639865 309.29391509243567 0.7452725149411547
20.07642479859328 305.89785514262087 0.7403659899150274
20.081652353546694 304.5295869478675 0.738786579772642
20.08687990850011 302.73198672398723 0.73717120803704
20.092107463453523 299.4987070008546 0.7333082911986085
20.097335018406937 298.1941964502679 0.7316590381128784
20.102562573360352 301.4833021363669 0.7360722642480417
20.107790128313766 301.09699101023557 0.7362087124924512
20.11301768326718 299.76333925876344 0.7349732772094364
20.118245238220595 295.2386479826352 0.7294244109210405
20.12347279317401 293.13208809493614 0.7266097996278399
20.128700348127424 290.8240288286186 0.7239584595346077
20.13392790308084 289.6385549006008 0.7224175873008756
20.139155458034253 292.73274598723697 0.7260534434538779
20.144383012987667 295.519895218196 0.7289668232255854
20.14961056794108 296.9479007865137 0.7303278389217016
20.154838122894496 297.3536386010595 0.7310613365396726
20.16006567784791 295.7725909819823 0.7300958918747885
20.165293232801325 293.10302380244866 0.726325575219257
20.17052078775474 290.48318487409574 0.7235825749860518
20.175748342708154 290.36533904826285 0.722923977986856
20.18097589766157 293.526489207728 0.7267700550130797
20.186203452614983 296.36531442770524 0.7298768788552983
20.191431007568397 294.9380674287258 0.7273369448001634
20.19665856252181 292.5540997734759 0.7246327183264444
20.201886117475226 294.11402885474934 0.7261536421347953
20.20711367242864 298.209392652698 0.73141152131066
20.212341227382055 297.13509009293506 0.7298826896462488
20.21756878233547 295.209476308613 0.7274928850676315
20.222796337288884 290.8024373308543 0.7221375320609951
20.228023892242298 288.28927119215035 0.71962540668268
20.233251447195713 285.76503781088337 0.716487524133946
20.238479002149127 281.6559659120028 0.7120524439970464
20.24370655710254 280.1913935145066 0.7097452733065273
20.248934112055956 279.666333296643 0.7093476077606015
20.25416166700937 284.4634442475841 0.7165699042614142
20.259389221962785 285.499865648654 0.7176026442828751
20.2646167769162 284.09859536493786 0.7155664294333383
20.269844331869614 284.02906747314563 0.7148619374523023
20.275071886823028 285.1349510478311 0.7160172744752544
20.280299441776442 283.567743636637 0.7134514522985339
20.285526996729857 282.3502328826806 0.7120072115559576
20.29075455168327 278.72842675731914 0.708161744844166
20.295982106636686 280.47054027449525 0.712274988011041
20.3012096615901 283.3220424041444 0.7159556707609971
20.306437216543515 285.8587459978891 0.719559359030821
20.31166477149693 286.6877265376319 0.719810605723699
20.316892326450343 284.12557194705437 0.7148309954653522
20.322119881403758 278.3286183292916 0.7065635872091903
20.327347436357172 276.004796473827 0.7029531422102425
20.332574991310587 277.6066553344275 0.7050418717694453
20.337802546264 280.22580343944895 0.7095169574490884
20.343030101217416 279.16453028622067 0.7083259661252508
20.34825765617083 277.8526196365767 0.7063702944355376
20.353485211124244 274.4902477168152 0.7016140859583695
20.35871276607766 273.7847837005367 0.6999804371219597
20.363940321031073 276.59301893855655 0.7035527940423748
20.369167875984488 278.6533544491481 0.7056659506329284
20.374395430937902 278.75781419968337 0.7068315678551127
20.379622985891316 274.9445000776636 0.7033243636785387
20.38485054084473 272.46852017790957 0.6998682726099897
20.390078095798145 274.44198028703073 0.7021422634646936
20.39530565075156 278.05980189775215 0.7054421093001088
20.400533205704974 281.4822641024652 0.7101361547293993
20.40576076065839 282.4247042834288 0.7124100247312879
20.410988315611803 281.55124182950186 0.711901547110687
20.416215870565217 279.4517006530079 0.7098144843751434
20.421443425518632 277.20145248683406 0.706826250783698
20.426670980472046 275.1934961129134 0.704076002789611
20.43189853542546 277.24147749685784 0.7061696548129983
20.437126090378875 276.586220511073 0.7052619620019203
20.44235364533229 278.29286630745787 0.7080617317929888
20.447581200285704 277.7646195031505 0.7076619936706986
20.45280875523912 278.60508296542736 0.7093286322383182
20.458036310192533 279.70861316535564 0.7104281239297247
20.463263865145947 278.4311472275697 0.7075129319842768
20.46849142009936 278.5375593697076 0.7088838679429983
20.473718975052776 282.2167036734282 0.7125900921885799
20.47894653000619 283.226984590304 0.7134506868786248
20.484174084959605 284.0641562891181 0.7138396252478619
20.48940163991302 283.19305267281686 0.7118582660782711
20.494629194866434 283.41826628624983 0.712669098768989
20.49985674981985 285.803038006123 0.7156899044781034
20.505084304773263 287.40349826935545 0.717081020027087
20.510311859726677 284.4247481710663 0.71290636656144
20.51553941468009 282.51107113017974 0.7092807422578972
20.520766969633506 282.7203526489581 0.7091955855791684
20.52599452458692 283.48016495763454 0.710516928587932
20.531222079540335 283.7529363599722 0.7106280656935036
20.53644963449375 285.9109544159317 0.7143053343683327
20.541677189447164 284.7360476354563 0.7139939179992123
20.546904744400578 285.0805553692017 0.7143940409669425
20.552132299353993 283.2797937792288 0.7123370566413931
20.557359854307407 284.79240012630703 0.712837576552786
20.56258740926082 286.12399143765236 0.7141149881896045
20.567814964214236 284.6761797147203 0.7138534423363911
20.57304251916765 282.1331762081596 0.7119908723807151
20.578270074121065 280.74798334576514 0.7111510954003443
20.58349762907448 283.0970489941164 0.7128981970577368
20.588725184027894 284.65157074322457 0.7140580524195002
20.593952738981308 285.21788224001165 0.7146824639479058
20.599180293934722 281.0462122665558 0.7090549050940985
20.604407848888137 279.74812978531327 0.707761496532589
20.60963540384155 279.4043854191601 0.7065965194634786
20.614862958794966 277.9713663198456 0.7036756481357869
20.62009051374838 277.6088137063119 0.7037926365339555
20.625318068701795 280.6595525991442 0.7073108999253667
20.63054562365521 282.78586382742077 0.711375364798723
20.635773178608623 283.72046861189045 0.7124945899892202
20.641000733562038 281.7496416136677 0.7093267676925061
20.646228288515452 283.7507089689513 0.71126958053407
20.651455843468867 286.67354731532834 0.7143282916951703
20.65668339842228 284.8146446346141 0.7130584772280244
20.661910953375695 283.23117264665746 0.7108620660629031
20.66713850832911 280.88623046101867 0.7084263604617005
20.672366063282524 279.50818144980036 0.7071107753615471
20.67759361823594 282.317995659827 0.7101475983011475
20.682821173189353 282.23707021093765 0.7104328603933427
20.688048728142768 281.2991067439336 0.7088505151313008
20.693276283096182 283.2671325249623 0.7112482642493996
20.698503838049596 282.27915061958623 0.710740485569149
20.70373139300301 284.6893969669577 0.712867284081606
20.708958947956425 284.73896301134914 0.7121952416549296
20.71418650290984 289.39100452722784 0.7184276943506916
20.719414057863254 290.3751705175423 0.718951514088281
20.72464161281667 286.77281203259173 0.715048569495734
20.729869167770083 284.6295007051054 0.7118174333497361
20.735096722723497 286.36190460643496 0.7136461699816391
20.740324277676912 290.1952979146028 0.7181855946060071
20.745551832630326 290.9990383204222 0.7187302529097287
20.75077938758374 290.87973815146205 0.7184004764054057
20.756006942537155 290.39868194626195 0.7178259921135965
20.76123449749057 292.07725517428236 0.7203142589248467
20.766462052443984 293.27413473830876 0.7221038567362638
20.7716896073974 294.59928321975843 0.7232559455138232
20.776917162350813 296.1507001046707 0.7250533001912141
20.782144717304227 296.9469356737402 0.726747883957637
20.78737227225764 295.558339365418 0.7255640108710171
20.792599827211056 289.92805825408624 0.7194184295396208
20.79782738216447 289.8275049814799 0.7185191410988877
20.803054937117885 291.6320374339979 0.7199569349513325
20.8082824920713 292.4190816138726 0.7206068848556384
20.813510047024714 294.9646698986178 0.7231430388407211
20.81873760197813 299.2551070404637 0.7284759425096052
20.823965156931543 302.54844605983976 0.7317242505113422
20.829192711884957 303.66080831169666 0.7324126149952248
20.83442026683837 299.9775037993672 0.7281698738466238
20.839647821791786 297.4664321100519 0.7246488954402329
20.8448753767452 293.89813643335634 0.7210820055209449
20.850102931698615 292.44037048813084 0.7197787387039654
20.85533048665203 289.6810602519928 0.7171581735230959
20.860558041605444 287.42859508340706 0.7150403255491649
20.865785596558858 288.5254273780753 0.7157886209001175
20.871013151512273 287.45272640357825 0.7140507962770118
20.876240706465687 287.1305098899679 0.7134688644323695
20.8814682614191 287.5150275559356 0.7151463821994065
20.886695816372516 286.95570017279266 0.715300913845031
20.89192337132593 287.4230162767158 0.7153010819325287
20.897150926279345 288.1608197846049 0.715962882184308
20.90237848123276 286.171013929948 0.7129481802817438
20.907606036186174 283.52942166074314 0.7095967795165147
20.912833591139588 282.3184143985283 0.7080537334761277
20.918061146093002 281.86801737599137 0.7075282683567168
20.923288701046417 283.93982854720326 0.7109194909987617
20.92851625599983 282.5021613803525 0.7085203853000449
20.933743810953246 281.54648463707986 0.7073029438241689
20.93897136590666 279.29823648085784 0.704240002635465
20.944198920860075 275.15847242709344 0.7011204235028314
20.94942647581349 275.56477201015963 0.7019902488306968
20.954654030766903 276.64169986265364 0.7039204761374421
20.959881585720318 280.34368661426987 0.7073264805320987
20.965109140673732 284.07778756363984 0.7114243248596525
20.970336695627147 286.80140181144884 0.7146390941217556
20.97556425058056 283.48847939265136 0.7102052145597771
20.980791805533975 281.31137018598355 0.7076016832584432
20.98601936048739 278.69261378172087 0.7043677597558463
20.991246915440804 279.5972796473583 0.705627500332476
20.99647447039422 276.39589156379026 0.7005981553247757
21.001702025347633 273.0874569585544 0.6960952529678731
21.006929580301048 272.95227007212134 0.69611249632326
21.012157135254462 271.92580651629453 0.695057455008173
21.017384690207876 274.2548081394774 0.6983137333336368
21.02261224516129 273.50590765957776 0.696152553108708
21.027839800114705 272.42409218469976 0.6944885756647183
21.03306735506812 271.4643402443375 0.6938025866289138
21.038294910021534 269.4244310760442 0.6918964903612385
21.04352246497495 268.0496240092395 0.6903994823965482
21.048750019928363 269.42425895316654 0.691573303289908
21.053977574881777 273.60476597601064 0.6970172255211682
21.059205129835192 277.9164723646846 0.7019064071949175
21.064432684788606 276.01329011979215 0.6993889779723353
21.06966023974202 275.0835212902091 0.6980616369709671
21.074887794695435 274.1761203652896 0.6976606790374876
21.08011534964885 272.87089496678226 0.6958197159971983
21.085342904602264 271.9796845268221 0.6950956453128662
21.09057045955568 273.03412156311833 0.6965803747879838
21.095798014509093 274.5995897613243 0.6989905571116226
21.101025569462507 274.20065045780865 0.6975548991995835
21.10625312441592 273.90281795996805 0.6973344125799585
21.111480679369336 273.42278797476797 0.6956861004199602
21.11670823432275 271.626338703008 0.69378463980839
21.121935789276165 268.07842822597036 0.6887808793750951
21.12716334422958 267.78596952200684 0.6878277966630766
21.132390899182994 270.28833248096447 0.6904832247835339
21.13761845413641 269.707811452533 0.6886087100264993
21.142846009089823 268.6520701969153 0.6865442861743558
21.148073564043237 269.54454051510436 0.6874897021460216
21.15330111899665 272.8000256319892 0.6911717096072006
21.158528673950066 272.4239334357287 0.6907225678687681
21.16375622890348 269.9136324413023 0.6877181265693088
21.168983783856895 267.9620843231652 0.6851683564344461
21.17421133881031 268.79429214676463 0.6865258965577009
21.179438893763724 267.67810223595933 0.6849240679582702
21.184666448717138 268.44677643597663 0.6853922163588461
21.189894003670553 270.0664786016453 0.6872452424696437
21.195121558623967 273.72788836490855 0.6915097323624658
21.20034911357738 276.88943405712354 0.6957282397029632
21.205576668530796 274.3400938147703 0.6930456401368036
21.21080422348421 271.88946851613343 0.6899024231256756
21.216031778437625 270.9170927445391 0.6885088854781514
21.22125933339104 273.4419185886489 0.6909208658408699
21.226486888344454 275.7638597151763 0.6938859104553796
21.231714443297868 275.5082799318587 0.6922341757274993
21.236941998251282 274.87323295000556 0.6908004784900889
21.242169553204697 271.7157904315252 0.6870956320594066
21.24739710815811 269.42078168938775 0.6853684509951522
21.252624663111526 267.0598612344871 0.6837187309764573
21.25785221806494 270.944047583777 0.6869908818187536
21.263079773018355 273.1941936531785 0.6887240097857069
21.26830732797177 273.6077887539812 0.6885027089899989
21.273534882925183 270.3050789776015 0.6837334907202137
21.278762437878598 267.3221858227714 0.6798502587517814
21.283989992832012 265.6351875799121 0.6855262058027676
21.289217547785427 265.42886112555993 0.6960527881085757
21.29444510273884 263.6024286542467 0.7008528708678832
21.299672657692255 259.36938428688893 0.6999344949986921
21.30490021264567 259.7068411312869 0.705440078167182
21.310127767599084 263.06545312899846 0.7128785928247685
21.3153553225525 268.02256945973164 0.7240646051775695
21.320582877505913 271.2216245939249 0.7313287346226045
21.325810432459328 271.3673743169958 0.7345760377977115
21.331037987412742 271.34051848424645 0.7369917553863105
21.336265542366156 269.266776595238 0.7363259447590241
21.34149309731957 263.3042837818217 0.7300148168006174
21.346720652272985 261.38132253737314 0.7301129973308246
21.3519482072264 261.3595207903388 0.7334711628506072
21.357175762179814 264.3171882414726 0.7415278153466072
21.36240331713323 264.23104461500935 0.7441096170888017
21.367630872086643 263.3066907894678 0.7446272631185997
21.372858427040057 261.84637606878516 0.7444641007926999
21.378085981993472 263.0331793218071 0.7473890539990208
21.383313536946886 262.2479332983732 0.7486573184051525
21.3885410919003 260.8714363926668 0.7489525105794506
21.393768646853715 260.4058605863188 0.7511503711617415
21.39899620180713 260.95836923887936 0.7544345562846018
21.404223756760544 264.6134241354249 0.7617289719281741
21.40945131171396 268.42465843136824 0.768031267910036
21.414678866667373 270.7907938306721 0.7719086139110636
21.419906421620787 270.0841338407869 0.7721569530789836
21.4251339765742 267.7953397798155 0.7713537118006584
21.430361531527616 266.29494732386644 0.771321391253754
21.43558908648103 266.8900342714817 0.7747112069748779
21.440816641434445 265.8598927341607 0.774966193319273
21.44604419638786 263.275557454908 0.7725099388754332
21.451271751341274 265.0458845481581 0.7774205488397938
21.45649930629469 269.89765381916175 0.785343942649485
21.461726861248103 275.87514177182675 0.7962940399245911
21.466954416201517 275.0598997941263 0.7961174235079026
21.47218197115493 272.8794108122871 0.7943638116424517
21.477409526108346 269.3797193803497 0.7912470197888476
21.48263708106176 269.61420070402323 0.7933179018031591
21.487864636015175 272.4642806128788 0.7993994808346663
21.49309219096859 274.3274694932805 0.8037443472758922
21.498319745922004 274.7537554605624 0.8046605828689822
21.503547300875418 274.5219233867725 0.8063251141209752
21.508774855828833 275.72612500099757 0.8072984707214562
21.514002410782247 274.8191257802583 0.7897607599851211
21.51922996573566 276.44392540566884 0.7831250104585922
21.524457520689076 278.0844016932042 0.7779601449716266
21.52968507564249 280.80450158509 0.7764940708332244
21.534912630595905 282.405414026978 0.7745332599321534
21.54014018554932 281.305896196699 0.7693119898278461
21.545367740502734 280.5680445323406 0.7658254049626512
21.550595295456148 278.44347070061184 0.7606671021508624
21.555822850409562 277.63104875889826 0.7582234317031042
21.561050405362977 277.7631948679213 0.7571830635682406
21.56627796031639 279.51817157983885 0.7575099333786122
21.571505515269806 283.5346633321437 0.7618569062973906
21.57673307022322 287.0672901362575 0.7645934999349043
21.581960625176634 288.9041088430477 0.7658564792848789
21.58718818013005 287.8572149381545 0.7624806347839352
21.592415735083463 282.6062715512447 0.7526790535802396
21.597643290036878 282.7942224967429 0.7514640763322386
21.602870844990292 281.16269699035513 0.7484112105067247
21.608098399943707 282.5475231965314 0.7487763822221917
21.61332595489712 285.80985261520215 0.7516994655157927
21.618553509850535 289.3328571306486 0.7545756130235417
21.62378106480395 291.88088061341557 0.7569958085705171
21.629008619757364 289.84407757448446 0.7542592714764593
21.63423617471078 286.9413032478115 0.7503532476255955
21.639463729664193 286.04376901235526 0.7489565201753086
21.644691284617608 286.95571147501016 0.7490746527792609
21.649918839571022 286.9173010949558 0.7472392314047738
21.655146394524436 286.3268134416064 0.7458011686087442
21.66037394947785 282.4039267683757 0.7390366643158557
21.665601504431265 281.61252349899655 0.7376953484788862
21.67082905938468 283.38386581897555 0.7391487311622605
21.676056614338094 284.9237022478826 0.7402932074325586
21.68128416929151 284.4931031093433 0.7390633569094287
21.686511724244923 284.0572876490278 0.7383619258474166
21.691739279198337 283.6204277503445 0.7378067449597591
21.696966834151752 285.54916995700233 0.7397616247404706
21.702194389105166 286.8068905299741 0.7413077104997113
21.70742194405858 283.98561689621306 0.7379998576753517
21.712649499011995 283.46981045189784 0.7372314272971042
21.71787705396541 287.02190870193215 0.740847027269266
21.723104608918824 289.6616480840904 0.7434571990528468
21.72833216387224 286.7065147883933 0.7389381615704512
21.733559718825653 283.236479451369 0.734528875239506
21.738787273779067 284.0722380711239 0.7344608279627778
21.74401482873248 286.5663256768223 0.7363561758564573
21.749242383685896 289.1684438641987 0.740621605698421
21.75446993863931 292.80313384083564 0.7464933707608407
21.759697493592725 294.68609109464796 0.7492336309413732
21.76492504854614 297.62013634437176 0.752513725605569
21.770152603499554 297.10800940928743 0.7512376072893875
21.77538015845297 295.131143596976 0.7474955160295734
21.780607713406383 297.38666181343166 0.7486784653712372
21.785835268359797 300.5258666485233 0.7519358210860881
21.79106282331321 308.9763466538505 0.7623260428773376
21.796290378266626 310.9024539693235 0.7639523406986641
21.80151793322004 312.14383098711863 0.7652124786433687
21.806745488173455 310.44612864695205 0.7626369515882055
21.81197304312687 312.0397868273897 0.7650788159951274
21.817200598080284 312.5369339774842 0.7660100928195704
21.822428153033698 317.24637350529207 0.7717072613578984
21.827655707987113 318.42557261433217 0.7725672299168288
21.832883262940527 320.07688620372664 0.7740920882948438
21.83811081789394 318.1635928484874 0.7715506215957221
21.843338372847356 317.46090078101963 0.7701687718758362
21.84856592780077 315.52877669963146 0.7679425496007228
21.853793482754185 317.4857168632895 0.7706004317484576
21.8590210377076 318.20803455444224 0.7708625092234572
21.864248592661014 319.5503222579327 0.771823964901358
21.869476147614428 316.48975280564156 0.7678166384573298
21.874703702567842 313.4724259807118 0.7641351622143979
21.879931257521257 311.49433889648884 0.7617755204717476
21.88515881247467 312.7134884406397 0.7632131159640523
21.890386367428086 314.9324835329708 0.7658870384341663
21.8956139223815 313.4222574528654 0.7644994046025312
21.900841477334914 312.64376207729504 0.7629153704856853
21.90606903228833 307.89068095700884 0.7566914265126636
21.911296587241743 308.615609943087 0.7568677078435401
21.916524142195158 306.8940401594205 0.7549297304598749
21.921751697148572 306.1696216050069 0.7549108529017815
21.926979252101987 305.9002068681868 0.7550826618253276
21.9322068070554 303.636040741201 0.7524810376957479
21.937434362008815 303.8957599622206 0.7518699469154208
21.94266191696223 304.84459497845114 0.7515140787168674
21.947889471915644 304.2419457814532 0.7504881721746604
21.95311702686906 302.8971276490187 0.7480591272280969
21.958344581822473 303.29995714078683 0.7483768999482742
21.963572136775888 306.09684166558935 0.7509847025008698
21.968799691729302 306.21879495393074 0.7513240371717551
21.974027246682716 306.3537363102396 0.7531451234570664
21.97925480163613 303.5396278804787 0.7500811439691217
21.984482356589545 299.6572897615357 0.7446090467055234
21.98970991154296 298.5783593398298 0.741265472107688
21.994937466496374 300.87475719964334 0.7436379395392434
22.00016502144979 303.0746401225747 0.7482513914110462
22.005392576403203 304.5758312321887 0.7512535265347755
22.010620131356617 300.3922100201549 0.7469057582063271
22.015847686310032 301.3708987322295 0.7467516155572314
22.021075241263446 302.932891676867 0.7473171891089271
22.02630279621686 302.66673578536125 0.7474670770501574
22.031530351170275 303.8517331711228 0.7480202983369824
22.03675790612369 301.3315675493881 0.7444214927466002
22.041985461077104 300.90548476348533 0.7438757762102323
22.04721301603052 301.64244021364345 0.7440843812235813
22.052440570983933 304.24681193530176 0.7475646774709969
22.057668125937347 306.76232560234746 0.7500586031147797
22.06289568089076 307.2116421573652 0.7500250789240516
22.068123235844176 310.0783731985669 0.7533737843708017
22.07335079079759 306.92631182735636 0.7498113011871552
22.078578345751005 307.8830629528705 0.752522168988969
22.08380590070442 306.4343428794187 0.7504012819854947
22.089033455657834 305.4064675664258 0.7478733654570292
22.09426101061125 305.67294551153935 0.7474281077178404
22.099488565564663 309.95901761861523 0.7521814939630455
22.104716120518077 315.9692166185909 0.759372543815533
22.10994367547149 316.43703875014 0.7592941107870809
22.115171230424906 313.68409338324267 0.7552194095475032
22.12039878537832 312.28959085097773 0.753252425868761
22.125626340331735 310.66662537817075 0.75176646588908
22.13085389528515 306.7783594103001 0.7476578371955082
22.136081450238564 306.24070475025985 0.7468422075973117
22.141309005191978 307.7000512535296 0.7476298630051713
22.146536560145393 309.1584308234745 0.7493977763086178
22.151764115098807 310.19868428556765 0.7500853698685441
22.15699167005222 310.2467787649116 0.7504438895902813
22.162219225005636 309.8811358286593 0.7494598154213077
22.16744677995905 312.0778010172188 0.7519463426300259
22.172674334912465 312.8550558267876 0.7533560190648437
22.17790188986588 315.08758526009535 0.7559435240482945
22.183129444819293 313.68451433036427 0.7545553499902347
22.188356999772708 313.7725421675177 0.7548894672051182
22.193584554726122 314.2609295153929 0.7556087496725983
22.198812109679537 314.44414928340916 0.7562415333116924
22.20403966463295 314.27684432868534 0.755010834645815
22.209267219586366 312.16349731412026 0.7525393981276454
22.21449477453978 312.0092303284536 0.7524970965902443
22.219722329493194 310.73747291978026 0.7510065485684423
22.22494988444661 310.7661537364654 0.7513595463811529
22.230177439400023 310.7297101969134 0.750334660589387
22.235404994353438 311.4787485207104 0.7513449107476302
22.240632549306852 311.6395343751435 0.7513997865987777
22.245860104260267 311.28008183517625 0.7502526522109332
22.25108765921368 309.6526655160585 0.7483508013815169
22.256315214167095 304.7407639702884 0.7420130215184613
22.26154276912051 301.05024655669433 0.737948847688458
22.266770324073924 301.5760691390501 0.7387327731583694
22.27199787902734 305.68221756147557 0.7426649502116853
22.277225433980753 308.0369974432741 0.7457399655954904
22.282452988934168 307.4544060891017 0.7453730366751182
22.287680543887582 303.1932031895436 0.7416577478415756
22.292908098840996 299.3018614019921 0.7375712972406183
22.29813565379441 300.22998640669414 0.7382780475484237
22.303363208747825 299.3247355906251 0.7372265824637878
22.30859076370124 300.9204817516958 0.7390848629300075
22.313818318654654 299.2108684824675 0.736448065657186
22.31904587360807 299.46038993115604 0.7366083813830226
22.324273428561483 295.894061111845 0.7309220612717913
22.329500983514897 294.83962170185623 0.7297153108179556
22.334728538468312 293.40357746096487 0.7278040743915323
22.339956093421726 293.7763257924073 0.7297687056373998
22.34518364837514 294.3649206417769 0.7299443842160461
22.350411203328555 292.73555293675605 0.7275121391012483
22.35563875828197 290.04665092317646 0.7234856676009028
22.360866313235384 291.30149623399086 0.7249398566846181
22.3660938681888 293.7102809123826 0.7283552174952745
22.371321423142213 294.99751341003383 0.7297681312250323
22.376548978095627 290.32176382410273 0.7235399524298121
22.38177653304904 288.44374404995546 0.7212070296490242
22.387004088002456 286.6230057471575 0.7180458336494399
22.39223164295587 287.480943944014 0.7196577489849244
22.397459197909285 283.88836400182157 0.7152689172862128
22.4026867528627 280.0911864667476 0.7103019877546377
22.407914307816114 280.1996575007357 0.710463894888139
22.41314186276953 281.14748562993816 0.711406831436844
22.418369417722943 282.17691040232495 0.7128312539032401
22.423596972676357 281.4895118169419 0.7131183370322595
22.42882452762977 278.88157436748065 0.7096948508376789
22.434052082583186 279.28821392860976 0.7104181678028176
22.4392796375366 278.1575990009308 0.7075788437804342
22.444507192490015 275.06550336363154 0.7037970314783198
22.44973474744343 273.00812308875953 0.7008021340274859
22.454962302396844 271.72111923407454 0.6997852386408888
22.460189857350258 274.40502275689 0.7043460476664517
22.465417412303673 271.6905767833356 0.701821433609854
22.470644967257087 271.6587145526169 0.7016181179842135
22.4758725222105 272.4549606788285 0.7024872846536047
22.481100077163916 275.44036531755563 0.7058618533421241
22.48632763211733 279.7052597850279 0.7105020588030236
22.491555187070745 278.5356726762485 0.7090141169862234
22.49678274202416 275.99012001443015 0.7058052268931148
22.502010296977573 272.5421280992621 0.7027818257409845
22.507237851930988 270.3878172819891 0.6997389144836833
22.512465406884402 272.9797332858516 0.702374204125014
22.517692961837817 273.5867565767221 0.7028897857145535
22.52292051679123 275.2613688763961 0.7055990145921754
22.528148071744646 274.587805579864 0.704701937407651
22.53337562669806 274.31366049968693 0.7027081829585557
22.538603181651474 272.4286288191297 0.6998495617276215
22.54383073660489 271.39381393374236 0.6979595837430715
22.549058291558303 274.67187739379256 0.7028142513532668
22.554285846511718 274.8672359227356 0.7031037870602869
22.559513401465132 274.7311107593795 0.7028056172528129
22.564740956418547 272.2637626802519 0.7000437315566036
22.56996851137196 270.37361139888054 0.698256822043737
22.575196066325375 267.9819345478988 0.6949076519875486
22.58042362127879 266.06057632657684 0.6927883602868128
22.585651176232204 267.76514926005973 0.6952110079051049
22.59087873118562 271.8166417631796 0.7008580548947906
22.596106286139033 273.8305841933307 0.7026550407700769
22.601333841092448 271.8207411467396 0.6988927092259895
22.606561396045862 273.228500545254 0.6998716735780189
22.611788950999276 272.8476931934625 0.6985329402426772
22.61701650595269 276.57381421359844 0.7034107396489439
22.622244060906105 273.3996033186378 0.7002375548933872
22.62747161585952 270.9512075070443 0.6978231671467118
22.632699170812934 268.641756182006 0.6946280609157498
22.63792672576635 269.0168198798039 0.6944345955003756
22.643154280719763 271.04376673564224 0.6969635816199463
22.648381835673177 270.59052678613034 0.696041899761757
22.653609390626592 271.28726189931575 0.6968174021375705
22.658836945580006 271.73824639192316 0.6981884099510761
22.66406450053342 270.48319562052836 0.6971269482006666
22.669292055486835 270.1207170955768 0.6955506962440465
22.67451961044025 268.123706334985 0.6926345155778344
22.679747165393664 272.18035387005443 0.698349913070125
22.68497472034708 272.9438231132761 0.7002131507183015
22.690202275300493 274.2640377187697 0.7021542231281137
22.695429830253907 272.0315676647111 0.6994585584887675
22.70065738520732 268.3019408771075 0.6942504424601806
22.705884940160736 267.7106479172969 0.6927189251472681
22.71111249511415 269.3665758162317 0.693818905084839
22.716340050067565 272.27317732933074 0.6970661049804969
22.72156760502098 272.19200598432667 0.6969277834455393
22.726795159974394 270.6922960297885 0.6954509434729458
22.73202271492781 271.96115403037743 0.6963331095898562
22.737250269881223 273.4288378302043 0.698479497873608
22.742477824834637 274.5393857372615 0.7003861352363469
22.74770537978805 271.89290769628604 0.6980581670182846
22.752932934741466 271.8339048056875 0.6979356486787407
22.75816048969488 274.3637938715344 0.7013154757005261
22.763388044648295 277.2012041507475 0.7046572928693677
22.76861559960171 279.10459819237695 0.7064137827015325
22.773843154555124 281.2407077356558 0.7084336337530357
22.779070709508538 281.1837324585283 0.7084828703242896
22.784298264461952 280.73000663908994 0.707423038508119
22.789525819415367 280.21745226506175 0.7058941032957575
22.79475337436878 281.61635050683964 0.7068930042259486
22.799980929322196 282.2179430956943 0.7067537387174202
22.80520848427561 281.46703760895775 0.7056399532083575
22.810436039229025 282.64897194895497 0.7070761130022971
22.81566359418244 282.10114166538517 0.7072552837355187
22.820891149135853 285.04317156628645 0.7113086861525539
22.826118704089268 283.67849039971657 0.7095011736852672
22.831346259042682 284.14512479783525 0.7116456119886859
22.836573813996097 284.2667780681628 0.7116624964966104
22.84180136894951 289.4962855149988 0.7175666329008917
22.847028923902926 292.5358301520312 0.7197798025638513
22.85225647885634 293.2085341661904 0.7212057553561446
22.857484033809754 292.1048700457152 0.7200287947042446
22.86271158876317 293.54368072212765 0.7220421195555305
22.867939143716583 292.58603178389717 0.7192786699050869
22.873166698669998 292.04513148121634 0.7188160592885623
22.878394253623412 290.8223584160079 0.7173345546894276
22.883621808576827 291.1268857507591 0.7187142822211959
22.88884936353024 290.15220950286744 0.7178301748961237
22.894076918483655 287.53315757458773 0.7136586643873573
22.89930447343707 286.1649295482465 0.7119922715717392
22.904532028390484 286.10864096959347 0.7108278181239932
22.9097595833439 286.3576853460336 0.7114653202772737
22.914987138297313 285.519055165031 0.7098573575798586
22.920214693250728 288.53836262883465 0.7140763570331553
22.925442248204142 289.72757802355574 0.7150243654526635
22.930669803157556 290.8040204922003 0.715936548881383
22.93589735811097 290.2780681372243 0.7160736001967327
22.941124913064385 291.0319780970669 0.716181611958246
22.9463524680178 294.2640190740451 0.7213728461522028
22.951580022971214 292.8106464878691 0.7187366596967233
22.95680757792463 288.77798629333034 0.7145537458752979
22.962035132878043 284.7258930851511 0.7096942411082878
22.967262687831457 282.74498687574777 0.7075815674136794
22.972490242784872 286.52248166156915 0.7122407233079733
22.977717797738286 286.98122432960406 0.7114965325221723
22.9829453526917 286.6251656420466 0.7097437074989562
22.988172907645115 283.9687168293636 0.7064222811326242
22.99340046259853 285.0379629315081 0.707956745234745
22.998628017551944 285.1150543223494 0.7091847839858996
23.00385557250536 284.3551910109934 0.7085116121231138
23.009083127458773 284.91881346827915 0.7100604781986126
23.014310682412187 286.4749235670548 0.7122130078605855
23.0195382373656 287.37089755488677 0.7124452659506441
23.024765792319016 288.00893940098695 0.7123493852597949
23.02999334727243 286.94936876584836 0.7113804595291003
23.035220902225845 286.11400860082495 0.70987841189977
23.04044845717926 286.76645446805003 0.711012494736788
23.045676012132674 289.57639316881796 0.7133126395619753
23.05090356708609 292.27383392521466 0.7175632987524921
23.056131122039503 292.18706696799956 0.7178252980014198
23.061358676992917 289.8125932464338 0.7146637623953979
23.06658623194633 285.9239141262152 0.7104968852904054
23.071813786899746 282.7401576081347 0.7062472034332963
23.07704134185316 281.50986930820915 0.7052444399918117
23.082268896806575 280.03919054047117 0.7034232567779489
23.08749645175999 280.3021509519676 0.7035966050500146
23.092724006713404 280.58614735001544 0.7048217798706754
23.097951561666818 282.6728080435703 0.7065549020100431
23.103179116620232 281.99593486721733 0.7057874249290014
23.108406671573647 282.0877818562411 0.7053864364740146
23.11363422652706 282.1412942219781 0.7069611185866628
23.118861781480476 281.18056407281045 0.7061395987830126
23.12408933643389 279.6411251097756 0.7041816410050415
23.129316891387305 281.1203778528758 0.7050104819194272
23.13454444634072 283.11937845368954 0.7075042464562679
23.139772001294133 281.265359466475 0.7050553025664879
23.144999556247548 278.1098977832472 0.7010208871825847
23.150227111200962 279.66538841077255 0.7019672458754745
23.155454666154377 281.6584799547513 0.703879753212377
23.16068222110779 281.5386521210728 0.704709413150484
23.165909776061206 281.37011493632843 0.7041606982715183
23.17113733101462 281.013999698883 0.7039538523257405
23.176364885968034 283.2962989640147 0.7055720741190441
23.18159244092145 281.2072096189316 0.7037604578174622
23.186819995874863 278.07812188330985 0.700176366375737
23.192047550828278 278.2152211659287 0.7012524514178318
23.197275105781692 278.3253564022414 0.7024927316213427
23.202502660735107 276.3146413313933 0.6986605483775361
23.20773021568852 277.9961921719368 0.7001123807068981
23.212957770641935 279.1482092966002 0.7007095089543829
23.21818532559535 283.3936413315041 0.7073272889476748
23.223412880548764 281.6953582370037 0.7057187326619353
23.22864043550218 283.0669717692425 0.7067816033151032
23.233867990455593 279.68837565084357 0.7023547829848167
23.239095545409008 278.51320033050257 0.6998535380891469
23.244323100362422 279.68107277266824 0.7011263245106694
23.249550655315836 283.3519974980994 0.7059956131379499
23.25477821026925 286.35922359360416 0.71033003217194
23.260005765222665 285.60844322952516 0.7105240029201523
23.26523332017608 282.8031860370453 0.7072497536426354
23.270460875129494 280.92213101329804 0.703594570845431
23.27568843008291 282.0100162927514 0.7034433397788935
23.280915985036323 282.4866885210914 0.7037246140215585
23.286143539989737 281.9354827275813 0.7040504771782042
23.291371094943152 283.79094566828894 0.7062383411869857
23.296598649896566 281.83475891273963 0.7035880672846079
23.30182620484998 281.09058328753656 0.7021416069952814
23.307053759803395 276.3181572453528 0.6952716498634136
23.31228131475681 276.03397349741925 0.6955961426834623
23.317508869710224 276.9055475455381 0.6966665921916302
23.32273642466364 280.07637043810473 0.7012790699158118
23.327963979617053 281.45329992648516 0.7022904952878692
23.333191534570467 280.6136679992073 0.7006739842352886
23.33841908952388 282.23457185386803 0.7032563985834501
23.343646644477296 283.51464325989406 0.7056023814313832
23.34887419943071 283.71807362731107 0.7067335723473047
23.354101754384125 282.36491075741907 0.7059809514862989
23.35932930933754 282.9702429903908 0.7058408945871986
23.364556864290954 282.23902185593136 0.7051951155601024
23.369784419244368 282.781865083377 0.7043493021510308
23.375011974197783 285.4280896893846 0.7073176756831426
23.380239529151197 284.99637808666614 0.7061354745954864
23.38546708410461 284.17490961878417 0.7058894519888222
23.390694639058026 284.1266216088432 0.7060855529052079
23.39592219401144 287.1154924718882 0.7100138762669022
23.401149748964855 287.5937040559986 0.7112178470365568
23.40637730391827 283.38921353691546 0.7067218603618998
23.411604858871684 280.9292217559223 0.7023792178498433
23.416832413825098 280.73194187203217 0.7005552096776619
23.422059968778512 280.1403534581808 0.6992163499730367
23.427287523731927 281.73032032275074 0.7006914251749905
23.43251507868534 282.2070107807723 0.7011083803047952
23.437742633638756 284.35319068932785 0.7038369220051998
23.44297018859217 283.91197917557844 0.7041876281171146
23.448197743545585 288.3635810333058 0.7102804492596322
23.453425298499 292.23106848776024 0.7155814106876655
23.458652853452413 293.34136859726226 0.7174095335916088
23.463880408405828 291.95004960650397 0.7148708031917798
23.469107963359242 290.23029079366415 0.7122076291644033
23.474335518312657 288.90386078940935 0.7098402011876014
23.47956307326607 291.6525552584166 0.7134723692661176
23.484790628219486 293.9304418992742 0.7158350409485384
23.4900181831729 293.8709350587099 0.7154691122078707
23.495245738126314 293.38970883567794 0.7146137830576239
23.50047329307973 292.8590018389807 0.713732137144323
23.505700848033143 294.1676688910814 0.7148619765612753
23.510928402986558 295.59614211241575 0.7170492488504575
23.516155957939972 293.8424768710654 0.715488159379985
23.521383512893387 291.86810615886407 0.7146479009492406
23.5266110678468 291.4524929723466 0.7147767310022178
23.531838622800215 292.53155704053887 0.71581645999563
23.53706617775363 291.73473712433366 0.7141788635335793
23.542293732707044 292.6961248091083 0.714082975317373
23.54752128766046 293.6562306526295 0.713771048181344
23.552748842613873 296.74030508596775 0.7159468128765234
23.557976397567288 297.69956805243663 0.7165457059900542
23.563203952520702 297.68381098604806 0.7160430630599294
23.568431507474116 298.76315121796546 0.7174864387700541
23.57365906242753 297.37955869643 0.7162220085710315
23.578886617380945 294.2255535030276 0.7130013495230056
23.58411417233436 292.7190915492056 0.7118864698197156
23.589341727287774 295.41028027457395 0.7150656851917933
23.59456928224119 295.3009868275223 0.7142649332094633
23.599796837194603 295.7241462307912 0.7139282666463636
23.605024392148017 294.93789774282646 0.7121069137872388
23.610251947101432 298.5044400853783 0.7156216643332624
23.615479502054846 298.0223416481952 0.7149108992216787
23.62070705700826 295.9381705292227 0.7115868428077453
23.625934611961675 294.147504417896 0.7090048040587074
23.63116216691509 294.1938742272635 0.7089681571927494
23.636389721868504 293.0069109284756 0.7078566531935497
23.64161727682192 291.59004106411334 0.7063097860278879
23.646844831775333 291.4006298810306 0.7066528142894531
23.652072386728747 290.6789194279121 0.7058378025667805
23.65729994168216 290.73796748008107 0.7049883052025187
23.662527496635576 291.0157239668189 0.7041901108043833
23.66775505158899 292.09823598915904 0.7053367955948024
23.672982606542405 293.02696163964487 0.7057919936542668
23.67821016149582 294.8889923702327 0.7082324140951798
23.683437716449234 294.38670314403305 0.7079694453439643
23.688665271402648 293.06696057861404 0.7075732163123672
23.693892826356063 291.3292181153554 0.7047090246273346
23.699120381309477 292.0544987936353 0.7040502667176829
23.70434793626289 295.9923349768592 0.7084574795401634
23.709575491216306 297.24715680906024 0.7086231516332175
23.71480304616972 297.2274313713706 0.7087452662736948
23.720030601123135 295.45691677487616 0.7062162759366197
23.72525815607655 296.21441133790927 0.7085413994020489
23.730485711029964 296.3481947393096 0.7088267010750782
23.735713265983378 298.09239585373257 0.7116378095745347
23.740940820936792 297.3952895882832 0.7103067649926126
23.746168375890207 297.9812794057518 0.7108654970351163
23.75139593084362 293.8687281313625 0.7049786623307079
23.756623485797036 290.6206448573206 0.7007588047108291
23.76185104075045 290.2931234527052 0.6992758042716173
23.767078595703865 288.6472514579427 0.6966024753977264
23.77230615065728 290.18855329054213 0.6981179401786294
23.777533705610693 292.0848130957748 0.7006591823308067
23.782761260564108 295.8068068488539 0.7043277155489291
23.787988815517522 297.1887003246497 0.704482491607337
23.793216370470937 293.3796397821038 0.6992852908127043
23.79844392542435 293.1385705903051 0.699147373600818
23.803671480377766 292.3111447216378 0.698470545540137
23.80889903533118 292.7791337031719 0.6984179309834756
23.814126590284594 293.5916567378217 0.6990582144908956
23.81935414523801 294.178891938027 0.6995770919752001
23.824581700191423 295.2320502011098 0.7007235945915696
23.829809255144838 294.49580726927286 0.6995113027769337
23.835036810098252 296.43410541124064 0.7021670327308623
23.840264365051667 298.64020733227596 0.7051123800807378
23.84549192000508 300.21252793973616 0.7073741443735923
23.850719474958495 300.4780649609647 0.7077581889283956
23.85594702991191 298.7651155140592 0.7051985334690799
23.861174584865324 298.81008239443565 0.7045000826771056
23.86640213981874 297.5029335955003 0.7019818457135981
23.871629694772153 298.0277859549182 0.7019769265223392
23.876857249725568 298.1203910221396 0.7016163669018629
23.882084804678982 298.05160966304396 0.7010060179680268
23.887312359632396 297.46049888790577 0.7004502555856065
23.89253991458581 299.0309176789092 0.7018478890350833
23.897767469539225 299.36145798279443 0.7027311969345038
23.90299502449264 297.72182055260816 0.7006994468504338
23.908222579446054 298.0693249415478 0.7015942556578129
23.91345013439947 296.3942788300336 0.6995472049017032
23.918677689352883 297.71491688206135 0.7008492385448751
23.923905244306297 295.88464611792665 0.6978185186350159
23.929132799259712 298.02218899361804 0.6994225435477305
23.934360354213126 296.86122644958783 0.6983571727229362
23.93958790916654 297.7416911667074 0.6996096667884703
23.944815464119955 296.3311104340192 0.6974775236911036
23.95004301907337 294.74355579288925 0.6951351950194496
23.955270574026784 289.85420072657286 0.6889608108835442
23.9604981289802 285.86645757717093 0.6845615926866384
23.965725683933613 286.4134157854605 0.6851937637570679
23.970953238887027 288.5701761960554 0.6888795619760856
23.97618079384044 292.9532467249653 0.6956530768624389
23.981408348793856 294.67467810490734 0.6981405195421647
23.98663590374727 295.1840380090993 0.6983766041057239
23.991863458700685 296.6078737341864 0.699387658671757
23.9970910136541 295.8704538503467 0.6976251787777752
24.002318568607514 293.4022456389699 0.694360180212889
24.007546123560928 290.00231656808944 0.689642625614495
24.012773678514343 287.5891667642049 0.6868249293280362
24.018001233467757 290.5194588529494 0.6902754035940258
24.02322878842117 294.23488936979487 0.6948830267399344
24.028456343374586 297.0070803618938 0.6983377118303981
24.033683898328 297.47116125389005 0.6985522340016606
24.038911453281415 295.9552416149027 0.697547983915182
24.04413900823483 293.2941076592074 0.6940944128623706
24.049366563188244 290.89177765019866 0.6931607694687714
24.054594118141658 291.71941935620174 0.6936789417087599
24.059821673095072 293.848836094785 0.6955122254065861
24.065049228048487 293.2395283218039 0.6937191255701464
24.0702767830019 290.68027912015964 0.7031038778919501
24.075504337955316 290.3265620129566 0.7115531757636478
24.08073189290873 292.01941827180576 0.7206596966993569
24.085959447862145 294.56174052205427 0.729858934658742
24.09118700281556 294.2764548475099 0.7360896898248535
24.096414557768973 296.61210739072646 0.7454796306347944
24.101642112722388 295.08424722090984 0.7479224242877404
24.106869667675802 292.72980432526725 0.7480861536250137
24.112097222629217 289.0564583121608 0.7453097239878149
24.11732477758263 286.6814260897888 0.7446491015777215
24.122552332536046 286.29061173686995 0.7481086175415976
24.12777988748946 286.74368128631505 0.7514529143375487
24.133007442442874 289.7053108965249 0.7579512252688583
24.13823499739629 291.320056610077 0.76266687259005
24.143462552349703 292.07472287571443 0.7675174168641138
24.148690107303118 293.1781735085485 0.7727298002469051
24.153917662256532 294.6729377432248 0.777512731414612
24.159145217209947 293.8138884643307 0.778986386003078
24.16437277216336 294.26350160536043 0.7824812728346472
24.169600327116775 292.95063241501504 0.784798890185845
24.17482788207019 292.23110752668424 0.7867021660518951
24.180055437023604 292.24610777274535 0.7885432636481904
24.18528299197702 290.2950310259694 0.7871044553801819
24.190510546930433 287.1388320099187 0.7846451856651193
24.195738101883848 285.2676993964107 0.7852465684507428
24.200965656837262 288.14563037538477 0.7922052855701911
24.206193211790676 290.24961923148174 0.7986539260360461
24.21142076674409 294.0131465334722 0.806485091070097
24.216648321697505 293.1116659626996 0.8081157052039538
24.22187587665092 297.30372434962885 0.8166406126085097
24.227103431604334 293.1266035249197 0.8132856922929911
24.23233098655775 289.5198764019439 0.8097133568972529
24.237558541511163 286.1730082613282 0.8056424542656051
24.242786096464577 289.0503926299593 0.8118500119025699
24.248013651417992 293.9919651781301 0.821018290773976
24.253241206371406 296.29528010733407 0.8276178820671042
24.25846876132482 295.0559935156698 0.8279115289337302
24.263696316278235 292.5445934866519 0.8264127780336945
24.26892387123165 291.4250585382032 0.8268682812973854
24.274151426185064 292.36450136304865 0.8301376650462724
24.27937898113848 293.09923174121076 0.8333240031412186
24.284606536091893 291.14229205622723 0.8319345563242897
24.289834091045307 290.2228036460772 0.832673362545843
24.29506164599872 288.4581922900883 0.8326273590996596
24.300289200952136 290.99801035754615 0.8386389557262304
24.30551675590555 291.10885609434314 0.8416537822312505
24.310744310858965 291.71560808804 0.8452674083627904
24.31597186581238 291.8262890896953 0.8486680920546554
24.321199420765794 291.0974992122785 0.8494281925338283
24.326426975719208 288.19044576888405 0.8469989933627389
24.331654530672623 286.45496229411805 0.8453802767376835
24.336882085626037 289.16561062268624 0.8493994297646525
24.34210964057945 293.8281129777204 0.8572973321790021
24.347337195532866 294.06311339405477 0.8594263190461555
24.35256475048628 290.79796609164464 0.8578235732240554
24.357792305439695 285.71404291878144 0.8535401210967795
24.36301986039311 284.06942024412115 0.8533647699435619
24.368247415346524 285.8161486638532 0.8587528994250256
24.373474970299938 290.21700861194137 0.8671598577687579
24.378702525253352 290.959642274702 0.8702772362793911
24.383930080206767 291.8133952222402 0.872535091424174
24.38915763516018 294.49807372484815 0.8790323692531898
24.394385190113596 295.7948171396062 0.8832337859055848
24.39961274506701 294.53611586457436 0.8848765727574337
24.404840300020425 294.5967178076636 0.8868055873617827
24.41006785497384 297.7230893028177 0.8932247030265508
24.415295409927253 300.34107129861957 0.8988665562253784
24.420522964880668 298.58580666771053 0.8987046945473647
24.425750519834082 296.8273476432917 0.8984579412916279
24.430978074787497 297.2244436079989 0.9013580152082235
24.43620562974091 296.9650516929091 0.9010971624894032
24.441433184694326 295.2888518135402 0.9008111557267475
24.44666073964774 293.51102117515217 0.899527523041305
24.451888294601154 293.8756735553378 0.9040724279055914
24.45711584955457 297.67458634161244 0.9118533935868333
24.462343404507983 298.44757094221393 0.9156802167167458
24.467570959461398 303.39685289269937 0.9255933226686776
24.472798514414812 303.0948187532673 0.9263336154575281
24.478026069368227 302.02227888980093 0.9280543744111178
24.48325362432164 294.33235261020883 0.9172179824900026
24.488481179275055 292.89306587229834 0.9181892778887972
24.49370873422847 297.2419291717901 0.9273161993433771
24.498936289181884 301.0198795372157 0.9362894365155818
24.5041638441353 301.3162899226169 0.9390565227561626
24.509391399088713 296.2268278776909 0.9336277175524287
24.514618954042128 293.4697325447231 0.9317743882828653
24.519846508995542 290.31487047016293 0.9279551197860546
24.525074063948956 291.1552744708227 0.9306576787700713
24.53030161890237 294.5013750417098 0.9377646712447103
24.535529173855785 296.9301965521613 0.9444516780582756
24.5407567288092 298.9729838640655 0.9512252953371289
24.545984283762614 301.39907980318316 0.9588274269015118
24.55121183871603 304.5496954470268 0.9655402913970603
24.556439393669443 306.00779058001444 0.9692247069883729
24.561666948622857 307.47211546174776 0.9721994981017618
24.566894503576272 304.01755045252094 0.9692656204073601
24.572122058529686 301.0394985745857 0.966281193245047
24.5773496134831 296.57360488955254 0.9614032955189413
24.582577168436515 293.97782527044876 0.9603435802472349
24.58780472338993 299.07871434580784 0.9714873172132552
24.593032278343344 301.7949276309698 0.9790242243543937
24.59825983329676 306.70168070861916 0.9874678974100307
24.603487388250173 304.96774968732797 0.986911491550365
24.608714943203587 303.56049154324035 0.9875990635735459
24.613942498157 302.6437382615884 0.9896122349580139
24.619170053110416 302.8678361383725 0.9932446990279783
24.62439760806383 302.5702573030238 0.9958975700669234
24.629625163017245 300.6972154239968 0.9946863859945314
24.63485271797066 302.68838547113 0.9981523313289155
24.640080272924074 301.3056528922229 0.9991050550764051
24.645307827877488 303.29476307066113 1.0056974689134026
24.650535382830903 299.39161891230725 1.0038254183139756
24.655762937784317 299.63580513161406 1.0063013346054077
24.66099049273773 299.4141278739059 1.0096988626466514
24.666218047691146 301.83510613246676 1.0166056540213444
24.67144560264456 300.7753182893642 1.0177023823143045
24.676673157597975 296.03692054337193 1.0108664040925646
24.68190071255139 292.89187719644264 1.0060286003601573
24.687128267504804 293.1551281847305 1.007653640204078
24.692355822458218 297.0145977804668 1.016403095422267
24.697583377411632 299.3413426960838 1.0239638538439881
24.702810932365047 298.63814828971783 1.0249583197267411
24.70803848731846 296.9486625135483 1.0246350354693596
24.713266042271876 290.26964004239534 1.015577631253105
24.71849359722529 292.2594187624449 1.0205849867819976
24.723721152178705 294.3955467492154 1.026821568768913
24.72894870713212 302.1066167300671 1.043237739939683
24.734176262085533 300.94159012246683 1.0456881512502962
24.739403817038948 302.35242545154244 1.050455331923167
24.744631371992362 298.14626852832583 1.0449797437277113
24.749858926945777 303.9071851424509 1.0559713829318405
24.75508648189919 300.3010187161751 1.0538665020163058
24.760314036852606 301.0466366809501 1.0576546338834452
24.76554159180602 298.37453735741417 1.0568648428251146
24.770769146759434 297.52662386890125 1.0585239558126895
24.77599670171285 297.90847760986446 1.0630589862605468
24.781224256666263 294.7537469181593 1.0606133636457113
24.786451811619678 296.0539296158474 1.0644388067216295
24.791679366573092 296.7700189404836 1.067738449134103
24.796906921526507 297.4559857868535 1.0716357563157282
24.80213447647992 297.75985687897855 1.075899144081339
24.807362031433335 296.308987374718 1.0752310725874474
24.81258958638675 298.68418090801373 1.082482460385662
24.817817141340164 300.7097205164005 1.089552917765986
24.82304469629358 296.61760177416875 1.0866761213905014
24.828272251246993 293.66448248514354 1.0849382945790893
24.833499806200408 292.00298982368355 1.0836617995567024
24.838727361153822 294.3982699501104 1.0910685114053629
24.843954916107236 296.72627286490905 1.0994078237515699
24.84918247106065 294.5361071338018 1.0975942201022686
24.854410026014065 294.11877256301545 1.0985924807499932
24.85963758096748 294.06161390037 1.099167241872516
24.864865135920894 297.4095359611033 1.107631248413003
24.87009269087431 296.29661752291645 1.1107399593188718
24.875320245827723 296.1216780971318 1.1132608317708554
24.880547800781137 295.5812429772347 1.1162306314183799
24.885775355734552 297.17617504959475 1.1197404592265106
24.891002910687966 296.7980944339513 1.1223625468383103
24.89623046564138 296.12308834005 1.1248983420857313
24.901458020594795 294.99874018432365 1.127148481235402
24.90668557554821 296.0020010156361 1.1321598123358243
24.911913130501624 295.38573874719793 1.1318631477332715
24.91714068545504 297.26810399515466 1.1373100241550564
24.922368240408453 296.59144882531376 1.1404170422715425
24.927595795361867 301.26379594240467 1.1526655778081696
24.93282335031528 300.48912679617575 1.1533372293376933
24.938050905268696 304.69248404836685 1.1622609381095472
24.94327846022211 299.7719481123462 1.1549795637745501
24.948506015175525 299.7721158095691 1.1600750873862378
24.95373357012894 300.01697781830586 1.1656062119885933
24.958961125082354 300.69096642719455 1.172902099840196
24.964188680035768 302.12003964470676 1.1785710627722694
24.969416234989183 301.66572050496376 1.1794503271576995
24.974643789942597 301.2393313576839 1.1808454488789253
24.97987134489601 299.65274063032894 1.1824827311991484
24.985098899849426 293.9473093938905 1.1743417954711532
24.99032645480284 293.44919978683225 1.175858076893655
24.995554009756255 294.2942396487999 1.1804021423541449
25.00078156470967 298.3541827914676 1.1923422153784171
25.006009119663084 300.28100266821934 1.2011435608735186
25.011236674616498 299.1687872210388 1.2029805952303747
25.016464229569912 298.3257630734593 1.2041688594786069
25.021691784523327 299.95665880187215 1.209863972855466
25.02691933947674 307.92289831309915 1.2332985837603199
25.032146894430156 313.01404597560503 1.2513305866878146
25.03737444938357 313.0859616509854 1.2556255034061807
25.042602004336985 315.9178562302928 1.2604921796688864
25.0478295592904 313.67166801400043 1.2541302591832706
25.053057114243813 314.9366285992771 1.2605046370456752
25.058284669197228 305.31325179958844 1.2452567566198065
25.063512224150642 302.75376953471533 1.244564893028714
25.068739779104057 297.6016796865848 1.2370786966691991
25.07396733405747 303.14144819147316 1.2513348772302204
25.079194889010886 306.6220946095409 1.2623551563003592
25.0844224439643 308.5180475836598 1.2701029857059147
25.089649998917714 305.2454112089883 1.2686680022610293
25.09487755387113 302.8793991189436 1.2681239925644965
25.100105108824543 305.8102828259603 1.2776892380055074
25.105332663777958 304.89949146641027 1.283834051199704
25.110560218731372 307.22739800227833 1.292691628336156
25.115787773684787 302.124245219513 1.2869807342612392
25.1210153286382 303.30646787415935 1.288797026347735
25.126242883591615 303.5571086701525 1.291642254420539
25.13147043854503 300.80843964578025 1.2907709418510038
25.136697993498444 301.30956827331516 1.298051542241277
25.14192554845186 300.9511724149943 1.3015590463092706
25.147153103405273 301.9522422052701 1.3092596980995772
25.152380658358688 305.83124210426456 1.3222912049186366
25.157608213312102 303.05916983725757 1.3206413735486549
25.162835768265516 307.46694900124874 1.3337273857926684
25.16806332321893 310.56865692935366 1.3417330701080703
25.173290878172345 315.81030116611845 1.3590312840168552
25.17851843312576 314.173066277698 1.3598569554073447
25.183745988079174 311.0568936489949 1.3597865111913363
25.18897354303259 306.6111339645672 1.354441716443073
25.194201097986003 304.22990111547387 1.3538633357850132
25.199428652939417 302.74561628037713 1.354856534681899
25.204656207892832 302.8183892010027 1.36075237769583
25.209883762846246 308.45549114707364 1.3762348849183101
25.21511131779966 309.4958873236539 1.3832681012417716
25.220338872753075 307.16533920853783 1.381421480897574
25.22556642770649 305.39710346258767 1.383028663268417
25.230793982659904 304.1242614679358 1.384328277667205
25.23602153761332 314.1745264409926 1.4130643736057158
25.241249092566733 317.29524606157634 1.424244209787092
25.246476647520147 317.5828469646711 1.4298756861681605
25.25170420247356 312.83394475965804 1.4234747499064375
25.256931757426976 310.62851438182145 1.4240085111470824
25.26215931238039 313.19376096892375 1.4372835470951568
25.267386867333805 315.52727040973673 1.4484902984114452
25.27261442228722 312.9619630236855 1.44791876747321
25.277841977240634 315.5354350209597 1.4576548123616826
25.283069532194048 318.50647888600173 1.467635543173453
25.288297087147463 323.99597271670467 1.4888191814254168
25.293524642100877 321.26971079336073 1.4860814697102813
25.29875219705429 316.19937723758994 1.4804121745349306
25.303979752007706 311.20529938232954 1.4679346123088242
25.30920730696112 309.6324504941299 1.470144687043968
25.314434861914535 308.48340650473 1.475055117908433
25.31966241686795 306.8938090053201 1.4791446976616012
25.324889971821364 305.13324863358156 1.483211367444493
25.330117526774778 306.6303684591644 1.4942994030627554
25.335345081728192 307.50170710693544 1.5030080768081964
25.340572636681607 307.9209694511179 1.508663546480319
25.34580019163502 313.76508861048126 1.528886324873459
25.351027746588436 316.9213501185661 1.5449020984726805
25.35625530154185 322.9889118407461 1.5678022449593514
25.361482856495265 321.3469479295959 1.5662685054636258
25.36671041144868 321.33493248620414 1.5706115813660737
25.371937966402093 320.4821642134759 1.5724480052193182
25.377165521355508 316.20941211922104 1.5672591299370677
25.382393076308922 316.7181891933628 1.5753212671975945
25.387620631262337 315.41490429994843 1.5887244269819685
25.39284818621575 320.02024791291103 1.611597322297304
25.398075741169166 324.98955876065514 1.6298074168923131
25.40330329612258 322.5308001557363 1.622248376347517
25.408530851075994 317.86813762704855 1.61339280510516
25.41375840602941 311.73118855951196 1.6056386202059467
25.418985960982823 308.6652149219671 1.6022676687808517
25.424213515936238 307.53374674281713 1.6064742890074706
25.429441070889652 307.403732697407 1.614763065773783
25.434668625843067 309.33649982178866 1.6284422485674312
25.43989618079648 312.42917619265813 1.6421623544169437
25.445123735749895 310.6167594691224 1.6417724850266702
25.45035129070331 308.7101330519388 1.644021356525666
25.455578845656724 306.9466481744853 1.6469858490837619
25.46080640061014 312.0298626166731 1.6733232740245327
25.466033955563553 313.48767337581864 1.686684843445631
25.471261510516968 319.69345173852173 1.7129817927845492
25.476489065470382 316.6122501173405 1.7103270674740398
25.481716620423796 311.85797055263805 1.7123669565386872
25.48694417537721 308.0705352953982 1.710029620768268
25.492171730330625 315.50628420871385 1.7405688426980448
25.49739928528404 314.50914812698977 1.7438096578993043
25.502626840237454 320.55274064418086 1.7667226113492496
25.50785439519087 317.02437044153277 1.764631352378675
25.513081950144283 320.879328663148 1.7796868878499779
25.518309505097697 315.4249856735485 1.779022768394461
25.523537060051112 309.9960103979185 1.772741467005757
25.528764615004526 311.88213403294833 1.7871547961554228
25.53399216995794 314.23184552659836 1.796701796537103
25.539219724911355 318.95569649494195 1.8212673227355967
25.54444727986477 321.59163424813823 1.8386018711519285
25.549674834818184 323.41605336911664 1.8595180000995732
25.5549023897716 325.8248019997924 1.876364097386378
25.560129944725013 322.4028381590542 1.8785880035563147
25.565357499678427 320.52269262731784 1.8870617580023228
25.57058505463184 324.2485006848997 1.908673740357508
25.575812609585256 325.96145735737883 1.923603481419746
25.58104016453867 325.51557204826634 1.9274322327196884
25.586267719492085 321.07749384562777 1.9277998441319413
25.5914952744455 318.6804788689216 1.9278709270683692
25.596722829398914 316.1996000998731 1.9356912737179204
25.601950384352328 319.0693010959743 1.9511083863513898
25.607177939305743 324.96512425118425 1.984744936652956
25.612405494259157 326.26650849809414 1.9972251626678486
25.61763304921257 322.0093457573999 1.9997103873107973
25.622860604165986 319.8406026296842 2.0036147842226377
25.6280881591194 318.7334279527444 2.0129731953435397
25.633315714072815 325.89730708748925 2.0455770691269555
25.63854326902623 324.15657725155614 2.0617154798023964
25.643770823979644 324.69092055061105 2.0787275626276545
25.648998378933058 324.33117260569736 2.090960680667756
25.654225933886472 321.67540318751037 2.0950718730102555
25.659453488839887 319.9947078737194 2.1014529669921256
25.6646810437933 321.02343898801945 2.1292910649639065
25.669908598746716 322.9830363317929 2.143415243932496
25.67513615370013 316.6245564538207 2.1401272432892924
25.680363708653545 314.4448906760596 2.138957473596419
25.68559126360696 315.35453049778243 2.1675404223554167
25.690818818560373 324.4231356080907 2.2223094157690295
25.696046373513788 326.0181353654631 2.252801001309631
25.701273928467202 318.4746811682948 2.2413469288769967
25.706501483420617 313.34247244522066 2.231706160024991
25.71172903837403 309.78661659468435 2.2387511967047105
25.716956593327446 306.74622835925635 2.242455392662563
25.72218414828086 304.24466341657484 2.2577892796081516
25.727411703234274 313.05796826116216 2.298823713663851
25.73263925818769 316.3981505542935 2.342461707972536
25.737866813141103 314.12016806916586 2.358649626707545
25.743094368094518 307.6419160606738 2.356896749322637
25.748321923047932 314.6122206150845 2.4021457581442722
25.753549478001347 329.1150380137743 2.4674108810649744
25.75877703295476 337.68609403563386 2.5208183523879018
25.764004587908175 329.187941462196 2.5042335600838
25.76923214286159 310.4860197416807 2.4584339960020163
25.774459697815004 292.69136946529267 2.4064843778999654
25.77968725276842 290.2328174254045 2.4249338074589843
25.784914807721833 297.17952218314514 2.465388000352425
25.790142362675248 317.4029980787815 2.5794442734261525
25.795369917628662 321.02772286265395 2.6181365778955676
25.800597472582076 332.66181793261063 2.7059813516457156
25.80582502753549 325.04338914930094 2.699007397971709
25.811052582488905 330.35325357404923 2.754000657383252
25.81628013744232 322.3301614402654 2.7407526473921053
25.821507692395734 318.46994992060695 2.7573575027046524
25.82673524734915 315.5800903848945 2.7789471629247813
25.831962802302563 319.50979294753023 2.8354580111037295
25.837190357255977 327.4073682675957 2.9145931648382097
25.84241791220939 329.2544934118219 2.9539518876321265
25.847645467162806 333.97047638264473 3.013321724981769
25.85287302211622 335.4643996885574 3.0535749957614486
25.858100577069635 333.28424894654523 3.1044665740582196
25.86332813202305 316.7030424862894 3.0736247502393463
25.868555686976464 315.52087604539474 3.1173531885264945
25.87378324192988 313.13421449888733 3.136556904636645
25.879010796883293 320.8794661400339 3.227170075326125
25.884238351836707 322.6600655611895 3.295133088119819
25.88946590679012 324.8074230630887 3.3870284998712417
25.894693461743536 335.5454135411934 3.4926778620900207
25.89992101669695 324.82678739964246 3.4845085384143077
25.905148571650365 310.96812126182 3.4521520618311032
25.91037612660378 315.75797448266167 3.5277298664789476
25.915603681557194 316.8136346060586 3.6129031004974013
25.920831236510608 317.4942213403523 3.6800980516676716
25.926058791464023 306.6358627224665 3.704015793382044
25.931286346417437 304.5699218077391 3.7623430375037588
25.93651390137085 306.30794111568764 3.8719577990535514
25.941741456324266 309.9567163721011 3.9820926639896617
25.94696901127768 318.12323478067185 4.14000559541645
25.952196566231095 317.69388791344386 4.280281673637759
25.95742412118451 313.15769381076325 4.417046474006981
25.962651676137924 283.1533669893351 4.304310073491813
25.967879231091338 284.3218453806799 4.367428150252131
25.973106786044752 293.353476830285 4.464118894046851
25.978334340998167 302.3279441859848 4.669514216376387
25.98356189595158 288.52929864112775 4.659503329857852
25.988789450904996 288.3897436715823 4.701063679461981
25.99401700585841 287.99296408526396 4.732500500467676
25.999244560811825 290.70048098652757 4.801279177416322
26.00447211576524 307.9584049984216 5.072894240949233
26.009699670718653 310.6529841336146 5.166871909278086
26.014927225672068 337.71837403600574 5.530843776163348
26.020154780625482 315.39252608184046 5.439268528721223
26.025382335578897 307.133498743059 5.50959641175561
26.03060989053231 288.34484572269287 5.4562703926425415
26.035837445485726 305.90237841515346 5.767285993585666
26.04106500043914 334.71001594001285 6.1983914172719885
26.046292555392554 343.52292084701776 6.4422955661785695
26.05152011034597 356.05666102175906 6.782710760469193
26.056747665299383 320.7697864073219 6.602428631503514
26.061975220252798 301.19294954110785 6.670837262562011
26.067202775206212 295.83229905017697 6.777075746067235
26.072430330159627 295.0350162932586 7.133120721634192
26.07765788511304 303.33837905486695 7.4451501527267405
26.082885440066455 291.471891623808 7.726505267041489
26.08811299501987 303.3279765203516 8.206091101725569
26.093340549973284 299.2601666159127 8.684476830655496
26.0985681049267 316.6693366367304 9.461189715719712
26.103795659880113 307.8788404011016 10.039383477329016
26.109023214833528 311.14737859910815 10.998683002164087
26.114250769786942 272.45957501412266 11.276567410191715
26.119478324740356 262.7712675127639 12.784465836455244
26.12470587969377 270.86356195977726 14.828967524749538
26.129933434647185 251.3094972537502 19.745373333979718
26.1351609896006 214.10635080345895 25.781494360064855
