# Supplementary material for: Unraveling metal effects on CO2 uptake in pyrene-based metal-organic frameworks
Source: Nat Commun. 2025 Feb 11;16:1516. doi: 10.1038/s41467-025-56296-w (PMC11814143; doi:10.1038/s41467-025-56296-w)
Supplement: Supplementary file 3 — Source Data [file 41467_2025_56296_MOESM3_ESM.zip › SourceCode/SuppInf/FigureS5_Ga-TBAPy_InSitu_VariableT_PXRD/Data/GaTBAPy_0172p.dat]

0.002613777476707968 15.307142610527945 4.403860259356963
0.007841332430123905 12.422228189825253 3.9918307761471574
0.01306888738353984 12.739215836322952 3.5032674642927675
0.018296442336955775 21.753411995250136 3.6753641093658476
0.02352399729037171 27.336013438446518 3.6365143412786596
0.028751552243787646 25.482530939220478 3.1473102263568657
0.03397910719720358 23.18596842086656 2.4146401604878767
0.03920666215061952 18.91896663287888 2.1054125313188266
0.04443421710403546 15.21404509096304 1.828367497683786
0.0496617720574514 14.189994133420228 1.6581768420941383
0.054889327010867336 12.275795507093687 1.6028647488710122
0.060116881964283275 15.06170250437468 1.7156199934565217
0.06534443691769921 18.842281195255808 1.8743292420528654
0.07057199187111515 19.764854088701433 1.793048951746044
0.07579954682453109 19.133987224206074 1.7135839018862165
0.08102710177794703 17.748125786523794 1.5907753914644094
0.08625465673136297 16.628163568618415 1.5156939590263443
0.09148221168477891 17.483515882391142 1.5138403895713484
0.09670976663819485 16.307420233963086 1.3889728954084244
0.10193732159161079 15.595739958895177 1.3661420314411399
0.10716487654502672 14.816550682968801 1.331135900111006
0.11239243149844266 14.806672681658103 1.2565814742572132
0.1176199864518586 16.536301967251557 1.3317997962900463
0.12284754140527454 18.835297837486127 1.2715820523752666
0.12807509635869047 19.940032089834876 1.2193293272473313
0.1333026513121064 19.854230237874795 1.2237540986081645
0.13853020626552232 19.444240685460105 1.1703569295263325
0.14375776121893824 18.7705649764211 1.1964508640577383
0.14898531617235417 18.14979429243148 1.2174017726099162
0.1542128711257701 18.288939742972268 1.2485757608209527
0.15944042607918602 18.79175447934136 1.215654900168749
0.16466798103260194 17.56250562663395 1.1062711090215118
0.16989553598601786 17.77628077337431 1.0690338398779116
0.1751230909394338 18.326230284661545 1.059424090173528
0.18035064589284971 18.48869130061685 1.075650929404727
0.18557820084626564 19.80067006325204 1.0816021493106236
0.19080575579968156 19.30275451773623 1.0419635229050714
0.1960333107530975 18.374992240005483 0.9945954125404645
0.20126086570651341 18.20427610886731 0.9983558245639091
0.20648842065992934 17.24718233732738 0.9464584136477463
0.21171597561334526 17.479208883186264 0.9367639280614966
0.2169435305667612 18.37319554164207 0.9389541166168563
0.22217108552017711 18.009485736157096 0.9294402585482139
0.22739864047359304 17.468171968099075 0.9818512722155126
0.23262619542700896 16.686729260052005 0.9589361091933225
0.2378537503804249 16.84198074311426 0.9445654798587381
0.2430813053338408 17.875445327617687 0.9556901787419664
0.24830886028725674 18.19501084068731 0.921938811635397
0.25353641524067266 19.75707680892453 0.9474125794528391
0.2587639701940886 18.745020008957987 0.9390973291368196
0.2639915251475045 17.60887259738543 0.8934463949306153
0.26921908010092044 16.0094701560702 0.8383384414030282
0.27444663505433636 15.44970256364598 0.8173111776343418
0.2796741900077523 15.415524110238744 0.7999988413543799
0.2849017449611682 16.116298402362563 0.823140504369931
0.29012929991458414 16.517949050024637 0.8316374264701138
0.29535685486800006 16.64453923116232 0.8251017784080291
0.300584409821416 16.76787644146546 0.8111922922140172
0.3058119647748319 16.32726024696045 0.7911170094007227
0.31103951972824784 15.63492829029226 0.7640812915701489
0.31626707468166376 16.473060813693127 0.7647783362309374
0.3214946296350797 16.105705358942235 0.7530701364827458
0.3267221845884956 17.255712833529703 0.7853229670387409
0.33194973954191154 19.029627740409595 0.8464505329784568
0.33717729449532746 19.026540174780767 0.8481251953848282
0.3424048494487434 19.89196093737933 0.8818727367667963
0.3476324044021593 18.615575405465098 0.8606426402940058
0.35285995935557524 19.10209730544959 0.877156684756841
0.35808751430899116 20.0983334120656 0.8824664627278261
0.3633150692624071 19.798213266620525 0.8614227926811595
0.368542624215823 20.207353120306614 0.8430677332582971
0.37377017916923894 19.853032255591856 0.8416340466248317
0.37899773412265486 19.229599292400437 0.8417959184659815
0.3842252890760708 19.50218526484812 0.8834109170179252
0.3894528440294867 18.261372907129058 0.8809110355091333
0.39468039898290264 17.1877826040031 0.8375257005994041
0.39990795393631856 17.496609224493 0.8052880903815455
0.4051355088897345 18.279379795123422 0.8072416619751471
0.4103630638431504 18.956595524161894 0.8094284559564023
0.41559061879656634 19.43656316211707 0.8232038584194574
0.42081817374998226 20.288366487215022 0.8342942982075936
0.4260457287033982 19.299534756538982 0.7981335152638803
0.4312732836568141 19.391679529279596 0.785955863913193
0.43650083861023004 19.61249106068713 0.784553978158685
0.44172839356364596 18.657762743217706 0.7613361560113737
0.4469559485170619 19.367596918020748 0.7913983255688769
0.4521835034704778 19.099688166681158 0.7839933973770643
0.45741105842389373 17.774601397148892 0.7611323869698597
0.46263861337730966 19.15139156839657 0.7886071526666352
0.4678661683307256 18.669397019646475 0.7684405624322296
0.4730937232841415 18.260786199258146 0.7582088646084431
0.47832127823755743 18.605724324632746 0.7560212573458988
0.48354883319097336 18.777097246659437 0.7581777392160512
0.4887763881443893 19.819317222900285 0.7851793183143382
0.4940039430978052 20.500248373791646 0.783850889491323
0.49923149805122113 21.11080865938297 0.8051192118905983
0.5044590530046371 21.364045439217325 0.8360588573882953
0.5096866079580531 20.230807555413616 0.8097439557002237
0.5149141629114691 18.648788490307762 0.7890762491185862
0.5201417178648851 17.753200208403477 0.7704913816127941
0.525369272818301 16.82148582124842 0.7302399728111687
0.530596827771717 17.211300251500674 0.745325498713932
0.535824382725133 17.79019125209578 0.7351786890590855
0.541051937678549 18.53437892461804 0.7290267783156587
0.546279492631965 18.570509045149855 0.7250526508306229
0.5515070475853809 18.831318620106284 0.7285943629069586
0.5567346025387969 18.965801664913897 0.7271065834787388
0.5619621574922129 19.437533938561124 0.744544835616307
0.5671897124456289 20.11179508109472 0.7493959043963899
0.5724172673990449 20.04910864818881 0.7402367823843046
0.5776448223524608 20.30334827572037 0.7342715261484815
0.5828723773058768 21.038050520427795 0.7471905696505318
0.5880999322592928 20.736855174780302 0.7537542844036328
0.5933274872127088 20.588069361761914 0.7694073232547093
0.5985550421661248 19.948923094548025 0.7616524349564079
0.6037825971195407 19.332516109230077 0.7552551599332669
0.6090101520729567 19.285357415922164 0.7585393892927612
0.6142377070263727 18.784132226239926 0.7359792589597594
0.6194652619797887 20.00490815850401 0.7364670619718025
0.6246928169332047 20.13938304006163 0.7340526798624791
0.6299203718866206 21.4992164438905 0.7504573867056008
0.6351479268400366 21.88804304324436 0.750175186467332
0.6403754817934526 19.99100609120086 0.7180263668451756
0.6456030367468686 20.501418896592373 0.7236874651389275
0.6508305917002846 19.674606023060463 0.6989050317619829
0.6560581466537005 20.075403146289887 0.7088839335312889
0.6612857016071165 20.29780376272497 0.7284576112770118
0.6665132565605325 20.03882336190149 0.737444507839321
0.6717408115139485 20.19887050056422 0.7450951963938814
0.6769683664673645 20.59782419132206 0.7397671139831145
0.6821959214207804 20.645822756969338 0.727164234862341
0.6874234763741964 20.34841859673137 0.7100680875493306
0.6926510313276124 20.926558100547084 0.702622745768582
0.6978785862810284 20.092921811779167 0.6768037043516402
0.7031061412344444 20.18502726175834 0.6740940462536824
0.7083336961878604 20.75444559176297 0.6887750800099606
0.7135612511412763 20.826703499223942 0.6998925073592172
0.7187888060946923 20.721149451872666 0.695473849222729
0.7240163610481083 22.652848652112045 0.7368128670564066
0.7292439160015243 21.942651124941285 0.7246848679026384
0.7344714709549403 22.010192742175814 0.7240790865692573
0.7396990259083562 23.405824089269334 0.7353052288629995
0.7449265808617722 23.531622791933295 0.7300352341851395
0.7501541358151882 25.90179240960189 0.7626507271583518
0.7553816907686042 26.53432096287672 0.7734627610228928
0.7606092457220202 28.541850729840036 0.8125036693988825
0.7658368006754361 29.954139638277297 0.850670143943154
0.7710643556288521 29.911126440368673 0.8226605207703851
0.7762919105822681 29.448871932638102 0.7923242949143381
0.7815194655356841 26.92990980109468 0.7468560189782205
0.7867470204891001 26.466409802210126 0.738708041765034
0.791974575442516 27.426230858135053 0.7799515140599147
0.797202130395932 28.71121821063344 0.7978482122365923
0.802429685349348 33.45703368528906 0.8691678715784804
0.807657240302764 35.43177693442342 0.8912007800793572
0.81288479525618 37.326039546406015 0.9191029703830318
0.8181123502095959 39.8047261685375 0.9499349787660892
0.8233399051630119 39.98449974118369 0.9563697448795091
0.8285674601164279 42.44004357405595 1.004860628198547
0.8337950150698439 47.11342300412165 1.0713768695264834
0.8390225700232599 52.227928158368016 1.1415586134669657
0.8442501249766758 55.346263828346856 1.1732517398644722
0.8494776799300918 58.742300837999515 1.2221584192194608
0.8547052348835078 57.68778599020422 1.2148526219402602
0.8599327898369238 60.362570222303724 1.23527379325867
0.8651603447903398 63.7302085083144 1.2659547324349691
0.8703878997437557 65.01264965798983 1.2517666500506288
0.8756154546971717 70.54157957716139 1.2906017711938118
0.8808430096505877 75.21672791659644 1.3435080993535964
0.8860705646040037 75.11666773768091 1.3292106120481668
0.8912981195574197 73.53588464963781 1.3328707549401204
0.8965256745108356 75.61915611999838 1.3422826550165108
0.9017532294642516 75.47740738781359 1.33368536763383
0.9069807844176676 76.11804649776998 1.328816927822136
0.9122083393710836 80.80968006077217 1.38505839584754
0.9174358943244996 82.6026058103211 1.4111787348981037
0.9226634492779155 86.91954139417997 1.437484536678901
0.9278910042313315 91.40250335127695 1.460763761337734
0.9331185591847475 93.82169081948904 1.4569469218464464
0.9383461141381635 98.2037798070626 1.4867629756532337
0.9435736690915795 99.23718713696924 1.4966164338276142
0.9488012240449955 96.53900201227094 1.4583885960309004
0.9540287789984114 95.5414757085894 1.4440550952929465
0.9592563339518274 94.18392266803114 1.4310984004786715
0.9644838889052434 95.35227868403346 1.4527994589616093
0.9697114438586594 97.28959664075003 1.484022035657214
0.9749389988120754 99.53770347280964 1.5119451028786486
0.9801665537654913 100.47063857951133 1.5036445118370139
0.9853941087189073 101.65634277323286 1.4915171538594378
0.9906216636723233 108.25423064061972 1.5298689869026996
0.9958492186257393 110.06703813985722 1.5663498299675622
1.0010767735791553 112.54306875545787 1.5987083385317031
1.0063043285325712 112.82044368072405 1.608022556801638
1.0115318834859872 109.51114531943118 1.572982676435151
1.0167594384394032 114.31281073964577 1.5843605471347582
1.0219869933928192 117.89601625393033 1.6089459164263753
1.0272145483462352 116.87324053842639 1.6041327178705398
1.0324421032996511 118.16602254637137 1.592484806776604
1.0376696582530671 119.01088421328544 1.601826243576491
1.042897213206483 121.47895238392603 1.6214641644043337
1.048124768159899 125.97711970205472 1.6574511953716884
1.053352323113315 129.96067136931623 1.6935612784848986
1.058579878066731 126.25391751494847 1.6542078933904292
1.063807433020147 121.82447411761153 1.6102778612300992
1.069034987973563 119.55417347902913 1.575895471968305
1.074262542926979 118.83212794980756 1.569091099159457
1.079490097880395 118.09010402856696 1.5605161665790823
1.084717652833811 117.80801570541632 1.5626907321406325
1.089945207787227 119.36777808323912 1.5735856982024157
1.095172762740643 123.508579067286 1.5946211628628162
1.1004003176940589 129.17445669922833 1.631434794586215
1.1056278726474749 134.15367067580948 1.6665839847805277
1.1108554276008908 135.9382654878268 1.6868955126357352
1.1160829825543068 131.41740063378322 1.6625020017459085
1.1213105375077228 132.86276924804713 1.6664141248592634
1.1265380924611388 135.25489572945617 1.6720598733545964
1.1317656474145548 134.29261246979877 1.6670559865550656
1.1369932023679707 136.6371566795859 1.6785937769977244
1.1422207573213867 138.43426360712579 1.7078703797662844
1.1474483122748027 137.15078900482882 1.6697853537217124
1.1526758672282187 141.64313694550123 1.6778989575510845
1.1579034221816347 144.61105324888146 1.7005039889715556
1.1631309771350506 146.86591831741563 1.7128420551571881
1.1683585320884666 145.60005990881373 1.696148645210348
1.1735860870418826 139.74373248341507 1.6744331207864898
1.1788136419952986 143.05542258376337 1.7112211443535794
1.1840411969487146 136.07903729540664 1.647159073231361
1.1892687519021305 133.15935969647094 1.6325822249467468
1.1944963068555465 138.71780506944273 1.6625930536010598
1.1997238618089625 142.7962740264051 1.6672904353142377
1.2049514167623785 149.58143461789157 1.7348428330520824
1.2101789717157945 150.25711824378195 1.720374363922393
1.2154065266692105 150.37575460208058 1.7086280512410061
1.2206340816226264 150.88196184550605 1.7156483649231418
1.2258616365760424 151.4878618775612 1.7334050341979768
1.2310891915294584 156.58767590881092 1.780347894895069
1.2363167464828744 154.25521476591985 1.7748469904566477
1.2415443014362904 150.13038135418503 1.7335794907556872
1.2467718563897063 142.77470094977232 1.6769337166729685
1.2519994113431223 136.9174555462218 1.630796138927643
1.2572269662965383 134.76075635297144 1.6108824757975297
1.2624545212499543 135.45090010052448 1.6249750992198966
1.2676820762033703 133.83040891535006 1.6359862602121191
1.2729096311567862 129.0954452003976 1.606313978248356
1.2781371861102022 132.63300268105175 1.6375229651427488
1.2833647410636182 138.1530853888835 1.6610165745803203
1.2885922960170342 140.869798585543 1.6759335082809055
1.2938198509704502 138.53185679738942 1.6469204390559122
1.2990474059238661 135.1402182490164 1.6159926096346067
1.3042749608772821 133.89705593867396 1.5755348414078756
1.309502515830698 136.92208220915157 1.5941174007871501
1.314730070784114 137.69051420244205 1.607398780952585
1.31995762573753 138.92714206579979 1.619499038235108
1.325185180690946 132.67659861861807 1.580058828894365
1.330412735644362 131.20216819624926 1.572418282516189
1.335640290597778 129.17066629274345 1.5693440862716805
1.340867845551194 133.70854417842222 1.6064984252405223
1.34609540050461 138.31411247546956 1.6399030272596664
1.351322955458026 140.59959812320938 1.6646243626866903
1.356550510411442 130.8972927226164 1.5825511230205287
1.361778065364858 129.30687977709536 1.566402871987326
1.3670056203182739 123.60250139647809 1.5213066337062338
1.3722331752716899 126.74599736556297 1.539130412464868
1.3774607302251058 129.9434268434908 1.5460686238331263
1.3826882851785218 133.80391578716348 1.593602123548319
1.3879158401319378 137.85270393586404 1.6320940985770296
1.3931433950853538 139.66008708323622 1.659972393906884
1.3983709500387698 137.9813198720364 1.6635553624048787
1.4035985049921857 129.6994139747873 1.6028465724256657
1.4088260599456017 126.61063721942087 1.5980031716636918
1.4140536148990177 126.02017738790433 1.6102243404501841
1.4192811698524337 131.16974897327148 1.6574126847817807
1.4245087248058497 134.1263765117656 1.6565406778787464
1.4297362797592656 136.09613166750947 1.6459232334997025
1.4349638347126816 133.01275179807269 1.6183060793220423
1.4401913896660976 125.62052219645004 1.5788364340985581
1.4454189446195136 124.52536196745577 1.5956394405710663
1.4506464995729296 123.42891943419423 1.6094726529301762
1.4558740545263456 123.17368794848997 1.5931678831993923
1.4611016094797615 121.00060880898808 1.5827917887062184
1.4663291644331775 121.66361662333713 1.61331180883223
1.4715567193865935 123.69931142623861 1.6181966114663613
1.4767842743400095 130.51008274043537 1.6670633744135805
1.4820118292934255 132.2819968707324 1.6805464303863915
1.4872393842468414 128.93301804707946 1.664001973163994
1.4924669392002574 128.39741657737162 1.6799103502524677
1.4976944941536734 123.65394688713874 1.640396764133806
1.5029220491070894 123.28438600404904 1.622141552265114
1.5081496040605054 122.68466955335623 1.5904191687978213
1.5133771590139213 118.64259047414463 1.5692089681006542
1.5186047139673373 117.84625497702237 1.5977118027854684
1.5238322689207533 117.47518724381332 1.6146822059251056
1.5290598238741693 121.92195120559823 1.6424144885721477
1.5342873788275853 122.42366859088338 1.6177800725983367
1.5395149337810012 125.51595227156349 1.6112929312781097
1.5447424887344172 131.4480417772647 1.646085483085667
1.5499700436878332 131.31402061587667 1.6477239699421715
1.5551975986412492 134.27086359118184 1.6711433257068864
1.5604251535946652 136.32195815516184 1.6972660819043928
1.5656527085480811 134.42549227332995 1.6927303874341724
1.5708802635014971 137.6815878944321 1.686122998029598
1.576107818454913 132.4225890775108 1.636548820995076
1.581335373408329 134.4705412279486 1.6433793155853464
1.586562928361745 140.1920767196276 1.641970131492534
1.591790483315161 139.77283388148808 1.6451697275322859
1.597018038268577 141.39037307113963 1.6338182755803157
1.602245593221993 143.30407922835752 1.6340723040325837
1.607473148175409 148.66188238120296 1.6837763791575573
1.612700703128825 150.72746257992895 1.7079416110133043
1.617928258082241 145.09708004240628 1.662904762621934
1.623155813035657 143.65515208393956 1.648908524242292
1.628383367989073 146.57623467810723 1.672653488859402
1.6336109229424889 149.11749002426282 1.6796094943738193
1.6388384778959049 152.43171383734816 1.7114071113281424
1.6440660328493208 157.64273618096024 1.7442468925764525
1.6492935878027368 162.6492318046561 1.765211341312502
1.6545211427561528 164.1230774175629 1.778168152728692
1.6597486977095688 163.07869867318544 1.7645754324856915
1.6649762526629848 171.7443815568847 1.80808378028236
1.6702038076164007 174.40887466437601 1.797100772742611
1.6754313625698167 177.20273850537302 1.7812782183707145
1.6806589175232327 184.1576496484659 1.8303608931522248
1.6858864724766487 185.8990614931802 1.831073916875297
1.6911140274300647 190.32657037291958 1.8649426450575899
1.6963415823834807 193.1019721532893 1.8885576840607956
1.7015691373368966 186.73884970697196 1.8399981040080864
1.7067966922903126 182.7896404851272 1.809646830991576
1.7120242472437286 184.53245685622772 1.8169975573477088
1.7172518021971446 180.90066405993787 1.7783946135529063
1.7224793571505606 184.95410780039967 1.7795814253854392
1.7277069121039765 193.88704650188728 1.8324131844083584
1.7329344670573925 202.20106582894581 1.865919281223089
1.7381620220108085 207.11768182987734 1.8868020797785254
1.7433895769642245 209.26344592329056 1.9055175416150874
1.7486171319176405 205.2163452412507 1.8909194212299365
1.7538446868710564 212.1573372067523 1.9349898692029772
1.7590722418244724 217.2704879262131 1.948974067572487
1.7642997967778884 213.12946026005028 1.908143554673977
1.7695273517313044 208.02223903003957 1.866467174350033
1.7747549066847204 202.79155974922745 1.8308464394295894
1.7799824616381363 202.3741096712974 1.83571610514094
1.7852100165915523 217.8225810903739 1.8835412394710505
1.7904375715449683 226.7387743215574 1.926743122840838
1.7956651264983843 227.68898390725218 1.927904512364558
1.8008926814518003 230.3107475193723 1.9240161754528595
1.8061202364052162 227.0965951600319 1.9118036985420723
1.8113477913586322 228.57179549464348 1.9225046569768456
1.8165753463120482 231.7308818724564 1.9237153153583135
1.8218029012654642 225.15606113818626 1.884180190429896
1.8270304562188802 230.0148890683388 1.8888179246469943
1.8322580111722961 234.42263828996528 1.8952711823926274
1.8374855661257121 233.10624534758392 1.8874029081230674
1.842713121079128 236.5795087364888 1.9007372558584867
1.847940676032544 232.4014284370829 1.8713404373277338
1.85316823098596 224.77587172974722 1.8128158583558887
1.858395785939376 226.80473557478996 1.8227618980736147
1.863623340892792 228.3833336614347 1.825762366982551
1.868850895846208 231.00810166634975 1.8407919825026384
1.874078450799624 224.6371745449018 1.7914817856124012
1.87930600575304 229.32861202951557 1.809788121359216
1.884533560706456 224.08289895112506 1.7865130089245256
1.889761115659872 224.11458109834248 1.7885214995838863
1.894988670613288 219.55584181341865 1.7579560954368156
1.9002162255667039 220.49663222498515 1.7605126292287512
1.9054437805201199 221.09887304989917 1.744433273660243
1.9106713354735358 222.90561999361032 1.7388421447808322
1.9158988904269518 225.00377649297732 1.744522548044514
1.9211264453803678 225.6365570312368 1.7458487018364661
1.9263540003337838 237.52496628201106 1.7951159853025682
1.9315815552871998 242.74311919790063 1.8400068036167516
1.9368091102406157 244.5344004579854 1.8603246173844004
1.9420366651940317 239.85651801956692 1.838001528086081
1.9472642201474477 235.00593084049964 1.8178030840829071
1.9524917751008637 226.80362602395496 1.7638810823014592
1.9577193300542797 226.774481263793 1.7703738312325694
1.9629468850076957 227.47356445954944 1.7606642953485163
1.9681744399611116 225.63170886935694 1.7295916171372108
1.9734019949145276 230.43728071929408 1.7467853476891182
1.9786295498679436 229.99428491955922 1.7453586160911052
1.9838571048213596 224.92726587400722 1.7082079601633475
1.9890846597747756 221.64352662042808 1.6827175464290685
1.9943122147281915 214.72326793900635 1.6479811883850217
1.9995397696816075 212.5392078265842 1.6269817769055452
2.0047673246350235 208.56970865831258 1.61112212301102
2.0099948795884393 204.59368195507014 1.584315621798555
2.015222434541855 205.8670893845091 1.565250525979243
2.0204499894952708 209.1379811535634 1.5704272333842797
2.0256775444486865 214.5184976498282 1.595156669119276
2.0309050994021023 219.20360307889416 1.6135218355677425
2.036132654355518 222.01021793543876 1.640206248450088
2.041360209308934 212.20738308148938 1.6018343167412517
2.0465877642623496 211.40030334462094 1.596833246562237
2.0518153192157653 208.0278837732726 1.593852992126857
2.057042874169181 206.25618561526846 1.5955908084347386
2.062270429122597 211.13240267503312 1.6296954509853863
2.0674979840760126 211.56182353339477 1.6445467823800002
2.0727255390294284 213.1210831175574 1.6508081850127574
2.077953093982844 216.76337686216038 1.6651139189658546
2.08318064893626 225.25268459309 1.7301028721439244
2.0884082038896756 223.1143569138855 1.7366391980148623
2.0936357588430914 216.9592849604579 1.702046791537005
2.098863313796507 213.20750738616914 1.6754897127254222
2.104090868749923 206.91626662004367 1.6282057604746893
2.1093184237033387 208.67193990148058 1.6280470341438686
2.1145459786567544 200.55474698956112 1.5899877853377773
2.11977353361017 193.8164569165202 1.5516916648221106
2.125001088563586 198.4622323281859 1.5734416928344162
2.1302286435170017 201.3205580083746 1.5821763458264118
2.1354561984704175 209.16759024845706 1.6223202169113995
2.140683753423833 208.76486550729308 1.6254788675663034
2.145911308377249 209.9227203611315 1.6356195414736048
2.1511388633306647 211.23740178780224 1.6584462635432444
2.1563664182840805 209.75473879332543 1.6437191692725452
2.1615939732374962 206.00644137966674 1.6292259573505927
2.166821528190912 202.02338658576184 1.6155749546180505
2.1720490831443278 209.07339431802075 1.645697427153489
2.1772766380977435 206.59720157151048 1.6433344170191213
2.1825041930511593 210.5196879485827 1.6369922308781026
2.187731748004575 214.04708490951975 1.636564511032823
2.192959302957991 218.78359442823697 1.6588906087001158
2.1981868579114066 219.48818289790924 1.6643855253805047
2.2034144128648223 221.35718597487212 1.7133688384454888
2.208641967818238 220.79747477817793 1.708572491989885
2.213869522771654 220.454961300497 1.7016673901282855
2.2190970777250696 219.30555063788742 1.6828242083290712
2.2243246326784853 215.68779165248478 1.6465891133835964
2.229552187631901 217.64269512628974 1.653564546313061
2.234779742585317 214.73196329941138 1.641867353793758
2.2400072975387326 208.3570726713375 1.6171044066520577
2.2452348524921484 206.42194185441363 1.6087466491648177
2.250462407445564 210.11580232682041 1.629489277945392
2.25568996239898 208.66797094879357 1.6318965190239343
2.2609175173523957 209.73110191452662 1.632650519071466
2.2661450723058114 206.95108722609868 1.6166097444681176
2.271372627259227 200.8132345641543 1.6019863055484593
2.276600182212643 208.33960939103667 1.6354595714956566
2.2818277371660587 209.21040981542234 1.6316299095045261
2.2870552921194744 216.06226309394432 1.6717985643039512
2.29228284707289 219.36787179712914 1.68467989147997
2.297510402026306 220.2826036946985 1.700646358161179
2.3027379569797217 215.8774301228747 1.6856187181364173
2.3079655119331375 220.70727021904145 1.6796265560224535
2.3131930668865532 214.77280851409995 1.6497465640058047
2.318420621839969 211.35129386201032 1.628058233120072
2.3236481767933848 205.8878354291227 1.5891141719993396
2.3288757317468005 200.75277599494376 1.5689830952291532
2.3341032867002163 200.9600279376851 1.5484495448919922
2.339330841653632 204.05128327616302 1.5540781943371922
2.344558396607048 208.66215830486018 1.5935164820992507
2.3497859515604635 213.64950190848882 1.6170096717229756
2.3550135065138793 216.66380564855132 1.6235591476892228
2.360241061467295 221.24774376165337 1.657104269008755
2.365468616420711 218.2679828562203 1.6349943649503538
2.3706961713741266 218.54588090044015 1.6236474707852053
2.3759237263275423 214.6159872981054 1.6008650868337988
2.381151281280958 209.46402779330495 1.5585985505543387
2.386378836234374 209.3017163740861 1.5527980614350838
2.3916063911877896 205.11067816123145 1.528102594426103
2.3968339461412054 204.93422730719416 1.5401253312395342
2.402061501094621 209.76106495879458 1.5547154404545562
2.407289056048037 209.90991293307695 1.5415977520274435
2.4125166110014526 208.03749809142454 1.5160122593870506
2.4177441659548684 207.1909487808602 1.4788587443543588
2.422971720908284 209.04315284150937 1.4471099867053594
2.4281992758617 210.93560402834848 1.4277805949597446
2.4334268308151157 217.96263177458437 1.4210811839239808
2.4386543857685314 227.68572966364852 1.4254702712567286
2.443881940721947 239.60190044788172 1.4198171696545459
2.449109495675363 255.85230305467712 1.4163720608924082
2.4543370506287787 278.5817856935821 1.4141818421152017
2.4595646055821945 309.1259353567554 1.4284919377904888
2.4647921605356102 362.887658830101 1.5034629261745336
2.470019715489026 439.91817971277203 1.605551607333
2.4752472704424417 565.0050806186862 1.801894119731263
2.4804748253958575 750.1877915155087 2.056931734590721
2.4857023803492733 1014.9950166838696 2.3803305621593953
2.490929935302689 1310.7345252922744 2.6946613659254215
2.496157490256105 1661.6563206489204 3.0330613305278304
2.5013850452095205 2005.9129778974705 3.342008983518305
2.5066126001629363 2284.6661845774643 3.5683788352359542
2.511840155116352 2509.3410154907638 3.7461162899672757
2.517067710069768 2647.54677741189 3.830568652933185
2.5222952650231836 2791.5999325191165 3.929502292054637
2.5275228199765993 2992.7486819033443 4.059602271956542
2.532750374930015 3292.269513431103 4.258622733940725
2.537977929883431 3785.8214115419737 4.569294852395395
2.5432054848368466 4448.312680231356 4.95200451961316
2.5484330397902624 5220.201591310176 5.348089930982692
2.553660594743678 5918.856869860717 5.681659904792407
2.558888149697094 6410.160498852627 5.907653479122629
2.5641157046505096 6535.891488049477 5.976988635281735
2.5693432596039254 6155.712873294093 5.79607379683975
2.574570814557341 5427.521522969365 5.441194491328954
2.579798369510757 4501.2032518538235 4.933541678063528
2.5850259244641727 3669.2467696065873 4.4526835456763525
2.5902534794175884 2953.81608961971 3.992704733668516
2.595481034371004 2442.493487929837 3.6296969771497323
2.60070858932442 2048.812327604704 3.3258257642855793
2.6059361442778357 1705.1626335475585 3.0263451819218843
2.6111636992312515 1417.9283229409561 2.754721252937928
2.6163912541846672 1153.0459899794964 2.4839234603784157
2.621618809138083 902.4461415269393 2.198842260107415
2.6268463640914987 704.0468717553674 1.9436350712670296
2.6320739190449145 534.278266039223 1.7048260533739097
2.6373014739983303 429.2219620344244 1.571693158769857
2.642529028951746 363.1999472414799 1.5114879251105013
2.6477565839051618 308.7157708101434 1.4626452990583918
2.6529841388585775 279.7463149834314 1.452179365501418
2.6582116938119933 262.0467825251464 1.4473771278521441
2.663439248765409 241.23275723564598 1.4106620453444727
2.668666803718825 234.69108130660493 1.4137063596949075
2.6738943586722406 228.6551399781973 1.4150982425862895
2.6791219136256563 224.86801952959587 1.4365667795769583
2.684349468579072 223.4588141404017 1.4633551618126144
2.689577023532488 221.21881307567045 1.5016649139731826
2.6948045784859036 220.00122847669556 1.5164864636917608
2.7000321334393194 216.90616585609484 1.5056558111316394
2.705259688392735 211.69624174947901 1.4937098860829283
2.710487243346151 210.96926358187025 1.4824189443953053
2.7157147982995666 212.7716433091756 1.5082406849899932
2.7209423532529824 213.1986970118532 1.5198278881420548
2.726169908206398 212.96192382187803 1.5353117151267943
2.731397463159814 215.259235894989 1.5598313172426395
2.7366250181132297 214.8249599744359 1.588527967080477
2.7418525730666454 206.5671535820384 1.5609011362609995
2.747080128020061 202.95277661558316 1.532068461029374
2.752307682973477 202.8675820100554 1.5138733210937616
2.7575352379268927 199.13663710683855 1.465616887163377
2.7627627928803085 200.69739074421838 1.4665814399083055
2.767990347833724 203.96058507184418 1.5077198886638818
2.77321790278714 206.57480830249347 1.5291638018182219
2.7784454577405557 210.45925848496722 1.5647288091128693
2.7836730126939715 214.64875587638107 1.599339006549991
2.7889005676473873 208.17094792766665 1.5710703617280872
2.794128122600803 204.8060780149935 1.5572439106638516
2.7993556775542188 203.65100554472846 1.5538296625013355
2.8045832325076345 203.39262924743477 1.5330364407651607
2.8098107874610503 206.24483109694455 1.5296142729247004
2.815038342414466 205.68915166690965 1.5082993924924275
2.820265897367882 207.1905084427495 1.5172724858105586
2.8254934523212976 208.4327954184042 1.5383273052622313
2.8307210072747133 211.21582820893042 1.5641160805141805
2.835948562228129 207.16152526674236 1.552093324926203
2.841176117181545 205.0934229595459 1.5542504924597267
2.8464036721349606 210.53068235616118 1.5942365691638174
2.8516312270883764 211.57376470606755 1.592751576379624
2.856858782041792 207.67942534536826 1.5642281083023355
2.862086336995208 206.80666926190253 1.5530236834352777
2.8673138919486236 200.48161868534214 1.5282873119563443
2.8725414469020394 204.2128336822981 1.5570608912285993
2.877769001855455 210.4932975750111 1.6000484904186743
2.882996556808871 214.04183200705705 1.6174155060323914
2.8882241117622867 212.89121612588744 1.6052069719620679
2.8934516667157024 210.29629655719776 1.5829253100752363
2.898679221669118 204.15996897122864 1.537851724713453
2.903906776622534 203.11752510745805 1.5265991148861915
2.9091343315759497 208.9364021602661 1.5492328104681923
2.9143618865293655 204.89057573978755 1.527471505354159
2.919589441482781 205.80654502448382 1.5282999572393854
2.924816996436197 203.29968274782703 1.5134740440647507
2.9300445513896127 204.07851840662985 1.518098005452854
2.9352721063430285 201.24435612496643 1.4765247748139256
2.9404996612964442 200.08870924960516 1.4648769747792352
2.94572721624986 200.86646917365553 1.471724048069459
2.9509547712032758 207.04294165715845 1.5224960475163185
2.9561823261566915 213.09668908016477 1.576669911437294
2.9614098811101073 216.55321910163957 1.5921578546998607
2.966637436063523 214.71208913238752 1.591754521681646
2.971864991016939 212.3589451852547 1.5807690664386296
2.9770925459703546 205.9835920112682 1.5298717785365359
2.9823201009237703 209.62284440135488 1.5448052989095906
2.987547655877186 204.7227589948141 1.5038152978612986
2.992775210830602 204.0247643095629 1.5067728841725347
2.9980027657840176 201.22751185546824 1.4993864746616257
3.0032303207374333 201.62991223988928 1.4870562745174432
3.008457875690849 206.95260094518318 1.5144077324908276
3.013685430644265 210.99733745655953 1.5050032779326088
3.0189129855976806 210.1075629938945 1.4858663104786594
3.0241405405510964 209.70041759167285 1.4710069418700435
3.029368095504512 206.45200918519973 1.4308446775222905
3.034595650457928 204.60691636450926 1.4273547144396816
3.0398232054113437 206.04270887389987 1.4474474845586904
3.0450507603647594 201.42321230993983 1.4323970565700375
3.050278315318175 200.7674959572647 1.4364217261926786
3.055505870271591 201.40794587035907 1.4229419452622958
3.0607334252250067 201.64929178515789 1.4129506631608686
3.0659609801784224 209.87330270037208 1.4352128978157672
3.071188535131838 211.57592796505293 1.451275945541499
3.076416090085254 214.719260148186 1.470365812630527
3.0816436450386697 209.8900674736163 1.4268059055740392
3.0868711999920855 206.4401892681703 1.3871280713976555
3.0920987549455012 206.65825773266963 1.3691672498370115
3.097326309898917 210.2281776823581 1.3736359700218033
3.1025538648523328 217.1451098909902 1.3992024191398986
3.1077814198057485 220.74047194500008 1.4036784786545802
3.1130089747591643 227.9996001035878 1.4239460187668067
3.11823652971258 225.46835063273792 1.4025483977379256
3.123464084665996 229.65338405551768 1.4105910455906374
3.1286916396194115 229.39002360708378 1.3826850012344798
3.1339191945728273 231.12717166622733 1.3608565913258648
3.139146749526243 238.1311565304747 1.3522965064539643
3.144374304479659 241.3815016297999 1.3273845991721014
3.1496018594330746 243.35061434701532 1.305137335771016
3.1548294143864903 242.68681365127475 1.284101303251588
3.160056969339906 243.90796752311385 1.2635461162445791
3.165284524293322 248.23558901529174 1.249493210470599
3.1705120792467376 260.44045127813945 1.259274320817218
3.1757396342001534 281.90011412917056 1.2848348223417394
3.180967189153569 304.2365966977956 1.3129766827020108
3.186194744106985 331.5575416431119 1.3487338843988206
3.1914222990604006 353.43015026843636 1.3697526471108772
3.1966498540138164 378.3312049282284 1.404736250655428
3.201877408967232 406.11859586497275 1.4458845910479008
3.207104963920648 441.4946788480863 1.4984828954566476
3.2123325188740637 472.59633611869083 1.5411215016150503
3.2175600738274794 507.58833799305944 1.5908722169861251
3.222787628780895 541.8746261563697 1.6386843848426174
3.228015183734311 572.9221695564013 1.6823632471671097
3.2332427386877267 601.2546674802829 1.7210279162292108
3.2384702936411425 636.1696548974834 1.7681397579739149
3.2436978485945582 663.3349335522738 1.8025097803476495
3.248925403547974 685.1099962765383 1.8287593276781628
3.2541529585013897 708.1502708257013 1.8556583755535303
3.2593805134548055 718.3543655707774 1.864619943951981
3.2646080684082213 722.5650767691312 1.8702635475925953
3.269835623361637 711.2464797432489 1.8519284787045125
3.275063178315053 700.6071147416467 1.842355168941561
3.2802907332684685 679.3517818005996 1.8095258617928565
3.2855182882218843 651.5484702052794 1.7690178709935505
3.2907458431753 612.0431720967546 1.710190393921996
3.295973398128716 574.172035453687 1.6551594158382024
3.3012009530821316 539.7885394758569 1.6087558160716828
3.3064285080355473 501.58964067029024 1.5559592804994242
3.311656062988963 473.0205256349846 1.5111424847615533
3.316883617942379 438.0271559609719 1.4554431274783748
3.3221111728957946 414.8938136850942 1.4207621819182539
3.3273387278492104 397.3283379943651 1.3911117169244767
3.332566282802626 387.14618054794664 1.368245580101625
3.337793837756042 388.3556968491676 1.3681921589886592
3.3430213927094576 392.25007573438876 1.37366055075928
3.3482489476628734 398.8403137405174 1.389304311709229
3.353476502616289 404.88105121838083 1.3972010726366526
3.358704057569705 411.43551207879864 1.404252772313932
3.3639316125231207 417.4355546360453 1.4084081552637124
3.3691591674765364 422.6389031578021 1.4192653340667332
3.374386722429952 431.16507244628207 1.4360321900970683
3.379614277383368 423.5859828710112 1.421871329558118
3.3848418323367837 414.60217000306085 1.4082688826601735
3.3900693872901995 408.65123403819047 1.3988379635911201
3.3952969422436152 399.1516989211466 1.3818237958150397
3.400524497197031 415.3520503960994 1.4152489581353043
3.4057520521504467 404.44503410262405 1.39290551467074
3.4109796071038625 435.6900896916361 1.462222656050177
3.4162071620572783 428.88700771932594 1.455230179089948
3.421434717010694 433.34580672269277 1.4784025972187493
3.4266622719641098 420.94024685542644 1.4655384422239717
3.4318898269175255 381.7435142774788 1.404223132927283
3.4371173818709413 363.44426319722163 1.3834839636297607
3.442344936824357 329.79032368417717 1.3303812502025978
3.447572491777773 313.36795530263174 1.3020779908066107
3.4528000467311886 296.4491361033938 1.2696187017389062
3.4580276016846043 292.25236016355956 1.254845501268346
3.46325515663802 291.9671007627801 1.2373917868154996
3.468482711591436 300.0169584517895 1.2328798331648996
3.4737102665448516 312.34737031374857 1.239357785075128
3.4789378214982674 337.7293060108173 1.2711028397960185
3.484165376451683 372.9294680205349 1.3209917906487532
3.489392931405099 426.40050889527913 1.414200989264872
3.4946204863585146 503.0468904561509 1.5307672107082937
3.4998480413119304 601.4596917580193 1.6669603817716259
3.505075596265346 732.9433265536445 1.8352598357777152
3.510303151218762 894.1620921737632 2.018562518975733
3.5155307061721777 1111.5407746262124 2.2469037932777867
3.5207582611255934 1366.0946930578298 2.4904224805638164
3.525985816079009 1690.9116502280594 2.770813402000356
3.531213371032425 2065.8529067762033 3.0642400840523227
3.5364409259858407 2462.1128759551634 3.3495176780212903
3.5416684809392565 2883.3701391587047 3.624552285082131
3.546896035892672 3315.285976453099 3.889097212272833
3.552123590846088 3723.142450038514 4.12470006269702
3.5573511457995037 4122.691917517851 4.3409206583873035
3.5625787007529195 4513.574774415619 4.543079849965262
3.5678062557063353 4905.895665103141 4.740228186180578
3.573033810659751 5348.876963165423 4.948452314220036
3.5782613656131668 5930.648800244041 5.213513780997193
3.5834889205665825 6749.564288948613 5.563570747708954
3.5887164755199983 7901.45838945231 6.019254435436825
3.593944030473414 9230.00645835246 6.462010000087351
3.59917158542683 10483.125652858933 6.853205253258302
3.6043991403802456 11464.247500700165 7.142439806433264
3.6096266953336613 11754.574387892488 7.222752889365509
3.614854250287077 11180.7929896166 7.042408686005618
3.620081805240493 9826.63196864808 6.600406597347888
3.6253093601939086 7955.914505157777 5.935626541568091
3.6305369151473244 6117.333297596856 5.197005502322118
3.63576447010074 4402.311652163121 4.403285136052596
3.640992025054156 3114.441176202245 3.694165438738644
3.6462195800075716 2152.2304179217194 3.062656128096771
3.6514471349609874 1512.9256507025875 2.558010195617351
3.656674689914403 1105.4507737308527 2.187794827132525
3.661902244867819 854.5633334885911 1.922402272046216
3.6671297998212347 690.9102611377459 1.7294679206982209
3.6723573547746504 585.7207564187056 1.5942992692453761
3.677584909728066 513.6189347997737 1.4987239346399925
3.682812464681482 461.4097893086056 1.4234079067477143
3.6880400196348977 423.5235832635376 1.3705157738104434
3.6932675745883135 396.02261170735727 1.32432913608307
3.698495129541729 373.8311449163006 1.289942219367972
3.703722684495145 359.0973590388628 1.2641298147576485
3.7089502394485607 350.03136071745774 1.2534920531351836
3.7141777944019765 341.5512349355772 1.240449587254761
3.7194053493553922 338.8070416105821 1.2408055468516588
3.724632904308808 335.5508512198245 1.2409581024427023
3.7298604592622238 330.04714565099005 1.2377504371535732
3.7350880142156395 325.68322086834655 1.227194791242592
3.7403155691690553 324.37645306850766 1.2292629729005078
3.745543124122471 326.96450175726784 1.2363123176076254
3.750770679075887 327.4455486633859 1.234596937633598
3.7559982340293026 332.93103114406034 1.249768410926874
3.7612257889827183 339.1933448244145 1.270049982026112
3.766453343936134 356.22316888074096 1.3131752728517312
3.77168089888955 368.0562984487412 1.3326562051844075
3.7769084538429656 387.7807069161641 1.368798865673827
3.7821360087963813 435.4936187239683 1.4529689703335111
3.787363563749797 487.9053544235208 1.5510004534233481
3.792591118703213 621.0888080764406 1.7520510852255868
3.7978186736566286 669.6013000488853 1.8168911443658122
3.8030462286100444 869.6656635608294 2.0552000283955656
3.80827378356346 902.7466848905506 2.075739766838743
3.813501338516876 943.6407445951457 2.1118235422228095
3.8187288934702917 986.3231384429985 2.1590570263595894
3.8239564484237074 802.1014597444497 1.9285105279796455
3.829184003377123 773.6933201922212 1.8833889040219254
3.834411558330539 626.6456004850864 1.6886338784234598
3.8396391132839547 528.4364992035516 1.541175913052576
3.8448666682373704 477.6416132961486 1.470781077113688
3.850094223190786 407.092087763564 1.3548187317601534
3.855321778144202 386.28052429249186 1.3191706543807569
3.8605493330976177 349.18746363415613 1.24698396471447
3.8657768880510335 331.6728703775293 1.2040735075210893
3.8710044430044492 320.8220779153592 1.1764429072454234
3.876231997957865 318.0440221898192 1.1671320917936352
3.8814595529112808 317.3593133574891 1.1583298555166985
3.8866871078646965 322.74690630049093 1.1655576143291546
3.8919146628181123 327.10280821323715 1.1741284687960327
3.897142217771528 326.85936233955096 1.1688615322484666
3.902369772724944 326.3662310036296 1.1701521018618932
3.9075973276783595 322.3822898384302 1.158833173216883
3.9128248826317753 323.64626958844116 1.1590800092584157
3.918052437585191 321.3823109961439 1.1564682564729802
3.923279992538607 322.4218604432981 1.1542737643962158
3.9285075474920226 327.2951433502514 1.1636031236901891
3.9337351024454383 329.5496644565881 1.1686225602207008
3.938962657398854 335.60776757504937 1.1769638767338089
3.94419021235227 332.57653624956157 1.1675440440280815
3.9494177673056856 334.936149053466 1.1689471351225313
3.9546453222591014 337.2520057048263 1.1689446400632588
3.959872877212517 348.5045657999774 1.184058300926642
3.965100432165933 362.2955672649004 1.2034047904393845
3.9703279871193486 376.78758467801515 1.2243207222101133
3.9755555420727644 392.9478057045259 1.246139469192796
3.98078309702618 409.31301650951366 1.270910718275591
3.986010651979596 428.6778824251253 1.297628988117974
3.9912382069330117 454.0447284432465 1.3346626423234942
3.9964657618864274 478.68705025879467 1.369826012117866
4.001693316839844 504.38037358472315 1.4039395215427155
4.00692087179326 536.8662583346113 1.4449274753557273
4.012148426746676 575.6861136347402 1.501546080611637
4.017375981700092 613.8617693178857 1.5687674523040975
4.0226035366535084 664.5819156928809 1.640247452862091
4.027831091606925 723.5596477587105 1.713958654986207
4.033058646560341 795.3184039964086 1.8006267725856995
4.038286201513757 877.6461576377395 1.8892149745826445
4.043513756467173 968.630647873603 1.9904468004303744
4.0487413114205895 1071.6772066963524 2.092525882644032
4.053968866374006 1202.6733428135337 2.216702788929891
4.059196421327422 1349.9886764267872 2.3487242520199647
4.064423976280838 1527.9622487585818 2.500702445344013
4.069651531234254 1741.8601721256557 2.6704574119930675
4.0748790861876705 1978.7541642391707 2.8525723168853405
4.080106641141087 2252.3371555871418 3.0463373774526756
4.085334196094503 2552.319532100066 3.238031312930316
4.090561751047919 2895.391128466486 3.453622105728205
4.095789306001335 3272.4319039157635 3.6679858715371805
4.1010168609547515 3709.8579843690927 3.909044602101397
4.106244415908168 4117.727037643169 4.117308536753589
4.111471970861584 4571.261989868143 4.3399781035444
4.116699525815 5041.153789255904 4.5616585392621385
4.121927080768416 5458.509593123914 4.688592958520113
4.1271546357218325 5865.6552824785895 4.809367167571827
4.132382190675249 6277.676565806555 4.958851692632139
4.137609745628665 6662.428763677853 5.089640165877595
4.142837300582081 6990.840927895012 5.198652995793508
4.148064855535497 7178.455927233999 5.253316489602762
4.1532924104889135 7303.1277884827905 5.287648749697257
4.15851996544233 7285.434924407307 5.271923903235498
4.163747520395746 7113.580163931313 5.198281446748198
4.168975075349162 6835.580414219423 5.085708607856014
4.174202630302578 6433.947801187846 4.926307991550318
4.1794301852559945 5956.472294210223 4.739682572713276
4.184657740209411 5418.3752817396135 4.514399044932305
4.189885295162827 4839.7834408729595 4.264183500646477
4.195112850116243 4307.33368216331 4.025863372866918
4.200340405069659 3758.714874121237 3.752289791834701
4.2055679600230755 3250.1178057455636 3.485226685109303
4.210795514976492 2810.9001592673762 3.23764954993313
4.216023069929908 2426.569211845839 3.0094870009657133
4.221250624883324 2083.77228893878 2.784233616951373
4.22647817983674 1815.5558901552465 2.6019545594219773
4.2317057347901565 1568.5993949786732 2.4161288483574337
4.236933289743573 1362.8892644195903 2.247468292830612
4.242160844696989 1189.6854701512536 2.0952957604721996
4.247388399650405 1044.6757289771413 1.9633720362495082
4.252615954603821 916.5840156096044 1.8370781248886825
4.257843509557238 824.3912391982462 1.742707885923254
4.263071064510654 740.1496841193749 1.649216456595042
4.26829861946407 667.2930526783439 1.5656773023950468
4.273526174417486 606.0751454881063 1.4912321393461982
4.278753729370902 546.3799777078451 1.4132575913342742
4.283981284324319 496.12878083985953 1.3499599437014136
4.289208839277735 456.1463466462794 1.2952173177760953
4.294436394231151 422.9349155808111 1.2489404664499735
4.299663949184567 389.4317128658857 1.195047032836939
4.304891504137983 365.3570057874664 1.1607100028756958
4.3101190590914 345.27741945865176 1.134736729735566
4.315346614044816 329.79176045737324 1.1206339161703274
4.320574168998232 319.7679536356846 1.1123309640903105
4.325801723951648 309.60973927226644 1.1004998592934923
4.331029278905064 298.54460908176947 1.0864521329693653
4.336256833858481 289.24032568132645 1.0718151223971608
4.341484388811897 279.406953972561 1.0566392019345983
4.346711943765313 268.07396509121577 1.035823026665204
4.351939498718729 261.9822061469222 1.0299856267948608
4.357167053672145 258.8360368292413 1.031556737208159
4.362394608625562 256.57290383328154 1.0347477473340876
4.367622163578978 254.76793973647418 1.0333778419633228
4.372849718532394 247.86134250984992 1.0253704404638329
4.37807727348581 239.97946381721104 1.0175420743467913
4.383304828439226 236.0688758604621 1.0174444179379218
4.388532383392643 228.70636258697994 1.0129861940284517
4.393759938346059 224.0970072880168 1.0097019887611445
4.398987493299475 213.10274979555402 0.9877552403133337
4.404215048252891 205.25981881661346 0.9747459430900104
4.409442603206307 203.59064076914314 0.9775333127611199
4.414670158159724 201.29846991289767 0.9747649012836548
4.41989771311314 195.23054042274615 0.9729336463741758
4.425125268066556 192.31290589413004 0.9792304173180241
4.430352823019972 191.68863483467743 0.9907261801627584
4.435580377973388 190.6688821028928 0.9960599363948565
4.440807932926805 190.46857085386605 0.9939362038651424
4.446035487880221 183.18285213910525 0.9815757180132898
4.451263042833637 177.84379087682905 0.9784315437814626
4.456490597787053 174.44689116243796 0.9687119378270438
4.4617181527404695 174.3506199165731 0.9851305306461462
4.466945707693886 171.4366955386508 0.9848979512036974
4.472173262647302 175.95450719698263 1.0089707756313635
4.477400817600718 178.40163569257922 1.0242209440361647
4.482628372554134 175.57678213418362 1.0105252327422358
4.4878559275075505 175.9631664247045 1.0125657949505558
4.493083482460967 169.54512613152045 0.9965596186427272
4.498311037414383 169.0311849596547 1.001444715222412
4.503538592367799 170.9298461249358 1.0029643717003736
4.508766147321215 169.1618403044665 0.9978559113735216
4.5139937022746315 162.206471795058 0.9723616775395976
4.519221257228048 157.45713416909274 0.9559574308623288
4.524448812181464 153.47729005420834 0.9428393511797712
4.52967636713488 156.19995082835135 0.967236671115681
4.534903922088296 163.83684084050506 0.9997166087075272
4.5401314770417125 165.978776772813 1.0153284033918903
4.545359031995129 165.63267183727166 1.0191881182379672
4.550586586948545 168.41942295313592 1.030276801329688
4.555814141901961 164.85796031415637 1.0257355666186279
4.561041696855377 163.15430987672437 1.0339251391957325
4.5662692518087935 156.15775439313245 0.9976758162517156
4.57149680676221 154.58671555751118 0.9922407170631372
4.576724361715626 153.6106455938991 0.9880371379619904
4.581951916669042 157.13705756240304 1.0016884262856303
4.587179471622458 157.93535976775834 1.0084610997629466
4.5924070265758745 159.31429412964087 1.0142495736350445
4.597634581529291 162.12407479956417 1.0218142344658894
4.602862136482707 160.56757711150686 1.0169475093518385
4.608089691436123 165.15590643027855 1.0334849567701045
4.613317246389539 161.33241038285487 1.0130909331832114
4.6185448013429555 160.9933908272127 1.0072511133832938
4.623772356296372 158.7507049045968 1.0058072119263373
4.628999911249788 159.53575622596793 1.0132852825483145
4.634227466203204 158.89913823547846 1.0271903813023064
4.63945502115662 159.19660830286358 1.0274685973225297
4.6446825761100365 159.11426170500965 1.0127292850165517
4.649910131063453 153.73073019741832 0.9798783101361542
4.655137686016869 154.61442219076167 0.9816625507793175
4.660365240970285 155.11143168937846 0.9902844900762184
4.665592795923701 155.72595297190955 1.0039724224682942
4.6708203508771176 160.11544834105447 1.0216708155715561
4.676047905830534 157.99939928095878 1.0088767964208292
4.68127546078395 155.01393962365734 0.9980148196465626
4.686503015737366 150.43564112015017 0.9917829549918119
4.691730570690782 145.2958155574529 0.9762449859874553
4.696958125644199 149.3921485580579 0.9936136989415608
4.702185680597615 152.6535181311855 0.9921588708352602
4.707413235551031 155.10837617465629 0.99336236902748
4.712640790504447 156.11432674184857 0.9851289070827723
4.717868345457863 155.44536123349366 0.9828665281115472
4.72309590041128 148.54132615892 0.9572279015181686
4.728323455364696 150.05212512634998 0.9748633931223232
4.733551010318112 148.80574113264518 0.9736486484500754
4.738778565271528 150.42937703792938 0.9897806288546049
4.744006120224944 155.05106676786366 1.0109849082349465
4.749233675178361 154.1029726088997 1.004557747339361
4.754461230131777 153.76059982163508 1.0001441158522946
4.759688785085193 150.3933653610765 0.9861629377658736
4.764916340038609 146.3822666113997 0.9727923686053634
4.770143894992025 142.3569829823968 0.9554930628246658
4.775371449945442 141.46293073179228 0.9398151614283602
4.780599004898858 141.29218164914533 0.9214133727784727
4.785826559852274 143.41142237318957 0.9260172565555628
4.79105411480569 143.6077809134962 0.9274448850596004
4.796281669759106 142.29605877430822 0.9389403624824654
4.801509224712523 145.59539683219765 0.9581057728957328
4.806736779665939 145.9116957461982 0.9647971189474658
4.811964334619355 148.91424555905746 0.9832623542535284
4.817191889572771 148.94756973910086 0.9717255591114268
4.822419444526187 146.59961260626434 0.9617647719754182
4.827646999479604 143.65676521170354 0.9423664061860285
4.83287455443302 143.46332474406373 0.9459848677138499
4.838102109386436 143.95204473208938 0.9533307246251641
4.843329664339852 145.59271869423176 0.9582489597421047
4.848557219293268 146.1216605843162 0.9568617182921243
4.853784774246685 146.1669966795211 0.9573281750713483
4.859012329200101 149.9846608809609 0.9627932448088026
4.864239884153517 152.8070541110555 0.9630558723312005
4.869467439106933 151.72811785098858 0.9587932948263566
4.8746949940603495 147.0410236010571 0.9502132606882439
4.879922549013766 142.83319570041922 0.9352840887923681
4.885150103967182 143.46649323317067 0.9349657593910169
4.890377658920598 148.85543646624225 0.9433246610818676
4.895605213874014 151.06982592972398 0.9439368658743911
4.9008327688274305 147.83759305502915 0.932866035935259
4.906060323780847 147.2019964537587 0.9277384545631355
4.911287878734263 143.74273699170124 0.9049037934996957
4.916515433687679 142.1351629584714 0.8964325920054557
4.921742988641095 142.3904880495441 0.9053194744930085
4.9269705435945115 142.06338764654683 0.9108835976745243
4.932198098547928 146.02266047107867 0.9340202877679991
4.937425653501344 151.52198974382202 0.9520795122686867
4.94265320845476 154.28442324412507 0.9672749179328832
4.947880763408176 152.92188110482144 0.9595231734037712
4.9531083183615925 152.91487507198943 0.9631548267617553
4.958335873315009 149.93103306251308 0.9539486227871814
4.963563428268425 147.35312410286483 0.9430706917274141
4.968790983221841 146.2807254605097 0.9395683452815522
4.974018538175257 141.6766092064708 0.9197934150832521
4.9792460931286735 145.98916078027693 0.9259301381367027
4.98447364808209 153.4576168091887 0.9418188092832329
4.989701203035506 157.41287423746962 0.9362895097941768
4.994928757988922 161.07770738213665 0.9200160989794613
5.000156312942338 160.83731638697517 0.9039735376593268
5.0053838678957545 161.37113241318667 0.8837920117028093
5.010611422849171 164.67148669688933 0.8876074403166229
5.015838977802587 166.5758032100474 0.8915631609261617
5.021066532756003 168.98497779319786 0.8983494118239123
5.026294087709419 169.18662561529777 0.8994129656040968
5.0315216426628355 165.39395305307931 0.9001285388565133
5.036749197616252 162.26528653011465 0.9056557116231227
5.041976752569668 158.12188946624093 0.9048324204807351
5.047204307523084 156.4847732093059 0.9086961261149646
5.0524318624765 157.1941422284731 0.9024913757592424
5.0576594174299165 159.1887421211986 0.8953866460244281
5.062886972383333 161.46248643429422 0.8919859340880021
5.068114527336749 163.35216316535116 0.8845152885269749
5.073342082290165 166.06285539227096 0.8738678842985517
5.078569637243581 169.14766152557382 0.8570914875408697
5.0837971921969975 173.67188830071808 0.8470676021821485
5.089024747150414 181.19364509250755 0.8483409441533185
5.09425230210383 190.20861665029506 0.8565304877110301
5.099479857057246 204.12496977157764 0.8676935269815358
5.104707412010662 222.42215457471153 0.8895908882189761
5.109934966964079 240.29680223652403 0.9030069489360142
5.115162521917495 261.5823683276706 0.9264156545394144
5.120390076870911 282.91857964782514 0.9529126267089931
5.125617631824327 303.9590063856326 0.9750638048974138
5.130845186777743 320.54568911758395 0.9951166940171785
5.13607274173116 325.9656941336005 1.003041477884218
5.141300296684576 318.6161531386047 0.9976598138616295
5.146527851637992 302.58739303601845 0.980226213969996
5.151755406591408 280.16929746782887 0.9549187300203928
5.156982961544824 257.30799751843983 0.9363159531728312
5.162210516498241 233.15578797604994 0.9137423578268185
5.167438071451657 209.42057188836284 0.8999574344926583
5.172665626405073 190.55603649692085 0.8847055720575439
5.177893181358489 179.88837463526227 0.8800250916018305
5.183120736311905 173.76529014636705 0.8885992999017802
5.188348291265322 167.15806213421078 0.8781049655724007
5.193575846218738 162.09898154440768 0.8740985858523471
5.198803401172154 158.20039812159678 0.8745735974266151
5.20403095612557 156.0231648734394 0.8791916422265204
5.209258511078986 158.73380198527926 0.9038656720426103
5.214486066032403 159.91507522024284 0.9156895874738552
5.219713620985819 158.35816316299565 0.9194923063346663
5.224941175939235 159.35582971291473 0.9228958964528531
5.230168730892651 163.28910547563027 0.9307871061670582
5.235396285846067 161.14316947146935 0.9175590268021575
5.240623840799484 156.92906101692617 0.8946084163273245
5.2458513957529 153.62918034949297 0.8948672773431033
5.251078950706316 150.24349482256764 0.8822928490752026
5.256306505659732 154.25813622276755 0.8995904516456439
5.261534060613148 152.3246182848979 0.8935309638012969
5.266761615566565 149.28739631487204 0.8780723708652338
5.271989170519981 144.0920795836624 0.863756514184211
5.277216725473397 146.57659436801728 0.8737748217519307
5.282444280426813 145.89254519795358 0.8853258638482359
5.2876718353802294 148.64927353133643 0.9021165342712597
5.292899390333646 146.48209613638178 0.891111835796911
5.298126945287062 144.5259970435113 0.8764797474495927
5.303354500240478 147.36115432434102 0.8712504995947562
5.308582055193894 147.64020412743406 0.8677389768637598
5.3138096101473105 148.49686461219127 0.864872653949008
5.319037165100727 151.60027482951767 0.8633547772450137
5.324264720054143 151.3890051171198 0.8670578548042948
5.329492275007559 152.179470785625 0.8789340646466507
5.334719829960975 143.40698356279628 0.8597186992312731
5.3399473849143915 140.5112243502807 0.8681574202397008
5.345174939867808 137.29117259084347 0.8553883044544675
5.350402494821224 138.86988511193374 0.8493702951980302
5.35563004977464 142.62187575402973 0.8550737198873798
5.360857604728056 146.09827458721074 0.8503205468533143
5.3660851596814725 148.4229637947219 0.8530527810935307
5.371312714634889 150.210947794616 0.8523549706443346
5.376540269588305 155.3391330496133 0.8706749083270082
5.381767824541721 155.12237139191797 0.8719382059328897
5.386995379495137 157.75039481072162 0.8865527615998966
5.3922229344485535 156.7859487000023 0.8794637604003134
5.39745048940197 152.9528608309328 0.8650255368983519
5.402678044355386 155.14715393728073 0.8558060800893939
5.407905599308802 156.43596897323135 0.8526992160823337
5.413133154262218 160.52302066615002 0.8590906133230105
5.4183607092156345 161.86433557612054 0.8500031139309594
5.423588264169051 166.35352385938012 0.8477551766862631
5.428815819122467 166.8598794643898 0.8318012592158828
5.434043374075883 167.8558840511078 0.822747870649075
5.439270929029299 169.81685129950756 0.8260186218719329
5.4444984839827155 172.33758522048015 0.8287533733633069
5.449726038936132 176.41097475915717 0.8376450188743572
5.454953593889548 180.24281777824717 0.8479704379659757
5.460181148842964 176.7842787831652 0.8415796255655862
5.46540870379638 172.03024040495208 0.8366519006231307
5.4706362587497965 167.2178526698649 0.8304121612463649
5.475863813703213 165.42928344463996 0.8391895932657387
5.481091368656629 164.94293430235686 0.8455191144481352
5.486318923610045 163.08548146422675 0.843623754566484
5.491546478563461 157.624833074798 0.8343720397895257
5.4967740335168775 153.8855804857558 0.8205383070344352
5.502001588470294 153.90652027077388 0.818723601323421
5.50722914342371 153.5158964925916 0.8147854956785503
5.512456698377126 156.6102003214799 0.8166770998118994
5.517684253330542 160.33895342002526 0.8263128917396761
5.522911808283959 162.93074054923267 0.8319094674788682
5.528139363237375 168.7140176758619 0.8401656629908808
5.533366918190791 173.05841548463434 0.8470325794585739
5.538594473144207 172.37452201183297 0.8449144631781595
5.543822028097623 170.36701264918779 0.8296843224699926
5.54904958305104 168.9764259929926 0.8194588774734717
5.554277138004456 169.47139723458815 0.811859932515705
5.559504692957872 172.6584664003231 0.8078205232456758
5.564732247911288 176.57066496638353 0.806794162570035
5.569959802864704 181.9814134775423 0.8094481936224731
5.575187357818121 187.39626301786092 0.8116279294614075
5.580414912771537 197.26229828421424 0.8232871464736395
5.585642467724953 203.00375314058587 0.8266910789887798
5.590870022678369 210.98450465384127 0.8333116335410179
5.596097577631785 210.98395811833745 0.8245367528114084
5.601325132585202 212.6896506122516 0.8189120680654525
5.606552687538618 222.7704591000378 0.8337738620508561
5.611780242492034 232.04819704608184 0.8416658134225995
5.61700779744545 244.0953998122259 0.8555383904422268
5.622235352398866 260.2418555053427 0.8719145470682144
5.627462907352283 284.55367196158846 0.8980689409570134
5.632690462305699 316.65566130004726 0.9369198017538997
5.637918017259115 355.0444110576585 0.9847782075952789
5.643145572212531 404.31742934252634 1.0441936577652526
5.648373127165947 457.2322191323148 1.107245934318805
5.653600682119364 504.42269338011494 1.1599922229446817
5.65882823707278 543.3196330866626 1.2014970799868627
5.664055792026196 565.7960048107846 1.224062319443666
5.669283346979612 585.7257753896938 1.2447891495904104
5.674510901933028 598.9598292707235 1.2564135999595778
5.679738456886445 606.6186635383656 1.2620741588908384
5.684966011839861 608.4903388593858 1.263186900069366
5.690193566793277 604.0876315504928 1.2586189883363599
5.695421121746693 601.4480237656663 1.2586099103363946
5.700648676700109 598.4510149559891 1.2554783911259337
5.705876231653526 591.7364231513333 1.246907151094489
5.711103786606942 577.4709390704933 1.228221398722695
5.716331341560358 569.7465626417976 1.2195410088085499
5.721558896513774 565.6408920056947 1.2155155890464844
5.7267864514671905 563.5533601811114 1.2154023377598506
5.732014006420607 556.686889738775 1.207998917291509
5.737241561374023 548.1337676260666 1.1975049737447392
5.742469116327439 541.3267692696531 1.1883181800503748
5.747696671280855 543.8772631740748 1.1899417541689215
5.7529242262342715 549.5834831911408 1.1966692489052944
5.758151781187688 556.4972216746582 1.2030549654668876
5.763379336141104 566.9645493006068 1.2139693111040786
5.76860689109452 580.8140195332795 1.226990667691304
5.773834446047936 601.0735398674548 1.2473147437090637
5.7790620010013525 611.5398300036405 1.2579249288111238
5.784289555954769 608.8184326415601 1.2530951506754628
5.789517110908185 598.7728263270043 1.2414671827575103
5.794744665861601 570.9649111889943 1.2113620319488942
5.799972220815017 534.0174017211615 1.1726328806578383
5.8051997757684335 489.8298466960009 1.1260476733304101
5.81042733072185 437.8759517119193 1.0690436251281583
5.815654885675266 385.2718225229424 1.0123279065145427
5.820882440628682 336.40747105814603 0.9559319685241076
5.826109995582098 296.81882621803146 0.9103111169851649
5.8313375505355145 264.9124366370897 0.8756303852605892
5.836565105488931 239.40960594015547 0.8451167101161013
5.841792660442347 218.12018475649745 0.8165126850617094
5.847020215395763 204.1859281651473 0.8001199391815816
5.852247770349179 197.01574415160638 0.792710396853702
5.8574753253025955 193.18875301799704 0.7974178355837223
5.862702880256012 190.79295457038256 0.8067161807722212
5.867930435209428 190.71247582798426 0.8103308575234957
5.873157990162844 189.79151308009367 0.8100058617326433
5.87838554511626 186.1398192418012 0.7937500687383919
5.8836131000696765 180.95108192356378 0.7809862054540737
5.888840655023093 177.10646306669238 0.7725467817662661
5.894068209976509 175.41881664910395 0.7693569474661577
5.899295764929925 178.39281950047544 0.7807861959127956
5.904523319883341 181.801729609772 0.7906307871039334
5.9097508748367575 184.63070399913926 0.8017627889636522
5.914978429790174 186.4173349518751 0.804287958537798
5.92020598474359 185.77387232401992 0.7967149167088986
5.925433539697006 185.7150620344119 0.7932769096504793
5.930661094650422 184.55804978205083 0.786034029594163
5.9358886496038386 183.14910053384293 0.7817989742233935
5.941116204557255 187.07040899718118 0.7868863019528471
5.946343759510671 191.5893652925497 0.7905114849653867
5.951571314464087 194.49752137898494 0.7985302297263546
5.956798869417503 199.07163834525377 0.807661758693117
5.96202642437092 198.91763531083163 0.8040427858369437
5.967253979324336 199.5798101598609 0.8097762988091911
5.972481534277752 209.48425078032525 0.8266095883366336
5.977709089231168 218.62144047990958 0.8382617602668431
5.982936644184584 225.27801586841028 0.8464096488466322
5.988164199138001 234.297988632651 0.8533751650431662
5.993391754091417 241.0921691325263 0.8590568458144762
5.998619309044833 252.79147056936586 0.8738716953152738
6.003846863998249 273.76822920210606 0.9023913366331945
6.009074418951665 295.06590601643876 0.9282623224842349
6.014301973905082 319.5521738416077 0.9610815404223138
6.019529528858498 349.23572020972614 1.001168725809745
6.024757083811914 382.52040726404056 1.044524873846411
6.02998463876533 420.54845663797164 1.09160400349954
6.035212193718746 469.7576507990099 1.1510497084565696
6.040439748672163 528.667459051385 1.2196051078062624
6.045667303625579 596.6151905639525 1.2935124021637
6.050894858578995 679.9901616287264 1.3804914842873814
6.056122413532411 764.3345847675843 1.4651048432309992
6.061349968485827 849.4895790909801 1.544642848364526
6.066577523439244 942.1943279355952 1.6291701298692978
6.07180507839266 1017.4482358957348 1.6950198131471137
6.077032633346076 1077.0071363786267 1.745998934429057
6.082260188299492 1110.565103091954 1.7742887746369769
6.087487743252908 1115.0248747580101 1.7777365519722896
6.092715298206325 1093.5918821447158 1.7614000464519834
6.097942853159741 1055.2080825657863 1.7322815127051199
6.103170408113157 998.7385164489424 1.6867403766599363
6.108397963066573 927.0667843148198 1.626037469260471
6.113625518019989 846.9858864575655 1.556570450786981
6.118853072973406 768.3885650103821 1.4847409587956792
6.124080627926822 683.9659799616446 1.4036708585977664
6.129308182880238 603.193140239601 1.320409652632939
6.134535737833654 531.8975875007917 1.2452970144136182
6.1397632927870704 470.210770647895 1.1714492315278389
6.144990847740487 423.65361137234396 1.1166336906492504
6.150218402693903 386.4342200591112 1.0729856389198928
6.155445957647319 355.24656789639926 1.0381518431581267
6.160673512600735 329.1797447891924 1.0096968909755013
6.1659010675541515 307.3615385117838 0.9829080467932193
6.171128622507568 291.24793554414856 0.963454509484285
6.176356177460984 278.35193518170746 0.9513171733822682
6.1815837324144 265.1163403370399 0.9353403485876656
6.186811287367816 254.25284328975056 0.9275438656938385
6.1920388423212325 249.00246733813893 0.9279724220689143
6.197266397274649 242.59323377376165 0.92042803487234
6.202493952228065 239.18523527293559 0.9185431755000389
6.207721507181481 232.11570000271436 0.896170988810652
6.212949062134897 228.4688488350652 0.8858088761234142
6.2181766170883135 221.34297368646978 0.871301829017189
6.22340417204173 214.2552916981897 0.8587384411681769
6.228631726995146 208.74158632831538 0.8520834657296117
6.233859281948562 207.1691066742738 0.8516922452265677
6.239086836901978 203.5429488408709 0.8434996645774127
6.2443143918553945 201.57288585767833 0.8356161125231554
6.249541946808811 198.71710000815787 0.8252087964462669
6.254769501762227 193.97042870282422 0.8076526973687151
6.259997056715643 194.7322728056722 0.8073914192538142
6.265224611669059 189.2541182598005 0.7964619275400338
6.2704521666224755 188.8714196266303 0.8048761376542168
6.275679721575892 185.5348343139059 0.8064703060840931
6.280907276529308 187.01877424788998 0.8177699902604695
6.286134831482724 191.71901646455822 0.8335124846336588
6.29136238643614 192.98625589228917 0.8322931392449017
6.2965899413895565 194.60113528247473 0.8301466096210769
6.301817496342973 192.57218923943756 0.81945811594837
6.307045051296389 189.90088233099144 0.8080035115174438
6.312272606249805 187.93288157998833 0.8026813528854477
6.317500161203221 187.96071655060192 0.8000223151335655
6.3227277161566375 188.51381023272737 0.8036010396275463
6.327955271110054 186.12486883764717 0.7988718712805514
6.33318282606347 185.5697252655018 0.7981897164871382
6.338410381016886 184.04079618814245 0.7985091518756076
6.343637935970302 185.36382386653472 0.8049505915261422
6.3488654909237185 183.6452229810519 0.8004065281751142
6.354093045877135 184.82277038954058 0.7999356265015928
6.359320600830551 186.51482602359943 0.7981237818736093
6.364548155783967 190.13204930471895 0.8054711832239253
6.369775710737383 192.42545879167787 0.8057524321487415
6.3750032656908 190.48884032508792 0.8019372181945245
6.380230820644216 187.81392184402833 0.7911131599383233
6.385458375597632 183.51557405902807 0.7762956108262122
6.390685930551048 185.04586677216028 0.7782726833227348
6.395913485504464 185.5213928131695 0.7812812095127462
6.401141040457881 188.1432616532775 0.7932452047309723
6.406368595411297 186.48142511921165 0.7950248759124511
6.411596150364713 183.60485271764048 0.7893322334215497
6.416823705318129 184.0324550477681 0.7856188047063309
6.422051260271545 188.23757697141517 0.7986087607675416
6.427278815224962 191.0450197067994 0.8103764354757735
6.432506370178378 191.2927628721121 0.8052447501616025
6.437733925131794 186.7217019275721 0.7903097352886146
6.44296148008521 186.63291383090075 0.7763533714725044
6.448189035038626 187.58981403284932 0.7753653510833345
6.453416589992043 188.87798906538453 0.7760316886730835
6.458644144945459 192.03222976536657 0.7806083447800748
6.463871699898875 194.35915721190779 0.7837921123949838
6.469099254852291 196.32144431966648 0.7846305119176478
6.474326809805707 197.26689352765104 0.7853442922027882
6.479554364759124 201.46636035290365 0.7949869099146345
6.48478191971254 202.9839048933054 0.7991198000357761
6.490009474665956 201.87488915227206 0.7953205475923847
6.495237029619372 200.08215838936067 0.788533872830434
6.500464584572788 198.7818972163999 0.7762305703378929
6.505692139526205 205.58434087886005 0.786672994143866
6.510919694479621 215.08236765271874 0.8054927936185028
6.516147249433037 218.26427577841886 0.8098795712542325
6.521374804386453 218.95061129597244 0.8098169757542986
6.526602359339869 220.50891273613985 0.8069639397215035
6.531829914293286 227.4115298650796 0.8065574847542497
6.537057469246702 236.97491302571626 0.812314001139499
6.542285024200118 245.041243984125 0.8181762361940587
6.547512579153534 253.991724982036 0.8279503597084712
6.55274013410695 261.38742926342786 0.8355061763611842
6.557967689060367 271.91507267733414 0.8451683796616393
6.563195244013783 281.21749131437986 0.8543319709033917
6.568422798967199 290.5429424483722 0.8616454278492814
6.573650353920615 299.49419552473955 0.8708959565404559
6.5788779088740315 306.4006440307831 0.8786315954869666
6.584105463827448 314.9980609529771 0.8904377923475484
6.589333018780864 313.67640359942857 0.8880710843955629
6.59456057373428 311.383047846176 0.884973942046818
6.599788128687696 302.8453894112224 0.8740979216692019
6.6050156836411125 292.45075580331 0.8603685568714234
6.610243238594529 285.77863316247493 0.8552070826315076
6.615470793547945 277.1333803652081 0.8443580922962028
6.620698348501361 270.18543100985374 0.8346930462594193
6.625925903454777 263.038455779156 0.8261035230710575
6.6311534584081935 257.1630219679355 0.8233300349879618
6.63638101336161 255.07757480129445 0.829751949209029
6.641608568315026 249.98298936917337 0.8225450726014
6.646836123268442 247.1700112518163 0.8172704387791284
6.652063678221858 240.3104169949067 0.8033613969395285
6.6572912331752745 231.23708684840093 0.7891494996095795
6.662518788128691 228.88715654267475 0.7899432685436811
6.667746343082107 225.29939722452923 0.7890783681022921
6.672973898035523 224.75732709651317 0.7902054959857575
6.678201452988939 223.00097843335726 0.7881688249307319
6.6834290079423555 221.84034877362026 0.7923860928408062
6.688656562895772 225.08275216084147 0.7980441971135728
6.693884117849188 224.66606925166795 0.7991372796561934
6.699111672802604 222.20699848268782 0.793767773165067
6.70433922775602 219.61977218872605 0.7862974248644337
6.7095667827094365 217.27400462578606 0.7827731099184694
6.714794337662853 218.86206940899157 0.7869567351088277
6.720021892616269 220.64687670194724 0.7883435290091985
6.725249447569685 219.27536013778015 0.7870679025558541
6.730477002523101 218.01362055490188 0.7811999555430892
6.7357045574765175 220.08933020259818 0.7863535600666326
6.740932112429934 220.23431140822544 0.7860800397415515
6.74615966738335 222.23390836337532 0.7873210116357707
6.751387222336766 220.3748973558656 0.7828525607929485
6.756614777290182 221.46217152835789 0.7834962530378058
6.7618423322435985 220.2849889359305 0.78331957566568
6.767069887197015 222.78963164615797 0.7868056629507383
6.772297442150431 221.74005759044752 0.7839635139468397
6.777524997103847 219.5273007460152 0.7735649993385125
6.782752552057263 215.66098750485762 0.7638553661859576
6.7879801070106796 214.54462689271756 0.7597365235177216
6.793207661964096 212.03333002177033 0.7540329201584489
6.798435216917512 215.41097563903935 0.7618905659964477
6.803662771870928 221.7614136825949 0.7720933257634415
6.808890326824344 225.78467987557732 0.7800489948803294
6.814117881777761 231.43764496244168 0.7866089473289967
6.819345436731177 231.41168877586045 0.7846893829182708
6.824572991684593 231.02047823625503 0.7865068391689115
6.829800546638009 230.09910095249097 0.7840446168996144
6.835028101591425 229.47517953171197 0.7829713686686861
6.840255656544842 230.12042882939502 0.7797353192965776
6.845483211498258 234.7187656130924 0.7873313593558469
6.850710766451674 238.9214565292077 0.7961562124517492
6.85593832140509 244.59083147375782 0.801607248138862
6.861165876358506 246.66734949026443 0.7996257306251503
6.866393431311923 246.78499006363953 0.7948833210041968
6.871620986265339 251.06699714042688 0.8017714729826949
6.876848541218755 249.5316562375847 0.7941867035746136
6.882076096172171 249.2860496726398 0.7915814365899211
6.887303651125587 254.929990869833 0.7992832412630472
6.892531206079004 260.9332136647023 0.8088079191978421
6.89775876103242 267.2209613694238 0.8171292071627282
6.902986315985836 273.62039109131626 0.8256423562669931
6.908213870939252 273.62528823541015 0.8221110333194227
6.913441425892668 278.2054184322371 0.8252039130451356
6.918668980846085 282.03554313603263 0.8286081817985455
6.923896535799501 283.78205012191114 0.8265183935740743
6.929124090752917 291.1525079828695 0.8326135400851371
6.934351645706333 295.15949697121533 0.8348138597956624
6.939579200659749 303.5815700649846 0.8452117444192772
6.944806755613166 310.5083835057843 0.8525819794342323
6.950034310566582 315.1260584653522 0.8570376028386649
6.955261865519998 321.670701297733 0.8636344478395405
6.960489420473414 328.08526572046975 0.8700907404934912
6.96571697542683 341.594510791798 0.8855288744933665
6.970944530380247 354.07662105769026 0.899311632434162
6.976172085333663 373.64466047241774 0.9202810865877002
6.981399640287079 394.60858925588127 0.9425616665487018
6.986627195240495 419.11244572134945 0.9660607575035912
6.9918547501939114 457.58041392813453 1.0076143083611913
6.997082305147328 508.1152616701549 1.0593887819005499
7.002309860100744 575.8018975014186 1.1265872330755617
7.00753741505416 676.8758380158007 1.220395031603895
7.012764970007576 811.3651285833884 1.3341123815230183
7.0179925249609925 974.2992379680036 1.461004150023759
7.023220079914409 1141.0414585450771 1.5798475757585437
7.028447634867825 1283.0721499540423 1.6731564087875948
7.033675189821241 1380.5945138669601 1.7324903064147343
7.038902744774657 1423.0725331036258 1.7554991930417736
7.0441302997280735 1400.1684987903413 1.7402095516267495
7.04935785468149 1326.8201302540906 1.694561382197687
7.054585409634906 1217.1111834869043 1.6214261344938168
7.059812964588322 1093.0543971623551 1.535562690650344
7.065040519541738 975.5992463009143 1.44964066316771
7.0702680744951545 875.3308071151239 1.3732201073879537
7.075495629448571 786.743245368952 1.3015734725383024
7.080723184401987 721.2193803942714 1.244522319194048
7.085950739355403 674.6835303858649 1.2043452687714038
7.091178294308819 642.4298376857187 1.1751149009840305
7.0964058492622355 624.1426638638086 1.1584537147390772
7.101633404215652 605.6733235012192 1.1419220679542388
7.106860959169068 595.7213737388784 1.132754449089895
7.112088514122484 583.4149592904611 1.1218198719558843
7.1173160690759 572.0743608949002 1.1101564794607508
7.1225436240293165 563.0159679913693 1.1019045461746522
7.127771178982733 550.0859159729563 1.0893229748688849
7.132998733936149 543.3267640072341 1.0827197132920694
7.138226288889565 534.9750708965387 1.074068219998274
7.143453843842981 532.2534323382062 1.071546174807201
7.1486813987963975 532.8407370969239 1.0730223295303303
7.153908953749814 530.2875944144491 1.0691286994317601
7.15913650870323 528.270307170179 1.065687688788666
7.164364063656646 524.4750027797002 1.061819606858852
7.169591618610062 518.3397296481778 1.0540224813790822
7.1748191735634785 518.592078035599 1.0539753295926173
7.180046728516895 529.5955721975106 1.063788761409367
7.185274283470311 548.0753239499852 1.080714331421021
7.190501838423727 581.4514833396387 1.111468502837439
7.195729393377143 633.5813455844713 1.1596181852621334
7.2009569483305595 710.5646775717282 1.228410099043085
7.206184503283976 816.5322299147051 1.3149684533109771
7.211412058237392 933.9722553387506 1.4037063096552604
7.216639613190808 1057.8269398710634 1.4928348474068023
7.221867168144224 1176.8801903234257 1.5737246940927554
7.227094723097641 1281.7046487973737 1.6422761390378686
7.232322278051057 1370.004490205677 1.699159252071033
7.237549833004473 1423.0291386882732 1.7299813214813917
7.242777387957889 1424.1657820055261 1.7270259730383657
7.248004942911305 1366.399402221314 1.6898335008328145
7.253232497864722 1258.5664389791948 1.621106945766756
7.258460052818138 1102.9524915940106 1.5173424694883404
7.263687607771554 941.3851792101673 1.4003710869625128
7.26891516272497 790.8384268435927 1.2838587817517535
7.274142717678386 662.9160474874567 1.1783490672463626
7.279370272631803 558.1517799610746 1.0819422976866122
7.284597827585219 473.5031903443474 0.998945408950241
7.289825382538635 417.0361819101482 0.9394153260583531
7.295052937492051 381.08087742163957 0.9005173672507522
7.300280492445467 359.0353501746958 0.876551898246781
7.305508047398884 343.04563169433624 0.859534570701414
7.3107356023523 333.979331868469 0.8485314686077957
7.315963157305716 326.8323149833918 0.8407392543644452
7.321190712259132 320.0308117026899 0.8338750097059828
7.326418267212548 315.8885148940893 0.828269920015841
7.331645822165965 309.75431892103103 0.8219351199150065
7.336873377119381 306.61402094027824 0.8186524800216213
7.342100932072797 302.3055013823718 0.8116327253804955
7.347328487026213 305.9658024158646 0.816787534531611
7.352556041979629 305.6136009575532 0.8155575969850754
7.357783596933046 306.06094759228006 0.8159119476432102
7.363011151886462 307.7338837020776 0.819277050654372
7.368238706839878 303.76370896825904 0.8140913252166267
7.373466261793294 305.0469273528869 0.814761322438801
7.37869381674671 300.0987553662556 0.8077031549860547
7.383921371700127 298.7259362628033 0.8067305076984607
7.389148926653543 297.67413591915437 0.8073936790773419
7.394376481606959 297.4001174693993 0.8084897665635423
7.399604036560375 302.89697120606064 0.8153790192621811
7.4048315915137914 305.9118334500908 0.8171456215528596
7.410059146467208 303.05629743583745 0.8109372537859166
7.415286701420624 301.89470723396215 0.8095848360673538
7.42051425637404 299.1026441502148 0.8076724603815392
7.425741811327456 297.95113387398777 0.8112340370156084
7.4309693662808725 305.72841948673783 0.8218264956935369
7.436196921234289 307.06573558818667 0.8243228038094749
7.441424476187705 307.33353585669556 0.8199739495828428
7.446652031141121 308.6442642055742 0.8174760540408169
7.451879586094537 308.8261974169056 0.8165688584440188
7.4571071410479535 313.3748454262835 0.8189255236052911
7.46233469600137 313.6633470968607 0.8186294837820552
7.467562250954786 318.8913183467608 0.8250914194982816
7.472789805908202 321.80535999278806 0.8290685836602525
7.478017360861618 324.53081090352265 0.833824332946368
7.4832449158150345 327.91024692187545 0.8358119764309285
7.488472470768451 328.4298120024988 0.8327594049219926
7.493700025721867 333.9886603342605 0.8399806052456645
7.498927580675283 344.7589349914147 0.8518184758594596
7.504155135628699 352.3981086449776 0.8606204818629228
7.5093826905821155 362.756291377547 0.8705926445332687
7.514610245535532 372.6645064913782 0.8795945126068915
7.519837800488948 380.83876578139433 0.8883783776294102
7.525065355442364 389.2523636328694 0.8981155505612698
7.53029291039578 393.08142205567503 0.9001117915436171
7.5355204653491965 394.1014845626411 0.8989572388371416
7.540748020302613 395.12885002465555 0.8987747117574777
7.545975575256029 396.22083119570254 0.8995441150164832
7.551203130209445 398.86174678335476 0.9026228187752718
7.556430685162861 404.32555327357 0.9088922057400384
7.5616582401162775 402.5556709857411 0.907614329209505
7.566885795069694 394.6443920550903 0.8987575926242456
7.57211335002311 386.20608122015267 0.8889095771243991
7.577340904976526 379.55145686231987 0.8815582569327579
7.582568459929942 376.84353466043757 0.8772266312423688
7.5877960148833585 379.42605163752216 0.8804136368720907
7.593023569836775 378.23816300997487 0.8789976627087404
7.598251124790191 379.3314201101948 0.8793515916766097
7.603478679743607 378.3585981776185 0.8788689194302405
7.608706234697023 375.89140657703945 0.8755068371833905
7.6139337896504395 374.22891948700857 0.8730564672593292
7.619161344603856 375.7911382759414 0.8755014394110111
7.624388899557272 379.2713223379055 0.87956694724583
7.629616454510688 382.55919523643905 0.8830916299701662
7.634844009464104 383.4781028681446 0.884294643986681
7.6400715644175206 385.22438403331057 0.8850126863923354
7.645299119370937 389.67302966819926 0.8886743962684531
7.650526674324353 397.4762971487774 0.8957176190687371
7.655754229277769 403.99788447803735 0.9013756790844147
7.660981784231185 408.9717660312882 0.9062120102184242
7.666209339184602 416.70720642506814 0.9136321037651983
7.671436894138018 430.50212171357475 0.9286445975448611
7.676664449091434 448.14037548904463 0.9459778672129046
7.68189200404485 464.46479647366044 0.9606835672882574
7.687119558998266 483.3692192728056 0.9792940693554238
7.692347113951683 499.8073856597787 0.995348607492928
7.697574668905099 516.0473065579623 1.0103250534432353
7.702802223858515 530.0776179540873 1.0216900233630943
7.708029778811931 545.0275303733931 1.0341047139190611
7.713257333765347 555.8088743879151 1.0432265259583469
7.718484888718764 561.2310615298859 1.047736254203892
7.72371244367218 562.7044758722216 1.0493699902185285
7.728939998625596 559.100928900212 1.0442730342229898
7.734167553579012 555.0065333912663 1.0402671649049748
7.739395108532428 555.0175029808692 1.0408549082851826
7.744622663485845 555.2802777519012 1.041059454659477
7.749850218439261 557.9942143942187 1.044210580932471
7.755077773392677 554.7455124840847 1.0409398299804808
7.760305328346093 544.8079285412684 1.0324579179251494
7.765532883299509 533.1333580775333 1.0215149591474897
7.770760438252926 519.8123366723718 1.007521792857507
7.775987993206342 507.8047315044568 0.9941609547433915
7.781215548159758 499.7137552475591 0.985890907046906
7.786443103113174 485.92535428174654 0.9719149879593385
7.79167065806659 474.8549446851862 0.9614474736123775
7.796898213020007 465.5949954958063 0.9528357954494018
7.802125767973423 459.9860263176185 0.9474076111546521
7.807353322926839 456.5538052613947 0.944690533900467
7.812580877880255 451.5291490620822 0.9391552533119409
7.817808432833671 446.56041207716356 0.9332466157103955
7.823035987787088 445.33463266037955 0.931932550792743
7.828263542740504 444.26143945507533 0.9306633506815783
7.83349109769392 443.72694664691727 0.9288190359180802
7.838718652647336 445.99756786927725 0.9306309902927126
7.8439462076007525 448.93404772563804 0.9330410285230047
7.849173762554169 457.43569304141727 0.9411057437619638
7.854401317507585 464.41242129817283 0.9466028199968682
7.859628872461001 469.5116241185168 0.9512948873831559
7.864856427414417 474.67462876841853 0.9560141407431262
7.8700839823678335 478.661657895107 0.9596576818810721
7.87531153732125 490.5137206315584 0.9713949839546012
7.880539092274666 505.3324071479794 0.9847287591589453
7.885766647228082 519.1834082576638 0.9971177632871585
7.890994202181498 531.8639973923414 1.0085592796054228
7.8962217571349145 541.9880983066115 1.0179271741051463
7.901449312088331 552.4585206856315 1.0266419352457945
7.906676867041747 563.7903771467337 1.0360231477630868
7.911904421995163 576.533739728257 1.0466850624688049
7.917131976948579 591.8474719827841 1.0603480857654917
7.9223595319019955 608.9192748668443 1.075582432123887
7.927587086855412 621.5131704716592 1.086484159565913
7.932814641808828 631.6256983876054 1.0949011786344904
7.938042196762244 648.2575746418597 1.1087978931680222
7.94326975171566 661.9157423300336 1.1202593016749425
7.9484973066690765 673.6326188833469 1.1290549533606156
7.953724861622493 680.068279961867 1.1328768805881921
7.958952416575909 683.7256765411333 1.134831095906242
7.964179971529325 691.0670491846568 1.1411057431396359
7.969407526482741 694.7762267874729 1.144477490686392
7.9746350814361575 698.0916355628103 1.1463954804144147
7.979862636389574 697.4972486971466 1.1453143180115741
7.98509019134299 692.0854037173033 1.1388277153129807
7.990317746296406 684.4128257554956 1.1317388949136822
7.995545301249822 673.4775220295752 1.123316079770131
8.000772856203238 660.3129470039029 1.1117884525399075
8.006000411156654 652.341283331093 1.105649444239834
8.01122796611007 642.768002506864 1.0971851489352278
8.016455521063486 632.6754514749045 1.0877568464512786
8.021683076016902 615.2451150648951 1.072391658029531
8.026910630970319 603.3061177355582 1.0612285305803735
8.032138185923735 588.9905375967148 1.0492978294032487
8.037365740877151 578.332399598293 1.0397555278155526
8.042593295830567 574.3489048917606 1.0365504367072773
8.047820850783983 566.8032659825598 1.0304351430743486
8.0530484057374 560.6264274500602 1.0240440647702336
8.058275960690816 552.8315611406116 1.0157378420897127
8.063503515644232 544.6781952196903 1.0071063441757997
8.068731070597648 541.600627046118 1.004015773807306
8.073958625551064 537.2031485573356 1.000027155700666
8.07918618050448 533.7795838396241 0.99644328967847
8.084413735457897 527.1587882052781 0.9903524208761082
8.089641290411313 530.2842234098866 0.9940055559851256
8.09486884536473 527.5577535407815 0.9913437117486333
8.100096400318145 526.891513541028 0.9908838981735993
8.105323955271562 527.5427822150184 0.9889838869230135
8.110551510224978 527.7948787159951 0.9871312232060903
8.115779065178394 532.2559608150162 0.9906080257414227
8.12100662013181 537.2741884865468 0.9963197008167277
8.126234175085226 541.6133436544969 1.0007441196114475
8.131461730038643 548.759936088888 1.0070932370786083
8.136689284992059 563.5254840798826 1.0195816852388153
8.141916839945475 576.6227563068528 1.0301188995521993
8.147144394898891 593.9032248103874 1.0446387711017968
8.152371949852308 615.2691934562508 1.0617788924818832
8.157599504805724 639.2537042385736 1.0817011134196226
8.16282705975914 670.0084831001641 1.1073404919251506
8.168054614712556 699.9131926220184 1.1319577094202875
8.173282169665972 723.4790150695712 1.151019847206851
8.178509724619389 732.3082078506357 1.1572705792659876
8.183737279572805 739.2011366510823 1.1630525962422407
8.188964834526221 735.9348402739892 1.159683572401875
8.194192389479637 728.240506054035 1.152208676751577
8.199419944433053 717.6508300811464 1.1416347250609822
8.20464749938647 704.3159962579543 1.1301149798433743
8.209875054339886 692.0198588223257 1.1203869187024484
8.215102609293302 683.6324773750284 1.1140240221876716
8.220330164246718 677.3327926407419 1.108144875557661
8.225557719200134 674.8309632821349 1.106894992572136
8.23078527415355 672.8926302164306 1.1061357759276675
8.236012829106967 672.9784858790684 1.1066227548119099
8.241240384060383 667.8504643410686 1.1006561280453409
8.2464679390138 663.8773422226627 1.09554634119645
8.251695493967215 659.733817874463 1.091699660294563
8.256923048920632 656.5531781993715 1.0886225495977138
8.262150603874048 652.0398367318069 1.0845683984657686
8.267378158827464 649.5906691680541 1.0824668233362158
8.27260571378088 649.0791094088802 1.081165971585364
8.277833268734296 648.822669448325 1.0803952315652605
8.283060823687713 643.7689327283023 1.0758003443567343
8.288288378641129 635.0012545078359 1.069473138161767
8.293515933594545 629.3100721104761 1.0647792103975937
8.298743488547961 626.9752428692217 1.0621957264911046
8.303971043501377 631.1174189810064 1.0646455500859255
8.309198598454794 636.3861723031605 1.0684385766049374
8.31442615340821 641.8774017214421 1.072438814757378
8.319653708361626 648.7655360877345 1.0774476134162263
8.324881263315042 654.1848775822433 1.0818301887318171
8.330108818268458 662.0572415727884 1.0880770312415922
8.335336373221875 665.7666053805689 1.0910412937433052
8.34056392817529 676.3144931869834 1.0981899184438457
8.345791483128707 680.0463071744817 1.1008765008477335
8.351019038082123 682.6155725168468 1.1026429004830776
8.35624659303554 685.138656849731 1.1046711936881597
8.361474147988956 685.5668979657913 1.104615322734611
8.366701702942372 689.3538889978229 1.1067687078163972
8.371929257895788 697.0648599632349 1.1123121942595686
8.377156812849204 698.5487971822246 1.113784091022877
8.38238436780262 701.307940284621 1.1168549748888226
8.387611922756037 693.5913302234643 1.1107128301007072
8.392839477709453 684.5477873189508 1.1028555300592788
8.398067032662869 668.4616928184479 1.088938312613703
8.403294587616285 653.3017228292167 1.075943624370652
8.408522142569701 642.2334698656149 1.0666701145758581
8.413749697523118 628.3739889617547 1.054341059650281
8.418977252476534 617.8501021949545 1.0455937528161277
8.42420480742995 605.6210541581304 1.0342623802457356
8.429432362383366 597.1433637670638 1.0274813591345182
8.434659917336782 587.8626111353685 1.0194550697484455
8.439887472290199 578.4409602291984 1.0101958078754139
8.445115027243615 570.194142107393 1.0030297589758594
8.450342582197031 559.3365666295257 0.9934018539237518
8.455570137150447 553.8954729695336 0.9882860342647126
8.460797692103863 546.4343554560088 0.9819226878764941
8.46602524705728 543.5647786717919 0.9789919386963364
8.471252802010696 540.9535793064032 0.9763682575833222
8.476480356964112 535.9117692324406 0.9713935281392688
8.481707911917528 534.2299435342549 0.9697502591358146
8.486935466870944 529.6452136048438 0.9651651088847593
8.49216302182436 527.3173444843145 0.9622861135846911
8.497390576777777 527.4307953467811 0.9615555361113356
8.502618131731193 530.0611572901792 0.9625939157952864
8.50784568668461 527.753378364382 0.96030092939516
8.513073241638025 524.8509700114636 0.95675378368286
8.518300796591442 520.8147635954148 0.9531931286133403
8.523528351544858 516.7978593091478 0.9507237344345045
8.528755906498274 518.0160444582043 0.9518995358985929
8.53398346145169 517.6071775866113 0.9519796483476892
8.539211016405106 514.6229662410342 0.9485759483251761
8.544438571358523 516.0857636606278 0.949170001477444
8.549666126311939 513.1848273481756 0.9466026019958502
8.554893681265355 514.022887351983 0.9476968897290121
8.560121236218771 515.8870898398835 0.9476858638973792
8.565348791172188 516.4527612682938 0.9471169782498771
8.570576346125604 518.9733588202647 0.9487451060154971
8.57580390107902 517.8449189608227 0.9472454071626853
8.581031456032436 520.242352851736 0.9497216429774838
8.586259010985852 520.0414093578215 0.9497547747265875
8.591486565939269 520.3100694725159 0.9496450673776902
8.596714120892685 521.7418323689365 0.950594418837509
8.601941675846101 520.2830346552154 0.948608657354863
8.607169230799517 521.3301051644619 0.9494283037241712
8.612396785752933 522.5999070459468 0.9502963415444804
8.61762434070635 522.0655347839743 0.9493824112445371
8.622851895659766 524.6152250286071 0.9521185622900832
8.628079450613182 528.5435442064573 0.954553080927255
8.633307005566598 533.4829086264791 0.958516053221607
8.638534560520014 538.2849575078279 0.9622036219482484
8.64376211547343 546.3919358146788 0.9696649633290554
8.648989670426847 553.8177098831845 0.9761981193379996
8.654217225380263 558.7451553344823 0.9805293483360882
8.65944478033368 565.9548761815886 0.9861595901865601
8.664672335287095 569.2863293113763 0.9886071985990234
8.669899890240512 574.4064423540098 0.9928598662081705
8.675127445193928 579.7864507521236 0.9968662012939267
8.680355000147344 591.429824797064 1.0058679324719302
8.68558255510076 603.2430870086224 1.015544990687619
8.690810110054176 615.4427477773363 1.0250501797780698
8.696037665007593 624.480903757394 1.0305807196709598
8.701265219961009 638.6656801437407 1.0414728601487344
8.706492774914425 654.6368129494474 1.0540913307792805
8.711720329867841 672.8658096100453 1.0698403866328177
8.716947884821257 683.6917415209441 1.0774660132828822
8.722175439774674 687.4169179369298 1.0799330003368408
8.72740299472809 685.6123181668496 1.077289902875964
8.732630549681506 684.0166515517557 1.077498936976208
8.737858104634922 679.3240997661659 1.073904963967691
8.743085659588338 674.7759712526409 1.0711388555059373
8.748313214541755 669.5871815961756 1.0672658954711522
8.75354076949517 661.2673958110648 1.0610372129590162
8.758768324448587 655.9661787119328 1.0565663013678306
8.763995879402003 647.1979647128632 1.048696637376344
8.76922343435542 633.1517900242752 1.0357066798803047
8.774450989308836 619.8704992692576 1.0243415628901236
8.779678544262252 607.6482303477917 1.013127521762851
8.784906099215668 598.1713716398699 1.0037450058466093
8.790133654169084 593.4362692202843 0.9984451498521485
8.7953612091225 586.6345642244135 0.9926393571526426
8.800588764075917 583.7636730620865 0.9897292463468736
8.805816319029333 581.7590536286094 0.9888502624387768
8.811043873982749 586.4457876773903 0.9935526527320516
8.816271428936165 583.6241219960664 0.9913879414538855
8.821498983889581 578.1061131261497 0.986098266160718
8.826726538842998 573.7418905164769 0.9823710430025256
8.831954093796414 570.7833025439678 0.9789315808517794
8.83718164874983 570.5808710660701 0.9783177446621709
8.842409203703246 567.0028209783706 0.9746621288542272
8.847636758656662 560.9802400786036 0.9693474060322057
8.852864313610079 560.2375999691651 0.9692009261849437
8.858091868563495 565.2742659539934 0.9724497208866664
8.863319423516911 569.5974155845917 0.9748830473453128
8.868546978470327 570.214763603759 0.975163658709288
8.873774533423743 570.0546143033754 0.9747659547358289
8.87900208837716 568.8312365157318 0.9736792608035436
8.884229643330576 571.43408368213 0.9752020963261282
8.889457198283992 575.2395263667584 0.9784384556896876
8.894684753237408 578.3652270438187 0.9822879171029143
8.899912308190824 582.6453238255643 0.9865915881946912
8.90513986314424 582.3124389461983 0.9859848419925175
8.910367418097657 583.2030770369976 0.9859541621593336
8.915594973051073 583.660184707588 0.9852736537011698
8.92082252800449 582.3448869454452 0.9815730275589744
8.926050082957905 585.0400057410176 0.9831123202370156
8.931277637911322 589.6143906856004 0.9864595503755587
8.936505192864738 594.9630700672489 0.9909075471434327
8.941732747818154 598.5520756026491 0.9946868403488288
8.94696030277157 598.2278621976311 0.9942983487989963
8.952187857724986 602.0288062912487 0.9977094134529236
8.957415412678403 602.7614789235904 0.9975821589678836
8.962642967631819 608.8867001595768 1.0014390630780654
8.967870522585235 614.2561141181263 1.0051718925978865
8.973098077538651 619.3221672945025 1.008621088609452
8.978325632492067 622.3361861191938 1.010993219194576
8.983553187445484 627.5118881091862 1.0151942379350263
8.9887807423989 634.4493523124612 1.0202020182830083
8.994008297352316 640.3675055845324 1.024972394570354
8.999235852305732 643.4347492256609 1.028095773247014
9.004463407259149 646.6374497555196 1.0299223477655397
9.009690962212565 651.1470120296864 1.0327265679799011
9.014918517165981 661.5191783870534 1.0395372656344852
9.020146072119397 679.3732200226029 1.0531797996456378
9.025373627072813 693.6665754290871 1.0642949006727336
9.03060118202623 707.1531360953745 1.0741558643267046
9.035828736979646 720.3080505695968 1.084199919161142
9.041056291933062 734.5861051723225 1.0941736870856649
9.046283846886478 749.7984262592677 1.1048294852192544
9.051511401839894 765.3221999561262 1.1157288217810182
9.05673895679331 782.194995991663 1.1272499930146231
9.061966511746727 803.316096529935 1.1419900437339372
9.067194066700143 825.689078998473 1.157302171953353
9.07242162165356 847.2529008583797 1.1709034429142935
9.077649176606975 867.418189178506 1.1843116041476918
9.082876731560392 883.8081835585049 1.1951353571710985
9.088104286513808 900.303099607701 1.2060270220963856
9.093331841467224 909.3726841592255 1.2115168127202862
9.09855939642064 910.8942358964107 1.211817432588071
9.103786951374056 906.6400007174191 1.2076987996707886
9.109014506327473 896.0886538241781 1.1991460917370145
9.114242061280889 885.6892950584465 1.1926660777553575
9.119469616234305 874.6722967382706 1.185307135225809
9.124697171187721 862.7056898386242 1.1769720682110782
9.129924726141137 852.9567141778448 1.1701128806564096
9.135152281094554 845.6115973278518 1.1656025068330165
9.14037983604797 840.6271673639719 1.1624589399719443
9.145607391001386 844.6980615337544 1.1650604547995882
9.150834945954802 851.1911676177118 1.1694226284276958
9.156062500908218 863.6518911551003 1.1782247120284322
9.161290055861635 874.8547545221414 1.195141841936334
9.16651761081505 888.3286815086813 1.2110445857281213
9.171745165768467 897.3086439140272 1.2222203995493104
9.176972720721883 903.3372256206809 1.2303227682332722
9.1822002756753 902.595379238353 1.231977057194183
9.187427830628716 901.5339016620841 1.2337850337116014
9.192655385582132 892.2536306030903 1.2281785927871023
9.197882940535548 884.0072962233153 1.224430098012155
9.203110495488964 871.8288386747275 1.2182355509717175
9.20833805044238 861.8522306199296 1.2140493423701164
9.213565605395797 856.5216746122771 1.2121426980040946
9.218793160349213 845.8601102757475 1.2067769690154888
9.224020715302629 836.6811748833377 1.2026649140153693
9.229248270256045 826.3461446803284 1.1963344340730775
9.234475825209461 814.3679119818173 1.1892559037034875
9.239703380162878 806.7152845368448 1.1853978723360705
9.244930935116294 801.3241439165719 1.1821679330899861
9.25015849006971 797.6913651913771 1.1816577968978013
9.255386045023126 789.0137002350435 1.1763595499463269
9.260613599976542 784.9988439598188 1.1744527272137515
9.265841154929959 780.840225434302 1.171790905167
9.271068709883375 778.5774182317246 1.1701716321972455
9.276296264836791 787.5165537831724 1.1784534739480952
9.281523819790207 795.2205002135559 1.1870553080242845
9.286751374743623 802.260806651345 1.1939594974679963
9.29197892969704 811.4386493237997 1.2021431098980635
9.297206484650456 819.7535175518022 1.2087106793749742
9.302434039603872 829.8072849434658 1.2165638415020548
9.307661594557288 838.9846406344348 1.224879851982929
9.312889149510704 840.3174623899873 1.226813362462947
9.31811670446412 837.1249088301945 1.2254206799233451
9.323344259417537 828.8159326983028 1.2207644169811034
9.328571814370953 815.2505763435287 1.2113390623391038
9.33379936932437 800.21027924155 1.2001428611512788
9.339026924277785 777.8481366784545 1.184719010703762
9.344254479231202 757.8967791629004 1.1709156801100267
9.349482034184618 740.0409470099661 1.1572965965057025
9.354709589138034 725.9452969397145 1.1473869475803788
9.35993714409145 714.7481834143751 1.1394571634845638
9.365164699044866 704.051642151265 1.13192679896166
9.370392253998283 692.639810896463 1.124220152030604
9.375619808951699 683.4891429987782 1.118543018541783
9.380847363905115 676.414417177441 1.113036430659209
9.386074918858531 672.2886752318618 1.1102404358784956
9.391302473811947 672.5768803655764 1.1106269395553108
9.396530028765364 669.3956754839154 1.1091556420346136
9.40175758371878 667.9746032314753 1.1084794553009356
9.406985138672196 666.8823391126481 1.1077462298379774
9.412212693625612 667.0847907368632 1.1061482022889584
9.417440248579029 661.3595265360157 1.090191511929278
9.422667803532445 660.385561184393 1.0838048538953209
9.427895358485861 660.4443923494821 1.0805214315193301
9.433122913439277 661.0711719786456 1.0780088677747708
9.438350468392693 659.5454032809686 1.0742688515471903
9.44357802334611 657.0347484936951 1.0702380270128218
9.448805578299526 657.3187971066536 1.068336097502098
9.454033133252942 657.2794847963108 1.0662539306198282
9.459260688206358 660.2210764112432 1.0673248263850734
9.464488243159774 662.0116434227156 1.0690071972706998
9.46971579811319 658.6340889745153 1.0635938552377677
9.474943353066607 654.8075903889634 1.0587007642265531
9.480170908020023 651.201405179245 1.0533598842569822
9.48539846297344 651.461674649609 1.0523102045929678
9.490626017926855 650.3795904188644 1.0496716332708254
9.495853572880272 653.480810121723 1.0518843173855605
9.501081127833688 657.4427154905902 1.0536603439837144
9.506308682787104 659.3038664911169 1.054071424107406
9.51153623774052 659.7878993428562 1.0524765366905848
9.516763792693936 658.3581177704528 1.050782586806137
9.521991347647353 659.5513145083112 1.0503156989222588
9.527218902600769 659.1665566139425 1.0488973854514558
9.532446457554185 663.11926024291 1.0516397503106056
9.537674012507601 664.8324234265016 1.0527277841571727
9.542901567461017 666.5484195753862 1.052831652047335
9.548129122414434 670.807479729584 1.0556656118395678
9.55335667736785 672.7286362022055 1.0562045477922586
9.558584232321266 671.0180785060072 1.0541486232908404
9.563811787274682 671.8504072659418 1.054038817937108
9.569039342228098 667.9170617025887 1.0497960156805974
9.574266897181515 658.7687284129852 1.0412851222128912
9.57949445213493 660.8932870649277 1.042439212084052
9.584722007088347 663.7653152541058 1.0439639842859076
9.589949562041763 669.1025731592621 1.0480573884514244
9.59517711699518 672.7088574316805 1.0498282598688133
9.600404671948596 671.9316523266041 1.0486770195745547
9.605632226902012 672.199327423694 1.0478515100020076
9.610859781855428 674.5548782154056 1.0485520949577456
9.616087336808844 672.6173336689693 1.046772375285014
9.62131489176226 673.5702968501713 1.046586755699057
9.626542446715677 674.6299413432567 1.0474586028447852
9.631770001669093 675.9267943926743 1.049420926348146
9.636997556622509 674.2579522019361 1.0475159050664324
9.642225111575925 680.0605170178204 1.0506566823190209
9.647452666529341 684.1554985807468 1.053329313985108
9.652680221482758 686.3334971772215 1.0549413224081943
9.657907776436174 687.4341612329032 1.0546058480580187
9.66313533138959 682.90315796719 1.0491199945319856
9.668362886343006 686.0722091544407 1.0516842293667652
9.673590441296422 688.2866933701938 1.0541011759934362
9.678817996249839 692.7675600344002 1.0557653937982912
9.684045551203255 692.4022018027649 1.0546450992629144
9.689273106156671 697.6433355205031 1.0571109689146865
9.694500661110087 702.1826924516737 1.0595273227029365
9.699728216063503 705.2480860193579 1.0612946743010183
9.70495577101692 708.8019892235056 1.0632718693744645
9.710183325970336 709.7933201679964 1.0641379196808205
9.715410880923752 713.1336480832276 1.0655462473307409
9.720638435877168 717.9101985265559 1.068245245688342
9.725865990830584 715.8490810876156 1.0665248437678128
9.731093545784 713.449109303518 1.0639332287471852
9.736321100737417 710.8570098830965 1.0611733272092274
9.741548655690833 713.9864978532397 1.0631509316509447
9.74677621064425 713.8859776717595 1.0616016646648263
9.752003765597665 716.0176748866038 1.0631100830949913
9.757231320551082 717.0319102232115 1.063884794294267
9.762458875504498 715.7907714887227 1.0629136202690075
9.767686430457914 716.1862618866124 1.0629928747513486
9.77291398541133 715.7353125737199 1.0620083839916408
9.778141540364746 715.6042860516425 1.0609063228547448
9.783369095318163 715.2133979347487 1.0603667399389274
9.788596650271579 710.880561264368 1.0564763842011515
9.793824205224995 707.8595864151566 1.053880773840706
9.799051760178411 710.1328433838374 1.0545921587770006
9.804279315131827 705.78790470616 1.0507773300387184
9.809506870085244 702.0459773464089 1.047479820707448
9.81473442503866 700.3718514637698 1.0450495611928257
9.819961979992076 697.3845194254028 1.0416711549493527
9.825189534945492 698.3309546971791 1.0416296245114551
9.830417089898909 700.3541216933401 1.042936703604393
9.835644644852325 700.0435659945875 1.0410739273000993
9.840872199805741 698.4292748075699 1.0392451053309155
9.846099754759157 698.363035262198 1.03931722699463
9.851327309712573 696.6246351938518 1.0392569402808058
9.85655486466599 696.070482463897 1.0381727812410495
9.861782419619406 694.9423948061592 1.0369784651968583
9.867009974572822 696.6699616364859 1.0361252112158135
9.872237529526238 697.8212531080086 1.036344445379185
9.877465084479654 696.5096628945914 1.0355712648066113
9.88269263943307 697.6572988210094 1.0362328181225302
9.887920194386487 698.71968393072 1.0369121698758497
9.893147749339903 701.4905966947965 1.0392234304525312
9.89837530429332 705.1292809499904 1.0412188487265177
9.903602859246735 708.2072127218211 1.0429392683512109
9.908830414200152 713.1252963313374 1.0461839355254934
9.914057969153568 722.1213325079244 1.0524900530043733
9.919285524106984 728.7073702189209 1.0568990358483483
9.9245130790604 731.6848684233582 1.0576077940970514
9.929740634013816 733.1108127054314 1.057445229987321
9.934968188967233 735.0406971047306 1.0584259470319415
9.940195743920649 734.9953059015189 1.0582993124983717
9.945423298874065 739.9023773212493 1.0620652757385685
9.950650853827481 740.1229363972045 1.0620003115886751
9.955878408780897 743.8561952114544 1.064485989963533
9.961105963734314 746.3882268013149 1.0663457120948754
9.96633351868773 743.7998898655181 1.0642678964153176
9.971561073641146 741.8682155864813 1.0621111439994861
9.976788628594562 739.0621745192508 1.0588928615657405
9.982016183547978 734.9410797303517 1.0556272989916586
9.987243738501395 730.0141448877382 1.050275787376715
9.99247129345481 727.3537373760253 1.0475645988891493
9.997698848408227 726.3649070263538 1.0466313222531727
10.002926403361643 724.8982954407812 1.0450747609637372
10.00815395831506 717.2146213491006 1.0386873193330224
10.013381513268476 709.8479775280775 1.032608994763839
10.018609068221892 704.7721222484819 1.0282460422293744
10.023836623175308 704.4460632555798 1.028247988626192
10.029064178128724 708.2435112441042 1.0308278058440508
10.03429173308214 714.8984895225711 1.035489684079188
10.039519288035557 717.9404454648808 1.0374408105754682
10.044746842988973 718.3764774310291 1.037370173321847
10.049974397942389 712.4498316808181 1.0328160226822838
10.055201952895805 707.7685384780366 1.0290354507894712
10.060429507849221 708.7741547395917 1.0294533864774063
10.065657062802638 706.582062506733 1.0279309112725232
10.070884617756054 706.3371398030298 1.0278256636766248
10.07611217270947 704.5256567870554 1.0265342726831543
10.081339727662886 704.62390735963 1.0264148892683314
10.086567282616302 707.0809671380997 1.0282650394496873
10.091794837569719 703.9461622872196 1.0254802254479454
10.097022392523135 701.879433517038 1.0232976077081524
10.102249947476551 704.329861954313 1.0248984423911753
10.107477502429967 705.7097827684335 1.0247595316626963
10.112705057383383 704.14486691462 1.0223078433345096
10.1179326123368 700.6749000332808 1.0200739627554525
10.123160167290216 696.4330509507681 1.0170953769219344
10.128387722243632 691.9163468123447 1.0138679981155376
10.133615277197048 687.5996029853623 1.009230520922186
10.138842832150464 685.0364865396236 1.0061273157540451
10.14407038710388 683.2903296235097 1.0047053796529384
10.149297942057297 685.0077114455074 1.006493945950311
10.154525497010713 681.5059801162644 1.004367237408655
10.15975305196413 678.3904606761054 1.0019273466295806
10.164980606917545 676.8395807068508 1.0004080487974587
10.170208161870962 670.424673013685 0.9947296108425229
10.175435716824378 668.2886863552744 0.9932628883687964
10.180663271777794 664.0188948464466 0.9897846289553756
10.18589082673121 661.6567296414016 0.9875974239777469
10.191118381684626 656.0553042045391 0.9830725461215819
10.196345936638043 651.5649631368436 0.9778634478743509
10.201573491591459 647.4384523307156 0.9747036374152396
10.206801046544875 645.1472664765262 0.9732318133656002
10.212028601498291 642.7686934483161 0.970746071111414
10.217256156451707 641.7041565719942 0.9690610523705473
10.222483711405124 641.3017304905884 0.9689030775040615
10.22771126635854 645.126171593623 0.9727158515674803
10.232938821311956 642.2510828265613 0.9705016789815848
10.238166376265372 639.197327522882 0.9674838160620463
10.243393931218788 636.0054761179763 0.9647721064229533
10.248621486172205 626.7432570570807 0.9577177008991724
10.253849041125621 623.7580437084366 0.9557346888207897
10.259076596079037 619.5995697246299 0.9529104326155547
10.264304151032453 618.5852777173717 0.9519163651310614
10.26953170598587 623.7709970905448 0.9556792459398451
10.274759260939286 628.5066934947926 0.9594802704407135
10.279986815892702 629.6875495941247 0.9600110116396153
10.285214370846118 627.118121918611 0.958341283777401
10.290441925799534 624.3589605687749 0.9552557081527535
10.29566948075295 619.7631577345364 0.9517010481269128
10.300897035706367 618.7536448528853 0.95004127179862
10.306124590659783 620.0838290687304 0.9503061079176041
10.3113521456132 617.19894859995 0.9480391238674211
10.316579700566615 619.1586294756364 0.9491170849151009
10.321807255520032 613.8304313541621 0.9444389759575624
10.327034810473448 612.7335800307533 0.943652323382016
10.332262365426864 609.4634403023324 0.9410521788755509
10.33748992038028 608.8764491531678 0.9406986228280155
10.342717475333696 602.3784379566373 0.9349016887574155
10.347945030287113 598.6987546341185 0.9307721648670787
10.353172585240529 600.0953971550451 0.931859223561374
10.358400140193945 600.012303649426 0.9317730378696719
10.363627695147361 600.1322890021812 0.9317329872993692
10.368855250100777 601.581523515506 0.9326687852638467
10.374082805054194 600.598429428394 0.930721870124943
10.37931036000761 602.1216353878973 0.9317656013390836
10.384537914961026 599.5135528948362 0.9299652253901718
10.389765469914442 596.5936072129897 0.9269575628830603
10.394993024867858 598.1774047432419 0.9277984741101252
10.400220579821275 600.5522643659591 0.9291793500461745
10.40544813477469 598.210488175435 0.9271739477243801
10.410675689728107 596.0777869621095 0.925223537450633
10.415903244681523 592.3442186275402 0.9221211863187918
10.42113079963494 589.7040013503447 0.9200067856455756
10.426358354588356 589.0319413737889 0.9193281538713555
10.431585909541772 585.0596042991335 0.9165429329563726
10.436813464495188 584.4834933015798 0.9162010401341104
10.442041019448604 577.9300195559609 0.9104878709199465
10.44726857440202 573.8671652799982 0.9069354627654
10.452496129355437 570.6940154622264 0.9036010706244815
10.457723684308853 571.3521475773498 0.9042385825721994
10.462951239262269 570.8461998708182 0.9031601980834746
10.468178794215685 562.9115277770817 0.8968349275163027
10.473406349169101 558.8994448832221 0.8937197612706075
10.478633904122518 554.5028060662088 0.8891699256661182
10.483861459075934 557.6059242550787 0.8915011772976242
10.48908901402935 557.6674623491506 0.8913491145543636
10.494316568982766 562.0861636967322 0.8944764628500482
10.499544123936182 560.5518272550912 0.8926247692998461
10.504771678889599 557.0134919346211 0.8899514637959759
10.509999233843015 552.5742872464059 0.886444861237082
10.515226788796431 551.350069634656 0.8852561043599247
10.520454343749847 545.1444155146238 0.8795828383519962
10.525681898703263 545.6576728711472 0.8798897056929372
10.53090945365668 543.3021906272401 0.8772874555243071
10.536137008610096 545.5798379760203 0.8793483710976274
10.541364563563512 544.1076219552547 0.8780378830022166
10.546592118516928 542.9883386575885 0.876795355118063
10.551819673470344 542.3945727009152 0.8762506336268607
10.55704722842376 542.3396398059864 0.8768704317302947
10.562274783377177 543.9328907039852 0.8779177520022342
10.567502338330593 541.4885858868956 0.8753628542438109
10.57272989328401 540.1177711932436 0.8735344411264856
10.577957448237425 535.8719264008821 0.8694907114509028
10.583185003190842 531.7513099035583 0.866566128211436
10.588412558144258 530.633360362682 0.8651136384920988
10.593640113097674 534.1682623280385 0.8674960215248217
10.59886766805109 537.9844665316957 0.8698274274587795
10.604095223004506 537.1342693447167 0.8682213976638216
10.609322777957923 532.1282075146763 0.8644464832350737
10.614550332911339 529.8496638625298 0.8621757138522391
10.619777887864755 529.7457686216668 0.8614782849690511
10.625005442818171 532.2489739309384 0.8640911080057119
10.630232997771587 532.3267256873421 0.8635436355967451
10.635460552725004 529.7981706630438 0.8612650734939417
10.64068810767842 530.86913113497 0.86235160674028
10.645915662631836 534.9699138286941 0.8657906587431082
10.651143217585252 539.3246033481109 0.8692957283133141
10.656370772538668 541.2153102403486 0.8699402386649862
10.661598327492085 540.9578660135818 0.8687463601642248
10.666825882445501 540.4848033377074 0.8681399555569516
10.672053437398917 542.4957981793921 0.8692584516537202
10.677280992352333 551.0315233464737 0.8764076683767273
10.68250854730575 557.2596893129257 0.8811895231582884
10.687736102259166 565.7414675290047 0.8868964202400469
10.692963657212582 570.9744715162885 0.8908535137838398
10.698191212165998 577.6680929899554 0.8957029601905817
10.703418767119414 583.7434840568311 0.8994987503410949
10.70864632207283 587.4622629200691 0.9013974409697002
10.713873877026247 598.1128604657246 0.9089986008797932
10.719101431979663 607.6953136769135 0.9157900610157138
10.72432898693308 619.5133795240548 0.9243967753424582
10.729556541886495 629.8321589770655 0.9319545228136765
10.734784096839912 641.2988461941874 0.9401964747119431
10.740011651793328 642.0504498820007 0.9404270637768205
10.745239206746744 638.5214893659827 0.9372902245228819
10.75046676170016 631.7607349133201 0.9321401832346856
10.755694316653576 626.3469820639917 0.9278938556090564
10.760921871606993 621.0260805458076 0.9235836328684581
10.766149426560409 618.0837660473885 0.9210304428993497
10.771376981513825 612.2533113952361 0.9164706225588873
10.776604536467241 604.9633263836408 0.9108935945059308
10.781832091420657 602.4544352824543 0.9087637518138605
10.787059646374074 597.66982586585 0.904950955163097
10.79228720132749 593.9999808181357 0.9021340085394634
10.797514756280906 592.8849541427215 0.9009505816923123
10.802742311234322 590.2473158370523 0.8990476904694159
10.807969866187738 588.242193193248 0.8970154875832861
10.813197421141155 584.9005559384563 0.894150675290907
10.81842497609457 581.77770594697 0.8918705701146521
10.823652531047987 584.5645066903027 0.8935515926773419
10.828880086001403 593.2186870446828 0.8997050859928943
10.83410764095482 596.8578942590075 0.9021063490106047
10.839335195908236 603.0517863136239 0.906626577129927
10.844562750861652 608.8695077654965 0.9110677600417993
10.849790305815068 614.8783235355145 0.9151090225511326
10.855017860768484 622.1850288655241 0.9192074903687879
10.8602454157219 633.8143396841771 0.9276068977217883
10.865472970675317 646.9895158767496 0.9374635229936148
10.870700525628733 659.1692203697992 0.9463831285760448
10.875928080582149 667.6829024132003 0.9525416820781466
10.881155635535565 671.6604420848603 0.9537009309313539
10.886383190488981 676.0344495465033 0.9563440976239008
10.891610745442398 677.2425171576191 0.9574035761878774
10.896838300395814 675.1678103553141 0.9549598708285385
10.90206585534923 667.8846413310825 0.9495210824100666
10.907293410302646 665.6312592974592 0.9480996913458447
10.912520965256062 656.8079295252857 0.9418866888898489
10.917748520209479 648.1156987111304 0.9356686946371334
10.922976075162895 634.9631244935002 0.9257927681286356
10.928203630116311 618.88060063694 0.913177701231747
10.933431185069727 608.4988380635028 0.9053794769918512
10.938658740023143 600.4677583595291 0.8989158017181716
10.94388629497656 596.6805274095174 0.8956982458875433
10.949113849929976 592.8822951775189 0.8928126222022935
10.954341404883392 586.0423092458452 0.8878753369234618
10.959568959836808 578.5718375887297 0.8819182853386978
10.964796514790224 574.19367803275 0.8785890257843919
10.97002406974364 571.1079077567695 0.8776483913886063
10.975251624697057 568.9340544661704 0.8782090249169402
10.980479179650473 562.883628605444 0.8749175058843046
10.98570673460389 556.6582693979077 0.8710889960299197
10.990934289557305 551.3168648367081 0.8675918438463037
10.996161844510722 545.4576036116757 0.8645567227241223
11.001389399464138 544.9708378596821 0.8650140636680561
11.006616954417554 541.046114107234 0.862584980365785
11.01184450937097 536.1057877874207 0.8594512088652922
11.017072064324386 534.3939556652917 0.8589066810283599
11.022299619277803 533.7513142640851 0.8590503814351707
11.027527174231219 530.7597554662922 0.8567480633950217
11.032754729184635 530.1432378190578 0.8563285955230582
11.037982284138051 527.3638057999041 0.8543398464067069
11.043209839091467 524.9348689193191 0.8525312943428508
11.048437394044884 524.431760226932 0.8524322480301549
11.0536649489983 524.3189552244246 0.8525664893210818
11.058892503951716 520.5847204428969 0.8495650737809818
11.064120058905132 519.2194204555882 0.8483723995684357
11.069347613858548 517.8980970626739 0.8484626631812634
11.074575168811965 518.117811272629 0.8490744384500651
11.079802723765381 517.3344795559309 0.8485365029028755
11.085030278718797 515.7711662261064 0.8479813573952513
11.090257833672213 512.1870965621777 0.8448064727914363
11.09548538862563 509.1660838782614 0.8426143850457751
11.100712943579046 506.207695097569 0.8406306708749155
11.105940498532462 504.9008042280117 0.8396517124897358
11.111168053485878 507.532113822091 0.8418333677605935
11.116395608439294 504.58832994411523 0.8398715778395701
11.12162316339271 502.78940986083245 0.8382928591990707
11.126850718346127 502.78806989434236 0.8384103424090312
11.132078273299543 501.1342818023798 0.8371392534477314
11.13730582825296 501.33377455840997 0.8376215723483752
11.142533383206375 501.6840102764652 0.8381297196115639
11.147760938159792 503.7413813461421 0.8399040776555766
11.152988493113208 508.4098694539202 0.8438002274555116
11.158216048066624 508.86626657454593 0.8441690392229918
11.16344360302004 507.41662582345805 0.8431305260341514
11.168671157973456 504.470501449826 0.8409614617630798
11.173898712926873 506.9538456363458 0.8436815714473714
11.179126267880289 507.60386823624856 0.8445618667534918
11.184353822833705 510.5067133695588 0.8471997076202444
11.189581377787121 510.87153064158116 0.8481494689722114
11.194808932740537 505.2957860544422 0.8432623629874215
11.200036487693954 502.49640500958236 0.8409456144634766
11.20526404264737 499.5445313751605 0.8387832897187881
11.210491597600786 497.5764877801268 0.8370881581872573
11.215719152554202 494.68037203890316 0.8345258155349451
11.220946707507618 494.1914435198764 0.8345616859789589
11.226174262461035 491.85338897114923 0.8317722573281117
11.23140181741445 491.7471705590314 0.8324056374566138
11.236629372367867 488.37867557396544 0.8299967534262048
11.241856927321283 486.1632595637018 0.8280354595868411
11.2470844822747 484.3239745376624 0.826821340723645
11.252312037228116 486.9532335387329 0.8287249549889725
11.257539592181532 485.4870408858056 0.8276595458252879
11.262767147134948 482.7387821916304 0.825732924128202
11.267994702088364 478.46269540409435 0.8220246246987835
11.27322225704178 474.9942970628389 0.819050989913726
11.278449811995197 471.6199993388751 0.8166286292463948
11.283677366948613 468.1720344849691 0.8133517347013254
11.288904921902029 466.1587313163776 0.8119787194356263
11.294132476855445 461.6828584549636 0.8074063611427666
11.299360031808861 458.03832424680223 0.8039633567589399
11.304587586762278 456.17733961530513 0.8019860318206976
11.309815141715694 456.49571863403463 0.8018528605496161
11.31504269666911 458.54439795188455 0.803418925503442
11.320270251622526 460.3476315570972 0.8038445890981849
11.325497806575942 458.7490961287546 0.8018761260832585
11.330725361529359 454.3010282671379 0.7975138497417739
11.335952916482775 453.44092839330904 0.7973273073687552
11.341180471436191 449.86535850528134 0.7952352166902349
11.346408026389607 449.2667528357605 0.7948997130953572
11.351635581343023 448.0163742176912 0.7942745915560783
11.35686313629644 447.96903018736873 0.7940105434153731
11.362090691249856 448.9706637960055 0.7941773580456024
11.367318246203272 447.1981491309771 0.7934171069151995
11.372545801156688 445.48875558511804 0.7919141333057373
11.377773356110104 444.6520302314756 0.7909948012635354
11.38300091106352 442.9989567627705 0.7904237071668795
11.388228466016937 444.134010405065 0.7906111554122889
11.393456020970353 441.94323238613293 0.7889339007059551
11.39868357592377 437.98604417728495 0.7862427302766996
11.403911130877185 433.55583229231985 0.7816896655916564
11.409138685830602 430.93231042239137 0.7795279477704431
11.414366240784018 430.09444732246783 0.7781242213358129
11.419593795737434 428.3093445133498 0.7763429613003494
11.42482135069085 428.4015812216733 0.7771527723505363
11.430048905644266 427.25920726723444 0.7755618671345711
11.435276460597683 426.8083625732603 0.7750430469664958
11.440504015551099 425.3100590415409 0.7734738725665025
11.445731570504515 425.36176512668027 0.7737166236737939
11.450959125457931 426.81309591059204 0.7746544298836636
11.456186680411347 425.9350517064895 0.774397112648166
11.461414235364764 421.5387187586484 0.7705646624952479
11.46664179031818 418.4688582560297 0.7683391704005589
11.471869345271596 417.81816581400625 0.7686188994766915
11.477096900225012 417.9337628640982 0.7698307087648197
11.482324455178428 417.5802616235197 0.7757407993250316
11.487552010131845 414.7273412896445 0.7748376563737601
11.49277956508526 411.6662498090518 0.7734346835857727
11.498007120038677 407.05401265777 0.7707634452437744
11.503234674992093 404.5317986592941 0.7697086026792855
11.50846222994551 401.4986138716448 0.7683396897614223
11.513689784898926 401.99244350581387 0.7698680858882464
11.518917339852342 402.21052576707564 0.7707640982641218
11.524144894805758 400.69451045978525 0.7699721190778781
11.529372449759174 401.075988881087 0.7706997517386174
11.53460000471259 398.0279523236125 0.7682211765129032
11.539827559666007 399.9370557105299 0.7712015379271482
11.545055114619423 402.10281776581246 0.7731599874628493
11.550282669572839 402.0789779806061 0.7733320623096831
11.555510224526255 404.77417194258254 0.7767421163556897
11.560737779479672 405.83017389691355 0.7785260981108582
11.565965334433088 407.3720582907333 0.7813228904651516
11.571192889386504 408.90410742998955 0.7837487883843826
11.57642044433992 407.13806036701436 0.7818954147301683
11.581647999293336 403.33461144766056 0.7778928585493184
11.586875554246753 398.05215471002134 0.7722183830325653
11.592103109200169 395.24108601754335 0.7703411923561105
11.597330664153585 395.3977116973514 0.7717933771465878
11.602558219107001 398.0046344879526 0.7757127655378259
11.607785774060417 397.4245357118233 0.775358670233001
11.613013329013834 397.5177696440364 0.7752724160863933
11.61824088396725 397.6921454868085 0.7754414151907075
11.623468438920666 398.8657883884038 0.7769858833302267
11.628695993874082 399.2966423374307 0.7782814323499722
11.633923548827498 403.77992342814775 0.7839569050647329
11.639151103780915 403.9406231323689 0.7838696888924798
11.64437865873433 404.6362875407732 0.7849980795521381
11.649606213687747 404.64190977052453 0.785500366487793
11.654833768641163 397.9210939128359 0.7789028021221226
11.66006132359458 398.20223350451664 0.7794740020804727
11.665288878547996 400.29193562917925 0.781787295234716
11.670516433501412 401.5362816246417 0.7832679137795893
11.675743988454828 402.77082600660486 0.7849348053713397
11.680971543408244 404.44732579637696 0.7867845860243168
11.68619909836166 405.4813401393844 0.789232876847282
11.691426653315077 404.30334891951435 0.7892814803601355
11.696654208268493 403.4652917697927 0.7894453749412906
11.701881763221909 401.67927981814466 0.7870645317309107
11.707109318175325 402.6372241677729 0.7876727948268717
11.712336873128741 402.9774945442435 0.7884621869831594
11.717564428082158 402.5532244328937 0.788476013348587
11.722791983035574 403.8386127424212 0.7903780060166861
11.72801953798899 402.57690920027846 0.7878917201391399
11.733247092942406 403.72296799191497 0.7901732659743759
11.738474647895822 404.35329593255403 0.7913248042261368
11.743702202849239 403.16245957708213 0.7915162592873486
11.748929757802655 403.3863263474209 0.7933125464894809
11.754157312756071 405.4231392721651 0.7952576862142999
11.759384867709487 404.6977229179685 0.7948524954020237
11.764612422662903 405.65022798384183 0.7956626580991154
11.76983997761632 406.9594372399726 0.7959914506409339
11.775067532569736 405.0113667898513 0.7940019127176503
11.780295087523152 407.1303175096387 0.7954793956975894
11.785522642476568 405.60388305615294 0.7943162023755789
11.790750197429984 403.13188478839606 0.7923004854934744
11.7959777523834 404.0869604643937 0.7923161755715492
11.801205307336817 401.81555429869866 0.7895108177059096
11.806432862290233 405.27453413500086 0.7928717528396293
11.81166041724365 406.3863113230591 0.7934111877225308
11.816887972197065 406.3529528013385 0.7945925634590888
11.822115527150482 406.4575834698936 0.7948469163052247
11.827343082103898 402.1720394473059 0.7909096687847553
11.832570637057314 398.67067099924816 0.7872332920937558
11.83779819201073 397.28525113168206 0.7862431135167003
11.843025746964146 391.6431561015113 0.7811624424644574
11.848253301917563 389.6115112914149 0.7793393948054382
11.853480856870979 385.672759710561 0.7764217615069174
11.858708411824395 380.7803932626014 0.7707263779472547
11.863935966777811 377.87366090393954 0.7684451323633423
11.869163521731227 376.9444208878441 0.7694198569025967
11.874391076684644 373.77300409268304 0.7679923469841573
11.87961863163806 371.0553842893292 0.7662831657934593
11.884846186591476 367.76955109346414 0.7621931160873673
11.890073741544892 363.38727282194253 0.7568814179010047
11.895301296498308 363.3905269984 0.7567798817084068
11.900528851451725 362.439770285938 0.7563265488005851
11.90575640640514 361.34463265683365 0.7558100421322518
11.910983961358557 360.626028826247 0.7565442838628217
11.916211516311973 359.8487993136156 0.7566657714003928
11.92143907126539 354.9748789826954 0.7508222807741805
11.926666626218806 352.9704596322125 0.7487873597242362
11.931894181172222 348.75385062723444 0.7439419248720519
11.937121736125638 349.0414207520379 0.7444781924204765
11.942349291079054 349.4007313679083 0.7463494564489612
11.94757684603247 351.99210718603365 0.750833207106767
11.952804400985887 351.77653095343754 0.7509186788518543
11.958031955939303 348.5626267360071 0.7481288709800953
11.963259510892719 346.4455088471151 0.7446344147660333
11.968487065846135 346.3294445819916 0.7436254963671298
11.973714620799552 346.8528639087631 0.7445837164205804
11.978942175752968 349.0021478083457 0.7464654504364144
11.984169730706384 350.5715221325249 0.7491805418502573
11.9893972856598 350.0406712102983 0.7490758706090174
11.994624840613216 349.796472054891 0.7488529478253858
11.999852395566633 347.11046315736786 0.7475638623148649
12.005079950520049 348.1443428688495 0.7473195028167702
12.010307505473465 348.44159816833616 0.7474369739902049
12.015535060426881 348.1444629312394 0.7472255029303957
12.020762615380297 347.0535366022562 0.74513785006693
12.025990170333714 345.6118710212729 0.745022044320705
12.03121772528713 343.76330122237204 0.7440412050040001
12.036445280240546 347.90237810797834 0.748542122520802
12.041672835193962 347.76572425407176 0.749628746692103
12.046900390147378 344.78881038674825 0.7456669318831914
12.052127945100795 341.45432332437304 0.7427519843195232
12.05735550005421 340.8415751082854 0.7416394152099337
12.062583055007627 341.4538184945752 0.7420858790881429
12.067810609961043 345.5868378726245 0.7473445704787083
12.07303816491446 349.4528077962527 0.7506616361000569
12.078265719867876 349.8352758380843 0.7511641917435614
12.083493274821292 350.3478169673044 0.7513284232445415
12.088720829774708 350.8869028063768 0.7516511609541718
12.093948384728124 351.6921941777476 0.7532599314272279
12.09917593968154 351.2570724328117 0.7533235252173844
12.104403494634957 353.60809704572773 0.7567076063503214
12.109631049588373 356.7397312153842 0.7598935824018186
12.114858604541789 359.8293031637983 0.7630231848390227
12.120086159495205 370.4875119002732 0.7749677085333164
12.125313714448621 374.6223416027796 0.7776506926994373
12.130541269402038 380.1622551218576 0.7823870611548659
12.135768824355454 388.0100193875626 0.7898705743521972
12.14099637930887 393.7233848006768 0.7950295972900087
12.146223934262286 403.515215518739 0.8052018387616221
12.151451489215702 410.4980624101339 0.8120993113239743
12.156679044169119 416.0722108990617 0.8162691986555803
12.161906599122535 422.4307640519476 0.8227208462042066
12.167134154075951 424.4341095764066 0.8238602870896076
12.172361709029367 425.3792792660014 0.8246681504307336
12.177589263982783 427.38037322343087 0.8272669969015475
12.1828168189362 424.7994123589642 0.8244263077858016
12.188044373889616 420.73096616163036 0.8212556026826643
12.193271928843032 421.19426422578584 0.8217904013269833
12.198499483796448 420.84285571361374 0.8209187685877601
12.203727038749864 421.4996863826277 0.8219778359706362
12.20895459370328 417.85859138860053 0.8190323382436322
12.214182148656697 410.0914729581699 0.8117443725556566
12.219409703610113 403.1695647238657 0.8057324034526773
12.22463725856353 397.1059372759137 0.7995209052398392
12.229864813516945 394.727962454337 0.797906707529534
12.235092368470362 393.3002342443451 0.7969630685972817
12.240319923423778 390.25451239735145 0.7940369457976034
12.245547478377194 385.5254804888739 0.7904131501011895
12.25077503333061 381.97821846731716 0.7877537474031419
12.256002588284026 378.9198440856543 0.7848571401031241
12.261230143237443 377.4985546134716 0.7833647735917266
12.266457698190859 374.2187886999968 0.7792636600848352
12.271685253144275 370.12504554067846 0.7749044661675804
12.276912808097691 366.8505780462883 0.7719825269551941
12.282140363051107 360.5157952213618 0.7654788629374314
12.287367918004524 357.2506035049671 0.7624691962565049
12.29259547295794 353.137056246221 0.7581807759659097
12.297823027911356 351.67796897265634 0.7568308500535591
12.303050582864772 351.3511478370481 0.7575225000842065
12.308278137818188 353.072462705435 0.7592581343617167
12.313505692771605 355.70467459209624 0.7657204823212939
12.31873324772502 355.93677054978554 0.7742961743489676
12.323960802678437 352.9091290758298 0.7758590707548555
12.329188357631853 351.6664118794317 0.77859349880611
12.33441591258527 346.8920098233588 0.7772863472421642
12.339643467538686 347.210667991258 0.7806704327133306
12.344871022492102 346.8779328740358 0.7826827353714987
12.350098577445518 347.3515626066695 0.7857090550597718
12.355326132398934 345.23392834964585 0.7854594707818423
12.36055368735235 344.5608662789547 0.7872598721386047
12.365781242305767 341.7929920013487 0.7864618352100194
12.371008797259183 338.4117682995515 0.7831991964641695
12.376236352212599 336.533409387965 0.7823814656773516
12.381463907166015 331.1366962604479 0.7786558924355143
12.386691462119432 331.80735407522457 0.7822104818777639
12.391919017072848 331.3840041061049 0.7834362220376233
12.397146572026264 333.47790519445067 0.7877381952001262
12.40237412697968 334.3452326629879 0.7907050858430533
12.407601681933096 331.8821887831288 0.7896437574329125
12.412829236886513 331.1768170324519 0.7912683263814079
12.418056791839929 330.6824636567739 0.7922597995675018
12.423284346793345 329.6290512464156 0.7920419354723682
12.428511901746761 329.63511336709576 0.7943469707557321
12.433739456700177 332.6622429578583 0.7987301502592048
12.438967011653594 334.57834908127336 0.8025444125367289
12.44419456660701 333.2900116343177 0.8014936420545612
12.449422121560426 333.505044273164 0.8016716782645162
12.454649676513842 333.00650906201736 0.802243924007916
12.459877231467258 334.1021169594693 0.8047310015065414
12.465104786420675 337.11761073383974 0.8093714918362223
12.47033234137409 339.9780764818226 0.8152243996954791
12.475559896327507 338.23477774594545 0.8131922460632246
12.480787451280923 335.464939439735 0.8107544446867843
12.48601500623434 331.42536593829817 0.8076989257225962
12.491242561187756 330.3348722730941 0.8074867417570182
12.496470116141172 329.7319468906778 0.8088912041449235
12.501697671094588 330.2162239831375 0.8095394766586933
12.506925226048004 331.55362469581297 0.8116721772904942
12.51215278100142 330.1524349659204 0.811636311501678
12.517380335954837 325.22721723821786 0.8068168240563433
12.522607890908253 323.15519641010627 0.8064087084508132
12.527835445861669 316.5280884251311 0.7981878825057338
12.533063000815085 318.3475000633111 0.8015722477063213
12.538290555768501 321.0421009164796 0.8060118292246048
12.543518110721918 323.0476664335125 0.8077752600764193
12.548745665675334 326.07942331705976 0.8136112325096538
12.55397322062875 321.55011620042666 0.8095793236721252
12.559200775582166 319.92939483206624 0.8114062845748108
12.564428330535582 315.27740596573796 0.8029354265503947
12.569655885488999 312.79784397951533 0.7934863818158938
12.574883440442415 313.9793542546944 0.7896321104876192
12.580110995395831 315.7947398256646 0.787246102248062
12.585338550349247 317.92068235018456 0.7871904082828319
12.590566105302663 318.87935843227916 0.7862670989497943
12.59579366025608 317.30870069337703 0.7829865656840697
12.601021215209496 314.45441907204776 0.7772898783076122
12.606248770162912 313.74473622610833 0.7748314642281556
12.611476325116328 311.20875063733683 0.7694791611575894
12.616703880069744 310.66857613410644 0.7679832100665269
12.62193143502316 316.43317179222134 0.7744942280273102
12.627158989976577 320.7161704491509 0.7785419156265834
12.632386544929993 322.2142116003345 0.7811003477943641
12.63761409988341 324.2433020609645 0.7823519998222591
12.642841654836825 321.52196447041973 0.7792567306078549
12.648069209790242 322.8736824370056 0.7806669390632046
12.653296764743658 324.08162556198477 0.7808054825126296
12.658524319697074 325.40285389893893 0.7806075180245882
12.66375187465049 332.0025699106105 0.7877150821483132
12.668979429603906 335.15238073660964 0.7888571670233114
12.674206984557323 341.42403874890476 0.7959163468630025
12.679434539510739 346.458092268436 0.8011754358492513
12.684662094464155 352.72709946425755 0.8064997604712549
12.689889649417571 356.0118430704918 0.809504226488191
12.695117204370987 361.571420355075 0.8137566693060244
12.700344759324404 367.5460516301623 0.8189617358753929
12.70557231427782 375.58983346845656 0.8274563359784197
12.710799869231236 382.16008751699536 0.8336632282585429
12.716027424184652 389.3661611175011 0.8410470069469548
12.721254979138068 393.0985262519184 0.8451065924823727
12.726482534091485 397.3272387309783 0.8492407857383242
12.7317100890449 399.4375605412051 0.8518072987443625
12.736937643998317 398.5040965599336 0.8508671019681047
12.742165198951733 395.83107251122783 0.8469705105367282
12.74739275390515 393.2325345846594 0.8437324690086997
12.752620308858566 394.9165611107806 0.844251086159638
12.757847863811982 394.73923680139444 0.8435182233279689
12.763075418765398 387.897158492439 0.8370416128048553
12.768302973718814 378.61246800622416 0.8275842914327901
12.77353052867223 370.432508084754 0.8189801148981117
12.778758083625647 365.04533545044205 0.8131568157203446
12.783985638579063 360.35513687957183 0.8073489063092646
12.789213193532479 360.41987274652394 0.8072973521273783
12.794440748485895 354.96508656838483 0.8008785968196899
12.799668303439312 351.44142457722893 0.7958356560655693
12.804895858392728 349.08410559225587 0.7936594964455951
12.810123413346144 344.5935873337305 0.7887641948053962
12.81535096829956 342.8535902862149 0.786064553275905
12.820578523252976 340.56789324402246 0.7837354938400833
12.825806078206393 341.4177704064242 0.7838192029368238
12.831033633159809 340.3128016555133 0.7824753154532313
12.836261188113225 338.8208545451987 0.7814227475178708
12.841488743066641 339.8349497950538 0.7829471444968971
12.846716298020057 338.6701355619528 0.7824877667367404
12.851943852973474 339.67631734760414 0.7836845894673147
12.85717140792689 342.85701944968696 0.7870491646053479
12.862398962880306 345.71679205920304 0.79016842060978
12.867626517833722 346.0639447350286 0.7908639581845045
12.872854072787138 346.5145265766237 0.7903923138336176
12.878081627740555 350.83458678042876 0.7939814331230388
12.88330918269397 353.59927457493757 0.796490135951131
12.888536737647387 357.0759131052379 0.7991315962637684
12.893764292600803 356.3415524956241 0.7982635852010894
12.89899184755422 354.8485742039784 0.7973184488859155
12.904219402507636 356.5819719613791 0.7981822626543418
12.909446957461052 354.71541915129734 0.7960874108540799
12.914674512414468 352.6786675498271 0.7939277121299883
12.919902067367884 350.5691192088568 0.7915107601534513
12.9251296223213 347.7927583812334 0.7882109037693372
12.930357177274717 348.81797407888547 0.7895095644603878
12.935584732228133 345.92839922037206 0.7843210026885995
12.940812287181549 343.97403762809563 0.7817207570254417
12.946039842134965 339.6984053869091 0.7767721747944629
12.951267397088381 334.9539791902303 0.7717820750755633
12.956494952041798 332.1276745667964 0.7689630319832723
12.961722506995214 331.54199034727276 0.7664903005464145
12.96695006194863 333.68069128649427 0.7697401327833631
12.972177616902046 333.09673279025003 0.7698146619484965
12.977405171855462 330.55014118993523 0.7658160185673908
12.982632726808879 326.0628833501437 0.7592459549731213
12.987860281762295 323.56033631669646 0.7549898870491992
12.993087836715711 323.52214285418813 0.7538584270246044
12.998315391669127 324.68843328423293 0.7559250088988505
13.003542946622543 324.75061611871666 0.7562823675415193
13.00877050157596 329.34421917653776 0.7628028719602381
13.013998056529376 331.1753328264227 0.7662508890950197
13.019225611482792 333.45361150007056 0.7685119446445805
13.024453166436208 336.86217590509006 0.7721632026694113
13.029680721389624 338.48237248069915 0.775003633196579
13.03490827634304 338.35856917735407 0.7747755709994744
13.040135831296457 338.36083045894276 0.7753790498342037
13.045363386249873 340.5784820827177 0.7780989115012642
13.05059094120329 342.47754746297096 0.779166441635303
13.055818496156705 345.7724302348444 0.7821811500212235
13.061046051110122 345.70453898573595 0.7816219274361769
13.066273606063538 343.70303318438096 0.7790859593418794
13.071501161016954 343.1690103845135 0.7797425518693555
13.07672871597037 340.11127021680545 0.7761249794615953
13.081956270923786 340.13519455339514 0.7766866236876191
13.087183825877203 334.8621896857824 0.7704393633142218
13.092411380830619 332.71972389709515 0.7670900969422912
13.097638935784035 329.8866650235238 0.7642930988785985
13.102866490737451 327.9444877762258 0.7637902339661585
13.108094045690867 323.4216250138527 0.7586244578001213
13.113321600644284 318.5956359133242 0.7537199281319966
13.1185491555977 313.50682984363897 0.7487524921965939
13.123776710551116 313.69385980392957 0.7484603751105902
13.129004265504532 314.0097639617084 0.7499733863086576
13.134231820457948 314.5508264860573 0.7501952556131661
13.139459375411365 313.90308043004194 0.7489681785459862
13.14468693036478 313.50989817224956 0.7481336645581483
13.149914485318197 311.36905645077184 0.7459880323588565
13.155142040271613 312.9553031382725 0.7483815906239143
13.16036959522503 316.3859255835392 0.75261579993376
13.165597150178446 317.69325957968607 0.7554089767957313
13.170824705131862 315.06395860862807 0.7512500367618657
13.176052260085278 312.5343226965459 0.7484870090575856
13.181279815038694 311.5692446819254 0.7474261821973072
13.18650736999211 314.3433335498291 0.7500251205850705
13.191734924945527 315.66410732516124 0.7515387614376038
13.196962479898943 318.1667969443687 0.7538478228063213
13.202190034852359 318.0725225712676 0.7537891650496333
13.207417589805775 318.7973146641496 0.7536190846610242
13.212645144759191 318.4348563134568 0.7539278507263164
13.217872699712608 318.2170319440388 0.7541589576658456
13.223100254666024 317.43302898750886 0.7537542245420038
13.22832780961944 315.8333117779587 0.7530330596730651
13.233555364572856 314.1953128381563 0.7504749595294238
13.238782919526273 314.1595003482399 0.7511809488559987
13.244010474479689 311.33164594348 0.747230780936129
13.249238029433105 309.80723903115654 0.7446508220825916
13.254465584386521 310.89052536855735 0.7453018956377809
13.259693139339937 312.55457682555385 0.7472794618465085
13.264920694293354 313.80290221352675 0.7491858094918009
13.27014824924677 312.1314892150212 0.7476460066506112
13.275375804200186 309.4669445089826 0.7453596687061245
13.280603359153602 306.004388090456 0.7408806627757012
13.285830914107018 303.19627239494827 0.7368714148748019
13.291058469060435 302.6697468890881 0.7357487563124937
13.29628602401385 306.76873442780635 0.7403769995754564
13.301513578967267 310.3683135393592 0.744631718461468
13.306741133920683 309.4539930765998 0.7440656167222812
13.3119686888741 306.08675739644303 0.7399299797584737
13.317196243827516 302.76681838210897 0.7364652921002898
13.322423798780932 303.1551446388782 0.7379262902213425
13.327651353734348 303.20162828708226 0.7389239623713172
13.332878908687764 301.79731609764445 0.7384083838794764
13.33810646364118 301.26919122706295 0.7379577750000945
13.343334018594597 298.9892081699158 0.7349017801475809
13.348561573548013 296.96111855450283 0.7329132663988638
13.353789128501429 299.13590462014156 0.7343887986725671
13.359016683454845 298.1616343410913 0.7335979013946812
13.364244238408261 296.67262007955617 0.7329204509982982
13.369471793361678 298.37935492257503 0.7340658536669487
13.374699348315094 297.1986924138173 0.7324519617281962
13.37992690326851 297.4633287585412 0.7328244552424679
13.385154458221926 298.96407771927005 0.7341221760957333
13.390382013175342 298.09517203450173 0.7341895354994323
13.395609568128759 296.8986071840005 0.7323144479768933
13.400837123082175 299.400553650265 0.7345034131856759
13.406064678035591 297.07116873001195 0.7315606018718472
13.411292232989007 299.8704975948644 0.7346645770506246
13.416519787942423 304.12774861277603 0.7407046359486968
13.42174734289584 306.6160347907569 0.74351154449151
13.426974897849256 310.7712896564476 0.7483249727687807
13.432202452802672 311.48178014085977 0.7474357667365086
13.437430007756088 314.18008399569453 0.7506454858907488
13.442657562709504 315.8854240261749 0.7523301183703925
13.44788511766292 318.36097306857147 0.7561282629728379
13.453112672616337 317.8504866840612 0.7572057627170481
13.458340227569753 317.87415120970695 0.7562724466013115
13.46356778252317 317.44091220785134 0.7550313252289105
13.468795337476585 318.5266635664044 0.7555947215694241
13.474022892430002 321.50469211856233 0.7582859447467621
13.479250447383418 325.7013682020999 0.7626379018134972
13.484478002336834 329.2214502791126 0.766002665972279
13.48970555729025 329.2630436555127 0.7654801431518029
13.494933112243666 325.0735393576256 0.7615712016489614
13.500160667197083 322.0565413098457 0.7582010099969531
13.505388222150499 320.05040152728446 0.7559988390921949
13.510615777103915 318.9442242137798 0.7550362716161173
13.515843332057331 316.31691095670527 0.7512506324341264
13.521070887010747 311.6739742585205 0.7454891305521097
13.526298441964164 310.5794965593599 0.7443961796227145
13.53152599691758 310.1532915498513 0.7446512611083089
13.536753551870996 311.07746564649665 0.7469590956919171
13.541981106824412 308.6113593228257 0.745909268106348
13.547208661777828 304.05832602372647 0.7392975306889672
13.552436216731245 301.7190206252953 0.7355687624501374
13.55766377168466 299.1082005176115 0.7317989764623539
13.562891326638077 296.7010023235252 0.7290391545687926
13.568118881591493 295.3131632072151 0.7296518074708056
13.57334643654491 291.75084018483943 0.7265595180351107
13.578573991498326 290.5105002287449 0.7254122906079342
13.583801546451742 286.89270766317793 0.721670729819443
13.589029101405158 284.92517673149126 0.7191550148684382
13.594256656358574 285.8590963360979 0.720457666391024
13.59948421131199 283.31481863910074 0.7186976464363546
13.604711766265407 281.03057817965595 0.7168011430965937
13.609939321218823 276.03604059516425 0.7124975944899646
13.615166876172239 272.4743155216115 0.7076284522876486
13.620394431125655 271.9309811120533 0.7060403488954227
13.625621986079071 271.97870413281794 0.7060410082085148
13.630849541032488 270.6238302280781 0.7039190534221627
13.636077095985904 271.11867285447664 0.7053410295438303
13.64130465093932 270.54746933862333 0.7037922808122296
13.646532205892736 271.19127889453154 0.7036800195200481
13.651759760846153 271.112342221969 0.7037925517415897
13.656987315799569 271.7068166063657 0.7055232301649622
13.662214870752985 274.16092227687193 0.7106024154405994
13.667442425706401 272.145831939277 0.7088606785978573
13.672669980659817 271.61324432078567 0.7088775652625973
13.677897535613234 269.19989347304755 0.7037964294457968
13.68312509056665 266.85012478093205 0.7000377375017806
13.688352645520066 266.06065221859166 0.6984317327138877
13.693580200473482 266.8360293134408 0.6991987672469622
13.698807755426898 267.6653692962202 0.7016050979340188
13.704035310380315 269.29505539410457 0.7035730151517845
13.70926286533373 266.6305593247743 0.6998796198164375
13.714490420287147 265.57447416216206 0.6985724165859819
13.719717975240563 264.6276960203259 0.6962062481737791
13.72494553019398 265.53696149010005 0.6974587493416999
13.730173085147396 268.8376390252863 0.7012492393049523
13.735400640100812 270.6297016907008 0.704005359858023
13.740628195054228 272.16729822690934 0.7051204956500319
13.745855750007644 273.061945878002 0.7058823818925472
13.75108330496106 274.5797510001523 0.7067611725784895
13.756310859914477 272.47265191889164 0.7051549377690067
13.761538414867893 269.5142554823337 0.7023916031474273
13.766765969821309 267.5403101930238 0.6993826457823554
13.771993524774725 266.7368888342545 0.6976573499095409
13.777221079728141 265.93207094494073 0.6959328170008758
13.782448634681558 265.8175962197914 0.6979186226537573
13.787676189634974 265.3047118073026 0.6989453495284792
13.79290374458839 266.5186733800531 0.7008476092777728
13.798131299541806 266.8495968285372 0.7002595833430032
13.803358854495222 266.04690359035686 0.6978076013127117
13.808586409448639 262.77066957317584 0.6938578325580875
13.813813964402055 262.3452119393507 0.6947814997002048
13.819041519355471 261.8443337748359 0.6946900476853469
13.824269074308887 263.40502093112764 0.6980592882249721
13.829496629262303 265.61547816137033 0.7009780956725324
13.83472418421572 266.1350390561788 0.7026780428963174
13.839951739169136 268.9071208967285 0.7050029865553229
13.845179294122552 266.95964623129066 0.7027681896195827
13.850406849075968 268.3842743592031 0.7045286949983545
13.855634404029384 268.36727577806914 0.7039428294602653
13.8608619589828 268.6285414208786 0.7046998998906914
13.866089513936217 267.8923641103694 0.7018009156336884
13.871317068889633 268.79969921210795 0.7029295561681942
13.87654462384305 268.2880731491333 0.7031385189975411
13.881772178796465 266.922388979094 0.7015106039109302
13.886999733749882 269.8451703751434 0.7058146137363147
13.892227288703298 269.81398846967187 0.7060387928923907
13.897454843656714 270.4800858566689 0.7052245718661536
13.90268239861013 271.5125983257496 0.706058708555693
13.907909953563546 271.08955946097484 0.7047096098825474
13.913137508516963 270.9900177472598 0.7037911035929858
13.918365063470379 271.98493558406693 0.7057526955283943
13.923592618423795 273.1086602271061 0.7076865678643084
13.928820173377211 273.7209221942894 0.7080848475467948
13.934047728330627 272.51914027262626 0.7078130638341149
13.939275283284044 269.6839308370982 0.7022430198478763
13.94450283823746 271.9070161647101 0.7052670527346329
13.949730393190876 273.05669584885106 0.7060066333817183
13.954957948144292 274.7855421468161 0.7081735027435571
13.960185503097708 278.1744045481757 0.7145685026218833
13.965413058051125 280.12778223422356 0.7166267932666041
13.97064061300454 280.63527520542885 0.7160162101740022
13.975868167957957 277.762476571186 0.7115573585404156
13.981095722911373 272.62697070434854 0.7041292537874524
13.98632327786479 267.7960468791751 0.6983249380880358
13.991550832818206 264.48976849392534 0.695040430595301
13.996778387771622 264.44582888002077 0.6956747138964251
14.002005942725038 267.46940775707515 0.7012045751231403
14.007233497678454 273.3645540905505 0.7098841725448546
14.01246105263187 274.24445597051744 0.7099390514695153
14.017688607585287 275.51830846596766 0.7109071172993192
14.022916162538703 273.8172117297806 0.7066309725801947
14.028143717492119 271.20666460524893 0.7035305104844698
14.033371272445535 271.8474230039015 0.7057910963051426
14.038598827398951 275.4101884003064 0.7115768086816536
14.043826382352368 276.0019878620387 0.7121897448002275
14.049053937305784 280.2783877961254 0.7159922193906167
14.0542814922592 280.0643380270954 0.7151407553064261
14.059509047212616 278.8616019917915 0.7128532388194434
14.064736602166032 277.8819498692416 0.7115880139722953
14.069964157119449 279.22616375629605 0.7134273158223058
14.075191712072865 282.3261300766072 0.7165696598619229
14.080419267026281 286.69878912003566 0.7229862247455388
14.085646821979697 289.75960299551923 0.7252906143305378
14.090874376933114 292.9316133925774 0.7281056441152655
14.09610193188653 297.19307269954675 0.7324118754468464
14.101329486839946 302.0022372766404 0.7360949854681773
14.106557041793362 305.14373677065544 0.7400529604142514
14.111784596746778 304.9490214882924 0.7400944943011959
14.117012151700195 304.3162201797257 0.7397456456691557
14.12223970665361 302.59244632254706 0.7382634958291855
14.127467261607027 300.2325412691236 0.7362072167110134
14.132694816560443 299.1739622334983 0.7356949882295253
14.13792237151386 299.6553036800534 0.7375823355990834
14.143149926467276 299.1754729526733 0.7375403301553064
14.148377481420692 298.13570904221564 0.7357796797490321
14.153605036374108 295.4749326639466 0.7314750727180283
14.158832591327524 291.66635443186965 0.7252472838046768
14.16406014628094 291.7432907329386 0.725669419232806
14.169287701234357 291.5207473828095 0.725491821852925
14.174515256187773 293.32419927900287 0.7274853627640826
14.179742811141189 290.754055575796 0.7242251282418002
14.184970366094605 289.78797816296435 0.722457296409052
14.190197921048021 287.7340054213137 0.7200851996276589
14.195425476001438 285.51373714304566 0.7190393956830239
14.200653030954854 285.2378077832557 0.7180508967289363
14.20588058590827 286.0104520205858 0.7179070062576481
14.211108140861686 288.31330996235357 0.7202223748042643
14.216335695815102 292.0648886001315 0.7245959339756874
14.221563250768519 292.7592591040924 0.7263971312246492
14.226790805721935 289.07525157437647 0.7218081352953017
14.232018360675351 286.83638486183025 0.718051189484938
14.237245915628767 289.75206815201517 0.7212255152129083
14.242473470582183 290.7468537662332 0.7221075338339119
14.2477010255356 291.5851878434977 0.7226794619981775
14.252928580489016 287.52902016953044 0.7179663656153502
14.258156135442432 282.8181350212817 0.7117317947565246
14.263383690395848 285.79957458936167 0.7163601846745348
14.268611245349264 288.120061731805 0.7190243095571952
14.27383880030268 290.87397694975715 0.7217386194894752
14.279066355256097 289.09618245599415 0.7189512627822121
14.284293910209513 287.0211502785072 0.7167514323184108
14.28952146516293 288.40660577044287 0.7174595229338292
14.294749020116345 289.7681744362447 0.7194039144605718
14.299976575069762 291.76950790963866 0.722924720720646
14.305204130023178 290.93727529434034 0.7216986178679635
14.310431684976594 291.7742329379355 0.7229603008794672
14.31565923993001 292.2624838918249 0.7228484674491347
14.320886794883426 295.0292864975363 0.725739778690162
14.326114349836843 298.10408658660555 0.7285512970922131
14.331341904790259 297.5474186260596 0.7267209662619504
14.336569459743675 300.3866913234769 0.7306210611945886
14.341797014697091 302.12832854790975 0.7332894994890181
14.347024569650507 305.8453322975401 0.7372519546697246
14.352252124603924 307.1982727650711 0.7385190032668182
14.35747967955734 306.99169732329057 0.7377818433139725
14.362707234510756 306.32837251975997 0.73759359531151
14.367934789464172 304.34920152244 0.7354473961006055
14.373162344417588 306.085966865506 0.7376094471926617
14.378389899371005 305.37154169030447 0.7373577843713028
14.38361745432442 303.96934955201016 0.7368840595182229
14.388845009277837 300.30388603811724 0.7324276144075995
14.394072564231253 293.4661154041922 0.724257577306482
14.39930011918467 293.02157835513503 0.7225017210259579
14.404527674138086 296.6531310557856 0.7270850846498773
14.409755229091502 301.5872436339815 0.7332034425456351
14.414982784044918 303.38590155163945 0.7360457999177048
14.420210338998334 303.11516084649304 0.7350259814966151
14.42543789395175 302.86661198452924 0.7345906295345943
14.430665448905167 302.1660577818403 0.7345179935521731
14.435893003858583 299.271278969925 0.7309831074134773
14.441120558811999 300.6765164526584 0.7322136778316145
14.446348113765415 301.5134320854689 0.7313425333035454
14.451575668718831 301.9315264292543 0.7324436627987215
14.456803223672248 304.32132640580824 0.7361505563713012
14.462030778625664 307.75990820644785 0.7414040062732726
14.46725833357908 310.7970527097908 0.7448705012887494
14.472485888532496 315.84042648578884 0.7499390012813036
14.477713443485912 316.6528212483865 0.7511525107203659
14.482940998439329 318.9865483246531 0.7536258619563871
14.488168553392745 320.77646394080693 0.7556366957232417
14.493396108346161 323.4698106400889 0.7586869753498501
14.498623663299577 326.92721855929403 0.7622317220524076
14.503851218252994 327.14503866869745 0.7621667288227356
14.50907877320641 329.5105742271004 0.7645409027733189
14.514306328159826 326.7584100811897 0.7613301450852703
14.519533883113242 324.8459275105384 0.7589919585591228
14.524761438066658 323.31688549158855 0.75611975803513
14.529988993020075 320.83258146397316 0.7535355322902765
14.53521654797349 322.66070811442205 0.7546221565036341
14.540444102926907 321.14555245563514 0.7528993464870899
14.545671657880323 318.26906640992837 0.7493168444112751
14.55089921283374 314.2574189812903 0.7466203553548859
14.556126767787156 312.27031244814134 0.7458780343271226
14.561354322740572 311.09237269501114 0.745619298847507
14.566581877693988 307.38384119324655 0.7410080000854169
14.571809432647404 305.21260017148404 0.7371459403942499
14.57703698760082 304.2505993076879 0.7360189493989638
14.582264542554237 302.30223936656625 0.7327565210269622
14.587492097507653 303.6998518629754 0.7350563593513163
14.592719652461069 307.02502315470184 0.7379483008454434
14.597947207414485 313.7344645211441 0.7456343287039976
14.603174762367901 319.529938476547 0.7520954466968985
14.608402317321318 324.97449706391023 0.7576365404346764
14.613629872274734 326.3874894638622 0.7582369587993935
14.61885742722815 333.5438960836883 0.766108602623135
14.624084982181566 342.4722792022946 0.7762194742746847
14.629312537134982 347.5167636689118 0.7817801308347018
14.634540092088399 351.37920974767957 0.785332725075271
14.639767647041815 351.88462824533934 0.7850199686946183
14.644995201995231 351.61244443887597 0.7850178727301472
14.650222756948647 354.0784809024509 0.7869375156391012
14.655450311902063 352.7241811938939 0.7850046978634767
14.66067786685548 353.9069492926922 0.7859184396032265
14.665905421808896 354.72994938206887 0.7871224356522466
14.671132976762312 355.94719568115346 0.7888694470672052
14.676360531715728 356.6109483230337 0.7898671886172222
14.681588086669144 355.7689988263794 0.788826075545518
14.68681564162256 359.6261706384929 0.7928944721537157
14.692043196575977 360.3141712097905 0.7924902786546252
14.697270751529393 359.77990224337003 0.7912885874052445
14.70249830648281 360.9505330140701 0.7933821538594998
14.707725861436225 360.4569175304538 0.792343959373848
14.712953416389642 359.20887442948487 0.7910569932531962
14.718180971343058 359.5261862031301 0.7916507049316599
14.723408526296474 356.89028561127157 0.7883350709182814
14.72863608124989 358.8294687081464 0.790978302505591
14.733863636203306 357.07459022488405 0.7888114555979333
14.739091191156723 353.70385146263646 0.7849828347646574
14.744318746110139 346.0863487267169 0.7771333107272316
14.749546301063555 338.61056581714365 0.7698252382115127
14.754773856016971 329.5187537642105 0.760885734341867
14.760001410970387 322.88046220658794 0.7540480873126433
14.765228965923804 318.75403018402943 0.7490213685311113
14.77045652087722 314.9813690621726 0.7441430627355569
14.775684075830636 313.5388072541283 0.7419436214991635
14.780911630784052 311.99419514609514 0.740406721999273
14.786139185737468 310.51758017155356 0.7388624539133389
14.791366740690885 310.49862297559764 0.738990593100286
14.7965942956443 310.1709026070142 0.7393095915634701
14.801821850597717 310.2160877417945 0.7395854112345797
14.807049405551133 309.58514162163715 0.739895277304821
14.81227696050455 310.37499692931226 0.7404249505856755
14.817504515457966 311.3605055706245 0.7413976297740169
14.822732070411382 312.54966327031906 0.7416791882266813
14.827959625364798 315.42494065616154 0.7447807359276839
14.833187180318214 315.92969400050464 0.7460638829910382
14.83841473527163 318.30554321638937 0.7485557441673694
14.843642290225047 319.01990904650006 0.7498729497588545
14.848869845178463 322.60064042439717 0.7534278488263099
14.854097400131879 328.4131254006485 0.759617263976247
14.859324955085295 330.9467943109887 0.7628319191821961
14.864552510038711 333.86961559882445 0.7651524204374162
14.869780064992128 335.737758806046 0.7671182219480727
14.875007619945544 337.61838900861795 0.7687158837864629
14.88023517489896 340.75854065547026 0.7719612988214116
14.885462729852376 341.8795195635886 0.7735871041890453
14.890690284805792 341.1135002398768 0.7727433941112637
14.895917839759209 342.917945902015 0.7740002647144516
14.901145394712625 343.9386054910271 0.7749487270143212
14.906372949666041 343.7937856759093 0.7747849044800825
14.911600504619457 340.36258950066224 0.7711347607757644
14.916828059572873 338.76505923993057 0.769210046405675
14.92205561452629 332.60791771605335 0.7623960043186755
14.927283169479706 326.26256806855804 0.7555350524158199
14.932510724433122 319.9904240738705 0.7496595228780881
14.937738279386538 317.3768672964413 0.7464544382805445
14.942965834339955 313.9331989451894 0.7436163323696198
14.94819338929337 309.61792792035635 0.7399543480132913
14.953420944246787 306.27677697068657 0.7361414554763028
14.958648499200203 301.43436720446397 0.7295374049466865
14.96387605415362 300.70028429760305 0.7273771335707483
14.969103609107036 297.96399787164376 0.7238471119313039
14.974331164060452 296.1427287564987 0.7215616340761034
14.979558719013868 293.91910498863695 0.7186961478520383
14.984786273967284 291.5680872105146 0.7164766043525741
14.9900138289207 290.25379938485776 0.7163916900412817
14.995241383874117 293.2401909143594 0.7199616123329245
15.000468938827533 295.87045691944337 0.7243215808861704
15.005696493780949 299.42455227741794 0.7284282884719153
15.010924048734365 300.8038983623486 0.7290813804303187
15.016151603687781 302.19784947404946 0.7312895706884666
15.021379158641198 303.5296174184802 0.7314632321641623
15.026606713594614 302.8743885297139 0.7312432398384658
15.03183426854803 303.9722307400947 0.732058703364609
15.037061823501446 305.22268150635045 0.7328340157947388
15.042289378454862 306.28648091705406 0.7330910972481388
15.047516933408279 307.1617642391663 0.7343238116339675
15.052744488361695 309.1835575166781 0.7372726715436331
15.057972043315111 311.12909053583525 0.7396514974408241
15.063199598268527 313.1609218361235 0.7421101960210944
15.068427153221943 315.0308869001996 0.7442780054274271
15.07365470817536 315.2209400108566 0.7442740900957182
15.078882263128776 315.32966972125115 0.745321018421814
15.084109818082192 313.70094199423517 0.7436843125199447
15.089337373035608 315.461872867202 0.7458676347942091
15.094564927989024 313.82866419707864 0.7433503279925227
15.09979248294244 312.25075619766545 0.740481808780877
15.105020037895857 307.92841485615065 0.7354732982329016
15.110247592849273 303.6905453746227 0.7314813843933894
15.11547514780269 302.46448998297063 0.731370705984903
15.120702702756105 302.78953455447123 0.7323035661783545
15.125930257709522 304.8133784802985 0.7342143388438656
15.131157812662938 306.1074566609185 0.7347176827654716
15.136385367616354 304.8434412582262 0.7335748604937762
15.14161292256977 301.0517210278961 0.72861484083544
15.146840477523186 299.566178697726 0.7272237644266406
15.152068032476603 298.27079091704445 0.725720670373987
15.157295587430019 297.020149303766 0.7243744778172619
15.162523142383435 295.8605637259211 0.7243646417379883
15.167750697336851 291.745886167208 0.7198267473387747
15.172978252290267 290.26392375826464 0.7178384834221522
15.178205807243684 288.32962921244126 0.7164507747088864
15.1834333621971 283.3787987437153 0.709316045982829
15.188660917150516 279.3103419609461 0.7054365156959489
15.193888472103932 278.86607182392777 0.7048761717351718
15.199116027057348 278.6656887806317 0.704357162274994
15.204343582010765 283.20901677922956 0.7105221972576562
15.20957113696418 287.0025087425602 0.7149717402439683
15.214798691917597 286.87536029573073 0.7141489940653125
15.220026246871013 284.37858972673644 0.7101493449766642
15.22525380182443 281.63323974636984 0.7064479771740537
15.230481356777846 281.85858223625235 0.7064136705623045
15.235708911731262 285.602756965278 0.7117983298442037
15.240936466684678 289.9948396339314 0.7179514439992141
15.246164021638094 290.62892936876653 0.719019493256096
15.25139157659151 292.059402635444 0.7205482761153852
15.256619131544927 290.4165502864235 0.7185834216778333
15.261846686498343 285.32257399871963 0.7127650987095039
15.267074241451759 282.0942944531242 0.709534572013109
15.272301796405175 280.4794840155851 0.7086532965448601
15.277529351358591 282.35540794345764 0.7113430546906678
15.282756906312008 285.1024791056025 0.7139586314169626
15.287984461265424 287.2820913526538 0.7152713509239707
15.29321201621884 286.1413306161974 0.7133920145504415
15.298439571172256 287.3620345785956 0.714146058278466
15.303667126125672 287.3796209050681 0.7147303421185334
15.308894681079089 289.95274816056633 0.7172421745927746
15.314122236032505 291.77860781784614 0.719867188641165
15.319349790985921 293.39049556232084 0.7220799714958477
15.324577345939337 299.0322803269184 0.7277941409479124
15.329804900892753 299.6800485275759 0.7290742606346822
15.33503245584617 301.9801169407413 0.7315343780612338
15.340260010799586 301.75546059465483 0.7313671261757897
15.345487565753002 302.16074076290687 0.7321110494773138
15.350715120706418 302.70951482622735 0.7323477825029948
15.355942675659835 304.8663581127731 0.73477233795541
15.36117023061325 303.67536377723377 0.7340069990620298
15.366397785566667 301.0464705172108 0.731285209419662
15.371625340520083 302.6478552530363 0.7332061428068268
15.3768528954735 303.61770099769797 0.733296257783101
15.382080450426916 304.3984601807246 0.7328157144238714
15.387308005380332 305.5475311525471 0.7337792216091182
15.392535560333748 304.43660130660936 0.7336310642626718
15.397763115287164 302.7291281927752 0.7411301559418633
15.40299067024058 301.332930011388 0.7473276808872313
15.408218225193997 299.25190679400265 0.7498485602529712
15.413445780147413 300.29990154404544 0.7554084995839558
15.418673335100829 301.29064859581064 0.760720275368393
15.423900890054245 302.39667733244596 0.7647422053058849
15.429128445007661 304.2894444050771 0.7700008039092762
15.434355999961078 304.74726112110363 0.772885543200636
15.439583554914494 304.3338197100078 0.7749098647672332
15.44481110986791 300.6634057067983 0.7729231214133931
15.450038664821326 299.9425399790774 0.7735618201565211
15.455266219774742 297.8185321226077 0.7730368268140058
15.460493774728159 296.8058549140052 0.7752518998199996
15.465721329681575 297.595533109843 0.7779622240494733
15.470948884634991 300.084271633107 0.783444140387398
15.476176439588407 299.3480187526471 0.7846652765057238
15.481403994541823 300.1114805567432 0.7873663804234841
15.48663154949524 298.2602626142072 0.7877106708114902
15.491859104448656 298.4234060269132 0.7891653821262442
15.497086659402072 296.89594688157973 0.7889728075999358
15.502314214355488 299.86734563690493 0.7942183726769797
15.507541769308904 298.3006484646818 0.7942596081266737
15.51276932426232 293.48491878195756 0.790533919022135
15.517996879215737 291.77924344517334 0.7913518962755082
15.523224434169153 285.98768177672207 0.7859248529464382
15.52845198912257 287.2307271122811 0.7878825792348251
15.533679544075985 286.3119321228456 0.7880412078074756
15.538907099029402 286.78751649937357 0.7898138702291863
15.544134653982818 285.9734692082671 0.7898527161694994
15.549362208936234 285.26889452758945 0.790771788770346
15.55458976388965 282.1172343591675 0.7874268997678424
15.559817318843066 279.38286206234926 0.7844824312539884
15.565044873796483 278.85731199215394 0.7874413743703038
15.570272428749899 282.84407717314156 0.7954638684110656
15.575499983703315 287.0405497807629 0.8040322018040419
15.580727538656731 291.59215693307067 0.8108983770339168
15.585955093610147 289.51476510193885 0.8093481352257651
15.591182648563564 283.9882818777751 0.8032171053396074
15.59641020351698 279.6213062409274 0.800148644569402
15.601637758470396 275.1300634159248 0.7948787239030465
15.606865313423812 273.99186934279544 0.7945521708867522
15.612092868377228 273.9713363991172 0.7953233747542954
15.617320423330645 277.4058716121079 0.8014590802138818
15.62254797828406 278.24215833161776 0.8046755532323728
15.627775533237477 277.84080620522315 0.8053909292831719
15.633003088190893 275.9094202406938 0.8037303513564886
15.63823064314431 272.3524521124627 0.7969336318183672
15.643458198097726 269.15203882581534 0.7805041441106271
15.648685753051142 267.8316275190021 0.7730476758065105
15.653913308004558 267.46984036954876 0.7686568090328754
15.659140862957974 267.11901203627923 0.7661504559625617
15.66436841791139 268.06753025075926 0.764603615081057
15.669595972864807 268.28942340424106 0.7619533075938375
15.674823527818223 268.46485834036224 0.7596679177574361
15.680051082771639 267.8488802356924 0.7565094555255579
15.685278637725055 267.3352440664382 0.7552409275234695
15.690506192678471 265.8622685978562 0.751057547772772
15.695733747631888 266.9701026144074 0.751072916902973
15.700961302585304 266.84335260614733 0.7493753187197966
15.70618885753872 267.737671360163 0.7491276043866044
15.711416412492136 271.1992463042644 0.7534462336781912
15.716643967445552 272.8986210254825 0.754485063605422
15.721871522398969 273.85620505924163 0.7541594891729935
15.727099077352385 276.03838425797557 0.7543545876836532
15.732326632305801 275.6349014643695 0.7534455165484168
15.737554187259217 278.1919632581737 0.7564219613339933
15.742781742212633 278.87733204751254 0.7573060989863365
15.74800929716605 280.73862683407293 0.7602198718268517
15.753236852119466 280.15031186184683 0.7582379675835231
15.758464407072882 278.62097948784503 0.7554321453021412
15.763691962026298 279.8038671294076 0.7565575890729493
15.768919516979715 279.4710919502721 0.7542954482846421
15.77414707193313 280.1601412810858 0.7544881822760428
15.779374626886547 280.3642394864412 0.7550056819840816
15.784602181839963 278.77065845116664 0.7507563569395027
15.78982973679338 282.6144920516328 0.755095055110017
15.795057291746796 282.31486827261966 0.7535631511948838
15.800284846700212 283.054879797858 0.7551839382713003
15.805512401653628 280.63581872644505 0.7516735786547146
15.810739956607044 281.1388410904065 0.7506041752925315
15.81596751156046 278.9655572031428 0.7456783577696698
15.821195066513877 278.7750552536594 0.745811842904907
15.826422621467293 277.47532639622113 0.7432995884972181
15.831650176420709 277.9564303054865 0.7438480397607502
15.836877731374125 277.72628596676634 0.7433159853909972
15.842105286327541 280.0880867916195 0.7472452850523067
15.847332841280958 280.3789960639105 0.7467868708733938
15.852560396234374 278.3245011064567 0.7447013998361521
15.85778795118779 276.79623644665423 0.742127532949901
15.863015506141206 276.2741189250727 0.7400232457824615
15.868243061094622 274.8835723362441 0.7365024574853523
15.873470616048039 272.531878143717 0.7337899580060613
15.878698171001455 269.2537264514195 0.7292048302084088
15.883925725954871 268.9662721838697 0.7283455549277412
15.889153280908287 272.12151310743445 0.7318164562757694
15.894380835861703 274.7816740683925 0.7351506618127505
15.89960839081512 276.8739035230341 0.7371159825392934
15.904835945768536 274.96365475228066 0.7340513141230285
15.910063500721952 274.65535606168805 0.7326681446841282
15.915291055675368 272.38609067425904 0.7302383295626808
15.920518610628784 273.5481487637512 0.7335465295739405
15.9257461655822 276.77742895381317 0.736893552922354
15.930973720535617 278.64753673225204 0.7388628028582506
15.936201275489033 277.4495894632024 0.7356453762568792
15.94142883044245 275.53299743801307 0.7316970940861259
15.946656385395865 273.0234687196506 0.7289129559266768
15.951883940349282 271.773123011406 0.728056248494316
15.957111495302698 276.3476675775208 0.7349199442709814
15.962339050256114 279.11010621391233 0.7389533451189693
15.96756660520953 280.13619343493724 0.7387762451207253
15.972794160162946 280.3378710308114 0.737709903394803
15.978021715116363 280.6540470891599 0.7380770449472068
15.983249270069779 281.8544761382015 0.7397524567732144
15.988476825023195 282.6364062778358 0.7409691359856502
15.993704379976611 280.0269897338484 0.7383288731710002
15.998931934930027 280.2563650640524 0.7381435817180324
16.004159489883442 276.8258158859269 0.7340179791357683
16.009387044836856 276.5624774060229 0.7339928470605903
16.01461459979027 274.9228898256987 0.7314030961014211
16.019842154743685 273.5093779345005 0.7291641543786289
16.0250697096971 272.26959351243653 0.726375557669849
16.030297264650514 272.6637435008925 0.7271316148814809
16.03552481960393 273.7330776705014 0.727609178405983
16.040752374557343 277.13165274192943 0.732067570939871
16.045979929510757 279.9292301181972 0.7354538690993708
16.05120748446417 284.0925029503317 0.7407874733146204
16.056435039417586 286.8956634944918 0.7451468473444921
16.061662594371 289.86933474141716 0.7482703177083908
16.066890149324415 292.85127197246896 0.7510936903547353
16.07211770427783 295.1013894613228 0.7526388573542725
16.077345259231244 299.09548895770354 0.7567771917512522
16.08257281418466 301.02858951173323 0.7583387477964555
16.087800369138073 301.94496761772655 0.7594067918350361
16.093027924091487 303.567674876565 0.762260682422096
16.0982554790449 308.74317146055546 0.77020856379168
16.103483033998316 315.60923274851154 0.780188102221021
16.10871058895173 319.97395831661174 0.7847137133384688
16.113938143905145 319.06883358914257 0.7829503112354617
16.11916569885856 316.2124565841124 0.7778880094806149
16.124393253811974 313.37842359799373 0.7746558763331013
16.129620808765388 313.63114535113783 0.774654116067543
16.134848363718802 314.8429647416617 0.776233397527752
16.140075918672217 315.1750187585296 0.7765851985764937
16.14530347362563 314.23286300609635 0.7758725519928573
16.150531028579046 314.9657863661566 0.7771503242243751
16.15575858353246 321.03233224938924 0.7849075668942019
16.160986138485875 319.8899142702234 0.7825513025696896
16.16621369343929 316.5250493734054 0.7779006024893153
16.171441248392703 310.8063756108952 0.7709165564895958
16.176668803346118 307.2749515200761 0.7665725471105682
16.181896358299532 306.5063913908189 0.7657322899772512
16.187123913252947 303.7165221528729 0.7625727991110425
16.19235146820636 296.74254987723026 0.7548139486037084
16.197579023159776 289.15474646025064 0.7453905581527823
16.20280657811319 284.79225097278265 0.7406919986068025
16.208034133066604 282.70814576379746 0.7383797257242345
16.21326168802002 278.7860097956607 0.7337439041885944
16.218489242973433 273.9780781107214 0.7261907531505918
16.223716797926848 271.08353577171175 0.7230624264211915
16.228944352880262 270.14649888591777 0.7216354685041441
16.234171907833677 269.1962116463059 0.7202187691875626
16.23939946278709 267.8778702940712 0.7183896236923887
16.244627017740505 263.8261083784569 0.7127866104545544
16.24985457269392 262.27094931253737 0.7120552444578755
16.255082127647334 258.2706288409013 0.7089876875087019
16.26030968260075 255.36039145864405 0.7058517458285646
16.265537237554163 253.83831337807305 0.7035391288032643
16.270764792507578 254.28226285530735 0.703386292294895
16.275992347460992 253.07360757147654 0.6989887494510097
16.281219902414406 251.02435206637315 0.6963387816085739
16.28644745736782 250.54762703484607 0.695098144125413
16.291675012321235 250.01111581465787 0.6941966994996494
16.29690256727465 253.26534460953164 0.6999935219057292
16.302130122228064 253.10295827030987 0.6998380719545082
16.30735767718148 257.52486369842353 0.7062160462108971
16.312585232134893 257.06438113299674 0.7046774523914684
16.317812787088307 258.1013804727723 0.7060730425987843
16.323040342041722 258.0122112315921 0.7052410777993887
16.328267896995136 257.66573571239655 0.7055022784235175
16.33349545194855 253.17574465906392 0.6975151496348292
16.338723006901965 250.1321365566896 0.6943469939801793
16.34395056185538 255.3697419649534 0.7002862379404943
16.349178116808794 257.9075824056429 0.7044244052714573
16.35440567176221 263.5306918261622 0.710652353392021
16.359633226715623 267.86721095802193 0.715134309237797
16.364860781669037 271.270228966823 0.7197175881774966
16.37008833662245 274.8865357277346 0.7224678274226013
16.375315891575866 274.7114131549073 0.7218494188548149
16.38054344652928 275.4679660453236 0.7214718670504826
16.385771001482695 279.18308509121533 0.7265422068328866
16.39099855643611 284.31001016588505 0.7328181326069306
16.396226111389524 285.9314733529099 0.735024726777593
16.401453666342938 287.0816147818232 0.7367643622746923
16.406681221296353 283.92650298870205 0.7329347596828062
16.411908776249767 279.0683116831581 0.7261964174588951
16.41713633120318 278.14896408996 0.7249311279777336
16.422363886156596 275.99396729064847 0.7219723739366724
16.42759144111001 276.2785181850313 0.7208877291745859
16.432818996063425 276.2016870016817 0.7204047405690711
16.43804655101684 273.3358665918631 0.7162379576276972
16.443274105970254 270.9038829844433 0.7134972690854144
16.448501660923668 270.2191675120344 0.7125031520932681
16.453729215877082 268.3410058007022 0.7105024820424855
16.458956770830497 267.9419223918635 0.7103044171418859
16.46418432578391 265.8580034350572 0.7071260304649456
16.469411880737326 264.78926132461544 0.7053723861983745
16.47463943569074 262.4493183221857 0.7030811886903667
16.479866990644155 260.81299957164737 0.7008902912451437
16.48509454559757 260.03699356715987 0.6988058663038004
16.490322100550983 259.84221848376114 0.6988228695043265
16.495549655504398 260.5205997921715 0.6986072847068018
16.500777210457812 262.7113299953819 0.7015099900548366
16.506004765411227 265.12148223099 0.7044661756947118
16.51123232036464 267.57930437976154 0.7079077727448214
16.516459875318056 265.55845801871067 0.7052067961810736
16.52168743027147 263.0326274711769 0.701878977761682
16.526914985224884 260.9237498501517 0.6994222068903141
16.5321425401783 261.5919492657535 0.7006919655177338
16.537370095131713 260.81916795236174 0.6993608212937446
16.542597650085128 258.50391166203366 0.6969486831154739
16.547825205038542 257.90292280529286 0.6974749909854215
16.553052759991957 259.2041643839046 0.699562019387072
16.55828031494537 260.0690780829342 0.7004389972985583
16.563507869898785 259.1297969182308 0.6988790681179995
16.5687354248522 259.31731106739704 0.699284515766841
16.573962979805614 260.03118751378776 0.7003986894525738
16.57919053475903 259.65822594433183 0.6997598885498578
16.584418089712443 257.84686175792183 0.6982304920077146
16.589645644665858 255.75632096430752 0.6965441689756151
16.594873199619272 255.91925829923213 0.6964295759831677
16.600100754572686 253.4952846041619 0.692418996442166
16.6053283095261 253.1606236629064 0.6907008351886859
16.610555864479515 256.59592818979667 0.6946088532017695
16.61578341943293 258.1649808382898 0.6984271885786052
16.621010974386344 256.56635496901447 0.6954426672785831
16.62623852933976 255.32210088061274 0.6925650807363587
16.631466084293173 255.68522309727558 0.6910740224330572
16.636693639246587 257.7119367866359 0.6924286746342097
16.641921194200002 256.1133375295048 0.690459363185625
16.647148749153416 255.9889691563906 0.691109918173818
16.65237630410683 255.32207555405282 0.6902652680275264
16.657603859060245 254.4222473335256 0.6902194363398756
16.66283141401366 251.27600986734888 0.6870497111818603
16.668058968967074 248.33308841108814 0.682954521726133
16.67328652392049 246.33268998517823 0.679373851433292
16.678514078873903 245.2480458094592 0.6768165237165211
16.683741633827317 244.33618490737038 0.6762227976006472
16.68896918878073 243.916083445329 0.6769845855021176
16.694196743734146 240.80244608085601 0.6734799111228156
16.69942429868756 238.12269372107897 0.6698770995532415
16.704651853640975 236.2142256060448 0.6659004485037001
16.70987940859439 238.30511778938532 0.66845122418433
16.715106963547804 237.24699084536343 0.6683259620567218
16.720334518501218 237.97638795201036 0.6697922860436101
16.725562073454633 238.97553113530233 0.6706613726313511
16.730789628408047 239.63838086639197 0.6699495579967311
16.73601718336146 239.6530724836135 0.6694685757314449
16.741244738314876 237.7221568485728 0.6665684146798941
16.74647229326829 235.0118879072291 0.6631092522711745
16.751699848221705 234.59255318372038 0.6621320164472692
16.75692740317512 231.94144019923175 0.6590629782451324
16.762154958128534 232.82238688438923 0.6593539941337543
16.767382513081948 232.0188516364061 0.6574736764431788
16.772610068035362 232.9521887969663 0.6581149518260108
16.777837622988777 232.12341176599946 0.6566923142282489
16.78306517794219 232.19212387438657 0.6577285848571283
16.788292732895606 231.79013779136775 0.6567241688226739
16.79352028784902 234.36236205989306 0.66137788631923
16.798747842802435 233.0352860827136 0.6577901136090144
16.80397539775585 232.6649837832203 0.6581392898200088
16.809202952709263 230.22222848723786 0.6556600170114341
16.814430507662678 229.3376072182492 0.6560398397637399
16.819658062616092 230.3795015419727 0.6570802544919757
16.824885617569507 230.64109969041735 0.6569675539895251
16.83011317252292 229.75686960619007 0.6541074772410246
16.835340727476336 230.24764251339352 0.6557335679591724
16.84056828242975 226.85515989379124 0.6513819387038556
16.845795837383164 227.58153967332197 0.6532494851806433
16.85102339233658 226.4119932048022 0.6531789700806563
16.856250947289993 227.6558190418749 0.6544510679977603
16.861478502243408 226.24785679725886 0.6522928971219889
16.866706057196822 227.11349073824343 0.6520366192929068
16.871933612150237 227.7148000926767 0.6537207499261883
16.87716116710365 228.34021887570646 0.6548037924096332
16.882388722057065 225.62537274945615 0.651809393095729
16.88761627701048 223.7133593331171 0.6485432758547635
16.892843831963894 221.79299322320156 0.6451330688972039
16.89807138691731 225.58820208254775 0.6524195109803251
16.903298941870723 226.69692059918702 0.6550407447397901
16.908526496824138 227.41271024942077 0.656977436138597
16.913754051777552 225.01071768045279 0.6521505629150045
16.918981606730966 222.82141588856902 0.6471511576453458
16.92420916168438 224.04953859598737 0.6470875703390829
16.929436716637795 222.6801949284921 0.6456155870142896
16.93466427159121 221.24164664481393 0.6423165947219223
16.939891826544624 219.15086955590834 0.6393432755940076
16.94511938149804 219.51519900535803 0.6410097735412165
16.950346936451453 222.44407795567324 0.6452412989262264
16.955574491404867 223.84490390735536 0.6481930368481414
16.960802046358282 225.99635567613083 0.6507098029242029
16.966029601311696 225.9104470447613 0.6499293941460151
16.97125715626511 224.94597721478942 0.6494748214124879
16.976484711218525 223.36556827386764 0.6463026100131587
16.98171226617194 222.95190998806447 0.6458260615942989
16.986939821125354 222.85648327399278 0.646352254042263
16.99216737607877 223.52589414324714 0.6473709972778945
16.997394931032183 222.98235367599344 0.6472443968163601
17.002622485985597 224.5392420722389 0.6483802643128378
17.00785004093901 226.2983892164893 0.6509609033166732
17.013077595892426 227.6852439701406 0.6524550367954763
17.01830515084584 226.8049023020443 0.6493543253950161
17.023532705799255 230.63338125523535 0.654908892325494
17.02876026075267 231.3228049125534 0.6560801467496861
17.033987815706084 234.5583169927692 0.6603717093635876
17.039215370659498 233.16492409323465 0.6587520100006802
17.044442925612913 231.3812624264895 0.6567974145532756
17.049670480566327 230.19920738336816 0.6568267469104428
17.05489803551974 228.22545962489423 0.6541594146959411
17.060125590473156 228.95665753787094 0.6542868639598405
17.06535314542657 230.77258819672304 0.657192681003576
17.070580700379985 232.85354300520618 0.6607346696303178
17.0758082553334 232.7892841538271 0.6607117324733413
17.081035810286814 230.36855485570925 0.6566435809306251
17.086263365240228 230.83602003176432 0.6557103383006357
17.091490920193642 229.95967781593913 0.6538231957907215
17.096718475147057 231.12649584386145 0.6555637761160859
17.10194603010047 232.48925795117296 0.6574131675055475
17.107173585053886 232.05669115457326 0.6567875364353589
17.1124011400073 234.2643566358398 0.6595922629767608
17.117628694960715 233.1815251608897 0.6565705285583863
17.12285624991413 232.80297919246905 0.6551370284133795
17.128083804867543 234.51576327691757 0.6585527611925929
17.133311359820958 235.31282918684198 0.6589266577223003
17.138538914774372 235.60942994836157 0.6597881659019021
17.143766469727787 233.7138375039524 0.6574069880690651
17.1489940246812 233.46272993133914 0.6568482814810231
17.154221579634616 233.99972905665575 0.657728933917715
17.15944913458803 236.0728972605989 0.6607543967921465
17.164676689541444 242.87615450002258 0.6678841838425265
17.16990424449486 247.3127266248556 0.6737702043106336
17.175131799448273 252.00502998589985 0.679489288951765
17.180359354401688 249.942522947894 0.6763288881957189
17.185586909355102 248.31409407453302 0.673944191726168
17.190814464308517 249.26542506405056 0.6752639076847756
17.19604201926193 254.28129039985842 0.682059247715823
17.201269574215345 257.19282255366454 0.6852515601170693
17.20649712916876 257.50670801748487 0.6861772522693458
17.211724684122174 256.26161329450815 0.6847179994039365
17.21695223907559 254.59529102041702 0.6823384808843447
17.222179794029003 257.21123545121895 0.6855249037623935
17.227407348982418 257.9636580117853 0.6870435780255811
17.232634903935832 256.55951967197984 0.6864775109074728
17.237862458889246 255.89781093834952 0.6862293500623058
17.24309001384266 251.14339832577798 0.6802795962534542
17.248317568796075 248.97320462081154 0.6768859757734701
17.25354512374949 247.46878515495294 0.6738749674314192
17.258772678702904 248.4353055580964 0.6742921873373964
17.26400023365632 248.85117257500966 0.6749030116762541
17.269227788609733 247.93723726500056 0.6754994447376188
17.274455343563147 244.85621354256213 0.6728524233879719
17.279682898516562 243.61550894488346 0.6723634994083512
17.284910453469976 241.9855123701022 0.6678175860502431
17.29013800842339 243.43311396346203 0.6679739728614841
17.295365563376805 245.8649366669295 0.6706283565648675
17.30059311833022 248.39981294280074 0.6743263014468471
17.305820673283634 248.97727604626837 0.6754658996543768
17.31104822823705 248.22873374056272 0.6754769090978376
17.316275783190463 248.67933923051032 0.6764271810578298
17.321503338143877 248.4551498905212 0.6771468932525447
17.32673089309729 247.8555175098832 0.676115989852561
17.331958448050706 249.23452939760534 0.6769562489724944
17.33718600300412 248.609209237357 0.6769153205337556
17.342413557957535 248.2477979170954 0.6765411666126027
17.34764111291095 248.32472529571308 0.6763817441793228
17.352868667864364 247.48509351014536 0.6747785169806098
17.358096222817778 246.14374705894974 0.6704508175911232
17.363323777771193 242.7778769638192 0.6655281100637098
17.368551332724607 241.37249295768453 0.6639665958253032
17.37377888767802 240.0776273177762 0.6627456850354375
17.379006442631436 239.72049929579833 0.6631671830172379
17.38423399758485 238.0890174254023 0.6607374175877874
17.389461552538265 238.54162268807053 0.6615833828141607
17.39468910749168 236.140283512128 0.659142926495023
17.399916662445094 236.20711967608756 0.6595129841797337
17.405144217398508 237.09265690136436 0.6600088133392475
17.410371772351922 236.2980926491649 0.6590392948239389
17.415599327305337 237.05483321372662 0.6593142531756903
17.42082688225875 237.18356318779556 0.6606320234036402
17.426054437212166 238.7065500647865 0.6635335109754668
17.43128199216558 238.32213495649566 0.6635701234981747
17.436509547118995 239.32011141749607 0.6655460932121824
17.44173710207241 240.94560005320395 0.6669610676784443
17.446964657025823 241.49130137908327 0.6670824975030114
17.452192211979238 242.27210059137514 0.6679759434554746
17.457419766932652 242.01470941939738 0.6666113751265116
17.462647321886067 242.54114845667414 0.6667077056024981
17.46787487683948 242.50852722782264 0.6663551880975256
17.473102431792896 241.18715889056898 0.6659376176462801
17.47832998674631 240.64066768611934 0.6651364630305239
17.483557541699724 238.1971858254806 0.6605262369869596
17.48878509665314 238.33125707370758 0.6599308274305807
17.494012651606553 239.8180708975111 0.6617395770464226
17.499240206559968 244.11418702484806 0.6683980401526118
17.504467761513382 247.024512736649 0.6712983393614959
17.509695316466797 251.28194845724715 0.6772103369728234
17.51492287142021 248.94225936545163 0.674550065856615
17.520150426373625 246.54580727287455 0.6716495471093735
17.52537798132704 244.52512610964683 0.6690932863179593
17.530605536280454 244.00874973250734 0.6671202729610508
17.53583309123387 246.09038819186839 0.6705180954958625
17.541060646187283 247.36835552065085 0.6723387765569327
17.546288201140698 248.82336455484085 0.674981939736951
17.551515756094112 249.73934440345667 0.6763797706009058
17.556743311047526 250.1428689112965 0.6768144761125954
17.56197086600094 251.14937026187545 0.6774362261033987
17.567198420954355 250.98134026346696 0.6763204120080433
17.57242597590777 251.9048391612144 0.6761464183981769
17.577653530861184 252.75025227874403 0.6774647798113514
17.5828810858146 250.0571775770909 0.6747933068966848
17.588108640768013 250.55018972537974 0.6762893709856939
17.593336195721427 253.34397857382316 0.6802812075843155
17.598563750674842 256.1518527359004 0.6836383557737152
17.603791305628256 256.6422836430334 0.6831716746094586
17.60901886058167 259.64559018460733 0.688284393190064
17.614246415535085 261.8168256442081 0.6909970079863221
17.6194739704885 262.84849690315167 0.6916138339811363
17.624701525441914 259.9009417641577 0.6862891444689191
17.62992908039533 260.40925946079057 0.686457446721667
17.635156635348743 262.67968127855124 0.6886396621837396
17.640384190302157 265.2597267242871 0.6925800137835747
17.64561174525557 267.718582149015 0.6952174243296672
17.650839300208986 267.36259844236395 0.6941003329133524
17.6560668551624 267.3649538956011 0.6933424137866078
17.661294410115815 267.25852355752596 0.6936492727641933
17.66652196506923 268.9196124722495 0.6953793038493002
17.671749520022644 271.76610287502746 0.6992632102704002
17.676977074976058 277.34804432709444 0.7062615653118369
17.682204629929473 284.0570647006508 0.7143782742267558
17.687432184882887 288.2528126522089 0.7192751747642906
17.6926597398363 292.17966762538566 0.7242974173016093
17.697887294789716 294.9915435575458 0.7277993332166675
17.70311484974313 297.964619002023 0.7318269944020941
17.708342404696545 299.2365251034067 0.733041375810353
17.71356995964996 300.3234802446948 0.7341598259706148
17.718797514603374 300.92775717929277 0.7354221582348328
17.724025069556788 303.4616067683522 0.7388541315568831
17.729252624510202 306.90174972808995 0.742699661279675
17.734480179463617 307.371926366866 0.7422094981706702
17.73970773441703 304.2344485236824 0.7377236090680777
17.744935289370446 301.79530429403746 0.7346054951742178
17.75016284432386 304.25537725346993 0.7378486697585506
17.755390399277275 308.3342022543267 0.7429629396268347
17.76061795423069 311.3524163605923 0.7465273350500745
17.765845509184103 310.01335377937335 0.7447305468066543
17.771073064137518 311.67320543837235 0.7465726845668978
17.776300619090932 307.4583655093168 0.7416468850262589
17.781528174044347 301.3847229079024 0.7346656107754823
17.78675572899776 297.059186688538 0.7303726753273857
17.791983283951176 292.6273296706933 0.7253427848923554
17.79721083890459 289.2845830664896 0.7220519201440336
17.802438393858004 285.203955804817 0.7181151039423962
17.80766594881142 282.7829898881736 0.7144323062124239
17.812893503764833 278.9204505767083 0.7095018325242505
17.818121058718248 275.02083596661885 0.7032111242632948
17.823348613671662 270.1967676291743 0.6972114036097776
17.828576168625077 269.45288013224894 0.6973779547957631
17.83380372357849 266.265251705558 0.6932725173168109
17.839031278531905 262.819159766934 0.6899068204805033
17.84425883348532 259.2104418796835 0.6856092176095121
17.849486388438734 257.845849056431 0.682367896833041
17.85471394339215 259.5529826388654 0.6847290278786243
17.859941498345563 260.4039145195423 0.6859158799704528
17.865169053298978 259.98739191863575 0.6857630065249918
17.870396608252392 263.0421563253888 0.69085243137621
17.875624163205806 263.68888844121693 0.6912791317354231
17.88085171815922 265.62586369367165 0.6951385795460512
17.886079273112635 267.0721862261112 0.6962297176188867
17.89130682806605 272.9102044038534 0.7031837438097742
17.896534383019464 274.0599310248701 0.7037653343875155
17.90176193797288 279.4738259935314 0.7101073705577431
17.906989492926293 284.4167367523778 0.7146574974254736
17.912217047879707 293.4696793971294 0.7248832798003959
17.917444602833122 301.75901452564386 0.7340832098214263
17.922672157786536 306.17277962915006 0.7394409883407697
17.92789971273995 309.5682054715999 0.7435339928868494
17.933127267693365 316.249851298804 0.7506946565394554
17.93835482264678 321.26853262956456 0.7572234915561485
17.943582377600194 323.866764298642 0.7598573318627077
17.94880993255361 323.570287377133 0.7595186431115372
17.954037487507023 318.87993365252106 0.7553014851842917
17.959265042460437 311.6016042560919 0.7474282603856611
17.96449259741385 303.9235442477094 0.7387519524313951
17.969720152367266 296.16343835898704 0.7297674013975727
17.97494770732068 293.1582818028503 0.7255281833528241
17.980175262274095 288.8865963321158 0.7209379672206616
17.98540281722751 285.0011808914617 0.716279731727549
17.990630372180924 277.60479702117726 0.7070436605705634
17.995857927134338 271.8624033261497 0.7001823666132667
18.001085482087753 270.22266529484006 0.6972996135595493
18.006313037041167 268.601466042362 0.6949305952372618
18.01154059199458 266.22688969829943 0.6921678707960914
18.016768146947996 261.93066800138604 0.6863577611379438
18.02199570190141 257.7042623404862 0.6820490918455825
18.027223256854825 254.53080004601784 0.6783952172071389
18.03245081180824 250.73839488486564 0.6736847481940109
18.037678366761654 250.3605010023371 0.6732101906449766
18.042905921715068 248.49889150583022 0.6709045761872428
18.048133476668482 250.25568744496474 0.673777987559718
18.053361031621897 253.0387765352497 0.6778184486139107
18.05858858657531 252.75194450582785 0.6776957060692487
18.063816141528726 250.96583402533875 0.6758007193352378
18.06904369648214 248.97895387585888 0.6725971150458833
18.074271251435555 251.46686118388862 0.6748386235262243
18.07949880638897 252.95299616340517 0.6763928512772056
18.084726361342383 257.8271027939903 0.6827775801734897
18.089953916295798 257.4924806869098 0.6826849263795998
18.095181471249212 255.40224275944004 0.6798054228344319
18.100409026202627 254.029039011556 0.6790838177274794
18.10563658115604 256.69767099203517 0.6819374411311652
18.110864136109456 259.52227383832275 0.6846731661205712
18.11609169106287 265.12760703863887 0.6902882571164498
18.121319246016284 271.58481032859015 0.699184148215761
18.1265468009697 274.6760848840984 0.7023676157888472
18.131774355923113 278.31152377998575 0.7077083040149711
18.137001910876528 281.7350213009563 0.7114037643548269
18.142229465829942 285.1597114189871 0.7165159254224034
18.147457020783357 288.4919701811035 0.7202041471721743
18.15268457573677 290.0812333049632 0.7210751903314311
18.157912130690185 293.08899914257506 0.7248988193527472
18.1631396856436 295.8975413539539 0.7270809560531516
18.168367240597014 300.7380728362792 0.7326351964389848
18.17359479555043 304.61249922564735 0.7367640914557569
18.178822350503843 308.5190503851313 0.7413897147238325
18.184049905457258 312.61756849661236 0.7481245176591961
18.189277460410672 316.05446580579815 0.7524673971940861
18.194505015364086 321.89304165717795 0.7585722931614777
18.1997325703175 325.5053513718109 0.7617032458775393
18.204960125270915 330.47636939990656 0.7661515316880528
18.21018768022433 330.56690516324016 0.7653135085074692
18.215415235177744 333.6730543091116 0.7691014185290348
18.22064279013116 340.5078726277828 0.7770219881230713
18.225870345084573 346.2099009008418 0.7838565398586435
18.231097900037987 349.18281066075525 0.7871763213913449
18.236325454991402 353.1528691568637 0.7914955589459435
18.241553009944816 357.8170302881545 0.7964637655243827
18.24678056489823 363.8831793354025 0.8028839550462679
18.252008119851645 368.32644817215856 0.8080649603929972
18.25723567480506 370.5469237706579 0.8101401473910165
18.262463229758474 370.6979959477784 0.8106700054335332
18.26769078471189 368.1065219278544 0.8076205603305254
18.272918339665303 362.7778506387449 0.8014587280616525
18.278145894618717 351.6078089595506 0.7891939453537866
18.28337344957213 341.2047230617741 0.7776913753647894
18.288601004525546 331.75574668420217 0.7676803270606227
18.29382855947896 323.4924665943808 0.7590959270658384
18.299056114432375 316.96895738912195 0.7522937602604123
18.30428366938579 311.764809505057 0.7470402050087764
18.309511224339204 304.04013740112225 0.7380605549140123
18.314738779292618 297.88912685238074 0.7304200908824064
18.319966334246033 292.8069517300604 0.723647099676577
18.325193889199447 287.7976796419702 0.7163498392203179
18.33042144415286 284.07259691802835 0.7127555596898073
18.335648999106276 281.96251297242196 0.7103932009235083
18.34087655405969 276.87631514295896 0.7044041435118829
18.346104109013105 274.1569736905286 0.7006248818792652
18.35133166396652 270.21544659940633 0.6954790501507472
18.356559218919934 270.5868472900816 0.6970659885813184
18.361786773873348 269.0973875857804 0.6956909165195551
18.367014328826762 270.42315343211743 0.6973020347720638
18.372241883780177 268.2197175023536 0.6940597590377368
18.37746943873359 270.4381564591451 0.6957855961915628
18.382696993687006 272.0649910902053 0.6972228347807947
18.38792454864042 275.09414513458756 0.7037995405922919
18.393152103593835 277.80644859356374 0.718549049774902
18.39837965854725 280.70563231223485 0.7292260019709341
18.403607213500663 282.5664929947754 0.7371269828366682
18.408834768454078 286.71280628586607 0.7473482381594356
18.414062323407492 291.52532321269297 0.7572235335740877
18.419289878360907 295.10694487252374 0.7652060329813903
18.42451743331432 296.2001466257185 0.7687096953264948
18.429744988267736 296.454262945182 0.7722952846288729
18.43497254322115 296.93170461158917 0.776100148823751
18.440200098174564 296.3751699506782 0.7788975003477029
18.44542765312798 294.83656397728254 0.7804936097770132
18.450655208081393 291.3926346962528 0.7774491373222958
18.455882763034808 287.8633295314913 0.7760717620467666
18.461110317988222 286.5166130271384 0.7767452256989734
18.466337872941637 284.7207013653847 0.776540601856717
18.47156542789505 287.0383557230851 0.7821824029746315
18.476792982848465 284.67110001904973 0.7799112300594689
18.48202053780188 284.1553842479757 0.7819718422126993
18.487248092755294 284.2099381923964 0.7843260631778735
18.49247564770871 284.4356413931269 0.7870205761127992
18.497703202662123 284.9091973890727 0.7921535178607445
18.502930757615538 285.19411683642136 0.7941114955961014
18.508158312568952 283.4059355977019 0.7939629406815659
18.513385867522366 282.14960114149494 0.793579042799803
18.51861342247578 281.5893812517439 0.7936911459852284
18.523840977429195 280.7183518983205 0.7959363899556648
18.52906853238261 281.832861947148 0.7994635637684022
18.534296087336024 284.140244418652 0.8052124527419025
18.53952364228944 283.8032776457742 0.8086378425604629
18.544751197242853 283.6390446409758 0.8102078743324064
18.549978752196267 281.36130424761046 0.8085672007807895
18.555206307149682 277.856768560214 0.8036816154820452
18.560433862103096 275.6628546940053 0.8010653336919982
18.56566141705651 276.1630265812984 0.8049911450596012
18.570888972009925 276.58450256636723 0.8069996732384335
18.57611652696334 278.6537045200667 0.8123986274476782
18.581344081916754 279.98295198839725 0.8156530671746405
18.58657163687017 281.14165678932943 0.8194480100201381
18.591799191823583 281.1494262067467 0.8223692852852464
18.597026746776997 285.30483503180807 0.8303794268402793
18.60225430173041 287.7316776875534 0.8349048993933424
18.607481856683826 287.54902553394237 0.8361661271894543
18.61270941163724 286.4351173315107 0.8350811606127021
18.617936966590655 284.97080486722365 0.834242313830723
18.62316452154407 286.41240305859355 0.8367836548081451
18.628392076497484 290.6558180827179 0.8257799527633303
18.633619631450898 294.9069087223761 0.8228264378302909
18.638847186404313 300.1774852034451 0.8236895269524482
18.644074741357727 305.9717344761035 0.8263484965029484
18.64930229631114 307.38045070002744 0.825192122763658
18.654529851264556 310.0030460816257 0.8242255555554211
18.65975740621797 313.68910454810737 0.8260985075618898
18.664984961171385 318.59042790109896 0.8288214641889288
18.6702125161248 321.4833417763637 0.8295235081174841
18.675440071078214 327.1480310769115 0.8349111757108093
18.680667626031628 329.14150460913214 0.8346129644613757
18.685895180985042 333.61075560118053 0.8375476413658954
18.691122735938457 337.5883798336939 0.8402134073001981
18.69635029089187 343.3492791325831 0.8446310429027838
18.701577845845286 347.635283170281 0.8485084130341878
18.7068054007987 355.4702511413949 0.8563085197526689
18.712032955752115 358.97371962580604 0.8584557721152578
18.71726051070553 363.4819402018594 0.8624463507779424
18.722488065658943 364.49654605475547 0.8620721550988931
18.727715620612358 362.57704262578073 0.858944364685266
18.732943175565772 361.04649870338847 0.8555432473957993
18.738170730519187 361.9385413993 0.8552617316259632
18.7433982854726 363.2681845150999 0.8557585784519016
18.748625840426016 363.9876966149621 0.8553833946439426
18.75385339537943 362.0750110699353 0.8522648228333681
18.759080950332844 357.8824684451579 0.8472856528329844
18.76430850528626 351.88474599631485 0.8392645292440537
18.769536060239673 344.99099302762414 0.8307093113214848
18.774763615193088 341.87894209843205 0.8251449068868113
18.779991170146502 339.2172263432928 0.8195123188832226
18.785218725099917 335.03335048134704 0.8128539914502148
18.79044628005333 330.58379731700904 0.8063242441143286
18.795673835006745 325.5529662166806 0.799673226545052
18.80090138996016 324.83607786147104 0.7992677577747198
18.806128944913574 324.2844135199107 0.7980280869048758
18.81135649986699 321.81154356410855 0.7950200047455642
18.816584054820403 318.92283724156823 0.79150833625778
18.821811609773818 315.51859466897196 0.7859966172363504
18.827039164727232 314.11553842144474 0.783991606315934
18.832266719680646 310.20882722507105 0.7781663583676952
18.83749427463406 308.4494418221849 0.7756055969056536
18.842721829587475 307.1047424051005 0.7731088152571935
18.84794938454089 302.86189263931345 0.7673084435670953
18.853176939494304 299.2215844116787 0.7625075659733596
18.85840449444772 295.40404084999756 0.7578456531479986
18.863632049401133 294.34023402923077 0.7566547765749281
18.868859604354547 295.7784797968616 0.7587017676642376
18.87408715930796 295.8552775757641 0.7582140313117289
18.879314714261376 293.7310853457015 0.7548401492405311
18.88454226921479 290.9878308038866 0.7519047375102572
18.889769824168205 287.14144013046746 0.7470066839936883
18.89499737912162 286.3567736917189 0.7462255297839933
18.900224934075034 287.0633397857578 0.7460019858701138
18.90545248902845 284.5829856287854 0.7431461634749985
18.910680043981863 280.30479394718856 0.7381327688908932
18.915907598935277 280.74872957314193 0.7384375727898352
18.92113515388869 283.5461328103688 0.7424275224227903
18.926362708842106 282.7458274878285 0.7407155895504947
18.93159026379552 279.5407331637304 0.7356226767854928
18.936817818748935 275.29232542079683 0.7294779110849526
18.94204537370235 274.33747431586534 0.7271203162130292
18.947272928655764 274.3962047339403 0.7270333151924412
18.952500483609178 276.48324032863127 0.7285338434455205
18.957728038562593 278.8544247782543 0.7306774786871161
18.962955593516007 278.4616464323196 0.7301621432722539
18.96818314846942 277.16343195615076 0.7280846517871398
18.973410703422836 276.2505095626251 0.7269437804957218
18.97863825837625 275.00216719736443 0.7242368820232964
18.983865813329665 274.2639729121538 0.7229008197828364
18.98909336828308 273.2903428763848 0.7216854833090441
18.994320923236494 273.9910104260869 0.7227334803486803
18.999548478189908 275.28494120393975 0.7251864962004775
19.004776033143322 273.90971715617917 0.7234089394473078
19.010003588096737 276.0920897610857 0.7257289781426394
19.01523114305015 276.48645363315734 0.7258609074788518
19.020458698003566 276.4998831575129 0.7243893979933591
19.02568625295698 275.8650295806672 0.7233370890092973
19.030913807910395 275.97281105676853 0.7238699623468455
19.03614136286381 280.5588829672171 0.7305377670385951
19.041368917817223 284.7295152473594 0.7354161513221392
19.046596472770638 283.5613125100997 0.7324748413664169
19.051824027724052 285.08204379062266 0.7345312275448673
19.057051582677467 285.1388703223022 0.7347238260367926
19.06227913763088 284.7802934229576 0.7339248856760298
19.067506692584296 283.49357396178766 0.7315440481435151
19.07273424753771 282.100033048983 0.7281499680479618
19.077961802491124 282.15389947715965 0.7279425570776905
19.08318935744454 283.734125834076 0.7295243349649363
19.088416912397953 284.29837134366954 0.72942648280812
19.093644467351368 284.05971375960763 0.7301331215465007
19.098872022304782 281.9911013353454 0.7277481876127546
19.104099577258197 278.11028503544355 0.7234785574100597
19.10932713221161 278.968680906924 0.7245423596136965
19.114554687165025 277.89376492808714 0.7232800910991204
19.11978224211844 276.2041022480983 0.7203640549372359
19.125009797071854 275.09773923591433 0.7182635417995638
19.13023735202527 275.7701184585125 0.7179967441415867
19.135464906978683 274.52239875621206 0.715567735533765
19.140692461932098 273.28681065043327 0.7139965709152393
19.145920016885512 274.3466936204363 0.7157370723611092
19.151147571838926 273.4468541393624 0.714475224414479
19.15637512679234 274.22911394441155 0.715151983557867
19.161602681745755 272.67623598232615 0.7144127034689833
19.16683023669917 269.6949022766762 0.7115304587664847
19.172057791652584 266.940619308492 0.7092294965260548
19.177285346606 266.59770964183735 0.7094663386053418
19.182512901559413 266.6007792519504 0.7091776249946777
19.187740456512827 268.8924766987022 0.7119241667774734
19.19296801146624 267.2198595924369 0.7093222607830064
19.198195566419656 264.26397591931726 0.7051508576078731
19.20342312137307 263.0483305397524 0.703326211319841
19.208650676326485 262.63398103141105 0.7018131091913473
19.2138782312799 266.9653818940898 0.7078628666088885
19.219105786233314 268.42582089199345 0.7096949793586913
19.22433334118673 269.14725118534864 0.7111354833902672
19.229560896140143 270.0422268525183 0.7123353180064785
19.234788451093557 270.9053491425352 0.7109921363303979
19.24001600604697 270.7224732707878 0.71040270976832
19.245243561000386 270.1527364697287 0.7090075818667062
19.2504711159538 269.6281368144343 0.7082523328377115
19.255698670907215 269.92720981447906 0.7103121134486564
19.26092622586063 268.17251130250577 0.7077607454521138
19.266153780814044 267.82392487290457 0.7075711211788153
19.271381335767458 265.4245058743812 0.7044864136765973
19.276608890720873 268.20095902109256 0.7065902136140618
19.281836445674287 271.50680750402046 0.7103609799646002
19.2870640006277 277.39662656533613 0.7183530008455781
19.292291555581116 280.84312159308627 0.7236674155847131
19.29751911053453 280.7702347556761 0.7244470702811023
19.302746665487945 277.20865154633185 0.7189070080649032
19.30797422044136 280.05519480995736 0.7216470740146192
19.313201775394774 285.0964714518209 0.7267124239010245
19.318429330348188 288.82731364070725 0.7302111628761934
19.323656885301602 287.7865986778594 0.7300471193691631
19.328884440255017 285.80601961526844 0.7279986836736808
19.33411199520843 290.9731419333766 0.73382907221754
19.339339550161846 295.363181034071 0.7403553940619568
19.34456710511526 301.09483014263236 0.7458263171260331
19.349794660068675 301.18057476296417 0.7460096754272706
19.35502221502209 303.162311783427 0.7471929759406641
19.360249769975503 302.95704236712515 0.7454114707383452
19.365477324928918 308.5607499976552 0.7527153644247249
19.370704879882332 313.7830293997235 0.758092507776952
19.375932434835747 321.0271414091012 0.7672749656593528
19.38115998978916 323.6866590954924 0.7701431771548537
19.386387544742576 328.8293396087562 0.7760313743495401
19.39161509969599 330.81939750474993 0.7784389719942514
19.396842654649404 333.25411735530304 0.7806222324137605
19.40207020960282 338.6776265237206 0.7860553861225429
19.407297764556233 339.6444096692214 0.7875874224698978
19.412525319509648 341.4502767196284 0.7895833327911959
19.417752874463062 340.86621530100297 0.7892137990964241
19.422980429416477 340.9428846067693 0.7891568237701966
19.42820798436989 338.03470397534034 0.7851018307034101
19.433435539323305 331.6574853167991 0.7773294095027806
19.43866309427672 329.0292834431151 0.7737952542800041
19.443890649230134 331.83912647725714 0.7777216100987546
19.44911820418355 337.2610012672632 0.7848378120325219
19.454345759136963 338.5578411272458 0.7863501461522163
19.459573314090377 340.43577554253466 0.7883741032628339
19.464800869043792 338.8174035970354 0.7859477863215101
19.470028423997206 340.7269886841417 0.7876299705092741
19.47525597895062 340.9043258409858 0.7881250864678361
19.480483533904035 339.26255999951354 0.7857598102944022
19.48571108885745 337.7787034118051 0.7843615178342643
19.490938643810864 339.587658875242 0.7862909161971882
19.49616619876428 340.3832275520695 0.7873663180487617
19.501393753717693 343.08620412116426 0.7909348892631629
19.506621308671107 344.3041062889957 0.791991642402333
19.51184886362452 345.0310606256073 0.7921675802333598
19.517076418577936 347.05074477047214 0.7940309013353503
19.52230397353135 347.057876192895 0.7940476435673937
19.527531528484765 347.9638423931604 0.7952457400906238
19.53275908343818 347.6646136256912 0.7944332783415577
19.537986638391594 352.4785983192823 0.7996647976981827
19.54321419334501 353.94715272612075 0.8013424474756121
19.548441748298423 357.0598627080258 0.8043450212475968
19.553669303251837 358.1869199346044 0.8059859566210485
19.55889685820525 361.28504659964364 0.8099332763459739
19.564124413158666 366.03213077670716 0.8155186275381152
19.56935196811208 372.3092198506297 0.8222814080000032
19.574579523065495 375.4965484330795 0.8248456660273216
19.57980707801891 376.70556469906467 0.8259643325210865
19.585034632972324 375.0332126323727 0.8241616587861115
19.590262187925738 376.0964163111897 0.825358840123055
19.595489742879153 377.7847661746974 0.8269150494192778
19.600717297832567 380.57673104014805 0.8295045879055154
19.60594485278598 381.02107682769827 0.8293965818570977
19.611172407739396 379.27143683123046 0.8275372330202516
19.61639996269281 381.69971956158616 0.830269558611483
19.621627517646225 383.40610452933254 0.8325359634069905
19.62685507259964 385.50120719407175 0.8351055715752302
19.632082627553054 384.7188450333254 0.8343563800451514
19.637310182506468 380.99745600979276 0.8305179078283201
19.642537737459882 379.9215714571536 0.8294192684814535
19.647765292413297 379.3378805425451 0.8282230790915153
19.65299284736671 384.318900611943 0.8330494465779079
19.658220402320126 388.64556875949677 0.8376629414960828
19.66344795727354 390.2306764271438 0.8393275174878406
19.668675512226955 388.9998117339567 0.8379448924571631
19.67390306718037 389.82120441341124 0.8384831152960522
19.679130622133783 394.31392321049464 0.843151317602483
19.684358177087198 398.8635401869256 0.8480367925800527
19.689585732040612 402.7440714944848 0.8517568883775954
19.694813286994027 403.451555775848 0.8524310522472618
19.70004084194744 403.0320279559372 0.851729322461067
19.705268396900856 400.84384020927104 0.8492872743115562
19.71049595185427 402.0395701085165 0.8513220310195649
19.715723506807684 400.1229998438843 0.8490980537445589
19.7209510617611 399.2230447734959 0.848711358977827
19.726178616714513 395.3482779539965 0.8441908603846279
19.731406171667928 388.13072749615486 0.8366635779086307
19.736633726621342 380.89200366496397 0.8295505667403661
19.741861281574757 373.9685738555446 0.8221352359037051
19.74708883652817 370.4459762953639 0.818102515067623
19.752316391481585 364.467059683403 0.811153042010967
19.757543946435 358.83376435345576 0.8042666811091864
19.762771501388414 350.3902417499962 0.7949199140867715
19.76799905634183 344.9362118498181 0.7884215010439727
19.773226611295243 341.4608830421373 0.7842520183355808
19.778454166248657 339.2420124331781 0.7822791982083633
19.783681721202072 337.8799743646476 0.7804449223181067
19.788909276155486 335.9289066847586 0.7789968618311428
19.7941368311089 333.9366636842168 0.7763976295997905
19.799364386062315 329.32148982549086 0.77106331003541
19.80459194101573 326.16428350147885 0.7669350773277398
19.809819495969144 322.870410923887 0.7622246974086495
19.81504705092256 320.3390819061394 0.7596519155502098
19.820274605875973 316.8279869290372 0.7558022341041551
19.825502160829387 316.33612188054747 0.755772531784558
19.8307297157828 310.90483255157307 0.7497152170318241
19.835957270736216 304.7455157568888 0.7425267761421372
19.84118482568963 301.8546242765559 0.7387312423936963
19.846412380643045 306.6142217769981 0.7445291126114773
19.85163993559646 309.67389911613986 0.7481377568059914
19.856867490549874 308.39827841412733 0.7468626113156975
19.86209504550329 305.15827465276055 0.7424258457250008
19.867322600456703 299.81425056514973 0.7353924892553196
19.872550155410117 301.6668696052702 0.7379259503330509
19.87777771036353 304.306968064762 0.7413598647742059
19.883005265316946 308.6833438761819 0.7478554718560092
19.88823282027036 307.9124943675819 0.7468732183067331
19.893460375223775 303.83917089860245 0.7419027544921686
19.89868793017719 301.78330643686945 0.7386491928798988
19.903915485130604 302.0108881260963 0.7395092394544824
19.909143040084018 299.34195525487695 0.7359160324453252
19.914370595037433 299.6173838017709 0.7368868024263626
19.919598149990847 301.15661612261226 0.7384571266073972
19.92482570494426 300.71927985320286 0.7372520825492019
19.930053259897676 299.92188621808367 0.735385419095394
19.93528081485109 296.39974390028567 0.730764864092495
19.940508369804505 294.5848056600621 0.7292847122965284
19.94573592475792 293.98618445537863 0.7290470702594454
19.950963479711334 293.96078691346526 0.729441985989108
19.956191034664748 297.59848679745176 0.7335258907492251
19.961418589618162 302.12450076927445 0.7397963763294625
19.966646144571577 302.75268817387513 0.740872027135461
19.97187369952499 299.923700642064 0.736854399309743
19.977101254478406 297.55131901978274 0.7326650122510305
19.98232880943182 296.33520691213346 0.7306324261440476
19.987556364385235 295.57297827520307 0.7295271193291164
19.99278391933865 297.2186919277727 0.7327211036815767
19.998011474292063 297.6654321485781 0.7337630051217449
20.003239029245478 297.61813619039805 0.7333449355896188
20.008466584198892 299.1394178218493 0.7361454779976294
20.013694139152307 299.7546196808795 0.7363521558895308
20.01892169410572 302.26131744120823 0.7398965310492522
20.024149249059136 304.4231552343498 0.742002422215149
20.02937680401255 305.5291802754949 0.7422349896917931
20.034604358965964 308.2348804540539 0.7453239941653137
20.03983191391938 310.1721430268962 0.7465883347372922
20.045059468872793 310.77389481207996 0.7476591799542117
20.050287023826208 311.67143623780254 0.7484892663163379
20.055514578779622 309.4686921757736 0.7451441688768351
20.060742133733036 312.21927121031763 0.7485269059220269
20.06596968868645 310.903462075523 0.7465481503586681
20.071197243639865 310.55894465512677 0.7468235347187205
20.07642479859328 307.2452602406619 0.7433522535653506
20.081652353546694 304.74712769776716 0.7410009565269771
20.08687990850011 303.61493850070553 0.7400757001729936
20.092107463453523 303.8243828621134 0.7405002455622354
20.097335018406937 305.4323264664121 0.7420526047573706
20.102562573360352 306.0653051115385 0.7434591531747703
20.107790128313766 304.8928271603426 0.7416629319831788
20.11301768326718 299.8928148111933 0.7350094330229722
20.118245238220595 296.79945674664395 0.7301066900775843
20.12347279317401 294.7018713823764 0.7273810163522361
20.128700348127424 294.2359196377956 0.7281302529645904
20.13392790308084 293.3565915115474 0.726991724357729
20.139155458034253 295.99370813143065 0.7299087242367199
20.144383012987667 299.471855825936 0.7335990785615997
20.14961056794108 301.7201951591924 0.7361527223360124
20.154838122894496 302.2599298164014 0.7372092866310506
20.16006567784791 300.63713684974545 0.7351655516250288
20.165293232801325 295.4286249399821 0.7285173420292721
20.17052078775474 292.2475046343592 0.724954805253086
20.175748342708154 289.93671704877477 0.7228674460078969
20.18097589766157 291.3483892108253 0.7252541830449045
20.186203452614983 294.4354558642506 0.7290914926702496
20.191431007568397 296.9910445434957 0.7312407274599895
20.19665856252181 295.87779944539693 0.7292617214745902
20.201886117475226 295.22255356901843 0.7284229001516617
20.20711367242864 295.82696632404065 0.7288715298110999
20.212341227382055 294.8414972249582 0.7277227374228141
20.21756878233547 293.76614041532775 0.7267539760944541
20.222796337288884 290.492154901045 0.7234897273027036
20.228023892242298 288.433370370182 0.7212722983087061
20.233251447195713 289.4928535730958 0.7221687119297403
20.238479002149127 289.60085660195153 0.7222645750538371
20.24370655710254 287.06705730788235 0.7189096646038845
20.248934112055956 285.78760790002787 0.7162000092049208
20.25416166700937 286.7131707721502 0.7165012538606849
20.259389221962785 288.7454021288603 0.7183737172497394
20.2646167769162 291.2648922453894 0.7212695655231863
20.269844331869614 288.97381272803943 0.7186949466066331
20.275071886823028 286.0175822872301 0.716036604839713
20.280299441776442 279.9747875092766 0.7089425702163881
20.285526996729857 277.2753516229376 0.7059890101121825
20.29075455168327 277.557905597542 0.7059503092926956
20.295982106636686 281.74272263759343 0.711523127943154
20.3012096615901 283.69358690198004 0.7132525637769764
20.306437216543515 283.09345690785585 0.7130357224652806
20.31166477149693 284.62116643922644 0.7145278042655672
20.316892326450343 284.4054281945881 0.7138846381409688
20.322119881403758 281.8734499865123 0.7107179160584777
20.327347436357172 280.97237585052386 0.7101439829138104
20.332574991310587 277.6165824157777 0.7059839909709166
20.337802546264 280.77592876395846 0.7096155241963517
20.343030101217416 282.49536204668533 0.7113981142806312
20.34825765617083 283.5481419462787 0.7130948765565905
20.353485211124244 280.8556754969641 0.7093061333120442
20.35871276607766 278.09438317827215 0.70658638247852
20.363940321031073 275.4072772791686 0.7042833887966966
20.369167875984488 276.75430687626647 0.7056924881850476
20.374395430937902 277.45222643569235 0.7059857295388589
20.379622985891316 281.1441466818175 0.7098517716652338
20.38485054084473 280.32288927629304 0.709550086340884
20.390078095798145 283.1601374198941 0.7141673219481494
20.39530565075156 283.6329925159733 0.7139845410845699
20.400533205704974 285.34894595666134 0.7160035352466144
20.40576076065839 282.3369796930979 0.7116033305650407
20.410988315611803 279.38983168986414 0.707069828639652
20.416215870565217 277.7841248461614 0.705062313492699
20.421443425518632 275.81304167541407 0.702873073497296
20.426670980472046 277.86783614431823 0.7064608483911815
20.43189853542546 278.3694722535928 0.7079834304953445
20.437126090378875 279.95247022297445 0.7090505859292572
20.44235364533229 278.9685822362797 0.7079376229539917
20.447581200285704 277.4019659759112 0.7050833081703715
20.45280875523912 280.80844013079246 0.709104432089146
20.458036310192533 284.4348058724609 0.713723503613978
20.463263865145947 285.3944528577403 0.7141392384128299
20.46849142009936 282.66784510171817 0.7117828492456149
20.473718975052776 281.3282566830653 0.710453263703029
20.47894653000619 280.9467408174567 0.7106563082398258
20.484174084959605 284.3319683968604 0.7146738431258617
20.48940163991302 285.2111440547014 0.7148859215048918
20.494629194866434 285.6113216360765 0.7158709207387065
20.49985674981985 283.5440965052769 0.7130546564951163
20.505084304773263 282.7792495272571 0.7119755136574251
20.510311859726677 285.29005763740855 0.7151530744561553
20.51553941468009 287.63652875941125 0.7175993626108071
20.520766969633506 288.92440872481484 0.7191136395732164
20.52599452458692 289.44714486841855 0.7197880199784545
20.531222079540335 289.6448371647722 0.7195295324322429
20.53644963449375 288.959728981065 0.7196155075674822
20.541677189447164 286.7978159821767 0.7166495018600088
20.546904744400578 286.71972238938315 0.7152613091847332
20.552132299353993 287.92555466735257 0.7159917153976538
20.557359854307407 289.79938092997565 0.7184308817326244
20.56258740926082 287.49011480346877 0.7167688649312799
20.567814964214236 284.2639666914307 0.7128618683802059
20.57304251916765 279.6550883723467 0.7069337969321517
20.578270074121065 280.3571628916465 0.7090543483277276
20.58349762907448 282.47584585215316 0.7125865837110937
20.588725184027894 283.09048745393255 0.7121597620799083
20.593952738981308 285.1219301507505 0.7137534399804625
20.599180293934722 284.80179156156606 0.7125490973004198
20.604407848888137 284.30312836140047 0.7125851197173754
20.60963540384155 283.17863441969763 0.7103374769336473
20.614862958794966 280.0783100658141 0.706275861677096
20.62009051374838 278.0525003151095 0.7036524412876329
20.625318068701795 280.35673041999837 0.7072362502036706
20.63054562365521 283.38524553070863 0.7109955547183546
20.635773178608623 288.69363134751353 0.7176951681783887
20.641000733562038 287.9474069271687 0.7167110336336739
20.646228288515452 284.93728462138233 0.7133287562214963
20.651455843468867 282.32136884842527 0.709717624779025
20.65668339842228 282.89162312032215 0.7115515855009815
20.661910953375695 284.4101467915987 0.7136632395765166
20.66713850832911 284.0304783771419 0.7134331875247775
20.672366063282524 284.0802954263121 0.7128356861078448
20.67759361823594 286.12746490854687 0.7144443802786113
20.682821173189353 287.3755805057606 0.7161008057244617
20.688048728142768 288.27640974589997 0.7177379473312845
20.693276283096182 288.14391082136956 0.7181976017675625
20.698503838049596 286.0900963608139 0.7161103735632639
20.70373139300301 287.5647679017435 0.7168473909832525
20.708958947956425 285.0063482026859 0.7132690424156102
20.71418650290984 290.10516895911354 0.7195165589025059
20.719414057863254 291.7050196070522 0.7210886891533029
20.72464161281667 293.6236399375779 0.7239633437067646
20.729869167770083 291.37940845888056 0.7205295383413648
20.735096722723497 291.47204452561226 0.7199362791340449
20.740324277676912 293.0217376833652 0.7213611030794435
20.745551832630326 294.59783905204296 0.7234365751562762
20.75077938758374 293.1753370277026 0.7230914893543331
20.756006942537155 290.7212894720481 0.7198214996279407
20.76123449749057 290.1879225615497 0.7189125487441882
20.766462052443984 291.6919507722035 0.721057661211859
20.7716896073974 297.2803616960459 0.7281806701878845
20.776917162350813 300.1516116721519 0.7317605379731398
20.782144717304227 302.0520543897088 0.7331151342541727
20.78737227225764 297.70330657872233 0.7265468895543187
20.792599827211056 290.8150948230573 0.717724586087567
20.79782738216447 291.1000076780606 0.7179483167988239
20.803054937117885 291.50020776178803 0.7200268253967717
20.8082824920713 296.310124184064 0.7265684719177138
20.813510047024714 298.2833182306116 0.7281211086961222
20.81873760197813 298.0328224932264 0.7274559207401188
20.823965156931543 296.357385862074 0.7253654831752923
20.829192711884957 295.8249402386967 0.7247523398820624
20.83442026683837 297.8001323247922 0.7265460950228639
20.839647821791786 298.2021112035202 0.7266499123527778
20.8448753767452 296.23831608922035 0.7246554248827752
20.850102931698615 294.7175811145708 0.723182191077119
20.85533048665203 293.79974730758227 0.7231632284179171
20.860558041605444 294.09477056656755 0.7241675017199799
20.865785596558858 296.7268681037718 0.7273585743614279
20.871013151512273 294.5917780913796 0.7244307852618121
20.876240706465687 290.2272306284715 0.7177982921831096
20.8814682614191 285.99281951707417 0.7123235304452397
20.886695816372516 284.39953306630997 0.7100401879475348
20.89192337132593 286.3660051838502 0.7125931006301319
20.897150926279345 288.0847021469349 0.7155241929288912
20.90237848123276 290.2670993716913 0.7186895249380164
20.907606036186174 290.0869672701869 0.7189221028769788
20.912833591139588 288.24268175991574 0.7156736688450682
20.918061146093002 285.08555994582457 0.7117597130330341
20.923288701046417 284.387013572909 0.7115290163770749
20.92851625599983 283.462027658514 0.7113060566857347
20.933743810953246 282.11092570698713 0.7105026264747017
20.93897136590666 283.29996745718194 0.7109329559380875
20.944198920860075 282.23952199755433 0.7088062031911267
20.94942647581349 283.3339590077157 0.7092359677442559
20.954654030766903 282.2271111067506 0.7080866996421383
20.959881585720318 282.774515622611 0.7095657196932799
20.965109140673732 282.0187350597486 0.7080859567614893
20.970336695627147 284.93358704301625 0.7116938847456542
20.97556425058056 283.8838866471451 0.7099393161562056
20.980791805533975 281.2687305487111 0.7074344566516964
20.98601936048739 277.3873543310471 0.7026697293507072
20.991246915440804 278.1937747203985 0.703394674752919
20.99647447039422 279.13106039253324 0.7050461014702278
21.001702025347633 276.51694815056567 0.7026688659594004
21.006929580301048 276.06709100993436 0.7021234012091041
21.012157135254462 273.8935899881207 0.6993642598765151
21.017384690207876 272.8966213081795 0.6977102661934236
21.02261224516129 273.04837686408257 0.6973898013168616
21.027839800114705 275.98569370892056 0.7021391127629218
21.03306735506812 280.2903145094941 0.7071531725598934
21.038294910021534 279.38590708018654 0.7057023603779307
21.04352246497495 275.54580584465293 0.7000985844215986
21.048750019928363 272.09474489593487 0.6958901053663984
21.053977574881777 272.6323621305129 0.6974246459327742
21.059205129835192 275.66002364452 0.7006779014769734
21.064432684788606 276.7061071673541 0.7019234501084104
21.06966023974202 278.4753430773555 0.7039267616459999
21.074887794695435 276.8856454348735 0.7024320960209703
21.08011534964885 275.83186627976727 0.7018742131120137
21.085342904602264 273.2097135052204 0.6975315771512908
21.09057045955568 272.70321813633547 0.6957615290905613
21.095798014509093 272.50274567581357 0.6946520916571559
21.101025569462507 272.5522222575905 0.6939654187425991
21.10625312441592 272.83550426650646 0.6949464463050147
21.111480679369336 272.0263007469425 0.6931984518963299
21.11670823432275 270.9955111056649 0.6913339273119214
21.121935789276165 266.28523854158806 0.6847867357469418
21.12716334422958 265.8983027093621 0.6835636801502087
21.132390899182994 269.3891932717473 0.6886749097630808
21.13761845413641 274.54395202793506 0.6947400351713503
21.142846009089823 276.08861328031196 0.6967008629817072
21.148073564043237 274.41750751799157 0.6948952230911586
21.15330111899665 273.83873521257914 0.6930777276916433
21.158528673950066 274.7864899072615 0.6942554410146367
21.16375622890348 274.8699885435768 0.6940947244260881
21.168983783856895 273.96095696094045 0.6924107518132361
21.17421133881031 268.3306635174183 0.6850987001570183
21.179438893763724 265.89673136990046 0.6815476527377643
21.184666448717138 265.2704871245372 0.681430729091379
21.189894003670553 268.7567609537255 0.6860556906464691
21.195121558623967 272.20619777535313 0.6890602111679291
21.20034911357738 272.8423711947106 0.6896538700047817
21.205576668530796 270.4341422516283 0.6864293166232727
21.21080422348421 270.2656430239684 0.6861831581511528
21.216031778437625 271.4403545271247 0.6870128968778239
21.22125933339104 271.8660922392885 0.6872530249472115
21.226486888344454 271.76040026846465 0.6882470225184141
21.231714443297868 273.56369352937367 0.6898056127612325
21.236941998251282 272.7437285203627 0.6879641411029592
21.242169553204697 271.56520590398134 0.6865258969227407
21.24739710815811 272.48233231227636 0.6875394419668417
21.252624663111526 273.3933768729129 0.6896065847623856
21.25785221806494 274.68259982216864 0.6902687429503866
21.263079773018355 273.2585240733238 0.6882325368695142
21.26830732797177 275.01732602136 0.6902991453170465
21.273534882925183 275.4760811292574 0.6909244300475308
21.278762437878598 275.2653560473195 0.6915906571915902
21.283989992832012 273.6406806055121 0.6979880965465824
21.289217547785427 273.2364330698235 0.7080003157311759
21.29444510273884 269.64932062231156 0.7098608576798526
21.299672657692255 265.29237135027523 0.7087371486093245
21.30490021264567 266.06198260820054 0.7138710392597388
21.310127767599084 267.6843114248013 0.7187895511304561
21.3153553225525 268.0868392651537 0.7226268689809742
21.320582877505913 268.3310857053175 0.7277481502165764
21.325810432459328 269.8799789153944 0.7339774219779746
21.331037987412742 271.9265298167235 0.7401448044835873
21.336265542366156 274.806258125531 0.7457440233419381
21.34149309731957 271.7000997279377 0.7430071070869348
21.346720652272985 268.01311496903355 0.7396160158939076
21.3519482072264 266.02269922654017 0.7401975364115315
21.357175762179814 265.7713299850629 0.7431475617010497
21.36240331713323 264.3756648803329 0.7439630318930237
21.367630872086643 262.9366690006736 0.743345508965183
21.372858427040057 259.99433167464446 0.7415644053984166
21.378085981993472 261.3568467281668 0.7447668816933292
21.383313536946886 262.2228111919395 0.748707190794219
21.3885410919003 262.69618846429057 0.7511261675747659
21.393768646853715 265.22574917200194 0.7569314608174105
21.39899620180713 265.6466903582049 0.7606075594644784
21.404223756760544 266.0608937974924 0.7630895881962587
21.40945131171396 266.8997422733303 0.7681357375554446
21.414678866667373 265.1717251053772 0.7666413907797408
21.419906421620787 266.87114208099456 0.7701749549439885
21.4251339765742 265.5584534583587 0.7697493864308669
21.430361531527616 264.2785375413492 0.7684231762172902
21.43558908648103 263.95343961500026 0.7688359140896613
21.440816641434445 263.9941618069023 0.7703478423210223
21.44604419638786 266.6832919746042 0.7753604599377919
21.451271751341274 270.37724391761617 0.7830963771405073
21.45649930629469 275.40620959097777 0.791911039060962
21.461726861248103 278.3490579907044 0.7979553722190313
21.466954416201517 277.49633013633144 0.7980632536748017
21.47218197115493 274.8219796890929 0.7955008528125055
21.477409526108346 273.9752080252883 0.7966746279649641
21.48263708106176 271.58096981805556 0.796378506226387
21.487864636015175 269.78396474151594 0.7958981755082214
21.49309219096859 268.911656918817 0.797728318976778
21.498319745922004 271.1992227677887 0.8018764606828189
21.503547300875418 275.5242448456115 0.8105908478880045
21.508774855828833 277.659942526102 0.8132212732841232
21.514002410782247 275.2634715487382 0.7929189760524232
21.51922996573566 275.7929217828162 0.7844708261553096
21.524457520689076 278.2049295318561 0.779497310379784
21.52968507564249 282.6644899805792 0.7811140568484625
21.534912630595905 280.27062579668893 0.7728596933254064
21.54014018554932 278.0090768474183 0.7667446723597505
21.545367740502734 279.7983971228307 0.7661244391977217
21.550595295456148 282.32309851059557 0.7669233168323439
21.555822850409562 283.81437672146865 0.7677562768708036
21.561050405362977 285.1553710649424 0.7673275914288527
21.56627796031639 285.9005202712134 0.7656288399631153
21.571505515269806 286.542646151538 0.7644105031960055
21.57673307022322 287.12363769448075 0.7629552878611758
21.581960625176634 290.813011116158 0.7667697087169801
21.58718818013005 287.5941407444997 0.7610751709470288
21.592415735083463 287.6262225269703 0.7583369939100963
21.597643290036878 287.411019786342 0.7577622627733496
21.602870844990292 283.7765990597358 0.7511461998848324
21.608098399943707 282.842535409343 0.7488106925403053
21.61332595489712 283.6286461180134 0.7481168039490897
21.618553509850535 287.3715641564902 0.7527150896500643
21.62378106480395 286.6947864525808 0.7512905086369084
21.629008619757364 285.274969164732 0.7484991910663136
21.63423617471078 287.79515594841814 0.7511800558063149
21.639463729664193 290.2005283186167 0.7535247138822296
21.644691284617608 292.80433581336825 0.7565442903682722
21.649918839571022 290.11371768076526 0.7511947016204432
21.655146394524436 288.22889978856335 0.7478919968695901
21.66037394947785 287.3931829739933 0.7461401751575859
21.665601504431265 285.53769961861775 0.7428418490646348
21.67082905938468 287.66666871744576 0.7456412290351905
21.676056614338094 288.49149787064323 0.7465391344866996
21.68128416929151 288.62299372820803 0.7461338787925959
21.686511724244923 289.91021674436564 0.7462169601454495
21.691739279198337 290.9553866489446 0.7476011895339565
21.696966834151752 294.2271068231506 0.7503748181995039
21.702194389105166 294.486804590239 0.7498492456617923
21.70742194405858 293.55149534390296 0.7482374309402515
21.712649499011995 292.1335724237615 0.7450675013982544
21.71787705396541 293.996808966399 0.7476770870371163
21.723104608918824 293.612596695401 0.7476137311002286
21.72833216387224 291.5200745364101 0.745017219982698
21.733559718825653 287.0878633096791 0.7392350676281435
21.738787273779067 288.855683125398 0.7405699746958253
21.74401482873248 292.70350708154984 0.7451031559848337
21.749242383685896 298.58120987788266 0.7522715413902321
21.75446993863931 298.98662476233534 0.7521231311116324
21.759697493592725 297.0200897868126 0.7493099921133953
21.76492504854614 296.2708379278582 0.747788311993173
21.770152603499554 296.63350814886536 0.7480906302552383
21.77538015845297 299.05439774488843 0.7508509426646806
21.780607713406383 302.38714162755934 0.7557855093740488
21.785835268359797 305.9873284937235 0.7594512394759483
21.79106282331321 307.02559039548845 0.7600203258896635
21.796290378266626 308.99067531317564 0.7615175647093458
21.80151793322004 308.761211984108 0.760526552754696
21.806745488173455 311.0971185154549 0.7638117770591893
21.81197304312687 310.0529500356591 0.762064065699736
21.817200598080284 312.54060960437556 0.7649651357644521
21.822428153033698 314.8516341773757 0.7671709650233327
21.827655707987113 321.0966807976958 0.77556615210674
21.832883262940527 321.43839806271825 0.7767031139854861
21.83811081789394 321.50245576083887 0.7768127424863547
21.843338372847356 319.062203810577 0.7732651243622937
21.84856592780077 319.855296695451 0.7736899243507829
21.853793482754185 320.33041418491143 0.7741506083896673
21.8590210377076 320.3654371888632 0.7737640949132605
21.864248592661014 319.2738126482549 0.7721018107469823
21.869476147614428 316.51030891071906 0.7680514368558702
21.874703702567842 314.97628534535227 0.7656561139183549
21.879931257521257 318.6867556373389 0.7695750106914508
21.88515881247467 319.30611366222126 0.7705477081912783
21.890386367428086 321.3498824986532 0.7727832191151736
21.8956139223815 319.88105730877237 0.7705965695784727
21.900841477334914 317.62005645149736 0.7671952126118448
21.90606903228833 314.49114019025205 0.7639427006351952
21.911296587241743 312.57611829670765 0.7628077601412867
21.916524142195158 312.0146812897643 0.7623281245471268
21.921751697148572 310.7051475107696 0.7608277103327294
21.926979252101987 309.63770745860273 0.7582871610912496
21.9322068070554 309.9466079347807 0.7587557017300937
21.937434362008815 309.9641931643771 0.7578480420037871
21.94266191696223 308.71844816286966 0.7561096992286281
21.947889471915644 308.0301317511323 0.7554136945369224
21.95311702686906 307.608173980947 0.755764368322796
21.958344581822473 307.8587289863266 0.7561664879915455
21.963572136775888 305.36462716949455 0.752305360313638
21.968799691729302 302.386448192425 0.7478824268441897
21.974027246682716 302.5008149481687 0.7482055930523215
21.97925480163613 304.227609493678 0.7493214042646056
21.984482356589545 302.4459785903206 0.7468342875414993
21.98970991154296 301.7962286673167 0.7454874651330868
21.994937466496374 302.07415571235384 0.7453442405458124
22.00016502144979 303.1384884989809 0.746877300956904
22.005392576403203 302.0560676877459 0.744948577663911
22.010620131356617 299.60130289862485 0.7416854132736406
22.015847686310032 301.39046907452655 0.7436471876662062
22.021075241263446 303.3575311749596 0.7456343733752291
22.02630279621686 305.8488524963546 0.7490388990719182
22.031530351170275 306.3113485479022 0.749971607442776
22.03675790612369 303.38947387186005 0.7468022734444631
22.041985461077104 301.9879414664125 0.7446090995860737
22.04721301603052 302.61637862455564 0.7443797838576603
22.052440570983933 306.78706945796665 0.7491608032575989
22.057668125937347 311.0225232722865 0.7534810266342767
22.06289568089076 311.495537639323 0.7540573980827121
22.068123235844176 312.69439357884403 0.7555867984080015
22.07335079079759 309.1285618332513 0.751572101891692
22.078578345751005 308.54216485495346 0.751715738400141
22.08380590070442 309.05017903574293 0.7525312214543826
22.089033455657834 309.4754320921158 0.7530411583568151
22.09426101061125 309.14264744012166 0.7525171358247293
22.099488565564663 309.9084159680084 0.7526729474652096
22.104716120518077 313.18529787644053 0.756328267634502
22.10994367547149 315.96924521298394 0.7592759269661934
22.115171230424906 315.2209545152768 0.7589972304617245
22.12039878537832 313.27765409901735 0.7564906512192525
22.125626340331735 314.56356277890677 0.7578972417017766
22.13085389528515 314.0507976943489 0.7573853892600543
22.136081450238564 314.7864515274676 0.758090984340984
22.141309005191978 313.80582796685235 0.7561301694340836
22.146536560145393 311.60459183923297 0.7528633769908079
22.151764115098807 310.1583973239182 0.7502307236155611
22.15699167005222 312.5397688476032 0.7532373993654845
22.162219225005636 314.7917152087533 0.7566724197700273
22.16744677995905 316.2617882228537 0.7588931781112707
22.172674334912465 316.4156152358243 0.7594876535431726
22.17790188986588 317.08800063070595 0.7588698558377867
22.183129444819293 315.3958253746165 0.7567411597307471
22.188356999772708 315.5068006215465 0.7566986767118673
22.193584554726122 313.5777056593526 0.7545059664293191
22.198812109679537 313.0465133781615 0.7543126207026407
22.20403966463295 311.29744638818573 0.7514064714385861
22.209267219586366 311.08303215395284 0.7513401456777539
22.21449477453978 308.2989486255929 0.7485224803948441
22.219722329493194 306.73952680882576 0.7462709342685999
22.22494988444661 307.64483893950575 0.7473326326787825
22.230177439400023 314.2891701287493 0.7538079699061083
22.235404994353438 317.0365087732669 0.7577673364750559
22.240632549306852 317.5789982103679 0.7583622218266268
22.245860104260267 314.0299601967344 0.7534608047463139
22.25108765921368 310.0123528287865 0.7483025251667441
22.256315214167095 307.694491426915 0.7448668824984541
22.26154276912051 305.7344601335844 0.7440481437223677
22.266770324073924 308.724333612339 0.7481211969738407
22.27199787902734 309.5091900230203 0.7493213936022456
22.277225433980753 309.5815846400866 0.7491527888298188
22.282452988934168 306.5028378963463 0.7440878278133278
22.287680543887582 300.7175158653894 0.7367180404005531
22.292908098840996 299.41137717215753 0.734627409340731
22.29813565379441 302.3052787186362 0.7380167966082506
22.303363208747825 302.6518456545816 0.7387242466491235
22.30859076370124 301.7367664116896 0.7382460471655621
22.313818318654654 301.2332308013633 0.7381181551210954
22.31904587360807 303.56244344876717 0.7405999456292557
22.324273428561483 302.21730847708085 0.737899442208362
22.329500983514897 302.4906689986357 0.7391608340264855
22.334728538468312 300.1058162594013 0.7362294579862594
22.339956093421726 296.34021757563244 0.7322774301540094
22.34518364837514 294.4244734250475 0.7289211862112871
22.350411203328555 293.3987805412642 0.726884755633673
22.35563875828197 295.1572009949716 0.729636103990212
22.360866313235384 295.3566931039933 0.7294820089692937
22.3660938681888 294.839373538462 0.7294735560029408
22.371321423142213 293.6541470165209 0.7274943543585884
22.376548978095627 291.64585333794224 0.725518880658129
22.38177653304904 290.24371881069953 0.7239685861809358
22.387004088002456 288.0094649247842 0.7209581397645596
22.39223164295587 287.2666942833584 0.7198439617399737
22.397459197909285 286.3017280018379 0.7188214774408234
22.4026867528627 285.73018948445315 0.7182187848541148
22.407914307816114 285.2419579050751 0.7178502273207049
22.41314186276953 284.706006145309 0.7165502149529752
22.418369417722943 286.41640524553367 0.719193271663092
22.423596972676357 285.06358723025323 0.7167213378672044
22.42882452762977 281.4703922836939 0.7124693973122919
22.434052082583186 279.6901084269588 0.7104582070998988
22.4392796375366 282.9254297812115 0.7143202248915669
22.444507192490015 284.43495572059015 0.7153793475894773
22.44973474744343 282.92831789557596 0.7133702251164427
22.454962302396844 278.08552411996766 0.7071350053499419
22.460189857350258 276.640393290026 0.7057864561528951
22.465417412303673 277.87090536900297 0.7072060481127712
22.470644967257087 280.3361283544524 0.7108563006909232
22.4758725222105 279.6035551243079 0.7105446908655938
22.481100077163916 278.75950063313013 0.7101099612695587
22.48632763211733 279.2087010134787 0.7102831617897648
22.491555187070745 280.73970154833137 0.7119369610582434
22.49678274202416 282.9794835527987 0.714033991223073
22.502010296977573 279.91864414738427 0.7106791089296461
22.507237851930988 276.89776724044276 0.7063124707405481
22.512465406884402 276.1017197238373 0.7055281349218596
22.517692961837817 276.8430092082956 0.7061392634634606
22.52292051679123 275.7659183758768 0.7046080683972488
22.528148071744646 275.63697677333295 0.7053064414479274
22.53337562669806 273.35837695730527 0.701604775979972
22.538603181651474 272.1728337032547 0.6993042573632726
22.54383073660489 271.78416063180066 0.6979838598331314
22.549058291558303 272.8660964786507 0.6996641197989837
22.554285846511718 274.2511305274626 0.7017599833319684
22.559513401465132 275.32189875966014 0.7036092619735581
22.564740956418547 272.18254495221794 0.7002748685705085
22.56996851137196 269.7988175473271 0.6973882460348038
22.575196066325375 269.270863718208 0.696148138051133
22.58042362127879 272.9369048325222 0.6994759151509502
22.585651176232204 271.4379360114783 0.6969144229034968
22.59087873118562 269.53789019358567 0.6947290066357221
22.596106286139033 266.47166245079086 0.6909082301539726
22.601333841092448 269.52937775836625 0.6946515414839763
22.606561396045862 272.86503516186093 0.698721560545874
22.611788950999276 273.6497839741119 0.7002184295092521
22.61701650595269 273.73391846467234 0.7007750504432301
22.622244060906105 274.98011219729096 0.7022756919480271
22.62747161585952 274.4322583147998 0.7021552264450207
22.632699170812934 273.0140031364177 0.7013638734867004
22.63792672576635 272.15174673416993 0.6999646219337508
22.643154280719763 274.3469483675814 0.7023054305477644
22.648381835673177 274.91812230356203 0.7019003423391398
22.653609390626592 271.9722457857429 0.6963593659042291
22.658836945580006 272.7029135556666 0.6973757572364907
22.66406450053342 273.2037619542054 0.6988989798117589
22.669292055486835 278.06159352547076 0.705833083628564
22.67451961044025 277.16235149955213 0.7048787400404362
22.679747165393664 277.1202371566916 0.7045533017011013
22.68497472034708 275.75929515081253 0.7029673456306117
22.690202275300493 274.41113344827437 0.7015594472675875
22.695429830253907 274.3729048220073 0.7013093594427091
22.70065738520732 274.59518401474895 0.7008522959984795
22.705884940160736 273.6589403391525 0.6992001688728273
22.71111249511415 273.70926992186 0.7002251472929584
22.716340050067565 273.01702864921083 0.6994642415223145
22.72156760502098 275.49446167985 0.7019601482429036
22.726795159974394 275.7562177859384 0.7023998638947735
22.73202271492781 278.9915419802233 0.7056207781722418
22.737250269881223 278.687092111589 0.7064575733708958
22.742477824834637 280.0943882517614 0.7082475951121233
22.74770537978805 278.27466482283927 0.7057676981513854
22.752932934741466 277.3444289199905 0.7040417759187153
22.75816048969488 278.3115880193635 0.705146963956373
22.763388044648295 280.37320977476963 0.7080246637668453
22.76861559960171 279.4563400008606 0.706987278449875
22.773843154555124 278.6100725750781 0.7052012503691061
22.779070709508538 278.7448721560577 0.7053189808237442
22.784298264461952 280.7020007751264 0.7066963805264288
22.789525819415367 282.3409517811233 0.7095317941413998
22.79475337436878 284.3893500512192 0.7113734117305245
22.799980929322196 285.7489144651574 0.7127956308009089
22.80520848427561 286.1887349613548 0.7130125667669355
22.810436039229025 289.74754031574736 0.7169583577116538
22.81566359418244 289.0809071540258 0.7162964469183903
22.820891149135853 289.59749117455544 0.7173292565951717
22.826118704089268 286.46562581713664 0.7131576609522197
22.831346259042682 285.74489437165215 0.7119881719747255
22.836573813996097 285.47685956943656 0.7114574544928395
22.84180136894951 287.38865992746366 0.714492323036709
22.847028923902926 290.9977878349174 0.718401760418006
22.85225647885634 292.9748053837658 0.7201987764131269
22.857484033809754 293.7629421003155 0.72166836352339
22.86271158876317 292.64738784058625 0.7205184708532802
22.867939143716583 290.2840874319981 0.7174442970914384
22.873166698669998 291.1826512825178 0.7184938330092243
22.878394253623412 293.95986079415496 0.7207889989027388
22.883621808576827 295.21049161057346 0.7218835911933754
22.88884936353024 293.132628251599 0.7193996741653643
22.894076918483655 289.50311224089853 0.7154918752182869
22.89930447343707 290.2495100242412 0.7169943148020075
22.904532028390484 295.335306059856 0.723019424687027
22.9097595833439 295.4157726837367 0.7235786275791752
22.914987138297313 293.6691506088893 0.7202532688463741
22.920214693250728 290.0488747381183 0.7151151372556008
22.925442248204142 291.29705312360693 0.7164256271487572
22.930669803157556 294.0787036956529 0.7200130169823172
22.93589735811097 294.69731394058425 0.7217705542153614
22.941124913064385 294.1235353326419 0.720408274728247
22.9463524680178 290.4050761412488 0.7162793807155087
22.951580022971214 291.68399726958717 0.7184485311782388
22.95680757792463 289.3340078242264 0.7162191591231969
22.962035132878043 290.0293656059427 0.7177726281134194
22.967262687831457 288.1097440580652 0.7146140673079615
22.972490242784872 290.55727659449803 0.7163522170908534
22.977717797738286 292.353828694235 0.7176181009933553
22.9829453526917 290.73555900907155 0.7162543975219837
22.988172907645115 290.5755229174793 0.7172619330859511
22.99340046259853 288.06189039223085 0.7138711981757359
22.998628017551944 287.60105985032163 0.7141535292128971
23.00385557250536 286.364734570659 0.7125442068510174
23.009083127458773 285.42766320941263 0.7110498962336678
23.014310682412187 286.04030341581836 0.7106857090584275
23.0195382373656 287.7950639227111 0.7114639042399444
23.024765792319016 288.3940426775463 0.7122965841691501
23.02999334727243 288.6559253493184 0.7122972612423769
23.035220902225845 287.9590162699834 0.7123512722366954
23.04044845717926 286.858318716949 0.7108753441030823
23.045676012132674 288.30763053334204 0.7130521184763421
23.05090356708609 287.0974896488709 0.7117229748686187
23.056131122039503 284.2289971694041 0.7084127262848426
23.061358676992917 282.7142320132917 0.7068394780990563
23.06658623194633 284.76813295574175 0.7092719421921423
23.071813786899746 283.62748638924126 0.7076641332005225
23.07704134185316 284.71395099480003 0.7099216270126858
23.082268896806575 283.3945368145261 0.7090055356777027
23.08749645175999 284.02874473180594 0.7096977919539781
23.092724006713404 284.4551387790503 0.7107392146678769
23.097951561666818 285.7056904588499 0.7109153192792251
23.103179116620232 285.0241133166429 0.7091204862238625
23.108406671573647 282.43727139687087 0.7037863271811057
23.11363422652706 284.3611502719048 0.707111497490966
23.118861781480476 284.08813721486234 0.7089077795713539
23.12408933643389 283.6749321127226 0.7085352424608344
23.129316891387305 282.4091408974209 0.70605512965753
23.13454444634072 281.1723465165493 0.7035658089092273
23.139772001294133 282.91563620481276 0.7059556621206681
23.144999556247548 282.67738237641646 0.7065070135074465
23.150227111200962 286.0809313907913 0.7119168657056075
23.155454666154377 288.5614656087443 0.7139329280929678
23.16068222110779 288.29255001116144 0.7121624036275416
23.165909776061206 286.9171752741439 0.7096945791416824
23.17113733101462 284.8252820053128 0.7083981700113582
23.176364885968034 282.333655488404 0.7051168485233545
23.18159244092145 280.4105214815688 0.7044164652104496
23.186819995874863 280.9241791282084 0.7046296054799461
23.192047550828278 282.0520326888525 0.7062260286892899
23.197275105781692 282.5434574983787 0.7057992540227774
23.202502660735107 283.31959854055685 0.7063525043431625
23.20773021568852 283.64231981764556 0.7069380456505439
23.212957770641935 282.9750395626114 0.7069311445113747
23.21818532559535 279.81466293761315 0.7032956453811328
23.223412880548764 277.40024481985256 0.6991010524766043
23.22864043550218 280.52796154055716 0.7033547691303117
23.233867990455593 280.4311786800305 0.702952773593522
23.239095545409008 280.7112226607423 0.7033651892680093
23.244323100362422 279.7045803033811 0.7015455794574843
23.249550655315836 281.7923740614526 0.7039844305665761
23.25477821026925 286.35397239348447 0.7099900682843473
23.260005765222665 287.0408304729031 0.7109620348055306
23.26523332017608 287.09157530065346 0.7110308187382814
23.270460875129494 284.3976121556149 0.706396845211662
23.27568843008291 284.60546168874305 0.7058858669327825
23.280915985036323 283.85629267332735 0.7052466297385375
23.286143539989737 286.2657670393619 0.710514766660463
23.291371094943152 286.98947535846185 0.7119462244101483
23.296598649896566 288.17854140445706 0.7130618732608106
23.30182620484998 287.1179184435549 0.7102658511865162
23.307053759803395 283.14426548738595 0.7035148423871055
23.31228131475681 279.8539427589755 0.699270419808183
23.317508869710224 279.21732802112473 0.6984068143759361
23.32273642466364 281.72696357509733 0.7017898821898988
23.327963979617053 284.8954907837135 0.7059845291994467
23.333191534570467 285.7019943483462 0.7076062054102468
23.33841908952388 282.9339342963082 0.7048378808166327
23.343646644477296 281.97632577224294 0.7035295630729875
23.34887419943071 282.4351372716988 0.7037635257616264
23.354101754384125 283.6278527433075 0.7057559259647342
23.35932930933754 286.8623066615711 0.7091604609509683
23.364556864290954 288.5298718492688 0.7110176903460468
23.369784419244368 288.84557307987876 0.7107976232663661
23.375011974197783 283.8046854212785 0.7045364069990447
23.380239529151197 278.5561294200351 0.6981874902856985
23.38546708410461 279.33548627265014 0.6985168461935218
23.390694639058026 285.660300196524 0.7065331680492537
23.39592219401144 288.5466438492481 0.7098443977784243
23.401149748964855 289.32361175179494 0.711878779368902
23.40637730391827 287.94996038648304 0.7111009400248711
23.411604858871684 289.57099580907357 0.7133459628130521
23.416832413825098 291.6879311121074 0.7150044693070988
23.422059968778512 288.80745006177915 0.7113749444180414
23.427287523731927 287.2464044479785 0.7100768838867599
23.43251507868534 286.8555437188733 0.7096511521434806
23.437742633638756 286.50452166167986 0.7082575515335652
23.44297018859217 288.6098915295003 0.7104661082651061
23.448197743545585 289.74778921845586 0.7114087432276517
23.453425298499 295.9374508375575 0.7190192201315663
23.458652853452413 294.7403652332109 0.7169471823115051
23.463880408405828 295.2804638196749 0.7174318852120241
23.469107963359242 292.533552329148 0.7143270105314207
23.474335518312657 295.8309321568132 0.718477685362003
23.47956307326607 297.2770074087583 0.7201711787178908
23.484790628219486 297.48271311534853 0.7200093154853014
23.4900181831729 295.9918943159119 0.7176215497564943
23.495245738126314 293.78208858105324 0.7153777681475957
23.50047329307973 293.8708999490852 0.7160503936148469
23.505700848033143 293.7055114107882 0.7159028849593896
23.510928402986558 296.4437677458189 0.7184753922697285
23.516155957939972 298.1611828656525 0.7203168834022997
23.521383512893387 295.029936062967 0.716240053654327
23.5266110678468 294.83476357294035 0.7158144170027153
23.531838622800215 294.79949757888767 0.715888724039126
23.53706617775363 296.9888783276935 0.7184526932470223
23.542293732707044 297.2977905818021 0.7183273290819585
23.54752128766046 298.8810996745749 0.7196761919684213
23.552748842613873 303.29948984217486 0.7248066226639238
23.557976397567288 305.75688630105645 0.7274193373636987
23.563203952520702 304.8418551373687 0.7255081839970844
23.568431507474116 301.1322309817948 0.7207241824472725
23.57365906242753 301.70523532189384 0.7214905847891249
23.578886617380945 300.2816008511873 0.7191029927457608
23.58411417233436 300.5779721593252 0.7198607779608441
23.589341727287774 298.1789902976018 0.7165744128694519
23.59456928224119 299.2061984763159 0.7175286172013005
23.599796837194603 300.2381229003288 0.719739748937942
23.605024392148017 300.6173694326985 0.7211791935390915
23.610251947101432 300.3507474449429 0.7204824213738606
23.615479502054846 300.16547654047923 0.7194875849562097
23.62070705700826 297.46754494234006 0.7156878067265845
23.625934611961675 295.09049811946267 0.7118897379057165
23.63116216691509 293.2968680297785 0.707851605783182
23.636389721868504 293.8747959263337 0.7073055975678475
23.64161727682192 291.62820779549264 0.704707223133536
23.646844831775333 289.0733290093415 0.7018133760871337
23.652072386728747 287.9588505723451 0.7001444610889348
23.65729994168216 289.47278997940015 0.7022232643563829
23.662527496635576 290.8214721863862 0.7049255061422354
23.66775505158899 290.71694455999665 0.7052429448942966
23.672982606542405 291.33784964120537 0.7055405526231536
23.67821016149582 294.5505849070943 0.708784321910186
23.683437716449234 294.99498022271507 0.7083214764717292
23.688665271402648 293.5672410827983 0.7062447666880665
23.693892826356063 292.1940561934958 0.7038090488042851
23.699120381309477 290.4068112609784 0.7011451247407114
23.70434793626289 295.5662287570997 0.7071704764977457
23.709575491216306 297.9858733564749 0.709708741274509
23.71480304616972 301.410550617012 0.7138207187404642
23.720030601123135 300.240353297122 0.7126257168929742
23.72525815607655 297.71409861989076 0.708904438024281
23.730485711029964 299.3986069210795 0.7110805607710627
23.735713265983378 299.27369553129734 0.710852433144387
23.740940820936792 298.24106636625964 0.7100919353881041
23.746168375890207 296.30976036571434 0.7072953800257515
23.75139593084362 295.21658306878754 0.7058921565402508
23.756623485797036 293.4965002778168 0.703855190545617
23.76185104075045 294.9271821545639 0.7041929883970106
23.767078595703865 293.32158148982523 0.7014045347487395
23.77230615065728 292.27635282331164 0.6997589309872639
23.777533705610693 291.1815233997039 0.6981944036541551
23.782761260564108 294.3197904243411 0.7013516784918857
23.787988815517522 297.7103850984522 0.7057779929465311
23.793216370470937 299.12750083062053 0.7078619341729628
23.79844392542435 299.8091661686477 0.708844847126129
23.803671480377766 300.33214620142314 0.7095703343368955
23.80889903533118 298.4219399746545 0.7076521650534383
23.814126590284594 298.59613460423355 0.7074785673591357
23.81935414523801 299.73481498516 0.7078645889905186
23.824581700191423 302.00604830363955 0.7095204280703188
23.829809255144838 299.2504901276229 0.7059186522243024
23.835036810098252 297.10636749092134 0.7034973275989111
23.840264365051667 296.28750983880116 0.7024931972285877
23.84549192000508 296.5185350788842 0.7031531708431723
23.850719474958495 300.8591975739363 0.7071554327579477
23.85594702991191 301.7122245347185 0.7075864480248747
23.861174584865324 303.30464348331844 0.7085504824693731
23.86640213981874 299.6999266357847 0.7033851023192895
23.871629694772153 299.42359481637766 0.7033277862357329
23.876857249725568 300.7063632190142 0.7050402812388674
23.882084804678982 300.01825607582845 0.7047979879642132
23.887312359632396 297.6245883532412 0.7017060832760551
23.89253991458581 296.4183336238127 0.6997792550542081
23.897767469539225 297.07127979599306 0.7002148294788012
23.90299502449264 299.11012996799514 0.7020921330267685
23.908222579446054 299.5941150342389 0.7020439355785412
23.91345013439947 300.2264076297131 0.7023175892886478
23.918677689352883 300.9795555348419 0.703004246373022
23.923905244306297 301.50489828552423 0.704360563688515
23.929132799259712 302.7331553456266 0.7056791073554949
23.934360354213126 300.33992752349303 0.7035301504033672
23.93958790916654 294.44836346132024 0.6963834289722692
23.944815464119955 289.14779469492646 0.6898356149258108
23.95004301907337 291.67555518827913 0.6924682209000366
23.955270574026784 295.58396848504543 0.6966357862810754
23.9604981289802 297.0608463538998 0.6991734809997102
23.965725683933613 295.281591624253 0.6970283816830826
23.970953238887027 293.710287716418 0.6957906663069613
23.97618079384044 293.5711968334851 0.6956241307493639
23.981408348793856 294.326599499802 0.6960221378147784
23.98663590374727 293.2681987765457 0.6942461304601149
23.991863458700685 293.6038465637353 0.6946183677409876
23.9970910136541 291.8810146466439 0.6925736719942748
24.002318568607514 290.83166188698306 0.6910797778003512
24.007546123560928 292.4064165695536 0.692702356577076
24.012773678514343 294.22893605989134 0.6961272986664345
24.018001233467757 295.56549919457154 0.6976143838699091
24.02322878842117 293.7801181204322 0.6959965139453405
24.028456343374586 294.9663570736043 0.6967766908463513
24.033683898328 297.2184070414409 0.6991286959306279
24.038911453281415 298.85499932465336 0.7005265212348102
24.04413900823483 297.6603383895887 0.698123798170676
24.049366563188244 295.8985461191204 0.6969854629438823
24.054594118141658 296.27900252114017 0.6980785909236682
24.059821673095072 294.65238199165367 0.6961292203956214
24.065049228048487 294.4598210986659 0.6968496723855858
24.0702767830019 289.67252439807976 0.704993878868537
24.075504337955316 294.0756604737384 0.7199032036947985
24.08073189290873 295.4151107540105 0.727649088953235
24.085959447862145 296.5000475908072 0.7336449456433268
24.09118700281556 295.71244403353063 0.7370015173119258
24.096414557768973 292.2779648985391 0.7369235080204422
24.101642112722388 293.86040199714637 0.7435759168977327
24.106869667675802 295.98279134436024 0.7506670300121738
24.112097222629217 295.07781239173937 0.7527004495136661
24.11732477758263 293.6931987763174 0.7526453203520849
24.122552332536046 290.8335319819043 0.7532588615787772
24.12777988748946 293.35973476841 0.7596850703998989
24.133007442442874 295.9378835250976 0.7661946173168175
24.13823499739629 296.3034964712916 0.7690130622069401
24.143462552349703 294.7520256858494 0.7711567162243449
24.148690107303118 294.0807048201123 0.7736202039641135
24.153917662256532 292.40112607731186 0.7749692855594784
24.159145217209947 290.45595140471636 0.774258001312963
24.16437277216336 289.95283908882783 0.7761703473250287
24.169600327116775 292.25019992871654 0.7834142433045838
24.17482788207019 294.48068254109165 0.789813224896454
24.180055437023604 297.22772027703667 0.795751403512039
24.18528299197702 296.8696159490626 0.7958630002423883
24.190510546930433 296.0800264914643 0.7974690672145638
24.195738101883848 293.3861513183821 0.7974232785227042
24.200965656837262 293.96118815930015 0.8020677801149377
24.206193211790676 295.3682161155402 0.8068744988193468
24.21142076674409 298.48614193865205 0.8127505308250569
24.216648321697505 297.17201369341393 0.813476745015773
24.22187587665092 297.95446895392104 0.8166895758313357
24.227103431604334 295.07846256310853 0.8145549970089003
24.23233098655775 292.55763082496344 0.8128261149285531
24.237558541511163 291.74452912337625 0.8142784541167856
24.242786096464577 295.54613238825794 0.8217015830092064
24.248013651417992 298.01012625220534 0.8277446268388412
24.253241206371406 296.50150710789705 0.8277114035509029
24.25846876132482 295.25362068993115 0.8293427660796823
24.263696316278235 294.9686058187329 0.8306775947947527
24.26892387123165 295.16662056504987 0.8318945807849356
24.274151426185064 296.3138676143768 0.8346548951288143
24.27937898113848 297.07961625948946 0.8376997356715694
24.284606536091893 297.6703380878625 0.8418182769892919
24.289834091045307 297.73940848085937 0.8444970642665404
24.29506164599872 295.2526078772921 0.8442347362756388
24.300289200952136 296.11194232263114 0.8470233381607313
24.30551675590555 293.92139875629255 0.8462047993144097
24.310744310858965 293.44361219518464 0.8459505530739005
24.31597186581238 293.62422004706474 0.8484291688778267
24.321199420765794 294.32121753024956 0.8522998423488574
24.326426975719208 292.07777413407024 0.8519785941170568
24.331654530672623 290.0499578594356 0.8499563990148233
24.336882085626037 286.972441924079 0.8463920316543325
24.34210964057945 288.4391107506773 0.8499489063369693
24.347337195532866 289.96369637789195 0.854657562833149
24.35256475048628 292.8906938742855 0.8615559119021018
24.357792305439695 293.7819043072241 0.8656159042027495
24.36301986039311 293.55737243276434 0.8667260090668674
24.368247415346524 292.8305386656541 0.8676465057919566
24.373474970299938 293.9821285570754 0.8707089281879051
24.378702525253352 293.3874392597264 0.8721266115517484
24.383930080206767 295.70948751329126 0.877458288601127
24.38915763516018 299.40963198315717 0.8857953183045291
24.394385190113596 298.46939485001144 0.8875890304168577
24.39961274506701 295.7387580568961 0.8865651297600302
24.404840300020425 291.88375838146766 0.8823633679860532
24.41006785497384 296.27057175278003 0.8900735990863264
24.415295409927253 300.15903482641244 0.898281528655649
24.420522964880668 301.13725833524086 0.9030677495991265
24.425750519834082 302.07753103053074 0.9085384022277334
24.430978074787497 299.0136760645965 0.9071803324275195
24.43620562974091 298.8302316282061 0.9081446720757137
24.441433184694326 296.9056432210139 0.9063726735409723
24.44666073964774 299.4049518645743 0.9122622958318978
24.451888294601154 301.6190042527593 0.9180857169546172
24.45711584955457 302.00084955318215 0.9210046414591987
24.462343404507983 301.2955747665319 0.9211064901055084
24.467570959461398 299.95031592539794 0.920174698669341
24.472798514414812 298.723231486247 0.9196907777298232
24.478026069368227 299.17693162636584 0.9234682667347518
24.48325362432164 296.84700444547525 0.9220614815149902
24.488481179275055 294.41511743405334 0.9213921575697588
24.49370873422847 295.79987177711865 0.9252538767924597
24.498936289181884 297.95127741459544 0.9310094931054407
24.5041638441353 301.59673001707523 0.9374551604256879
24.509391399088713 302.7138653570999 0.9402991551599443
24.514618954042128 299.38189774201487 0.9378241659888944
24.519846508995542 297.61888081435177 0.9380950142874854
24.525074063948956 294.51682566410113 0.9371696683369544
24.53030161890237 293.21795629628434 0.9378585768263825
24.535529173855785 292.96651856993054 0.9402464165758155
24.5407567288092 294.69314382158694 0.9452047568115668
24.545984283762614 298.6126661434791 0.9525401434736646
24.55121183871603 304.4377978992426 0.9633569052202581
24.556439393669443 305.5044155138271 0.9659395171392057
24.561666948622857 313.05008104221105 0.979533337595974
24.566894503576272 310.8702411161049 0.978301186110812
24.572122058529686 307.4365744200255 0.9766751038487528
24.5773496134831 301.1370823183593 0.9708654087037369
24.582577168436515 297.13147074169325 0.9679730212476941
24.58780472338993 299.89518838727815 0.9737412540819548
24.593032278343344 300.8469333048229 0.9779291618350622
24.59825983329676 304.94321288351256 0.986968488930811
24.603487388250173 303.8416208217798 0.9882903470352161
24.608714943203587 302.55012528351557 0.988029811137428
24.613942498157 301.49146664555843 0.9884307306673574
24.619170053110416 300.93139341355493 0.9900394406954668
24.62439760806383 300.6926453732733 0.991704916519001
24.629625163017245 301.94876949178365 0.9969347434180353
24.63485271797066 304.6217191294655 1.0028551686928768
24.640080272924074 304.5410988756336 1.0051274797701721
24.645307827877488 304.4350075328951 1.0067196536426288
24.650535382830903 305.4709191322041 1.0119086734513885
24.655762937784317 307.90499231014456 1.019231629646734
24.66099049273773 307.8060608491086 1.0222114122755313
24.666218047691146 306.56805076298883 1.0222618625171678
24.67144560264456 304.0706093793402 1.0208453311096977
24.676673157597975 302.59085148048126 1.0205526665650708
24.68190071255139 304.4441839268383 1.027309177687197
24.687128267504804 305.69610375062484 1.031137984002536
24.692355822458218 305.93027656256373 1.0329871322058204
24.697583377411632 301.95863846541266 1.0275995266613107
24.702810932365047 297.98404155915347 1.0228259783354816
24.70803848731846 297.58306258714066 1.024916012194171
24.713266042271876 295.20535176875774 1.022493628505069
24.71849359722529 299.35871679738415 1.0331699958213414
24.723721152178705 297.7953512353474 1.0332821996736978
24.72894870713212 301.78899070774133 1.0434173718775204
24.734176262085533 297.53567562096316 1.0401749019755278
24.739403817038948 298.701526065912 1.0445449098088313
24.744631371992362 296.0086981732681 1.0429723053097446
24.749858926945777 297.28956900047507 1.046443456998661
24.75508648189919 296.85420044522107 1.049265996882263
24.760314036852606 296.5352951278795 1.050451173838519
24.76554159180602 296.4314534043986 1.0538908215364295
24.770769146759434 294.3019263674727 1.0536357439008894
24.77599670171285 293.9472622440296 1.0578439547450809
24.781224256666263 290.1270231582575 1.0529245157177858
24.786451811619678 291.9529665381577 1.0581674790774653
24.791679366573092 296.4855046241086 1.0687441801624296
24.796906921526507 300.84377986493547 1.0817174476502727
24.80213447647992 301.8197529066221 1.0871580293476601
24.807362031433335 299.7457568158921 1.0851544425782644
24.81258958638675 298.8311848359994 1.0840500021143293
24.817817141340164 299.45664994074434 1.086278431345132
24.82304469629358 298.05785086018057 1.0872728556412432
24.828272251246993 300.53126608891415 1.0932741424320553
24.833499806200408 298.0993353057002 1.0906199799706262
24.838727361153822 292.6514076974833 1.0841734128945368
24.843954916107236 286.89348449581667 1.0795223317851186
24.84918247106065 286.6597005693133 1.083143446785113
24.854410026014065 290.6252811741025 1.0915665221532347
24.85963758096748 292.64701267344 1.0955648569703242
24.864865135920894 293.58109452238733 1.1000255564391201
24.87009269087431 295.26907816901695 1.1072709028465417
24.875320245827723 298.43655764123196 1.1161914683999052
24.880547800781137 299.5347271511788 1.1205125208003262
24.885775355734552 299.3271265949056 1.123298161926155
24.891002910687966 297.66968547515756 1.1230923423949624
24.89623046564138 299.64527846601095 1.132313356842292
24.901458020594795 300.70731349333096 1.1365254477385605
24.90668557554821 301.5153955232359 1.14277692049659
24.911913130501624 296.26127731987566 1.1338192449176077
24.91714068545504 295.5844474106854 1.135342993634183
24.922368240408453 291.11401456747984 1.1283999684665202
24.927595795361867 296.83336148568816 1.14286892407128
24.93282335031528 299.0141384666524 1.1497216601290812
24.938050905268696 300.3115590318014 1.1565174743734872
24.94327846022211 295.2137777088936 1.1478957930106788
24.948506015175525 293.80278308288246 1.149589605522914
24.95373357012894 298.43945910062826 1.1627024906549632
24.958961125082354 300.8058303324345 1.1719412870097952
24.964188680035768 301.68634629327653 1.1765752566019019
24.969416234989183 297.2604678381459 1.1685124159184825
24.974643789942597 298.99968103817287 1.1755970465242296
24.97987134489601 302.8448578647437 1.1864416827893471
24.985098899849426 312.19084213015617 1.21041719067973
24.99032645480284 314.0413848248622 1.2171515407231082
24.995554009756255 309.53534898279395 1.2116303379541704
25.00078156470967 304.65269994819386 1.2036078177453815
25.006009119663084 303.57373060865103 1.203396395984823
25.011236674616498 305.80666917614514 1.2114990533181764
25.016464229569912 305.4908384910305 1.2147116759247691
25.021691784523327 303.40403519594645 1.2168809819987374
25.02691933947674 303.6359841941839 1.2213492468085811
25.032146894430156 304.5620088649851 1.2274749993862526
25.03737444938357 309.86824930219717 1.2399672998081959
25.042602004336985 309.9552529982627 1.2425234900674125
25.0478295592904 310.8657891334457 1.251314530046269
25.053057114243813 304.3317411287794 1.2408340600013559
25.058284669197228 299.15860997809 1.2351270706126773
25.063512224150642 297.1393309466471 1.2324107040398817
25.068739779104057 299.1643935314653 1.2417802768643051
25.07396733405747 304.7304059945986 1.2568355966482003
25.079194889010886 309.01509848144576 1.2717470513830884
25.0844224439643 307.1363388590872 1.2725790690298664
25.089649998917714 308.90193710400143 1.2816082220486686
25.09487755387113 305.06543169089963 1.2772943936020917
25.100105108824543 308.48731359253543 1.2894690682563479
25.105332663777958 306.21569954214135 1.2879140747150508
25.110560218731372 303.5129450026317 1.2835284954268944
25.115787773684787 303.7597589244843 1.2858507472674172
25.1210153286382 306.48671153083814 1.2953217059609945
25.126242883591615 314.3360910924242 1.315801534564391
25.13147043854503 311.64168898425277 1.313873585431971
25.136697993498444 309.7504648282155 1.315224335993262
25.14192554845186 306.57165066233847 1.313442168919429
25.147153103405273 308.17373226011716 1.3246153864241772
25.152380658358688 316.1259285905546 1.3480187784323316
25.157608213312102 320.4649432756894 1.3638160343317396
25.162835768265516 319.81067399861075 1.3648308592538603
25.16806332321893 313.983925102762 1.3532808103844691
25.173290878172345 310.55119599200117 1.347467755675719
25.17851843312576 313.9502324216867 1.3587410664221626
25.183745988079174 318.7794873928337 1.3714981432809898
25.18897354303259 318.7386564734198 1.3757979979342736
25.194201097986003 316.1746293271154 1.3758708829151798
25.199428652939417 311.42530917482344 1.372236572623428
25.204656207892832 305.53721421244256 1.3669451804214843
25.209883762846246 306.07886654112957 1.3748232921923866
25.21511131779966 303.8875878236123 1.3723919364640143
25.220338872753075 308.5723864976411 1.3885711817799902
25.22556642770649 308.2277773298397 1.3919864068266377
25.230793982659904 310.18372961981447 1.4002080062409257
25.23602153761332 314.3227534215529 1.4145888236183017
25.241249092566733 315.8293661489909 1.4238103135017666
25.246476647520147 321.12012147483284 1.4418572261306652
25.25170420247356 318.13737102788224 1.4395959930027091
25.256931757426976 314.787177635783 1.4340706531738099
25.26215931238039 309.7158855423375 1.4291541737114544
25.267386867333805 311.2515882572929 1.4357895045919018
25.27261442228722 315.4271264374939 1.4500279713912398
25.277841977240634 321.417595328371 1.4677715229876789
25.283069532194048 321.3139204253564 1.4732484387057325
25.288297087147463 319.28267460605554 1.4770920251445034
25.293524642100877 318.2404454720451 1.4790449900591516
25.29875219705429 319.42728957919263 1.4859354598595806
25.303979752007706 316.3196967368807 1.481924842876738
25.30920730696112 308.54480550872483 1.4742780942570601
25.314434861914535 303.4277257580559 1.4690595002289983
25.31966241686795 307.13015491044473 1.4864059753773284
25.324889971821364 313.16102820419326 1.5076686038918132
25.330117526774778 317.0064691354877 1.5214307971318521
25.335345081728192 313.9342413133074 1.522039630586728
25.340572636681607 311.1336252339457 1.5191327536075587
25.34580019163502 319.2473696951245 1.5458531189142701
25.351027746588436 319.82837354138474 1.5523660343658694
25.35625530154185 322.1222772747692 1.5601068832624148
25.361482856495265 315.08515145619384 1.546687665555514
25.36671041144868 315.9077836397189 1.5562958391715964
25.371937966402093 316.87260964411917 1.5666908144985263
25.377165521355508 320.5193299251678 1.5842854740802013
25.382393076308922 320.53070908706843 1.5894456057115756
25.387620631262337 317.88833751901836 1.5891875111895548
25.39284818621575 311.4394692018498 1.5805609559566356
25.398075741169166 312.2879993224754 1.5873876176328165
25.40330329612258 317.40614975126107 1.6054619481361319
25.408530851075994 319.81341479903836 1.6144842099876886
25.41375840602941 320.73673079928255 1.6273598446321833
25.418985960982823 319.7725887246213 1.6350747235438554
25.424213515936238 317.4353768481001 1.64340274494925
25.429441070889652 313.1339268443142 1.6430804499877203
25.434668625843067 314.26459157144166 1.6521242669029992
25.43989618079648 317.6358440970353 1.6639598211136344
25.445123735749895 325.080184574586 1.684665328786401
25.45035129070331 322.51956193391896 1.6873876342658496
25.455578845656724 319.97865626890683 1.6877999581217775
25.46080640061014 314.6352708290545 1.6836624535539528
25.466033955563553 316.4426554674969 1.6938029705910334
25.471261510516968 324.90260058875947 1.7262841708258827
25.476489065470382 335.48447004332144 1.761080328614725
25.481716620423796 330.7647202458064 1.7628518068688392
25.48694417537721 323.29484888940794 1.7494432619442364
25.492171730330625 310.89280794125455 1.7259181289689924
25.49739928528404 308.2758000674498 1.7217803187363727
25.502626840237454 310.0509176630617 1.7348397457692848
25.50785439519087 318.7561421207043 1.7676305027081272
25.513081950144283 324.50418371438764 1.7923726508664979
25.518309505097697 327.26024768851 1.8107894307011965
25.523537060051112 327.76830234720586 1.8232930442722706
25.528764615004526 328.00799791404023 1.8343736853337715
25.53399216995794 320.6489954304293 1.8287294708852004
25.539219724911355 316.36460033379024 1.8308916279936516
25.54444727986477 317.61913058185837 1.8461317153124253
25.549674834818184 329.32023967150576 1.894670327971528
25.5549023897716 336.1441450137416 1.9197424161401822
25.560129944725013 335.6061558045254 1.926672475274123
25.565357499678427 339.1339126844539 1.9374364750620139
25.57058505463184 339.6115471128887 1.9467439367508839
25.575812609585256 342.0514208352504 1.9652873112341267
25.58104016453867 330.29254379585024 1.9390342012254291
25.586267719492085 332.3055378598435 1.956688949676232
25.5914952744455 326.36391130611554 1.9458038285243993
25.596722829398914 333.1125953063634 1.980652137062025
25.601950384352328 327.5535491516676 1.9768749449577896
25.607177939305743 329.2198568398861 1.9976917688506033
25.612405494259157 324.18338417310656 1.991386332593267
25.61763304921257 316.0535538734916 1.977799354667097
25.622860604165986 310.8605697197506 1.9713543713335897
25.6280881591194 312.6288721803787 1.9968728646607816
25.633315714072815 313.592091122601 2.019433135664682
25.63854326902623 313.66039643481713 2.0390827360822645
25.643770823979644 311.9603194156526 2.052948185828095
25.648998378933058 314.53795469634133 2.0673075958746043
25.654225933886472 322.18716629636253 2.1026522283514764
25.659453488839887 324.3245403421247 2.1185336175933784
25.6646810437933 327.9088118128858 2.1526059836170055
25.669908598746716 323.4936251579393 2.149902140823164
25.67513615370013 321.54956775430134 2.1662783540010286
25.680363708653545 316.78700581726224 2.161299238278388
25.68559126360696 314.4717078743415 2.1709196634874366
25.690818818560373 318.71831292208935 2.1924224654354947
25.696046373513788 322.13408786289295 2.2150330214911036
25.701273928467202 324.1853171289107 2.238025297149394
25.706501483420617 329.4076540412494 2.2719041570586995
25.71172903837403 330.3626961423481 2.2958333873191004
25.716956593327446 331.15442307179427 2.3141354911772987
25.72218414828086 327.4871413443611 2.328808941319325
25.727411703234274 325.13954034589136 2.3372336451452003
25.73263925818769 324.4466376893613 2.3592218412136208
25.737866813141103 322.2114621832219 2.3697998747688063
25.743094368094518 321.88750934151165 2.390360232693743
25.748321923047932 318.5005240841798 2.400545994036474
25.753549478001347 329.01530594160437 2.4618547637146997
25.75877703295476 334.7562382810952 2.509967158899646
25.764004587908175 340.768452713827 2.5521245710667864
25.76923214286159 327.79549358492284 2.525703750521959
25.774459697815004 317.5904600196733 2.49894661599279
25.77968725276842 314.08890006765597 2.520669141714137
25.784914807721833 321.9576335191653 2.574418878004881
25.790142362675248 338.9377035896354 2.674358916689254
25.795369917628662 329.90342611932186 2.6552721204006624
25.800597472582076 335.62503007733176 2.7117522762436956
25.80582502753549 317.87784546552945 2.669119717109868
25.811052582488905 330.31903103394285 2.7554148780853907
25.81628013744232 335.3043523276616 2.81223484525175
25.821507692395734 338.492559232575 2.853488312240427
25.82673524734915 340.0172146970994 2.895742194438492
25.831962802302563 327.9860493257887 2.86798472028453
25.837190357255977 324.26661909582157 2.8887228532591487
25.84241791220939 313.73384674619695 2.8714504537556973
25.847645467162806 310.91049590286735 2.902658318119882
25.85287302211622 314.6994330667086 2.9524207556696274
25.858100577069635 316.3074994741035 3.0078558980315373
25.86332813202305 313.76445704527794 3.042209652148765
25.868555686976464 314.60335053664767 3.101467636162388
25.87378324192988 314.0421012754066 3.151659304204179
25.879010796883293 332.6155617018364 3.3238019945198003
25.884238351836707 337.69410627509006 3.404888543238425
25.88946590679012 343.7589093179579 3.4982300161828777
25.894693461743536 352.9280587237702 3.5666178220236766
25.89992101669695 341.3681691102863 3.5545438429600997
25.905148571650365 328.68814133622567 3.5422766961117764
25.91037612660378 313.08618175974146 3.5127731800636246
25.915603681557194 319.5078940668241 3.651600156980331
25.920831236510608 332.0124520869773 3.7889748814254536
25.926058791464023 332.45225129871665 3.8844053072396525
25.931286346417437 326.5680863353041 3.9010214071662532
25.93651390137085 325.7034202220345 3.992662922101687
25.941741456324266 326.84246806266583 4.089122083127431
25.94696901127768 321.8641844072032 4.164276515045945
25.952196566231095 310.92317850561227 4.206480664217757
25.95742412118451 294.1030180635381 4.198366976169876
25.962651676137924 282.396531239561 4.211998011217177
25.967879231091338 298.14418784654214 4.3992044223758455
25.973106786044752 315.84697734752064 4.632106066582278
25.978334340998167 332.6159915583887 4.849219094535031
25.98356189595158 318.8746077809048 4.840968774690637
25.988789450904996 316.2922238429689 4.864463484247686
25.99401700585841 317.31097598893655 4.950992095253893
25.999244560811825 320.8078773903972 5.043785352629631
26.00447211576524 320.3321470605718 5.189676551183371
26.009699670718653 301.9632902875331 5.164901284832237
26.014927225672068 299.5905074717491 5.285690065043484
26.020154780625482 310.94291504973756 5.476597673915581
26.025382335578897 302.93404485787704 5.471800256488867
26.03060989053231 300.5521429370605 5.570570851117402
26.035837445485726 265.8327493340834 5.376310005277892
26.04106500043914 270.2288216520174 5.569426503423038
26.046292555392554 278.87738343830205 5.804561722200876
26.05152011034597 297.11701259839134 6.195944230070522
26.056747665299383 316.78076694569637 6.561247056060348
26.061975220252798 310.6714073882365 6.774988895074804
26.067202775206212 316.7018292652537 7.012047208339784
26.072430330159627 294.6670974087702 7.12867170987816
26.07765788511304 299.3986259288468 7.396643402146877
26.082885440066455 309.94578558597954 7.9676020191062324
26.08811299501987 329.1785898837609 8.548617596967455
26.093340549973284 326.54444145733595 9.071734928724874
26.0985681049267 338.4255377168123 9.780798429329096
26.103795659880113 301.4712008749503 9.934363292842136
26.109023214833528 272.8331035939075 10.299262889514631
26.114250769786942 232.31991123836232 10.412837705557275
26.119478324740356 248.3096506882292 12.427691056310872
26.12470587969377 295.55487119878484 15.490116434160178
26.129933434647185 296.76844962336804 21.45703762751411
26.1351609896006 271.5212144850553 29.03321936985763
