# Supplementary material for: Unraveling metal effects on CO2 uptake in pyrene-based metal-organic frameworks
Source: Nat Commun. 2025 Feb 11;16:1516. doi: 10.1038/s41467-025-56296-w (PMC11814143; doi:10.1038/s41467-025-56296-w)
Supplement: Supplementary file 3 — Source Data [file 41467_2025_56296_MOESM3_ESM.zip › SourceCode/SuppInf/FigureS5_Ga-TBAPy_InSitu_VariableT_PXRD/Data/GaTBAPy_0173p.dat]

0.002613777476707968 8.432660968587772 3.268652753450843
0.007841332430123905 12.413681072369682 4.079892909750232
0.01306888738353984 13.828733834206615 4.1864072362336735
0.018296442336955775 22.502082263117728 4.329347859720787
0.02352399729037171 21.97468606292281 4.191360051715462
0.028751552243787646 21.679814824970112 3.7179952042460975
0.03397910719720358 22.831520553559425 2.8715705272328407
0.03920666215061952 22.466661575525993 2.785536879909197
0.04443421710403546 22.136517089225336 2.5362741940075786
0.0496617720574514 18.999395277179758 2.026865293566647
0.054889327010867336 17.87331876930548 1.914306045075536
0.060116881964283275 17.090774534987858 1.8526088790347175
0.06534443691769921 19.290076290922382 2.0647429076580126
0.07057199187111515 23.302708949687347 2.334962078674127
0.07579954682453109 22.19356406925469 2.123501944241789
0.08102710177794703 20.89396366293081 1.873867890327318
0.08625465673136297 17.94962016480264 1.6365997298523798
0.09148221168477891 16.30684747895533 1.4607609784943207
0.09670976663819485 16.77961568227569 1.401258459751571
0.10193732159161079 16.844234185464483 1.312202940891623
0.10716487654502672 17.92863896154403 1.2939353495379087
0.11239243149844266 17.55379564712786 1.264667906716207
0.1176199864518586 17.309501506912337 1.3027023270110898
0.12284754140527454 17.7699269163503 1.2827802660205385
0.12807509635869047 17.845957718864938 1.2499526269042152
0.1333026513121064 18.851145899911547 1.258648741369563
0.13853020626552232 17.80122731589114 1.1540707130642671
0.14375776121893824 18.239662525136968 1.172344888902523
0.14898531617235417 17.36100715761567 1.1482308712671963
0.1542128711257701 16.874460238467666 1.1238749444057028
0.15944042607918602 17.45891996235779 1.1399571578536665
0.16466798103260194 17.339102807115843 1.108614378660815
0.16989553598601786 18.246742772736432 1.099253585135088
0.1751230909394338 17.4299039981087 1.0459484951662728
0.18035064589284971 17.66071263313836 1.0524816675663788
0.18557820084626564 18.11777093115105 1.0767215648386765
0.19080575579968156 19.553999545480526 1.099958653414882
0.1960333107530975 20.43208445600488 1.1375299218535908
0.20126086570651341 20.850361457961032 1.1433706166251507
0.20648842065992934 20.14033921317928 1.1047341596809173
0.21171597561334526 17.77452563237631 1.0321857217802375
0.2169435305667612 17.62896873905377 0.9689020279237874
0.22217108552017711 17.659377892551404 0.9453765023590177
0.22739864047359304 17.804459419408698 0.9731752300280645
0.23262619542700896 17.627242499680026 0.9411404890083713
0.2378537503804249 18.45033538349201 0.9735274540049977
0.2430813053338408 17.483726155832443 0.9068120382622898
0.24830886028725674 16.5680997027553 0.8487390997814908
0.25353641524067266 17.458466912135812 0.8654731229591799
0.2587639701940886 17.579437945591906 0.8531291357382879
0.2639915251475045 18.7914980611819 0.8946760800182715
0.26921908010092044 19.41089084451947 0.9013306008279292
0.27444663505433636 19.930607559013836 0.8972237687771744
0.2796741900077523 19.252731500140452 0.869940555604784
0.2849017449611682 18.607795148543612 0.8472020458417763
0.29012929991458414 18.39116620550166 0.8431845804059622
0.29535685486800006 16.238141996074543 0.8060467705938638
0.300584409821416 16.040699886510932 0.787367390919182
0.3058119647748319 15.898051239474443 0.7677260480753311
0.31103951972824784 16.458599166747007 0.7830007341492784
0.31626707468166376 17.59913869669784 0.8004242468410402
0.3214946296350797 17.216151736401816 0.7951969799418307
0.3267221845884956 16.97538333550979 0.8056267771333923
0.33194973954191154 17.129838733791974 0.8113012270567422
0.33717729449532746 17.098434946577157 0.8089220113422557
0.3424048494487434 17.95968283984013 0.8281800412036658
0.3476324044021593 18.22451977902138 0.8138981317071139
0.35285995935557524 18.568226525777355 0.8265246320033945
0.35808751430899116 18.44993602305598 0.8154861694774486
0.3633150692624071 18.196780137078896 0.8249043061630568
0.368542624215823 17.576305310497364 0.8005431786003531
0.37377017916923894 16.594067106706166 0.7698744406261029
0.37899773412265486 17.07321779416663 0.7869422609945677
0.3842252890760708 17.203946344734025 0.8013479891979307
0.3894528440294867 18.68651328304274 0.8455606396586121
0.39468039898290264 18.158969171783593 0.8325447084664299
0.39990795393631856 19.33604632086534 0.8244980759031006
0.4051355088897345 19.321812041712253 0.8253269749753745
0.4103630638431504 20.45072743811902 0.8372152453291912
0.41559061879656634 22.352111181435202 0.9089067902314225
0.42081817374998226 21.587307484157943 0.9022107614495689
0.4260457287033982 21.199907013765102 0.8740697737641715
0.4312732836568141 20.027554580686232 0.8492443574579671
0.43650083861023004 20.008259133443502 0.8313333238380161
0.44172839356364596 19.752830040665685 0.8340023188991411
0.4469559485170619 20.52627821360758 0.8596535861226977
0.4521835034704778 20.694723633376523 0.88687543751556
0.45741105842389373 20.323131882755426 0.8825587037717025
0.46263861337730966 20.489670567301403 0.867473805813775
0.4678661683307256 19.986599417143005 0.8383065487861706
0.4730937232841415 19.795036240091033 0.8071003187012251
0.47832127823755743 19.48435914270632 0.79400553000896
0.48354883319097336 18.63493740715454 0.7547309389962272
0.4887763881443893 17.658085162656267 0.7211166234727189
0.4940039430978052 17.912071241959307 0.7134475186674817
0.49923149805122113 18.2106139677513 0.7201684265216877
0.5044590530046371 18.970029214829907 0.7533281551886124
0.5096866079580531 19.807267817023934 0.7849707422162457
0.5149141629114691 18.378421404348696 0.7686769861224494
0.5201417178648851 17.71155535991009 0.7430014930704273
0.525369272818301 17.437380042037287 0.7139002829238387
0.530596827771717 17.044092584296397 0.6908191025393251
0.535824382725133 17.558488879012867 0.6776533327263468
0.541051937678549 17.44339912608485 0.6864090093110368
0.546279492631965 17.56286953146555 0.6948911282924396
0.5515070475853809 17.841652969251694 0.6953051915801715
0.5567346025387969 18.611896673450797 0.7135826753615785
0.5619621574922129 19.682255412992728 0.7301810635787127
0.5671897124456289 19.349202702472528 0.7363669462230601
0.5724172673990449 19.495382219795697 0.7601820189097473
0.5776448223524608 19.15627763709891 0.7398788777897156
0.5828723773058768 18.22327948811532 0.7226951682161413
0.5880999322592928 17.128285743582488 0.7068648172963732
0.5933274872127088 16.924856985128255 0.7053906200445117
0.5985550421661248 16.57532759376485 0.6989879601317825
0.6037825971195407 17.213896285669257 0.7026254049326722
0.6090101520729567 19.296542413209703 0.7201704977076073
0.6142377070263727 19.127621120002157 0.7073787491060338
0.6194652619797887 20.324296218985026 0.731284386682127
0.6246928169332047 20.031854139758465 0.7359667475666827
0.6299203718866206 20.166881530129015 0.7403727568998346
0.6351479268400366 20.57232053563682 0.7465630728367966
0.6403754817934526 21.440730992101138 0.7497691376345436
0.6456030367468686 21.441128486847287 0.7362735879442179
0.6508305917002846 20.887230589797525 0.7248464695962188
0.6560581466537005 19.80807016019861 0.7039883859399088
0.6612857016071165 19.322057150780573 0.707307363556396
0.6665132565605325 18.808519172658684 0.6903534925182978
0.6717408115139485 19.48852396608244 0.7083858857572077
0.6769683664673645 19.55577792943736 0.6934168117589364
0.6821959214207804 19.658042585538517 0.6854398796346963
0.6874234763741964 20.639546442952028 0.714495043639013
0.6926510313276124 21.2722567085711 0.7372595250481465
0.6978785862810284 21.514409560872462 0.7318446835759175
0.7031061412344444 21.698751329544038 0.7240154319286256
0.7083336961878604 21.541037627738383 0.7068739230231338
0.7135612511412763 20.87914329405378 0.6894214075189232
0.7187888060946923 20.87624375715451 0.6968354706676264
0.7240163610481083 20.027416845000406 0.6879023845541083
0.7292439160015243 20.045082000619768 0.692306465972577
0.7344714709549403 21.229882494108516 0.7144358498014999
0.7396990259083562 22.25085185614718 0.7233260992450558
0.7449265808617722 22.678398730645 0.7348598853609325
0.7501541358151882 23.76805184501356 0.7539151087020001
0.7553816907686042 25.69616808327754 0.7835476152025141
0.7606092457220202 25.76569693110422 0.7887767948254261
0.7658368006754361 26.658831955684665 0.7941680432359726
0.7710643556288521 27.357747387559005 0.7828124368324239
0.7762919105822681 27.059863302723674 0.766897461632797
0.7815194655356841 27.923642290881826 0.7846228162367057
0.7867470204891001 29.73796486132392 0.8160911792667437
0.791974575442516 30.751892614203424 0.8323581006665492
0.797202130395932 31.56763007260109 0.8365227010993587
0.802429685349348 32.651607346398684 0.8464925919181518
0.807657240302764 32.779804966479574 0.8363946249866752
0.81288479525618 34.04584087320012 0.8564986415854011
0.8181123502095959 36.109289245107995 0.8954512388704122
0.8233399051630119 37.69784913923174 0.9218932636775374
0.8285674601164279 39.47964018544614 0.9705530854464255
0.8337950150698439 44.0185973251511 1.0384919978402363
0.8390225700232599 51.16007919438164 1.124530640684609
0.8442501249766758 54.545552035839656 1.1683398993673826
0.8494776799300918 59.735484670948345 1.2325771249515023
0.8547052348835078 59.18166356430777 1.2247214758960547
0.8599327898369238 62.63582385810245 1.2756725941082032
0.8651603447903398 65.40798981536392 1.2992842101911206
0.8703878997437557 68.18578281627443 1.3139916850635738
0.8756154546971717 72.53013867743215 1.3260088036708046
0.8808430096505877 72.39538204798738 1.307946826151534
0.8860705646040037 78.89443897506636 1.3679449388116995
0.8912981195574197 80.11750368760758 1.3617950650814459
0.8965256745108356 81.09232266043283 1.372443863521825
0.9017532294642516 83.32353117807334 1.417923931089652
0.9069807844176676 78.77602186311124 1.382707056084561
0.9122083393710836 80.91169415873365 1.435335136565474
0.9174358943244996 82.95585765494577 1.433861083091065
0.9226634492779155 85.44111070629877 1.4377392154884767
0.9278910042313315 89.31030853566855 1.4628586179168732
0.9331185591847475 89.67913585272295 1.4532642153892303
0.9383461141381635 93.19269499042989 1.4736677405051632
0.9435736690915795 94.90074768838272 1.47860825325051
0.9488012240449955 98.26811882908918 1.487488195240829
0.9540287789984114 98.01864470712461 1.4879219007266509
0.9592563339518274 98.45039978430856 1.5095672961664346
0.9644838889052434 96.40983668428377 1.4922108451809584
0.9697114438586594 99.1272561252336 1.5044388662233037
0.9749389988120754 104.42784809619016 1.5229724527482256
0.9801665537654913 106.71450213638005 1.536623500340081
0.9853941087189073 108.22028995238387 1.5513029058468992
0.9906216636723233 109.6040250947557 1.5576749939726473
0.9958492186257393 106.62195840126756 1.5319653573199745
1.0010767735791553 112.00468827828445 1.564338461435893
1.0063043285325712 112.40242695111424 1.5609383552321894
1.0115318834859872 108.81092533723069 1.5263341014201697
1.0167594384394032 112.31884597182955 1.5391107693502746
1.0219869933928192 115.82327151808691 1.574074752573113
1.0272145483462352 117.24555451738772 1.5939959616489812
1.0324421032996511 121.41147224809822 1.6384033895507606
1.0376696582530671 119.52793365632031 1.6122573777744469
1.042897213206483 124.47834256078347 1.6260520870298216
1.048124768159899 124.93004653185957 1.6225616988202625
1.053352323113315 124.92771928459793 1.616518942424496
1.058579878066731 128.88551563225678 1.6335906825825133
1.063807433020147 121.50241794694519 1.5766269321929416
1.069034987973563 120.53184500384057 1.5743192912160673
1.074262542926979 121.43652020379801 1.6037179374153796
1.079490097880395 122.40266773133476 1.6197205228326426
1.084717652833811 122.93652023576315 1.6293469632823645
1.089945207787227 128.83602102944292 1.677454848507364
1.095172762740643 122.53525609181013 1.6074727886240185
1.1004003176940589 121.58928022013548 1.5844356867032139
1.1056278726474749 125.73104453068348 1.6046718361893453
1.1108554276008908 133.5234102420053 1.6644567031834425
1.1160829825543068 138.4565408204025 1.69539189177744
1.1213105375077228 140.80429321411526 1.7026514468592762
1.1265380924611388 138.9943567575355 1.6892744116297524
1.1317656474145548 140.82211079205385 1.6955650901828574
1.1369932023679707 145.397314397706 1.7426835864842307
1.1422207573213867 143.59853111577266 1.7409731965361985
1.1474483122748027 141.84956914484133 1.7466591617213605
1.1526758672282187 142.4281679931563 1.7506420812541177
1.1579034221816347 147.60367090859572 1.7935097686773671
1.1631309771350506 148.60849377080635 1.7850685931002845
1.1683585320884666 151.2645196077315 1.770939979986831
1.1735860870418826 147.85915799673336 1.7733198212398509
1.1788136419952986 145.12445997953242 1.7533425057889076
1.1840411969487146 141.6554184818535 1.711631664652722
1.1892687519021305 138.98203118415475 1.684913811363332
1.1944963068555465 138.69546913899194 1.65092373414604
1.1997238618089625 132.90832278354864 1.5874336104707436
1.2049514167623785 130.53574565612755 1.5863636268222032
1.2101789717157945 133.91697691402635 1.6277842104145217
1.2154065266692105 139.39946649234437 1.6854423782949919
1.2206340816226264 143.25676869983062 1.7213105467795131
1.2258616365760424 137.8114721836416 1.6831304563519671
1.2310891915294584 146.62977395180764 1.7275684764641004
1.2363167464828744 145.1323719177008 1.7046530471100136
1.2415443014362904 139.20058556333854 1.6514283623031176
1.2467718563897063 138.2131709780262 1.6478324187626694
1.2519994113431223 135.43644039597464 1.6490408433512236
1.2572269662965383 135.39336850501917 1.6669881854807
1.2624545212499543 138.53786598821557 1.692140930744616
1.2676820762033703 140.28183732260663 1.695139595031812
1.2729096311567862 133.6603183414174 1.6427519319907415
1.2781371861102022 132.89006616680115 1.6142282913151362
1.2833647410636182 137.80410928326498 1.6482059471329433
1.2885922960170342 139.09109644002808 1.669272953356378
1.2938198509704502 146.17890028295628 1.7236889945186502
1.2990474059238661 145.6590942839552 1.7189849697040762
1.3042749608772821 139.1871181784905 1.6639111369177046
1.309502515830698 138.63953512822007 1.6392019544248684
1.314730070784114 136.48928387319503 1.644549614296908
1.31995762573753 141.64536010665623 1.696404288653161
1.325185180690946 145.78276342773287 1.7398686989374765
1.330412735644362 144.3341408429392 1.7199358369018947
1.335640290597778 137.9930248165071 1.6484655136308732
1.340867845551194 136.43561514472492 1.6405915073087993
1.34609540050461 137.06944415238925 1.6478765382802651
1.351322955458026 137.79140395782372 1.666075815439801
1.356550510411442 139.40759515104307 1.6785121280508035
1.361778065364858 131.2043637956206 1.6261458035967462
1.3670056203182739 124.33293961773221 1.5659993138436454
1.3722331752716899 121.76602855679226 1.5614358397881332
1.3774607302251058 121.95741940034483 1.5676576548872014
1.3826882851785218 127.58636745878562 1.5924892809535767
1.3879158401319378 132.83716768279268 1.6092164446153143
1.3931433950853538 132.85478141857027 1.6005026048122852
1.3983709500387698 135.37503468487395 1.613615995658796
1.4035985049921857 133.28073801515526 1.614565238430781
1.4088260599456017 132.40191357357511 1.6404325426330573
1.4140536148990177 131.48687522333427 1.6544013672315885
1.4192811698524337 131.05807236126464 1.658284106014241
1.4245087248058497 129.39024000664404 1.6336032948343697
1.4297362797592656 123.97994114616759 1.5688542161916057
1.4349638347126816 120.98396260206712 1.5457869480487765
1.4401913896660976 115.4879470430158 1.504113578804646
1.4454189446195136 118.41908558222792 1.5387530887207586
1.4506464995729296 121.69797830328609 1.5884097344593153
1.4558740545263456 119.68343388924423 1.5681354890397883
1.4611016094797615 118.7655229225177 1.5855427600694432
1.4663291644331775 117.99244742455606 1.5582154407810134
1.4715567193865935 118.18320571308293 1.5508846232616385
1.4767842743400095 119.3571380926177 1.5622209117788708
1.4820118292934255 121.31993496952053 1.5821007418276867
1.4872393842468414 122.60747193392636 1.6113535523844043
1.4924669392002574 123.647779813903 1.612345723601393
1.4976944941536734 121.9028565835274 1.6033030368422254
1.5029220491070894 115.56887147128799 1.5526313459617322
1.5081496040605054 115.5426672488915 1.5302639272744814
1.5133771590139213 117.83820115983089 1.5629229769994262
1.5186047139673373 120.2800732036106 1.5676229098599213
1.5238322689207533 119.86579041887526 1.5643107899813171
1.5290598238741693 122.0228222750112 1.5977870215997207
1.5342873788275853 120.68652573589856 1.5959594263640025
1.5395149337810012 121.66832829455082 1.6246345932307444
1.5447424887344172 120.19964526742255 1.6038118775993435
1.5499700436878332 127.8716102634282 1.6520406914661303
1.5551975986412492 126.73831326925082 1.6194278705924838
1.5604251535946652 128.5575197077976 1.6342760319350895
1.5656527085480811 132.18950174195447 1.6694341015981378
1.5708802635014971 134.98425164139772 1.6805677284981486
1.576107818454913 136.52468196575606 1.701530247571757
1.581335373408329 135.16367926393917 1.688979717049163
1.586562928361745 130.2111111822197 1.6549153521946933
1.591790483315161 122.47547901150664 1.591703802500509
1.597018038268577 127.64516963784712 1.6349999315834844
1.602245593221993 133.18827881981824 1.6586930002140339
1.607473148175409 145.0447852546413 1.7325295959574314
1.612700703128825 150.0551338367205 1.7597694544806575
1.617928258082241 153.88508047917873 1.7652372426494347
1.623155813035657 158.08805676108912 1.8095492974326797
1.628383367989073 161.60278203632228 1.845090034357848
1.6336109229424889 163.34240821396807 1.854993156010067
1.6388384778959049 158.88062212118814 1.7923113504273154
1.6440660328493208 158.04193904346377 1.7566402097073424
1.6492935878027368 158.11318463641445 1.7381126655262957
1.6545211427561528 158.9010736961765 1.7348962338355314
1.6597486977095688 165.08526531323307 1.7648067755786705
1.6649762526629848 167.05171925079006 1.770726698708669
1.6702038076164007 172.42753932345306 1.7825578928446608
1.6754313625698167 180.31372629234193 1.8459524258080906
1.6806589175232327 179.73521516033637 1.8656778115311217
1.6858864724766487 184.8568924967438 1.9011876163890784
1.6911140274300647 184.60787854370153 1.887410021294148
1.6963415823834807 182.14697656730328 1.8587754817286635
1.7015691373368966 170.24422563924043 1.7649588131390315
1.7067966922903126 168.43009786795713 1.7371165507962705
1.7120242472437286 174.11665741649784 1.7920263915396095
1.7172518021971446 175.39376887846268 1.8004533431546363
1.7224793571505606 180.33680454175695 1.806956280599601
1.7277069121039765 181.26416853030167 1.802580915237509
1.7329344670573925 192.37900365307453 1.8482616716994984
1.7381620220108085 204.74562962597892 1.895774266017583
1.7433895769642245 215.26783947350322 1.9620431385129729
1.7486171319176405 222.23127150070061 1.997145163910073
1.7538446868710564 232.60755127158288 2.042229314428983
1.7590722418244724 230.40574627959464 2.0266503447782043
1.7642997967778884 237.07874296983312 2.066465882082385
1.7695273517313044 231.8266337755624 2.0305906603606454
1.7747549066847204 227.70016738106412 1.9976991692417645
1.7799824616381363 223.1160756031926 1.96412813174866
1.7852100165915523 225.24884885478167 1.9591707583601623
1.7904375715449683 228.73268233455852 1.9825315077599543
1.7956651264983843 232.7028272146297 2.014853494228081
1.8008926814518003 229.43533419560052 1.9506211077371314
1.8061202364052162 227.3184692116652 1.9240879299463205
1.8113477913586322 223.655652047738 1.8646581122459298
1.8165753463120482 222.3698234983709 1.8496643398645074
1.8218029012654642 218.47750520763947 1.8416209146954354
1.8270304562188802 221.45510604560639 1.8610461472518256
1.8322580111722961 224.02052924812693 1.867786598634862
1.8374855661257121 222.37166903144498 1.8556049069198923
1.842713121079128 223.6669667371536 1.8658282696109745
1.847940676032544 218.41950719953655 1.8324664013725098
1.85316823098596 223.2444775168621 1.8433787157565487
1.858395785939376 231.62359886058394 1.891662761591643
1.863623340892792 235.89246549060925 1.9106448365385835
1.868850895846208 236.05532742043786 1.8990244797106208
1.874078450799624 230.18996846649165 1.8587349086983664
1.87930600575304 232.81562003479846 1.8547313411349005
1.884533560706456 228.95725847453346 1.8059643562960346
1.889761115659872 225.31195670473605 1.77986695632358
1.894988670613288 227.75888577034232 1.798640508709604
1.9002162255667039 227.31739037380106 1.7906420033823334
1.9054437805201199 229.491852030471 1.8037511049130934
1.9106713354735358 235.62747441222066 1.8342701566956932
1.9158988904269518 237.54022168626395 1.8319259405018715
1.9211264453803678 235.48183604643253 1.817055029903087
1.9263540003337838 234.43790497248173 1.8148857380213432
1.9315815552871998 225.40469851638858 1.774535503461896
1.9368091102406157 217.9551646778016 1.7265951253155027
1.9420366651940317 219.09240179255386 1.7290596844363806
1.9472642201474477 215.00346297761843 1.6936758988779193
1.9524917751008637 213.32070024213803 1.6656853949104433
1.9577193300542797 209.70201954113568 1.6538854244862822
1.9629468850076957 208.2008789294145 1.659122660194551
1.9681744399611116 213.79158621737145 1.6794471940622766
1.9734019949145276 219.1922394834547 1.7049376124280466
1.9786295498679436 215.60684895124987 1.6959985686010906
1.9838571048213596 216.37748629017298 1.688099204930707
1.9890846597747756 213.66546673766643 1.6685814315548628
1.9943122147281915 215.12561632934438 1.684204072768889
1.9995397696816075 215.37441451388656 1.6700584463807353
2.0047673246350235 207.349173424001 1.631351830545688
2.0099948795884393 197.32580096886736 1.585353828069107
2.015222434541855 205.8014073690084 1.6066698014275227
2.0204499894952708 211.91558017177636 1.6318037760937674
2.0256775444486865 216.37289347596104 1.647132896702487
2.0309050994021023 213.7559595745315 1.6294657718043277
2.036132654355518 212.44673046665923 1.6384095516212656
2.041360209308934 204.18883406171673 1.6116602425636264
2.0465877642623496 208.04246752978045 1.6461309072621093
2.0518153192157653 208.86794211816976 1.660581886640405
2.057042874169181 198.9954446096045 1.6065135270185533
2.062270429122597 209.93474000999643 1.652569095813383
2.0674979840760126 207.02729884715762 1.632379985849144
2.0727255390294284 207.58066557717137 1.637160027025525
2.077953093982844 208.74930741289674 1.647385419342239
2.08318064893626 206.60141048176635 1.6365962990840004
2.0884082038896756 209.23724520073029 1.6618614407105783
2.0936357588430914 206.74615951700696 1.6578272687305924
2.098863313796507 209.4346505687518 1.6695500981787388
2.104090868749923 211.67271174741623 1.6867720094712797
2.1093184237033387 218.59076235343642 1.7099141048563886
2.1145459786567544 215.56260300225432 1.6843342947986522
2.11977353361017 211.81593055057982 1.6842150058385066
2.125001088563586 209.644119435864 1.6890221520704316
2.1302286435170017 203.98414571654644 1.672052811097996
2.1354561984704175 201.06582742433847 1.6483578449375806
2.140683753423833 197.66672820116443 1.6153215738213331
2.145911308377249 194.41377906247644 1.5841165543942737
2.1511388633306647 195.53560515127697 1.5776161783089175
2.1563664182840805 202.45773852141406 1.597932916056692
2.1615939732374962 206.12580507042 1.6228835531060706
2.166821528190912 210.42087404059004 1.6527295848045065
2.1720490831443278 214.96921496679354 1.677910556122639
2.1772766380977435 206.95248674652257 1.6467497890206915
2.1825041930511593 209.62398245336465 1.6580394136713164
2.187731748004575 213.69164336194132 1.6668891576512552
2.192959302957991 210.9395144154289 1.6561705389007992
2.1981868579114066 209.94582675696452 1.6413481532733596
2.2034144128648223 207.42245306317753 1.6307474775815074
2.208641967818238 203.80773746417918 1.6214830552978459
2.213869522771654 206.43667007766396 1.6428984091588277
2.2190970777250696 202.00115758544615 1.6245588954947405
2.2243246326784853 200.9652401565333 1.6213887204600879
2.229552187631901 204.84366843393684 1.629639414045203
2.234779742585317 209.2295409088191 1.625373962748323
2.2400072975387326 212.70724340119006 1.6323581469915762
2.2452348524921484 210.5570154437136 1.6274476356390388
2.250462407445564 211.3321714261965 1.6461933717026127
2.25568996239898 205.01322101590162 1.6175904682278672
2.2609175173523957 203.4687609481003 1.6077824331310202
2.2661450723058114 204.06087169899368 1.6126810810353394
2.271372627259227 206.3246659566943 1.640645789727536
2.276600182212643 212.215185782142 1.6811720650881625
2.2818277371660587 214.44548430260278 1.7019141160531024
2.2870552921194744 205.84428399805265 1.6523805869145476
2.29228284707289 203.3018531251988 1.6347495684760802
2.297510402026306 203.55230778767293 1.6106819857341017
2.3027379569797217 205.94582314058718 1.6089270336618682
2.3079655119331375 218.4667674062618 1.6570430640831508
2.3131930668865532 220.94822933654072 1.6763113949564412
2.318420621839969 210.1303545233875 1.626996895949354
2.3236481767933848 201.08808940730668 1.5760983967172835
2.3288757317468005 191.05216028900261 1.5324404162114507
2.3341032867002163 192.3672038366783 1.524809810185744
2.339330841653632 198.55019786129458 1.5452167633151845
2.344558396607048 201.31429974199983 1.5733243239191768
2.3497859515604635 203.77692516655682 1.5855323272253963
2.3550135065138793 203.83435526939385 1.57673971545866
2.360241061467295 206.9150494863479 1.6052735163958598
2.365468616420711 203.44836187793652 1.5929248670850416
2.3706961713741266 204.86876448585224 1.5695453332756317
2.3759237263275423 199.34046785359166 1.5296094727372018
2.381151281280958 201.02853128663025 1.5316116404805624
2.386378836234374 203.74281305536445 1.5337095087244197
2.3916063911877896 213.3515308981473 1.595565214183737
2.3968339461412054 210.97835762363198 1.5823742889797279
2.402061501094621 209.306887699201 1.5775883761384537
2.407289056048037 206.73213116183268 1.553015129221904
2.4125166110014526 203.26104967071754 1.5179688441333061
2.4177441659548684 209.59223958000496 1.5162937329687518
2.422971720908284 211.85170551012496 1.4796393437483266
2.4281992758617 223.58679610140106 1.4964384104471273
2.4334268308151157 236.0788114924626 1.5084791934076869
2.4386543857685314 240.3483177148118 1.4672432718162998
2.443881940721947 244.98695486210184 1.424757771355305
2.449109495675363 256.1891857356401 1.397857124498023
2.4543370506287787 276.51288011338664 1.3946168908100403
2.4595646055821945 307.1771423820566 1.4100118657049883
2.4647921605356102 369.1686360917056 1.5041302131622598
2.470019715489026 452.5981290761526 1.6241193433950585
2.4752472704424417 580.0254013790214 1.8193359905478341
2.4804748253958575 774.2235350208638 2.09421135795063
2.4857023803492733 1033.7826096770875 2.4109715388016713
2.490929935302689 1328.5586507130615 2.729859713543642
2.496157490256105 1665.5010251233 3.0485982725965863
2.5013850452095205 1987.5156941617627 3.324633994314636
2.5066126001629363 2248.637614905652 3.5303121516262572
2.511840155116352 2452.877323556686 3.6798285470377943
2.517067710069768 2608.594018989949 3.790041579504082
2.5222952650231836 2764.3364374730727 3.904340853377929
2.5275228199765993 2960.314502519921 4.041327074322785
2.532750374930015 3228.387478931562 4.2132161392645875
2.537977929883431 3670.6468537407113 4.4839915492854
2.5432054848368466 4316.148091057249 4.8613939302602684
2.5484330397902624 5082.855470771908 5.263993690799656
2.553660594743678 5809.177108884573 5.631409703311868
2.558888149697094 6300.063080232961 5.857663728034321
2.5641157046505096 6402.998001021074 5.9010139411384435
2.5693432596039254 6033.414620953195 5.719149142598811
2.574570814557341 5337.77640747783 5.380747194441909
2.579798369510757 4466.176261876272 4.924285842220751
2.5850259244641727 3619.881114056821 4.426354417793366
2.5902534794175884 2906.8313508608217 3.9677321551940965
2.595481034371004 2375.6679150343984 3.580113240809209
2.60070858932442 1958.1962499468866 3.247848889404826
2.6059361442778357 1622.9591132135624 2.949016394615833
2.6111636992312515 1336.1487285665041 2.6674614433303394
2.6163912541846672 1081.0085016428732 2.400473692948912
2.621618809138083 852.266983250729 2.14024119375054
2.6268463640914987 662.8871611876311 1.8997907903736797
2.6320739190449145 516.0684846609627 1.7040567188693267
2.6373014739983303 416.52867293205145 1.5788908294919406
2.642529028951746 347.04980352604326 1.4888638860501044
2.6477565839051618 296.9291266416988 1.4403697852760664
2.6529841388585775 273.41031792591446 1.4479072493514515
2.6582116938119933 258.3047776635448 1.4615637735152323
2.663439248765409 245.67591697687106 1.4752746630184448
2.668666803718825 232.43419339443813 1.4472445839839037
2.6738943586722406 231.35412145578852 1.4612468794784415
2.6791219136256563 223.8390347591286 1.456930623107087
2.684349468579072 221.61183495099445 1.476599380915935
2.689577023532488 221.55877887861658 1.5133680253479922
2.6948045784859036 211.9653310767276 1.472890896225326
2.7000321334393194 206.63287324843537 1.4704185085478234
2.705259688392735 201.8730552911769 1.4633928260264295
2.710487243346151 204.0817436071045 1.492340461236284
2.7157147982995666 208.84020034745834 1.529014348629644
2.7209423532529824 209.37460628335182 1.5311618629611858
2.726169908206398 206.4038502016989 1.5296496290160395
2.731397463159814 203.72427497897516 1.5341753280995472
2.7366250181132297 200.0731561754654 1.5379196399089892
2.7418525730666454 201.06231625455368 1.5506027341975541
2.747080128020061 201.7683137944045 1.5641730346833964
2.752307682973477 200.19616559991 1.5506393155688547
2.7575352379268927 201.00436986890548 1.54721827696274
2.7627627928803085 203.0584669860406 1.5665027436364438
2.767990347833724 206.7550418716964 1.5950783300714666
2.77321790278714 206.23739367417863 1.5762973757815455
2.7784454577405557 211.3437947367415 1.6134769262393616
2.7836730126939715 211.3731955832022 1.615659147538613
2.7889005676473873 206.69955843355743 1.5992958492923939
2.794128122600803 201.97114359680285 1.5739877021573407
2.7993556775542188 201.536657837957 1.55165296988388
2.8045832325076345 200.51524722653303 1.5361686635299354
2.8098107874610503 203.87047074156308 1.541531908138889
2.815038342414466 201.1889543852309 1.5323769299333212
2.820265897367882 202.60081580538053 1.5449057222374278
2.8254934523212976 196.45524295972578 1.5089449928285774
2.8307210072747133 197.18073805689588 1.5017097370699732
2.835948562228129 196.9869776975871 1.4998819043931266
2.841176117181545 194.427883690903 1.5005127582177535
2.8464036721349606 198.71448942637366 1.5365577746404437
2.8516312270883764 202.88845416902433 1.569876563029914
2.856858782041792 199.55130298196678 1.5368784711902532
2.862086336995208 196.6742586901457 1.5193851487702736
2.8673138919486236 190.22651506281204 1.4905717266422078
2.8725414469020394 190.6755971601556 1.4773945267516433
2.877769001855455 198.09349769889621 1.5294703848918805
2.882996556808871 200.978055124315 1.54547130178646
2.8882241117622867 201.9530810237807 1.5557037938177494
2.8934516667157024 203.2927355532148 1.5874758608096617
2.898679221669118 202.4627815568987 1.576201295629993
2.903906776622534 195.19143255468256 1.5456832021622355
2.9091343315759497 201.68070714312825 1.581985675473429
2.9143618865293655 199.65426268122067 1.5582719877361648
2.919589441482781 197.77075787977506 1.5638885796714386
2.924816996436197 201.68783637350424 1.570190585283868
2.9300445513896127 211.83962386769056 1.6118918733068386
2.9352721063430285 216.5297993461317 1.6106207021832875
2.9404996612964442 216.3888121190717 1.593853479133598
2.94572721624986 210.9213470480634 1.5637367587703541
2.9509547712032758 201.34685720076288 1.5127916732184903
2.9561823261566915 196.6166405241754 1.4875792707903486
2.9614098811101073 193.31825728498626 1.4681003648164423
2.966637436063523 192.89362875702244 1.4760733672809483
2.971864991016939 196.78765659435908 1.5046589883767065
2.9770925459703546 202.0026053114964 1.5338300683954014
2.9823201009237703 210.6506125933403 1.5746543124313201
2.987547655877186 216.63766217644587 1.5884060071131596
2.992775210830602 210.39091301557627 1.555845417430158
2.9980027657840176 206.38096882739478 1.5374201456066399
3.0032303207374333 196.26102035111862 1.474030042476618
3.008457875690849 196.45340758365845 1.4670942920269407
3.013685430644265 200.56331547935727 1.4478464825764144
3.0189129855976806 198.5239885720644 1.4237623717096246
3.0241405405510964 194.04538095548577 1.4144463687286124
3.029368095504512 193.83630944595456 1.4245124988183737
3.034595650457928 194.4939233356266 1.4435221042640205
3.0398232054113437 203.6112470473151 1.4971908765836226
3.0450507603647594 212.40512514968333 1.521292503660579
3.050278315318175 212.23130716043553 1.5145189310806446
3.055505870271591 204.66532214426388 1.4600048700930481
3.0607334252250067 197.38403616333642 1.415649945978009
3.0659609801784224 202.88359208332184 1.4376901041541466
3.071188535131838 208.1859456082337 1.4741896964442047
3.076416090085254 213.2418516985309 1.5053591140601017
3.0816436450386697 208.08036789981148 1.468015534422018
3.0868711999920855 204.40088250538253 1.4268023976064195
3.0920987549455012 204.16311923931815 1.3983616136842578
3.097326309898917 208.89428491635732 1.3967254243786116
3.1025538648523328 213.74771715080766 1.3998586526311467
3.1077814198057485 219.45832327038443 1.4121578184558377
3.1130089747591643 223.2777418718396 1.4156438845253643
3.11823652971258 227.74864064527696 1.4359544199624654
3.123464084665996 230.8850578639648 1.417950824270013
3.1286916396194115 227.93978071504554 1.3581059271629377
3.1339191945728273 223.73763408276713 1.3053293352749011
3.139146749526243 224.5764999686236 1.2779388932438336
3.144374304479659 226.542135886378 1.2666333904640934
3.1496018594330746 228.079934419498 1.2543948988931573
3.1548294143864903 241.47333629806593 1.2905663656121231
3.160056969339906 248.60122000333678 1.2896696843570667
3.165284524293322 250.67803945973776 1.2640877178507268
3.1705120792467376 264.03344892887833 1.2774307133823135
3.1757396342001534 276.6461410045492 1.2677465549265474
3.180967189153569 296.92907110653516 1.2873277301020356
3.186194744106985 320.6187765179257 1.3147548594196015
3.1914222990604006 348.04400371634523 1.352872315384247
3.1966498540138164 373.83646721784595 1.3929923748169994
3.201877408967232 407.044756671414 1.4520000109009439
3.207104963920648 441.8117411136925 1.504957318572905
3.2123325188740637 471.4856835160325 1.5446765041060009
3.2175600738274794 501.0374711398242 1.58350521902251
3.222787628780895 530.970791846085 1.623819965458415
3.228015183734311 560.2504071818119 1.6643299935674656
3.2332427386877267 594.6653421369313 1.7095203007828075
3.2384702936411425 630.782777803907 1.753658368384234
3.2436978485945582 665.7775470216311 1.8022882421134367
3.248925403547974 689.4538543578911 1.8358058297131534
3.2541529585013897 706.7346843697512 1.8581460750553993
3.2593805134548055 715.2691654868103 1.87014016842157
3.2646080684082213 717.9978028141771 1.8709266827123494
3.269835623361637 718.0485589229422 1.8677736850836293
3.275063178315053 698.8477671611236 1.8366640467318227
3.2802907332684685 669.1610332740257 1.7924077552998867
3.2855182882218843 634.246136868094 1.7434872534390755
3.2907458431753 591.7064423808058 1.6837116648923836
3.295973398128716 548.8742111029591 1.61977965914981
3.3012009530821316 508.4924241490761 1.558925247299536
3.3064285080355473 473.82608864530766 1.5125022434712831
3.311656062988963 443.6330037466499 1.4698350776031293
3.316883617942379 409.7749834539672 1.4141866517267758
3.3221111728957946 385.0397395097349 1.3758775854343057
3.3273387278492104 371.1609644742993 1.3542900931945632
3.332566282802626 364.2631162688509 1.3439590804446686
3.337793837756042 363.3485369818398 1.343860838966199
3.3430213927094576 367.14734530495195 1.340889884955167
3.3482489476628734 368.6733703740847 1.3369305241903937
3.353476502616289 383.1925379996219 1.3600742704173274
3.358704057569705 395.18003655966066 1.3753276905923155
3.3639316125231207 402.4155846002871 1.3788347234420002
3.3691591674765364 410.8685386896701 1.3897658103203983
3.374386722429952 410.43496984374553 1.3869323824308601
3.379614277383368 401.8394775532742 1.3736969956719787
3.3848418323367837 397.46494861415545 1.3714068762670426
3.3900693872901995 386.64219064120823 1.3560529176174325
3.3952969422436152 384.0391170353867 1.3572836202858243
3.400524497197031 392.8517525113002 1.3728493614988748
3.4057520521504467 383.9409931088966 1.3643022625946302
3.4109796071038625 417.77138103010935 1.4416222035403559
3.4162071620572783 417.5336152844733 1.4559091241802806
3.421434717010694 424.77363831457205 1.4828482560684624
3.4266622719641098 420.05624306380895 1.4863066484750358
3.4318898269175255 383.3848923110136 1.4219909227495087
3.4371173818709413 362.8014284292985 1.395889711736
3.442344936824357 323.3452780176197 1.3212465792390191
3.447572491777773 313.05932933069136 1.306475796519655
3.4528000467311886 295.0328158999605 1.2676050031003683
3.4580276016846043 291.80737955963974 1.2454075208397375
3.46325515663802 294.35446251083135 1.2380302301931865
3.468482711591436 301.08258882857496 1.2299789154495706
3.4737102665448516 310.8009366100258 1.2303176560661657
3.4789378214982674 328.6800938756663 1.2499916213857787
3.484165376451683 369.7111848348123 1.3149041919876279
3.489392931405099 428.11457079986064 1.4167201774320586
3.4946204863585146 515.4076442921496 1.54994625660268
3.4998480413119304 637.3319399795887 1.7146282031541336
3.505075596265346 772.4964960110627 1.8788904390182872
3.510303151218762 952.6495385342364 2.0814359491088164
3.5155307061721777 1186.3391414729251 2.318497356562132
3.5207582611255934 1450.1731246376487 2.566346100259078
3.525985816079009 1795.7540086042045 2.8554527738837994
3.531213371032425 2190.154739474161 3.1550808416477047
3.5364409259858407 2608.6760193457962 3.4477706437293296
3.5416684809392565 3056.5155777560835 3.731792413485006
3.546896035892672 3515.7784653670233 4.004968010342325
3.552123590846088 3933.2302727981933 4.239476510948688
3.5573511457995037 4334.069482643863 4.4508129387165045
3.5625787007529195 4698.82684351821 4.635373886969161
3.5678062557063353 5074.8349293421 4.821154560565875
3.573033810659751 5485.815352226987 5.01139549461245
3.5782613656131668 6023.5831857726935 5.2542033694841805
3.5834889205665825 6773.237022445433 5.57331875824208
3.5887164755199983 7814.766113368324 5.98614269414675
3.593944030473414 9025.175310092814 6.393111251349297
3.59917158542683 10191.85597663183 6.767143248763228
3.6043991403802456 11068.18675924074 7.028103794890622
3.6096266953336613 11234.636901387765 7.057742488995163
3.614854250287077 10620.0100942616 6.854956370204238
3.620081805240493 9312.973426584862 6.416069746062011
3.6253093601939086 7562.662553062571 5.784011848382224
3.6305369151473244 5815.720659754545 5.061099942244455
3.63576447010074 4198.545347449089 4.29116506515793
3.640992025054156 2985.779094046326 3.613615261921924
3.6462195800075716 2075.121877609012 3.007244411929815
3.6514471349609874 1471.8761409370934 2.527332206944455
3.656674689914403 1070.2919264727952 2.1513377395619395
3.661902244867819 832.9296850450799 1.8968131043915912
3.6671297998212347 677.1354179977938 1.7112197788541088
3.6723573547746504 580.8891597121375 1.59193185933596
3.677584909728066 504.0493121062555 1.4849285492407385
3.682812464681482 453.0643174158428 1.410676480624215
3.6880400196348977 415.19105134573823 1.349038649272919
3.6932675745883135 391.37588280687817 1.311227194743268
3.698495129541729 365.67391564336293 1.2706891578403576
3.703722684495145 345.77199079235226 1.2416907583485746
3.7089502394485607 327.4821480693384 1.2107121312956555
3.7141777944019765 322.9169638786983 1.201706933915201
3.7194053493553922 322.17528211745093 1.2077605817914367
3.724632904308808 321.2937849984498 1.2116068961098445
3.7298604592622238 316.6863453187867 1.2129869215679043
3.7350880142156395 314.00485338223024 1.2162153432972476
3.7403155691690553 311.8956416660618 1.2103527163971584
3.745543124122471 315.0221533010385 1.220998616606206
3.750770679075887 318.7250468938505 1.2360531454094823
3.7559982340293026 318.1272131044871 1.2289472321170833
3.7612257889827183 318.1176809874906 1.230094354708526
3.766453343936134 317.22513668134394 1.231941988368538
3.77168089888955 322.9823841367497 1.2441533379068446
3.7769084538429656 334.5881729994187 1.272714781698029
3.7821360087963813 353.2840923652435 1.3115148180404306
3.787363563749797 376.9278530824234 1.3608608936893631
3.792591118703213 417.058532933846 1.4272691672239906
3.7978186736566286 434.2773702378034 1.4478710933208885
3.8030462286100444 473.3424391462773 1.5077899681991618
3.80827378356346 499.0669410973862 1.5424760403764703
3.813501338516876 507.9924628408864 1.564743704688734
3.8187288934702917 521.0026973713252 1.5770379941460007
3.8239564484237074 489.96845002079664 1.5210616972481639
3.829184003377123 476.5388156842384 1.495661584168109
3.834411558330539 452.2397238347932 1.4491053831372076
3.8396391132839547 419.3863059300777 1.3857313256557515
3.8448666682373704 399.97608231759426 1.339972602457871
3.850094223190786 376.92860147474596 1.2960075396768007
3.855321778144202 360.45419592207236 1.2692874084183172
3.8605493330976177 340.8073752889601 1.224371257767087
3.8657768880510335 324.2631438093269 1.1899367359573425
3.8710044430044492 311.8789578017127 1.1623754573732545
3.876231997957865 304.6600908154598 1.145335826730789
3.8814595529112808 302.72959187379905 1.1394221100841138
3.8866871078646965 304.6908764886933 1.1380822166791853
3.8919146628181123 309.2710160850606 1.1429483930261195
3.897142217771528 311.7722531157362 1.1448357657848047
3.902369772724944 310.09869214298953 1.1395387461997304
3.9075973276783595 314.4516545410751 1.1479999118693762
3.9128248826317753 317.52405864951345 1.1557304270258861
3.918052437585191 318.3138038431713 1.1567380369063667
3.923279992538607 318.2637439348571 1.1508475571507726
3.9285075474920226 318.40700793484325 1.147123396547473
3.9337351024454383 320.27476660721806 1.1491353096063326
3.938962657398854 321.75570543048826 1.1522277744926837
3.94419021235227 325.98236959798345 1.1575079902622307
3.9494177673056856 329.1135120074633 1.159297114193284
3.9546453222591014 329.15514132887927 1.1551592714844097
3.959872877212517 337.68962231921523 1.1643208513280816
3.965100432165933 347.2866917645901 1.1812209007251062
3.9703279871193486 364.1212029238085 1.2040566722909012
3.9755555420727644 383.51377422732475 1.2311776841088433
3.98078309702618 403.19820356805883 1.2582889381487345
3.986010651979596 421.88474796746175 1.283847334663676
3.9912382069330117 446.3912954733718 1.319650009702345
3.9964657618864274 468.42152730668346 1.3544449034853752
4.001693316839844 492.44328876016755 1.385948637277513
4.00692087179326 526.5640536728735 1.4294233416598043
4.012148426746676 563.4400799728451 1.480560032197892
4.017375981700092 604.1580350495722 1.5516758374563517
4.0226035366535084 661.9022110405072 1.6340777655764338
4.027831091606925 720.6344838642896 1.710980933994471
4.033058646560341 794.2288884498239 1.8016728500911001
4.038286201513757 877.206851314273 1.8910006748279669
4.043513756467173 971.5823949669174 1.995128583179468
4.0487413114205895 1084.357614004051 2.10581796696692
4.053968866374006 1217.8585997194937 2.2343959464060044
4.059196421327422 1370.2091790039503 2.3744306510073123
4.064423976280838 1551.1790404397227 2.527089482120817
4.069651531234254 1757.5331126739477 2.682490335782126
4.0748790861876705 2002.2690785674545 2.8675514183653705
4.080106641141087 2278.4288919380474 3.0595571283502507
4.085334196094503 2595.37915973877 3.2642787806090667
4.090561751047919 2924.7641978997476 3.4628097512987597
4.095789306001335 3310.7806423027787 3.686293290074018
4.1010168609547515 3759.4736584245784 3.9423360316935883
4.106244415908168 4171.641081048976 4.151478858106338
4.111471970861584 4628.600696096391 4.371407877346452
4.116699525815 5086.073794425161 4.577273930836657
4.121927080768416 5522.215914170274 4.716851176378885
4.1271546357218325 5930.51257108529 4.836492795102387
4.132382190675249 6331.508189977135 4.977771673622544
4.137609745628665 6713.976580008113 5.110247888978551
4.142837300582081 7018.943974176198 5.209426416876027
4.148064855535497 7189.37078203778 5.26087314437964
4.1532924104889135 7292.979381205087 5.288490595391618
4.15851996544233 7253.70211060763 5.268754832065573
4.163747520395746 7056.838931217921 5.187015336492319
4.168975075349162 6759.853236318076 5.06934685134554
4.174202630302578 6338.896971905129 4.901288683992186
4.1794301852559945 5860.354235427346 4.719132170626484
4.184657740209411 5295.581149197747 4.47591593860008
4.189885295162827 4695.2029581988345 4.209522551055598
4.195112850116243 4152.050287160831 3.956244570091997
4.200340405069659 3620.632186320155 3.6907776861347
4.2055679600230755 3120.184685867194 3.4212547778086457
4.210795514976492 2701.758404402927 3.1835742525292323
4.216023069929908 2328.760398996776 2.953164457824443
4.221250624883324 1995.1090564137796 2.729287771021943
4.22647817983674 1732.4638461673305 2.543020131136249
4.2317057347901565 1499.3738325265301 2.3637820797857576
4.236933289743573 1306.55791747784 2.206385521444157
4.242160844696989 1152.492995214099 2.0748402684709397
4.247388399650405 1012.8079917573485 1.9418234682169762
4.252615954603821 892.0940343013342 1.8183694880339298
4.257843509557238 799.6931864669272 1.716685980614179
4.263071064510654 718.439149704818 1.6257234531574192
4.26829861946407 643.9300832717295 1.537353349112735
4.273526174417486 581.0469301969285 1.4607849122180205
4.278753729370902 529.5270958193538 1.3940991774746596
4.283981284324319 480.3831255350849 1.333261421010167
4.289208839277735 439.55687025690673 1.2792367811469942
4.294436394231151 400.8262467288026 1.2237666372096914
4.299663949184567 369.97685304506393 1.172754533891156
4.304891504137983 352.2543175148693 1.145612229425819
4.3101190590914 336.93868090597016 1.1252050602354913
4.315346614044816 324.1194527225044 1.1118889425136822
4.320574168998232 309.08145008422235 1.0883603514482667
4.325801723951648 293.7146398676458 1.0669860127291801
4.331029278905064 281.51091762491353 1.0505867843051548
4.336256833858481 269.4703001960101 1.0306574748991844
4.341484388811897 263.7492861822874 1.0228033040720554
4.346711943765313 257.6190307769554 1.012917086950176
4.351939498718729 255.72678835786516 1.013025128912721
4.357167053672145 251.99203467548725 1.0120529337146242
4.362394608625562 245.3511232764078 1.0113525400198642
4.367622163578978 242.24800848538158 1.0141594606939928
4.372849718532394 238.82035482359183 1.0215761809985195
4.37807727348581 233.3858435066386 1.0161492900889042
4.383304828439226 228.37318695372292 1.0144780983038286
4.388532383392643 217.43885534725763 0.990794033557868
4.393759938346059 210.58056227013617 0.9800124047768055
4.398987493299475 206.64143598497853 0.979075662427026
4.404215048252891 203.49548065278117 0.979630046155104
4.409442603206307 200.35124546847894 0.9825715972201164
4.414670158159724 195.78283230128437 0.9854812480036071
4.41989771311314 190.14482943159683 0.9811720304141864
4.425125268066556 185.04327812144703 0.9790013601505089
4.430352823019972 183.66354383259824 0.9808902100540124
4.435580377973388 185.05320969442363 0.9896878465194379
4.440807932926805 185.8727246637982 1.004383689013405
4.446035487880221 181.36074432761242 0.9985439629820098
4.451263042833637 175.08108808857435 0.9911141066981255
4.456490597787053 171.93430337229532 0.9832102393134311
4.4617181527404695 167.41513269927367 0.9722537285002139
4.466945707693886 164.22077177120457 0.9664616658460677
4.472173262647302 160.57847243256387 0.9585324629838141
4.477400817600718 155.44728860361374 0.9353357657628067
4.482628372554134 156.85976044824147 0.9343426169137207
4.4878559275075505 161.28462125231147 0.9563640430780437
4.493083482460967 165.5490343942751 0.9782710165293104
4.498311037414383 168.33958127970507 1.0011412894327338
4.503538592367799 165.54900286105686 1.0021320805774074
4.508766147321215 159.89705189490607 0.9910551691067295
4.5139937022746315 156.76408414356075 0.9854119409696308
4.519221257228048 158.3600632545832 1.0011428829461957
4.524448812181464 157.76175793497092 1.0041859523017451
4.52967636713488 159.55110781710005 1.0141233344226126
4.534903922088296 161.65926193688452 1.0225953462488866
4.5401314770417125 161.24234351591073 1.0091871395805416
4.545359031995129 158.6823597031259 0.9976559695514254
4.550586586948545 160.37347339506005 0.995868378146735
4.555814141901961 157.54799878873538 0.9944972752723622
4.561041696855377 153.07414410479794 0.9864588069857833
4.5662692518087935 151.63809163004865 0.9856784344092339
4.57149680676221 145.3239693791021 0.9641250576521513
4.576724361715626 148.9787583384767 0.9768624066516324
4.581951916669042 153.9293351122818 0.9851345626959018
4.587179471622458 154.17366165427347 0.987937283009209
4.5924070265758745 150.59585208828366 0.9801896107924616
4.597634581529291 151.58108466428686 0.9932251044054847
4.602862136482707 149.89644056511955 0.9996241027382522
4.608089691436123 151.42355439574848 0.9946219940636067
4.613317246389539 150.70758251593807 0.9867971045955573
4.6185448013429555 147.82024600037047 0.9775196399017068
4.623772356296372 148.1904403967031 0.9765719561880277
4.628999911249788 150.54051133249652 0.9933957964233103
4.634227466203204 150.42739537700297 0.9929944113029868
4.63945502115662 151.41212770795187 0.9970122942449192
4.6446825761100365 150.1373011396279 0.9869973491113274
4.649910131063453 149.40081841692412 0.9811711741832481
4.655137686016869 155.50507589629677 1.0039232056410525
4.660365240970285 156.14456610195546 1.009678829873696
4.665592795923701 154.6815034895588 1.0208336263902589
4.6708203508771176 148.9303946091206 0.9960337158680341
4.676047905830534 146.79205127815212 1.0001413846620775
4.68127546078395 147.09324646513323 1.0092333170492298
4.686503015737366 149.2906829320188 1.0159048534655213
4.691730570690782 149.94251643622204 1.0230616608323637
4.696958125644199 152.4172929856098 1.0246264389701112
4.702185680597615 152.5930395407537 1.012837268709779
4.707413235551031 150.56486383982082 1.0015774839824805
4.712640790504447 148.21485376788144 0.9934728143822085
4.717868345457863 141.7375390922734 0.9694830733806342
4.72309590041128 139.225842613082 0.9627401798054184
4.728323455364696 139.33963332492783 0.9721034378818235
4.733551010318112 148.51899896316857 1.0077087223895957
4.738778565271528 148.7584527797956 1.009667123162966
4.744006120224944 146.8938844250873 1.0025690928160131
4.749233675178361 146.03820186666712 0.9968696736917544
4.754461230131777 145.57129860006123 0.9866013034367376
4.759688785085193 146.01301933694637 0.9889914046575157
4.764916340038609 142.19578376293651 0.9794558470314798
4.770143894992025 141.11399515839233 0.9758945506685381
4.775371449945442 139.9224082742259 0.9537184963170284
4.780599004898858 140.53349621356992 0.9415086813765444
4.785826559852274 141.69192252259143 0.9425261659876003
4.79105411480569 140.07595510484794 0.9318247595552732
4.796281669759106 139.88991797222042 0.9361249589614664
4.801509224712523 140.86162663803492 0.9361654305311574
4.806736779665939 143.74304353879666 0.9521058729270846
4.811964334619355 146.6748561921737 0.9662279004028572
4.817191889572771 150.74952781443142 0.9946042247675978
4.822419444526187 150.64898487397866 0.9970279979690718
4.827646999479604 147.2790524155877 0.9726310037267555
4.83287455443302 144.83848659761992 0.9649051356135685
4.838102109386436 144.8016820024565 0.9671484415120374
4.843329664339852 148.28520258743416 0.9850155007568154
4.848557219293268 150.17916557370506 0.9989357531389068
4.853784774246685 146.17283529150123 0.9838770047728779
4.859012329200101 146.41547225340148 0.9897207827193997
4.864239884153517 143.82323573281903 0.9711660731480092
4.869467439106933 140.08419022669585 0.9528077585946261
4.8746949940603495 138.29862949130484 0.9417845349241519
4.879922549013766 137.12363469438347 0.9356137475922197
4.885150103967182 139.31628940983956 0.945339022890068
4.890377658920598 145.90340149374052 0.9605853392563433
4.895605213874014 145.49319776728876 0.9420986762327117
4.9008327688274305 142.7962096606763 0.938501970741902
4.906060323780847 145.2302544145098 0.9518461911247202
4.911287878734263 144.09414682520185 0.9672580258104664
4.916515433687679 145.72115058114878 0.9799757269448387
4.921742988641095 141.22035210789772 0.9435520552658403
4.9269705435945115 141.76595338551098 0.9365864783127941
4.932198098547928 139.7349309439554 0.9157451803647555
4.937425653501344 138.01268567985318 0.9072964252607723
4.94265320845476 137.7139335782284 0.9126064429336227
4.947880763408176 142.68399649878413 0.9279974397656954
4.9531083183615925 147.11002569751287 0.9558847004501713
4.958335873315009 149.73672400322727 0.9759406114769821
4.963563428268425 148.96575152719544 0.9668786458814574
4.968790983221841 145.13137858274817 0.938910874971417
4.974018538175257 146.05455603630537 0.9243658570545019
4.9792460931286735 148.2466996352433 0.9228576912326836
4.98447364808209 148.27829325795898 0.920571512367174
4.989701203035506 149.57477669955722 0.9139482243511359
4.994928757988922 151.05168593737895 0.9065588492404344
5.000156312942338 154.4879906385525 0.909409835981878
5.0053838678957545 156.1862523602492 0.8953038060551217
5.010611422849171 160.57785809489064 0.8992251592388503
5.015838977802587 162.11326409440443 0.8954092255326795
5.021066532756003 161.47290423881097 0.8910652536595212
5.026294087709419 159.99834819770882 0.8860407625653769
5.0315216426628355 154.37695814770618 0.8684921071553331
5.036749197616252 154.03624777205712 0.877656081819179
5.041976752569668 152.5201851607987 0.8759794114156088
5.047204307523084 149.01789644366045 0.8797271197023647
5.0524318624765 148.80854306508468 0.8842379897204866
5.0576594174299165 148.1701394717215 0.8805499920361078
5.062886972383333 150.7290543162361 0.8840016555798741
5.068114527336749 154.55620282193144 0.8940195203917943
5.073342082290165 163.78901070395838 0.9019337657468158
5.078569637243581 168.99205711939885 0.8858800623228049
5.0837971921969975 172.1265898970175 0.8589178636593315
5.089024747150414 181.01507090627288 0.8579005877359881
5.09425230210383 185.92043560271273 0.853808070685606
5.099479857057246 197.26105499189015 0.861848222172186
5.104707412010662 213.62333444544294 0.8812818513606985
5.109934966964079 232.8975715634013 0.8964790009207657
5.115162521917495 251.13793940183808 0.912715028743056
5.120390076870911 274.51797987298477 0.9385695981224599
5.125617631824327 294.5263192316727 0.960407791855317
5.130845186777743 306.0440140221456 0.9756340817238724
5.13607274173116 313.4176863060053 0.9886466889969237
5.141300296684576 305.7733421692268 0.9807147819103937
5.146527851637992 290.74208328277064 0.9638601961018374
5.151755406591408 269.19495117967307 0.939900368972117
5.156982961544824 249.46206954803498 0.9322785393357158
5.162210516498241 229.8565052398047 0.9306841626014918
5.167438071451657 211.82298212700366 0.9287678749229652
5.172665626405073 197.12333995643877 0.9302879020554639
5.177893181358489 182.64237365069886 0.913437189921054
5.183120736311905 173.92848532303114 0.9134983659212991
5.188348291265322 166.62658456749608 0.9090028299954218
5.193575846218738 163.4178401199202 0.9183822530441461
5.198803401172154 158.41736216636832 0.9124709571820785
5.20403095612557 154.43336566953792 0.9019940809543253
5.209258511078986 153.23122704756994 0.9090637560407833
5.214486066032403 152.02519457278106 0.911463741409979
5.219713620985819 152.15443181305173 0.9233276983094046
5.224941175939235 149.19292802900327 0.915568505980175
5.230168730892651 143.73072131046564 0.8900812020337888
5.235396285846067 143.6077331315397 0.8842376176257144
5.240623840799484 144.07824198022436 0.876060838011301
5.2458513957529 146.28964446010758 0.889348036173689
5.251078950706316 149.92766702286184 0.9110627565664613
5.256306505659732 149.59704345267602 0.9100497275455548
5.261534060613148 151.69592563248293 0.9173413694238386
5.266761615566565 151.59818942831475 0.9107118319741757
5.271989170519981 144.2020701964095 0.8866046560437295
5.277216725473397 144.8768699997807 0.9015818317671355
5.282444280426813 145.02781503245527 0.9077990336761295
5.2876718353802294 147.42320006047797 0.9125516439784906
5.292899390333646 148.94115636104772 0.9165291311843978
5.298126945287062 144.26091636416214 0.8910218973097009
5.303354500240478 142.34630051287252 0.8733772169487377
5.308582055193894 142.8446614530054 0.8728230088850454
5.3138096101473105 140.64274596039655 0.8612844674867888
5.319037165100727 146.01928788921478 0.8784237668918944
5.324264720054143 147.5445611225149 0.8953951750496899
5.329492275007559 147.9575228282026 0.9021381853568986
5.334719829960975 146.02414503459195 0.9037671068740503
5.3399473849143915 140.88115031395816 0.8907132848778162
5.345174939867808 140.86250562191248 0.8798572788704649
5.350402494821224 145.49988311828318 0.8875661897976664
5.35563004977464 145.8575491967062 0.8813361241282006
5.360857604728056 148.4989129603395 0.8822324780788993
5.3660851596814725 148.3900437741986 0.8839009984973153
5.371312714634889 147.26316071045488 0.8797493767679434
5.376540269588305 146.31515531954213 0.8770543614405446
5.381767824541721 148.00658636479764 0.8890274910366408
5.386995379495137 146.84457522213873 0.8748058787672318
5.3922229344485535 148.75796174219235 0.8741632077067362
5.39745048940197 147.77307333815003 0.864637740729797
5.402678044355386 150.08652712770555 0.8563087427432116
5.407905599308802 153.31597467266175 0.8635235107667626
5.413133154262218 162.10078583293443 0.8857176754239303
5.4183607092156345 163.93023670937262 0.8702140943594125
5.423588264169051 165.3194871119981 0.8564058858356062
5.428815819122467 166.5257965016328 0.8391764026919407
5.434043374075883 169.1964247767393 0.833443842072174
5.439270929029299 170.4568481663504 0.8302172384734042
5.4444984839827155 171.0172995865186 0.828256340719615
5.449726038936132 171.3448470875723 0.8289871860374619
5.454953593889548 176.04333572899554 0.8474992456402898
5.460181148842964 174.81556906242488 0.8563774253682446
5.46540870379638 170.3731312976753 0.8569757475289855
5.4706362587497965 164.22330096705775 0.8511707858795066
5.475863813703213 162.24670706465392 0.8556755398599576
5.481091368656629 161.0861823767632 0.8557813504649315
5.486318923610045 160.8339811768861 0.8605268888321421
5.491546478563461 161.31557321171613 0.8621027263856235
5.4967740335168775 158.59090468928693 0.8452064934050817
5.502001588470294 159.8027306941184 0.8406076617977086
5.50722914342371 156.3372318714009 0.8296937557558597
5.512456698377126 156.66878227427216 0.827799519631498
5.517684253330542 157.94488193970247 0.8374298166002706
5.522911808283959 158.9952448041737 0.842154137561812
5.528139363237375 160.64369937560383 0.840083887495379
5.533366918190791 163.06813154653383 0.8389731055071644
5.538594473144207 164.4428705478716 0.8415758459143091
5.543822028097623 164.59857919622996 0.8351037453099203
5.54904958305104 168.6625941854986 0.8301364917421753
5.554277138004456 173.4791159329753 0.8311372000294537
5.559504692957872 174.64919183873204 0.8189789579161451
5.564732247911288 178.3949105992834 0.8141374329561608
5.569959802864704 180.76809224196788 0.8106562510924985
5.575187357818121 183.11780132736402 0.79976214306067
5.580414912771537 189.24210640011754 0.8084749858409834
5.585642467724953 195.23203665732922 0.8174001328221573
5.590870022678369 202.27686230402233 0.8224820870451328
5.596097577631785 207.70414093280544 0.8265887830730033
5.601325132585202 216.7351696914751 0.8324181481002341
5.606552687538618 231.18554934860956 0.8492591314329336
5.611780242492034 241.92992245839045 0.8567104596767698
5.61700779744545 249.75516674973008 0.8609117004238869
5.622235352398866 261.0493090283186 0.8729078110624977
5.627462907352283 279.0028077783493 0.895004064374075
5.632690462305699 307.10279685507106 0.9309955479304204
5.637918017259115 346.54685971764854 0.9802002953765753
5.643145572212531 390.9347153642449 1.0333273064025066
5.648373127165947 436.7850209032795 1.0850930661019593
5.653600682119364 479.7582757313942 1.1334679262286182
5.65882823707278 513.7055818795384 1.1690377860385535
5.664055792026196 537.394693129105 1.1936312160891005
5.669283346979612 555.2667661712896 1.2118993061773833
5.674510901933028 568.2559482425204 1.2244305497662464
5.679738456886445 575.4977049749926 1.2317975736222633
5.684966011839861 575.1403231083716 1.229551727906076
5.690193566793277 571.8075907845572 1.2253270980312234
5.695421121746693 566.3235146639279 1.2186701157913014
5.700648676700109 563.9372627065037 1.2156832014663312
5.705876231653526 559.0034731655394 1.2093285665046256
5.711103786606942 553.0117980343691 1.2026047577026668
5.716331341560358 546.5375810167808 1.195018153082768
5.721558896513774 540.2432969059566 1.1893367221968494
5.7267864514671905 535.5535285136978 1.1843834581129942
5.732014006420607 523.8925103496686 1.1716878647020033
5.737241561374023 515.3522463490237 1.1617051794231903
5.742469116327439 508.6871794790782 1.1539205769947505
5.747696671280855 510.6404478446971 1.1556157779619536
5.7529242262342715 518.8553210979261 1.1643899531085504
5.758151781187688 530.5309470819675 1.175270923275969
5.763379336141104 545.995329534985 1.191524466935385
5.76860689109452 558.9719949552114 1.205451364070239
5.773834446047936 568.2774827820178 1.214278072526647
5.7790620010013525 570.5370238105743 1.2160602766195483
5.784289555954769 568.758713517008 1.2130954695975051
5.789517110908185 563.0951229653778 1.2051278130580503
5.794744665861601 544.7082070096019 1.1847168334374665
5.799972220815017 510.497869802279 1.1484598665924666
5.8051997757684335 466.2825543653541 1.1013345260659302
5.81042733072185 413.76070481451524 1.044771071904558
5.815654885675266 363.63214231245206 0.9892823866602151
5.820882440628682 316.8816031501686 0.9327664605004666
5.826109995582098 282.3168175235412 0.8911627926777681
5.8313375505355145 253.5293777566724 0.8594589111963173
5.836565105488931 228.19973856281726 0.8292875236560923
5.841792660442347 208.3633417037574 0.8103322562458559
5.847020215395763 197.63258929709238 0.8044765210463339
5.852247770349179 189.63008258713973 0.7985537029840543
5.8574753253025955 188.12688291065666 0.8043973776636126
5.862702880256012 183.8271023243173 0.8039007632747173
5.867930435209428 182.16378463517216 0.8004583416021683
5.873157990162844 177.871670752335 0.7921419889441242
5.87838554511626 177.51824042736678 0.7950029136056967
5.8836131000696765 177.8642454803489 0.7951771395673041
5.888840655023093 175.6850613441695 0.7934155855661713
5.894068209976509 173.26525968741595 0.7867345126678925
5.899295764929925 172.1891549234551 0.7827858080516576
5.904523319883341 169.99924896460533 0.772161647020414
5.9097508748367575 173.34480966123408 0.7787571047592462
5.914978429790174 174.93419232947744 0.7835253229647957
5.92020598474359 172.26719334388378 0.7700421575394203
5.925433539697006 173.77570005661042 0.7732237029586313
5.930661094650422 179.1347772647939 0.7877488062876603
5.9358886496038386 180.71080664620143 0.7886641649458347
5.941116204557255 184.16876168259677 0.7958477709221333
5.946343759510671 184.07508694172014 0.7918756363849452
5.951571314464087 186.03685294395424 0.8064670790094798
5.956798869417503 184.60876632122415 0.7989381641213238
5.96202642437092 187.1410756106427 0.7985161448447177
5.967253979324336 189.99876577818858 0.7995972774992777
5.972481534277752 198.73716999735834 0.8084416262985313
5.977709089231168 208.57104381524545 0.8223513600567942
5.982936644184584 216.93433605243183 0.8349622333489988
5.988164199138001 228.8348104180877 0.846538681417569
5.993391754091417 235.18561393047915 0.8485542840733938
5.998619309044833 244.25460604887786 0.8563829775524194
6.003846863998249 261.5190499558939 0.8813939960178729
6.009074418951665 282.81051267633916 0.9138023526870388
6.014301973905082 304.37123393227967 0.9437163837723772
6.019529528858498 333.87038959033447 0.9814472874052863
6.024757083811914 363.6519094183821 1.018386203423521
6.02998463876533 398.0234334579497 1.059834318977328
6.035212193718746 448.5384663049553 1.1227431346178935
6.040439748672163 506.3094491043505 1.1932556621658814
6.045667303625579 567.7510619220299 1.2603189011607678
6.050894858578995 647.1391580475445 1.3451376696528141
6.056122413532411 729.695711536133 1.4313879234839573
6.061349968485827 819.8813535566153 1.5200206468798767
6.066577523439244 907.1588764312222 1.5993188666466014
6.07180507839266 981.7215123065921 1.6650203342137013
6.077032633346076 1046.3441521332177 1.7205999173869853
6.082260188299492 1083.3409326140613 1.752889325272464
6.087487743252908 1092.7594114594099 1.7605217706800582
6.092715298206325 1082.5574640884183 1.7531283832107636
6.097942853159741 1044.096168635895 1.7232292586430924
6.103170408113157 991.2689922361318 1.6835752489949198
6.108397963066573 913.1552071104111 1.616450398516159
6.113625518019989 823.6706275086383 1.5372066021537651
6.118853072973406 735.9679243111739 1.455925589374886
6.124080627926822 652.4127423378718 1.3723527466270482
6.129308182880238 573.9971475601361 1.289390581138243
6.134535737833654 502.2430018965925 1.2057703530295651
6.1397632927870704 447.426843497356 1.141729736469197
6.144990847740487 403.3158177971937 1.0924238632547898
6.150218402693903 365.89957997522856 1.0494150256232295
6.155445957647319 334.1901989482475 1.0092861013544698
6.160673512600735 307.28086938273697 0.975241837748362
6.1659010675541515 285.6683837387461 0.9459985848432849
6.171128622507568 270.85481559943565 0.9295903905449399
6.176356177460984 259.4334026762333 0.920248420231467
6.1815837324144 248.16528127916695 0.9090657278749498
6.186811287367816 240.05237688316626 0.901544102160991
6.1920388423212325 237.0934072330394 0.9075088395540013
6.197266397274649 232.51870574511372 0.9081494044624716
6.202493952228065 231.25815847552673 0.9100819988279681
6.207721507181481 220.81852126298412 0.8873078833737075
6.212949062134897 216.55043328973068 0.8760301614099051
6.2181766170883135 207.42564244271298 0.8578859272499479
6.22340417204173 198.90600491204103 0.8425148395564724
6.228631726995146 195.98323464977992 0.8363673012256112
6.233859281948562 194.76839561717205 0.8354172028632819
6.239086836901978 193.06898558399132 0.830157584769918
6.2443143918553945 192.84942984410503 0.8238875655251032
6.249541946808811 191.86709808577882 0.8208814237665537
6.254769501762227 189.44013701902244 0.8151058732940195
6.259997056715643 191.1642149091088 0.8200460551831414
6.265224611669059 188.16805926499936 0.8163383704543526
6.2704521666224755 184.71386895377597 0.8129266089282958
6.275679721575892 180.72998189304772 0.7968372746866206
6.280907276529308 176.57964156951223 0.7864660037296388
6.286134831482724 176.34764043473635 0.7874160446630422
6.29136238643614 176.38402145055437 0.7920478799076449
6.2965899413895565 176.77257245662688 0.794152489503337
6.301817496342973 181.3163245254467 0.8046812849822554
6.307045051296389 182.87894940813123 0.8115804082715583
6.312272606249805 186.2063875499291 0.8201799711044548
6.317500161203221 187.53428991677384 0.8270669528404345
6.3227277161566375 185.23691041612088 0.8194315743128511
6.327955271110054 182.22788059129695 0.8090642885783013
6.33318282606347 183.4293455745082 0.8096925132358439
6.338410381016886 179.96142054012762 0.8022062120701986
6.343637935970302 178.01303656028625 0.7952034811167833
6.3488654909237185 178.4931474451487 0.8040428840028703
6.354093045877135 178.57795861280155 0.8073198831046254
6.359320600830551 178.9794916459807 0.8008756594298213
6.364548155783967 180.58211432087384 0.8009676187987038
6.369775710737383 179.08252166983323 0.789716155284356
6.3750032656908 180.1854122057684 0.7957803547321394
6.380230820644216 182.3110496683377 0.8074414781907381
6.385458375597632 180.73437376424414 0.8013359150850049
6.390685930551048 178.80891036887613 0.7951904372256455
6.395913485504464 179.33433256869347 0.7886028287760308
6.401141040457881 178.94840036256244 0.7857150127750032
6.406368595411297 178.27275622386603 0.7821600830355607
6.411596150364713 182.3052712268987 0.7788902851913444
6.416823705318129 183.9070200982935 0.7812775832688996
6.422051260271545 188.44755444107534 0.7932349020249351
6.427278815224962 188.14780200742806 0.7928778617278543
6.432506370178378 187.9463198362284 0.7962507046988354
6.437733925131794 186.7014797969019 0.7914370800369539
6.44296148008521 188.75781262417703 0.791091972209579
6.448189035038626 187.07474191270109 0.7909514662326226
6.453416589992043 188.35985085524416 0.7922158554864879
6.458644144945459 190.28095700119556 0.7985975853342555
6.463871699898875 186.79146454476333 0.7883807019584482
6.469099254852291 184.2093682627108 0.7720893570224885
6.474326809805707 183.34664585266046 0.7697392739466208
6.479554364759124 186.30873545473779 0.7690787607823816
6.48478191971254 187.59317603294465 0.7715984009774548
6.490009474665956 189.71874732456743 0.7743646400727966
6.495237029619372 191.209607703443 0.7733912798385004
6.500464584572788 190.68943178537228 0.7663092996289752
6.505692139526205 191.9229969509163 0.7655186356679462
6.510919694479621 197.7798103194712 0.7773500451442811
6.516147249433037 202.11614381819456 0.7803225300697522
6.521374804386453 206.21660960742244 0.7848966092679894
6.526602359339869 209.60914047198955 0.7861381737687467
6.531829914293286 215.87431775322165 0.7904075817308399
6.537057469246702 222.61752818695467 0.799417647520394
6.542285024200118 235.12743375900223 0.8126772680137331
6.547512579153534 241.32112810078598 0.8136459998571189
6.55274013410695 252.32217669945288 0.826556848970856
6.557967689060367 258.13875518635774 0.8260441527619069
6.563195244013783 268.43151248483554 0.8384549613719835
6.568422798967199 276.176458514479 0.8465446139467777
6.573650353920615 285.75109311310837 0.8569047749866286
6.5788779088740315 298.05953832809644 0.874331508802999
6.584105463827448 304.63295993583876 0.8860660761614887
6.589333018780864 301.95521078167286 0.8834423145344998
6.59456057373428 296.08063412674926 0.8728978491838335
6.599788128687696 288.0088128827085 0.8612533623646084
6.6050156836411125 278.10897693303883 0.8422721625740159
6.610243238594529 271.78378974433906 0.8370972702603724
6.615470793547945 262.152876078083 0.826261903170211
6.620698348501361 257.7825968973769 0.8266716163473592
6.625925903454777 251.6880099283506 0.8220439388169852
6.6311534584081935 246.541820586344 0.8196667663266649
6.63638101336161 241.5128355417344 0.8174932986200751
6.641608568315026 236.68783742650967 0.8092384501321217
6.646836123268442 233.17933333016936 0.8068407220919556
6.652063678221858 224.34380540760696 0.7913043405934498
6.6572912331752745 217.07647576168276 0.778757989962937
6.662518788128691 211.90841593913984 0.7738373331458022
6.667746343082107 208.78134286833705 0.768976090440466
6.672973898035523 209.7583890313568 0.7694789451452829
6.678201452988939 206.91703357002967 0.7630841378916563
6.6834290079423555 205.8317197417252 0.7617091395198391
6.688656562895772 206.13360895284438 0.7602976370014912
6.693884117849188 207.90863780659797 0.7671278739401968
6.699111672802604 206.9743275342308 0.7670143796423832
6.70433922775602 204.35546380971596 0.7632160771984823
6.7095667827094365 203.339712007956 0.7602225149792285
6.714794337662853 204.22509083323692 0.7632963926847922
6.720021892616269 207.4690456466544 0.7678283448878892
6.725249447569685 205.7780181880009 0.7607358263593097
6.730477002523101 206.62060321175375 0.7612578220109159
6.7357045574765175 207.70271081031527 0.7613820318426053
6.740932112429934 209.05078037223703 0.766894284347384
6.74615966738335 212.55097011490994 0.7735267538240904
6.751387222336766 214.15432635371315 0.7787435777603844
6.756614777290182 216.22586462365211 0.7858396430001312
6.7618423322435985 216.89147455975507 0.7902550523664295
6.767069887197015 216.91795510010286 0.7865054220186525
6.772297442150431 216.56293632162854 0.7830951143706428
6.777524997103847 216.50158058176362 0.7781714944595165
6.782752552057263 215.254064288989 0.7747110950989378
6.7879801070106796 213.57547741456503 0.7733449534843166
6.793207661964096 211.15110450904206 0.7691456133737039
6.798435216917512 215.52221427687823 0.7785675569526541
6.803662771870928 216.95969172231722 0.7768649134840643
6.808890326824344 218.05877981003943 0.7787969630722194
6.814117881777761 215.95817487014506 0.7697279530544687
6.819345436731177 213.8057384586684 0.7652889728202152
6.824572991684593 214.62518456233386 0.7661310884462144
6.829800546638009 217.24892500866062 0.7659903895418065
6.835028101591425 218.28324435973056 0.7687028026410747
6.840255656544842 222.8309597947806 0.7771023123796729
6.845483211498258 227.21622472463625 0.7868901184778527
6.850710766451674 228.52867332073274 0.7828767077577641
6.85593832140509 233.37203288589512 0.7891123696222043
6.861165876358506 235.2654471999662 0.7886309705662333
6.866393431311923 238.19058522457587 0.7892490580025249
6.871620986265339 241.21626640004393 0.7941011761848431
6.876848541218755 241.8243539222204 0.7912040766245463
6.882076096172171 247.78134677925027 0.8006031883394341
6.887303651125587 252.75803578862485 0.8047887402184866
6.892531206079004 256.0780927111735 0.8074424653365073
6.89775876103242 260.85481004865574 0.809539006255167
6.902986315985836 261.6405313985888 0.8062057857314557
6.908213870939252 263.75909974381017 0.8056540794521128
6.913441425892668 266.4985408839421 0.8069384638392352
6.918668980846085 267.37191887888883 0.8054579882528977
6.923896535799501 269.3965821917536 0.8022104222039858
6.929124090752917 272.50635920387185 0.8024922828270883
6.934351645706333 277.10519278284767 0.8081083746863101
6.939579200659749 285.71086168896454 0.8199697692889014
6.944806755613166 293.3640424161682 0.8288117156546934
6.950034310566582 300.6922612053249 0.836200837091459
6.955261865519998 306.8846090988023 0.8420341536525278
6.960489420473414 317.8427549821951 0.8558723569061899
6.96571697542683 326.9680765121663 0.8655178387449554
6.970944530380247 339.89085709697514 0.8805137351915636
6.976172085333663 359.05067257475366 0.9024450923136783
6.981399640287079 379.81567970716765 0.9228058981634426
6.986627195240495 404.8101385527892 0.9484345254366339
6.9918547501939114 439.00158052811855 0.985541488288727
6.997082305147328 489.00179869743425 1.0374075807993999
7.002309860100744 560.5780190282813 1.1102357674921028
7.00753741505416 662.9347901548282 1.2055298054937964
7.012764970007576 798.648277124433 1.32255362781444
7.0179925249609925 962.2147341865699 1.4523539099096665
7.023220079914409 1131.0707898558035 1.5737089838857212
7.028447634867825 1277.0827605333097 1.66950243420365
7.033675189821241 1370.4525568186095 1.7269664246758312
7.038902744774657 1412.5558823864526 1.7515536383286818
7.0441302997280735 1383.074655096186 1.731468133270338
7.04935785468149 1306.0487090424701 1.6806738647051407
7.054585409634906 1201.2747507549577 1.6097845987501367
7.059812964588322 1081.6494335861375 1.5281774127528787
7.065040519541738 968.409383875429 1.4471982879516117
7.0702680744951545 863.3254850782491 1.366242180508891
7.075495629448571 774.2190788063874 1.2917693379793347
7.080723184401987 703.8082748108149 1.2294666889031436
7.085950739355403 657.3527894190333 1.1889063955979413
7.091178294308819 630.1120076635949 1.1639215889680803
7.0964058492622355 610.800402132894 1.1457370151619493
7.101633404215652 595.3306578234384 1.130728784241068
7.106860959169068 583.4813502196133 1.1210528194460112
7.112088514122484 568.8192354673545 1.1074591150010458
7.1173160690759 556.7227612406944 1.09564686835548
7.1225436240293165 550.011337958915 1.0893008434155165
7.127771178982733 542.7881450199261 1.082858911079121
7.132998733936149 540.9250539307176 1.0819094860355913
7.138226288889565 533.0680340454516 1.071608658272964
7.143453843842981 525.7778956468412 1.0636552621639332
7.1486813987963975 519.3731750583624 1.0578827363459784
7.153908953749814 512.4827780021427 1.0521611671427342
7.15913650870323 508.46834133348943 1.048414686055889
7.164364063656646 503.88265972385756 1.0419230931039045
7.169591618610062 500.2194095231672 1.0353099749894845
7.1748191735634785 503.0100482200546 1.036639634828859
7.180046728516895 512.0220018376812 1.0444648973301423
7.185274283470311 532.28953205561 1.0648566842844238
7.190501838423727 563.6329692581588 1.0949435125667246
7.195729393377143 616.421231712372 1.1440233154964448
7.2009569483305595 696.0126521199562 1.2141380282301637
7.206184503283976 798.3396400172695 1.2991875527457624
7.211412058237392 915.5902901509875 1.3908192810128295
7.216639613190808 1030.642030416213 1.476507448125523
7.221867168144224 1140.468503509022 1.5522684462571679
7.227094723097641 1232.5106821420343 1.6113936367204207
7.232322278051057 1302.1827499816281 1.6539355836222862
7.237549833004473 1345.9522952500859 1.6791592175984718
7.242777387957889 1347.3271735329138 1.679093672879504
7.248004942911305 1296.4093260168847 1.6474241321779068
7.253232497864722 1193.9552850205628 1.5800823176665537
7.258460052818138 1046.0902355251308 1.477976531045445
7.263687607771554 891.0560043114115 1.362690282489231
7.26891516272497 747.5879587432674 1.248411591258357
7.274142717678386 625.820174035857 1.1439254487056116
7.279370272631803 534.8635927523866 1.0607182848548744
7.284597827585219 461.15985937865366 0.9889447024952577
7.289825382538635 411.69370406890835 0.9386073955139621
7.295052937492051 375.2413584828776 0.8977185078207339
7.300280492445467 349.76091721535226 0.8680790664143361
7.305508047398884 331.76729067756435 0.8486183186122765
7.3107356023523 320.3345749491843 0.8350022786521554
7.315963157305716 315.10090110839934 0.8316764467895801
7.321190712259132 307.2917736063649 0.8217079228660503
7.326418267212548 306.8510574021409 0.8211658548007089
7.331645822165965 304.35251143940525 0.818405015569809
7.336873377119381 300.6860986637807 0.8143077593773267
7.342100932072797 297.3255599872746 0.8099984785992334
7.347328487026213 296.3050455248127 0.806133219879781
7.352556041979629 294.6970063831385 0.806162643450317
7.357783596933046 292.66935301398047 0.8035645919423332
7.363011151886462 292.82526062342754 0.802967937658287
7.368238706839878 289.00603681149784 0.7990042969933433
7.373466261793294 293.8871656862892 0.804287788879286
7.37869381674671 292.08307193789085 0.8039733549156282
7.383921371700127 289.0084988534728 0.8013901343034519
7.389148926653543 286.1231148313495 0.7989275694439791
7.394376481606959 280.262273558629 0.7896222162000796
7.399604036560375 284.0827494020027 0.793236664125952
7.4048315915137914 289.46122510246846 0.7993723707261745
7.410059146467208 289.87782588970873 0.7988428993023879
7.415286701420624 287.3237087323103 0.7949938058776359
7.42051425637404 288.66820086592537 0.7982791030252538
7.425741811327456 287.30653524191206 0.7993856841966639
7.4309693662808725 289.5636605430654 0.8017030808085425
7.436196921234289 291.49661144099804 0.802366114432872
7.441424476187705 293.7597591548304 0.8018194444306995
7.446652031141121 293.655502209018 0.7961443237142347
7.451879586094537 296.05889941849506 0.8006512613866312
7.4571071410479535 303.9305432922098 0.8127399402372605
7.46233469600137 310.1088123019978 0.8215250052836972
7.467562250954786 313.4496383430756 0.8246336292224743
7.472789805908202 313.542761125197 0.8204405721252499
7.478017360861618 316.05081433871254 0.8226100460084613
7.4832449158150345 321.2283239384111 0.8292891579282138
7.488472470768451 325.13415728584937 0.8341299080637261
7.493700025721867 329.9295750047833 0.8397020205698044
7.498927580675283 333.51509877246554 0.8421572802925297
7.504155135628699 339.68052699871976 0.8467887168138063
7.5093826905821155 348.47437802947707 0.856539061670752
7.514610245535532 356.8446464166768 0.8654010900955399
7.519837800488948 364.72665807663236 0.8721859291123014
7.525065355442364 370.619815651109 0.8789019042962181
7.53029291039578 374.5595740560607 0.8810429745451193
7.5355204653491965 379.6176351044524 0.8850412603032117
7.540748020302613 382.9205317209046 0.8877972675364528
7.545975575256029 383.80227532581404 0.8884554842459254
7.551203130209445 385.3704909864598 0.8913654932693885
7.556430685162861 386.90345571669224 0.893795772654819
7.5616582401162775 388.2634875504656 0.8936484866906872
7.566885795069694 384.8680319830021 0.888187515147135
7.57211335002311 381.2556604530938 0.8850720087876816
7.577340904976526 376.1766695364209 0.8790973704166909
7.582568459929942 369.09931945200645 0.8712278492274019
7.5877960148833585 369.15242990596266 0.8722906494456132
7.593023569836775 366.24558775816206 0.8699598954180694
7.598251124790191 369.13942154727164 0.8730134674427199
7.603478679743607 367.43548063470314 0.8710829875499335
7.608706234697023 361.8554110064685 0.860564361616669
7.6139337896504395 359.9833977676643 0.8567552405200334
7.619161344603856 359.630529850977 0.8557286936488748
7.624388899557272 363.9583300023049 0.861767340968265
7.629616454510688 363.0094368168354 0.8608081397800408
7.634844009464104 363.6779084570461 0.8608790268333205
7.6400715644175206 366.55342131415813 0.8620940016543512
7.645299119370937 374.9390443378418 0.8712663999672289
7.650526674324353 387.8964717550881 0.885045213717215
7.655754229277769 397.48968293969 0.8950052826111238
7.660981784231185 401.6388955983591 0.8997137400455932
7.666209339184602 410.2899880033847 0.9079784015550743
7.671436894138018 423.3891466904827 0.9208962555281373
7.676664449091434 437.83830820791195 0.9350740899236882
7.68189200404485 456.35878367784073 0.9523247811898171
7.687119558998266 474.9971690702259 0.9700248355192316
7.692347113951683 490.8162971570134 0.9845239442193909
7.697574668905099 505.6095449027727 0.9980829526828063
7.702802223858515 520.045835297816 1.0111451882424003
7.708029778811931 532.7514028482182 1.0238016854825611
7.713257333765347 544.4910130080513 1.034300364534584
7.718484888718764 548.7186761630772 1.0384181562975452
7.72371244367218 551.04535773881 1.04029027057631
7.728939998625596 546.3550215821039 1.0346224563489546
7.734167553579012 544.2569969744465 1.0322908187293813
7.739395108532428 543.0565949414436 1.030756583364756
7.744622663485845 540.3236694045268 1.0265095521191963
7.749850218439261 537.8886787181007 1.0240147856864104
7.755077773392677 530.3914568868362 1.0172049919510635
7.760305328346093 518.9719319919191 1.0062171627355165
7.765532883299509 505.6825724149411 0.9926339426200486
7.770760438252926 493.7823572386068 0.9797048249885758
7.775987993206342 489.27694213025427 0.9752638366135159
7.781215548159758 485.88126025584285 0.9726408661696242
7.786443103113174 480.0917678240365 0.9681490599619446
7.79167065806659 471.82851993324044 0.9611989360258267
7.796898213020007 457.3932475249822 0.9456885617419385
7.802125767973423 447.539903701268 0.934083181779048
7.807353322926839 439.2472979189895 0.924692551835127
7.812580877880255 432.61860351393693 0.917910561852248
7.817808432833671 432.14237724571666 0.9164287711497648
7.823035987787088 433.9252883050034 0.9178968855205591
7.828263542740504 432.1385238905642 0.9158304939212822
7.83349109769392 432.2035306236149 0.9158978675811117
7.838718652647336 433.5148821834561 0.9169659028134918
7.8439462076007525 436.9328009299755 0.9208539917378117
7.849173762554169 444.4418441906327 0.92858485662206
7.854401317507585 453.2411142820088 0.9369027459392842
7.859628872461001 459.4417708200377 0.942087784109309
7.864856427414417 466.2318124325626 0.9483220572914348
7.8700839823678335 475.18827328008456 0.9572195135575434
7.87531153732125 488.8162508438099 0.9699781892906134
7.880539092274666 503.287262569077 0.9824828255923196
7.885766647228082 515.0586188124262 0.9933788503901638
7.890994202181498 521.3277656532966 0.9986217572555807
7.8962217571349145 530.919283806232 1.0080374947446278
7.901449312088331 545.3095873275569 1.0215296678212502
7.906676867041747 562.147995532272 1.036610553749051
7.911904421995163 577.989578609638 1.0498663005110151
7.917131976948579 588.2478801741476 1.0579545873182388
7.9223595319019955 603.3119846908979 1.0706643246469256
7.927587086855412 618.5091405316135 1.0842241580006768
7.932814641808828 629.6736927044437 1.0928887485293635
7.938042196762244 642.072405001053 1.1032339772154667
7.94326975171566 650.6382890359816 1.1101230897607375
7.9484973066690765 660.6522163097591 1.1178198846887555
7.953724861622493 666.7783372016993 1.1221407968813109
7.958952416575909 672.689180837647 1.1258427945361296
7.964179971529325 682.2810885187752 1.1341399867651545
7.969407526482741 682.0130859139431 1.1319452805737131
7.9746350814361575 683.633739273199 1.1327056479275692
7.979862636389574 679.1314963819418 1.1297317818743748
7.98509019134299 673.5435199256403 1.1247566663665436
7.990317746296406 667.1352572799752 1.119372077247948
7.995545301249822 656.3088251587425 1.1095837061245033
8.000772856203238 641.4535848653624 1.096328590747045
8.006000411156654 626.4517121590063 1.0836054420061783
8.01122796611007 612.4531869224201 1.071382265858992
8.016455521063486 598.6535664716083 1.0579580646220494
8.021683076016902 585.8118490562994 1.0465730758501925
8.026910630970319 573.1004040182485 1.0343286932199953
8.032138185923735 563.1135047183159 1.0247193080188417
8.037365740877151 556.4221789517245 1.019110656341995
8.042593295830567 551.2749399720292 1.0136276624946134
8.047820850783983 542.6166687959052 1.0065821982345384
8.0530484057374 535.7335099437097 0.9984975672434925
8.058275960690816 529.0232545907475 0.9929075205977961
8.063503515644232 523.2353459242931 0.9886074678164901
8.068731070597648 520.340897703069 0.9852817726688151
8.073958625551064 513.9758621532148 0.9786934489292578
8.07918618050448 509.99828867603765 0.9745348578479074
8.084413735457897 512.2212968588021 0.97701762362288
8.089641290411313 513.7810791536286 0.9777519939125069
8.09486884536473 518.1709444036103 0.9816120354663663
8.100096400318145 521.6884634800996 0.9840227378560193
8.105323955271562 521.1141391043165 0.98353190751214
8.110551510224978 519.3669890679361 0.9820597866188
8.115779065178394 519.3196237721627 0.981304795029289
8.12100662013181 518.1634012761426 0.9795137806458782
8.126234175085226 524.6163381321825 0.9851797751530373
8.131461730038643 529.9443139903498 0.9896942054806064
8.136689284992059 541.8023784398861 1.0004496692394977
8.141916839945475 558.664858726933 1.0158793427693735
8.147144394898891 577.9831835800619 1.0325887198808832
8.152371949852308 599.3298110183885 1.0495746056249975
8.157599504805724 621.5546283769552 1.0684163155336575
8.16282705975914 647.6340742305927 1.0895458456566594
8.168054614712556 678.0765433084732 1.1148088073450422
8.173282169665972 701.1904750017021 1.1328866203682386
8.178509724619389 714.6773375922078 1.1432212321024524
8.183737279572805 723.0525944920054 1.1497578448900563
8.188964834526221 716.026531921581 1.1427638579408177
8.194192389479637 712.5793051773893 1.1389647645965184
8.199419944433053 703.2526643249455 1.1297418535685582
8.20464749938647 691.784464526501 1.119726628244964
8.209875054339886 683.0802810619015 1.1128538477733714
8.215102609293302 668.8728930572872 1.102059749035377
8.220330164246718 660.3722413333317 1.0953422370516375
8.225557719200134 655.6676565021144 1.091161912793202
8.23078527415355 653.5583151704761 1.0888334454923465
8.236012829106967 651.1673528882781 1.0865511175697464
8.241240384060383 646.2510300469588 1.0818323073997937
8.2464679390138 643.3315764453532 1.078433291476881
8.251695493967215 640.0828174320297 1.0753750857476108
8.256923048920632 640.6648812853746 1.0748527118905367
8.262150603874048 643.0115042949633 1.0773829634096175
8.267378158827464 639.5636974351384 1.0750888527077025
8.27260571378088 636.5864881938079 1.0725826779076266
8.277833268734296 632.5886486603498 1.0692325085840997
8.283060823687713 626.3564203660693 1.0637916770378375
8.288288378641129 621.7490308603948 1.058877352579523
8.293515933594545 616.3959190367989 1.053465855117975
8.298743488547961 612.8068212990808 1.0487786107976007
8.303971043501377 617.061898722976 1.052158024023587
8.309198598454794 619.5844719475809 1.0539595477060695
8.31442615340821 621.5190418985292 1.0554974216980562
8.319653708361626 627.9529751098812 1.0618020511548316
8.324881263315042 631.2194099919788 1.0638781961246653
8.330108818268458 639.7176133816879 1.0710966476923691
8.335336373221875 643.8394089802808 1.0730496547837367
8.34056392817529 650.8371130060639 1.0781621330743438
8.345791483128707 658.078312430093 1.0834310636542739
8.351019038082123 657.7951578650802 1.0825231204974453
8.35624659303554 661.5118409474175 1.0853516568160835
8.361474147988956 663.437175636694 1.0862641617383562
8.366701702942372 668.5319646406658 1.0906029962687647
8.371929257895788 678.5212824896115 1.0975379466241555
8.377156812849204 679.4040050701669 1.0975712977449203
8.38238436780262 677.4956012287897 1.0950344502613412
8.387611922756037 674.7119855868298 1.092760430845387
8.392839477709453 663.8065017257472 1.0835853498266745
8.398067032662869 654.3210306758322 1.0764920650922578
8.403294587616285 638.8173845476807 1.0634441255372353
8.408522142569701 624.985543793604 1.0511116496215356
8.413749697523118 610.2668801106539 1.0374078082399183
8.418977252476534 599.123864121588 1.0278614413183071
8.42420480742995 588.4827294133304 1.019108150093115
8.429432362383366 578.080992626647 1.0106808757325394
8.434659917336782 569.9868477243479 1.0038773535773295
8.439887472290199 564.6113688316202 0.9993322344363931
8.445115027243615 560.1921392738899 0.994939751134392
8.450342582197031 550.0226051752247 0.9856840427571831
8.455570137150447 542.771298237447 0.9785705517162481
8.460797692103863 531.8679728022121 0.9685598181966629
8.46602524705728 525.1250200855369 0.9622888371123082
8.471252802010696 524.1670292680413 0.9627053033487116
8.476480356964112 524.9332554950836 0.964674161740254
8.481707911917528 522.274722482161 0.9625005566273405
8.486935466870944 517.5757849109154 0.9580376582565399
8.49216302182436 515.0103578394222 0.9546799220951726
8.497390576777777 512.4265224375918 0.9499484102847157
8.502618131731193 512.953154590225 0.949122420937809
8.50784568668461 510.4549823086722 0.9459189225366884
8.513073241638025 508.8454015160049 0.9446177684991309
8.518300796591442 506.21159743493104 0.9421363141822202
8.523528351544858 504.16787859751645 0.9399743247608738
8.528755906498274 504.1698169456873 0.9393338554455642
8.53398346145169 504.5726955627374 0.9405792247379395
8.539211016405106 503.3638284768141 0.940333222368392
8.544438571358523 505.9143505588551 0.9435668567949728
8.549666126311939 499.17744979667776 0.936499677524537
8.554893681265355 496.8835118009923 0.9333318795080728
8.560121236218771 493.45959674566313 0.9278135489938014
8.565348791172188 494.1237986147335 0.9282070689816843
8.570576346125604 499.94872514519085 0.9336534667933553
8.57580390107902 500.99967340459403 0.9335454533957571
8.581031456032436 503.1929577123191 0.9352353538128128
8.586259010985852 501.68669947857774 0.9329891801334068
8.591486565939269 506.19240811950067 0.9372510643596452
8.596714120892685 509.45956721190055 0.9401804134029292
8.601941675846101 510.2986067893754 0.9404499615864036
8.607169230799517 512.1167265330382 0.9426909662922118
8.612396785752933 511.09097523736193 0.9421109258885696
8.61762434070635 510.55893247838475 0.9413074981533899
8.622851895659766 509.4950908368726 0.9395267770548074
8.628079450613182 512.980034983877 0.9410007683029293
8.633307005566598 518.6406728062575 0.9448435811424217
8.638534560520014 524.8715094206135 0.950664438873685
8.64376211547343 533.6741951076355 0.9589434867960411
8.648989670426847 539.8244306611513 0.9644903694064079
8.654217225380263 542.1180917235249 0.9657581044905321
8.65944478033368 542.8730162783266 0.9646809021621974
8.664672335287095 543.6898206585116 0.9647153768692727
8.669899890240512 549.8741992474681 0.9709435291556042
8.675127445193928 562.0939378051538 0.9820433718367464
8.680355000147344 574.2462108813551 0.9927407559559196
8.68558255510076 586.2652582862955 1.0026441317934722
8.690810110054176 594.562489429514 1.0084967692939601
8.696037665007593 604.0272604541577 1.0139556205025948
8.701265219961009 614.7843036309425 1.0217086041239736
8.706492774914425 634.7722986570078 1.0377573790292307
8.711720329867841 650.1090373921694 1.0508202783793563
8.716947884821257 659.9251127311483 1.0579929672645678
8.722175439774674 666.2979133020756 1.0630227235745096
8.72740299472809 665.9824719550426 1.062469542664859
8.732630549681506 666.3633308565882 1.063296447690092
8.737858104634922 664.0293822884045 1.0618462276999006
8.743085659588338 659.0551840266535 1.0590317594668097
8.748313214541755 651.8675847377303 1.0537544599896027
8.75354076949517 643.8277431712967 1.0473030563984325
8.758768324448587 637.2099651215833 1.041068779997811
8.763995879402003 625.0753126843747 1.030023147476765
8.76922343435542 610.9768614087692 1.0174845127475944
8.774450989308836 598.6669537147787 1.006773860538571
8.779678544262252 586.795878835195 0.9960285171934691
8.784906099215668 580.0908815694396 0.9895545065617167
8.790133654169084 581.5479737232424 0.9907404585932904
8.7953612091225 578.5994234606928 0.9882468621266943
8.800588764075917 573.7377867328177 0.9835351183269821
8.805816319029333 570.82088332599 0.9801462539431579
8.811043873982749 569.0661744686181 0.9783873749514039
8.816271428936165 564.9518669450179 0.9737645557536547
8.821498983889581 560.7173308613255 0.9700171477291365
8.826726538842998 557.8552018372011 0.9676386017758277
8.831954093796414 555.7370850241025 0.9657506944799753
8.83718164874983 554.0067593579237 0.9638851928150949
8.842409203703246 553.5480988373599 0.9632987445537144
8.847636758656662 549.5451173379316 0.9595614798267478
8.852864313610079 552.1914298404962 0.9617106397113848
8.858091868563495 558.2205557536278 0.9663082905892061
8.863319423516911 562.8295530648106 0.9709812801152757
8.868546978470327 561.077757385854 0.969199818597454
8.873774533423743 555.6493920085956 0.9634998806570825
8.87900208837716 553.4575747073541 0.9615178295824198
8.884229643330576 551.7057883261252 0.9591030324086622
8.889457198283992 559.8501820228504 0.9670730065943179
8.894684753237408 562.2910917377695 0.9692206282814363
8.899912308190824 565.4838932581623 0.9717941526517463
8.90513986314424 568.0243694524562 0.972111672519745
8.910367418097657 567.5224489263908 0.9709796159541285
8.915594973051073 568.1615259804273 0.9707964423706378
8.92082252800449 570.4625818245707 0.9718031976207103
8.926050082957905 575.7758605283584 0.9764624499883426
8.931277637911322 578.610804040124 0.9786817145341414
8.936505192864738 581.9280542787039 0.9821167429069857
8.941732747818154 584.2422261716396 0.9848136696734073
8.94696030277157 585.4958887992681 0.9855177079642378
8.952187857724986 588.2503091752503 0.9869525573999893
8.957415412678403 591.0887447302284 0.9874681264687369
8.962642967631819 596.4789213842386 0.9902453770381067
8.967870522585235 601.0844837786736 0.9934414700345134
8.973098077538651 601.6068017682327 0.9935828238180653
8.978325632492067 602.9725852420478 0.9952079771918569
8.983553187445484 606.179043892781 0.9992517887952079
8.9887807423989 613.5414090944189 1.004930605622327
8.994008297352316 620.3857962502482 1.0098910305790838
8.999235852305732 625.427748930611 1.0137539605762305
9.004463407259149 633.5066378893194 1.0188380029508561
9.009690962212565 640.3787169274699 1.0238349659968362
9.014918517165981 651.3556422767558 1.0318632622155173
9.020146072119397 668.5407411856962 1.0456858876689765
9.025373627072813 680.1962987488837 1.0534016487388398
9.03060118202623 693.867749516563 1.0625500745518393
9.035828736979646 707.1285739128535 1.0720938525812542
9.041056291933062 725.7868130849226 1.0865414101574247
9.046283846886478 742.476333616069 1.0993228311650471
9.051511401839894 757.6569667992892 1.1104261964576947
9.05673895679331 773.3926319927673 1.1212266042308192
9.061966511746727 794.7225508456664 1.136744984757822
9.067194066700143 819.4869594587353 1.1539045153701668
9.07242162165356 842.0064014684227 1.168771963553659
9.077649176606975 860.4191630791225 1.1801384572139133
9.082876731560392 873.7607476267183 1.1890677406768522
9.088104286513808 880.4618732296907 1.1927229659842116
9.093331841467224 885.2342159907863 1.1951927213257714
9.09855939642064 889.0114984736018 1.1969988608479625
9.103786951374056 888.4376576953326 1.1967089024800446
9.109014506327473 884.1793537760818 1.192678111247974
9.114242061280889 875.3483668278241 1.1868384245875043
9.119469616234305 863.3995943047898 1.1780481665357896
9.124697171187721 848.4948367940668 1.1670158401884905
9.129924726141137 834.9649719582536 1.1576362613948212
9.135152281094554 827.0855615825607 1.1530421356326437
9.14037983604797 822.3625156294738 1.1503985005691986
9.145607391001386 824.8002205721411 1.15121908432213
9.150834945954802 828.9860661093122 1.1534323625873881
9.156062500908218 835.2541988416696 1.1580625668127849
9.161290055861635 844.0978306537863 1.1740738760573088
9.16651761081505 855.5276500647092 1.1890854027717626
9.171745165768467 868.4887970673657 1.2027874822741476
9.176972720721883 878.0152769800633 1.2123671118844723
9.1822002756753 879.4568014177441 1.2154699628809136
9.187427830628716 875.6705880037717 1.2156083330370981
9.192655385582132 863.0768030815375 1.207645685194753
9.197882940535548 854.4830413678686 1.2034630836333204
9.203110495488964 844.1989460871137 1.1984686675616025
9.20833805044238 833.9530212251099 1.1943720998392655
9.213565605395797 827.0385255836534 1.1911031066640523
9.218793160349213 814.4683584192749 1.1840301564609312
9.224020715302629 805.3166093240368 1.1796568426911864
9.229248270256045 799.9671809241038 1.1773408544589024
9.234475825209461 791.9646811671189 1.1737433813072664
9.239703380162878 790.1506922523736 1.175503706103772
9.244930935116294 786.0050613502078 1.1732750217384782
9.25015849006971 778.03902402637 1.1676188202255313
9.255386045023126 768.8741414024207 1.1609172252543534
9.260613599976542 760.056580969967 1.1550029141118023
9.265841154929959 759.7555384444915 1.1577265552083096
9.271068709883375 758.115245485924 1.1567473491546176
9.276296264836791 765.3604977297144 1.1635260090921444
9.281523819790207 772.6971040908912 1.1701983399729756
9.286751374743623 782.5437618262348 1.178523216250426
9.29197892969704 797.4505395753299 1.1913938130517956
9.297206484650456 806.7299443851383 1.199623975408101
9.302434039603872 811.4466665210633 1.2035503642907655
9.307661594557288 816.233455374587 1.2086580665975832
9.312889149510704 814.2543534443995 1.2088413935942215
9.31811670446412 808.4690605719363 1.2049698770415502
9.323344259417537 800.297100932274 1.2002524292457295
9.328571814370953 784.0652828417133 1.1868542160684974
9.33379936932437 772.5106535904373 1.1785634539394039
9.339026924277785 754.0973434068494 1.1657288405368553
9.344254479231202 737.0638801376411 1.154548093381878
9.349482034184618 720.623571338651 1.1420230965359062
9.354709589138034 704.5643225921674 1.1297503706964485
9.35993714409145 692.9884320948468 1.120840211006515
9.365164699044866 683.485422600742 1.1142503012443725
9.370392253998283 673.1070971254035 1.1076690318339812
9.375619808951699 666.1495487986934 1.1029018049664576
9.380847363905115 657.5116561818828 1.0961661556441855
9.386074918858531 651.782028922283 1.0921544877035265
9.391302473811947 654.1150433056072 1.0957727173733223
9.396530028765364 650.0826191644517 1.0936105628651256
9.40175758371878 652.6942338524174 1.097308794689843
9.406985138672196 651.8781023908039 1.0962384388220217
9.412212693625612 654.5078048808156 1.0971303202507001
9.417440248579029 650.7923989696455 1.0819391411679156
9.422667803532445 645.340582930928 1.0719253487954643
9.427895358485861 643.0697321302484 1.0664929350212253
9.433122913439277 641.665169970451 1.0636438645477875
9.438350468392693 640.4299011582941 1.0601656499540582
9.44357802334611 640.572786050986 1.0582764342887099
9.448805578299526 639.524142843305 1.0548700146034533
9.454033133252942 639.600749713732 1.0535377542211461
9.459260688206358 640.2534831948599 1.0525643568369598
9.464488243159774 646.4709178466803 1.0569436973802386
9.46971579811319 645.7762794050986 1.0538989556071434
9.474943353066607 640.4596022128098 1.0475404485488147
9.480170908020023 638.4988984945544 1.0441106816293944
9.48539846297344 635.484338504946 1.0410087561640013
9.490626017926855 637.8950043533056 1.0410533914131195
9.495853572880272 637.3444417228428 1.0392651300397298
9.501081127833688 638.1985859972058 1.0387073203434665
9.506308682787104 643.4574667846483 1.0418102150890827
9.51153623774052 642.3550667636747 1.0403778044699412
9.516763792693936 644.085589369997 1.0406751593356176
9.521991347647353 645.8509881032544 1.0411611674641874
9.527218902600769 646.9969478035199 1.040917769580745
9.532446457554185 649.4666090256088 1.0422935271165084
9.537674012507601 644.4907201238547 1.0373153547461211
9.542901567461017 642.8599707978786 1.0341996985194288
9.548129122414434 646.003350942049 1.0358211896179335
9.55335667736785 648.0100641779582 1.0360854416457257
9.558584232321266 648.1287281838027 1.0353886569985347
9.563811787274682 648.2651007592536 1.035327674260242
9.569039342228098 648.7329361352877 1.0363395076830675
9.574266897181515 649.3347569377295 1.0360161225100526
9.57949445213493 654.6329808876716 1.038562995553117
9.584722007088347 653.4037031019176 1.0362338089854772
9.589949562041763 654.8121696517429 1.0366016279965709
9.59517711699518 654.0092424010851 1.0351375757199974
9.600404671948596 657.7777159458417 1.0372822606251042
9.605632226902012 661.3235824409838 1.0390662749129342
9.610859781855428 660.258150541269 1.0380085182034613
9.616087336808844 660.4364660416286 1.0377723720590213
9.62131489176226 662.9422294498995 1.0387946409191873
9.626542446715677 661.8639847203013 1.0374896833568892
9.631770001669093 664.4580494285484 1.0396822247785908
9.636997556622509 664.4069749635851 1.0385003026886501
9.642225111575925 669.1106683403801 1.0411502301757958
9.647452666529341 669.7899126683957 1.0413376365292968
9.652680221482758 672.3916866168846 1.043432213063623
9.657907776436174 670.46060387795 1.0402465141003527
9.66313533138959 670.0573427332992 1.0387795097327515
9.668362886343006 674.6792751281681 1.0427664298572565
9.673590441296422 674.2933499162058 1.043119674091206
9.678817996249839 676.7990763874947 1.0433604991713823
9.684045551203255 677.6913094039578 1.042850206499423
9.689273106156671 678.5025812736416 1.0417400612686818
9.694500661110087 680.1304008814457 1.0424363819163105
9.699728216063503 681.5571246024658 1.0431441112248392
9.70495577101692 685.5575134343328 1.0463881728465787
9.710183325970336 690.3324431011864 1.0500454965005432
9.715410880923752 690.7449004784804 1.049564925945097
9.720638435877168 692.9973518978395 1.0495156793701623
9.725865990830584 692.5009150633449 1.048732164281496
9.731093545784 690.7982418994619 1.046785676398
9.736321100737417 697.8985320258007 1.0521435533009154
9.741548655690833 699.872527436425 1.0536344344293138
9.74677621064425 701.4110001875482 1.0534552116470044
9.752003765597665 702.8001854102821 1.0542925321848353
9.757231320551082 699.6894627175959 1.0518025025643305
9.762458875504498 696.3725639956753 1.047985198812681
9.767686430457914 695.392539035818 1.046869286332073
9.77291398541133 694.817892013538 1.0458710406602456
9.778141540364746 693.1483070644589 1.0432489096300535
9.783369095318163 693.2776888695795 1.0425962833434665
9.788596650271579 691.8791096047953 1.0410945494213
9.793824205224995 692.7894799922677 1.043253373901594
9.799051760178411 691.9365291235127 1.0416588975512768
9.804279315131827 686.1095919519383 1.0364202069028712
9.809506870085244 679.537054125225 1.0301340843278926
9.81473442503866 676.809007033735 1.0269492598744223
9.819961979992076 677.0855252998722 1.0261812294875008
9.825189534945492 675.8606574221407 1.0248491950550964
9.830417089898909 677.4823111822562 1.025942330438045
9.835644644852325 679.110786427591 1.0266928959827388
9.840872199805741 677.73227133939 1.0251579393669261
9.846099754759157 677.6833710753068 1.0247346474867196
9.851327309712573 677.7967783026078 1.0245171225817558
9.85655486466599 674.09839278865 1.021499343689477
9.861782419619406 671.4693606804635 1.0199936723231258
9.867009974572822 673.8393758129293 1.0209530225058951
9.872237529526238 674.3026718161732 1.0206581764608145
9.877465084479654 676.5454192005536 1.021875317086018
9.88269263943307 679.7040687731578 1.0241687540766558
9.887920194386487 679.4131943097256 1.02338921908151
9.893147749339903 685.4154808117721 1.0274372828813878
9.89837530429332 683.4270352947749 1.0233743499572872
9.903602859246735 684.6969717102302 1.023234297038113
9.908830414200152 686.3083557556859 1.024343264754255
9.914057969153568 697.5196195238066 1.0337629138262756
9.919285524106984 703.7885216968373 1.0384199375598246
9.9245130790604 711.1506377750748 1.043475456035333
9.929740634013816 715.1592858297976 1.0459137309402828
9.934968188967233 720.1944123714024 1.0492357446899487
9.940195743920649 716.3735645377435 1.0456515178429455
9.945423298874065 719.4894586138764 1.0469312400199853
9.950650853827481 722.3363100851302 1.0490471150202407
9.955878408780897 726.1095596664346 1.0517805359663914
9.961105963734314 730.6496096041246 1.0550275878601072
9.96633351868773 723.2382642939649 1.0495133046081686
9.971561073641146 718.0848733216732 1.0444178851300554
9.976788628594562 714.3908988477705 1.0403083726478606
9.982016183547978 711.2569481920902 1.0375948313500087
9.987243738501395 713.0310331201807 1.0382251706487629
9.99247129345481 711.5119225558469 1.0361708830850604
9.997698848408227 707.4997983115039 1.033195940582022
10.002926403361643 703.6400760188432 1.029436926342782
10.00815395831506 702.2786631736966 1.028019602178242
10.013381513268476 699.9315436251923 1.0255980000841098
10.018609068221892 694.4927173710012 1.0205354262785562
10.023836623175308 690.7683259881422 1.017502235313935
10.029064178128724 690.1189367666843 1.017169158972108
10.03429173308214 696.905999879084 1.023521113245005
10.039519288035557 702.174410916181 1.0273105274044994
10.044746842988973 702.5167904862719 1.026777915289928
10.049974397942389 702.4269034387482 1.0264396554334705
10.055201952895805 696.8625057719017 1.0221215038791007
10.060429507849221 697.0923245221271 1.0219909223913481
10.065657062802638 695.3219941391393 1.0203493298690332
10.070884617756054 695.0348845439856 1.0198808988085895
10.07611217270947 693.1828954479438 1.0185869344726766
10.081339727662886 691.6211182843855 1.0172542548415766
10.086567282616302 687.7510899409795 1.0141741538459363
10.091794837569719 684.795923232973 1.0103013110815697
10.097022392523135 683.9392718331524 1.0083990335990471
10.102249947476551 688.1739150019596 1.011935828417956
10.107477502429967 691.5885576017198 1.0148330766913114
10.112705057383383 688.9438904687146 1.0122415236590108
10.1179326123368 685.1831939638546 1.009080207922555
10.123160167290216 676.6661149793817 1.002158111157336
10.128387722243632 672.7754778958014 0.998975787472622
10.133615277197048 669.860045033034 0.9963140869018894
10.138842832150464 668.521488775051 0.9949913157127834
10.14407038710388 663.9203163602039 0.9914455362034325
10.149297942057297 663.6768567577452 0.9919763447335015
10.154525497010713 656.772220606252 0.9866548971111785
10.15975305196413 653.8955811155028 0.9843638369274404
10.164980606917545 653.9820411375307 0.9834091443661208
10.170208161870962 651.6974131557984 0.9807920253117197
10.175435716824378 648.1011648472364 0.978467686827308
10.180663271777794 644.2043646379483 0.9747725522930295
10.18589082673121 640.9907608737185 0.9721908944621972
10.191118381684626 633.9753344640387 0.966909302631101
10.196345936638043 630.7250366551461 0.9632643951210881
10.201573491591459 627.5647387754258 0.9606334503915857
10.206801046544875 626.0777919846236 0.9597003679871838
10.212028601498291 624.7085182765517 0.9582458705861655
10.217256156451707 622.3937809902038 0.9557546790290148
10.222483711405124 621.9427363957254 0.954795410109395
10.22771126635854 622.0350108323939 0.955435172400741
10.232938821311956 620.132665107605 0.9545881140442991
10.238166376265372 621.3067195389397 0.955775668370378
10.243393931218788 619.6854432304799 0.9550937945788892
10.248621486172205 618.1759797209049 0.9538068810367312
10.253849041125621 619.0364406439842 0.9538250588894728
10.259076596079037 616.7591146435622 0.9515121801764946
10.264304151032453 612.563369404805 0.9478957378558893
10.26953170598587 610.7338724786359 0.9456867150321328
10.274759260939286 609.1531314545291 0.9443735365539102
10.279986815892702 611.2208390182795 0.9460789505519653
10.285214370846118 611.766839535271 0.9468864984239488
10.290441925799534 612.5059432113075 0.9465426418718649
10.29566948075295 610.6659854518471 0.9449252492830709
10.300897035706367 606.2153965043099 0.9406736113040332
10.306124590659783 605.8921080741636 0.9400135533812167
10.3113521456132 596.6770138739804 0.9326603180778661
10.316579700566615 594.2464197276195 0.9301532421379893
10.321807255520032 591.0942151165689 0.9269878211184305
10.327034810473448 588.732485054741 0.9251771538232049
10.332262365426864 587.7658495063388 0.9241036945628042
10.33748992038028 586.7979437251829 0.9231136272320484
10.342717475333696 583.4374982917669 0.9205846850035926
10.347945030287113 581.57125958076 0.9183840130977822
10.353172585240529 585.9018391553883 0.9213887447540317
10.358400140193945 586.135699899617 0.9212917214526557
10.363627695147361 584.7882871554436 0.9196077175154498
10.368855250100777 583.3835460616696 0.9188192464868761
10.374082805054194 582.8192304908027 0.9178319995880424
10.37931036000761 580.606887326858 0.9154248981482267
10.384537914961026 580.9926994064427 0.9152431906760878
10.389765469914442 579.3579690105682 0.9132798448521035
10.394993024867858 581.3850832172585 0.9144715774133769
10.400220579821275 581.536820456569 0.9150279645285807
10.40544813477469 579.5463240665829 0.9131516443340795
10.410675689728107 573.5567822035488 0.9083414998093068
10.415903244681523 572.6458176780195 0.9071275420727514
10.42113079963494 572.772630191264 0.9070288466434201
10.426358354588356 571.2302403225087 0.9054385655387349
10.431585909541772 569.6542123483106 0.904510102496103
10.436813464495188 570.1761131183248 0.905323738912544
10.442041019448604 565.2795529293672 0.901650741861356
10.44726857440202 561.8160188048521 0.8979473673447037
10.452496129355437 560.5559297636166 0.8960441624264054
10.457723684308853 561.1156960544622 0.8964238613469434
10.462951239262269 561.9579239671864 0.8967528085417298
10.468178794215685 560.9040489482986 0.8959786185574273
10.473406349169101 554.6360680195638 0.8906701729049977
10.478633904122518 548.8838909201397 0.885012334284803
10.483861459075934 546.367948329951 0.8821502758199187
10.48908901402935 545.1718990025902 0.8811733591027895
10.494316568982766 543.309078842044 0.8813547710028122
10.499544123936182 543.938544449832 0.8825070024670142
10.504771678889599 537.55072228279 0.8774003372478888
10.509999233843015 534.9840202618269 0.8742638620882527
10.515226788796431 533.1526250547785 0.871475403120624
10.520454343749847 531.4407387118229 0.869742870141842
10.525681898703263 530.9657177764003 0.8698183345381066
10.53090945365668 529.9365643785673 0.8688496439008917
10.536137008610096 530.2584618195294 0.868656655741505
10.541364563563512 526.0832409359414 0.8647901803511768
10.546592118516928 524.1941236101927 0.8623336179193006
10.551819673470344 522.2969358011313 0.8594645455962255
10.55704722842376 520.6223966649312 0.8575954944588763
10.562274783377177 519.0615191863494 0.8566562126099531
10.567502338330593 517.0307501722403 0.8557562425097972
10.57272989328401 514.6949330974114 0.8535317981566908
10.577957448237425 512.2810641311962 0.8518244261953045
10.583185003190842 512.7054425125739 0.851830306922742
10.588412558144258 513.2085079475979 0.8513832422627141
10.593640113097674 517.0663172472276 0.854864535393482
10.59886766805109 519.6002549333937 0.855548460227464
10.604095223004506 520.9900037272341 0.8558793029901444
10.609322777957923 519.168898343276 0.8545596460591032
10.614550332911339 518.8936894598332 0.8529912399115287
10.619777887864755 514.3508297312287 0.8493531029079566
10.625005442818171 512.5777318857736 0.8481095440473095
10.630232997771587 511.2892167878164 0.8470905087346995
10.635460552725004 512.1327996414385 0.8476843105072621
10.64068810767842 515.3958281073429 0.8497151091371499
10.645915662631836 519.3272469692074 0.8532148635649156
10.651143217585252 521.2735922110398 0.8552520165366243
10.656370772538668 525.0565501158713 0.8579663701379225
10.661598327492085 522.7357936584508 0.8547271523354459
10.666825882445501 527.408265000103 0.8583411936790876
10.672053437398917 529.8553154055106 0.8595245630587667
10.677280992352333 538.3627066062776 0.8665361760964525
10.68250854730575 543.5425826700483 0.8709012926740177
10.687736102259166 551.1705183519252 0.8757171206037188
10.692963657212582 554.7045622284141 0.8775836552182097
10.698191212165998 561.5969989784774 0.8828342727363494
10.703418767119414 566.602898664732 0.8868491207040653
10.70864632207283 574.7309257539414 0.8930899674104682
10.713873877026247 585.0669015197427 0.900505182115305
10.719101431979663 593.7579911892298 0.9057947311331683
10.72432898693308 603.9544988312771 0.91280868760057
10.729556541886495 613.0026992353962 0.919098649589747
10.734784096839912 622.793162030006 0.9269580243307136
10.740011651793328 622.2904095838034 0.9267369743608143
10.745239206746744 616.3227835885807 0.9222465931134741
10.75046676170016 613.518956140233 0.9201724959373209
10.755694316653576 605.7548641648611 0.9137021375616144
10.760921871606993 598.4951759984933 0.9072375430780524
10.766149426560409 595.2503723755334 0.9039729538143993
10.771376981513825 589.4916636314751 0.8995410747284509
10.776604536467241 586.7319662753503 0.8970399686369
10.781832091420657 585.9913262171406 0.8961778164144721
10.787059646374074 579.6355411677698 0.8912080109516933
10.79228720132749 576.1012338478998 0.8886968481833731
10.797514756280906 573.7034086506969 0.8870798106697094
10.802742311234322 571.6918185799069 0.8856520035169801
10.807969866187738 570.4682564584106 0.8831717178206022
10.813197421141155 572.0133872823228 0.8835068532714011
10.81842497609457 573.7461736825708 0.8846260249596491
10.823652531047987 578.0478639559711 0.8884049516764949
10.828880086001403 579.122345183331 0.8888852097967922
10.83410764095482 581.7206224817235 0.8904336623113783
10.839335195908236 589.1152594687634 0.8954978687275387
10.844562750861652 591.6459474967445 0.8970281720125465
10.849790305815068 595.4852029384493 0.8993154906741277
10.855017860768484 601.0275211152292 0.9030369072106424
10.8602454157219 609.4138140710573 0.909215004439
10.865472970675317 625.165964701889 0.921206937130011
10.870700525628733 636.2656183881546 0.929117908834661
10.875928080582149 644.7008313267227 0.9353373074569229
10.881155635535565 647.9107609402554 0.936947383740941
10.886383190488981 652.1748126231386 0.9396322829233827
10.891610745442398 655.7456988561532 0.9422427392619
10.896838300395814 656.0070967910175 0.941397351315709
10.90206585534923 649.9942923145878 0.93702791421611
10.907293410302646 642.3185028647467 0.9314174899462063
10.912520965256062 630.9251978767126 0.9229865631468199
10.917748520209479 623.2368497685734 0.9170320924946606
10.922976075162895 613.4571695411753 0.9097611265028183
10.928203630116311 605.2942407571164 0.9029762515486658
10.933431185069727 595.5285618634624 0.8956428961195207
10.938658740023143 587.1004355355092 0.8889907324590046
10.94388629497656 580.8107102648888 0.8840303566284224
10.949113849929976 575.3638805656058 0.8802089733946062
10.954341404883392 569.6573453089619 0.8762455051420972
10.959568959836808 562.9981797790562 0.8711760563722039
10.964796514790224 557.7455072927271 0.8670579757738153
10.97002406974364 553.3976810877846 0.8642348492585996
10.975251624697057 548.7163043270252 0.8625396609123899
10.980479179650473 542.6946873852592 0.8595904496648823
10.98570673460389 540.1131884297383 0.8586027239025017
10.990934289557305 536.5198825395339 0.8564170856592298
10.996161844510722 533.7116050111097 0.854997893203469
11.001389399464138 530.796545453664 0.853261263665635
11.006616954417554 527.2722882550279 0.8509434461582814
11.01184450937097 523.8243562241018 0.8489621584291207
11.017072064324386 520.8248982933037 0.8471702285553792
11.022299619277803 518.136400985938 0.845857597114937
11.027527174231219 512.1272245652973 0.8415270568077412
11.032754729184635 508.77002604282933 0.8390415749420606
11.037982284138051 506.7600728951344 0.8373979392199395
11.043209839091467 506.26708786248827 0.837642809676508
11.048437394044884 507.810947296025 0.8394002376914492
11.0536649489983 510.1281156018936 0.8420431235124695
11.058892503951716 508.6079217944183 0.8408416781288559
11.064120058905132 506.95910148732344 0.8391405321268942
11.069347613858548 504.44712878053866 0.8381621866598092
11.074575168811965 500.07672628700425 0.8348789257704434
11.079802723765381 496.5947376643639 0.8324330567682541
11.085030278718797 496.7735933360574 0.832262676021716
11.090257833672213 498.0403182592205 0.832871811059969
11.09548538862563 499.6216533473053 0.834298068003505
11.100712943579046 501.5724385423298 0.8358978987470257
11.105940498532462 500.04387307490555 0.834909715641125
11.111168053485878 497.40951794427133 0.8334025292890545
11.116395608439294 492.93826357463433 0.8308287985103772
11.12162316339271 488.05056354091624 0.8272938890723744
11.126850718346127 489.2392961428715 0.8290264004143842
11.132078273299543 491.1536058147292 0.8302312610125546
11.13730582825296 494.95819424480044 0.8330134795958136
11.142533383206375 496.8004996842076 0.8342806443636241
11.147760938159792 496.836410453829 0.833992096089802
11.152988493113208 495.543848761436 0.8326820651718501
11.158216048066624 493.39298281197625 0.8312475068852426
11.16344360302004 491.0684094050736 0.8298454227556767
11.168671157973456 490.56836489986455 0.8293766299773287
11.173898712926873 495.16713439740585 0.8339822621549411
11.179126267880289 496.94629105943494 0.8353834156205515
11.184353822833705 498.10233855818535 0.8361389876222012
11.189581377787121 495.0706898331265 0.8344652166873815
11.194808932740537 487.0954737982854 0.828072003567195
11.200036487693954 481.64219180615834 0.8237541618097671
11.20526404264737 479.0438623747189 0.8216001575605066
11.210491597600786 480.32685761272415 0.8228378040456388
11.215719152554202 481.2167190396783 0.8243474367111615
11.220946707507618 482.4419711002709 0.8250859685474474
11.226174262461035 482.90691340011557 0.8258262225038344
11.23140181741445 481.9945771817665 0.8256006083641628
11.236629372367867 479.6899379971651 0.823511089379674
11.241856927321283 474.758641967166 0.8192429273518607
11.2470844822747 470.07923188898343 0.8150728707020342
11.252312037228116 467.8980599747517 0.8127786165395727
11.257539592181532 464.8945318724733 0.8100843459356908
11.262767147134948 462.37447858133385 0.8080835517631002
11.267994702088364 460.6907634419076 0.8069352445930109
11.27322225704178 459.2458748709109 0.8062491292131607
11.278449811995197 458.1983497417089 0.8056638925255634
11.283677366948613 455.8786228973128 0.8033486299323067
11.288904921902029 455.94772170608735 0.8034019937670979
11.294132476855445 455.76939867152925 0.8028431567450539
11.299360031808861 450.54101543037825 0.7988571866431378
11.304587586762278 446.4732167641038 0.795410578863761
11.309815141715694 441.81814069515593 0.7908291864574077
11.31504269666911 439.55599148272125 0.788714189600672
11.320270251622526 439.52985235736605 0.7874969036342757
11.325497806575942 440.31090437517423 0.7874371531633351
11.330725361529359 437.8467830284173 0.7844849269835316
11.335952916482775 439.2274963573449 0.7853105851465755
11.341180471436191 436.7164763866709 0.7828183305487503
11.346408026389607 432.3387066909057 0.7790118118185962
11.351635581343023 430.7443162847024 0.7780614943281442
11.35686313629644 431.0095552404142 0.77815746909621
11.362090691249856 432.8366898260745 0.7797540192522722
11.367318246203272 434.26039943243507 0.7812446957978675
11.372545801156688 431.6848517173349 0.780174693316637
11.377773356110104 430.58873370892155 0.7796503529624614
11.38300091106352 428.9287295981458 0.7784880994690455
11.388228466016937 428.8000788861236 0.7783668311327763
11.393456020970353 427.67163978914164 0.7772222724816507
11.39868357592377 426.38510857781665 0.7768176867607233
11.403911130877185 423.2331510288882 0.7741998858541362
11.409138685830602 420.53897942183966 0.7717657151824779
11.414366240784018 420.73058593008983 0.7712296710635994
11.419593795737434 418.40298907268306 0.7684697570216759
11.42482135069085 418.93666706445913 0.769321043102504
11.430048905644266 416.03711908319764 0.7669257111951793
11.435276460597683 412.2643104020561 0.763475317614444
11.440504015551099 410.7930198093314 0.7628639122218045
11.445731570504515 409.3739719671796 0.7609695409018891
11.450959125457931 410.923289918287 0.7620566781777245
11.456186680411347 412.41737146097284 0.7635662940261688
11.461414235364764 410.84063065079766 0.7620125545818457
11.46664179031818 404.29235164588914 0.7565859724953177
11.471869345271596 400.21289235112977 0.7535910262648762
11.477096900225012 400.2873314416873 0.7549756947994064
11.482324455178428 401.968407404493 0.7631205610433348
11.487552010131845 402.95938606192277 0.7661193488919228
11.49277956508526 401.574943070686 0.7664245513382443
11.498007120038677 400.5508025381184 0.7673565568373463
11.503234674992093 397.3026240970831 0.764722525694414
11.50846222994551 395.1748067493968 0.7643837784061138
11.513689784898926 392.9268357140372 0.7624046104915776
11.518917339852342 389.0313099779724 0.758884079048893
11.524144894805758 385.01497807847505 0.7561046264596327
11.529372449759174 380.2655031063977 0.7518785432283424
11.53460000471259 380.2293495935387 0.7525274979330536
11.539827559666007 383.2847601872382 0.7569653267617238
11.545055114619423 390.3319133102297 0.7638123171332845
11.550282669572839 394.71363567718527 0.7689011799076945
11.555510224526255 396.89225226385264 0.7712717802118522
11.560737779479672 394.81291019138706 0.7690468525815173
11.565965334433088 394.4330639754031 0.7684522403101098
11.571192889386504 394.53762461383303 0.769730636466552
11.57642044433992 394.69999274963016 0.7713652741567043
11.581647999293336 392.606021687749 0.7698856408207713
11.586875554246753 389.50816997684666 0.76740870369932
11.592103109200169 387.6119579518293 0.765356529753597
11.597330664153585 387.7918160626427 0.7662037191494385
11.602558219107001 388.8363336757219 0.7683047629924805
11.607785774060417 388.35073905537485 0.7677973869392468
11.613013329013834 387.75793131513933 0.7672284053704181
11.61824088396725 385.36361292596854 0.7649696986244338
11.623468438920666 384.51894703803066 0.7644653113698315
11.628695993874082 385.1519588268872 0.7661113017231789
11.633923548827498 388.81357077468476 0.7703082419263851
11.639151103780915 395.88892978473956 0.7779865314403156
11.64437865873433 399.932354094379 0.7829821945998512
11.649606213687747 399.2513299387283 0.7824092733624787
11.654833768641163 392.807665074796 0.776643069562907
11.66006132359458 389.08118269497385 0.7728325270089886
11.665288878547996 385.7335435752236 0.7687375993530378
11.670516433501412 387.7734660885257 0.7715005009149267
11.675743988454828 388.73440214367173 0.7731104135865868
11.680971543408244 390.3655454907491 0.7746211546229059
11.68619909836166 392.95673356198165 0.7774240915939421
11.691426653315077 395.7406122152107 0.7806065055341126
11.696654208268493 394.214934829856 0.778639678749254
11.701881763221909 390.79706480647843 0.7754561062141027
11.707109318175325 385.921242460235 0.7716040363921252
11.712336873128741 385.1032724113958 0.7716788394441949
11.717564428082158 387.39230876595076 0.7749774155098097
11.722791983035574 391.22854318002464 0.7792659125003045
11.72801953798899 394.97733412769605 0.7827267734610356
11.733247092942406 396.54583422089223 0.7847359511729046
11.738474647895822 394.11400559045103 0.7825440107685656
11.743702202849239 393.2809436601167 0.7816790798892003
11.748929757802655 391.907418354517 0.7808442600864984
11.754157312756071 391.8833829577302 0.7805022770624729
11.759384867709487 393.54099224899375 0.7829067635575204
11.764612422662903 395.2940497688448 0.784880204177758
11.76983997761632 395.6044032811032 0.7846145997603879
11.775067532569736 396.27236725404373 0.7855484861264007
11.780295087523152 397.73537380401336 0.7867589037239093
11.785522642476568 397.40607554195554 0.7865217172769429
11.790750197429984 395.57540646943806 0.7856470610462377
11.7959777523834 394.96252827858353 0.7850258506173861
11.801205307336817 393.1766910182534 0.7837283671567955
11.806432862290233 391.548685330844 0.7821134692570008
11.81166041724365 390.7669546187283 0.7806984604369003
11.816887972197065 389.0299656742318 0.7788108396448372
11.822115527150482 389.33973778252556 0.7792164411274103
11.827343082103898 387.67389931769225 0.7777043075478479
11.832570637057314 382.7823359950771 0.7726191921694475
11.83779819201073 380.52014797695546 0.7706988117509636
11.843025746964146 373.9123561131891 0.7640458610641209
11.848253301917563 373.19301270211434 0.76247999230147
11.853480856870979 372.53969195239733 0.7624993721787385
11.858708411824395 368.3141190567752 0.7586215938826109
11.863935966777811 364.32289899148066 0.7558802737186295
11.869163521731227 363.1519701939329 0.7559073227491916
11.874391076684644 359.4895158893046 0.7541257389865251
11.87961863163806 359.0253518394184 0.7552315138996744
11.884846186591476 354.2449568238235 0.7508485491629866
11.890073741544892 349.45140025006816 0.7465353830815351
11.895301296498308 350.2406491349748 0.7467651779434327
11.900528851451725 349.1216391130794 0.7459074485090939
11.90575640640514 348.6133495778242 0.7450982332443915
11.910983961358557 347.7365066896897 0.7439832068390331
11.916211516311973 348.23023426789 0.745046462996474
11.92143907126539 349.19845612799264 0.7479502279132914
11.926666626218806 349.00957552644337 0.7492976702505554
11.931894181172222 348.29752500850674 0.7501619356287704
11.937121736125638 345.16978819219855 0.7455976469176633
11.942349291079054 344.40530529277333 0.7441447863180626
11.94757684603247 341.88435696603824 0.7390279725083471
11.952804400985887 339.4489295272068 0.7353110915533628
11.958031955939303 337.8630825577796 0.7333549436091111
11.963259510892719 332.2251039940196 0.727191404233315
11.968487065846135 331.9617012567709 0.7276420499915045
11.973714620799552 333.08638807069764 0.7287664051030314
11.978942175752968 335.1103500676318 0.7321682586386905
11.984169730706384 337.6146969651244 0.735948639244789
11.9893972856598 336.10672863712233 0.7349292331808843
11.994624840613216 336.81326548243726 0.7363180105846634
11.999852395566633 334.5935268839927 0.7346050142150309
12.005079950520049 335.84308706372644 0.7356067159305788
12.010307505473465 337.49158076789786 0.7377710475173429
12.015535060426881 336.0471289629927 0.7359201173957318
12.020762615380297 335.4641172420221 0.7352611132401339
12.025990170333714 330.6511681138947 0.7296740973412856
12.03121772528713 330.10633396557387 0.7304676788819894
12.036445280240546 332.2527863335796 0.7340362822068208
12.041672835193962 332.54421239936596 0.7348285081410936
12.046900390147378 333.6049281829146 0.736912195623579
12.052127945100795 331.93215106896395 0.7339983577544241
12.05735550005421 333.31861521433854 0.7346025245585565
12.062583055007627 331.8037063206341 0.732043907965619
12.067810609961043 333.7842446333868 0.7345791120666874
12.07303816491446 335.76474462021855 0.7375457691882203
12.078265719867876 336.6321402420465 0.7400969491697399
12.083493274821292 336.9157695878722 0.7403732300611117
12.088720829774708 337.8300612385661 0.7408483994655719
12.093948384728124 340.2759246878448 0.7427546920330023
12.09917593968154 340.560766383786 0.7424786685190646
12.104403494634957 345.72274877800214 0.7480428662011348
12.109631049588373 346.61866237697893 0.7486133087772863
12.114858604541789 350.35795421190784 0.7517473629135453
12.120086159495205 354.5600878478646 0.756661038780809
12.125313714448621 355.00540996209605 0.756682497165612
12.130541269402038 363.1298956719234 0.7649333755198704
12.135768824355454 374.26134390791 0.776184891761925
12.14099637930887 386.50884021887094 0.7888425577532472
12.146223934262286 399.0352835097668 0.8009641985721789
12.151451489215702 405.7722182902475 0.8072145016640488
12.156679044169119 408.0954760066218 0.8091413714461436
12.161906599122535 415.59153336737904 0.8160314480306129
12.167134154075951 414.28686693856304 0.8144001102777672
12.172361709029367 413.83826042779424 0.8140339353713737
12.177589263982783 412.86661804898625 0.8137284003877454
12.1828168189362 409.9119588382921 0.8107047568108053
12.188044373889616 408.1775642875 0.8100220898128505
12.193271928843032 407.0712838477616 0.8100183281283431
12.198499483796448 404.01339433551817 0.8063428822006006
12.203727038749864 399.54351827086754 0.801997256981701
12.20895459370328 395.8344483444646 0.7983235338852523
12.214182148656697 393.33839061315126 0.7963325143976131
12.219409703610113 390.53615348790515 0.7938524090356475
12.22463725856353 390.0489092562855 0.7936272666996012
12.229864813516945 385.23811374472547 0.7895071518154795
12.235092368470362 381.3475089738567 0.7855880882234935
12.240319923423778 375.99866720095355 0.7808039386169852
12.245547478377194 371.17603682719783 0.776611126174956
12.25077503333061 369.066919367676 0.7748636504991921
12.256002588284026 365.4428638592067 0.7710607084325514
12.261230143237443 366.6511106774441 0.7727926088298854
12.266457698190859 362.59669848230834 0.768414114872368
12.271685253144275 362.97502066441 0.7682989744838538
12.276912808097691 357.91559898893496 0.763346229470526
12.282140363051107 354.3692050166488 0.7600206205465863
12.287367918004524 351.91670691725744 0.7574113842184425
12.29259547295794 347.29625266726663 0.7539916261294166
12.297823027911356 345.04750809297445 0.7517089701868039
12.303050582864772 342.8490630990016 0.7506245721502252
12.308278137818188 343.8928961515231 0.7524344866556277
12.313505692771605 343.1751106624904 0.7532077437156145
12.31873324772502 341.9945026294517 0.7596559249190868
12.323960802678437 344.66578517360796 0.7666054775020877
12.329188357631853 346.0806581935956 0.7718998789937336
12.33441591258527 344.7400617170031 0.7743466940624104
12.339643467538686 344.20787390240855 0.7774207752432529
12.344871022492102 338.5675269949645 0.7753006148580345
12.350098577445518 337.4639388949911 0.7769256653238544
12.355326132398934 338.671511157593 0.7807156822954139
12.36055368735235 336.41635579737704 0.7801370207728837
12.365781242305767 334.17427876526637 0.7791171154295014
12.371008797259183 328.110657019739 0.7737370405624449
12.376236352212599 326.01199993002047 0.7736220437521468
12.381463907166015 323.6097700078153 0.7746706713063879
12.386691462119432 324.33335833411445 0.7770031628490225
12.391919017072848 324.3418712829981 0.7789820921096071
12.397146572026264 324.1648002492969 0.7800802527057942
12.40237412697968 325.18563468906683 0.7824563677871509
12.407601681933096 321.92543777420195 0.7804778243603214
12.412829236886513 321.57598643469913 0.7816328990232227
12.418056791839929 319.8772357920878 0.7797276873624049
12.423284346793345 319.5912122448526 0.7789666683284356
12.428511901746761 321.0970697023587 0.7825028189554263
12.433739456700177 320.5437237485146 0.7815690369306448
12.438967011653594 322.97457945147664 0.785887193499082
12.44419456660701 323.80687136746207 0.7891074951545325
12.449422121560426 324.32286226377715 0.7915893417623189
12.454649676513842 326.5523116166219 0.7968217032595782
12.459877231467258 326.16254280316343 0.7971278552607421
12.465104786420675 327.1602971547747 0.7998019992008831
12.47033234137409 325.8462455801549 0.7994160574082679
12.475559896327507 324.7563878769427 0.7993893555320448
12.480787451280923 325.45188978388916 0.802517757095263
12.48601500623434 323.13433794372395 0.7999296560443482
12.491242561187756 324.3823408703757 0.8012252969433443
12.496470116141172 323.99768601973665 0.8016675808460165
12.501697671094588 323.911729941669 0.8015417331372894
12.506925226048004 326.76566483501506 0.8061292390952569
12.51215278100142 325.66913202936536 0.807796181523193
12.517380335954837 322.40008155601845 0.8058560985452475
12.522607890908253 319.0995094022269 0.8042744461262051
12.527835445861669 314.55661521468113 0.7990620803884484
12.533063000815085 316.17165033466955 0.8019946874689942
12.538290555768501 319.0367080689348 0.8057553181063903
12.543518110721918 318.8481811656304 0.8073780487359251
12.548745665675334 316.6380093034291 0.8066366741753039
12.55397322062875 311.7838200078995 0.8011877155877694
12.559200775582166 308.9598165885678 0.7998876214529875
12.564428330535582 307.7293036882867 0.793005848537023
12.569655885488999 306.2822944624358 0.7828438055168219
12.574883440442415 304.93864525840877 0.7764653781285602
12.580110995395831 306.2000247237779 0.775009040010262
12.585338550349247 307.3142548755965 0.7750192814585848
12.590566105302663 310.6399108621346 0.777920043433884
12.59579366025608 312.21195932719456 0.779062987009344
12.601021215209496 309.9769263685909 0.7744153306567255
12.606248770162912 309.91579206519606 0.7720548826151639
12.611476325116328 307.8517513490889 0.768003764109769
12.616703880069744 309.6067991186217 0.7673780144342188
12.62193143502316 312.49792942320545 0.7696348208424123
12.627158989976577 316.5377410954108 0.7733602938583448
12.632386544929993 315.8822440426187 0.7725558191746345
12.63761409988341 317.33124949829846 0.7731994503741062
12.642841654836825 315.742188325768 0.7716998878637156
12.648069209790242 316.3263099258952 0.7716258911570009
12.653296764743658 317.7655457897913 0.7725760481971705
12.658524319697074 315.8578358638904 0.7699606105855886
12.66375187465049 320.276701710455 0.7737259889922808
12.668979429603906 323.9745307024664 0.7771271112957774
12.674206984557323 330.08178624955394 0.783669723949857
12.679434539510739 337.1238043217353 0.7897468084318688
12.684662094464155 343.2067157356346 0.796119348564286
12.689889649417571 345.5801936837 0.7978952153504553
12.695117204370987 348.3381893119978 0.8002257252597255
12.700344759324404 355.79881906649376 0.8078054524013066
12.70557231427782 363.3222830865617 0.8149004401214107
12.710799869231236 371.6815670849901 0.8233647260166603
12.716027424184652 380.6741787876439 0.8324172897597012
12.721254979138068 384.4561208275463 0.8369505752121181
12.726482534091485 385.0491785750825 0.8371885146443961
12.7317100890449 387.64163685049755 0.8397923869236668
12.736937643998317 384.87175368432105 0.8363370858473186
12.742165198951733 381.0004970190689 0.8309854175589922
12.74739275390515 379.8407999469565 0.8290334898270407
12.752620308858566 378.14743282091354 0.8272456866957918
12.757847863811982 375.15143757813297 0.8241645740506096
12.763075418765398 372.1026342782485 0.8216635368905038
12.768302973718814 363.0059923232092 0.8122599898402538
12.77353052867223 357.1649224937513 0.8062014121425255
12.778758083625647 351.97684921971495 0.800431588537273
12.783985638579063 349.485103386779 0.7979796099671028
12.789213193532479 349.27977459597173 0.7974153690033151
12.794440748485895 344.3905577899679 0.7911980283694836
12.799668303439312 343.0076147893456 0.7890257380276249
12.804895858392728 340.2857413981189 0.7856749532987963
12.810123413346144 336.8031936520029 0.7819620726795095
12.81535096829956 334.26382204177713 0.7787705426364437
12.820578523252976 330.33068197773787 0.7742712741279237
12.825806078206393 329.41335650916943 0.7728646411944089
12.831033633159809 329.601015723103 0.7734957699094472
12.836261188113225 330.5260209050403 0.7735198003886754
12.841488743066641 330.7048373537059 0.7731821847220625
12.846716298020057 329.88649023778584 0.772203054375736
12.851943852973474 331.1121170040476 0.7749779371772132
12.85717140792689 330.213942159925 0.7740773175663445
12.862398962880306 331.7414553345166 0.7762010795152222
12.867626517833722 328.62580989060024 0.7715070438948431
12.872854072787138 328.9426145576561 0.7708287712436078
12.878081627740555 331.33118071159487 0.7726714055027635
12.88330918269397 332.35390547871424 0.7740199319344129
12.888536737647387 339.7111143282381 0.7813790228474747
12.893764292600803 343.1436585886711 0.7852692359645983
12.89899184755422 345.85648689153743 0.7882523933621967
12.904219402507636 346.849927092381 0.7866375953875527
12.909446957461052 343.3632579170063 0.7820177565262039
12.914674512414468 339.9920816530862 0.7778970953072002
12.919902067367884 339.493533146539 0.7767090358557946
12.9251296223213 335.89710387024996 0.7735263949877508
12.930357177274717 334.492663618353 0.771915980439312
12.935584732228133 333.5238688546407 0.7700730117969502
12.940812287181549 330.72121586984264 0.7670051872567629
12.946039842134965 329.5854576521649 0.7655084681012306
12.951267397088381 329.7250643962187 0.7655247354698541
12.956494952041798 327.6516242035869 0.7640997052293141
12.961722506995214 327.44896550170773 0.7639498981534821
12.96695006194863 326.39296051308725 0.7629868128601499
12.972177616902046 325.2922608592075 0.761179377631525
12.977405171855462 324.62267585527513 0.7579007201818505
12.982632726808879 322.2937511804149 0.7538013863457842
12.987860281762295 322.6553947723338 0.7534839212136447
12.993087836715711 322.6681613313954 0.7535109849061074
12.998315391669127 323.42766224209845 0.7551666792033211
13.003542946622543 322.2097406554718 0.7539388432265244
13.00877050157596 321.922767010058 0.7543608735853825
13.013998056529376 325.15994821537583 0.7590335223224411
13.019225611482792 328.6074252859176 0.7635329408953535
13.024453166436208 332.2620255241381 0.7675481962972683
13.029680721389624 332.79621320922985 0.7687862212115385
13.03490827634304 332.5068976387966 0.7683272495846063
13.040135831296457 332.26529157637 0.7682324019932351
13.045363386249873 338.83737223113076 0.7755369264121132
13.05059094120329 344.4902274940654 0.781140207836885
13.055818496156705 347.01183405418277 0.7834627715348736
13.061046051110122 348.27419923090775 0.7854709649034339
13.066273606063538 345.07671988994997 0.7821601470027995
13.071501161016954 342.36586504053287 0.7796595730769326
13.07672871597037 339.7440201212268 0.7767398083339409
13.081956270923786 333.9297957469647 0.7701671154628562
13.087183825877203 328.8398923376151 0.7662632634426912
13.092411380830619 324.6891318642606 0.7623371402619571
13.097638935784035 321.84788775490176 0.7585091117420715
13.102866490737451 317.49671971892235 0.7539201633600484
13.108094045690867 312.86815345853074 0.7482265848220473
13.113321600644284 310.41345471984533 0.7464609553717895
13.1185491555977 306.74936735175703 0.7429126877412009
13.123776710551116 309.18364988359644 0.7455736782586158
13.129004265504532 305.90093565507414 0.7418222249486566
13.134231820457948 307.2793046027907 0.742669314314253
13.139459375411365 306.6917988218013 0.7420854240096352
13.14468693036478 305.81132969253156 0.7400880687781922
13.149914485318197 306.3529672097081 0.7408983474623417
13.155142040271613 303.56838751359544 0.7378869300748914
13.16036959522503 305.4457024375033 0.7399311490458035
13.165597150178446 307.29836392465097 0.7425805644995265
13.170824705131862 310.055968950964 0.7464451445475127
13.176052260085278 310.3067902182977 0.7466754120785384
13.181279815038694 310.0479784734707 0.7461665412948689
13.18650736999211 308.7844389032403 0.7432288186615682
13.191734924945527 306.53073095162557 0.7403156146693612
13.196962479898943 310.4291337751968 0.7458026225568122
13.202190034852359 311.80876008642286 0.748699840402554
13.207417589805775 312.88627301260635 0.750325556374351
13.212645144759191 312.7173694405319 0.749782662427592
13.217872699712608 308.3619486875379 0.745196295929545
13.223100254666024 309.9795119752734 0.7463166050377826
13.22832780961944 309.09032380635995 0.7446061463872791
13.233555364572856 309.8328813426026 0.7472431369369207
13.238782919526273 307.54353067998494 0.7442658814228753
13.244010474479689 302.17483633532265 0.7381009780290922
13.249238029433105 299.7545866587563 0.7346126996726368
13.254465584386521 302.0536666016704 0.7366725632078424
13.259693139339937 303.4158073374787 0.7387186303107892
13.264920694293354 303.9560404966573 0.7391303035737564
13.27014824924677 302.76742362490177 0.736983733351084
13.275375804200186 304.3037488090166 0.7395473609218534
13.280603359153602 302.85593818966373 0.7379872290595114
13.285830914107018 301.59042231962326 0.736096857195076
13.291058469060435 300.1663250618667 0.7339847581977602
13.29628602401385 299.6476908292019 0.7334662677639437
13.301513578967267 300.8788821652491 0.7350729228390109
13.306741133920683 299.6053295530969 0.7344286067989363
13.3119686888741 296.9043010227466 0.730895626288764
13.317196243827516 295.4668533865026 0.7295027017919252
13.322423798780932 296.6088559767632 0.7310800623872495
13.327651353734348 297.686664390652 0.7325005080339719
13.332878908687764 297.4903133303537 0.730825621495474
13.33810646364118 297.61604274806183 0.7304838603510253
13.343334018594597 295.875345679742 0.7279179399930092
13.348561573548013 293.48182027476287 0.7253982556517907
13.353789128501429 293.9190865284979 0.728050882393923
13.359016683454845 290.53235254257334 0.7244261232889497
13.364244238408261 287.11952704834914 0.7197201470640815
13.369471793361678 286.08436242080074 0.7187996421978462
13.374699348315094 285.3961348796955 0.7196090340326446
13.37992690326851 286.83774409138994 0.722511572007787
13.385154458221926 287.70455636554294 0.7228544506954597
13.390382013175342 287.2953295405425 0.7224133326659622
13.395609568128759 289.3696046533679 0.7237282031648947
13.400837123082175 290.5373188124744 0.7257237452846826
13.406064678035591 289.79110633130256 0.7247411006868627
13.411292232989007 292.2105687781282 0.7273594912952454
13.416519787942423 292.8873609990717 0.7273428679214007
13.42174734289584 295.38019852376266 0.730710737976308
13.426974897849256 299.93740803784 0.7348800173105516
13.432202452802672 300.81745721186985 0.7350752826807413
13.437430007756088 301.4369571897092 0.7355884297326893
13.442657562709504 300.8015652001589 0.7337744095040916
13.44788511766292 300.34474799967956 0.7338888510789757
13.453112672616337 302.34203499197645 0.7365683758789704
13.458340227569753 307.3079376521795 0.7414880043490546
13.46356778252317 309.7307215991477 0.7442899302290921
13.468795337476585 313.1099245208824 0.7477325553151579
13.474022892430002 316.98494948806535 0.7534854539080155
13.479250447383418 319.3662192731154 0.7561142009831155
13.484478002336834 321.49492771909553 0.7588489454377063
13.48970555729025 320.4516061786716 0.7580486974279113
13.494933112243666 317.30968399003467 0.7546531844956266
13.500160667197083 317.2860428675312 0.7558152792571179
13.505388222150499 316.60449610988513 0.7550509880661699
13.510615777103915 314.9689125271351 0.7528664844661861
13.515843332057331 314.1105799167308 0.7507041502004547
13.521070887010747 312.0662659685965 0.7477304514477633
13.526298441964164 310.82279530948495 0.7463757310078193
13.53152599691758 310.6444796543133 0.7463979916354075
13.536753551870996 306.79435139434787 0.7427898926566258
13.541981106824412 303.5311936197957 0.7394474697903968
13.547208661777828 301.6925313760898 0.7371791476985374
13.552436216731245 297.743461395398 0.7326288469391957
13.55766377168466 295.89594360438537 0.7306672896510499
13.562891326638077 290.47945053981687 0.7244251015774935
13.568118881591493 287.80551217776036 0.7231833893348292
13.57334643654491 284.60621084534955 0.7199971600891532
13.578573991498326 283.76171644300746 0.7204013750397745
13.583801546451742 282.26922514720314 0.7192196914537248
13.589029101405158 278.76276131113974 0.7152544604123522
13.594256656358574 272.3007436376249 0.7074653976836759
13.59948421131199 269.20130757318884 0.7039327489140522
13.604711766265407 266.8306625887175 0.7006800826677015
13.609939321218823 265.77868648888347 0.7004725409073861
13.615166876172239 265.8535022750779 0.6997836944527014
13.620394431125655 263.65427209567105 0.6950758047649674
13.625621986079071 264.3107067985881 0.6946331002692666
13.630849541032488 263.18813630181774 0.6935875485276217
13.636077095985904 263.6005283461368 0.6939099510640352
13.64130465093932 263.64995374447625 0.6964422290142803
13.646532205892736 261.22873319663057 0.6939040771811652
13.651759760846153 257.7839634913628 0.6884031679757684
13.656987315799569 254.86418638973635 0.6845487603977229
13.662214870752985 259.2202812904815 0.6915032450065762
13.667442425706401 260.04599203132904 0.6941293873109007
13.672669980659817 260.77629253030483 0.6952010037511808
13.677897535613234 260.59835864003816 0.6934981900755707
13.68312509056665 261.2770475988472 0.6935579688102163
13.688352645520066 263.9470842469356 0.6966771851188622
13.693580200473482 264.1465283306824 0.6970372764861676
13.698807755426898 264.1550727056247 0.6977895690046513
13.704035310380315 265.35132313955273 0.6999486577937705
13.70926286533373 264.0067135523759 0.6997281891064558
13.714490420287147 263.73492607602884 0.7007987090377525
13.719717975240563 261.6503919411358 0.6979923337730113
13.72494553019398 261.03791378849184 0.6953151902199569
13.730173085147396 261.2767698610466 0.6948011192122632
13.735400640100812 263.1171794218428 0.6957614349973915
13.740628195054228 263.63232674707865 0.6960910865787616
13.745855750007644 264.7653203605479 0.6978144133914932
13.75108330496106 266.859178888819 0.6993086307857723
13.756310859914477 266.1878856994084 0.6996159299917589
13.761538414867893 266.97622122464014 0.7016205907044449
13.766765969821309 267.3078251874694 0.701697011295215
13.771993524774725 267.0107725190125 0.7016812772754834
13.777221079728141 266.54353216213724 0.7009864947480052
13.782448634681558 263.64262420337275 0.6974188444535673
13.787676189634974 260.7721576058675 0.6951241683135875
13.79290374458839 256.94331844479245 0.6912990287740792
13.798131299541806 252.56253242703812 0.6858782472979726
13.803358854495222 252.14411526956457 0.6857738776508632
13.808586409448639 254.3476588680091 0.6879457809210748
13.813813964402055 256.7326764675504 0.6913864279087053
13.819041519355471 258.47227242360475 0.694648170238188
13.824269074308887 259.2570101054303 0.696846057161105
13.829496629262303 259.47068509069794 0.6978477803494367
13.83472418421572 258.76326361874453 0.6974769752799694
13.839951739169136 261.0625167212575 0.6976351317583998
13.845179294122552 260.4058149138912 0.6958223914004804
13.850406849075968 262.166903001865 0.6977591062281739
13.855634404029384 260.627607637345 0.6949875426498545
13.8608619589828 256.9272873673759 0.6903895734714911
13.866089513936217 256.1987650276085 0.6869599661133111
13.871317068889633 255.68009666399476 0.6847116813237565
13.87654462384305 255.10353932570217 0.6836021415434523
13.881772178796465 255.68174293854776 0.68505942382483
13.886999733749882 259.64607546340534 0.69158132146594
13.892227288703298 262.6489285764531 0.6980305530492251
13.897454843656714 267.8845787143703 0.7069713841706865
13.90268239861013 268.3103406888072 0.7074414482116193
13.907909953563546 266.57110339170663 0.7025269869723244
13.913137508516963 264.90419942280613 0.6979907365463007
13.918365063470379 260.7932608037283 0.6915669693290892
13.923592618423795 259.0184393305182 0.6882043939789285
13.928820173377211 260.1857810375678 0.6918908388087245
13.934047728330627 259.1606757885551 0.6912762777378939
13.939275283284044 261.82565346646976 0.6959050347076644
13.94450283823746 264.665240159451 0.7000568445526429
13.949730393190876 265.3541386696931 0.7006603639702277
13.954957948144292 265.0986647249277 0.698297273772372
13.960185503097708 267.7021908690303 0.7024496839075637
13.965413058051125 268.3723296619646 0.7037212950903781
13.97064061300454 269.95919463331893 0.705550217052329
13.975868167957957 269.2688301585473 0.7049040820457565
13.981095722911373 265.32937539270154 0.6985067903125389
13.98632327786479 264.0661798893046 0.6975522872841343
13.991550832818206 262.8784174951126 0.6964775357700002
13.996778387771622 261.30924286095353 0.6960661490162906
14.002005942725038 261.11244451922175 0.6953203693241288
14.007233497678454 262.0674730634243 0.6971044469082247
14.01246105263187 265.0496716874763 0.6994260397011521
14.017688607585287 266.88678954736025 0.7006680779253797
14.022916162538703 272.48732443481083 0.707131016128828
14.028143717492119 275.9534958712726 0.7098166767654667
14.033371272445535 274.6347610091879 0.7083740412188559
14.038598827398951 274.00540474296776 0.7075804921588371
14.043826382352368 270.0246817958361 0.7026478746311746
14.049053937305784 271.9991041147029 0.7063907391784179
14.0542814922592 272.43138566715686 0.7065726040903048
14.059509047212616 273.4319109451764 0.7080447115142143
14.064736602166032 273.3339815623717 0.7081843602461944
14.069964157119449 273.63503073806305 0.7067383864691092
14.075191712072865 274.29846278727064 0.7075485138368215
14.080419267026281 277.24312245300257 0.7106509094067305
14.085646821979697 282.8820933403292 0.7165584162559525
14.090874376933114 287.7229381749251 0.7234189430429545
14.09610193188653 292.67126212864247 0.7296418018859492
14.101329486839946 295.50708079604965 0.7322614309246115
14.106557041793362 299.37351675488924 0.7372359799363296
14.111784596746778 298.81623626782897 0.734399083201897
14.117012151700195 297.7610218682818 0.7331035646562432
14.12223970665361 296.6531495600322 0.7320577957146271
14.127467261607027 292.8063190888676 0.7290857109940372
14.132694816560443 291.5531689072129 0.7282513814623484
14.13792237151386 289.2881788702393 0.725134431396852
14.143149926467276 289.4002829636646 0.7260685431689842
14.148377481420692 290.5698666873822 0.7269073841238148
14.153605036374108 290.02740480301196 0.7266157469477846
14.158832591327524 287.5795976645594 0.7240426186478884
14.16406014628094 286.4518930971472 0.7218006760836639
14.169287701234357 285.7382781798355 0.7216910052068068
14.174515256187773 284.22890939630634 0.7201040066143967
14.179742811141189 279.35788344327426 0.7132319988845732
14.184970366094605 276.8396549671793 0.7083707808693402
14.190197921048021 276.7476827080666 0.7075012663753568
14.195425476001438 276.92534928750234 0.7089653093165558
14.200653030954854 277.2979551591471 0.7094379292389564
14.20588058590827 275.9141072627978 0.7079795642209433
14.211108140861686 276.71712109626316 0.7088688711283894
14.216335695815102 279.0573886894268 0.7104444799515586
14.221563250768519 281.43279578547424 0.7142752004970414
14.226790805721935 284.91453188592607 0.7179831133724026
14.232018360675351 284.4000125482314 0.716867178185415
14.237245915628767 288.00114955321254 0.7212119696253253
14.242473470582183 285.5494454041838 0.7177927141382895
14.2477010255356 283.23754106591446 0.7157447678665422
14.252928580489016 280.3491466310089 0.7124280770099031
14.258156135442432 277.2106194077496 0.7083028170483133
14.263383690395848 280.6417072266213 0.7106080867501173
14.268611245349264 284.13889361023075 0.7142059895238666
14.27383880030268 285.12631354928016 0.7148295759379718
14.279066355256097 283.85158265098994 0.714698712084254
14.284293910209513 281.5622014199045 0.71190455220405
14.28952146516293 282.00113382338014 0.7131600821724076
14.294749020116345 282.57416236884785 0.7132876259393188
14.299976575069762 284.75310272426276 0.7165888510830986
14.305204130023178 285.60064838209775 0.7190128618638234
14.310431684976594 285.62216162372624 0.7185322500750994
14.31565923993001 287.59668564164843 0.7203589044033298
14.320886794883426 289.0340770260454 0.7205418761011179
14.326114349836843 293.49305137420964 0.7257151654984177
14.331341904790259 294.8615947633422 0.7273574352292684
14.336569459743675 294.24172056835846 0.7278827776070607
14.341797014697091 293.81209072298856 0.7284546582618924
14.347024569650507 295.8576952939699 0.7310268091196893
14.352252124603924 296.08211705867626 0.7302131712581117
14.35747967955734 297.4761139975582 0.7302443712402622
14.362707234510756 297.2095069848443 0.7280739769586717
14.367934789464172 299.62697341677125 0.7298418874576502
14.373162344417588 300.0488736050139 0.7295107817331223
14.378389899371005 299.76045198448753 0.729158509460487
14.38361745432442 299.62878439996024 0.7297882128722639
14.388845009277837 295.299745937427 0.7244596831269469
14.394072564231253 292.0163421921294 0.7212853969075321
14.39930011918467 291.40676931832616 0.7209785303671644
14.404527674138086 291.3029564461521 0.7211805288920847
14.409755229091502 289.24218192181786 0.7194201446929842
14.414982784044918 288.19955845834545 0.7187072150079106
14.420210338998334 289.63363942376833 0.7209318727871693
14.42543789395175 293.02074925592825 0.7247560856588092
14.430665448905167 297.27063149954574 0.7300595524632664
14.435893003858583 297.9568618960705 0.7290802853818268
14.441120558811999 300.35736994928044 0.7319731024001256
14.446348113765415 298.4204138161177 0.7289388231195629
14.451575668718831 299.04796889934113 0.7306615494652047
14.456803223672248 298.1964577846839 0.7308050141823428
14.462030778625664 301.0405528233212 0.7340702602010251
14.46725833357908 301.6322749737194 0.7342845448286602
14.472485888532496 305.9478336740518 0.7380347206850821
14.477713443485912 308.9256096945661 0.7406219074222055
14.482940998439329 314.41875645093234 0.7470528921119235
14.488168553392745 316.3319228208439 0.7489645902662677
14.493396108346161 317.7437862453497 0.7508765471934197
14.498623663299577 317.4981691660683 0.7508570307525487
14.503851218252994 316.039940335991 0.7489036320194357
14.50907877320641 316.6473447129546 0.7493648627446139
14.514306328159826 313.25082172996696 0.7451809315860226
14.519533883113242 311.55994175220644 0.7428602105010622
14.524761438066658 311.1196334730785 0.7425708286355639
14.529988993020075 311.5559515368305 0.7446104188184584
14.53521654797349 314.7006082912824 0.7484828184402696
14.540444102926907 313.6992240993137 0.7480942438460894
14.545671657880323 312.1605696025746 0.7464698998136182
14.55089921283374 307.52872378054315 0.7402797275621724
14.556126767787156 303.3363055157849 0.7367577243901572
14.561354322740572 299.5642652578326 0.7321029032112578
14.566581877693988 295.0287327420677 0.727947261489664
14.571809432647404 295.8689160357671 0.7280445326752091
14.57703698760082 295.24289248727075 0.7264321111651032
14.582264542554237 298.75174883368356 0.7305426131979036
14.587492097507653 299.3385505508253 0.7315234249350322
14.592719652461069 301.18694395411177 0.732691477230468
14.597947207414485 305.23102236665613 0.7359776294530466
14.603174762367901 310.01124866779 0.7406741783170221
14.608402317321318 318.7727817546991 0.7502258879416769
14.613629872274734 326.228434382982 0.7585439619929957
14.61885742722815 331.71360807015526 0.7639423729747703
14.624084982181566 333.9742298775948 0.7665703924015459
14.629312537134982 334.53132788642733 0.767100224600739
14.634540092088399 339.221119968332 0.7722348571750849
14.639767647041815 341.9432571373982 0.7740936615035681
14.644995201995231 342.31350717253986 0.7739499180301534
14.650222756948647 345.03822953579885 0.7763253211405199
14.655450311902063 343.820717661321 0.7746106523135344
14.66067786685548 346.00103676269276 0.7768793526245686
14.665905421808896 351.6369005106911 0.7831067218667723
14.671132976762312 352.6764431580308 0.7842960745295661
14.676360531715728 352.8229545249023 0.7843166240842492
14.681588086669144 352.5104755349296 0.7841943847686981
14.68681564162256 351.9841598985624 0.7847154623218245
14.692043196575977 352.5311821245344 0.7858369704669685
14.697270751529393 350.3528038216425 0.7829599689250146
14.70249830648281 352.543526065279 0.784439328684223
14.707725861436225 355.7728549418815 0.7872959953793927
14.712953416389642 357.53017268338647 0.7899004821254201
14.718180971343058 357.34399344108954 0.79022975128221
14.723408526296474 354.45095085779604 0.7861615896592425
14.72863608124989 348.2929677444477 0.7795478206010168
14.733863636203306 342.36581332585723 0.7730130704936894
14.739091191156723 339.49140147496564 0.7696126559554798
14.744318746110139 334.026027381708 0.7644454411344023
14.749546301063555 329.0757336412466 0.75892701796173
14.754773856016971 321.8717274743163 0.7509897444783957
14.760001410970387 316.2795089068316 0.7442867388904691
14.765228965923804 312.78406091001364 0.7396771919011357
14.77045652087722 309.53332233478005 0.7365035371079744
14.775684075830636 309.4864798009337 0.737776155300247
14.780911630784052 305.8553594254152 0.7351120292968625
14.786139185737468 304.9315337448037 0.7350045460935436
14.791366740690885 304.06180959790777 0.7346871135209555
14.7965942956443 303.01883230825905 0.7326322727932586
14.801821850597717 303.3459996415029 0.732373113101226
14.807049405551133 302.7469245662028 0.7297051896651146
14.81227696050455 304.92202608931694 0.7314352828536906
14.817504515457966 308.25898581962326 0.7360849803092169
14.822732070411382 309.1766243985574 0.7376182112126815
14.827959625364798 308.8241880828444 0.7378756966126304
14.833187180318214 310.9197286677549 0.7409135925909967
14.83841473527163 313.57311140272475 0.7433756473754923
14.843642290225047 313.17411113233754 0.7434141729327318
14.848869845178463 312.4544588277511 0.7414593935603981
14.854097400131879 312.6139748484846 0.7411264692624947
14.859324955085295 313.62027586937404 0.7426346122927161
14.864552510038711 316.8561043358674 0.7463338675428023
14.869780064992128 322.7128171369274 0.7537120181775855
14.875007619945544 327.61360799586896 0.7592330112950784
14.88023517489896 334.2297735914733 0.7657384501111724
14.885462729852376 335.0108533808898 0.7663822667208544
14.890690284805792 332.6985739366155 0.7637293451718662
14.895917839759209 333.2891424577749 0.7638832560747426
14.901145394712625 332.08334160621325 0.7627468408590566
14.906372949666041 332.3269982046262 0.7621878868266899
14.911600504619457 329.7223009676861 0.7591722787383542
14.916828059572873 329.4369620210772 0.7597745305163371
14.92205561452629 326.32492107096107 0.756923111888609
14.927283169479706 322.5748301187232 0.7531218603929504
14.932510724433122 318.44425743920203 0.748943267194146
14.937738279386538 316.04956169790967 0.7452467024720983
14.942965834339955 310.53310131439605 0.7394026344237296
14.94819338929337 305.5817531654205 0.7344127983765874
14.953420944246787 302.2994360230738 0.730537022299678
14.958648499200203 297.6448941615866 0.7266729348072442
14.96387605415362 294.9452501071906 0.7220623012878129
14.969103609107036 291.3203430525333 0.7178993277709758
14.974331164060452 290.6924339017514 0.7173458603106584
14.979558719013868 289.71198067656945 0.7172520451173875
14.984786273967284 288.7240136457568 0.7168975123707224
14.9900138289207 290.1220067385158 0.7191724266778166
14.995241383874117 292.23567682364063 0.7214991206967031
15.000468938827533 293.73714786110014 0.7218163873442682
15.005696493780949 294.19896399446014 0.7223537522582405
15.010924048734365 292.69737192292166 0.7200526877632202
15.016151603687781 292.45795988122364 0.7193460816107449
15.021379158641198 293.63458668883766 0.7205494788089107
15.026606713594614 292.99635294104854 0.7190343743709073
15.03183426854803 295.6017066308504 0.7220364903280195
15.037061823501446 297.74919812159254 0.7245896873078302
15.042289378454862 300.91631222269234 0.7287583544541628
15.047516933408279 302.0702568791277 0.7302495129838456
15.052744488361695 303.78309935264843 0.7318173923291883
15.057972043315111 307.0070583479283 0.7360266132691115
15.063199598268527 305.3987582163069 0.7337370773424711
15.068427153221943 308.43237999730246 0.7375875113065359
15.07365470817536 310.04540646871743 0.7399890751203606
15.078882263128776 309.66116661243603 0.7394235222988043
15.084109818082192 308.61243409863647 0.7386506760535219
15.089337373035608 308.2179420482097 0.7383005044552119
15.094564927989024 305.85420723017285 0.7353164705095177
15.09979248294244 303.4765200046351 0.7326907040722889
15.105020037895857 300.97121347354226 0.7305006404963703
15.110247592849273 299.0369677661534 0.7280164308917791
15.11547514780269 295.42736215830007 0.7231691868436242
15.120702702756105 295.9701612459833 0.724378911045645
15.125930257709522 295.7750181136278 0.7249392054219168
15.131157812662938 293.3791052002559 0.7228040944306819
15.136385367616354 293.8991565300776 0.7238669139522468
15.14161292256977 290.1904937484454 0.7177584477146713
15.146840477523186 289.7426245753461 0.7161688827347913
15.152068032476603 291.0216573186044 0.717772036308611
15.157295587430019 290.7743333233521 0.7177878591774608
15.162523142383435 289.06568083640803 0.7161925863190115
15.167750697336851 287.3970842442426 0.7137125800937242
15.172978252290267 285.26650928514226 0.7111552035468983
15.178205807243684 281.8107372707509 0.7075604367637012
15.1834333621971 277.3754282188167 0.7031016569615982
15.188660917150516 275.285259965098 0.7010781163777139
15.193888472103932 274.99058510841525 0.7007425686528926
15.199116027057348 275.4790828658734 0.700951291514884
15.204343582010765 276.6264246783887 0.7031749811819161
15.20957113696418 276.16866403914736 0.701555876851141
15.214798691917597 275.96053117400146 0.7010627967769939
15.220026246871013 277.6424591541466 0.702970133032498
15.22525380182443 278.87780169565104 0.7038675562854281
15.230481356777846 279.1967307797873 0.7050985778865332
15.235708911731262 278.0842036212584 0.7050853704288448
15.240936466684678 279.73938232452844 0.7080965426998453
15.246164021638094 281.01414260302556 0.7109118305485128
15.25139157659151 282.87377617268896 0.7121505574595379
15.256619131544927 282.7118270002284 0.7108063142846652
15.261846686498343 281.0335298388811 0.7085972735733419
15.267074241451759 281.64874949598266 0.7092611249388471
15.272301796405175 280.70040216540025 0.7092054082529824
15.277529351358591 280.0528356568528 0.708663424522673
15.282756906312008 279.4013755052601 0.7064595122166523
15.287984461265424 277.8523827526789 0.702870376171247
15.29321201621884 280.20175077260694 0.7058434630590988
15.298439571172256 281.602397341929 0.7069415139915621
15.303667126125672 281.2434388621576 0.7073835070471276
15.308894681079089 284.0312172470098 0.7114341633881547
15.314122236032505 285.0157197262184 0.7129906238646293
15.319349790985921 286.63959371010395 0.7157059182755755
15.324577345939337 291.14289623533966 0.720703653682663
15.329804900892753 291.0413028190467 0.7200520007087874
15.33503245584617 292.64862116911706 0.721013048185255
15.340260010799586 291.3033535001112 0.7186349197354268
15.345487565753002 292.36946149698787 0.7197335642893024
15.350715120706418 294.4401614249517 0.7228252044282703
15.355942675659835 295.8084023455936 0.7238396642367886
15.36117023061325 296.35473549248036 0.7256293886416615
15.366397785566667 293.7243787146968 0.7216794211524764
15.371625340520083 293.2665221769955 0.7205248702658256
15.3768528954735 292.52178271002975 0.7198585441875418
15.382080450426916 291.66404616531975 0.7187229368340047
15.387308005380332 294.90969940679554 0.723868907110238
15.392535560333748 293.47793528535055 0.7221388229283215
15.397763115287164 292.9744284857258 0.7293973117606257
15.40299067024058 292.4260321637119 0.7352368103183268
15.408218225193997 289.24056262126123 0.7360025035175881
15.413445780147413 288.05905832408615 0.7390092195239979
15.418673335100829 287.1943724588214 0.7419531919892556
15.423900890054245 287.20069843792436 0.7441228301078178
15.429128445007661 289.96397192789726 0.7504486440102257
15.434355999961078 290.6365838960987 0.7535286740379653
15.439583554914494 292.3172272858047 0.7585432334813389
15.44481110986791 292.48214197072554 0.7618244742740278
15.450038664821326 292.6053474630093 0.7641818875547575
15.455266219774742 289.6348253243683 0.7623498452303771
15.460493774728159 286.3029227949765 0.760321308547696
15.465721329681575 286.2536581678661 0.7626304352685238
15.470948884634991 289.17054457674163 0.7692003665369738
15.476176439588407 291.0127197449008 0.7747913268236174
15.481403994541823 292.80460478340143 0.7790786787107717
15.48663154949524 289.36767245671456 0.7757019095492619
15.491859104448656 288.987071379206 0.7749120916299734
15.497086659402072 286.60827478014437 0.7734137959500345
15.502314214355488 286.4715075656014 0.7744958629978982
15.507541769308904 287.888747145984 0.7790987780137278
15.51276932426232 285.777819090432 0.780660441065614
15.517996879215737 283.3234675600128 0.7790546920754684
15.523224434169153 280.20402228452633 0.7775307692991288
15.52845198912257 279.18502720212155 0.777507141859163
15.533679544075985 279.26525261790476 0.7802015732598361
15.538907099029402 278.7995872292802 0.7805280781885953
15.544134653982818 280.70125327243034 0.7857642264116365
15.549362208936234 282.77030536685396 0.7899289264405875
15.55458976388965 282.06749307684163 0.7913805220538283
15.559817318843066 279.55557388684235 0.7900739943812033
15.565044873796483 275.7055167621822 0.7849076319321341
15.570272428749899 274.06342533999975 0.7830595168317223
15.575499983703315 276.0228262644411 0.7866185750039414
15.580727538656731 278.8970031798146 0.7933516133013815
15.585955093610147 279.31986585352774 0.796829049463114
15.591182648563564 277.0236277280763 0.795305246212367
15.59641020351698 273.4714484655292 0.7914856569024549
15.601637758470396 272.53132417460995 0.7901365854186112
15.606865313423812 272.4683952721457 0.7928817606483789
15.612092868377228 271.0028822719903 0.7920867540617812
15.617320423330645 272.79693113314863 0.7965272720891622
15.62254797828406 270.27089951160104 0.794949598676915
15.627775533237477 268.42873638539834 0.7951587248146366
15.633003088190893 265.9633659771115 0.7931591404137772
15.63823064314431 263.23218872699687 0.7863403223059424
15.643458198097726 262.2495583800835 0.7726061804634065
15.648685753051142 264.6462206480035 0.7676981695695623
15.653913308004558 263.5916958682582 0.7625848556917224
15.659140862957974 263.62561477855076 0.7606097274118326
15.66436841791139 261.24865821982337 0.7552278970255537
15.669595972864807 258.99076357631094 0.7501638691270459
15.674823527818223 259.3434915912892 0.7475128285533287
15.680051082771639 257.88728010271353 0.7426995351420269
15.685278637725055 261.90962166173756 0.746655170307029
15.690506192678471 264.8249058270664 0.7497222518159641
15.695733747631888 266.78738433102467 0.7513093698281826
15.700961302585304 266.17632339527813 0.7491141545011879
15.70618885753872 265.2071089462208 0.7461376063894976
15.711416412492136 265.5503238175593 0.7445985399324607
15.716643967445552 270.8904479199876 0.7518909042698216
15.721871522398969 275.3695072495387 0.7589523296299796
15.727099077352385 275.4469878206417 0.759167485465781
15.732326632305801 273.6752699345386 0.7552907776802291
15.737554187259217 270.82551734641754 0.748502324665054
15.742781742212633 269.14911277758983 0.7436553958384655
15.74800929716605 271.48529469796256 0.7465927061368137
15.753236852119466 273.4665075610827 0.7495282775037874
15.758464407072882 276.84829295126104 0.7526775124003615
15.763691962026298 274.8964509128205 0.7481148503959222
15.768919516979715 275.05031176594053 0.7457114573675688
15.77414707193313 271.491679835495 0.7413984452397461
15.779374626886547 271.5238801851423 0.7412663302949941
15.784602181839963 272.28615501395274 0.742847612385952
15.78982973679338 275.3292594765501 0.7479937715361985
15.795057291746796 275.5864579821918 0.7477071101715987
15.800284846700212 275.74359773259715 0.7460961026450105
15.805512401653628 273.6037377232696 0.7408263971295145
15.810739956607044 273.05144710491726 0.7385528309936451
15.81596751156046 273.0122610200441 0.7390638722568016
15.821195066513877 271.81760676602113 0.7379800387457726
15.826422621467293 271.20933616268 0.7370953473412353
15.831650176420709 270.354654542265 0.7359079469766974
15.836877731374125 268.77716190074216 0.7318521053469366
15.842105286327541 267.3354224109712 0.730300394701319
15.847332841280958 267.27414194213685 0.7297442864169368
15.852560396234374 267.1144605052163 0.7294929547221665
15.85778795118779 266.58933144958775 0.728867809662073
15.863015506141206 266.7431251155722 0.7280835282816649
15.868243061094622 265.42746334901693 0.7252594054016095
15.873470616048039 264.52531138430055 0.7241558024726455
15.878698171001455 265.9575413840306 0.7259473173579574
15.883925725954871 266.11996919555975 0.7261170552010661
15.889153280908287 269.9852419305011 0.7307916976312422
15.894380835861703 273.93300403787276 0.7356978651994898
15.89960839081512 276.915675068901 0.7391350805980978
15.904835945768536 277.6311989122506 0.7388417782348572
15.910063500721952 275.7328067130793 0.7350643862715437
15.915291055675368 273.87085876567147 0.7322399220737578
15.920518610628784 273.29109476924003 0.7316604291989013
15.9257461655822 274.5970740488299 0.7336695783868643
15.930973720535617 272.33590855210423 0.7303835141937897
15.936201275489033 271.3544270581521 0.7297913697756329
15.94142883044245 270.25444592570955 0.7277178981288379
15.946656385395865 270.95665401996047 0.7283546513548373
15.951883940349282 269.1394129430385 0.7253800634846105
15.957111495302698 270.61472973953664 0.7259126970653945
15.962339050256114 269.9394721822608 0.7256298456425061
15.96756660520953 270.60233017186476 0.7267611642291354
15.972794160162946 269.90650239913714 0.7246383341879123
15.978021715116363 271.6576945610974 0.726551620081618
15.983249270069779 272.54098597309275 0.727400435529805
15.988476825023195 271.5350357607999 0.7273225923418353
15.993704379976611 270.1292715965949 0.7271761922357293
15.998931934930027 266.89837669127576 0.7218772657667964
16.004159489883442 266.12123946254593 0.7198373558648764
16.009387044836856 267.11916711382787 0.7224439140719843
16.01461459979027 267.5274790921273 0.723772465075001
16.019842154743685 268.1055921415736 0.7257902875943527
16.0250697096971 266.4221426856097 0.7223929077802558
16.030297264650514 264.6598577861131 0.7181861016506654
16.03552481960393 264.373310821888 0.7168436014450903
16.040752374557343 267.0330867282016 0.7201786309454234
16.045979929510757 269.40852237981676 0.7237238628384992
16.05120748446417 273.80507791291507 0.729212022290888
16.056435039417586 275.57755655794966 0.7308642919658125
16.061662594371 276.9535077337891 0.7319956939694909
16.066890149324415 280.9192599394263 0.7363507638660236
16.07211770427783 284.97197487860024 0.7416270030906723
16.077345259231244 288.11825774284495 0.7465682079935688
16.08257281418466 293.65985582411304 0.7527672233404108
16.087800369138073 295.8283252560087 0.753106015319176
16.093027924091487 298.25265971548805 0.7547671024856457
16.0982554790449 298.7328094205757 0.7544802994171195
16.103483033998316 303.7070351619938 0.7633770461242513
16.10871058895173 309.48239856684637 0.7710392460101257
16.113938143905145 312.78984945101917 0.7751432350216967
16.11916569885856 312.07369733598205 0.7732885506177829
16.124393253811974 308.1830465490516 0.7676928195270079
16.129620808765388 309.4172262103444 0.7701927354998688
16.134848363718802 309.17110407929204 0.7696867794466911
16.140075918672217 310.4958701935996 0.7708919007852304
16.14530347362563 309.76859983400414 0.77026084092295
16.150531028579046 307.8248579060161 0.767394107082276
16.15575858353246 308.7312564674378 0.7677091667828444
16.160986138485875 309.228331122514 0.768393488713733
16.16621369343929 308.13752822387215 0.7671046033135992
16.171441248392703 305.8921658894433 0.7652408405853984
16.176668803346118 302.3641240789047 0.7614322744499415
16.181896358299532 297.3564936960064 0.7553028004703106
16.187123913252947 295.7059399925743 0.753869971607047
16.19235146820636 290.9654614519983 0.7482006000477751
16.197579023159776 289.98117671740374 0.7470175363730637
16.20280657811319 283.18408163263945 0.7377525117286221
16.208034133066604 278.49651575824856 0.7325632257477332
16.21326168802002 272.5914272530544 0.7251871859479287
16.218489242973433 268.05306435691966 0.7197775998666831
16.223716797926848 267.230691108852 0.7191892268612863
16.228944352880262 267.06548944431466 0.7181182153458174
16.234171907833677 265.7979486145792 0.715658403032553
16.23939946278709 260.73074613414275 0.7081801335546776
16.244627017740505 256.421963959122 0.7036450640226658
16.24985457269392 253.50433260036067 0.7012965545249166
16.255082127647334 253.6008580839726 0.7012635596693704
16.26030968260075 249.8913248877759 0.6962457111506042
16.265537237554163 248.32947876785093 0.6945364779030646
16.270764792507578 245.21277128980435 0.691122549494068
16.275992347460992 243.94046351745766 0.6900337370786643
16.281219902414406 243.8810915750221 0.6904891420388758
16.28644745736782 245.2644835380701 0.692788695386708
16.291675012321235 245.70360912399505 0.6929925949601287
16.29690256727465 247.9214535309387 0.6934885715990953
16.302130122228064 245.98011919199743 0.6892169262705748
16.30735767718148 246.9540668724103 0.6907276404468365
16.312585232134893 246.03846591973652 0.6894674446347246
16.317812787088307 247.74391345361948 0.6910542180939845
16.323040342041722 248.29866420477754 0.6911878519472222
16.328267896995136 250.54942273571683 0.6950184955299002
16.33349545194855 248.72652999383973 0.691599942006496
16.338723006901965 247.63718485225652 0.6900495727254043
16.34395056185538 250.11416397303717 0.6921475494297019
16.349178116808794 251.73305320398973 0.694966623559317
16.35440567176221 256.6628301937035 0.7019610150409148
16.359633226715623 260.26081535408986 0.7061420410169441
16.364860781669037 263.3087240478511 0.7102036534740249
16.37008833662245 269.42458453210236 0.7174037863648469
16.375315891575866 271.5882310629608 0.7195883664436963
16.38054344652928 270.76384980622163 0.7177042240889062
16.385771001482695 270.405065777256 0.7158407711336175
16.39099855643611 270.6937767847795 0.7153847992982759
16.396226111389524 272.67809196436514 0.7170614441506188
16.401453666342938 276.25555835107826 0.7227423468175738
16.406681221296353 278.56311899973525 0.7271659769513267
16.411908776249767 279.84142857048397 0.7286616340083651
16.41713633120318 279.6691457071051 0.728058183234542
16.422363886156596 276.67819082411785 0.7231194595576549
16.42759144111001 273.40236482239874 0.7185747298089933
16.432818996063425 270.29639642231285 0.7142622291427908
16.43804655101684 267.20614418814614 0.7096178150338436
16.443274105970254 264.3716032415973 0.7059538052517121
16.448501660923668 261.6275207420584 0.7029311085475669
16.453729215877082 261.3693378053413 0.7027203291794896
16.458956770830497 259.7831949677508 0.7007815967678782
16.46418432578391 258.4324298833414 0.6997326504087917
16.469411880737326 257.1958058738529 0.6973348244379847
16.47463943569074 256.56957860762265 0.6971740815210165
16.479866990644155 253.6998531458884 0.6926063113798797
16.48509454559757 254.4859202342239 0.6932420727647547
16.490322100550983 254.91956816173231 0.6939635840208987
16.495549655504398 258.86149264787497 0.6994648134231308
16.500777210457812 259.38891469975863 0.7004441502233046
16.506004765411227 257.8738203921424 0.6975500726518334
16.51123232036464 256.05815691346413 0.6934456257229327
16.516459875318056 255.8919904310873 0.692430549371129
16.52168743027147 255.6565940662654 0.6933301515665086
16.526914985224884 255.2840091532764 0.694266214994593
16.5321425401783 257.1281115084983 0.6977400745016943
16.537370095131713 256.4790236069685 0.6957258277526317
16.542597650085128 255.45321716223506 0.6926814445432367
16.547825205038542 256.9811278423747 0.6944599820546309
16.553052759991957 257.52188343015035 0.696525994637258
16.55828031494537 255.0144684867348 0.6952108350234107
16.563507869898785 254.7372381682908 0.695288861326647
16.5687354248522 253.81204420168714 0.6939180372940819
16.573962979805614 255.05085844120381 0.6948614584881087
16.57919053475903 253.99529846121743 0.6924021059575486
16.584418089712443 252.2080657859279 0.6906745132210931
16.589645644665858 249.14026470459154 0.6867471336721664
16.594873199619272 245.4531221673788 0.6807587276209222
16.600100754572686 243.12929156267373 0.6767583572642181
16.6053283095261 243.36221968645964 0.675797154421636
16.610555864479515 243.37535196017924 0.6749435650444346
16.61578341943293 244.5744238910702 0.6763008621302162
16.621010974386344 244.81564625986707 0.6771714352377685
16.62623852933976 248.24593677892344 0.6829810026217427
16.631466084293173 250.8123048731476 0.6880890674762257
16.636693639246587 253.2786186163087 0.6912569761747787
16.641921194200002 250.89872852345235 0.6896700847269163
16.647148749153416 251.10144795112376 0.6891179021197178
16.65237630410683 250.3092169299778 0.6882834545500223
16.657603859060245 249.48972229678895 0.6858897322638697
16.66283141401366 244.8712606115036 0.6791107360348868
16.668058968967074 239.94133634246572 0.6715440646388304
16.67328652392049 235.16268475345092 0.6632769669648886
16.678514078873903 233.99357467008895 0.6614438800282844
16.683741633827317 237.15644667460415 0.6668275505294416
16.68896918878073 236.78558846041892 0.6665441929756011
16.694196743734146 236.10772005420313 0.6681715415092211
16.69942429868756 232.38001683555632 0.6618960591105654
16.704651853640975 232.02840809335802 0.6608865244748875
16.70987940859439 233.25445178034713 0.6609754335843017
16.715106963547804 237.17654260356056 0.6670408556433143
16.720334518501218 238.28027028544753 0.669243266203218
16.725562073454633 237.45175218648438 0.668955389935866
16.730789628408047 233.45112395646362 0.6636355841558212
16.73601718336146 232.07666514526275 0.6619108401914363
16.741244738314876 229.97402717014768 0.6584104185840389
16.74647229326829 228.7262673802722 0.6554045538587674
16.751699848221705 228.07216334713985 0.6551023367170737
16.75692740317512 225.71590558827228 0.6519681071183604
16.762154958128534 225.65426422286208 0.6506197512483415
16.767382513081948 224.20685170157824 0.6476863185648702
16.772610068035362 222.61490577573244 0.6443904128020862
16.777837622988777 225.29224261080688 0.6495940485542946
16.78306517794219 226.41635206500783 0.6529430486528015
16.788292732895606 226.88784538246097 0.6536810094397568
16.79352028784902 225.73647930527022 0.6522894049247243
16.798747842802435 223.65450688442974 0.6482536207495619
16.80397539775585 224.9301341333952 0.6502004001825196
16.809202952709263 226.7986999323423 0.6553011652884436
16.814430507662678 226.38671181257925 0.6551551752899455
16.819658062616092 224.98902749319214 0.652580773746414
16.824885617569507 222.36906521207524 0.6470042686413697
16.83011317252292 220.87232808360446 0.6437806768030342
16.835340727476336 222.86736676637375 0.647209451582939
16.84056828242975 223.62835253146116 0.649190966538093
16.845795837383164 225.1000467095299 0.6518105534465669
16.85102339233658 222.33369580674042 0.6470481637340759
16.856250947289993 221.5961839174922 0.6448156785098861
16.861478502243408 220.94665492165745 0.6452357725385149
16.866706057196822 218.83247676147437 0.641990872425629
16.871933612150237 217.92587631259516 0.6412848548999387
16.87716116710365 221.30539212555925 0.6452234020376608
16.882388722057065 222.68151820551105 0.6475440455515444
16.88761627701048 224.2776030319429 0.6511161056594628
16.892843831963894 222.56044677540373 0.6484416365474481
16.89807138691731 221.99063436880607 0.6484559460594644
16.903298941870723 221.16652522224555 0.6471983482896763
16.908526496824138 222.8486483083359 0.6491656060472595
16.913754051777552 222.31717653471983 0.6479290769892387
16.918981606730966 223.1863999308811 0.6480368022832412
16.92420916168438 222.1538504860488 0.6464981394273008
16.929436716637795 221.0010562529482 0.6457609648512792
16.93466427159121 218.9100082864611 0.6420354816897011
16.939891826544624 217.9004605952499 0.6402503816942378
16.94511938149804 217.4622240992733 0.6399981032737919
16.950346936451453 218.23781213035403 0.642395805225005
16.955574491404867 217.95382707022688 0.642310764618089
16.960802046358282 216.68694771597217 0.6395538468077268
16.966029601311696 215.95061492655628 0.6375909293403274
16.97125715626511 216.79097690593 0.6386945531241188
16.976484711218525 216.35707178463142 0.6379868460983842
16.98171226617194 216.24056810481272 0.6385668689670277
16.986939821125354 215.2380859956854 0.6378841309304641
16.99216737607877 213.81339981455542 0.6366306923265547
16.997394931032183 214.89079485983603 0.6367092342005786
17.002622485985597 217.22095468512046 0.6383117005460378
17.00785004093901 220.389829698395 0.6403695395635117
17.013077595892426 224.42973830605533 0.6447487458847606
17.01830515084584 221.97880851832406 0.6411629676903396
17.023532705799255 222.55661536487224 0.6415639423071896
17.02876026075267 220.5037899601759 0.640133673112481
17.033987815706084 220.153197172237 0.6400376202772026
17.039215370659498 218.648651575946 0.6399529788542162
17.044442925612913 219.722614874846 0.6432474217469456
17.049670480566327 221.15823406626225 0.6448544166463095
17.05489803551974 220.78356820600786 0.6442006413881175
17.060125590473156 223.23466005668266 0.6453912010529903
17.06535314542657 220.92851704097566 0.6425678700525491
17.070580700379985 223.351287636099 0.6457131703848608
17.0758082553334 223.661113652815 0.6453156495721241
17.081035810286814 224.20406762386074 0.6468491176614201
17.086263365240228 224.997910140519 0.6479497516564873
17.091490920193642 225.17177126829054 0.6480469158361902
17.096718475147057 225.05177747244613 0.6484153799901143
17.10194603010047 224.0459440733774 0.6472839779734407
17.107173585053886 223.90924250408517 0.647430137925105
17.1124011400073 224.10962288661958 0.6477124098586468
17.117628694960715 224.80277508184227 0.6486385850728511
17.12285624991413 224.61313909279102 0.6484223124364875
17.128083804867543 225.85541000359228 0.6495345034725418
17.133311359820958 227.2495807382768 0.6507671724988234
17.138538914774372 227.974003638567 0.6512935141354318
17.143766469727787 228.842294509921 0.6523117572563247
17.1489940246812 229.87240891609042 0.654405794623965
17.154221579634616 231.01970628381787 0.6567245781897488
17.15944913458803 229.81467642089817 0.6544125798187522
17.164676689541444 231.8872116092387 0.6563517320132968
17.16990424449486 234.30060634112124 0.6582496157244973
17.175131799448273 240.84513284734763 0.6665902949167427
17.180359354401688 243.810783896102 0.6696232146211925
17.185586909355102 242.97866336237595 0.6674374609910104
17.190814464308517 244.02391275317473 0.6669790527105761
17.19604201926193 245.80062795306483 0.6697256551860783
17.201269574215345 246.18322834213492 0.6711209586519712
17.20649712916876 246.323701569311 0.6730474388338646
17.211724684122174 246.62902620948338 0.6740508883349174
17.21695223907559 246.66481168197242 0.6734337863459217
17.222179794029003 248.4335458134363 0.674862779243808
17.227407348982418 249.52520500466733 0.676184960982779
17.232634903935832 251.32167212149903 0.6791654796521387
17.237862458889246 250.67829384422447 0.6779814822542746
17.24309001384266 248.80514294768278 0.6767643118251496
17.248317568796075 245.0437833253208 0.6720338606184783
17.25354512374949 243.81551804046717 0.6704530283401013
17.258772678702904 241.91405261460585 0.6675453619759306
17.26400023365632 243.05907210611008 0.669094820608369
17.269227788609733 241.76677368846646 0.6687148758591436
17.274455343563147 236.78259177491356 0.6638368270341477
17.279682898516562 234.22474685261162 0.6607117495449324
17.284910453469976 233.77074588706685 0.6579061183663208
17.29013800842339 236.03281322095157 0.6584993655482535
17.295365563376805 238.88154235635164 0.6612352483921785
17.30059311833022 239.11777781957136 0.6630727271990071
17.305820673283634 240.24295543211923 0.665349982557838
17.31104822823705 240.09197146676465 0.6647148185278325
17.316275783190463 240.1501309149136 0.6628561744215589
17.321503338143877 238.88934103021907 0.6606769531369715
17.32673089309729 237.74824915423412 0.6596140294130385
17.331958448050706 238.31635478437232 0.6611608919065364
17.33718600300412 241.13232774666136 0.6659014219609422
17.342413557957535 241.80408176543847 0.666373940277226
17.34764111291095 241.63141243508207 0.6657192102793681
17.352868667864364 241.57965074293233 0.6651173532459603
17.358096222817778 242.66965372981792 0.667560243666655
17.363323777771193 240.43875671496653 0.6656070859655971
17.368551332724607 239.99768924895088 0.6640599282829392
17.37377888767802 238.947551927661 0.6609587834465923
17.379006442631436 240.90219256065353 0.6629977519822227
17.38423399758485 239.35658934525665 0.6612827828490725
17.389461552538265 237.4684950399309 0.6594500044785762
17.39468910749168 235.51622906348496 0.657923290373779
17.399916662445094 235.23346729001696 0.6560098107346325
17.405144217398508 236.22210853634073 0.6563291406505051
17.410371772351922 235.30589551095358 0.6556459487199073
17.415599327305337 235.67812580283496 0.6571425345924576
17.42082688225875 233.6844056353152 0.6553361879198122
17.426054437212166 234.17856855484362 0.6557134983174986
17.43128199216558 235.24190922415036 0.6570458949075606
17.436509547118995 235.56941594232973 0.6574446629815673
17.44173710207241 237.8665086827644 0.6610075574333101
17.446964657025823 237.4576159683519 0.6616529816567283
17.452192211979238 238.18752583487176 0.6644836351989496
17.457419766932652 236.15610875248854 0.6615897592733445
17.462647321886067 236.0780383464983 0.6602310581365747
17.46787487683948 240.48192996839916 0.6648255389067104
17.473102431792896 241.12734821581643 0.6654189827923215
17.47832998674631 240.6151884564273 0.6662247891433901
17.483557541699724 238.94538263527957 0.6646168253992363
17.48878509665314 238.26590305409093 0.6629720783207186
17.494012651606553 239.95467404127956 0.6646552106158168
17.499240206559968 243.19736536083113 0.6678963952722532
17.504467761513382 243.67947684965904 0.6684741675230202
17.509695316466797 244.60918757586128 0.6692885312371745
17.51492287142021 242.2508678151145 0.6670517192356646
17.520150426373625 241.6653741585871 0.6670249229698542
17.52537798132704 243.2387276618562 0.6681692729024354
17.530605536280454 243.58103652059737 0.6684354222409837
17.53583309123387 243.45200848462346 0.6671644364908308
17.541060646187283 241.24855509123327 0.6645350634046268
17.546288201140698 241.49461855930707 0.66451432818967
17.551515756094112 242.66449841440053 0.6650767375806212
17.556743311047526 247.67522769354179 0.6716100937930818
17.56197086600094 248.04855125481507 0.6718817470201228
17.567198420954355 249.63040183270454 0.6743183489285006
17.57242597590777 248.571970214602 0.6735461896727147
17.577653530861184 244.72149728443355 0.6683035482625251
17.5828810858146 241.4214474794617 0.6644845559558195
17.588108640768013 240.2961336085746 0.6636383326250338
17.593336195721427 243.64993944402525 0.6698547198097694
17.598563750674842 250.27471067191848 0.6789090961043522
17.603791305628256 254.26915265512184 0.684863746716572
17.60901886058167 254.5358124167775 0.6825032075358128
17.614246415535085 256.2683335892554 0.6831850272293553
17.6194739704885 257.3381712122447 0.6838619888433266
17.624701525441914 256.3362088851607 0.6822934627803463
17.62992908039533 259.8310209190953 0.686687692121655
17.635156635348743 259.777206486845 0.6863446801306535
17.640384190302157 262.937336321157 0.6890903301744968
17.64561174525557 262.36526627319716 0.6871118140893767
17.650839300208986 264.18882013637176 0.689490422247019
17.6560668551624 264.57979078890173 0.6899092427772181
17.661294410115815 265.5191460864238 0.6912640916792471
17.66652196506923 268.9320268948511 0.6966778186652068
17.671749520022644 271.32178067300447 0.7005261932159691
17.676977074976058 274.47515399107834 0.7048468680453673
17.682204629929473 277.6578995931297 0.708650638019623
17.687432184882887 282.56162748852466 0.7135217067457891
17.6926597398363 286.0606438956957 0.7174493419153228
17.697887294789716 290.16212642261166 0.7222066323683248
17.70311484974313 290.4626350795761 0.722223109364012
17.708342404696545 289.9001643461696 0.7207648415987152
17.71356995964996 289.4168247986523 0.7204824010465479
17.718797514603374 289.61439497203264 0.7212601108442493
17.724025069556788 294.1759525510308 0.7273851165519708
17.729252624510202 296.7746913243409 0.7305888818396366
17.734480179463617 298.49923235528314 0.7313333798783611
17.73970773441703 298.54188133486036 0.731614845177935
17.744935289370446 299.5633648734503 0.7324537281899004
17.75016284432386 302.75119701521015 0.7361613846291434
17.755390399277275 306.7626121088489 0.7406629623373655
17.76061795423069 307.318204364496 0.740885543504201
17.765845509184103 303.9016587369924 0.7372286585305996
17.771073064137518 302.1166619744484 0.735264980113767
17.776300619090932 298.0522484654672 0.730446782168568
17.781528174044347 294.4010849783051 0.7254353424669504
17.78675572899776 289.0410818963709 0.7188467110323528
17.791983283951176 284.50862257400195 0.7132089882158948
17.79721083890459 279.5308013003678 0.7075501974401065
17.802438393858004 274.53359055814104 0.7025996703068675
17.80766594881142 271.7315161611718 0.6994928928347316
17.812893503764833 268.5461010318506 0.6974817050384455
17.818121058718248 265.38661991343184 0.6934236398600673
17.823348613671662 263.99235406647875 0.691515316536301
17.828576168625077 262.76089412381367 0.6887663123832863
17.83380372357849 260.0847409705129 0.6853574535985097
17.839031278531905 254.31201206893093 0.6777218471452232
17.84425883348532 251.36352119820816 0.6747079599935168
17.849486388438734 253.18235259972627 0.6776644391666427
17.85471394339215 255.09408455429724 0.6807856474200006
17.859941498345563 256.0758942057585 0.6821582434207191
17.865169053298978 253.7074066701755 0.6788834590179973
17.870396608252392 254.66022895569049 0.6802874547567892
17.875624163205806 257.53603455530987 0.6835460892925144
17.88085171815922 262.30613098530324 0.6901311503834672
17.886079273112635 264.706277426772 0.6921384069786775
17.89130682806605 266.7405829925727 0.6936931164358391
17.896534383019464 267.69657021717165 0.6941645280502058
17.90176193797288 274.32462417545617 0.7015789361312466
17.906989492926293 281.99503250057666 0.7113176147309708
17.912217047879707 288.46365516422566 0.7194252013846633
17.917444602833122 294.719618773358 0.7266757230838643
17.922672157786536 297.7706993876122 0.7294403541954612
17.92789971273995 301.7413660546585 0.7336435481556965
17.933127267693365 311.3672536003431 0.7444494963053333
17.93835482264678 314.7080285676838 0.748833890555909
17.943582377600194 314.64307527308017 0.7484489106598583
17.94880993255361 312.0982536288531 0.7455394827403852
17.954037487507023 307.27413325282726 0.740845059424955
17.959265042460437 303.7026763267427 0.7368001071686074
17.96449259741385 298.02289504608945 0.73097415155011
17.969720152367266 291.5363862764013 0.7238399898791442
17.97494770732068 283.89977659556126 0.714286684880962
17.980175262274095 278.2288425395885 0.7082801614443968
17.98540281722751 275.48949560183877 0.7048075613535321
17.990630372180924 272.9319703232956 0.7030782706010077
17.995857927134338 270.04306890136496 0.6994258003968709
18.001085482087753 264.690419288587 0.6919878757079896
18.006313037041167 260.6452212925811 0.6870892824927395
18.01154059199458 255.77320682922013 0.6804829988691887
18.016768146947996 255.78170447278606 0.6802498011050936
18.02199570190141 255.15238673568487 0.6798584272712365
18.027223256854825 253.82134387044593 0.6782828057160756
18.03245081180824 250.07246645257774 0.6738719837657722
18.037678366761654 248.82691304037448 0.6717732553826484
18.042905921715068 248.21978991913366 0.6706416325159908
18.048133476668482 247.42885341224755 0.6698250767442011
18.053361031621897 248.36192910451115 0.670868435417401
18.05858858657531 249.41919511653904 0.6725039898647658
18.063816141528726 248.73098470673114 0.672606044103244
18.06904369648214 244.9553836744065 0.6672012579841019
18.074271251435555 245.34779827092507 0.6677056282930826
18.07949880638897 246.39215952368338 0.6679554404814416
18.084726361342383 249.86625712306363 0.6710162764385328
18.089953916295798 251.70763685293875 0.6749618348063142
18.095181471249212 250.895309314099 0.6749289020631165
18.100409026202627 252.72035850187785 0.6778377547753921
18.10563658115604 253.82783068755404 0.6785205891425421
18.110864136109456 256.2057969988304 0.6795287932623921
18.11609169106287 261.67952853380683 0.6856584387898826
18.121319246016284 266.7304335130385 0.6921530973484683
18.1265468009697 271.5713023643356 0.6979906784448278
18.131774355923113 273.86065347555984 0.7015816215479234
18.137001910876528 274.1737313356994 0.7019441549119189
18.142229465829942 277.3645756284703 0.7062632204069005
18.147457020783357 278.7603068586006 0.7082643923566583
18.15268457573677 282.86987043245847 0.7132421409857606
18.157912130690185 285.96327200988196 0.7175033482611625
18.1631396856436 285.3868477558864 0.7162838825416831
18.168367240597014 291.31790378030246 0.722960989047567
18.17359479555043 294.48178455621894 0.7263140974646944
18.178822350503843 301.1054328201197 0.7332522370365328
18.184049905457258 305.075709888745 0.7372224151250835
18.189277460410672 311.69865008360904 0.7442715717983406
18.194505015364086 319.27150600718625 0.7528580506105281
18.1997325703175 321.5755659570546 0.7563030587297191
18.204960125270915 325.65949862447684 0.7611491377400255
18.21018768022433 326.4736240433359 0.7625337111159796
18.215415235177744 329.7398161351057 0.7656901192434139
18.22064279013116 333.5658540634848 0.7696079299830043
18.225870345084573 339.24368021597223 0.7757353860210645
18.231097900037987 344.4979581979512 0.7816507470972804
18.236325454991402 351.10802558499057 0.7890712989182679
18.241553009944816 355.2932582882662 0.7940622794606198
18.24678056489823 359.36317041254983 0.7980952437006186
18.252008119851645 358.97516740467273 0.7979756896278378
18.25723567480506 359.654604812423 0.7979155416884521
18.262463229758474 361.49459949105614 0.7998297987706099
18.26769078471189 361.17760467608815 0.7998313302888778
18.272918339665303 355.7356654311915 0.7940843160974189
18.278145894618717 345.9898035906347 0.7833427872440188
18.28337344957213 334.08497721211165 0.7706820979821324
18.288601004525546 326.82681977775405 0.7624299920793071
18.29382855947896 320.97866126423116 0.7561206928812534
18.299056114432375 313.45881834623486 0.747061222460598
18.30428366938579 304.3274594077848 0.7359942433735414
18.309511224339204 297.5062954060771 0.7282508783998524
18.314738779292618 290.8319599241989 0.7203144678761073
18.319966334246033 285.63236639577974 0.715424017297106
18.325193889199447 278.96501179760907 0.706970081719668
18.33042144415286 274.3774857039591 0.7019657569698122
18.335648999106276 274.39069403368694 0.7024103460915051
18.34087655405969 273.35860914508214 0.70161523770072
18.346104109013105 271.59094452564534 0.699215226022016
18.35133166396652 268.8485684022518 0.6950254669135231
18.356559218919934 268.23543234482 0.6935246610104339
18.361786773873348 266.79118849334765 0.6915686589454222
18.367014328826762 266.3569830417063 0.6906202391964809
18.372241883780177 263.6673447998939 0.6865323219317606
18.37746943873359 264.727984770496 0.6878415851893515
18.382696993687006 262.2892707103806 0.684173970021347
18.38792454864042 266.7493565746523 0.6927120432522932
18.393152103593835 269.5054222389875 0.7078535627139758
18.39837965854725 273.25031313638743 0.7200795257000484
18.403607213500663 274.79729145315287 0.7270474797804958
18.408834768454078 277.28183543288395 0.7345372047815332
18.414062323407492 281.8667258447677 0.7439777681895452
18.419289878360907 288.41252624728565 0.7559169748205136
18.42451743331432 292.6192207615531 0.763943938852597
18.429744988267736 293.4280517874127 0.7679559826771285
18.43497254322115 290.0946425373379 0.7661128494144307
18.440200098174564 286.5100895954598 0.763942702318666
18.44542765312798 283.37736535728374 0.7632217099842412
18.450655208081393 282.4280757852518 0.7652388850393524
18.455882763034808 280.4029915544507 0.7665617648314915
18.461110317988222 280.89276468982126 0.7703364453114584
18.466337872941637 278.93327745343635 0.7700557492290262
18.47156542789505 277.5836579298427 0.7694664875540306
18.476792982848465 272.69774542758785 0.7640706690583944
18.48202053780188 274.6817722279184 0.7698046525801089
18.487248092755294 276.36813554889574 0.7746938853130805
18.49247564770871 280.47572903414544 0.78394322962512
18.497703202662123 280.68908971286794 0.7874245205848178
18.502930757615538 278.81466043557606 0.7852725112621651
18.508158312568952 274.7362988667996 0.781305229281945
18.513385867522366 271.54984895122726 0.7785813762306432
18.51861342247578 271.1335154042934 0.7800542308144451
18.523840977429195 272.1038635270471 0.7850201264692568
18.52906853238261 276.12643600753336 0.793016592577429
18.534296087336024 277.2684827171435 0.7962903300126353
18.53952364228944 276.4589534260457 0.7974463426053094
18.544751197242853 271.9653576148973 0.7916506689745721
18.549978752196267 271.9143001749806 0.793938957440399
18.555206307149682 270.18916126818584 0.795236220934209
18.560433862103096 273.5189173206127 0.8024678737274806
18.56566141705651 275.9206770551591 0.8076236691817077
18.570888972009925 276.3017641132588 0.8080039538178447
18.57611652696334 279.3154708763635 0.8132440510971868
18.581344081916754 279.4106814202947 0.8155205919747548
18.58657163687017 279.2312149064648 0.8179520756658368
18.591799191823583 280.71063833078847 0.8231846842690348
18.597026746776997 283.5359947122821 0.829115820240728
18.60225430173041 286.2758086772854 0.8340214331034134
18.607481856683826 283.2859885012368 0.8303127192914055
18.61270941163724 279.12885764582575 0.8248196655218892
18.617936966590655 277.1235712060018 0.8222680840739772
18.62316452154407 279.90369040633755 0.8255525214205733
18.628392076497484 286.7098058850068 0.8189498041112734
18.633619631450898 290.20209069152963 0.8148279936299592
18.638847186404313 293.5396579420022 0.8134439412695621
18.644074741357727 297.4515946796721 0.8143101819335633
18.64930229631114 298.0390998922835 0.8125944615511702
18.654529851264556 301.380378346693 0.8123348892487727
18.65975740621797 307.6267794003215 0.8178803585823353
18.664984961171385 311.2387334147931 0.8193127123632947
18.6702125161248 312.9574520532409 0.8181592257802071
18.675440071078214 318.34619197116115 0.823527552117066
18.680667626031628 321.9924659664954 0.8252350521535331
18.685895180985042 328.7720361639378 0.8315080051461956
18.691122735938457 333.5888652243752 0.8360172124119253
18.69635029089187 337.2709723957644 0.8376346910077637
18.701577845845286 338.76815415132256 0.8376049799372658
18.7068054007987 343.59159139043146 0.8417378566729046
18.712032955752115 348.2878337931245 0.8453170200162707
18.71726051070553 354.1228581100816 0.8511432764962774
18.722488065658943 357.99902665008335 0.8543476723474241
18.727715620612358 356.8838199674018 0.8524708342848903
18.732943175565772 357.38182654998934 0.8518019372746329
18.738170730519187 357.0734349325333 0.8496054657926989
18.7433982854726 355.675179378959 0.8468259898678705
18.748625840426016 354.58633618479075 0.8439171435051874
18.75385339537943 352.09719989035017 0.8397424137131266
18.759080950332844 346.89146889803794 0.8327402383722847
18.76430850528626 344.62277979927705 0.8292229466639857
18.769536060239673 342.92647670455204 0.827253200293936
18.774763615193088 338.91889908949497 0.8216652976595188
18.779991170146502 332.7295401781183 0.812356157549524
18.785218725099917 327.7161065233731 0.804830313347349
18.79044628005333 323.6614526065901 0.7983543742102058
18.795673835006745 321.23726702654733 0.7943431877086621
18.80090138996016 316.27882280372427 0.7879458057068668
18.806128944913574 313.26552864244917 0.7834888569270481
18.81135649986699 309.3876295251552 0.7787756396706434
18.816584054820403 310.4657486528423 0.780048282671756
18.821811609773818 312.86266599646876 0.7825100001705723
18.827039164727232 315.9903477858604 0.7860737740988714
18.832266719680646 314.1767082120609 0.783599261177045
18.83749427463406 308.6528223824926 0.7769089705108395
18.842721829587475 304.5676838872636 0.7723730950890944
18.84794938454089 300.35091043112556 0.7664305106208196
18.853176939494304 295.0286521436262 0.7591736318084578
18.85840449444772 291.32811501177423 0.753463411213227
18.863632049401133 287.1422887557766 0.7483345762617014
18.868859604354547 286.8779254004942 0.7480097172489742
18.87408715930796 287.8001043268821 0.7483802186246171
18.879314714261376 285.5365362616191 0.7447337331044586
18.88454226921479 283.0585418118493 0.7415322187099541
18.889769824168205 279.8065038398995 0.7370303226775082
18.89499737912162 278.7176455856392 0.7354511634419049
18.900224934075034 279.2831460072612 0.7360043646610578
18.90545248902845 275.96198315040897 0.7319797577676198
18.910680043981863 275.1355257070007 0.7312548061585759
18.915907598935277 275.166492697639 0.7313365143886588
18.92113515388869 275.9375874761874 0.7312371112796514
18.926362708842106 274.21789064059993 0.7287159908088136
18.93159026379552 271.4715948837308 0.7239771450167777
18.936817818748935 268.2112963318401 0.7203606012697523
18.94204537370235 268.038461238106 0.7196448800466401
18.947272928655764 271.492728886847 0.7242508318106714
18.952500483609178 274.83450685197585 0.7272511811574501
18.957728038562593 275.424563019266 0.727788862745846
18.962955593516007 271.54933479455786 0.7231596946993777
18.96818314846942 267.9280575006102 0.717975583668616
18.973410703422836 265.24174690851714 0.7131300556418707
18.97863825837625 265.79434775847335 0.7123101300428347
18.983865813329665 267.280293603706 0.7136461432777702
18.98909336828308 268.34956054313614 0.7153968434297459
18.994320923236494 268.3816899286109 0.7153923057068154
18.999548478189908 268.20600933557415 0.7152094439757509
19.004776033143322 267.0231375562555 0.7146198053789778
19.010003588096737 270.8557624502272 0.7197335330617574
19.01523114305015 274.40467111858305 0.7239788441255945
19.020458698003566 275.676047439018 0.7246330849731191
19.02568625295698 271.79157826537426 0.7188588614931356
19.030913807910395 272.88289586848555 0.7209836764902281
19.03614136286381 275.3318754626757 0.7239707806856368
19.041368917817223 278.58395987566263 0.7275538940160658
19.046596472770638 277.63575096014824 0.7255222185834255
19.051824027724052 276.66394379450946 0.7246293070618094
19.057051582677467 277.69668619924425 0.7249743639630176
19.06227913763088 277.6624970994556 0.7241791752930437
19.067506692584296 278.2071935353767 0.7238898127345762
19.07273424753771 279.3495862003525 0.7243611732684557
19.077961802491124 280.24450123851096 0.7261432995476117
19.08318935744454 280.2736407858401 0.7253676022147909
19.088416912397953 281.74141101290473 0.7287481796712552
19.093644467351368 282.22361438165404 0.729636146761384
19.098872022304782 280.52851622986657 0.7267894230041887
19.104099577258197 280.71112614164326 0.7272465231912645
19.10932713221161 279.93686658758554 0.7253233536986907
19.114554687165025 279.468247847789 0.725543034694096
19.11978224211844 276.7866870023149 0.722135796465089
19.125009797071854 274.4551863472757 0.7177528456307867
19.13023735202527 273.65865162715113 0.716273851135557
19.135464906978683 270.6816505661974 0.7123374703144038
19.140692461932098 266.3703217954111 0.7072721383442252
19.145920016885512 265.4041490213022 0.7064382304264191
19.151147571838926 263.1400817828254 0.7031755521298689
19.15637512679234 266.9501166812202 0.7078352032245052
19.161602681745755 266.66187279025854 0.7083333458945619
19.16683023669917 266.50849025208134 0.706961297082455
19.172057791652584 266.87149819101427 0.7072133842134996
19.177285346606 266.7145610605801 0.7079618886075869
19.182512901559413 268.4155412988855 0.7106730748368161
19.187740456512827 266.9246844876263 0.7091974097496229
19.19296801146624 264.7903951029843 0.7051547500544559
19.198195566419656 262.77689109847864 0.7016691425640028
19.20342312137307 262.0747627117393 0.7004306165528317
19.208650676326485 260.18521026634664 0.6976462615299125
19.2138782312799 259.5175219366796 0.6969528575323777
19.219105786233314 258.00923632119475 0.6948950352950707
19.22433334118673 259.7846697781045 0.6978448969130843
19.229560896140143 262.57252009777466 0.7029330059757889
19.234788451093557 265.83373258501484 0.7072404089120051
19.24001600604697 265.5472330282153 0.7075391547233328
19.245243561000386 266.33888483220903 0.70836782368825
19.2504711159538 265.1356321990196 0.7057902858456148
19.255698670907215 267.93700659499683 0.709654077032811
19.26092622586063 267.07650473066894 0.7080694397519363
19.266153780814044 267.8707199047733 0.7091901998991239
19.271381335767458 265.0980388550631 0.705610701937903
19.276608890720873 265.55928118583284 0.7045235762868814
19.281836445674287 266.81846990269844 0.7057074942790469
19.2870640006277 270.2593807752385 0.710493890643234
19.292291555581116 270.90450867173286 0.7107681925507734
19.29751911053453 268.2959879712241 0.7065362832291858
19.302746665487945 265.17761295477635 0.7012120510642625
19.30797422044136 268.60945417307147 0.7050777199190318
19.313201775394774 274.7042739141013 0.7142524191593835
19.318429330348188 277.76145813719756 0.717568058044778
19.323656885301602 278.7708915227138 0.7183108957248378
19.328884440255017 281.66786607027376 0.7209265094491459
19.33411199520843 286.3362274827101 0.7260847356243647
19.339339550161846 289.33914935469386 0.7303406302186221
19.34456710511526 290.4299484325444 0.730798888636372
19.349794660068675 293.0694351155015 0.7346739461148721
19.35502221502209 296.7903379698024 0.7397666979148336
19.360249769975503 298.69081791376607 0.7424779126758086
19.365477324928918 302.7290681803515 0.7467032542090128
19.370704879882332 307.9197445895025 0.7522728154373876
19.375932434835747 313.91275384180176 0.7592749157404036
19.38115998978916 318.3266368304889 0.7646156353715243
19.386387544742576 319.4893027427371 0.7649281883884532
19.39161509969599 323.04266853691604 0.7691418468918461
19.396842654649404 326.0625766329786 0.7714086413780346
19.40207020960282 328.1675602178186 0.7736076933246747
19.407297764556233 330.8550040137603 0.777428475884426
19.412525319509648 333.0384470949529 0.7798588218328891
19.417752874463062 332.62408419680315 0.7798748005367913
19.422980429416477 330.6912817612671 0.777028344275515
19.42820798436989 331.26655952370584 0.7772056796080186
19.433435539323305 331.69847666326785 0.7782293067167152
19.43866309427672 330.50715651700943 0.7772005348363482
19.443890649230134 329.5575641640301 0.7770009610546377
19.44911820418355 329.5131613691435 0.7767985342478828
19.454345759136963 331.74992037655545 0.7788939604370259
19.459573314090377 334.92883847326203 0.7825856890208761
19.464800869043792 337.8658448423363 0.7855076890549977
19.470028423997206 338.0151359002734 0.7856673479773848
19.47525597895062 336.43151393338644 0.7835392467636361
19.480483533904035 334.45232964914214 0.7806927100112946
19.48571108885745 336.80922552929513 0.7835034350615452
19.490938643810864 338.86993934978324 0.7857788894176958
19.49616619876428 337.3302520986414 0.7834836218845019
19.501393753717693 334.53012488009483 0.7799235283183652
19.506621308671107 335.4904458701273 0.7803592605525885
19.51184886362452 337.7522229527144 0.7840093315196934
19.517076418577936 341.12685790765954 0.7883938875521834
19.52230397353135 341.4418081689581 0.7883428346227485
19.527531528484765 344.9924643176923 0.792723326841324
19.53275908343818 345.34867567745323 0.7926288001074974
19.537986638391594 346.84396181206574 0.7940028100080816
19.54321419334501 346.6710509602659 0.7935141681221488
19.548441748298423 350.32581536153896 0.7972190508078391
19.553669303251837 352.20575289743704 0.7993579729506981
19.55889685820525 358.46921296848404 0.8068099051891582
19.564124413158666 359.9394283253938 0.8080751471319417
19.56935196811208 360.7422723710545 0.8087350742463449
19.574579523065495 362.8871067563959 0.8107175778947442
19.57980707801891 365.3007076391691 0.8126108344277057
19.585034632972324 367.6190795843029 0.8153431590940926
19.590262187925738 370.2926744739585 0.8181597059523691
19.595489742879153 372.80293206316304 0.821299198361664
19.600717297832567 376.6530609626097 0.8256240781185655
19.60594485278598 378.6076929510508 0.828345359465914
19.611172407739396 379.3619636092598 0.8295004438877336
19.61639996269281 377.6874283387251 0.8277245872292571
19.621627517646225 377.51459123244496 0.8270824517777309
19.62685507259964 377.08936826540275 0.8264265187292638
19.632082627553054 376.8148815158825 0.8256984750428538
19.637310182506468 372.54590843490996 0.8210360815505758
19.642537737459882 371.00126439430846 0.8189085449098026
19.647765292413297 369.3027161293772 0.8166455085806966
19.65299284736671 373.83662220844997 0.8212634338277192
19.658220402320126 378.6422197829399 0.82630466890004
19.66344795727354 380.24006886619463 0.8286913661498891
19.668675512226955 380.3376727804449 0.8290060306232994
19.67390306718037 381.82708587757173 0.830213226311232
19.679130622133783 389.22548047692084 0.8378497767863486
19.684358177087198 394.5621601341325 0.8434534351615882
19.689585732040612 396.33657345556804 0.8453916856880017
19.694813286994027 396.14548347346897 0.845420058258971
19.70004084194744 396.0518432270478 0.8451277948523429
19.705268396900856 394.2558643722063 0.8427101812990971
19.71049595185427 393.5656011563438 0.8422485859125489
19.715723506807684 388.7360707564023 0.8364804446749353
19.7209510617611 383.955952295435 0.8317828522162263
19.726178616714513 379.5401604855308 0.8268225394279163
19.731406171667928 375.46716216959965 0.8222940839090035
19.736633726621342 371.6021784533752 0.8186868763846487
19.741861281574757 364.764213054235 0.8107406964118807
19.74708883652817 358.67214276986664 0.8041365293768732
19.752316391481585 354.1467871023228 0.7987926639930043
19.757543946435 350.6862609689389 0.7946370090270394
19.762771501388414 345.7383027721622 0.7890663031382682
19.76799905634183 341.4833622204656 0.7842526600608475
19.773226611295243 338.8724357456912 0.7819170262610222
19.778454166248657 338.9055163720427 0.7823033148967914
19.783681721202072 335.6851005540132 0.7783821527015574
19.788909276155486 331.2581814417608 0.7734537702142841
19.7941368311089 325.8915540755615 0.7668557071640547
19.799364386062315 322.63464318758787 0.7624981442675807
19.80459194101573 319.75278822238795 0.7594463584632754
19.809819495969144 318.71964011956305 0.7578308193648727
19.81504705092256 314.15868718207867 0.7532767886023494
19.820274605875973 313.48092577573027 0.75223491114143
19.825502160829387 312.3621546924203 0.7515295569199015
19.8307297157828 310.3653707443567 0.748956253639524
19.835957270736216 303.7644717693337 0.7418716677695253
19.84118482568963 301.56448640983996 0.7387468031978365
19.846412380643045 302.06626873318226 0.7394903953290713
19.85163993559646 301.91622016662546 0.7392076954864384
19.856867490549874 301.91316472502365 0.7392364275101327
19.86209504550329 298.93871834267685 0.7356321389526936
19.867322600456703 298.9036153579352 0.7353910672079508
19.872550155410117 296.89180374542065 0.7334684254446361
19.87777771036353 297.22283246809 0.7329409600677076
19.883005265316946 298.59931568341744 0.7343156084731798
19.88823282027036 300.845338062251 0.7374652148883323
19.893460375223775 297.1533948692396 0.7336857278458188
19.89868793017719 297.23196044381933 0.7338997860578818
19.903915485130604 295.72963204208685 0.7322531704926031
19.909143040084018 294.6806165588647 0.7296951693159688
19.914370595037433 295.3373303902671 0.7310233734357142
19.919598149990847 295.09134375251983 0.7298596498187768
19.92482570494426 293.3234612368663 0.7277258534330061
19.930053259897676 291.64870946760414 0.7263165180322926
19.93528081485109 291.02534607748055 0.7252180086778434
19.940508369804505 292.78656375251245 0.7275356649211293
19.94573592475792 294.05004138489426 0.7276443643781433
19.950963479711334 292.3455950645578 0.7256549150773006
19.956191034664748 291.17925990560457 0.7243640044879637
19.961418589618162 290.4283345481597 0.7239129703458231
19.966646144571577 288.66670517741295 0.7224548176464629
19.97187369952499 288.492154937761 0.7224809967868324
19.977101254478406 289.6480022403269 0.7239210202167018
19.98232880943182 290.97107000712805 0.7258696869010286
19.987556364385235 295.3273310568495 0.7311253392236389
19.99278391933865 293.8779235651479 0.7299662806234016
19.998011474292063 295.14464402342935 0.7324915334963548
20.003239029245478 295.22490706160124 0.7316518399639933
20.008466584198892 293.5326428688095 0.7286907477412348
20.013694139152307 294.37236723964315 0.7288445613315078
20.01892169410572 295.8638459989761 0.7296936167030134
20.024149249059136 299.68606171067796 0.7344018367274883
20.02937680401255 302.67268488020324 0.7375806627422258
20.034604358965964 303.4223535201594 0.7391510249181295
20.03983191391938 306.4731656276365 0.7424979177489948
20.045059468872793 308.87757893753906 0.744888178360665
20.050287023826208 311.15722933202903 0.7473291646117303
20.055514578779622 307.81159597551607 0.7441130651914125
20.060742133733036 306.74837161741414 0.7440368677823825
20.06596968868645 301.66474652767545 0.7380158851900798
20.071197243639865 298.95999866543565 0.7334977891474682
20.07642479859328 296.382831177978 0.7300639072745495
20.081652353546694 295.6913769800503 0.7292034534599781
20.08687990850011 296.10918657416755 0.7304832688025814
20.092107463453523 294.24304176152117 0.7278735096086366
20.097335018406937 291.7515760326213 0.723780390161356
20.102562573360352 292.54667188121545 0.7249084942007324
20.107790128313766 293.736465833849 0.7270018348520443
20.11301768326718 294.37909779507174 0.729594893194691
20.118245238220595 292.728542655483 0.7276985499448799
20.12347279317401 291.45317836697757 0.7260742367827614
20.128700348127424 290.16486918877047 0.7237052660570356
20.13392790308084 289.3351506742809 0.7219327062091633
20.139155458034253 292.2495085224163 0.7251218389103204
20.144383012987667 295.1948978719123 0.7285419474639763
20.14961056794108 297.7637535711216 0.7318800024549041
20.154838122894496 296.0207648675557 0.7293932477046773
20.16006567784791 292.7210092199159 0.725689458130422
20.165293232801325 288.30967116682433 0.7198023274024623
20.17052078775474 285.39567318645027 0.7166445357857295
20.175748342708154 286.9783756438387 0.7181087320637716
20.18097589766157 289.9738740987876 0.7216599754701151
20.186203452614983 294.4227493797569 0.7268525823137775
20.191431007568397 296.082511866083 0.7287010224027183
20.19665856252181 292.53473099928954 0.7246549570521112
20.201886117475226 290.9682098140717 0.722891372018858
20.20711367242864 286.3365527667789 0.7170477457962242
20.212341227382055 287.8966733759084 0.7194995384619353
20.21756878233547 286.35698703274005 0.7182749472295622
20.222796337288884 287.0239818912261 0.718614255005835
20.228023892242298 284.9278138495605 0.7168742414070837
20.233251447195713 281.0648858388937 0.7111946261890356
20.238479002149127 277.9852809175225 0.7074316413646358
20.24370655710254 275.98772851665615 0.7046627915051545
20.248934112055956 277.5899611248224 0.706088155687915
20.25416166700937 281.8396421338884 0.7118318078928443
20.259389221962785 283.93787294982855 0.7141943393064607
20.2646167769162 282.62458407372776 0.7133377964633836
20.269844331869614 279.99473718445984 0.7100676986686938
20.275071886823028 280.6107396447901 0.7100212748873969
20.280299441776442 278.26366246522383 0.7070823290305951
20.285526996729857 277.56678548145373 0.7065906648399359
20.29075455168327 276.377938015859 0.7045678998222119
20.295982106636686 276.8590455524006 0.7046850501120794
20.3012096615901 280.2503187066494 0.7091267116178974
20.306437216543515 279.3506643051519 0.7085568980223508
20.31166477149693 280.275077878531 0.7106525025634368
20.316892326450343 282.91309846300584 0.7138790732838934
20.322119881403758 278.71754129265145 0.7093275997117741
20.327347436357172 276.72094542325544 0.7061117820705921
20.332574991310587 273.0921068628423 0.7013096504940213
20.337802546264 275.55500277295573 0.7037772145416311
20.343030101217416 275.3103325907744 0.7025048153785419
20.34825765617083 274.78895229069116 0.7016369721002412
20.353485211124244 272.18585536939037 0.6984650641336438
20.35871276607766 270.43750381761765 0.6974730045574584
20.363940321031073 269.65676455900876 0.6970239222697335
20.369167875984488 271.9417275524229 0.6993788432092564
20.374395430937902 272.8377011066373 0.6998832138387043
20.379622985891316 272.70292114352037 0.6995218234350197
20.38485054084473 272.9436944640725 0.7001958061069952
20.390078095798145 273.73912314095367 0.702672689832019
20.39530565075156 277.015232521898 0.7064752123491634
20.400533205704974 280.96569599137416 0.712060722786698
20.40576076065839 280.75747904520205 0.7119670849791239
20.410988315611803 279.64565177527567 0.7105328207274425
20.416215870565217 277.5154551183107 0.707949427748268
20.421443425518632 273.20272384824403 0.701105535524244
20.426670980472046 269.979061340001 0.697139585981996
20.43189853542546 270.49871096218374 0.6981691201791909
20.437126090378875 272.94296979700755 0.7014242496879329
20.44235364533229 274.76358203232763 0.7034345360642172
20.447581200285704 272.5216693389746 0.7007335864684544
20.45280875523912 271.45263647012507 0.6979451995393091
20.458036310192533 270.76583396335656 0.6970956880195934
20.463263865145947 274.407651873626 0.7012209184873684
20.46849142009936 277.3848531496957 0.7062768616943857
20.473718975052776 277.33307288806566 0.7059055015458435
20.47894653000619 275.8299048644606 0.702679114282685
20.484174084959605 274.6750082725345 0.7000165040564639
20.48940163991302 279.48474010101114 0.7067666961781738
20.494629194866434 280.6075635760164 0.7093172948558286
20.49985674981985 282.8616075903935 0.7123264255977151
20.505084304773263 282.3624220499256 0.711314880869249
20.510311859726677 284.3614651772638 0.7142395525648086
20.51553941468009 285.6516591657935 0.7154680866801626
20.520766969633506 286.8665617455978 0.7172230336069141
20.52599452458692 283.4721997165404 0.7119492595332441
20.531222079540335 281.8888426308172 0.7098131765459506
20.53644963449375 280.66942252571556 0.7085834623281083
20.541677189447164 283.63765379036846 0.7128786991599413
20.546904744400578 282.43526295062884 0.710491049781962
20.552132299353993 280.8779511912936 0.7091522963159709
20.557359854307407 280.8788905868594 0.7091346105557664
20.56258740926082 281.66590775214814 0.7114218132253227
20.567814964214236 280.65537787813565 0.7101863650682498
20.57304251916765 275.31771345635315 0.7028611450895034
20.578270074121065 275.0007345431003 0.7017118420643854
20.58349762907448 277.40203903152036 0.7043186107204006
20.588725184027894 279.8052302577571 0.7070443538220224
20.593952738981308 281.56725497716764 0.7092764713383534
20.599180293934722 279.3938444002508 0.7059166344538698
20.604407848888137 278.1044004903209 0.7044560710253341
20.60963540384155 277.8318690614176 0.7038564859714671
20.614862958794966 276.5540593743992 0.7022142466503559
20.62009051374838 278.2250329436752 0.7047892880602731
20.625318068701795 279.98690061604145 0.7059593049386431
20.63054562365521 279.48943364511746 0.7062262989950197
20.635773178608623 277.9648014012108 0.7049118493872051
20.641000733562038 277.86066729118824 0.7054062886730693
20.646228288515452 278.43190924803736 0.7057453972346118
20.651455843468867 276.4268570248432 0.7020735419914331
20.65668339842228 274.40009123028875 0.7000112780354382
20.661910953375695 276.8591095240638 0.703269819551529
20.66713850832911 277.25001975836017 0.7041263723565121
20.672366063282524 276.64452738244654 0.7034883452948829
20.67759361823594 275.7207284518027 0.7018435239150621
20.682821173189353 278.15301496299315 0.7043366876367586
20.688048728142768 276.9007283195367 0.7026991376347796
20.693276283096182 276.83311702338125 0.7027986415065687
20.698503838049596 274.61483249204167 0.7018691191044168
20.70373139300301 278.4882360283657 0.7072478504897599
20.708958947956425 278.84318585187884 0.7072201089990385
20.71418650290984 282.0043968128385 0.7105826236384091
20.719414057863254 283.45653235709835 0.7113636806486862
20.72464161281667 285.0859521283062 0.713158420972278
20.729869167770083 285.0801729436459 0.7114251405680632
20.735096722723497 285.85936675658 0.7111364343451937
20.740324277676912 285.6190322368429 0.7109853335000305
20.745551832630326 284.3159011495708 0.7097884490188959
20.75077938758374 283.50593885162687 0.7101612545034304
20.756006942537155 285.5685786313911 0.7126994009347801
20.76123449749057 289.74777489201676 0.7180658403573095
20.766462052443984 289.4824651533805 0.7181316064259613
20.7716896073974 289.9943095554981 0.7185756717758224
20.776917162350813 291.0871943116516 0.7206369527068022
20.782144717304227 290.70834741618944 0.7192945559017102
20.78737227225764 289.7987483878187 0.718151246383735
20.792599827211056 286.9352081027978 0.7148125256130373
20.79782738216447 289.5717782403079 0.7187352769851183
20.803054937117885 290.75369180693525 0.7204737880796176
20.8082824920713 293.6414251016703 0.7237836140105013
20.813510047024714 292.54816118718463 0.7210418054976663
20.81873760197813 290.2378873119663 0.7186692511152092
20.823965156931543 289.04122554528396 0.7167050807934078
20.829192711884957 292.37293780723746 0.7199835897409989
20.83442026683837 294.14378935945246 0.7214507236940862
20.839647821791786 295.01670898091015 0.7229189806927747
20.8448753767452 292.12098219069554 0.720554036355671
20.850102931698615 291.75698230454105 0.7198796596581004
20.85533048665203 291.48355718960073 0.7199058395943702
20.860558041605444 290.9315374075976 0.7201267716750448
20.865785596558858 289.1289812693505 0.7179764276336245
20.871013151512273 285.6091212101627 0.7136176848293405
20.876240706465687 284.0419839994228 0.7105467188586226
20.8814682614191 282.8718684454371 0.7093321382242298
20.886695816372516 281.586572039358 0.7077721518003559
20.89192337132593 281.86703266378197 0.707375264236733
20.897150926279345 282.90842322565993 0.7078147131413237
20.90237848123276 282.79381856962465 0.7078745915265163
20.907606036186174 278.70544089925255 0.7034187496946646
20.912833591139588 275.86313478707916 0.7003859585463408
20.918061146093002 274.09804617223 0.6989125607794449
20.923288701046417 276.1701339466783 0.7023581298550076
20.92851625599983 277.8186604638043 0.704723220514248
20.933743810953246 279.78383472311083 0.7071810878578391
20.93897136590666 281.86761154954917 0.7087993861877402
20.944198920860075 279.4352363565501 0.7056746634149209
20.94942647581349 277.27799006820396 0.7030380815719987
20.954654030766903 277.00222680673426 0.7029843486366162
20.959881585720318 279.72732687278597 0.7064993055204188
20.965109140673732 280.3605978702251 0.7069536173145733
20.970336695627147 280.7540469198746 0.7081094500614022
20.97556425058056 278.3805394808255 0.7048149524012363
20.980791805533975 279.0722925466313 0.7051227818260687
20.98601936048739 275.5397876006903 0.6996750311464216
20.991246915440804 272.2477636914451 0.6952267008625305
20.99647447039422 268.5690959344476 0.6911360047893558
21.001702025347633 268.27975675998056 0.691374117595133
21.006929580301048 272.25144122184696 0.6954231076198667
21.012157135254462 273.2252585871518 0.6967945018196865
21.017384690207876 270.95984258669506 0.6932008653920766
21.02261224516129 269.9176215058674 0.692311694432235
21.027839800114705 270.3588756116462 0.6939449231419642
21.03306735506812 269.2099751633336 0.6924161652802632
21.038294910021534 267.3213835350476 0.6904839917634803
21.04352246497495 266.44123327536687 0.6879230946292663
21.048750019928363 267.7695300906726 0.6909952680540099
21.053977574881777 268.04792188208324 0.6919494878614795
21.059205129835192 272.1266608336194 0.6977558217991181
21.064432684788606 274.3819096337654 0.6994094470416437
21.06966023974202 275.7997707593705 0.7002833256615608
21.074887794695435 274.88718214160457 0.6985615118863016
21.08011534964885 271.0347537600681 0.6943396889234185
21.085342904602264 267.39375746755644 0.6888596525972591
21.09057045955568 262.9742469555741 0.6820617472988485
21.095798014509093 263.8667775008271 0.6830258440308998
21.101025569462507 265.01842627385315 0.6845734426643889
21.10625312441592 269.41123332529565 0.6912716834663349
21.111480679369336 270.2399442391117 0.6916244514813711
21.11670823432275 268.89972299735877 0.6907126073226667
21.121935789276165 264.8023706508655 0.6856669296640819
21.12716334422958 262.8933641133904 0.6835073304974171
21.132390899182994 264.4291174857863 0.6849397872512134
21.13761845413641 267.58984164798187 0.6877225434517952
21.142846009089823 270.4572434733371 0.6907676048953254
21.148073564043237 270.49637699596536 0.6906296244664827
21.15330111899665 268.71637708347964 0.6878128602425368
21.158528673950066 267.7788688270129 0.6865959038732075
21.16375622890348 267.3161785116772 0.6861749505613196
21.168983783856895 269.3864243455894 0.6882362590158236
21.17421133881031 269.4112613051928 0.6887948473245644
21.179438893763724 270.0585404173235 0.6888204415198664
21.184666448717138 268.03624377056775 0.6867555384699199
21.189894003670553 266.8515593832351 0.6845721239429204
21.195121558623967 268.14922658627216 0.6862853474161168
21.20034911357738 271.7099672511891 0.6907038579059496
21.205576668530796 270.3278581062643 0.6884272926319029
21.21080422348421 266.28100591236796 0.682464004155584
21.216031778437625 264.210225633007 0.6782888089699374
21.22125933339104 267.73266953948416 0.6823917593046764
21.226486888344454 269.81826652812555 0.6846835802415866
21.231714443297868 268.8626272521769 0.6828232601586042
21.236941998251282 267.8586611179281 0.6815962956866147
21.242169553204697 265.856224555575 0.6792940179744931
21.24739710815811 268.56293785157453 0.6829816542625835
21.252624663111526 268.5035175379137 0.683374037310066
21.25785221806494 269.89789502754826 0.6837840629307198
21.263079773018355 268.84724382148886 0.682029998217439
21.26830732797177 269.33276814161013 0.683159687431614
21.273534882925183 269.642003921472 0.6832150971874728
21.278762437878598 269.6655932419177 0.6841635811684155
21.283989992832012 267.26880641483916 0.6875664054541941
21.289217547785427 267.5414732105307 0.6985135160184331
21.29444510273884 264.45037128775283 0.7018686985858532
21.299672657692255 260.65777391948467 0.7024531417395458
21.30490021264567 261.00836123741334 0.707227873323226
21.310127767599084 262.0493659617579 0.7116157345581213
21.3153553225525 262.824977070784 0.7160994794210569
21.320582877505913 262.4500643093503 0.7187609271417668
21.325810432459328 263.630354204877 0.7223638415742109
21.331037987412742 267.7414874314044 0.730497719916203
21.336265542366156 269.68699140095254 0.737260184897369
21.34149309731957 267.18662697278074 0.7371873804342918
21.346720652272985 262.8632640110573 0.7332275465204422
21.3519482072264 260.0065566950359 0.7315783105221852
21.357175762179814 260.37996974469525 0.735494650985293
21.36240331713323 259.3193336650396 0.7370723721837402
21.367630872086643 259.3383286690736 0.7390781507412328
21.372858427040057 258.0165316926419 0.7412253381172038
21.378085981993472 260.0564674922131 0.7472344667085948
21.383313536946886 259.2003344728914 0.7479921126415685
21.3885410919003 258.42524540748605 0.748348444803356
21.393768646853715 257.8270621487085 0.7455394366442621
21.39899620180713 257.9686844123118 0.7489726639709409
21.404223756760544 261.4881964767205 0.7548154689869109
21.40945131171396 262.08290704343204 0.7588280462417399
21.414678866667373 263.8340066086423 0.7629849928943542
21.419906421620787 262.50251214372196 0.7626675004917302
21.4251339765742 261.72724358025744 0.7646442755694233
21.430361531527616 259.7286623146472 0.7619936556001474
21.43558908648103 262.0095700496145 0.7669593843156471
21.440816641434445 263.90690381795474 0.7719842412564719
21.44604419638786 266.30710100888757 0.7780907771738151
21.451271751341274 269.48252631282054 0.7864214493165934
21.45649930629469 274.2099104119796 0.7950769656517388
21.461726861248103 276.3996639774087 0.7993095772176824
21.466954416201517 277.1929600205848 0.8012153157097273
21.47218197115493 272.1370994205522 0.7947496599984888
21.477409526108346 270.85094765264284 0.7937977151969309
21.48263708106176 271.4003579291167 0.7974068266142108
21.487864636015175 275.3598068144313 0.8040904563710524
21.49309219096859 274.6409065870704 0.804965863322629
21.498319745922004 272.5533870353727 0.8034814681113054
21.503547300875418 268.52702434847254 0.8004711282114817
21.508774855828833 269.7681290359236 0.801443923459237
21.514002410782247 269.7684674526269 0.7849772124280385
21.51922996573566 271.7215454274659 0.7781787972152342
21.524457520689076 273.7006468000846 0.7733612668410245
21.52968507564249 274.8066366335167 0.7689025574415558
21.534912630595905 274.4700485523988 0.7628814482769771
21.54014018554932 274.09064680957607 0.7593387985367441
21.545367740502734 273.82359839320196 0.7576142345658174
21.550595295456148 273.5891395426594 0.7553077507424765
21.555822850409562 274.57265109381416 0.7536547993041894
21.561050405362977 276.91460419243197 0.7551344336068325
21.56627796031639 281.64645688916124 0.7608038296421363
21.571505515269806 284.2367905760806 0.764467782516088
21.57673307022322 284.9660734666655 0.7643847900336103
21.581960625176634 284.9801001126509 0.7619262731832058
21.58718818013005 283.79351304947056 0.7586559967029282
21.592415735083463 284.07673132978323 0.7568609366525422
21.597643290036878 285.8470101518843 0.7577349797237665
21.602870844990292 285.19545493465904 0.7554668124428316
21.608098399943707 284.89213301588194 0.7531946080344479
21.61332595489712 282.8893836753571 0.7493233606726102
21.618553509850535 281.2382226626061 0.7458699882714193
21.62378106480395 279.5562631809884 0.7427554285392124
21.629008619757364 281.3093060361204 0.7438677089692484
21.63423617471078 280.636878573961 0.7412076716346501
21.639463729664193 282.68789580865075 0.7436245228539056
21.644691284617608 280.49233181900183 0.7393517469426067
21.649918839571022 279.49604890699055 0.7369041697201065
21.655146394524436 277.52243037959397 0.7337626706244754
21.66037394947785 277.47641797415537 0.7328212952974026
21.665601504431265 277.7846765926432 0.7326422164876718
21.67082905938468 280.3802560692273 0.7351624814760198
21.676056614338094 286.4471346898738 0.7434601741287098
21.68128416929151 287.95209814284743 0.7452432082302165
21.686511724244923 286.8505122267953 0.7437508952993266
21.691739279198337 282.64149580446343 0.7378675406067311
21.696966834151752 283.2296268130004 0.7377072582848827
21.702194389105166 285.89038759668904 0.7409404175193454
21.70742194405858 285.05146573544476 0.7402063162845678
21.712649499011995 283.6714484670624 0.7390123013782972
21.71787705396541 285.4628391021364 0.7404180978521246
21.723104608918824 287.2466183411038 0.741822838501198
21.72833216387224 288.7196221908197 0.7417248430224385
21.733559718825653 285.85623278769935 0.7383198752695728
21.738787273779067 284.816829578689 0.7362287336584938
21.74401482873248 286.043621291562 0.7379386479395229
21.749242383685896 288.8753602429636 0.7417590098052311
21.75446993863931 291.38439350069865 0.7447590500979634
21.759697493592725 292.4899335118558 0.7456667166360245
21.76492504854614 293.0142262319902 0.7446326631699178
21.770152603499554 290.8971971679891 0.7410231422532877
21.77538015845297 290.3889670920535 0.7399878043567509
21.780607713406383 294.27029132277164 0.7454964379993545
21.785835268359797 299.6824141208969 0.752436243601549
21.79106282331321 301.00641643939326 0.7529930101715554
21.796290378266626 302.03987386939957 0.7533959861985855
21.80151793322004 303.4080382149017 0.7545854181862369
21.806745488173455 307.175632381929 0.7590383801944515
21.81197304312687 307.1364958812495 0.7585940792806385
21.817200598080284 309.53302781087393 0.7616515970472719
21.822428153033698 310.4552845987117 0.7623248136613616
21.827655707987113 310.9676564499246 0.7631716219134759
21.832883262940527 311.36945896562844 0.7641252066576559
21.83811081789394 312.4249248386772 0.7659762169380614
21.843338372847356 310.7786866958948 0.7644274808202401
21.84856592780077 310.531398414169 0.7635711478983763
21.853793482754185 309.3408052527962 0.7619506245619775
21.8590210377076 312.524955559782 0.7650082876025325
21.864248592661014 314.22725530704696 0.7668015246046826
21.869476147614428 313.370349220259 0.7649747806594123
21.874703702567842 311.7728124378517 0.7631491843410828
21.879931257521257 309.466120807596 0.7608365051941705
21.88515881247467 307.655308343102 0.7584824276695472
21.890386367428086 311.1665259131382 0.7615902510913832
21.8956139223815 309.79521771152685 0.7595802597735075
21.900841477334914 308.9102003658302 0.7581295779720639
21.90606903228833 305.80125115608513 0.754195588525735
21.911296587241743 307.038447672009 0.7553390381177694
21.916524142195158 306.0570415722429 0.7543420948889766
21.921751697148572 303.2760693201363 0.7509223975344091
21.926979252101987 300.8747382511068 0.7479359417072133
21.9322068070554 300.13371241713673 0.747246191305262
21.937434362008815 304.0413635655512 0.7517132051729535
21.94266191696223 304.11297096068995 0.7520697484751142
21.947889471915644 301.6454219571164 0.7489353011828491
21.95311702686906 297.72218448640155 0.7441605361512235
21.958344581822473 293.7269375428123 0.7376451868713015
21.963572136775888 293.788385532992 0.7369438319901614
21.968799691729302 294.07618330175717 0.7366778208971806
21.974027246682716 299.7641643114479 0.7434461654992384
21.97925480163613 300.98685120707626 0.744509625874225
21.984482356589545 299.4052412337027 0.7428862696326084
21.98970991154296 297.57030708066566 0.7418447742294418
21.994937466496374 297.1998937021707 0.741229317093918
22.00016502144979 297.6272764019926 0.7421360731659731
22.005392576403203 295.72639187157165 0.7383248707536678
22.010620131356617 295.6928179738463 0.7389323878664037
22.015847686310032 297.61118444240697 0.7409851261952741
22.021075241263446 301.3966403746358 0.7459464311222828
22.02630279621686 301.1473401088905 0.745849942610506
22.031530351170275 300.235252618697 0.7443201247146853
22.03675790612369 299.67478728903154 0.7431349577118554
22.041985461077104 302.1996231947948 0.745916591482419
22.04721301603052 303.834972238131 0.7471643714794058
22.052440570983933 303.73823790184275 0.7465875446930172
22.057668125937347 305.8321733084504 0.7485015023927708
22.06289568089076 307.1098236220211 0.7499295123426469
22.068123235844176 307.3648766004323 0.7503828794674454
22.07335079079759 302.76935878682406 0.744268015444945
22.078578345751005 304.81717621038973 0.7474632093456283
22.08380590070442 306.28562302640364 0.74972284269384
22.089033455657834 307.53461975534765 0.7518825601434749
22.09426101061125 307.4961866960836 0.7516614525571795
22.099488565564663 308.18668701730604 0.7521966620998675
22.104716120518077 308.31319877472663 0.7515578841289783
22.10994367547149 309.3569136939863 0.7518171293306665
22.115171230424906 307.73277406475313 0.7488650381668881
22.12039878537832 306.7153444424675 0.7482330132743747
22.125626340331735 307.57590434740194 0.7490475576271498
22.13085389528515 306.08598658811394 0.7467606867908647
22.136081450238564 308.1706293923534 0.7493014660837884
22.141309005191978 308.12281984638093 0.7491639565856615
22.146536560145393 306.6964223050649 0.7481008011122958
22.151764115098807 309.53950237992194 0.7515855234196895
22.15699167005222 307.797089253247 0.749555712181974
22.162219225005636 310.14336722627337 0.7515718005898262
22.16744677995905 306.34530464551904 0.7459451497165117
22.172674334912465 310.26999448003403 0.7517128754993216
22.17790188986588 309.7706440246383 0.7507032773410944
22.183129444819293 310.4021285853701 0.7513546668072327
22.188356999772708 311.40251065999195 0.751597795101067
22.193584554726122 312.0769395156418 0.7529449665864604
22.198812109679537 312.5932101376634 0.7546703932217097
22.20403966463295 313.33891138539997 0.7557547746287018
22.209267219586366 312.3656746611085 0.7547066877734945
22.21449477453978 310.01774101263845 0.7511091218109285
22.219722329493194 309.62048956787 0.7487663113156109
22.22494988444661 308.3306764583741 0.7462668302241101
22.230177439400023 305.5174016494381 0.7425253871914469
22.235404994353438 303.66486480485486 0.7407437193376148
22.240632549306852 308.19789481968957 0.7474508684505977
22.245860104260267 312.00717738429836 0.7519931552652592
22.25108765921368 309.39017048103267 0.7492531765236233
22.256315214167095 307.51238562928336 0.7460708053663638
22.26154276912051 304.5383254491061 0.7431116057869458
22.266770324073924 306.1423655407014 0.7448850282086121
22.27199787902734 304.25685585321423 0.7421623290770168
22.277225433980753 301.6396603301742 0.7400910230455465
22.282452988934168 299.92986903413197 0.7388756468688725
22.287680543887582 298.35704980467796 0.7372012439127315
22.292908098840996 297.5987564600054 0.7352153576639425
22.29813565379441 296.6539428634666 0.7323970116675558
22.303363208747825 293.038334577787 0.7286889478361854
22.30859076370124 294.55982326352387 0.730574116085425
22.313818318654654 295.6374807970794 0.7320389366419949
22.31904587360807 296.9415430065104 0.7329921758589135
22.324273428561483 293.06246562107475 0.7270645054830508
22.329500983514897 294.05825080140846 0.7287291543827699
22.334728538468312 291.20292870959963 0.7254271453495696
22.339956093421726 288.0099436635164 0.7218914617221355
22.34518364837514 289.3953573739077 0.7240214209994349
22.350411203328555 291.0034086414815 0.7258460165385592
22.35563875828197 292.5860564316474 0.7288740065565692
22.360866313235384 287.3844115012212 0.7214132078438111
22.3660938681888 284.080541907089 0.7172537367305202
22.371321423142213 283.46769015324764 0.7165206915622265
22.376548978095627 284.32001314950867 0.7179717566885898
22.38177653304904 284.73842325890985 0.7185220178255706
22.387004088002456 283.92784979587844 0.7180050492254301
22.39223164295587 284.04383081736967 0.7179723443537174
22.397459197909285 281.3172764024351 0.714285772639628
22.4026867528627 278.15661068785187 0.7082333769525301
22.407914307816114 277.8174531593348 0.7081834569104081
22.41314186276953 278.1798193600819 0.7074183820756911
22.418369417722943 281.17077464167113 0.7109406387389671
22.423596972676357 281.1209301838456 0.7117735285616698
22.42882452762977 280.0965539849812 0.712249089198915
22.434052082583186 275.7450548495051 0.7077135205766137
22.4392796375366 276.75010610984936 0.7092432063419755
22.444507192490015 278.03812331010795 0.7101529723078643
22.44973474744343 279.04053014760524 0.7112517543257572
22.454962302396844 270.94563763041793 0.6999568609545451
22.460189857350258 269.3374569830894 0.6975912768355608
22.465417412303673 270.754137111588 0.6990233888101876
22.470644967257087 275.68222666355047 0.7056036494571253
22.4758725222105 276.2215901173761 0.7066152586088804
22.481100077163916 275.46275160344135 0.7045527908774412
22.48632763211733 276.5928802355779 0.7053097089946061
22.491555187070745 274.4626191012562 0.7027497075089802
22.49678274202416 273.67152762881653 0.7018066658988734
22.502010296977573 270.57761877560927 0.6979462150764195
22.507237851930988 268.25423976554345 0.6944085272127091
22.512465406884402 268.764198212806 0.6964901035601462
22.517692961837817 270.68440405253585 0.7008550449410571
22.52292051679123 270.39388453178526 0.7015404660045289
22.528148071744646 269.2894806170681 0.7006826278930008
22.53337562669806 269.22560244139675 0.6991035201648351
22.538603181651474 267.8860700227005 0.6963659458543305
22.54383073660489 267.8720239285572 0.6948919860956294
22.549058291558303 269.28297922333536 0.6964752505596004
22.554285846511718 271.7589916081777 0.6996188217812646
22.559513401465132 273.3310007158562 0.7014629617540882
22.564740956418547 273.7726529819227 0.7023562965327953
22.56996851137196 271.42399722336165 0.6996189620561012
22.575196066325375 268.56321427852794 0.6954633113084623
22.58042362127879 267.44674987252097 0.6933027895799527
22.585651176232204 267.8521045207936 0.6929179588569935
22.59087873118562 267.7860476843995 0.6933804360128174
22.596106286139033 267.58094134184313 0.6942034637047508
22.601333841092448 266.1516087825934 0.6927905696887781
22.606561396045862 267.54234616211136 0.6951667225483843
22.611788950999276 269.4395566854919 0.697383941377836
22.61701650595269 269.6959680837601 0.697809103080632
22.622244060906105 267.6798097453849 0.6956298977970785
22.62747161585952 266.42064260886633 0.693355173873664
22.632699170812934 266.0472213948223 0.6933134837913867
22.63792672576635 268.71265302706337 0.6968914633188241
22.643154280719763 269.9359070869104 0.6986097659884292
22.648381835673177 269.9164750125436 0.6975032784459865
22.653609390626592 266.5151033573784 0.6918402016722349
22.658836945580006 262.6150929237652 0.6859285146460135
22.66406450053342 263.7688621193784 0.6880554707163634
22.669292055486835 266.2886854344767 0.692373759467892
22.67451961044025 269.2702420851477 0.6974448335891088
22.679747165393664 271.0095116766561 0.6989604045302452
22.68497472034708 271.40564225587065 0.6982492193856641
22.690202275300493 269.2176233994503 0.694221142578238
22.695429830253907 267.6323321307665 0.6919629126885881
22.70065738520732 267.4338378825841 0.691826432472147
22.705884940160736 269.6695546846089 0.6955295844147097
22.71111249511415 271.5685480010142 0.699170291737176
22.716340050067565 270.5210121744181 0.697360231422887
22.72156760502098 270.4516891941847 0.69775401688048
22.726795159974394 269.93995061795175 0.6969384158736177
22.73202271492781 271.64029890815857 0.6992085903033595
22.737250269881223 269.67914916070447 0.6963934444819844
22.742477824834637 269.8232578443851 0.6967526843828575
22.74770537978805 270.2167060379082 0.6975856157215502
22.752932934741466 271.3894964076407 0.6987604779350625
22.75816048969488 272.70068571188915 0.699040366507467
22.763388044648295 275.43621976598206 0.7030316588997081
22.76861559960171 275.23963237391285 0.7027303960090986
22.773843154555124 277.03204906086523 0.7042537582596345
22.779070709508538 276.3493598845873 0.7020738460082391
22.784298264461952 277.25121714865537 0.7021871190590835
22.789525819415367 275.6779303605008 0.700648120249706
22.79475337436878 276.3864849566135 0.7014534598073511
22.799980929322196 277.46608012453345 0.7018703391488234
22.80520848427561 280.20047231943863 0.7053766625663183
22.810436039229025 283.58545383675835 0.7085894002941342
22.81566359418244 283.6776754378117 0.7094994452575856
22.820891149135853 282.74512554161504 0.7085356383843838
22.826118704089268 280.0949004172083 0.7054923407257238
22.831346259042682 280.86231554177414 0.707032542879941
22.836573813996097 284.54902491337924 0.7116027710672577
22.84180136894951 288.4538449822889 0.7159834127646902
22.847028923902926 289.4193782000441 0.717542934500179
22.85225647885634 287.55362447435317 0.7144373019078296
22.857484033809754 288.70531291458343 0.7159129093226243
22.86271158876317 289.4209973330196 0.7166779526899884
22.867939143716583 291.1486572759075 0.718697094965888
22.873166698669998 289.585766126891 0.7167609699612502
22.878394253623412 289.96482506636306 0.7166805360409415
22.883621808576827 290.84730994663 0.7183186182119098
22.88884936353024 288.80631089790234 0.714889803025918
22.894076918483655 289.27087638122345 0.7158387361815568
22.89930447343707 289.04505755497235 0.7158112730977579
22.904532028390484 290.5477590013481 0.7173104646499795
22.9097595833439 289.55133783181833 0.7156176668761756
22.914987138297313 289.7862263277844 0.7152056792599173
22.920214693250728 289.82210281556985 0.7157436341182085
22.925442248204142 291.0484346871296 0.7173670013095896
22.930669803157556 289.02493149663445 0.7156306817937382
22.93589735811097 285.46202740338157 0.7119884619276787
22.941124913064385 285.8810015632848 0.7127705314925308
22.9463524680178 290.2348210086636 0.7178950234570586
22.951580022971214 290.14647577816726 0.7176680092296275
22.95680757792463 284.47662798973175 0.7100939980732061
22.962035132878043 278.82824443301354 0.7031882982738141
22.967262687831457 279.3576967120138 0.7036948034475494
22.972490242784872 283.4161068758042 0.7084305211831771
22.977717797738286 286.67610564036255 0.7131284544687952
22.9829453526917 285.3688883621711 0.7114726023648541
22.988172907645115 283.87456500824663 0.7090189097335571
22.99340046259853 282.06928739232546 0.7049071493784612
22.998628017551944 280.86470394451925 0.7035580098528365
23.00385557250536 280.66487442747757 0.7038288392085139
23.009083127458773 279.29104935119915 0.7023597661378576
23.014310682412187 279.0917129598478 0.701051201475932
23.0195382373656 280.93259287067673 0.7026804231045861
23.024765792319016 283.278815283179 0.70640658290026
23.02999334727243 286.42269582821655 0.7111086698077986
23.035220902225845 284.6697848033435 0.7091899985648885
23.04044845717926 282.5624178106316 0.7075603254681747
23.045676012132674 281.1410754164855 0.7059789691566871
23.05090356708609 280.43973670005926 0.7056177450518846
23.056131122039503 279.729953016912 0.7030084807800548
23.061358676992917 279.61008650835385 0.7027828975807048
23.06658623194633 277.96447244475263 0.7012306813711896
23.071813786899746 277.65801832530576 0.7009329463463485
23.07704134185316 277.03286656939196 0.7001662483048849
23.082268896806575 277.93384226566747 0.7016392214649486
23.08749645175999 279.516813966117 0.7035593278703834
23.092724006713404 277.1701896927985 0.7007085554316917
23.097951561666818 276.818325806041 0.6999715079260881
23.103179116620232 275.2130540538383 0.6975559210952583
23.108406671573647 275.4930723063672 0.6980243362415118
23.11363422652706 273.74612496944565 0.6964628716081138
23.118861781480476 270.8212861681046 0.6941845728140812
23.12408933643389 271.69080850194644 0.6956562292398027
23.129316891387305 276.483735791438 0.7009201609014127
23.13454444634072 281.2866330349823 0.7060244234926667
23.139772001294133 279.8809207646471 0.7030683480305903
23.144999556247548 280.32319926482484 0.7035573893106101
23.150227111200962 281.80915917168716 0.70494823704703
23.155454666154377 284.63214835331826 0.7085477280260964
23.16068222110779 281.5712983318455 0.7043369371712261
23.165909776061206 279.14020358649395 0.7012685399879415
23.17113733101462 277.0827010960762 0.6988917750059893
23.176364885968034 275.52572266562896 0.6969428559027564
23.18159244092145 274.6582390533893 0.6973144126447173
23.186819995874863 272.0228346108153 0.6940214703701145
23.192047550828278 272.53381688552753 0.6948502132954182
23.197275105781692 275.92694617294353 0.6985604888206789
23.202502660735107 275.71085145259866 0.6970082008387188
23.20773021568852 277.21240026736564 0.6987980863279786
23.212957770641935 276.7408200518394 0.6985165066076573
23.21818532559535 278.89443447182254 0.7015560118939411
23.223412880548764 278.51348305393316 0.7002549619492655
23.22864043550218 281.23055007793647 0.7030319730537591
23.233867990455593 279.1548229954299 0.7017254081942472
23.239095545409008 277.4059403429457 0.6994268182004058
23.244323100362422 273.05461364993226 0.6948688219704684
23.249550655315836 273.19364695963674 0.6950793477116943
23.25477821026925 275.97048587028104 0.6982759430823402
23.260005765222665 276.65007366995434 0.6994658924010426
23.26523332017608 276.6138391685576 0.6990951818088733
23.270460875129494 275.0733023428543 0.6972325636689128
23.27568843008291 277.05365815889803 0.6989507985354538
23.280915985036323 278.3004147438799 0.7004539399875688
23.286143539989737 275.5669191326506 0.6971109275799432
23.291371094943152 274.35783770622635 0.6942455113455603
23.296598649896566 275.7096889906106 0.6948432492347859
23.30182620484998 277.842272683089 0.6965420359066548
23.307053759803395 280.27118803366193 0.700328147932908
23.31228131475681 280.1003875081178 0.7011415532958272
23.317508869710224 278.2809320053875 0.7004735290596334
23.32273642466364 275.07823586424547 0.6963005545561316
23.327963979617053 274.2259621480296 0.6953992530067706
23.333191534570467 275.1358864044581 0.6957143827013273
23.33841908952388 276.54657692969243 0.6984086670323253
23.343646644477296 279.92530871587303 0.7030377053647955
23.34887419943071 281.512032542848 0.703480728023248
23.354101754384125 282.403421772719 0.7033464004012995
23.35932930933754 280.81766890364634 0.700507904828931
23.364556864290954 278.5766131788851 0.6984875884755652
23.369784419244368 276.6585774640766 0.695510786346245
23.375011974197783 274.75339147255806 0.6926043747364886
23.380239529151197 275.1697575728867 0.6928797349518727
23.38546708410461 275.66475444827194 0.6932540851926647
23.390694639058026 277.71736242190457 0.696244471059551
23.39592219401144 280.3013822746849 0.6998590936519679
23.401149748964855 277.0905890342902 0.6979469114098332
23.40637730391827 277.88004840624984 0.6999361660432464
23.411604858871684 276.7181126941979 0.698622731381947
23.416832413825098 278.75774602029986 0.6991320556593907
23.422059968778512 279.91064103197283 0.7000543651894132
23.427287523731927 278.01896343377643 0.6969806493954647
23.43251507868534 280.58485323211715 0.7007398903803663
23.437742633638756 281.422740386084 0.7017991329926389
23.44297018859217 284.39310142576034 0.7050712746638815
23.448197743545585 285.8913398143975 0.7062591637189436
23.453425298499 287.03803945016705 0.7072227988862302
23.458652853452413 287.1265572240194 0.7072655676227054
23.463880408405828 288.2284049911615 0.708568375694092
23.469107963359242 287.6957727847504 0.7082678391036229
23.474335518312657 288.04969638167637 0.7091845260458228
23.47956307326607 290.8896345785817 0.7136246844401128
23.484790628219486 291.3785852433138 0.7145303107136043
23.4900181831729 289.898023953863 0.7128614890316679
23.495245738126314 289.1588366196972 0.7108127360146164
23.50047329307973 289.0665798147965 0.7102545145469226
23.505700848033143 289.5673006938025 0.7108051621649871
23.510928402986558 291.871888373104 0.713361512352711
23.516155957939972 290.9654492307903 0.7118647578393955
23.521383512893387 289.771838041959 0.7100152130658212
23.5266110678468 286.0460933687605 0.7046505030263385
23.531838622800215 287.1044964048073 0.7054894135974626
23.53706617775363 287.9117430770007 0.7063304074928697
23.542293732707044 291.31963548654426 0.7111356008742235
23.54752128766046 292.5297184723921 0.7127335471032928
23.552748842613873 296.8969329631695 0.7176863081949318
23.557976397567288 298.7453917356175 0.7198980116100604
23.563203952520702 297.2083064872628 0.7175113722756258
23.568431507474116 294.53463124227795 0.7132488659300856
23.57365906242753 293.30770755301916 0.7115310461186031
23.578886617380945 294.30648890538896 0.711306114011094
23.58411417233436 291.7007945015693 0.7077860628395961
23.589341727287774 288.6082291364451 0.703773023487941
23.59456928224119 288.5208918438176 0.7050063772812719
23.599796837194603 291.18408029406663 0.7088486393479924
23.605024392148017 289.9308312854562 0.7071743474589651
23.610251947101432 288.00349812257105 0.7040752304306253
23.615479502054846 285.816978629272 0.701163629280693
23.62070705700826 284.3958144061223 0.6986632337245837
23.625934611961675 283.88524140246864 0.6983943042821049
23.63116216691509 287.2783561299309 0.7024627294174371
23.636389721868504 287.79004676434323 0.7030461030471314
23.64161727682192 286.8145272525498 0.7015806421943881
23.646844831775333 284.2081181635405 0.6977676217479457
23.652072386728747 286.33840817965876 0.7009601374630245
23.65729994168216 288.34455867723614 0.7028510452489919
23.662527496635576 290.5341604980406 0.7052301799279574
23.66775505158899 289.90896501522576 0.7028221142998438
23.672982606542405 290.26003949977843 0.7031334916319286
23.67821016149582 293.18602879902954 0.707043830651894
23.683437716449234 292.99488326937865 0.7074099736619187
23.688665271402648 290.1605474013408 0.7030023705277731
23.693892826356063 287.97922815166106 0.698485424016561
23.699120381309477 286.9336811806953 0.6967470355047253
23.70434793626289 289.34466744398145 0.6993852623357655
23.709575491216306 288.6544990003303 0.6995282526890928
23.71480304616972 287.91755218633904 0.698857359884939
23.720030601123135 287.2589505611721 0.6981312691516017
23.72525815607655 286.3291691314613 0.6960848270749647
23.730485711029964 287.80478563476356 0.6978108003782565
23.735713265983378 288.96634354446235 0.6999920491767067
23.740940820936792 291.98429919302765 0.7048414453446062
23.746168375890207 293.98469977486434 0.7071691506612573
23.75139593084362 294.3652636289247 0.7068447005758911
23.756623485797036 294.1623433459464 0.7053134454921681
23.76185104075045 295.31902546909436 0.7054486349898001
23.767078595703865 293.0327929239717 0.701930151428569
23.77230615065728 289.53528760366106 0.6979570257156632
23.777533705610693 287.2909502044995 0.6954876304482168
23.782761260564108 289.3035801523799 0.6982513427328577
23.787988815517522 294.287879418337 0.7037238800034099
23.793216370470937 296.89447651972506 0.7065560851691125
23.79844392542435 293.5849113881531 0.7018120697281953
23.803671480377766 290.8499213882319 0.6970581433762403
23.80889903533118 288.95816087498594 0.6936617710009129
23.814126590284594 288.2065710005101 0.6930073303009089
23.81935414523801 291.2534008588195 0.697929600936776
23.824581700191423 290.4103776383908 0.6971380562836895
23.829809255144838 289.4886897480653 0.6951533594251864
23.835036810098252 286.18805242361594 0.6905648889556922
23.840264365051667 285.9173097613652 0.6897738577323684
23.84549192000508 286.9624273665929 0.6913991120301848
23.850719474958495 293.43503212201585 0.6990270208056794
23.85594702991191 295.22677845945674 0.700101857640164
23.861174584865324 297.4860685949196 0.7015690855683684
23.86640213981874 294.050003107076 0.69749183838004
23.871629694772153 292.91012993979876 0.6965294015518556
23.876857249725568 288.82013337988866 0.6919431742642115
23.882084804678982 288.7864774741832 0.6912288513274414
23.887312359632396 293.5255594312276 0.6971414328121441
23.89253991458581 299.3618809948681 0.7032947230202145
23.897767469539225 297.7339615376952 0.7010511164613868
23.90299502449264 291.2637864267395 0.6920399130243022
23.908222579446054 286.32070106448674 0.6871238505667733
23.91345013439947 285.217547950304 0.6856998354573686
23.918677689352883 288.59806456235856 0.6895940007526746
23.923905244306297 289.62600299848225 0.6902067716267872
23.929132799259712 292.7823629216083 0.6936379827166892
23.934360354213126 290.10873118702347 0.6909358937138885
23.93958790916654 289.204455017964 0.6896516748922877
23.944815464119955 288.6334701692255 0.6891785767797832
23.95004301907337 287.2504766579868 0.687751768561911
23.955270574026784 284.9128828172538 0.686462954860833
23.9604981289802 285.00980377674995 0.6870416947236803
23.965725683933613 288.1133908669434 0.6893748984602058
23.970953238887027 291.8836899369464 0.6927449987418037
23.97618079384044 292.6343381500224 0.6941542051620826
23.981408348793856 290.78487636008674 0.6923372966508444
23.98663590374727 290.8637262200132 0.6935245934035127
23.991863458700685 292.9855597404708 0.695836280218726
23.9970910136541 293.2226603813511 0.6963511870982155
24.002318568607514 292.66139809410174 0.6953368279912931
24.007546123560928 290.50503136111155 0.692331598949219
24.012773678514343 288.6666220874599 0.6907137902165456
24.018001233467757 290.15387032395245 0.6925705786652172
24.02322878842117 290.1363279273493 0.6918028312130101
24.028456343374586 290.82419420374083 0.69191574571886
24.033683898328 289.3641525015872 0.6899502516328637
24.038911453281415 287.15310410715716 0.687892498331974
24.04413900823483 289.61010889234564 0.6902622100237673
24.049366563188244 289.55885425671704 0.6912204726127467
24.054594118141658 294.22461293663935 0.696618797651819
24.059821673095072 293.5165820614091 0.6959256566755645
24.065049228048487 291.3255537409596 0.6933784481639488
24.0702767830019 287.0012740475077 0.7008545558610851
24.075504337955316 286.4218454928612 0.7087294640336174
24.08073189290873 288.4093560909978 0.7174273542267019
24.085959447862145 287.17587327902186 0.7208093828384169
24.09118700281556 287.6821903353439 0.7255116531101045
24.096414557768973 285.2489730999593 0.7261206055990572
24.101642112722388 285.26973295622906 0.7308215015210271
24.106869667675802 285.837905429539 0.735244047172891
24.112097222629217 287.0973689531794 0.7413858659144451
24.11732477758263 288.5596387536693 0.746865618576047
24.122552332536046 285.59671827537466 0.7475313923179417
24.12777988748946 287.2786123516796 0.7537522472843804
24.133007442442874 287.9944994947725 0.7578185035044299
24.13823499739629 290.35139769104825 0.7631313763980533
24.143462552349703 291.8064727417986 0.7667486668833102
24.148690107303118 292.6232930395376 0.7708128791134936
24.153917662256532 292.9683259784084 0.7754808607197424
24.159145217209947 292.43760069521386 0.7783495942214886
24.16437277216336 287.6050088629473 0.7747830370202502
24.169600327116775 285.63895916530834 0.7739654988996094
24.17482788207019 283.7503545226713 0.7737672404083377
24.180055437023604 286.46103857705253 0.7803526692340975
24.18528299197702 285.75145361848945 0.7820640387617961
24.190510546930433 287.3092049937584 0.787935402700405
24.195738101883848 285.9813609427704 0.7882044417609708
24.200965656837262 288.7248082648667 0.7942367993818439
24.206193211790676 288.2817279003291 0.7950889956733281
24.21142076674409 287.50751786930647 0.7960403767378256
24.216648321697505 283.9805632921048 0.7940101884226267
24.22187587665092 287.34628415606153 0.8017389047346728
24.227103431604334 289.71846212361356 0.8080756995908974
24.23233098655775 286.7278945443914 0.8062570013285776
24.237558541511163 282.94301356210883 0.8028478417843617
24.242786096464577 282.8633076437778 0.8041668407823791
24.248013651417992 290.6223271543758 0.817703683844952
24.253241206371406 294.3446456448498 0.8258681974514889
24.25846876132482 294.94457628359396 0.8307503236018595
24.263696316278235 291.18272509138416 0.8275616340194221
24.26892387123165 286.0629139094564 0.8218418878164011
24.274151426185064 283.6830107196597 0.8184768248493872
24.27937898113848 284.74259788809627 0.8209931255189254
24.284606536091893 290.2784736990433 0.8313627117347094
24.289834091045307 290.6183001746685 0.8351428238733202
24.29506164599872 289.6677298975099 0.8369218545899814
24.300289200952136 288.6885860413366 0.8368642274246822
24.30551675590555 287.64580104502215 0.8373786578260961
24.310744310858965 288.7547673719738 0.8404151400951335
24.31597186581238 290.033969816148 0.8456379928026081
24.321199420765794 290.9790083463268 0.8498963966707396
24.326426975719208 293.2938213952925 0.8550371633812529
24.331654530672623 292.8629128632499 0.8562016756692271
24.336882085626037 291.78782852686163 0.8549690749453881
24.34210964057945 287.1337990820361 0.850474665253421
24.347337195532866 282.8295178987486 0.845153227023901
24.35256475048628 284.4010955450919 0.8492090146928352
24.357792305439695 287.0291480659708 0.8546656993725942
24.36301986039311 287.76551844045804 0.8587275469428284
24.368247415346524 288.1514681445938 0.8624089558593944
24.373474970299938 288.182516082388 0.8643352976827663
24.378702525253352 288.1502306227869 0.8661094636883551
24.383930080206767 291.30669205961476 0.8710518616551453
24.38915763516018 293.3875405945886 0.876041416463885
24.394385190113596 295.8056428770113 0.8819338311521705
24.39961274506701 293.8168211718228 0.8833526734286846
24.404840300020425 289.2159318760957 0.878446309650005
24.41006785497384 291.7787670332544 0.8851738011445167
24.415295409927253 289.4930565230048 0.8835143106712888
24.420522964880668 289.1661206826424 0.8852480410899198
24.425750519834082 289.4885962459089 0.8868223568392126
24.430978074787497 290.55668433505036 0.890981766330461
24.43620562974091 293.89128202840385 0.8982626743806071
24.441433184694326 292.65608114009353 0.8987094663636517
24.44666073964774 289.80576898371055 0.8963295186458224
24.451888294601154 291.75116733531746 0.9031621269127366
24.45711584955457 294.0124346794011 0.9090414210060651
24.462343404507983 295.8497437254769 0.9137422835087802
24.467570959461398 291.8167904699062 0.9078349635321513
24.472798514414812 293.27729480496214 0.9130275628814242
24.478026069368227 294.5967765543061 0.9191311031953062
24.48325362432164 294.22471068630847 0.9219818773463166
24.488481179275055 292.45847632007803 0.9213680876993917
24.49370873422847 291.3953676949942 0.9207477126464045
24.498936289181884 298.0385575522023 0.9317048540797418
24.5041638441353 296.0833909342974 0.9294283916791578
24.509391399088713 295.4801085989857 0.9289436853641246
24.514618954042128 290.50439489330444 0.9241232822429483
24.519846508995542 294.5456292857435 0.9344939947763687
24.525074063948956 294.58273846493904 0.9377801231231937
24.53030161890237 293.5807259515217 0.9374147865351234
24.535529173855785 291.9718493542186 0.9352176955403292
24.5407567288092 291.5016577740207 0.9378791296988386
24.545984283762614 295.1708337190186 0.9467863372285851
24.55121183871603 295.3016289917841 0.9493385719533661
24.556439393669443 299.36962961207706 0.9581113165924913
24.561666948622857 303.0033363386202 0.9669868460192488
24.566894503576272 304.5424693145443 0.9726256326603125
24.572122058529686 302.94466073900867 0.9719570121217868
24.5773496134831 301.6684294758382 0.9716015021638993
24.582577168436515 302.73435206574857 0.9771057500777937
24.58780472338993 304.38964450885254 0.9817418715680519
24.593032278343344 306.17351193999406 0.9858140185631111
24.59825983329676 308.816961591731 0.9912997379127406
24.603487388250173 306.6959231284178 0.9903538135480345
24.608714943203587 301.556233769809 0.9841759819642804
24.613942498157 298.2440729936855 0.9804724298357099
24.619170053110416 297.06780996282913 0.9805809084892044
24.62439760806383 295.86988641953906 0.9832146691336006
24.629625163017245 294.37966983375037 0.9831224119735309
24.63485271797066 297.36022543574535 0.9921899044216853
24.640080272924074 301.26856223854963 1.0010397587809436
24.645307827877488 302.8452308296063 1.0072402134146978
24.650535382830903 302.7724542939863 1.0098409218075335
24.655762937784317 298.4434390825679 1.0046768217543969
24.66099049273773 295.57176553583264 1.0023335945526552
24.666218047691146 292.49002127571504 1.0000599033447521
24.67144560264456 293.0468473942563 1.0030996620576653
24.676673157597975 294.13411075384664 1.0058371820660026
24.68190071255139 296.18891500820604 1.0115849620910382
24.687128267504804 293.63197761581466 1.0095929199426648
24.692355822458218 291.5290315627623 1.009638350165232
24.697583377411632 290.96566217505847 1.0107830926830284
24.702810932365047 290.4178529851232 1.0119702899665695
24.70803848731846 294.12658092570706 1.020475991447901
24.713266042271876 292.49260349298817 1.0194511409586189
24.71849359722529 294.6049547424551 1.0260522193113153
24.723721152178705 289.8739857512676 1.0207725912725938
24.72894870713212 290.91224551962716 1.025849099797601
24.734176262085533 291.5633217268535 1.0309851118747329
24.739403817038948 295.9247233769142 1.0416173428756106
24.744631371992362 293.9341855870662 1.0406831860423569
24.749858926945777 292.28795993012903 1.0384292077463275
24.75508648189919 286.19153864050935 1.0286081663645048
24.760314036852606 289.2478240937699 1.0381318833577549
24.76554159180602 293.2617422702467 1.0492734555725245
24.770769146759434 296.9000563263869 1.061262940010495
24.77599670171285 298.4300755671206 1.0675061946210327
24.781224256666263 297.67343377364335 1.0670035027305915
24.786451811619678 303.22915677022814 1.0769676702968658
24.791679366573092 298.8523647696747 1.0710137977615484
24.796906921526507 294.7465008126976 1.068089832427752
24.80213447647992 286.9064465182754 1.058574243078245
24.807362031433335 283.76302850136904 1.05432151310651
24.81258958638675 285.3234829729669 1.0591906794569834
24.817817141340164 286.7678058364954 1.0633473908078381
24.82304469629358 290.58291416301023 1.0734590262550048
24.828272251246993 290.11606187809036 1.075652443389634
24.833499806200408 287.5338804792677 1.0745525579314041
24.838727361153822 288.0714083732722 1.0771835862923422
24.843954916107236 288.24096307108556 1.0786630429910415
24.84918247106065 290.78434754349166 1.0848454259079905
24.854410026014065 291.5260781620653 1.090654715310365
24.85963758096748 292.26985797796766 1.094834683202521
24.864865135920894 294.77028198051784 1.1013299146120303
24.87009269087431 292.97650282674346 1.0988930119344353
24.875320245827723 294.1201191001839 1.103656505423396
24.880547800781137 294.98076524683046 1.1102583324174242
24.885775355734552 299.20229419840587 1.122516542713016
24.891002910687966 301.7085544524658 1.1304107184045298
24.89623046564138 304.5456139766145 1.1393013810902366
24.901458020594795 299.5202539958311 1.1332800979029263
24.90668557554821 296.74428459204654 1.1316100960023772
24.911913130501624 295.53238747269774 1.13190006093673
24.91714068545504 297.3799989929887 1.1380074216438072
24.922368240408453 297.24942528402585 1.1428296825710014
24.927595795361867 298.9991205969739 1.1511613095988722
24.93282335031528 298.1096135051329 1.1527379128567956
24.938050905268696 298.50952935716197 1.1559020622014093
24.94327846022211 296.67010361358547 1.1561687942763736
24.948506015175525 294.1262613560799 1.1548968297180662
24.95373357012894 294.2730967038712 1.158788159964569
24.958961125082354 293.598914901397 1.159372811749953
24.964188680035768 296.41465854752175 1.1681265944949046
24.969416234989183 295.0694077908483 1.170582419304393
24.974643789942597 293.57421673168716 1.1709628980289941
24.97987134489601 291.5268876492033 1.1693823491788702
24.985098899849426 289.43278716141737 1.1675464581082677
24.99032645480284 290.5566460506463 1.1747198372289405
24.995554009756255 292.13944273538954 1.1815804068357951
25.00078156470967 293.55932263473613 1.1866725840098398
25.006009119663084 295.4744164257529 1.1913856571688315
25.011236674616498 296.86347103630413 1.1973103914074756
25.016464229569912 294.8111268534258 1.1975403280409689
25.021691784523327 295.509629241426 1.202900547876821
25.02691933947674 297.5250573843584 1.2090388926621531
25.032146894430156 297.77932136009156 1.211817430541001
25.03737444938357 299.99309307159376 1.220506400032801
25.042602004336985 299.35842844384814 1.221832695780003
25.0478295592904 303.92850479971 1.2346062862518952
25.053057114243813 303.09599679889305 1.2370049026401104
25.058284669197228 302.1355721632369 1.2435067785605753
25.063512224150642 299.76401039224476 1.2430320405048498
25.068739779104057 296.7896511613293 1.2402475608124326
25.07396733405747 299.99822226251604 1.24764337942199
25.079194889010886 298.747776551067 1.2476676333858505
25.0844224439643 299.0649985348356 1.253796068561118
25.089649998917714 298.19700125381615 1.255298891960341
25.09487755387113 302.203690205938 1.2669459522899023
25.100105108824543 311.83078146121665 1.2873567936023402
25.105332663777958 313.1129634480247 1.2959543384251893
25.110560218731372 307.6898023097401 1.2890520776346681
25.115787773684787 298.23216375860943 1.276614324405654
25.1210153286382 294.88819635098315 1.2731461099809909
25.126242883591615 300.07520848083396 1.2897872026983126
25.13147043854503 301.61160904630714 1.2974933756224223
25.136697993498444 300.87118735644066 1.3003300944273029
25.14192554845186 296.7799657024699 1.295461845579397
25.147153103405273 297.40227671603003 1.2978367907048642
25.152380658358688 301.7572759757602 1.3079503322447628
25.157608213312102 304.19549937165385 1.3157172136057937
25.162835768265516 307.61411991051654 1.328913147028103
25.16806332321893 311.6416296529413 1.3420557206806998
25.173290878172345 314.40629284245745 1.3550379370493986
25.17851843312576 312.10568223955283 1.3581703382881956
25.183745988079174 306.04368957858804 1.3526399494214358
25.18897354303259 297.5495893759696 1.3380890158051078
25.194201097986003 295.9984569115412 1.3377662948901725
25.199428652939417 295.3632020263562 1.3378044001552
25.204656207892832 296.10083906645065 1.345384317570207
25.209883762846246 298.0017921403361 1.3545490909452493
25.21511131779966 298.6564959930465 1.3593730950359513
25.220338872753075 299.76663221963804 1.3697560712933665
25.22556642770649 299.6350988812365 1.371824513106831
25.230793982659904 297.05193153842424 1.3734164355066703
25.23602153761332 300.3233711379847 1.3812952300922257
25.241249092566733 305.03127637354186 1.3977707321748143
25.246476647520147 312.68110621979406 1.4191220843343448
25.25170420247356 313.5443498793501 1.4298105344190153
25.256931757426976 314.6094067558882 1.4368289300254322
25.26215931238039 310.40687422738245 1.4384594574760268
25.267386867333805 309.15947893760597 1.4380524377995902
25.27261442228722 308.5172699094422 1.4390066106639652
25.277841977240634 312.70118802231246 1.449116423187405
25.283069532194048 316.8431974570953 1.4620090435519957
25.288297087147463 319.04589498269115 1.4744853880823547
25.293524642100877 320.24261892961846 1.481219146057139
25.29875219705429 316.3250303781556 1.4797181604495975
25.303979752007706 310.52120662072537 1.473090758355965
25.30920730696112 305.83602872087386 1.4723427499723092
25.314434861914535 302.4555691539635 1.4696607292455477
25.31966241686795 304.1375960007573 1.480604731617068
25.324889971821364 302.4643576214872 1.4825534259050448
25.330117526774778 305.1211411712919 1.4934853563610153
25.335345081728192 306.13819555464676 1.5015679190223599
25.340572636681607 306.71147225207574 1.5076512607985344
25.34580019163502 310.5596978297751 1.523504975459905
25.351027746588436 302.47605031254204 1.5089978034343297
25.35625530154185 301.93381995363075 1.5138139133803494
25.361482856495265 295.90114268554515 1.5055916802401623
25.36671041144868 303.59079484368084 1.5314731124123726
25.371937966402093 305.37736464102915 1.5380173786863847
25.377165521355508 308.0662102043654 1.5470342551197993
25.382393076308922 306.91877005176804 1.5518731454010581
25.387620631262337 304.6355791294322 1.5585041515680105
25.39284818621575 304.4733911030426 1.566671657533276
25.398075741169166 306.38030566432286 1.5753104004126253
25.40330329612258 306.6816071163215 1.5786519920349156
25.408530851075994 305.4265179521205 1.5828286576307447
25.41375840602941 305.3424791026597 1.5956575229645515
25.418985960982823 301.08876487743856 1.5908834821606903
25.424213515936238 301.5910261994654 1.6031828401616626
25.429441070889652 301.07915235557454 1.6049546750374966
25.434668625843067 305.5289631663551 1.6224747207198806
25.43989618079648 305.2696855873752 1.623966323964352
25.445123735749895 302.96158698358397 1.6233669107160835
25.45035129070331 300.3282275539139 1.6238029936488054
25.455578845656724 304.71677672319584 1.6458403630390277
25.46080640061014 306.81349404536195 1.6630158128342167
25.466033955563553 308.97144038782784 1.6769984531927649
25.471261510516968 313.9822988154289 1.7016214600920243
25.476489065470382 316.56343932161695 1.712422734577145
25.481716620423796 315.3688010535845 1.7188667105433275
25.48694417537721 314.4641071570459 1.7186955812155937
25.492171730330625 315.0265069859957 1.7274425648166456
25.49739928528404 313.2370793098258 1.733118834003768
25.502626840237454 313.1072981053034 1.743333661622703
25.50785439519087 311.14830626739547 1.7503488263079043
25.513081950144283 312.9338660142904 1.7633263007612372
25.518309505097697 313.8161896091722 1.7848214134470612
25.523537060051112 312.69499339597877 1.7920042202153557
25.528764615004526 312.46467389288415 1.800882544360168
25.53399216995794 310.91494439909144 1.7946578045595007
25.539219724911355 311.7682236993081 1.8035412156605575
25.54444727986477 307.927921577161 1.7974342851718996
25.549674834818184 307.62162510616446 1.8103592006229958
25.5549023897716 308.39363708363527 1.8229848775512796
25.560129944725013 308.1203935272414 1.8376768452925683
25.565357499678427 315.96804844187307 1.8724552511154564
25.57058505463184 315.39881153093864 1.8819526712449428
25.575812609585256 326.54226055413227 1.9214124398838661
25.58104016453867 320.92320640821845 1.9111438324751897
25.586267719492085 320.9677625888024 1.920465053433913
25.5914952744455 315.5747590674011 1.9133706972680036
25.596722829398914 324.67346034835856 1.9552455733597187
25.601950384352328 328.86622015607213 1.97956158560549
25.607177939305743 334.4122885465091 2.017374465189506
25.612405494259157 328.9213669898328 2.009897903452524
25.61763304921257 323.01748831404893 2.0053001593072475
25.622860604165986 319.7346356412172 1.999294278129523
25.6280881591194 322.98563831805933 2.0268164203000536
25.633315714072815 326.4391222575339 2.054436067903779
25.63854326902623 320.0035067519684 2.0489409302585875
25.643770823979644 315.017216885547 2.0481868951977846
25.648998378933058 313.01252503878345 2.050247881641379
25.654225933886472 314.6182203802978 2.0705815144058315
25.659453488839887 318.03049932965797 2.0938848726160213
25.6646810437933 322.08772618591587 2.124581276825844
25.669908598746716 326.51633886020164 2.1502851673150873
25.67513615370013 316.0770263071 2.1354961222790716
25.680363708653545 302.52479343036424 2.101532185177213
25.68559126360696 295.6078701740802 2.0998237156054502
25.690818818560373 301.7990012001719 2.1405022126432893
25.696046373513788 311.5438051260102 2.1954934531433516
25.701273928467202 316.47666875927155 2.2313078706461047
25.706501483420617 322.24757153746157 2.2619743084791315
25.71172903837403 322.0001563796123 2.278395080066286
25.716956593327446 320.57077587569347 2.29140170432536
25.72218414828086 316.16420576549416 2.296467458344868
25.727411703234274 317.5026416042466 2.3197715220919792
25.73263925818769 318.1726554862901 2.3433831509384864
25.737866813141103 316.8809690053088 2.353700205385679
25.743094368094518 315.30967596642245 2.3708925725280334
25.748321923047932 311.09178920853225 2.374994098295306
25.753549478001347 309.31863197986223 2.3910349152996093
25.75877703295476 313.42403557278874 2.4301271093493724
25.764004587908175 318.8568151984957 2.4756673433745955
25.76923214286159 322.3865461378348 2.5129304752351582
25.774459697815004 305.821341713718 2.465998360538867
25.77968725276842 298.90684217571487 2.463246543827008
25.784914807721833 289.26306142631057 2.4482869151917397
25.790142362675248 314.18961346548383 2.5836148997489046
25.795369917628662 319.129748213032 2.6195942602368922
25.800597472582076 326.85821411664534 2.682870962727417
25.80582502753549 311.1410132762617 2.641995790160207
25.811052582488905 320.0368830869497 2.724561581465144
25.81628013744232 327.5995573974875 2.783744164662362
25.821507692395734 330.65223918033917 2.8312778927855873
25.82673524734915 324.4047592976582 2.837034021157768
25.831962802302563 318.215754127042 2.8396933033564613
25.837190357255977 325.3294078718754 2.9274683151134098
25.84241791220939 323.2206390911604 2.9406999904418476
25.847645467162806 325.8660524068843 3.002491250349132
25.85287302211622 313.9668887840055 2.9714353016256463
25.858100577069635 312.8906328801257 3.021919414564929
25.86332813202305 296.0093714994807 2.984479139799496
25.868555686976464 302.9080695996715 3.076481771636715
25.87378324192988 298.44739276154354 3.0910209655289367
25.879010796883293 309.2231700218022 3.176698145549398
25.884238351836707 320.3935116921224 3.278018231780751
25.88946590679012 337.9832332941464 3.435926441280787
25.894693461743536 345.1415097523955 3.5417437830650194
25.89992101669695 329.5683727579548 3.5098485611823373
25.905148571650365 308.2930352905129 3.4372715173700703
25.91037612660378 312.44719115463374 3.5091866667484535
25.915603681557194 315.47853674613754 3.628501689401007
25.920831236510608 319.99145593705754 3.7197498189155964
25.926058791464023 317.952371678509 3.8054809622814054
25.931286346417437 318.5963141094655 3.881837406218314
25.93651390137085 315.08443467713994 3.9578017301254307
25.941741456324266 311.75238589195413 4.023500821533111
25.94696901127768 304.13654004475336 4.047972315398793
25.952196566231095 301.2783860877934 4.140724496861278
25.95742412118451 286.5062419612167 4.143789644256785
25.962651676137924 289.14731932179666 4.262045322607797
25.967879231091338 301.29988340604694 4.42242474450648
25.973106786044752 316.01057347416673 4.602773298487427
25.978334340998167 323.9146355783892 4.778955072936892
25.98356189595158 288.9471137301085 4.608169599204198
25.988789450904996 288.8764432455432 4.674811944822544
25.99401700585841 268.03567290350423 4.565580754091772
25.999244560811825 286.13420814884773 4.763421090778314
26.00447211576524 293.94051868145976 4.956093665910225
26.009699670718653 297.8035669546448 5.058885825662266
26.014927225672068 301.89618449114727 5.229291586589444
26.020154780625482 307.7411583957863 5.372885594215703
26.025382335578897 325.21099853572815 5.669422279165551
26.03060989053231 336.12723717204796 5.891035512813801
26.035837445485726 328.59670268915266 5.977390952762164
26.04106500043914 307.7564994388466 5.943582019103297
26.046292555392554 289.92068749699786 5.918373767206894
26.05152011034597 275.63095843622847 5.967710374506327
26.056747665299383 261.80606568208594 5.964813099646521
26.061975220252798 277.3500492472374 6.401357305255396
26.067202775206212 293.91405310610315 6.8202795117770325
26.072430330159627 315.2849057399803 7.721943755118061
26.07765788511304 317.0754943659445 8.095531595601559
26.082885440066455 316.59254086196137 8.558296279217652
26.08811299501987 329.193052963622 8.716956166757468
26.093340549973284 327.81720546087644 9.089397070939103
26.0985681049267 357.5153395695164 10.052870431302683
26.103795659880113 354.9523774104596 10.779588118031871
26.109023214833528 332.4558655076937 11.369061396655583
26.114250769786942 299.7692642387622 11.828221098877568
26.119478324740356 267.6303554934204 12.902127652686369
26.12470587969377 275.50723953911773 14.955541045955457
26.129933434647185 205.97858458063232 17.876065347921195
26.1351609896006 159.91843368389894 22.28140514480793
