# Supplementary material for: Unraveling metal effects on CO2 uptake in pyrene-based metal-organic frameworks
Source: Nat Commun. 2025 Feb 11;16:1516. doi: 10.1038/s41467-025-56296-w (PMC11814143; doi:10.1038/s41467-025-56296-w)
Supplement: Supplementary file 3 — Source Data [file 41467_2025_56296_MOESM3_ESM.zip › SourceCode/SuppInf/FigureS5_Ga-TBAPy_InSitu_VariableT_PXRD/Data/GaTBAPy_0174p.dat]

0.002613777476707968 17.099562631155017 4.654563576448978
0.007841332430123905 18.411954183034652 4.859843830120994
0.01306888738353984 17.21830051051383 4.072837562908156
0.018296442336955775 20.41883577362589 3.8025111069730273
0.02352399729037171 17.651063613591212 3.063560533164889
0.028751552243787646 16.046523966189003 2.5156421799307416
0.03397910719720358 16.466832730480537 2.1993833155271383
0.03920666215061952 14.481618713384496 2.0074996846683355
0.04443421710403546 14.922073079889273 2.1112478376672623
0.0496617720574514 16.001738050808843 2.00851263524478
0.054889327010867336 13.346595001188883 1.939916960639429
0.060116881964283275 12.755392890410212 1.7733486623935555
0.06534443691769921 12.763224856790773 1.591601145356504
0.07057199187111515 13.177013795463502 1.5537346530748897
0.07579954682453109 15.591406484875924 1.6854835987349899
0.08102710177794703 16.848170668733275 1.7145799324122688
0.08625465673136297 16.702089499258626 1.7502095864504468
0.09148221168477891 15.637898503100672 1.499393929717161
0.09670976663819485 14.24694512236035 1.3446886226353156
0.10193732159161079 14.436683142742588 1.3025551566142421
0.10716487654502672 15.264044380822124 1.2878617845701599
0.11239243149844266 16.7009222615676 1.3183941074390553
0.1176199864518586 19.965435363257708 1.4378844326286324
0.12284754140527454 21.435087927761405 1.3776726871298124
0.12807509635869047 20.519449849068216 1.3488660467929663
0.1333026513121064 19.35656771701513 1.2888081576061734
0.13853020626552232 18.197777959488 1.2401025105788754
0.14375776121893824 18.813688852496472 1.3015201926982873
0.14898531617235417 18.203645142531936 1.2842785941638686
0.1542128711257701 17.350991137043547 1.2420735724517382
0.15944042607918602 18.52452642513491 1.1883684790170692
0.16466798103260194 15.656976870942911 1.0099127292184638
0.16989553598601786 16.411581224841036 0.9930018592219134
0.1751230909394338 16.664423130661717 0.9920072876685373
0.18035064589284971 16.68771030175989 0.9943384279212066
0.18557820084626564 17.944528529803044 1.007258647895458
0.19080575579968156 20.172940439858742 1.0518522675109487
0.1960333107530975 19.585925842055595 1.0128299560645642
0.20126086570651341 18.817985620278236 0.9797716844946228
0.20648842065992934 18.668605143883184 0.9586827540927755
0.21171597561334526 17.644537147504646 0.9314317062356914
0.2169435305667612 19.12794865725431 0.9711251075751381
0.22217108552017711 19.745204421400626 0.9649562790001426
0.22739864047359304 20.1728173748319 0.995464112562905
0.23262619542700896 19.574604088475613 0.9665221822177974
0.2378537503804249 19.54831423587728 0.9586038127830198
0.2430813053338408 18.867302326253387 0.946110943627168
0.24830886028725674 18.02801024822039 0.8999955990791647
0.25353641524067266 17.81006829812541 0.8758064608741927
0.2587639701940886 18.062400874384647 0.8872723856401356
0.2639915251475045 17.456660982727527 0.853043127115993
0.26921908010092044 17.29078623654599 0.8494423584273326
0.27444663505433636 18.009078114636726 0.8726038416768751
0.2796741900077523 18.589846196399925 0.8724841657105775
0.2849017449611682 18.92766884089215 0.871866990370754
0.29012929991458414 19.531538504068862 0.8659976130735295
0.29535685486800006 17.98712341706005 0.8238731616902586
0.300584409821416 16.50912147341715 0.7620857808550784
0.3058119647748319 15.207294117193078 0.714924551408635
0.31103951972824784 15.724704831171012 0.7522020657729171
0.31626707468166376 16.114448785609223 0.7517810012969036
0.3214946296350797 16.59195544329141 0.7810088140453842
0.3267221845884956 17.08111995598218 0.8022132471190176
0.33194973954191154 16.84359178954653 0.8014243247602129
0.33717729449532746 15.83757373894981 0.7864053165048426
0.3424048494487434 17.229835451009112 0.8352319617219007
0.3476324044021593 17.60400000015037 0.825989771365587
0.35285995935557524 18.186733140911375 0.8370181993120299
0.35808751430899116 18.914767103934572 0.8548355417168094
0.3633150692624071 18.19395727462658 0.8449410351415021
0.368542624215823 18.403200144774548 0.8505229486621961
0.37377017916923894 18.17054030067564 0.839338366930509
0.37899773412265486 17.940844351164017 0.8131952473840866
0.3842252890760708 17.160403220961623 0.7984340532651925
0.3894528440294867 17.88896306841299 0.8146081038193397
0.39468039898290264 17.412581523725983 0.7941814037998688
0.39990795393631856 18.74337375361351 0.813692541811771
0.4051355088897345 18.50273658770138 0.7842938715316483
0.4103630638431504 18.360671926820988 0.7713734350994097
0.41559061879656634 18.438992935185436 0.775258716816289
0.42081817374998226 17.484079704772842 0.7565750845832409
0.4260457287033982 17.30833985667515 0.7622914075031445
0.4312732836568141 17.196216855964852 0.7555678246035007
0.43650083861023004 18.40719898229488 0.7713110018143841
0.44172839356364596 19.186851694533487 0.7864316764625691
0.4469559485170619 19.74275199629675 0.7886786140750176
0.4521835034704778 20.15196953769499 0.8079306504380235
0.45741105842389373 19.230618656349993 0.8099008579962452
0.46263861337730966 19.202334123910063 0.8138527387000778
0.4678661683307256 18.557236780875673 0.8065710589603796
0.4730937232841415 19.121732720624067 0.8011128526341711
0.47832127823755743 18.782521463186395 0.7740628589859039
0.48354883319097336 18.386386067038686 0.7531198898722896
0.4887763881443893 17.862021787328548 0.7327712061826699
0.4940039430978052 18.03078721203879 0.7230176330874475
0.49923149805122113 19.441022910522864 0.7447202026633706
0.5044590530046371 19.554931885715554 0.7577533683073161
0.5096866079580531 20.168790143803648 0.7966873959511631
0.5149141629114691 20.528747531131764 0.8337444922459368
0.5201417178648851 18.717351573972472 0.7889328239744995
0.525369272818301 19.336763918670318 0.7803004848688406
0.530596827771717 18.335724566823693 0.7382340055011863
0.535824382725133 19.05097043446051 0.7313229064981156
0.541051937678549 19.484359013534757 0.7243793328826936
0.546279492631965 19.109448510656946 0.725805059803171
0.5515070475853809 19.411944960376854 0.7431710276019338
0.5567346025387969 18.097904196595675 0.7178205281068715
0.5619621574922129 17.62168674478613 0.7003303216113229
0.5671897124456289 18.174111107795234 0.7194665514391286
0.5724172673990449 18.12185073926252 0.7229563308785049
0.5776448223524608 17.24645706138492 0.6998885080470258
0.5828723773058768 17.746114761598545 0.7045703936344397
0.5880999322592928 17.328333813976922 0.6896328819652925
0.5933274872127088 17.795859304541317 0.7081335343573537
0.5985550421661248 18.561925850163732 0.7430368904246727
0.6037825971195407 17.731480565628363 0.7244382039152119
0.6090101520729567 16.653340905900773 0.7026613135428686
0.6142377070263727 15.956318520211727 0.6690921699990919
0.6194652619797887 16.62777020202033 0.6727024197600584
0.6246928169332047 17.4279564966768 0.6799096075986453
0.6299203718866206 18.745647553793184 0.7092846614800229
0.6351479268400366 18.988207308060282 0.7164658589000823
0.6403754817934526 19.160216408365912 0.7174297620722258
0.6456030367468686 19.82068553036756 0.717304712821133
0.6508305917002846 20.564752334320023 0.7312397771679174
0.6560581466537005 22.02538065624873 0.7399473007405211
0.6612857016071165 21.063153127770725 0.7323306028470702
0.6665132565605325 20.632611332985515 0.7080061395422661
0.6717408115139485 20.13426712902922 0.6955804241123728
0.6769683664673645 21.542508763545346 0.7207890421119841
0.6821959214207804 21.324322624755084 0.7106980382943594
0.6874234763741964 21.114822137798082 0.706128198915531
0.6926510313276124 20.669158822766473 0.6789476309894192
0.6978785862810284 20.00998529969382 0.6675739110161666
0.7031061412344444 20.86827500723203 0.6874653736887592
0.7083336961878604 21.992800644264683 0.719197394655772
0.7135612511412763 21.991067963196603 0.7252611457824888
0.7187888060946923 22.294728768270218 0.734682057929069
0.7240163610481083 22.299551875832545 0.7299917310237689
0.7292439160015243 21.267699554288342 0.7243077200247616
0.7344714709549403 22.587695674289847 0.744770990048302
0.7396990259083562 24.900699100609362 0.7875808512816851
0.7449265808617722 25.23348241257196 0.7871472820831495
0.7501541358151882 25.304638579415883 0.7716479479940028
0.7553816907686042 24.64262554642732 0.7617222499748754
0.7606092457220202 24.952368487007423 0.7641774710448894
0.7658368006754361 26.811989616144366 0.8010546696290504
0.7710643556288521 28.480807455002477 0.813330303829324
0.7762919105822681 28.848660985943507 0.7854086209681116
0.7815194655356841 29.085261146210993 0.7847294192414515
0.7867470204891001 29.742362581178977 0.7922167695268583
0.791974575442516 31.65214553201269 0.8232893993160484
0.797202130395932 34.44169492682222 0.8718187796269301
0.802429685349348 35.50636634367725 0.8921893630059751
0.807657240302764 35.84699949401846 0.9065222805443259
0.81288479525618 39.1876451391513 0.9517073991616223
0.8181123502095959 38.95069474395887 0.9521838028426267
0.8233399051630119 40.88686644388496 0.9867546702350842
0.8285674601164279 44.651137427722446 1.0465254522519614
0.8337950150698439 46.53494948876639 1.0762767912378957
0.8390225700232599 50.44778755237825 1.1395588211425052
0.8442501249766758 56.015709130672406 1.2035287884892194
0.8494776799300918 60.01307657703036 1.2585351297289358
0.8547052348835078 62.30285854305223 1.2690909134109203
0.8599327898369238 64.89439200388942 1.2749476305321457
0.8651603447903398 64.28395388787904 1.2763489520030884
0.8703878997437557 66.87652453967405 1.3002288842916838
0.8756154546971717 69.59207687002795 1.3138206304963786
0.8808430096505877 69.38430896841841 1.3040524919270693
0.8860705646040037 71.26639905818199 1.30053853916615
0.8912981195574197 73.40845203723262 1.307359137234805
0.8965256745108356 74.68358044414474 1.3311630298921908
0.9017532294642516 76.61115401256593 1.3607882094164567
0.9069807844176676 77.19069167153819 1.3803563061148532
0.9122083393710836 77.23375889012685 1.3942654299645327
0.9174358943244996 81.28263248562547 1.4110124763417768
0.9226634492779155 81.87715759433236 1.3764710884101174
0.9278910042313315 84.45373805674863 1.3884949778177136
0.9331185591847475 85.04747711564575 1.3765796392844332
0.9383461141381635 84.00257886646604 1.3687452828235478
0.9435736690915795 86.26915265554693 1.4137924620550035
0.9488012240449955 90.7435324150941 1.4656890842466745
0.9540287789984114 96.75918842640408 1.5013277945104415
0.9592563339518274 95.6356633745565 1.4677640991072933
0.9644838889052434 95.86575750690622 1.4639502699530713
0.9697114438586594 97.24198703418557 1.460629315130349
0.9749389988120754 98.59298050773101 1.4591628700850277
0.9801665537654913 104.60366520396515 1.5151650724956192
0.9853941087189073 109.79075785257348 1.5287493607188558
0.9906216636723233 112.33118075292438 1.528963297103092
0.9958492186257393 112.20031320319221 1.5478866588689613
1.0010767735791553 108.39420213054841 1.5309734544315134
1.0063043285325712 110.94201621700915 1.5725323253429961
1.0115318834859872 113.35791500267156 1.6177751141517849
1.0167594384394032 116.61930774771355 1.6330417424012142
1.0219869933928192 121.79336647916554 1.6616556182011564
1.0272145483462352 117.78239965294433 1.6156062519702523
1.0324421032996511 121.40957775763478 1.6342086185849822
1.0376696582530671 120.89522824008006 1.6190374836870074
1.042897213206483 124.71060336020386 1.6269887737966642
1.048124768159899 123.5403131809456 1.5973426277270362
1.053352323113315 119.70598478702072 1.5548975442422388
1.058579878066731 121.3535257940917 1.5740747731741112
1.063807433020147 119.63776673245432 1.5699205415293556
1.069034987973563 120.43692542725516 1.561766932364628
1.074262542926979 122.68445342724193 1.5793326774494643
1.079490097880395 125.46621208191067 1.5893987858579448
1.084717652833811 125.1157183380057 1.595600511414247
1.089945207787227 122.56037381876531 1.5734148938098065
1.095172762740643 120.97102318444573 1.5661858768404646
1.1004003176940589 125.82992060140126 1.6357141129161945
1.1056278726474749 128.2615000455305 1.6617392158890403
1.1108554276008908 129.20354615348123 1.6594059252822895
1.1160829825543068 129.32003557419978 1.632122034627719
1.1213105375077228 127.76250669218479 1.5804853804554881
1.1265380924611388 125.58933019138672 1.5555147218499348
1.1317656474145548 124.48603549355497 1.5582031905270208
1.1369932023679707 127.24236710117023 1.6015326051707186
1.1422207573213867 128.39314962731336 1.6195286265608488
1.1474483122748027 130.1885471182334 1.6306923312463517
1.1526758672282187 135.22927952990432 1.6463229056138649
1.1579034221816347 137.50241605043863 1.664636526705501
1.1631309771350506 134.54184502128157 1.6327386701297983
1.1683585320884666 132.11341836342905 1.593170960982291
1.1735860870418826 128.22972417560717 1.575628011804075
1.1788136419952986 126.22055280853249 1.5485022426066546
1.1840411969487146 124.24991460977888 1.5293580070482888
1.1892687519021305 123.6740901145949 1.5503143838634659
1.1944963068555465 133.63988232183226 1.616300927568265
1.1997238618089625 137.20484704576168 1.6350445056521483
1.2049514167623785 135.97750935547418 1.6522210676559341
1.2101789717157945 140.50030126307448 1.6889963083048052
1.2154065266692105 141.09326094810396 1.6976422909226903
1.2206340816226264 139.65659285354408 1.696425857675443
1.2258616365760424 139.10428741208776 1.6747770234018524
1.2310891915294584 143.57425285420143 1.6893466741054126
1.2363167464828744 144.25721026148727 1.705964930943692
1.2415443014362904 143.30712056433438 1.694997628441855
1.2467718563897063 139.15507631075494 1.6732885632418235
1.2519994113431223 137.1715257197699 1.660749178619226
1.2572269662965383 136.10731226791373 1.6345794629398385
1.2624545212499543 134.40689718567873 1.6123633570982943
1.2676820762033703 131.73600789951698 1.5989217108047311
1.2729096311567862 125.69019897047423 1.5607313469538764
1.2781371861102022 129.2523602792642 1.5922433066393415
1.2833647410636182 136.21142220002372 1.6596471742211787
1.2885922960170342 139.47154206148363 1.6917678972155534
1.2938198509704502 144.18378052873192 1.732536376909678
1.2990474059238661 141.46419840976213 1.71228178814422
1.3042749608772821 136.46373471641832 1.6459287945029184
1.309502515830698 137.99222196006846 1.628159505233753
1.314730070784114 134.2195584539981 1.6067585842633403
1.31995762573753 137.12823422473895 1.6094903173586108
1.325185180690946 137.66472751342 1.6180915220008034
1.330412735644362 142.5621456980783 1.666014699876666
1.335640290597778 140.0753021528166 1.6566310817719931
1.340867845551194 140.08852892421345 1.692034281876621
1.34609540050461 136.79400969914985 1.6652454951357334
1.351322955458026 126.9325290553567 1.6001619875763302
1.356550510411442 122.87261319107283 1.5649753849119914
1.361778065364858 116.46400297284731 1.5217640459863668
1.3670056203182739 118.98551555224708 1.5591187568101852
1.3722331752716899 128.25543178990372 1.618945649643451
1.3774607302251058 135.44304593907637 1.6782312112660627
1.3826882851785218 140.56394769948466 1.6988080169129935
1.3879158401319378 141.7286694439324 1.6850695090776195
1.3931433950853538 137.419157101675 1.64958568628055
1.3983709500387698 139.1405301810244 1.6502887748979684
1.4035985049921857 133.02311720289694 1.6138532052342711
1.4088260599456017 130.90023624799917 1.6329612347327565
1.4140536148990177 132.40374850506052 1.6538096751670022
1.4192811698524337 136.42772638585254 1.6913571306433302
1.4245087248058497 132.83508209585364 1.641928599397679
1.4297362797592656 131.74559146322883 1.6122777273450213
1.4349638347126816 133.58719205101306 1.647932861482089
1.4401913896660976 133.74272095296058 1.649267736155038
1.4454189446195136 138.47770524161214 1.697890583278017
1.4506464995729296 134.2155839067566 1.6720273169869646
1.4558740545263456 130.02398582188576 1.6165204448381376
1.4611016094797615 128.47621509083132 1.65308804789961
1.4663291644331775 121.84583679297019 1.6333935602177676
1.4715567193865935 120.87287828199861 1.6382035044461634
1.4767842743400095 116.49151650541279 1.5834529901102485
1.4820118292934255 113.43405294907144 1.5639112575742196
1.4872393842468414 121.21113660221891 1.6117406099578937
1.4924669392002574 125.64457435605603 1.653281098916872
1.4976944941536734 121.95557083274396 1.6296933463123082
1.5029220491070894 120.19747672880403 1.6124428957237453
1.5081496040605054 119.05257553971472 1.5770334581721681
1.5133771590139213 116.94930317124916 1.5568935112609412
1.5186047139673373 117.79776039559243 1.5541810524250086
1.5238322689207533 115.70851541359121 1.550905423958734
1.5290598238741693 114.3649209810943 1.5455763140398981
1.5342873788275853 112.20761789383266 1.5234545055358946
1.5395149337810012 115.35171222512828 1.570749917359833
1.5447424887344172 118.45351329609741 1.5932356924865791
1.5499700436878332 123.88993396518471 1.6314850504713403
1.5551975986412492 123.63213725429392 1.5944088132246788
1.5604251535946652 130.09939773390252 1.6282683776837135
1.5656527085480811 128.68939440426792 1.5994867471836338
1.5708802635014971 127.11104930887927 1.5913066164855088
1.576107818454913 125.5358414364003 1.5915997430811792
1.581335373408329 123.13957583410821 1.5761529032674606
1.586562928361745 125.9397111904442 1.5868160960050575
1.591790483315161 127.98439306444345 1.6013637082472791
1.597018038268577 131.43520083677208 1.6044144026546128
1.602245593221993 132.61639074691993 1.6030272603369158
1.607473148175409 135.86026176309437 1.6265923407620853
1.612700703128825 136.27418713835905 1.6374446206698894
1.617928258082241 135.90969573759068 1.6477734849545769
1.623155813035657 135.06513719930015 1.6417157367440374
1.628383367989073 139.43166988025519 1.6643483387954041
1.6336109229424889 144.48923693590214 1.7046960667976423
1.6388384778959049 152.2457575858997 1.7586451725504972
1.6440660328493208 155.5784092183207 1.745359326499554
1.6492935878027368 151.09393034330677 1.6968772651034385
1.6545211427561528 147.38271800943704 1.650052602946173
1.6597486977095688 152.3601023145088 1.7034189660483938
1.6649762526629848 168.57210893867924 1.7963219468968101
1.6702038076164007 178.09073548160305 1.8529675782665742
1.6754313625698167 179.650243352718 1.8485320347602006
1.6806589175232327 180.14778073471436 1.8515020178528612
1.6858864724766487 182.49894713313958 1.8757781939160343
1.6911140274300647 174.7564292802167 1.8057829442875537
1.6963415823834807 178.33527542422854 1.806729492316486
1.7015691373368966 171.80268582272475 1.7556307072183888
1.7067966922903126 174.88460786523513 1.7618967434832824
1.7120242472437286 177.09582013832124 1.797236895402595
1.7172518021971446 177.7568632463064 1.8065023199797647
1.7224793571505606 186.0205374113978 1.8419737754433247
1.7277069121039765 195.69377873094336 1.8912685586605809
1.7329344670573925 201.88285449371804 1.900342153304617
1.7381620220108085 201.2389128118884 1.893073894252601
1.7433895769642245 202.75934655890006 1.890995309885977
1.7486171319176405 210.26619298502877 1.9382471829056092
1.7538446868710564 212.76863071956296 1.9477605822343358
1.7590722418244724 216.87952293907603 1.949860351442503
1.7642997967778884 209.37896721836674 1.9017896847360853
1.7695273517313044 212.83889229536433 1.923034661320145
1.7747549066847204 212.4349141478419 1.9145631551469038
1.7799824616381363 208.90909683497912 1.8980590948945968
1.7852100165915523 213.9885887035025 1.8891690668836711
1.7904375715449683 217.52784678157835 1.8966984525464607
1.7956651264983843 217.48281360804344 1.8952551324814655
1.8008926814518003 216.73174388572613 1.8603232841274837
1.8061202364052162 215.0067851704325 1.8556838659612764
1.8113477913586322 209.19016791418193 1.7997758877712686
1.8165753463120482 217.83279216075346 1.8330928831535955
1.8218029012654642 218.70421854162538 1.8425066666259622
1.8270304562188802 218.01151075668474 1.8566699617942344
1.8322580111722961 225.08029944926474 1.907229343694294
1.8374855661257121 214.62581817941017 1.8625077956518936
1.842713121079128 221.26776527072406 1.8699190943008432
1.847940676032544 221.05211377412698 1.8427781856908925
1.85316823098596 232.84244185579468 1.896296769312659
1.858395785939376 238.71759524040704 1.9217168689278548
1.863623340892792 241.31563065593875 1.9477840965142954
1.868850895846208 237.64686662464158 1.9151204333808398
1.874078450799624 227.97118728215472 1.8457484353087579
1.87930600575304 229.58766740516893 1.8385396252371295
1.884533560706456 228.2302201832868 1.807371977214933
1.889761115659872 222.63404568671473 1.765182783403476
1.894988670613288 224.56321032378244 1.7797464286167108
1.9002162255667039 225.8862872659497 1.7874627227608335
1.9054437805201199 228.69933994150193 1.7833403607241647
1.9106713354735358 231.1973738414316 1.77432300628329
1.9158988904269518 230.2805323998281 1.7581399623446472
1.9211264453803678 222.3617309450825 1.7043244804216298
1.9263540003337838 223.5640029086218 1.7062907327701706
1.9315815552871998 224.70419068664637 1.7235925586889291
1.9368091102406157 228.35262074359008 1.7451236076761845
1.9420366651940317 234.70456735146757 1.7875432734940864
1.9472642201474477 238.2835038025888 1.8363851887456744
1.9524917751008637 236.68029444649335 1.8231871560180328
1.9577193300542797 231.6848604467698 1.8002270579553679
1.9629468850076957 223.06870568897247 1.7502352980477573
1.9681744399611116 229.18973949248047 1.7472704534198122
1.9734019949145276 229.8177444226645 1.7404999422835559
1.9786295498679436 227.02252692309975 1.7171688318688885
1.9838571048213596 221.24777437324965 1.6811488250678226
1.9890846597747756 214.09665813794956 1.652075314685163
1.9943122147281915 206.02828412847722 1.6268850012504161
1.9995397696816075 205.29521946790894 1.6211148407285971
2.0047673246350235 207.4341950968445 1.6327032061383178
2.0099948795884393 207.8652520780594 1.6491897694293869
2.015222434541855 214.01249559385897 1.6705037303981758
2.0204499894952708 214.84293147943993 1.6669248163792576
2.0256775444486865 209.5278839942532 1.627660563208627
2.0309050994021023 210.26100532469835 1.6194205972863986
2.036132654355518 209.2626323999276 1.6180651756442188
2.041360209308934 204.901091876786 1.6021942795018604
2.0465877642623496 211.6856190701732 1.6418432758786385
2.0518153192157653 210.79244686393275 1.6535908639993742
2.057042874169181 207.58581751525418 1.6445778103360786
2.062270429122597 210.05349711447806 1.6460269299972088
2.0674979840760126 208.99167374927273 1.6397931748322003
2.0727255390294284 205.4300980787646 1.5978419506517185
2.077953093982844 204.7315008159251 1.5848447344860637
2.08318064893626 205.24225082890433 1.611196147024635
2.0884082038896756 207.72223509861436 1.6483927128867226
2.0936357588430914 209.64027302450762 1.6694134688887978
2.098863313796507 220.6322627334122 1.7311085777229909
2.104090868749923 225.52944428327515 1.7731484378245506
2.1093184237033387 223.91569014263266 1.732882556950502
2.1145459786567544 220.38657280168286 1.7203864679367264
2.11977353361017 206.3662117347235 1.6426979795621393
2.125001088563586 197.45231809090905 1.5830994172234767
2.1302286435170017 198.72105823987246 1.6077283312848618
2.1354561984704175 198.78908718053202 1.6071710000662662
2.140683753423833 197.37375926589894 1.6039330055360563
2.145911308377249 199.56165027769842 1.613722532436384
2.1511388633306647 193.65305288833608 1.5894074542839212
2.1563664182840805 197.61220150257472 1.600338540849799
2.1615939732374962 200.40883402396864 1.6108726551650618
2.166821528190912 197.32168185978773 1.5939645124043031
2.1720490831443278 203.92828543997942 1.6249153895946562
2.1772766380977435 197.2461974533178 1.6067822519449317
2.1825041930511593 196.0147709756106 1.581727952192557
2.187731748004575 200.18546565758157 1.583882013563036
2.192959302957991 206.41372248246063 1.6097369577503589
2.1981868579114066 208.81932635294652 1.6196976677312127
2.2034144128648223 209.97671075457544 1.6402436410847743
2.208641967818238 203.8040826863717 1.627820420046585
2.213869522771654 199.33919697809512 1.5873545449422344
2.2190970777250696 196.54886917201526 1.5709547660366974
2.2243246326784853 201.2358920172055 1.6049591778098176
2.229552187631901 207.57622859107352 1.634957123116403
2.234779742585317 208.53051540999064 1.6496587130687812
2.2400072975387326 206.3052006739293 1.6467807356568644
2.2452348524921484 201.295374563085 1.6219126246523021
2.250462407445564 203.04766624030043 1.6436341312476463
2.25568996239898 194.39234358775957 1.5992132948486095
2.2609175173523957 197.61188857354693 1.614706047879511
2.2661450723058114 196.48692470465159 1.605682431579765
2.271372627259227 197.9954784555139 1.6161175778221533
2.276600182212643 205.60147046097867 1.6584225270300956
2.2818277371660587 213.2235317697686 1.7003576559100808
2.2870552921194744 211.19139249765468 1.7046093434326193
2.29228284707289 212.34487035415808 1.720760469510522
2.297510402026306 212.4259434217432 1.7250547781638927
2.3027379569797217 203.6745798923085 1.6452225885636884
2.3079655119331375 204.77453296377527 1.6343344009841487
2.3131930668865532 201.30162549257412 1.6029936220644052
2.318420621839969 199.32652800719103 1.596820474819617
2.3236481767933848 192.31031687678964 1.5592867424727312
2.3288757317468005 188.0692542437358 1.5445857806526226
2.3341032867002163 188.32284956931426 1.5390529312604024
2.339330841653632 198.911396220264 1.5777783224495594
2.344558396607048 209.88932993568312 1.6455325084352945
2.3497859515604635 213.98741789400148 1.646745656930219
2.3550135065138793 211.28172995335643 1.6310778128004682
2.360241061467295 206.10867477109923 1.6115835971106387
2.365468616420711 198.55271418752636 1.5623912954096404
2.3706961713741266 205.40984893224507 1.5935420683410277
2.3759237263275423 207.75979315506058 1.5919794642388638
2.381151281280958 212.25942430083091 1.616145659774308
2.386378836234374 213.53009370764357 1.6176071747586742
2.3916063911877896 204.4639471140199 1.5611673870615315
2.3968339461412054 196.1975032650608 1.5143081115298067
2.402061501094621 204.75869135935596 1.534973603905018
2.407289056048037 203.63181348643153 1.5117244009647008
2.4125166110014526 203.77257958340886 1.4916714374104076
2.4177441659548684 206.27317354140288 1.483453643542592
2.422971720908284 209.83688285327597 1.4575717756275353
2.4281992758617 217.5687288174273 1.4536347309846054
2.4334268308151157 225.47028543440155 1.4315241683396756
2.4386543857685314 228.0064881448073 1.3836079950539062
2.443881940721947 234.81623947014853 1.3642768125959064
2.449109495675363 253.20476678256614 1.3854087253862617
2.4543370506287787 283.69763077603915 1.4145365133098475
2.4595646055821945 321.24458707430654 1.4503855591124295
2.4647921605356102 393.3714335088731 1.5604095766723225
2.470019715489026 479.3654916199026 1.6732349976081418
2.4752472704424417 600.7989462207395 1.8449296946650744
2.4804748253958575 797.5532138890571 2.1194524012825218
2.4857023803492733 1048.8094656066273 2.4250764907145688
2.490929935302689 1345.313746885641 2.74872221568378
2.496157490256105 1675.1049663648278 3.0532052725262697
2.5013850452095205 1984.659573776205 3.3153283400447786
2.5066126001629363 2228.430195900052 3.502249802671808
2.511840155116352 2440.8594011553246 3.672317189364473
2.517067710069768 2579.6361780589873 3.7706074929721294
2.5222952650231836 2730.6988159936423 3.888107812591938
2.5275228199765993 2943.723846531154 4.046429233732391
2.532750374930015 3221.1163644668122 4.233336457403814
2.537977929883431 3671.0852389814527 4.513511800238438
2.5432054848368466 4284.721733687352 4.85674623116143
2.5484330397902624 5062.203379153473 5.274439220196271
2.553660594743678 5780.916201913139 5.629788128803687
2.558888149697094 6274.129988332328 5.853231219811156
2.5641157046505096 6370.355283322568 5.887340798379637
2.5693432596039254 6028.927048494012 5.7279643227477
2.574570814557341 5325.336079836304 5.390749136491597
2.579798369510757 4447.988982867617 4.930129630529283
2.5850259244641727 3591.025677234366 4.4205214910860935
2.5902534794175884 2867.1203976151583 3.949189132560398
2.595481034371004 2324.8347883340816 3.5444635598543184
2.60070858932442 1908.3444861259034 3.2053432136481477
2.6059361442778357 1570.9809856219606 2.905443379994511
2.6111636992312515 1303.6761176149976 2.6509204248270075
2.6163912541846672 1064.4590535864443 2.399593776025525
2.621618809138083 832.2336838583076 2.1264357495815553
2.6268463640914987 644.8116255143756 1.8787786267932778
2.6320739190449145 500.58079729342523 1.6829149038251054
2.6373014739983303 402.3800216941637 1.5500639896846888
2.642529028951746 335.54983811089585 1.4596227865753189
2.6477565839051618 296.1306567034369 1.4325058466801575
2.6529841388585775 269.6609024225073 1.4306376441393853
2.6582116938119933 254.7466985938337 1.445629307633904
2.663439248765409 246.23318840359374 1.4729991073091393
2.668666803718825 233.24748433885833 1.4557715132558422
2.6738943586722406 224.55944819877388 1.449413326398383
2.6791219136256563 221.674355158871 1.478325254851459
2.684349468579072 218.91159118953703 1.5044971149305542
2.689577023532488 222.13595531655716 1.5458967818221796
2.6948045784859036 217.17418164276873 1.5429158611531244
2.7000321334393194 213.5787961085092 1.5325967019041036
2.705259688392735 207.9872846460018 1.5061214792201512
2.710487243346151 205.3877679658284 1.5047394147329918
2.7157147982995666 208.60231915447076 1.5246907107763785
2.7209423532529824 205.849117781717 1.515399348782083
2.726169908206398 211.74472483836144 1.561074779208204
2.731397463159814 216.17798928707137 1.5832105413627693
2.7366250181132297 214.3378509525666 1.5821691245829304
2.7418525730666454 211.14025540359108 1.5844091734923442
2.747080128020061 206.72334095833025 1.5634140084586812
2.752307682973477 208.38306312800162 1.557120255865631
2.7575352379268927 210.56650257431005 1.5666022938825348
2.7627627928803085 208.9472597784965 1.5605500263237493
2.767990347833724 216.1068754724957 1.6113257198451407
2.77321790278714 213.9611059845909 1.6112848502396326
2.7784454577405557 214.2834717878955 1.6421539852722853
2.7836730126939715 203.02645535873447 1.5842688100114006
2.7889005676473873 195.94588789032835 1.5449283465430759
2.794128122600803 200.03935517844926 1.5565990190156138
2.7993556775542188 196.14161270727277 1.5207448901906089
2.8045832325076345 197.99840676420885 1.5181738185331195
2.8098107874610503 202.84848164760308 1.5411920976410591
2.815038342414466 202.18622773631685 1.5501808253403626
2.820265897367882 212.15507979793497 1.610324725610506
2.8254934523212976 211.35320660411105 1.594792077005224
2.8307210072747133 213.03579185460933 1.6207187621215506
2.835948562228129 218.71047586224788 1.6374531958850729
2.841176117181545 219.90230613789743 1.6870852345212783
2.8464036721349606 218.2226887512329 1.7040396969972136
2.8516312270883764 210.07851586578255 1.6514196599279436
2.856858782041792 202.80932635977882 1.5880143109217109
2.862086336995208 206.44775280396115 1.575302953211396
2.8673138919486236 204.4776496239559 1.5720901161878094
2.8725414469020394 203.2431240196503 1.5636655751270272
2.877769001855455 205.08983240991833 1.5759069902427494
2.882996556808871 201.1467687934035 1.5569969664962282
2.8882241117622867 197.76909675856206 1.5359311191582112
2.8934516667157024 204.8349031125381 1.5795495923432696
2.898679221669118 203.04695788728668 1.5686991101536756
2.903906776622534 209.42480166410448 1.5832609141145306
2.9091343315759497 213.4166797685019 1.6131088367665403
2.9143618865293655 210.44911426780118 1.5961396597509074
2.919589441482781 203.24931979137358 1.5659636863276702
2.924816996436197 199.6051023910786 1.548689994593544
2.9300445513896127 194.0988200337982 1.5098772095479525
2.9352721063430285 197.5561718759795 1.534534006684083
2.9404996612964442 203.3743106461719 1.5480067232102095
2.94572721624986 204.39681571128816 1.5459723855511824
2.9509547712032758 207.97586898132798 1.5729181001774784
2.9561823261566915 200.44738394049466 1.5217130263058318
2.9614098811101073 198.99502768393407 1.494504729034479
2.966637436063523 195.2479204188115 1.4620154285695006
2.971864991016939 197.74940811544866 1.4739900458732778
2.9770925459703546 198.38731611060683 1.4784997413361796
2.9823201009237703 200.1706909385803 1.5136979144554834
2.987547655877186 204.33258001139723 1.53606077437337
2.992775210830602 201.15452925671596 1.5170259596967204
2.9980027657840176 191.2636816971745 1.4533741934431708
3.0032303207374333 195.9135187403187 1.459483967361185
3.008457875690849 196.05444878781512 1.4535379276754212
3.013685430644265 201.7207234637568 1.4577532777370974
3.0189129855976806 201.35867446614492 1.4510996128577605
3.0241405405510964 192.53287939535957 1.4104715661093805
3.029368095504512 191.01649880639974 1.3963398037752377
3.034595650457928 195.15424573934362 1.4174129630567902
3.0398232054113437 195.94165582895246 1.4202045291659149
3.0450507603647594 203.95190246786393 1.4602785256128485
3.050278315318175 206.65803396210822 1.4758079236960593
3.055505870271591 205.74394969550758 1.464838880048361
3.0607334252250067 207.19348764722952 1.4631252871187759
3.0659609801784224 209.24526726612237 1.469956691737326
3.071188535131838 212.80569357279563 1.482539994269158
3.076416090085254 214.09764060661058 1.4880295120223028
3.0816436450386697 209.3134390552629 1.4391781178072254
3.0868711999920855 205.95216495492656 1.4119517880664325
3.0920987549455012 205.76649325665204 1.4012166879891481
3.097326309898917 205.38419055816496 1.388587507697833
3.1025538648523328 202.93493470129013 1.3628334759050669
3.1077814198057485 207.65422322527073 1.3593027122291212
3.1130089747591643 213.17444629285748 1.3515057883752124
3.11823652971258 218.02283828133574 1.3614320173867545
3.123464084665996 221.95458131190176 1.3730466267447294
3.1286916396194115 223.30674988825044 1.3559748737910493
3.1339191945728273 225.18045828204896 1.3309985925929386
3.139146749526243 230.78483321139635 1.3242349889204537
3.144374304479659 234.5621913558364 1.3052108842225902
3.1496018594330746 239.70249021173058 1.3042105480132475
3.1548294143864903 246.954532701327 1.3203541121085614
3.160056969339906 255.49960989525013 1.3320279694124384
3.165284524293322 259.2589922233988 1.3007127616176113
3.1705120792467376 269.42115484362955 1.2855794641573017
3.1757396342001534 283.42259715154285 1.277717491216351
3.180967189153569 302.1032272058053 1.2965547344172728
3.186194744106985 324.7359282497907 1.332379405939993
3.1914222990604006 354.77434404378494 1.3736371432819277
3.1966498540138164 380.0722158127554 1.4086450623707958
3.201877408967232 409.27576501476466 1.4478490003827371
3.207104963920648 445.6825176633097 1.5032026520558064
3.2123325188740637 474.7684410845407 1.5455385622878413
3.2175600738274794 514.4907920700891 1.607376136909561
3.222787628780895 550.610360845974 1.6599422640056678
3.228015183734311 583.8383883768801 1.707601360167964
3.2332427386877267 615.0310816641664 1.743858986088267
3.2384702936411425 644.7073022176293 1.7783909106016553
3.2436978485945582 669.3144275441582 1.8034437995727028
3.248925403547974 692.2434275382789 1.8331661404376431
3.2541529585013897 710.7996863261096 1.8547425590087798
3.2593805134548055 715.6066815761042 1.8597876598900818
3.2646080684082213 710.6158521934137 1.8503852300593768
3.269835623361637 705.5293323863305 1.8453638104727252
3.275063178315053 691.2705845156097 1.8260382341400394
3.2802907332684685 665.72862584066 1.7892078287392696
3.2855182882218843 627.975999930801 1.7358127206082454
3.2907458431753 591.427678676145 1.68822833626872
3.295973398128716 549.2156785916529 1.6304620904197753
3.3012009530821316 513.7568234601521 1.5772747072598625
3.3064285080355473 476.18143440346194 1.5226036564773242
3.311656062988963 438.79057809889684 1.4603869587182532
3.316883617942379 407.8562404909708 1.4111723787903383
3.3221111728957946 382.89153965210136 1.377328629185686
3.3273387278492104 366.8519367315772 1.3488942157961468
3.332566282802626 359.6227450329458 1.33858281824951
3.337793837756042 357.9954032637978 1.3295551650898263
3.3430213927094576 358.19604976207773 1.3239501546416503
3.3482489476628734 363.6052223428105 1.323133922109759
3.353476502616289 374.97932503302087 1.3378616164455934
3.358704057569705 388.482919889978 1.3576544339444223
3.3639316125231207 398.67656780157836 1.3746929267031616
3.3691591674765364 407.21365131476443 1.3932647601488068
3.374386722429952 412.6849894463657 1.4028934800842365
3.379614277383368 405.3636204864439 1.385456965155167
3.3848418323367837 393.2820179155192 1.3655847051925882
3.3900693872901995 379.21063001722655 1.3422868303975675
3.3952969422436152 369.40891874177737 1.3262311671825704
3.400524497197031 374.633056090832 1.3391112229537536
3.4057520521504467 381.3730753094917 1.356414132209909
3.4109796071038625 404.6129784643838 1.4192872691146852
3.4162071620572783 404.6445809812769 1.4389265407861946
3.421434717010694 414.48685350977263 1.475080668910962
3.4266622719641098 403.5595875632054 1.462551307467992
3.4318898269175255 389.12982071531655 1.4428878504508265
3.4371173818709413 369.72249078233153 1.4125027102670176
3.442344936824357 340.5001468443953 1.3594551942817024
3.447572491777773 329.91812320551793 1.3324128012579826
3.4528000467311886 304.67905511045245 1.2708978835974971
3.4580276016846043 301.2125397876257 1.254032335800162
3.46325515663802 295.79960691814034 1.2309055804713938
3.468482711591436 308.72939777405986 1.236550337418299
3.4737102665448516 323.83255641058634 1.2542282903733815
3.4789378214982674 355.46043783458975 1.2929667251971602
3.484165376451683 400.94574709607923 1.3626620282808117
3.489392931405099 466.1968605366734 1.4721425807410273
3.4946204863585146 554.499641607156 1.6003494783518029
3.4998480413119304 677.8207145021971 1.767242443190755
3.505075596265346 828.6114443401433 1.9497324089367984
3.510303151218762 1023.6578762873903 2.159404964955824
3.5155307061721777 1281.5497713320365 2.410620983641632
3.5207582611255934 1576.4748724158464 2.6742565043756636
3.525985816079009 1952.119054370856 2.9771448935011517
3.531213371032425 2376.379886293006 3.286480240751075
3.5364409259858407 2823.8421242101103 3.5871414372909287
3.5416684809392565 3300.5916763597793 3.8779309404870315
3.546896035892672 3781.6543989840266 4.153643499319705
3.552123590846088 4220.638249198509 4.391638785809081
3.5573511457995037 4628.36950310439 4.599444881706454
3.5625787007529195 4995.639799468218 4.779534576447576
3.5678062557063353 5339.910039611239 4.945464227572921
3.573033810659751 5710.815522522239 5.113133725057582
3.5782613656131668 6198.454056692151 5.329925218515967
3.5834889205665825 6881.360187770281 5.61762689182959
3.5887164755199983 7839.129314732698 5.995466588564497
3.593944030473414 8915.642070491022 6.34781103580873
3.59917158542683 9912.598178686467 6.654402548660413
3.6043991403802456 10680.178729132922 6.888290466227165
3.6096266953336613 10847.627215384124 6.934988083179536
3.614854250287077 10263.734536081147 6.755213278009909
3.620081805240493 8981.420002365423 6.316415180555104
3.6253093601939086 7275.2041886951865 5.680276313304417
3.6305369151473244 5610.450048108329 4.988129603678114
3.63576447010074 4048.7285556357624 4.2251140178829445
3.640992025054156 2897.5703767429864 3.5716971585052986
3.6462195800075716 2013.4868166475133 2.9665900126852827
3.6514471349609874 1435.1702999475663 2.498325670626489
3.656674689914403 1057.9426396486049 2.1436567809038793
3.661902244867819 825.4385106657849 1.8921744341618258
3.6671297998212347 672.7550467668302 1.7080432051103358
3.6723573547746504 574.8742962151907 1.5800695923024826
3.677584909728066 500.22336649957316 1.4758492524218758
3.682812464681482 451.5402213301396 1.4055560852093298
3.6880400196348977 416.3136792336341 1.3587495079948309
3.6932675745883135 389.40294980735007 1.3164313083436445
3.698495129541729 366.30300240159454 1.2821443609503487
3.703722684495145 348.64292333066857 1.2466598932360453
3.7089502394485607 334.0517413647458 1.2211202848208864
3.7141777944019765 326.31512413195486 1.2068767795350739
3.7194053493553922 321.4700397531087 1.2035516886758744
3.724632904308808 312.1564088946793 1.188305275842988
3.7298604592622238 308.7969067669568 1.1945625191137867
3.7350880142156395 304.86162974191814 1.1902408832660738
3.7403155691690553 306.13188119469135 1.197417911073666
3.745543124122471 304.79431340271975 1.1984119151506398
3.750770679075887 305.66838840896133 1.2120240795141746
3.7559982340293026 309.59318281115486 1.228721357588715
3.7612257889827183 310.271705305677 1.233140648105402
3.766453343936134 313.45298291165454 1.2396211669840111
3.77168089888955 323.02585102441356 1.2517646786282806
3.7769084538429656 322.8986239294622 1.2485489613880747
3.7821360087963813 336.831417484678 1.2767262507711257
3.787363563749797 347.984241278767 1.3031375424448335
3.792591118703213 364.67460159177915 1.3368160379018883
3.7978186736566286 379.8072814489949 1.361838833237298
3.8030462286100444 391.7891905904694 1.374946501253967
3.80827378356346 409.87025062055676 1.3976055408301575
3.813501338516876 411.83465069880504 1.3948388346811387
3.8187288934702917 417.177718415512 1.3981415014563638
3.8239564484237074 408.4754895457512 1.3820852397892072
3.829184003377123 396.3299882238564 1.355960917771698
3.834411558330539 391.91423602437493 1.347361524709245
3.8396391132839547 377.4607580262096 1.3120958685344661
3.8448666682373704 369.1108825693253 1.2914184665571844
3.850094223190786 361.28879999665423 1.2741546460277597
3.855321778144202 343.7779462949331 1.2394986420931156
3.8605493330976177 330.1482510800442 1.2109054533668364
3.8657768880510335 317.6859301548304 1.1764911742506148
3.8710044430044492 307.2894409904308 1.1544669808625865
3.876231997957865 308.0330599675821 1.15294491797894
3.8814595529112808 309.935516499143 1.1548114964992733
3.8866871078646965 307.00019217483725 1.143785818197832
3.8919146628181123 308.17991504279536 1.1467613299633301
3.897142217771528 309.83310043289765 1.1431829390177821
3.902369772724944 309.75577044791027 1.1390807065054944
3.9075973276783595 319.0848812013226 1.1532236088214307
3.9128248826317753 323.8318758874517 1.1573306907045293
3.918052437585191 324.65030086442744 1.1607932051967673
3.923279992538607 326.01456793101187 1.1608968510849742
3.9285075474920226 329.8805215346495 1.1695165990793022
3.9337351024454383 331.58875613744476 1.1715040824159255
3.938962657398854 334.85083722094043 1.1756349199988156
3.94419021235227 334.9856208867032 1.1735929949376713
3.9494177673056856 333.3842517250323 1.170554429866091
3.9546453222591014 338.1397596421834 1.173979949052054
3.959872877212517 345.45439276380597 1.1848440548437
3.965100432165933 350.4193371262735 1.1868440507282405
3.9703279871193486 360.8362960888245 1.2000937097036484
3.9755555420727644 374.3994537577694 1.2159977503953008
3.98078309702618 394.91617209332406 1.2480407530859206
3.986010651979596 415.6017186936151 1.2745696701599378
3.9912382069330117 439.43918917201165 1.309497024542755
3.9964657618864274 466.5689240739228 1.3477849968323585
4.001693316839844 498.71748883336136 1.3920389567410183
4.00692087179326 537.2399259770706 1.4411975540894368
4.012148426746676 574.668694898041 1.4935908951597312
4.017375981700092 610.4733080347352 1.5550336298003213
4.0226035366535084 659.2343289883546 1.6256083429886667
4.027831091606925 718.1589298011804 1.7045945006843628
4.033058646560341 800.7402856351354 1.8068328994235083
4.038286201513757 888.005844115731 1.9031973790389618
4.043513756467173 988.2255955718997 2.013812083268042
4.0487413114205895 1098.0076042614808 2.122370262571791
4.053968866374006 1224.297983188571 2.239449957805191
4.059196421327422 1372.1192656703358 2.375290300305724
4.064423976280838 1546.1828270782446 2.520566685218029
4.069651531234254 1757.8195604544865 2.6829039726340786
4.0748790861876705 1999.9829151220526 2.86325321914547
4.080106641141087 2274.1293041428844 3.05442757449363
4.085334196094503 2600.1666592357296 3.2727356930997233
4.090561751047919 2947.9345550790563 3.492199670946223
4.095789306001335 3332.578071341584 3.710821500679205
4.1010168609547515 3779.7578154148578 3.957379811549236
4.106244415908168 4203.897675316489 4.175382828856051
4.111471970861584 4672.278016992232 4.400385449842313
4.116699525815 5137.621406442294 4.610551898625312
4.121927080768416 5560.824150671841 4.738003188861268
4.1271546357218325 5970.546578737683 4.858957188819415
4.132382190675249 6361.887322320845 4.989551571729341
4.137609745628665 6730.22753183875 5.10869452421168
4.142837300582081 7044.715279489492 5.216039248144969
4.148064855535497 7265.135443085727 5.306236563602597
4.1532924104889135 7358.500250184579 5.331798376870669
4.15851996544233 7289.378770169088 5.291791554514928
4.163747520395746 7044.145260038567 5.177882682160074
4.168975075349162 6723.372449904475 5.04697586412263
4.174202630302578 6286.222217693443 4.868648673412471
4.1794301852559945 5776.371400058793 4.664179525406145
4.184657740209411 5207.767222404218 4.417533270581597
4.189885295162827 4623.2202038798105 4.162193906076417
4.195112850116243 4088.887495963812 3.9186454160757194
4.200340405069659 3552.08915614529 3.648668126656822
4.2055679600230755 3055.8099759091874 3.37837979551786
4.210795514976492 2638.8893758944596 3.1356320131043693
4.216023069929908 2278.966975813113 2.916227384902597
4.221250624883324 1958.5992525064412 2.7013793052025377
4.22647817983674 1703.9794169404208 2.523089500901271
4.2317057347901565 1474.655703698964 2.34369134751053
4.236933289743573 1282.7979876805268 2.1815514657649535
4.242160844696989 1126.7518902873483 2.044225240085046
4.247388399650405 985.520038122798 1.9080502319047712
4.252615954603821 866.7548651313713 1.78942220345713
4.257843509557238 784.1908686482301 1.7019748010647933
4.263071064510654 707.0590582171645 1.6165997323939805
4.26829861946407 637.4356128499711 1.5320024638495484
4.273526174417486 570.9444404291286 1.4486697502302657
4.278753729370902 515.9465246245918 1.3768612718081294
4.283981284324319 468.9378934643728 1.3184659431207726
4.289208839277735 434.56237583292693 1.2723137835311293
4.294436394231151 399.81185331499915 1.2215713115177345
4.299663949184567 370.7180143630074 1.1755674375190859
4.304891504137983 350.6858023216719 1.1471195978068056
4.3101190590914 335.1568139415166 1.1240550509862093
4.315346614044816 321.2627411610323 1.110496716237463
4.320574168998232 301.0963885512396 1.0791034688824594
4.325801723951648 285.6952710798298 1.0550549078656934
4.331029278905064 272.3266193482706 1.0333841219598876
4.336256833858481 268.36601253069966 1.0280465465196695
4.341484388811897 261.2144727732443 1.0156753063838782
4.346711943765313 258.09083387200826 1.0089358681730167
4.351939498718729 253.34141285566326 1.0086634968747852
4.357167053672145 248.7887602175264 1.0016602926070144
4.362394608625562 242.42071888772827 1.0001869429652792
4.367622163578978 234.7560624932715 0.9902227256770875
4.372849718532394 226.98362236990303 0.9809003973313581
4.37807727348581 224.20545726815413 0.9831717657319232
4.383304828439226 222.68259830593692 0.9925838935638587
4.388532383392643 219.46431644627316 0.9978758335409204
4.393759938346059 213.94082958697976 0.9925976911051225
4.398987493299475 206.04741702259864 0.9859240247471979
4.404215048252891 202.7446372883971 0.9842315785407195
4.409442603206307 198.99623396547648 0.9852201626591365
4.414670158159724 191.9253763983066 0.976308170238458
4.41989771311314 189.1896148016302 0.977276498961009
4.425125268066556 182.87583383579945 0.970962425453784
4.430352823019972 180.9882043292216 0.9752692319200408
4.435580377973388 180.93102761191935 0.9772603765005766
4.440807932926805 179.31493114819452 0.9877077951543127
4.446035487880221 178.7543099760825 0.9949939511912137
4.451263042833637 177.28207127782147 0.9977266723874648
4.456490597787053 175.09516361398084 0.9934671141866749
4.4617181527404695 173.3051077880524 0.9933585440169564
4.466945707693886 170.23002875973307 0.9891361159664632
4.472173262647302 167.09783402262076 0.9864016893775204
4.477400817600718 165.99294066722308 0.9813384581755558
4.482628372554134 163.10172940012944 0.9639280440576036
4.4878559275075505 163.4420613832572 0.9658752162190017
4.493083482460967 166.80979589711205 0.9784442794244643
4.498311037414383 162.07137096360947 0.9653327497071439
4.503538592367799 161.3058519169282 0.965328588991799
4.508766147321215 155.45863868794447 0.9585411956674851
4.5139937022746315 155.09747594185103 0.973791780107057
4.519221257228048 160.48653276884212 1.0142768715244859
4.524448812181464 165.60584767038355 1.0432778547574277
4.52967636713488 169.89432535954614 1.0717978392100385
4.534903922088296 168.41332357821724 1.0598901100227602
4.5401314770417125 168.72965513721095 1.0530686545321677
4.545359031995129 159.88491279166448 1.0131108646029592
4.550586586948545 158.0859173139523 0.9979794021174481
4.555814141901961 156.11657243836953 0.9999604829204384
4.561041696855377 153.65311221479396 0.9906459733107279
4.5662692518087935 153.76434078828945 0.9831234249940966
4.57149680676221 147.48061357504085 0.9510782197754057
4.576724361715626 143.55101690129575 0.9429417903788542
4.581951916669042 148.08195157133892 0.9582940880384287
4.587179471622458 149.51561976673733 0.9738778114676983
4.5924070265758745 153.22822534748136 0.9929422852190224
4.597634581529291 152.1770280179562 0.9857780762336367
4.602862136482707 146.3535985252933 0.9694635813846678
4.608089691436123 147.52268283120446 0.9823195923065379
4.613317246389539 147.58018220150353 0.9827597060314943
4.6185448013429555 153.29084528315545 1.0131129010344964
4.623772356296372 157.54313520933243 1.0244812082272192
4.628999911249788 160.28694168299734 1.0348386546316797
4.634227466203204 161.0801198199155 1.0427756761377052
4.63945502115662 156.55268980343274 1.02406875184669
4.6446825761100365 151.21820711235725 1.0044617421084114
4.649910131063453 151.12405638515145 0.9983044143032703
4.655137686016869 151.6135162197777 1.002009897411394
4.660365240970285 151.26497427043424 1.0051599440791377
4.665592795923701 147.5325262652526 0.9920589323855799
4.6708203508771176 146.28192124626318 0.9939843000005034
4.676047905830534 149.52039132111787 0.9950572953175667
4.68127546078395 148.28502344090592 0.9869385737677222
4.686503015737366 145.56790910799356 0.9809489611641482
4.691730570690782 142.88875083680972 0.9761402862957103
4.696958125644199 140.12965268251324 0.9689041837213141
4.702185680597615 142.56176264116823 0.9753855632924185
4.707413235551031 146.0928922732375 0.9763028587679599
4.712640790504447 145.42219123417362 0.9713118082999532
4.717868345457863 143.93039059892072 0.9694967560763406
4.72309590041128 141.83290559615136 0.9719165845289656
4.728323455364696 142.5144520216654 0.9857375016775078
4.733551010318112 145.3774446911079 0.9924619934727829
4.738778565271528 144.45503029438896 0.9802796066854754
4.744006120224944 143.33211201447358 0.956982913741767
4.749233675178361 145.43121971603773 0.966898029302226
4.754461230131777 145.1100068915483 0.9748548300739078
4.759688785085193 145.08287504161243 0.9872779607342769
4.764916340038609 145.92806491382325 0.9837351139707132
4.770143894992025 145.67033369732331 0.9782528245244656
4.775371449945442 149.99006989339136 0.9903596005941723
4.780599004898858 147.49118629106295 0.9728568956245456
4.785826559852274 144.64285643957567 0.957982013146793
4.79105411480569 142.6557701255459 0.9438636011055669
4.796281669759106 143.17174669264304 0.9471772350032291
4.801509224712523 146.40357707316406 0.9583138855048939
4.806736779665939 145.09325757994284 0.9630772749179926
4.811964334619355 147.62186030688227 0.9852815104733507
4.817191889572771 147.7333914021302 0.9946747658684114
4.822419444526187 143.59810518721372 0.9875828112685624
4.827646999479604 139.20102026124866 0.9641404998931994
4.83287455443302 132.94832277404382 0.9456105618535822
4.838102109386436 132.1739105196926 0.9369952087806348
4.843329664339852 139.92119900961632 0.9631178378456492
4.848557219293268 144.61399600084465 0.9778408127745001
4.853784774246685 147.1276594358655 0.9926579169558726
4.859012329200101 147.8470307591911 0.9964220969840527
4.864239884153517 146.44058401970847 0.9840911702667102
4.869467439106933 142.70200041752125 0.9667437597949334
4.8746949940603495 141.22431516331918 0.9602720132849261
4.879922549013766 141.8939079753922 0.9688063761005882
4.885150103967182 139.47484087027755 0.9522316270625664
4.890377658920598 143.83740148213306 0.9515596819672334
4.895605213874014 146.032524834786 0.9546420884797612
4.9008327688274305 148.30891334643454 0.9704008609172172
4.906060323780847 146.7856877191783 0.9589155912176919
4.911287878734263 143.81967354616066 0.9357520673453831
4.916515433687679 143.08973272021305 0.9356290957816931
4.921742988641095 142.90728116993805 0.9390169300186122
4.9269705435945115 144.36671823802143 0.9460214383630206
4.932198098547928 147.285217612097 0.9568943732730093
4.937425653501344 152.23183043833524 0.9643188775249756
4.94265320845476 153.8621933413588 0.9717184539375355
4.947880763408176 149.94006100750232 0.9544531916837466
4.9531083183615925 150.09279584444354 0.9644665338337605
4.958335873315009 147.57652269876678 0.9604764428177401
4.963563428268425 151.28154231774175 0.9726611798296797
4.968790983221841 151.33670280412946 0.9696729150424002
4.974018538175257 149.0446944464496 0.9458526526144513
4.9792460931286735 146.45022729230033 0.928453662330308
4.98447364808209 145.73122592374375 0.923539765436351
4.989701203035506 146.63887305516224 0.9079784870920397
4.994928757988922 148.24259475795333 0.8984696101320099
5.000156312942338 148.65610576060882 0.8781869096501926
5.0053838678957545 148.2964813449391 0.8649131415881237
5.010611422849171 155.63287924125223 0.8795494501611727
5.015838977802587 162.2312893654566 0.8948426658528696
5.021066532756003 166.19747064231302 0.9136528841783068
5.026294087709419 163.79899131903022 0.8991766183440162
5.0315216426628355 158.5930354407156 0.8848889508845416
5.036749197616252 154.68051899402414 0.8835216347766498
5.041976752569668 150.73802540203036 0.8775844450247698
5.047204307523084 148.5393195121374 0.8794395139743634
5.0524318624765 149.80802393276224 0.8906468036484219
5.0576594174299165 148.91380875014343 0.8763514065686993
5.062886972383333 151.93538248641119 0.8720436726154678
5.068114527336749 157.1109192742976 0.8747569270202539
5.073342082290165 162.049262487926 0.8746336446245571
5.078569637243581 167.51985964857622 0.8701612997543828
5.0837971921969975 169.8054689796264 0.8576559897218714
5.089024747150414 175.25271292156577 0.8494777888976344
5.09425230210383 183.76979690248322 0.8557847505458895
5.099479857057246 198.81434802773958 0.8736928094302636
5.104707412010662 216.04031285182762 0.8896704730199572
5.109934966964079 233.67229827588957 0.8998119790721769
5.115162521917495 250.84225858427808 0.9127101143145796
5.120390076870911 272.11982120963887 0.9365141009054504
5.125617631824327 289.4234724661578 0.9553707182803215
5.130845186777743 301.35943067086646 0.9674384884009027
5.13607274173116 308.9138983476122 0.9751713116933417
5.141300296684576 303.1120951328442 0.9642425098471651
5.146527851637992 289.263287314011 0.9507183400108146
5.151755406591408 272.24381909614954 0.9392693779776756
5.156982961544824 252.28442632590358 0.9327746219323545
5.162210516498241 236.87129909905443 0.9362113070771654
5.167438071451657 215.953289489139 0.9267364056263376
5.172665626405073 197.49976203981802 0.9222796982951823
5.177893181358489 180.13552235293335 0.9013431762056925
5.183120736311905 166.95838072882546 0.8903276478517519
5.188348291265322 160.8483564849784 0.8889687424271866
5.193575846218738 155.64878913983281 0.8870598649428377
5.198803401172154 150.79446135331364 0.8756799876447963
5.20403095612557 148.28310547870547 0.8769861982935627
5.209258511078986 145.14509879724454 0.8718105225457703
5.214486066032403 145.0776552721439 0.8751283660924615
5.219713620985819 145.45079997849882 0.8803166400167368
5.224941175939235 145.565000904026 0.8845861412319203
5.230168730892651 143.77348580372748 0.8795367642926474
5.235396285846067 141.76808987281296 0.8775088222475091
5.240623840799484 141.081248515365 0.8650077488338852
5.2458513957529 142.7440169241197 0.8761430681080433
5.251078950706316 145.70476636438636 0.8837941252260404
5.256306505659732 148.18391229948773 0.8925424283789819
5.261534060613148 145.15261973985048 0.8849591470102077
5.266761615566565 143.70011198734355 0.8741162009211618
5.271989170519981 141.82228671409095 0.8689314678521303
5.277216725473397 143.59232807320274 0.8774209972053054
5.282444280426813 142.43699893337566 0.8763408834587509
5.2876718353802294 141.65793305848175 0.8761732657528006
5.292899390333646 142.24110676696492 0.8806441790744765
5.298126945287062 142.47387535756823 0.8877664758966515
5.303354500240478 142.9358417817097 0.8882631443401506
5.308582055193894 143.07110389819704 0.8780649841527765
5.3138096101473105 141.61988807446218 0.8673128013248573
5.319037165100727 144.6871606039654 0.8736850224378518
5.324264720054143 148.03877973582118 0.8912771462310538
5.329492275007559 149.8121228356466 0.9047514914661979
5.334719829960975 151.2892708284798 0.9105378569764387
5.3399473849143915 146.99748788633212 0.8925755946497279
5.345174939867808 141.85968464401046 0.8641688680825689
5.350402494821224 139.26088369837956 0.846998298356061
5.35563004977464 137.98508959328234 0.8464223255795478
5.360857604728056 143.0078778227604 0.8596629936650191
5.3660851596814725 149.76405965231595 0.8884466962955484
5.371312714634889 154.3417610052449 0.8993571692933544
5.376540269588305 156.17697647741102 0.9007773086721224
5.381767824541721 154.66585004583837 0.9002021298386685
5.386995379495137 148.64019858050085 0.8847389388953768
5.3922229344485535 145.87230377998907 0.8680408359140217
5.39745048940197 144.90000534691796 0.8595198484787725
5.402678044355386 147.66537044524154 0.8538642842124803
5.407905599308802 152.98734162692386 0.8568900062351635
5.413133154262218 157.014319395335 0.8566723701786346
5.4183607092156345 161.07300515787642 0.8527981753459795
5.423588264169051 165.22408930538137 0.8480618430688878
5.428815819122467 166.54970340078216 0.8331060944432492
5.434043374075883 170.16418574102232 0.8299660712311234
5.439270929029299 172.28489033676223 0.826632326953834
5.4444984839827155 173.23392521894067 0.8286722762625062
5.449726038936132 173.1905240033471 0.8306585213999287
5.454953593889548 176.5725388129531 0.8456523233653959
5.460181148842964 172.61831046926866 0.842636011415055
5.46540870379638 169.56154705906445 0.8460703016319093
5.4706362587497965 164.66453832493622 0.8405974777647022
5.475863813703213 164.10258333572375 0.8510700853009707
5.481091368656629 165.6134929409392 0.8568303515720125
5.486318923610045 163.492549737746 0.8455273046523161
5.491546478563461 161.63756713228923 0.8387136909208361
5.4967740335168775 157.81481492525674 0.8219923987372513
5.502001588470294 158.88282001423522 0.8250390461734374
5.50722914342371 154.7730390310189 0.8129594101199868
5.512456698377126 156.23831152871938 0.8157892071492334
5.517684253330542 160.50673204716458 0.8332924646009283
5.522911808283959 161.50058914278824 0.822971484475331
5.528139363237375 162.54445722229906 0.8166370550804161
5.533366918190791 164.21112217823267 0.8129707177410739
5.538594473144207 165.84627168104092 0.8118786538006654
5.543822028097623 170.75557848126815 0.8248664167027341
5.54904958305104 173.11018422172 0.8256219533694908
5.554277138004456 176.45430907342424 0.8246658767030609
5.559504692957872 178.23433722469588 0.8195767057896565
5.564732247911288 181.51999688591988 0.8217886504986398
5.569959802864704 182.81830316372822 0.8134625816360249
5.575187357818121 188.9939840481863 0.8147347765884735
5.580414912771537 196.48540463352657 0.8140753614534828
5.585642467724953 203.91019760987103 0.8188409473810492
5.590870022678369 206.77623474960677 0.8149298174012838
5.596097577631785 210.42775945436617 0.8163904450065375
5.601325132585202 215.6355082211415 0.8213194456923794
5.606552687538618 230.0211695125581 0.8407690169569124
5.611780242492034 241.0743782097268 0.8500915759467929
5.61700779744545 254.32660647431527 0.8685073261929475
5.622235352398866 269.6297626369286 0.8863009986153033
5.627462907352283 290.6291993343466 0.9105904093920768
5.632690462305699 317.0919410907665 0.9458598312212592
5.637918017259115 348.12775122003933 0.9818185411888114
5.643145572212531 386.02165196506337 1.0262452255781358
5.648373127165947 426.9268209647673 1.071406658706486
5.653600682119364 467.1856234777673 1.116313485762113
5.65882823707278 502.2113653976353 1.1550031765181128
5.664055792026196 533.55659734065 1.189672321006001
5.669283346979612 549.1363698156205 1.2072632314369296
5.674510901933028 559.0089279858169 1.215666719625592
5.679738456886445 558.2782604552796 1.2127066174276873
5.684966011839861 557.6409156237628 1.209383703241176
5.690193566793277 558.464908527638 1.2095778963305222
5.695421121746693 554.2358052778906 1.2068767770020181
5.700648676700109 553.8803948683669 1.2069579793594036
5.705876231653526 545.5214428819406 1.1976090103174462
5.711103786606942 536.0938505010103 1.1851579431848889
5.716331341560358 530.5048588136691 1.1785834739511358
5.721558896513774 526.1908135899397 1.174560644041748
5.7267864514671905 517.3250203908291 1.1647256222434348
5.732014006420607 505.93631445664784 1.1511984164195033
5.737241561374023 497.0087132983715 1.1391636993790386
5.742469116327439 491.24537340337486 1.1334008406182496
5.747696671280855 497.6939749701413 1.1414006955329226
5.7529242262342715 505.2899596227726 1.1498303284175757
5.758151781187688 510.7372870613492 1.1538850017970044
5.763379336141104 520.3567208246338 1.1635099954940638
5.76860689109452 529.279037085887 1.172557679776337
5.773834446047936 542.0526674462365 1.1851120359738547
5.7790620010013525 548.9355663665667 1.1923533204993824
5.784289555954769 548.3795443922465 1.1909588638412032
5.789517110908185 535.2285354858055 1.1751441652194399
5.794744665861601 511.9508839642307 1.149701043810297
5.799972220815017 480.1200236364198 1.1159919390001065
5.8051997757684335 442.7860999501909 1.0763834830039294
5.81042733072185 397.3073725290617 1.0256023758576462
5.815654885675266 350.22178420591433 0.9733182526962534
5.820882440628682 305.80466158558016 0.9197292054594344
5.826109995582098 273.10386339559403 0.88128869698607
5.8313375505355145 250.69478528803637 0.8586389830874988
5.836565105488931 233.00895074204598 0.8434988120307466
5.841792660442347 213.02720680727344 0.8176122429105966
5.847020215395763 198.1326575993349 0.8004958752671821
5.852247770349179 186.90241758455005 0.784215825605014
5.8574753253025955 183.21828188437215 0.7829811629215928
5.862702880256012 180.01330883068533 0.7884005138170447
5.867930435209428 180.4780764851922 0.795448984621812
5.873157990162844 179.8984307386083 0.7988973233238534
5.87838554511626 179.37653800855665 0.8010362284555772
5.8836131000696765 176.84086754677486 0.7958390435713079
5.888840655023093 174.98958990986335 0.7936250702375449
5.894068209976509 172.08927727199705 0.7862116638010477
5.899295764929925 173.12215731844844 0.7891154801433155
5.904523319883341 173.379821335751 0.7909484085960777
5.9097508748367575 175.71209678886302 0.7947721339447053
5.914978429790174 178.71599618056823 0.8012693094004709
5.92020598474359 179.51478458580002 0.7958539738958464
5.925433539697006 180.01092022695764 0.793281725821536
5.930661094650422 181.7111022700221 0.7964670642723665
5.9358886496038386 179.02211352887844 0.7854669668933241
5.941116204557255 180.39735683399005 0.7821737704787444
5.946343759510671 182.03191017453568 0.7797470043270689
5.951571314464087 185.71653590086044 0.7866975867470104
5.956798869417503 188.46073941474728 0.7900985507184906
5.96202642437092 190.034934048503 0.7948075517172379
5.967253979324336 190.3267326884854 0.7985808206798468
5.972481534277752 196.63348659213304 0.8067905981352526
5.977709089231168 203.27758025460676 0.8173445092138341
5.982936644184584 212.94887784905387 0.833116957315022
5.988164199138001 223.08394904097048 0.845459905071117
5.993391754091417 229.18593733005014 0.853521478575453
5.998619309044833 239.45322884032367 0.8632156500904526
6.003846863998249 252.43321356538456 0.8763894771507394
6.009074418951665 274.9457912616921 0.9072415462692552
6.014301973905082 296.871259967021 0.9349016231849625
6.019529528858498 325.8508932289622 0.9712571240451172
6.024757083811914 357.1266805689615 1.0131484534561923
6.02998463876533 389.6210467841426 1.0512136065356905
6.035212193718746 437.04375456895616 1.1105895459517487
6.040439748672163 490.73073219809766 1.1754461891306773
6.045667303625579 556.1700097975458 1.25047568580411
6.050894858578995 633.4869457810285 1.3352700668740105
6.056122413532411 711.7167927576736 1.414825291817658
6.061349968485827 799.3844528370256 1.4994565969204883
6.066577523439244 884.1965741806822 1.578360039252245
6.07180507839266 957.2685828759053 1.644809240172558
6.077032633346076 1013.5215030210863 1.694679212452964
6.082260188299492 1047.7320715069905 1.7246717803334308
6.087487743252908 1053.8893815976835 1.7294989090398096
6.092715298206325 1032.778769515714 1.7114089755200501
6.097942853159741 994.547138309788 1.681301309680181
6.103170408113157 940.0283338146168 1.6379644173652452
6.108397963066573 872.410104015933 1.5794520834954557
6.113625518019989 791.454895119345 1.506670534157985
6.118853072973406 712.0775008043311 1.4323966110291124
6.124080627926822 629.939570263424 1.3508192283988147
6.129308182880238 555.9147587386673 1.2738545065681166
6.134535737833654 490.81064735173976 1.1997595666317211
6.1397632927870704 436.1128562603095 1.1324285860656476
6.144990847740487 394.43915029693363 1.082668496977506
6.150218402693903 358.18743719552145 1.0379379603264665
6.155445957647319 327.2261420717489 0.9999822852420286
6.160673512600735 300.22833550811185 0.9665136238328108
6.1659010675541515 279.13692029226047 0.9421972678921452
6.171128622507568 266.6484496096595 0.9316901324683281
6.176356177460984 254.85597327987892 0.91798859162123
6.1815837324144 251.9364426933622 0.923387485502885
6.186811287367816 244.52802447894047 0.9172676452056336
6.1920388423212325 236.77845752236746 0.9100558715988806
6.197266397274649 228.21809280654736 0.8977982726859366
6.202493952228065 219.71551799187569 0.8805183088537986
6.207721507181481 209.7255639164706 0.8537690487054287
6.212949062134897 207.5205709286591 0.8504904491091851
6.2181766170883135 202.60870714636195 0.8471937779438883
6.22340417204173 200.5857589313639 0.8450691737654037
6.228631726995146 202.26186151789065 0.8460433591017354
6.233859281948562 199.57848013600412 0.837443835418722
6.239086836901978 199.69823596933932 0.8388001265383664
6.2443143918553945 196.84314402208852 0.8348875400877577
6.249541946808811 195.60562322155045 0.8313528354890483
6.254769501762227 193.75172599456738 0.8239520364515106
6.259997056715643 192.87337431697796 0.8177235594161621
6.265224611669059 191.12920029252186 0.8181330762565003
6.2704521666224755 189.87844194712025 0.8251929587051036
6.275679721575892 186.1116820859746 0.8151211944565312
6.280907276529308 183.12790449164333 0.8126719555951606
6.286134831482724 180.01682996414095 0.8033848030769706
6.29136238643614 177.99287360285587 0.7959615972768478
6.2965899413895565 178.18987699135218 0.7955138532779155
6.301817496342973 182.68536237147117 0.8067275930713464
6.307045051296389 186.52884647761834 0.8173237080006334
6.312272606249805 187.99506634569502 0.8225872158406492
6.317500161203221 184.4882052822709 0.8168433179855414
6.3227277161566375 183.6883047871973 0.8143229127750001
6.327955271110054 179.14938524842964 0.8012256910548505
6.33318282606347 176.15560766250272 0.7925531170317538
6.338410381016886 172.13188930977353 0.7847013132274706
6.343637935970302 171.97686760601067 0.7845855025265163
6.3488654909237185 171.21847040061596 0.7830336010143935
6.354093045877135 178.55882656605533 0.8038676153789099
6.359320600830551 182.69802529372154 0.8061009075489141
6.364548155783967 182.5534125752693 0.8050809847865918
6.369775710737383 178.4007601266758 0.788565764007648
6.3750032656908 173.0714885920497 0.7794337599601252
6.380230820644216 173.4799450153637 0.7866203129807684
6.385458375597632 175.12338141399562 0.7898624001962931
6.390685930551048 176.19145565636765 0.7945774127281463
6.395913485504464 179.256592727871 0.7972487197019636
6.401141040457881 179.93735970531839 0.7977404853105139
6.406368595411297 181.44891717705923 0.8050306218377246
6.411596150364713 182.6335152594022 0.8028857659827134
6.416823705318129 182.86244893278973 0.7947013815097657
6.422051260271545 183.6294168122922 0.7916069046309575
6.427278815224962 181.2584452024942 0.7841095065621012
6.432506370178378 178.30546678889414 0.7796620761755051
6.437733925131794 178.67659570771102 0.7814504705596359
6.44296148008521 181.6635777054086 0.7851824335651235
6.448189035038626 183.34694329717806 0.7833986182510578
6.453416589992043 185.29107851120204 0.7851016812227404
6.458644144945459 187.8735149693637 0.7842650558342581
6.463871699898875 187.61665359882338 0.7789120263547248
6.469099254852291 187.90474310312646 0.7795214415765669
6.474326809805707 189.0254854745448 0.7806642279153285
6.479554364759124 190.35855672442818 0.7800999839269286
6.48478191971254 189.55422693719873 0.7729748674736331
6.490009474665956 191.53803832479818 0.7745899903054873
6.495237029619372 190.73148860365498 0.7727942945706997
6.500464584572788 195.36060085869252 0.7798223830311815
6.505692139526205 199.2839769786537 0.7852171353754024
6.510919694479621 202.4563113844979 0.7870398119891788
6.516147249433037 205.00311174317275 0.7855986518622452
6.521374804386453 204.2105280800197 0.7848527563205961
6.526602359339869 205.853764308857 0.7874325374027751
6.531829914293286 211.75522303956598 0.7893374214991833
6.537057469246702 215.58166739436777 0.7861492051422967
6.542285024200118 227.09494441393358 0.796670972664362
6.547512579153534 237.62706907665492 0.8067216170140615
6.55274013410695 248.3014346825087 0.8180771108430088
6.557967689060367 258.01820610016904 0.8293948664754328
6.563195244013783 267.8553181123849 0.8414913690447268
6.568422798967199 278.63080279332155 0.8554873668852381
6.573650353920615 286.3373028698597 0.862212212057467
6.5788779088740315 294.39330403526594 0.8711206986396857
6.584105463827448 296.2433097498529 0.8750151630269184
6.589333018780864 292.36328155865857 0.8688446090003067
6.59456057373428 287.93073349406853 0.8621664540353327
6.599788128687696 280.2048508359822 0.8494693933482302
6.6050156836411125 277.519188063759 0.8444780430621132
6.610243238594529 270.9405432519237 0.8382029486941401
6.615470793547945 265.07408064572746 0.8300179336390157
6.620698348501361 256.8083324599179 0.8188213691257372
6.625925903454777 249.27658124628866 0.8131877502950916
6.6311534584081935 244.15284965059325 0.8100476066068516
6.63638101336161 237.6243425140991 0.808167342523251
6.641608568315026 231.73820595744618 0.8011956086059715
6.646836123268442 230.4978065252119 0.8002152380573663
6.652063678221858 225.13641145973642 0.7949470910656188
6.6572912331752745 220.59164838722515 0.7884686815755013
6.662518788128691 218.95935314347386 0.7880084400885669
6.667746343082107 215.31780900311622 0.7823142836584778
6.672973898035523 219.2245651216373 0.7868144251196736
6.678201452988939 215.49750138275505 0.780004815357043
6.6834290079423555 212.98740338978814 0.7785884581406123
6.688656562895772 210.99109311256072 0.7720410933659129
6.693884117849188 207.73383065172496 0.7686193580213695
6.699111672802604 210.52082208120842 0.7748106548564447
6.70433922775602 209.96795192096897 0.7744495094847907
6.7095667827094365 210.72937231610854 0.7799555204381241
6.714794337662853 210.5045841103205 0.7824001130226912
6.720021892616269 210.7389362825559 0.7844457877627068
6.725249447569685 210.1737946932241 0.7853582863025639
6.730477002523101 209.3328360335298 0.78049239942538
6.7357045574765175 210.8146879922204 0.7824173255084913
6.740932112429934 211.41842528986538 0.7807711018303979
6.74615966738335 212.0768581787044 0.7819430263865819
6.751387222336766 211.38668346038565 0.7816351590981131
6.756614777290182 212.4878674276203 0.7821192323287866
6.7618423322435985 210.23145979418214 0.7741404067933801
6.767069887197015 210.8751763073359 0.7680696841441836
6.772297442150431 210.13596506847435 0.7647479526622559
6.777524997103847 213.55728972292698 0.7708792881668904
6.782752552057263 214.33202384049446 0.7721942457547365
6.7879801070106796 215.66614737021723 0.7733384749148788
6.793207661964096 214.5033409371298 0.7721059704396617
6.798435216917512 215.454427180063 0.7747603965293638
6.803662771870928 219.7264772962617 0.7833755888444663
6.808890326824344 222.42070413692687 0.7859542006732462
6.814117881777761 223.31007718493566 0.7800968745239664
6.819345436731177 217.5026548607212 0.7637152062285787
6.824572991684593 215.95336677293503 0.759188536007346
6.829800546638009 217.26923924332183 0.7609896276339442
6.835028101591425 219.4060152930285 0.7698483331374614
6.840255656544842 226.62195222588625 0.7829933211473076
6.845483211498258 230.56169294561454 0.7903292278752894
6.850710766451674 231.3407421483304 0.7894869779909309
6.85593832140509 233.4080359140415 0.7857957826479297
6.861165876358506 232.34426132801343 0.7828029625409938
6.866393431311923 235.91621898873308 0.7833721612245957
6.871620986265339 241.80199607440701 0.7901813140396047
6.876848541218755 245.1985441159447 0.7955202099598419
6.882076096172171 246.38992095956613 0.7966370043477938
6.887303651125587 249.20570461286914 0.7981522311296524
6.892531206079004 251.06679908626163 0.7948272814412012
6.89775876103242 258.0779243743638 0.8019969769120667
6.902986315985836 263.84226831747895 0.8098932493166608
6.908213870939252 266.6937072099149 0.811239468152687
6.913441425892668 269.31974986508703 0.8132349831254934
6.918668980846085 271.35957858586994 0.8138263947036631
6.923896535799501 276.5460076314204 0.8173450598070044
6.929124090752917 283.0233937067161 0.8223749297519138
6.934351645706333 286.43555591037295 0.8260771843347093
6.939579200659749 291.1671089101552 0.8303064014728271
6.944806755613166 294.2132313779383 0.8328049593813299
6.950034310566582 299.96738163775007 0.8388335699085753
6.955261865519998 307.4201499558553 0.8463540318134115
6.960489420473414 321.68951370876067 0.8647804606409574
6.96571697542683 334.1917375453487 0.8788713005149956
6.970944530380247 345.6106893270745 0.8889892394824094
6.976172085333663 359.59373687727594 0.902405123844764
6.981399640287079 379.0873729226019 0.9218701254382167
6.986627195240495 410.4782729798145 0.9553853325990611
6.9918547501939114 445.645006337699 0.9929641595092146
6.997082305147328 490.85562503263037 1.0392281760516584
7.002309860100744 555.8027489646169 1.1043134784494297
7.00753741505416 653.9713573821164 1.1963267798497288
7.012764970007576 791.8471846616862 1.3157278753058959
7.0179925249609925 959.2384044135158 1.4475418127380233
7.023220079914409 1122.292264520029 1.5648069504267565
7.028447634867825 1262.7287518639198 1.6569801512477909
7.033675189821241 1361.4683291307933 1.7197392588883078
7.038902744774657 1403.1131931470056 1.7439496885388577
7.0441302997280735 1377.0400443038548 1.7269944614542538
7.04935785468149 1297.094837696369 1.675455586119329
7.054585409634906 1189.47963534769 1.6036285220497737
7.059812964588322 1071.7674853425242 1.521747464344073
7.065040519541738 957.6327764617026 1.4373960714009535
7.0702680744951545 859.1547986059414 1.3614034935133401
7.075495629448571 775.6742676463352 1.291669632787592
7.080723184401987 711.3978986452081 1.2358276820342642
7.085950739355403 660.6074108103107 1.1904508892179155
7.091178294308819 629.9968989583681 1.163978504331766
7.0964058492622355 608.8539718017282 1.1452000626089365
7.101633404215652 593.3781801476258 1.1309830433739632
7.106860959169068 584.547992016885 1.121931894164513
7.112088514122484 573.2279072007844 1.1116897454050978
7.1173160690759 566.3922931618381 1.1053220162777266
7.1225436240293165 562.635725210148 1.102631947533398
7.127771178982733 555.7999132709091 1.0955132953235973
7.132998733936149 550.9897537564768 1.0909606188005776
7.138226288889565 539.4104714117619 1.078487236305257
7.143453843842981 531.4084911532095 1.0710021867355142
7.1486813987963975 524.5172344238803 1.0634125411286912
7.153908953749814 517.6284705383223 1.056160608829218
7.15913650870323 512.5058119281174 1.0496818386037423
7.164364063656646 509.5586797609995 1.045970166338561
7.169591618610062 509.5407576209282 1.0443251200092334
7.1748191735634785 510.2934879710002 1.0441696737873225
7.180046728516895 517.7091627760082 1.0504818672941891
7.185274283470311 532.5329485533587 1.0644226856832715
7.190501838423727 562.600692200199 1.0941274020287128
7.195729393377143 613.5766403881189 1.1424468009338073
7.2009569483305595 686.2137583923086 1.2081683886838213
7.206184503283976 775.0588312689373 1.2830846139856105
7.211412058237392 882.5179808869766 1.3668953061943245
7.216639613190808 988.7142439697659 1.4449539613236695
7.221867168144224 1091.4782406866213 1.5157391972542549
7.227094723097641 1178.5678243220323 1.5743131456754755
7.232322278051057 1249.3781007658101 1.6204683769365207
7.237549833004473 1288.0075565167804 1.6439328593348088
7.242777387957889 1275.5576839262608 1.6340886464889663
7.248004942911305 1225.3030833516177 1.6011620329183185
7.253232497864722 1120.4505004116863 1.5300569220715068
7.258460052818138 989.288034504977 1.4371117969753286
7.263687607771554 852.7108146157518 1.3339211294653528
7.26891516272497 722.4299763073376 1.2293839818416725
7.274142717678386 614.8610966000269 1.1361571634443042
7.279370272631803 524.7485290161278 1.0515617415583682
7.284597827585219 454.8359617668195 0.9814860657503127
7.289825382538635 407.5420380170245 0.930852799917448
7.295052937492051 375.29094269430794 0.8951295748663706
7.300280492445467 350.0035970080442 0.8667629171646877
7.305508047398884 331.5954132710298 0.8470705450765914
7.3107356023523 320.9502960183438 0.8352413905169076
7.315963157305716 313.63617709290367 0.8266722445570599
7.321190712259132 308.1709476197701 0.8185422344058253
7.326418267212548 308.50953358381577 0.8206948120366748
7.331645822165965 305.9444284777516 0.8184514546993582
7.336873377119381 301.0325132538994 0.812878822080921
7.342100932072797 299.68370187231096 0.8111384470828289
7.347328487026213 296.608345217995 0.8057095607265373
7.352556041979629 297.7951426549146 0.8088506867712233
7.357783596933046 296.3576715259112 0.8097260043379627
7.363011151886462 294.96959180838655 0.8090141485213861
7.368238706839878 292.63159061040295 0.8065616284546009
7.373466261793294 293.1412433166977 0.8061785788738588
7.37869381674671 290.0113563832699 0.8035677683735211
7.383921371700127 288.40958344686555 0.8005408342668514
7.389148926653543 285.9789827039071 0.7964389533227522
7.394376481606959 288.9369817636479 0.7992977594289241
7.399604036560375 295.82940916542856 0.8076897437060301
7.4048315915137914 299.1036697243446 0.8121718170597169
7.410059146467208 295.3945039534073 0.8060439053779088
7.415286701420624 292.8775830112545 0.8023593832975547
7.42051425637404 289.39175344354703 0.7972105353567401
7.425741811327456 289.7870580700142 0.7968315154783434
7.4309693662808725 289.8296655351137 0.7962425433846727
7.436196921234289 289.74776506955385 0.7962522303676544
7.441424476187705 290.1297200191549 0.7954619449781203
7.446652031141121 293.9816499399791 0.7975207911770252
7.451879586094537 299.35053745972135 0.8049942402149812
7.4571071410479535 303.94523290273014 0.8117452148048108
7.46233469600137 306.62495361560156 0.8166069816436864
7.467562250954786 308.0115141697308 0.8159022642747445
7.472789805908202 309.1631022472605 0.8162266355108312
7.478017360861618 311.8507259196806 0.8183763654066887
7.4832449158150345 318.16536865135373 0.8234487364692766
7.488472470768451 322.6493583432873 0.828119123646744
7.493700025721867 325.97357099123803 0.8309986283062115
7.498927580675283 332.6132137903646 0.8378359077420775
7.504155135628699 337.09364488863866 0.8418176799480229
7.5093826905821155 344.38445732543056 0.8493432619307166
7.514610245535532 352.676663345373 0.857688862441414
7.519837800488948 364.50991081642997 0.8716830042574853
7.525065355442364 371.36000565385655 0.8787914103548696
7.53029291039578 373.792943236737 0.8786214503727781
7.5355204653491965 375.1284110717654 0.8784550337797054
7.540748020302613 380.3997571131486 0.8837937450013512
7.545975575256029 381.4465211988728 0.8842456096800023
7.551203130209445 384.05899237462063 0.887284920168957
7.556430685162861 379.7493044090064 0.8820089095445717
7.5616582401162775 375.04762017985684 0.8760575364776623
7.566885795069694 370.99513258703263 0.8721591465915309
7.57211335002311 370.60205211677106 0.8712399690655144
7.577340904976526 369.87829116632736 0.8700974577063098
7.582568459929942 364.2662493548503 0.8619500859858409
7.5877960148833585 360.93138130327856 0.8581167895128446
7.593023569836775 354.15669647209097 0.8512672825846728
7.598251124790191 356.1525261183603 0.8551400768626766
7.603478679743607 359.69131116625476 0.8608681223673598
7.608706234697023 357.84370260349436 0.8581001301597846
7.6139337896504395 357.8255611261944 0.857654721777742
7.619161344603856 358.7674362782352 0.8584340274640929
7.624388899557272 363.9409384978817 0.8646864631006437
7.629616454510688 364.9465646957432 0.8641212541552235
7.634844009464104 365.44383128630113 0.8643058085773535
7.6400715644175206 365.614994273813 0.8626627515505069
7.645299119370937 371.45416274813124 0.8691228936330164
7.650526674324353 383.82390123420646 0.8814193074050133
7.655754229277769 393.4530295461007 0.8920556774452619
7.660981784231185 401.64380970641525 0.9004616323880744
7.666209339184602 414.1895453839677 0.9131111178032691
7.671436894138018 428.5125233363846 0.9269792760088853
7.676664449091434 443.5781678135442 0.9406038852146978
7.68189200404485 457.2448076814552 0.9519023858443574
7.687119558998266 472.525805304338 0.9655142568911995
7.692347113951683 489.6341524189335 0.9816942633197541
7.697574668905099 507.0610844734807 0.9994901420242258
7.702802223858515 527.0857069134812 1.0185012439237269
7.708029778811931 539.1790612218008 1.0306187586433304
7.713257333765347 552.4458126398441 1.041152508099377
7.718484888718764 556.5510234390159 1.0442837160618204
7.72371244367218 556.6418618595496 1.0443962190032599
7.728939998625596 555.6470847354375 1.042292753701474
7.734167553579012 551.4323895872656 1.0381011378119098
7.739395108532428 548.8557977905349 1.0356087736222808
7.744622663485845 546.4103278678621 1.0343650927878647
7.749850218439261 543.0746192152558 1.031614508442158
7.755077773392677 534.6102867173157 1.022790680938267
7.760305328346093 520.5786177611831 1.0083304578957888
7.765532883299509 507.56027821186564 0.9943948851708788
7.770760438252926 495.31883024178995 0.9814060077042436
7.775987993206342 489.3478452041424 0.9758234399869405
7.781215548159758 482.8159014996291 0.9703289675758164
7.786443103113174 476.14573811485013 0.9651228614028011
7.79167065806659 467.48395606153565 0.9567044907931886
7.796898213020007 457.78837775844545 0.9471584445459885
7.802125767973423 448.3808761292607 0.9355019595239711
7.807353322926839 444.5314673488819 0.9323704584142295
7.812580877880255 438.55104337095185 0.9255620935108767
7.817808432833671 437.80659550839556 0.9238913253521482
7.823035987787088 436.2143425065113 0.9215245604488107
7.828263542740504 434.86220899796 0.9191137890613292
7.83349109769392 437.1019395396859 0.9198530586630347
7.838718652647336 439.2051643002319 0.9215904312227013
7.8439462076007525 439.1687212195588 0.9205022607849725
7.849173762554169 447.237282478189 0.9302704659091717
7.854401317507585 454.00523115327303 0.9374116421141526
7.859628872461001 460.9149950909004 0.9434967354482104
7.864856427414417 468.6118279968276 0.9491740826428612
7.8700839823678335 474.182844226224 0.9541744935365656
7.87531153732125 485.6914697755574 0.9657603620166687
7.880539092274666 494.48256411005514 0.9742016310851441
7.885766647228082 509.3425844371365 0.98758001411827
7.890994202181498 520.9044382439926 0.9980158691635086
7.8962217571349145 533.8148691737129 1.0103056885442745
7.901449312088331 552.0151290804768 1.0265125987265393
7.906676867041747 566.5491633258317 1.039392919425828
7.911904421995163 579.9453957125932 1.0512304966044188
7.917131976948579 593.569122329357 1.06278570795876
7.9223595319019955 609.4893764722942 1.0763921116438246
7.927587086855412 622.5163179698059 1.0867567789496115
7.932814641808828 636.8720142821169 1.0990511095902027
7.938042196762244 645.1312367062401 1.1052992752094324
7.94326975171566 651.7803941616834 1.110711763210409
7.9484973066690765 658.340656401296 1.1151391069786911
7.953724861622493 667.8064745950521 1.1216335577559047
7.958952416575909 673.698157141535 1.1254284357740838
7.964179971529325 681.9177312516512 1.132231971995905
7.969407526482741 680.0427888437835 1.1301077715955483
7.9746350814361575 681.6554897473901 1.1311753631161117
7.979862636389574 677.8763971410416 1.1279259986999748
7.98509019134299 670.377836383917 1.1222925639006165
7.990317746296406 665.1748166623076 1.1188644094881175
7.995545301249822 652.1798166592687 1.1079887163781503
8.000772856203238 638.9511364938701 1.0948905632245012
8.006000411156654 623.5011068562533 1.0814907984629498
8.01122796611007 613.3827536120835 1.0718896742442925
8.016455521063486 601.3339467294938 1.0612590006544962
8.021683076016902 594.763404617504 1.0550071444442142
8.026910630970319 583.2187122084522 1.044695077918178
8.032138185923735 571.4335917435234 1.0344060963646189
8.037365740877151 562.9495421753109 1.0278686695337198
8.042593295830567 550.4174806275033 1.0158334049070443
8.047820850783983 538.5710841271089 1.004274477694033
8.0530484057374 533.4565016541937 0.9975071052603621
8.058275960690816 528.0773849370318 0.9910802816949896
8.063503515644232 524.4138283120176 0.9873152500184087
8.068731070597648 523.2392517460855 0.9869051283864958
8.073958625551064 518.7380021122771 0.9832253982330152
8.07918618050448 514.2143834477157 0.9792665921105816
8.084413735457897 511.2420644801363 0.9763188557558964
8.089641290411313 511.9429951283844 0.9764065478057982
8.09486884536473 512.5835602844376 0.976810205174381
8.100096400318145 513.6687574987166 0.9777095702466424
8.105323955271562 513.6915404014666 0.9768425482884805
8.110551510224978 513.3123733907411 0.9757973591574159
8.115779065178394 515.9889083250482 0.9772258330572549
8.12100662013181 520.6402108482297 0.9812572852375496
8.126234175085226 529.7035313954017 0.9901206682259646
8.131461730038643 536.4343565034573 0.9967309398956884
8.136689284992059 549.2138364056589 1.0076816251888578
8.141916839945475 563.4746443211741 1.0202532677064424
8.147144394898891 579.2911446551633 1.0339536973529622
8.152371949852308 601.1164720760844 1.0512588547221025
8.157599504805724 625.1257116989021 1.0718100250764964
8.16282705975914 652.1987732177665 1.0939212222752208
8.168054614712556 682.1681570662975 1.1196764524112452
8.173282169665972 703.5708716326266 1.1365744234061255
8.178509724619389 716.3851097828344 1.1454220951092515
8.183737279572805 728.1694639697282 1.1540082119446662
8.188964834526221 724.1203500968554 1.149105103535186
8.194192389479637 716.1575686941071 1.142030811532661
8.199419944433053 707.6289064135666 1.1338331151897256
8.20464749938647 693.1650156400774 1.1224373655969784
8.209875054339886 682.3559149522599 1.1138820233361195
8.215102609293302 670.9348711752258 1.105090987642597
8.220330164246718 660.7318429249706 1.0960795860733377
8.225557719200134 657.8743921922496 1.0935395602321534
8.23078527415355 657.1029067710905 1.0931371163966683
8.236012829106967 658.3959858064942 1.094388450431156
8.241240384060383 654.8796555373636 1.0897445567784902
8.2464679390138 648.1470671676576 1.083142696886447
8.251695493967215 648.1889237525927 1.0825370869799351
8.256923048920632 645.7394657781092 1.080020892052638
8.262150603874048 644.796673265705 1.0786169701723822
8.267378158827464 639.438877941782 1.0736431574070482
8.27260571378088 637.604506958726 1.0729718691132364
8.277833268734296 636.0534332136673 1.0723669691522526
8.283060823687713 630.5142327145845 1.0678487060037842
8.288288378641129 624.3651853922338 1.0621475056364176
8.293515933594545 619.7678547681622 1.057831584683102
8.298743488547961 621.592158933691 1.058333068623805
8.303971043501377 623.0748728169924 1.057577399112487
8.309198598454794 626.2112385306215 1.0592309796038035
8.31442615340821 630.8712233365599 1.0626845411600272
8.319653708361626 636.3036670719359 1.0681428785490932
8.324881263315042 640.664644544428 1.0706790451459258
8.330108818268458 649.402750154249 1.0778475855680087
8.335336373221875 650.5309748157165 1.0782063350414386
8.34056392817529 655.1880465455376 1.0811275387051558
8.345791483128707 657.5229249477005 1.0821208258510053
8.351019038082123 661.7372612198857 1.0855647720082793
8.35624659303554 667.5078570333549 1.0907163344837107
8.361474147988956 670.8042174991232 1.0930651588262779
8.366701702942372 670.0674969912965 1.0916828302052224
8.371929257895788 670.8303021031169 1.0921942603564636
8.377156812849204 672.6993770252068 1.0939442137776898
8.38238436780262 677.2067279783656 1.0973452730771225
8.387611922756037 672.042578529081 1.0921950520367112
8.392839477709453 665.3380683893349 1.0854593739089227
8.398067032662869 652.404900284732 1.074490226851193
8.403294587616285 635.7090300755311 1.0607843976901683
8.408522142569701 626.29195155714 1.054243028192192
8.413749697523118 616.2993720152207 1.0458044936060757
8.418977252476534 609.3501555103829 1.0402327408670689
8.42420480742995 596.1664631698451 1.027354034753006
8.429432362383366 581.9435684306438 1.014368737922702
8.434659917336782 570.133637440197 1.0042642320319748
8.439887472290199 557.883382536714 0.9928254728491712
8.445115027243615 547.9866731295547 0.983222167598799
8.450342582197031 539.0803417132521 0.975129709491958
8.455570137150447 531.7009965206439 0.96809163268762
8.460797692103863 528.9390505473875 0.9661596909239568
8.46602524705728 526.9204823884928 0.9642616904315112
8.471252802010696 524.1439268037834 0.9610838168831892
8.476480356964112 522.3243411363716 0.9591264470144656
8.481707911917528 517.5668302528841 0.9542397837159738
8.486935466870944 510.7665074391474 0.9472054852315316
8.49216302182436 508.8989289252536 0.9447806325722083
8.497390576777777 512.0783896637631 0.9483041029003489
8.502618131731193 517.4210280415887 0.9531646460600782
8.50784568668461 518.0900699275217 0.9537537332122651
8.513073241638025 517.1676584269743 0.952499787522157
8.518300796591442 512.2087769156171 0.947282306161344
8.523528351544858 508.4818327821959 0.9435432197655611
8.528755906498274 508.6510692060157 0.9430223879683604
8.53398346145169 503.1332747734307 0.93868351232515
8.539211016405106 499.27399883050435 0.9358262908212287
8.544438571358523 500.35864126175096 0.937377059008965
8.549666126311939 499.4768038292448 0.9361500326781848
8.554893681265355 499.082653147072 0.935872556465573
8.560121236218771 498.27249427779543 0.9339910597653985
8.565348791172188 500.28876733732403 0.9357735960183454
8.570576346125604 503.7408682729401 0.9376397970491335
8.57580390107902 501.3207545967313 0.9329408090945044
8.581031456032436 505.45712623810334 0.9369834261666186
8.586259010985852 502.6938079430008 0.9337916271004097
8.591486565939269 504.05702513031497 0.9350656087421153
8.596714120892685 505.72123511320365 0.9358294264557366
8.601941675846101 502.64408619265066 0.9312394889448258
8.607169230799517 503.2170066297256 0.93227729379719
8.612396785752933 504.028972201956 0.9333807258923583
8.61762434070635 509.57916709665756 0.9399986702739196
8.622851895659766 516.2532189808247 0.9472536325322443
8.628079450613182 520.7056919603496 0.9509212606853041
8.633307005566598 524.7639172100135 0.9535467695425346
8.638534560520014 527.5117382985744 0.9548578803144439
8.64376211547343 530.7952695147012 0.9565919959164177
8.648989670426847 536.6158970914731 0.9607510899224276
8.654217225380263 542.2718598272571 0.9655918077932683
8.65944478033368 550.4891910755432 0.9726607161416962
8.664672335287095 552.8607136900768 0.973869231592102
8.669899890240512 561.1301614428191 0.9808231299852045
8.675127445193928 569.2975109684992 0.9883694490043359
8.680355000147344 577.7054106081134 0.9949038683631157
8.68558255510076 587.3426589382125 1.0020205132301092
8.690810110054176 595.1639076109674 1.0079665205207125
8.696037665007593 605.1130390585774 1.0152677559881886
8.701265219961009 621.1708150062005 1.0293688219579884
8.706492774914425 640.2301617877218 1.044418493922849
8.711720329867841 654.3803040333826 1.055182647735834
8.716947884821257 661.0356978355672 1.0594753398697856
8.722175439774674 663.8964617551753 1.0611961971388126
8.72740299472809 662.0929944915753 1.058911820859277
8.732630549681506 660.7381067912352 1.0577006192791438
8.737858104634922 656.7313931483861 1.0549319973395246
8.743085659588338 655.6411497690749 1.0552432515210153
8.748313214541755 648.11840174928 1.0505058587514662
8.75354076949517 639.3858493829956 1.0436463243159377
8.758768324448587 633.2486771513906 1.0382767382858247
8.763995879402003 623.1499272104136 1.0285446490687153
8.76922343435542 613.3099594205244 1.019547198500258
8.774450989308836 605.2336234482829 1.012468231353166
8.779678544262252 596.1266821643972 1.0042126277519003
8.784906099215668 592.8650076397652 1.0004894379903935
8.790133654169084 589.806508954141 0.9975367352577356
8.7953612091225 586.5807311222745 0.9949390569730666
8.800588764075917 582.7492916192859 0.991242245245817
8.805816319029333 577.2614907231233 0.986903341133232
8.811043873982749 573.1161897006892 0.9832167972951423
8.816271428936165 563.8837959657335 0.9739891017252428
8.821498983889581 561.5858372469706 0.971787893575186
8.826726538842998 562.2317969266304 0.972626178112274
8.831954093796414 563.5427349908019 0.9739614691181208
8.83718164874983 562.2974100725354 0.9728662285770525
8.842409203703246 557.5992764137465 0.9681058835622556
8.847636758656662 549.864334487016 0.9597636670442643
8.852864313610079 547.8930434621889 0.9580322854795932
8.858091868563495 552.435557552275 0.9617016637760007
8.863319423516911 554.7918214923601 0.9634126009943358
8.868546978470327 557.8586685134212 0.9655988882275979
8.873774533423743 560.6968455280015 0.96698053990628
8.87900208837716 560.5560167896957 0.9657848120637551
8.884229643330576 562.6556146179448 0.9681132415001544
8.889457198283992 560.7939677863667 0.9670800432884592
8.894684753237408 560.6800619666473 0.967737289502484
8.899912308190824 565.5007850073123 0.9722700571459454
8.90513986314424 566.984436782105 0.9713371615337015
8.910367418097657 570.6769721085419 0.9730045839714117
8.915594973051073 574.2133641041464 0.9750514165297258
8.92082252800449 578.4360194766307 0.9777925621855503
8.926050082957905 583.1372080998588 0.9828767346072596
8.931277637911322 588.0994444728391 0.9871044182691353
8.936505192864738 587.8243943307751 0.986543349761354
8.941732747818154 588.3702588409685 0.986282056082222
8.94696030277157 586.6567867190124 0.9845300128648299
8.952187857724986 587.8053767718368 0.9855982476891749
8.957415412678403 590.6491674791629 0.9872939829771579
8.962642967631819 593.1645270036936 0.9884979664998774
8.967870522585235 598.255608512829 0.9915630685062813
8.973098077538651 604.9602964807453 0.9962605173006674
8.978325632492067 607.8488780694495 0.9984515049719995
8.983553187445484 612.5207232094301 1.0025810905609682
8.9887807423989 618.0454270679729 1.0064914908034708
8.994008297352316 621.3511242546754 1.0094795973998731
8.999235852305732 629.6746676970063 1.0168905730389237
9.004463407259149 636.8989713946836 1.0225418418800707
9.009690962212565 648.3536675235259 1.0312938189792655
9.014918517165981 658.6018274538019 1.0376450392730805
9.020146072119397 672.4113995125707 1.0477762397387969
9.025373627072813 685.3645199927864 1.0565460619701146
9.03060118202623 695.0674230675406 1.0632378447999868
9.035828736979646 706.8803960016476 1.0721865225406315
9.041056291933062 720.8965508872275 1.0825137565574108
9.046283846886478 739.6634721864888 1.0969422847107009
9.051511401839894 757.5687993860507 1.1097575320551945
9.05673895679331 777.7845524511813 1.1235017543306431
9.061966511746727 792.7216711375207 1.1337710125732652
9.067194066700143 815.8835212093379 1.1500831412970984
9.07242162165356 835.4908860034841 1.1626431530222592
9.077649176606975 854.1888375262132 1.1741787383047937
9.082876731560392 873.9099916825207 1.1871385779714605
9.088104286513808 890.2055915466734 1.1986722482408876
9.093331841467224 896.3824117142781 1.2025372637483136
9.09855939642064 896.0861201152654 1.2020285964784827
9.103786951374056 890.6581226776337 1.197294501938995
9.109014506327473 879.6796487346822 1.1886426266782437
9.114242061280889 867.5771574460762 1.1802162212890734
9.119469616234305 853.8761134694329 1.1709214379867137
9.124697171187721 845.2259999031811 1.164746266861748
9.129924726141137 837.2847642744414 1.1591982816390414
9.135152281094554 831.802715328536 1.1550535188237219
9.14037983604797 827.7379700197652 1.1527972130923845
9.145607391001386 829.2184423233277 1.153461318756149
9.150834945954802 831.4241008291931 1.1553167122786683
9.156062500908218 836.1673536581396 1.1587908948380132
9.161290055861635 844.5269717932493 1.1737024916922254
9.16651761081505 855.058200399854 1.1877836361714575
9.171745165768467 869.2275013710259 1.2022825866460334
9.176972720721883 872.709913793183 1.2084710004682504
9.1822002756753 869.8086801080614 1.20899586112484
9.187427830628716 866.008629435005 1.2092267161892372
9.192655385582132 858.6341529806186 1.2062214886516422
9.197882940535548 854.963015484899 1.2058170975719245
9.203110495488964 845.6852495085044 1.2011174234981028
9.20833805044238 834.049943642493 1.1961575502121433
9.213565605395797 827.5167862430555 1.192795985091328
9.218793160349213 814.7463339367818 1.1851380457801979
9.224020715302629 803.8942485663757 1.1786388850635412
9.229248270256045 797.6898219536732 1.1752371927748901
9.234475825209461 786.3753502764091 1.1688972196147582
9.239703380162878 778.4838577024475 1.163581355188978
9.244930935116294 775.2405768969195 1.1620007840523159
9.25015849006971 773.7725064563792 1.162205514245405
9.255386045023126 768.8066596802427 1.1613340256234983
9.260613599976542 764.3300956263304 1.1588689200171882
9.265841154929959 763.2377048971167 1.1603086384214392
9.271068709883375 759.2162748082083 1.1572799630224901
9.276296264836791 765.7611050557579 1.163476717012869
9.281523819790207 769.9731523736153 1.1685130627674096
9.286751374743623 771.3234903547315 1.170175144808111
9.29197892969704 782.2656818105107 1.1799767494126658
9.297206484650456 792.1738237203824 1.1876459333249998
9.302434039603872 804.5297661442099 1.1977460582014718
9.307661594557288 811.8424832559153 1.204917800442572
9.312889149510704 810.685140259634 1.2051225717149128
9.31811670446412 806.6437889323607 1.2025715726053015
9.323344259417537 799.4698143425916 1.1985908162756902
9.328571814370953 786.2520809335404 1.190029158336665
9.33379936932437 771.2220433527284 1.178659949054866
9.339026924277785 753.4333130142628 1.166798310768435
9.344254479231202 734.9846671044005 1.1539671739023414
9.349482034184618 716.5807337480541 1.1405282259749001
9.354709589138034 700.2700565450976 1.1280256072945667
9.35993714409145 688.4136379783581 1.1184036837174496
9.365164699044866 685.8384782084995 1.1170261719764378
9.370392253998283 679.5938922902276 1.1133158302263373
9.375619808951699 675.2794310727985 1.1107771116142378
9.380847363905115 668.0412606479097 1.105598913704228
9.386074918858531 659.1299033151369 1.0990092386542936
9.391302473811947 655.576576193553 1.0963102591418776
9.396530028765364 652.1748410815184 1.093989228692296
9.40175758371878 653.2328415602104 1.0956308684595577
9.406985138672196 656.9463817180741 1.100007622618748
9.412212693625612 658.9246445378675 1.1015845208654806
9.417440248579029 654.0754199232204 1.0874359001695577
9.422667803532445 648.979070507469 1.076631664167683
9.427895358485861 646.5237725571124 1.070402786992524
9.433122913439277 649.3929069369897 1.0692098676874344
9.438350468392693 644.9604997471037 1.062618463765307
9.44357802334611 643.2792975277391 1.0587847654417275
9.448805578299526 643.1297262091157 1.0564998932232497
9.454033133252942 645.1452058475612 1.0565393948018162
9.459260688206358 649.1886874914923 1.0587057149555765
9.464488243159774 650.6371595034205 1.0582827533459167
9.46971579811319 646.8678563486054 1.0534746606619974
9.474943353066607 642.9750427334702 1.0482698689068546
9.480170908020023 644.2571458200098 1.0482325350848627
9.48539846297344 642.1092113463069 1.0448708014214387
9.490626017926855 643.0463502122578 1.0440644913439625
9.495853572880272 644.0228610881935 1.0440945465646656
9.501081127833688 646.9447084736561 1.0460379173597523
9.506308682787104 652.4545102997737 1.0500440786896983
9.51153623774052 653.5657758827004 1.0502815708625435
9.516763792693936 652.1288049580401 1.048510068391079
9.521991347647353 648.8518035498805 1.0434479660316378
9.527218902600769 647.6557460606598 1.040291032104165
9.532446457554185 648.585169059108 1.039927820012485
9.537674012507601 650.3947696428423 1.0410673735315006
9.542901567461017 656.2405161443969 1.044914024929442
9.548129122414434 661.2556041163091 1.0485451539469015
9.55335667736785 661.4452680835324 1.0479097633259524
9.558584232321266 657.5609995813379 1.0444338363172565
9.563811787274682 657.6673452942782 1.0440256733041642
9.569039342228098 658.0636519213575 1.0436967435915472
9.574266897181515 652.6693346648207 1.0385430870890555
9.57949445213493 653.2048421188192 1.0377371912612674
9.584722007088347 652.1187353756259 1.036101842779485
9.589949562041763 653.0368043674495 1.0362595590779295
9.59517711699518 651.7298754153562 1.0339234184521082
9.600404671948596 650.5153373431071 1.0319027056351118
9.605632226902012 650.9146018025666 1.0315193755101342
9.610859781855428 654.1305449025464 1.0329808110019907
9.616087336808844 657.2456261122463 1.034777313998218
9.62131489176226 659.5851842041645 1.0356754608345413
9.626542446715677 661.806623771401 1.036429401276688
9.631770001669093 666.4137142806742 1.040446003217274
9.636997556622509 667.0486202549052 1.040083981264997
9.642225111575925 670.325328683511 1.0426951111781202
9.647452666529341 668.5788291046543 1.0407148707658032
9.652680221482758 669.9752239271778 1.0415483833908483
9.657907776436174 668.9059427509945 1.0391232020871788
9.66313533138959 672.1157459722469 1.0398549631793272
9.668362886343006 675.8885414578073 1.0430322509414536
9.673590441296422 680.396234064119 1.0478976334016419
9.678817996249839 685.2702546665191 1.0512332953841863
9.684045551203255 683.6015948757009 1.0490528952886402
9.689273106156671 684.9475653318257 1.0486641998356303
9.694500661110087 686.3384883683876 1.0480964352248827
9.699728216063503 693.5162309850352 1.0529382871084907
9.70495577101692 697.0705476912249 1.0543431745191656
9.710183325970336 702.0042196168794 1.0581968873058283
9.715410880923752 704.3291837098069 1.0597725037447454
9.720638435877168 699.9376730580118 1.0563089274187698
9.725865990830584 697.9473769909423 1.0544776662619109
9.731093545784 693.2449053346115 1.0492675230175073
9.736321100737417 696.1370822348943 1.0507160798444575
9.741548655690833 701.7929384900839 1.0546344564638201
9.74677621064425 705.4720864274933 1.0573085944373704
9.752003765597665 708.3833422336699 1.0597701107008
9.757231320551082 708.099010641838 1.0592090002457872
9.762458875504498 705.3386939877347 1.055430137021811
9.767686430457914 704.3112139461471 1.0533150935082283
9.77291398541133 702.6445758441895 1.0514110803929615
9.778141540364746 700.0442461819848 1.0484804778847165
9.783369095318163 692.7766988974986 1.0425036932882537
9.788596650271579 684.8673628007186 1.0361799295542353
9.793824205224995 685.3461707408782 1.0378583743864669
9.799051760178411 688.4534702576392 1.0392105104277296
9.804279315131827 688.6730487786932 1.038711832082864
9.809506870085244 684.2210293468258 1.033865500359746
9.81473442503866 682.772025115549 1.0319713691877268
9.819961979992076 683.0329401273027 1.031090286347615
9.825189534945492 682.6654794634533 1.0297651942530355
9.830417089898909 683.0561186546776 1.0297698797005197
9.835644644852325 681.5828831869215 1.0276632785024826
9.840872199805741 678.5893338326606 1.0256432260910175
9.846099754759157 677.9647462916597 1.0252712581874308
9.851327309712573 677.447151676868 1.0247076511085473
9.85655486466599 674.3513514204868 1.0211565520951378
9.861782419619406 671.1412943082997 1.0181586370438531
9.867009974572822 672.9305544584995 1.0191052486281724
9.872237529526238 676.9334908769988 1.0221459429192488
9.877465084479654 677.9404549302832 1.022754394253631
9.88269263943307 681.2186643045032 1.0254264027226714
9.887920194386487 684.4924059027559 1.027945347781818
9.893147749339903 684.7099077732299 1.0278754127753997
9.89837530429332 689.100517275136 1.0302178771712671
9.903602859246735 691.7023375059356 1.0312857353507874
9.908830414200152 694.0826608977819 1.0325925960631168
9.914057969153568 703.6247788462479 1.038446044551564
9.919285524106984 709.2895441494421 1.0421125932407522
9.9245130790604 715.5702379161319 1.0458761898723195
9.929740634013816 718.3067709851573 1.046752616924483
9.934968188967233 723.9491009725417 1.0505560540771661
9.940195743920649 724.3168685500607 1.0504078584666379
9.945423298874065 729.2216322274995 1.0542776403950058
9.950650853827481 728.2820729377269 1.0536694695046585
9.955878408780897 729.7310653026169 1.0544728798505862
9.961105963734314 726.1795270615438 1.0518056336565254
9.96633351868773 723.1798998319764 1.049257656884398
9.971561073641146 719.3944173554405 1.0453004887560404
9.976788628594562 721.0710708274356 1.0453695466823778
9.982016183547978 718.5354835154608 1.0429216798432153
9.987243738501395 712.161861052661 1.0373690582915895
9.99247129345481 710.9173100596387 1.035737653666327
9.997698848408227 708.3343840719853 1.0336353085181358
10.002926403361643 704.7843534567663 1.030203934652788
10.00815395831506 702.9771608515559 1.028697598635077
10.013381513268476 697.525958028961 1.0242507887944838
10.018609068221892 695.8087053513581 1.0233889703421968
10.023836623175308 697.0120782423613 1.0242919430949493
10.029064178128724 696.7668488434307 1.0239217276748924
10.03429173308214 697.9765030501194 1.02468459947388
10.039519288035557 698.1823937385712 1.0245689751456952
10.044746842988973 702.3518447413456 1.0275508247522487
10.049974397942389 704.1027141853408 1.0289832213474315
10.055201952895805 703.5852239677233 1.0280927121016774
10.060429507849221 705.4334673338841 1.0292366578001368
10.065657062802638 699.2432326188759 1.0245109147993534
10.070884617756054 699.8433971289287 1.0250587661209813
10.07611217270947 695.7409852341442 1.0211452988422116
10.081339727662886 699.8330079320258 1.023274310429218
10.086567282616302 696.0497851942636 1.0205184726859897
10.091794837569719 689.7659362125182 1.0153959770944736
10.097022392523135 684.9904666379334 1.0102472754836442
10.102249947476551 687.010548833315 1.011725411782694
10.107477502429967 690.2200763720792 1.0138635546447843
10.112705057383383 690.8418067852601 1.013818648922758
10.1179326123368 684.721706332989 1.0095046186470826
10.123160167290216 678.8432147244009 1.0053633177090517
10.128387722243632 673.3916725204435 1.001144252863447
10.133615277197048 667.2226738988119 0.9947335341611503
10.138842832150464 666.3757704765108 0.9920380569948738
10.14407038710388 663.0109091583851 0.9895231323960547
10.149297942057297 661.9529536456822 0.9900147459873084
10.154525497010713 657.6331852661597 0.9880527022062712
10.15975305196413 652.9573640272645 0.9843467312157163
10.164980606917545 652.649354755708 0.9831197070744103
10.170208161870962 655.2996583629631 0.984325434265317
10.175435716824378 650.7454918384371 0.9808849394830098
10.180663271777794 643.5400687255699 0.9743069196493112
10.18589082673121 636.0841721619124 0.967970164481715
10.191118381684626 630.431883145928 0.9638094684274162
10.196345936638043 629.1665257576464 0.9631488180979481
10.201573491591459 630.2080131787948 0.9631687146916476
10.206801046544875 627.10700301517 0.9608920474755552
10.212028601498291 624.4222528887004 0.95726319534322
10.217256156451707 622.4693548708616 0.9555164691299285
10.222483711405124 625.957416597301 0.9584154758658432
10.22771126635854 627.3443118675328 0.9605171390040543
10.232938821311956 624.1124667899668 0.9584430655528212
10.238166376265372 620.2720243532859 0.9550046125232889
10.243393931218788 618.8344090767309 0.9536688778663848
10.248621486172205 613.5308718286672 0.9496019241910304
10.253849041125621 616.4725368711541 0.950944077579143
10.259076596079037 612.9512468282038 0.9485947521828623
10.264304151032453 611.9499784139932 0.9475416909618835
10.26953170598587 614.1089669983904 0.9481864770492664
10.274759260939286 612.9753350987933 0.946881244123381
10.279986815892702 611.5535054800505 0.9452950769877971
10.285214370846118 610.9745895851222 0.9450885349524657
10.290441925799534 610.4763273263586 0.9439949070481336
10.29566948075295 610.49598067348 0.9438645451730785
10.300897035706367 608.0405701673441 0.9412408525076797
10.306124590659783 604.6048956196647 0.9376257506174024
10.3113521456132 598.3616883579953 0.9325762732874031
10.316579700566615 599.6037019088102 0.9334824610243494
10.321807255520032 595.1800985066424 0.9298835534124449
10.327034810473448 594.9216719919438 0.9300723947970853
10.332262365426864 593.3207395221593 0.9289127743093762
10.33748992038028 593.1128032767533 0.9282052472423584
10.342717475333696 586.7413988756329 0.92235058352489
10.347945030287113 585.0258680416913 0.9203515318148529
10.353172585240529 582.3606315012978 0.9183062490248868
10.358400140193945 580.5054617908926 0.9168140552395139
10.363627695147361 579.8721710695943 0.9155625382706832
10.368855250100777 579.7425731221416 0.915616000024397
10.374082805054194 583.2831993293859 0.9183657179208491
10.37931036000761 587.7310030964327 0.9217582334049613
10.384537914961026 588.8898841500655 0.9225521589908121
10.389765469914442 589.3510308613565 0.922542613271384
10.394993024867858 588.4856424898444 0.9218283271691751
10.400220579821275 586.2699870161047 0.920116748493246
10.40544813477469 583.4145470186679 0.9173858364242437
10.410675689728107 579.0581999966518 0.9134610544789097
10.415903244681523 577.9579355239903 0.9122108820623277
10.42113079963494 577.2028450060898 0.9106540933030962
10.426358354588356 573.5772174373085 0.9071888587560392
10.431585909541772 572.1556386667233 0.9061285560282242
10.436813464495188 571.6612443157675 0.9062929226242388
10.442041019448604 566.2876908048797 0.9022796648134446
10.44726857440202 566.7714752618806 0.902174259935502
10.452496129355437 565.6284861575796 0.9004337055744159
10.457723684308853 563.8274959162051 0.8984015810531688
10.462951239262269 562.002823821519 0.895630029189525
10.468178794215685 557.0193350066573 0.8918684881666489
10.473406349169101 552.266452172644 0.8885039604553531
10.478633904122518 549.2676964388726 0.8865386427052855
10.483861459075934 547.5020506114724 0.8846712735933008
10.48908901402935 546.2787221874148 0.8830656778795225
10.494316568982766 546.5508882259335 0.8830069601120458
10.499544123936182 543.7922658885151 0.8806563556987677
10.504771678889599 538.8352524074037 0.8767992134837813
10.509999233843015 536.8376551062404 0.8758399136022373
10.515226788796431 537.70010599189 0.8758254463531158
10.520454343749847 533.4650755804525 0.8714965558448842
10.525681898703263 532.4733650328106 0.8709453112742189
10.53090945365668 529.330179443646 0.8681743757652876
10.536137008610096 532.5182219239676 0.8700596712008738
10.541364563563512 533.8612689033981 0.8695296441332687
10.546592118516928 536.5225955016151 0.8709252208936646
10.551819673470344 534.0158446241676 0.8692436782741945
10.55704722842376 530.6403980594304 0.8673780346322107
10.562274783377177 527.5691900895685 0.8648550239259769
10.567502338330593 524.2280048255751 0.8621299368645869
10.57272989328401 526.2268535475113 0.8629436121699019
10.577957448237425 523.707716940411 0.8606741478093147
10.583185003190842 525.4582670180085 0.8615416481307899
10.588412558144258 520.6841859197594 0.8571448824034634
10.593640113097674 519.6885926449886 0.8561203350399494
10.59886766805109 518.8907179277301 0.8546867130285217
10.604095223004506 518.6589592108002 0.8541587616079951
10.609322777957923 520.5325675983255 0.8560809439692312
10.614550332911339 524.3666773131831 0.8588983382554297
10.619777887864755 524.1081786815803 0.8588346054149212
10.625005442818171 523.7517666808811 0.8587956780167507
10.630232997771587 521.7818796929067 0.8571037501083306
10.635460552725004 521.8915465421662 0.8565893116029145
10.64068810767842 524.396019485953 0.858348591451829
10.645915662631836 525.9231047132937 0.8587836768412923
10.651143217585252 527.0906102468107 0.8601661284692723
10.656370772538668 528.5340319807341 0.859983307220922
10.661598327492085 528.3574502901873 0.8592767789217091
10.666825882445501 534.4080321058262 0.8644573539490195
10.672053437398917 538.396089924908 0.8663842533942269
10.677280992352333 544.0471663289849 0.8706662230580591
10.68250854730575 545.2039208947403 0.8710026494568207
10.687736102259166 552.0521435667767 0.8756624742485033
10.692963657212582 558.825902927762 0.8808901493323612
10.698191212165998 569.1265551421511 0.8888506842132999
10.703418767119414 576.7309877832695 0.8941565396609366
10.70864632207283 580.0511376717137 0.8960637273119251
10.713873877026247 586.9557393717954 0.9010907503003925
10.719101431979663 592.1578631031026 0.9045853946278996
10.72432898693308 602.5963279073901 0.9122587824041497
10.729556541886495 614.4992566432691 0.9210678735093236
10.734784096839912 620.4219807448094 0.9258669959270703
10.740011651793328 624.7524689477171 0.9287611099278387
10.745239206746744 621.4333520699978 0.925715424311728
10.75046676170016 613.6521073114272 0.9195931919791064
10.755694316653576 605.6689341661258 0.9132727237905253
10.760921871606993 598.0014598406552 0.9069902841990912
10.766149426560409 595.4511630602633 0.9039066813818453
10.771376981513825 595.7283559844433 0.9038508483890082
10.776604536467241 592.4927476858966 0.9018696737752236
10.781832091420657 590.8514319919477 0.9008537107261914
10.787059646374074 586.3396174464051 0.89740099095125
10.79228720132749 580.4184130907421 0.8920072903593284
10.797514756280906 577.3872603707995 0.8888240919951792
10.802742311234322 576.2988884270561 0.8878404724542985
10.807969866187738 575.8358374046729 0.8879859158555352
10.813197421141155 576.0266661063945 0.8882204479347681
10.81842497609457 576.2780794535324 0.8886343663940623
10.823652531047987 579.0309672038288 0.8897429008527263
10.828880086001403 582.9532734898365 0.8921952270271702
10.83410764095482 584.0773750812648 0.8927138754587737
10.839335195908236 589.6869701533021 0.8960704250773442
10.844562750861652 592.7478498069132 0.8978489302542667
10.849790305815068 599.9180118244354 0.9032372003190231
10.855017860768484 608.6319175815083 0.9100729203402202
10.8602454157219 616.3028074077254 0.9158961393325319
10.865472970675317 627.2111799809574 0.9229184109135259
10.870700525628733 635.1116333818281 0.9282605727520145
10.875928080582149 644.1977306954582 0.9350883149589204
10.881155635535565 651.0535603597036 0.9399859561847984
10.886383190488981 655.3156531590356 0.9424795509925233
10.891610745442398 654.4107788875609 0.941847652468192
10.896838300395814 650.4823614259396 0.9379450160852242
10.90206585534923 645.0078936604431 0.9337538828316724
10.907293410302646 644.4640590763914 0.9327323534754943
10.912520965256062 635.265540988491 0.9249359468439642
10.917748520209479 627.064611667479 0.9188328243854902
10.922976075162895 614.5403913378244 0.9097038424788783
10.928203630116311 604.7753824177007 0.9034401100752244
10.933431185069727 596.1864536323823 0.8972064296218542
10.938658740023143 588.7325942990668 0.891501480128827
10.94388629497656 579.0303412832175 0.8834954622371103
10.949113849929976 572.8328277603342 0.8784788710643413
10.954341404883392 566.9527211801285 0.8739761786955532
10.959568959836808 565.3686473625132 0.8731996967231836
10.964796514790224 563.2104769949744 0.8715365409089063
10.97002406974364 563.5975931122678 0.8724462770970773
10.975251624697057 559.0989201135301 0.8703803439050773
10.980479179650473 551.2004236588533 0.8651976303428744
10.98570673460389 545.9458122161947 0.8625510291356902
10.990934289557305 545.2837472693412 0.8629236880020215
10.996161844510722 544.8756929359525 0.8634661892848514
11.001389399464138 539.6790483778918 0.8597431189137271
11.006616954417554 534.0401297155399 0.8555048813265043
11.01184450937097 526.9485658514652 0.8507760699326768
11.017072064324386 522.7257115916043 0.8481295934827285
11.022299619277803 522.9143174588501 0.8487704231439522
11.027527174231219 524.0320556390532 0.8503537483907146
11.032754729184635 523.9428200734989 0.8513837710165371
11.037982284138051 520.2629226691781 0.8494487968057862
11.043209839091467 515.3843179466784 0.8462251802792113
11.048437394044884 512.4733341163613 0.8435194387329361
11.0536649489983 511.59711681081285 0.842690693967653
11.058892503951716 512.178080072019 0.843294342830034
11.064120058905132 512.868114724203 0.844316334288997
11.069347613858548 510.4989262434158 0.8436662766406973
11.074575168811965 506.78487577302207 0.8411532216664274
11.079802723765381 503.36715602474834 0.8383328355000415
11.085030278718797 500.89009559342435 0.8362878443342999
11.090257833672213 501.20702983189324 0.8364537360186354
11.09548538862563 499.5086926130795 0.8351683462353068
11.100712943579046 498.80755528274824 0.8352937081152814
11.105940498532462 498.49320096925993 0.834900888997669
11.111168053485878 498.64463981807273 0.8352145465888642
11.116395608439294 491.56514914792854 0.8294608444154787
11.12162316339271 486.8614824024758 0.8257056974777899
11.126850718346127 486.6421468049303 0.8259515870528908
11.132078273299543 490.35752829514837 0.8290279656296897
11.13730582825296 497.5496425590224 0.8349797000050387
11.142533383206375 502.57404852684243 0.8391612726889193
11.147760938159792 503.86915650195766 0.8399541749737262
11.152988493113208 503.80080483944096 0.8403171854145991
11.158216048066624 501.30386440081594 0.8391090048109728
11.16344360302004 495.8793114328816 0.8342888527582372
11.168671157973456 491.8171892473287 0.8305237564500928
11.173898712926873 491.89421302566774 0.8307415557365576
11.179126267880289 491.69464328939785 0.8303263781316583
11.184353822833705 493.5208843684768 0.8319504528164116
11.189581377787121 493.27636321534277 0.8322677218228896
11.194808932740537 488.8259349158461 0.8291063213987101
11.200036487693954 486.5080611895776 0.8283086493654529
11.20526404264737 486.04346472694624 0.8284899706016865
11.210491597600786 485.01312115319297 0.8276114419993954
11.215719152554202 481.737991610499 0.8246333686265701
11.220946707507618 480.1622290815227 0.8233975454457922
11.226174262461035 479.9031991943743 0.822807541130831
11.23140181741445 479.65438371078756 0.8231075590172351
11.236629372367867 476.0702317206543 0.8194921000884381
11.241856927321283 471.14951289261955 0.8153063591151608
11.2470844822747 467.7398781696418 0.8133896755871716
11.252312037228116 467.51223367232694 0.813528191685798
11.257539592181532 465.51356289527223 0.8115869748844465
11.262767147134948 461.8886715144737 0.8076858349936356
11.267994702088364 458.39956823355715 0.8039432194940034
11.27322225704178 456.6082707569711 0.8022161568514703
11.278449811995197 457.65743646827366 0.8043581780733783
11.283677366948613 457.48265036978444 0.8041897052089464
11.288904921902029 458.0224945776682 0.8046424791038864
11.294132476855445 453.7372533225975 0.7999038987305278
11.299360031808861 447.9708609258495 0.795132950095534
11.304587586762278 446.8156631819549 0.793900535863971
11.309815141715694 444.2574668087787 0.7906454504023533
11.31504269666911 443.43471698313425 0.7895939213568356
11.320270251622526 446.4344999625304 0.7910510393334187
11.325497806575942 442.60292810787524 0.7876099890293398
11.330725361529359 440.2110898291175 0.7855477751507263
11.335952916482775 440.66841178559974 0.7870258804363721
11.341180471436191 439.48863782250857 0.7866116312265544
11.346408026389607 438.7274011582955 0.7861684474824933
11.351635581343023 439.1071298147589 0.7868341839062605
11.35686313629644 437.8188644558005 0.785513687613242
11.362090691249856 436.0530092272977 0.7833309712466835
11.367318246203272 437.1985862948721 0.784691634880219
11.372545801156688 435.5974140787875 0.7835672452862255
11.377773356110104 430.9573449200763 0.7790017683486303
11.38300091106352 428.6755459358143 0.7770100466793705
11.388228466016937 428.88341517358845 0.7771139112718926
11.393456020970353 430.0586160990243 0.7786891412211493
11.39868357592377 429.5924276860362 0.7796024740799442
11.403911130877185 424.83487631511275 0.7761109771195127
11.409138685830602 421.3056072291371 0.7733920542575011
11.414366240784018 418.98716755298534 0.7708033882006742
11.419593795737434 415.1318970883195 0.7660069016497446
11.42482135069085 417.1697493582204 0.7673908166281206
11.430048905644266 415.4277611941478 0.7659825829349288
11.435276460597683 414.5512383780414 0.7650170003171712
11.440504015551099 415.75715315756764 0.7666764365411183
11.445731570504515 412.3640127823229 0.7630466498897013
11.450959125457931 414.2852940610855 0.7646497539558623
11.456186680411347 415.1579716999121 0.7652164678180116
11.461414235364764 415.7796585012648 0.7660699255048068
11.46664179031818 410.1065603489049 0.7616590345548422
11.471869345271596 407.39510903290534 0.7592260281680459
11.477096900225012 403.10265293340075 0.7566439845309123
11.482324455178428 401.13171796623635 0.7610734874485213
11.487552010131845 399.8038549027913 0.7616585388176083
11.49277956508526 397.4874400344149 0.7604666523581526
11.498007120038677 396.91434185305667 0.7608705926700415
11.503234674992093 398.09188432258316 0.7626315831178301
11.50846222994551 400.12956796732243 0.7659224482673219
11.513689784898926 399.6938597991699 0.7667371810001541
11.518917339852342 400.25520942384935 0.7688253977640516
11.524144894805758 397.1097304647431 0.7680176849202324
11.529372449759174 393.7066858264521 0.7659015393792886
11.53460000471259 390.8667373789635 0.7638412368923293
11.539827559666007 391.96380603024596 0.765904422603773
11.545055114619423 393.75501676923767 0.7675141524476204
11.550282669572839 395.94305723120976 0.7698340957021516
11.555510224526255 396.6170670269772 0.7710856149584716
11.560737779479672 393.8595955293729 0.7682008630687673
11.565965334433088 390.7301086535242 0.7645236051479073
11.571192889386504 389.9639511857686 0.7645336081912348
11.57642044433992 389.4230698868499 0.7645387962412877
11.581647999293336 390.72255424664866 0.7669879609883519
11.586875554246753 391.2163680060851 0.7696774425007197
11.592103109200169 391.29859031364225 0.7703763122248392
11.597330664153585 391.1569238603209 0.7709716638690718
11.602558219107001 393.84026619006676 0.7739326363858718
11.607785774060417 393.7574405123705 0.7727734467674974
11.613013329013834 394.9148090163852 0.7744919497216035
11.61824088396725 388.8938747254324 0.7687424972165965
11.623468438920666 388.8521274552165 0.7685539831952729
11.628695993874082 390.94622336073564 0.7703406468830949
11.633923548827498 393.54279011578933 0.7734363455737462
11.639151103780915 396.8556176724653 0.7766238185900325
11.64437865873433 392.82499751552865 0.7736494092811315
11.649606213687747 390.18011125693124 0.7713676906435943
11.654833768641163 385.36648000518375 0.7670482127082435
11.66006132359458 388.57721798490746 0.7717501341422641
11.665288878547996 389.9803136832776 0.7734001691476099
11.670516433501412 394.54205811070625 0.7782734284154942
11.675743988454828 396.678968781145 0.7805015312465353
11.680971543408244 397.8844841264878 0.7816099935193882
11.68619909836166 399.36452360199957 0.7832851961410767
11.691426653315077 399.06949060281084 0.7831004340333221
11.696654208268493 397.7184247037791 0.7821988140642179
11.701881763221909 394.1502711504687 0.7791094982625684
11.707109318175325 393.4026084209792 0.778818750281443
11.712336873128741 394.8088378698395 0.7803996288280514
11.717564428082158 396.648357155542 0.7827778189005506
11.722791983035574 398.34423416982264 0.7845493278298532
11.72801953798899 396.81377451454546 0.7826625433900587
11.733247092942406 396.2415463462012 0.7835764093969985
11.738474647895822 394.3214700135293 0.7819285270645736
11.743702202849239 393.48938834942606 0.7821520228719423
11.748929757802655 394.4651207719478 0.7839246632580444
11.754157312756071 395.84311974336487 0.7848095557603065
11.759384867709487 396.9949037600473 0.7862049397150808
11.764612422662903 395.7219676721707 0.784667359299257
11.76983997761632 396.0125483354655 0.7844355723930139
11.775067532569736 397.6221742534945 0.7860460486339271
11.780295087523152 399.0536262009951 0.7870139299357319
11.785522642476568 399.37154241995074 0.7880507617490481
11.790750197429984 395.16424112724155 0.7843395709248984
11.7959777523834 392.38370965459046 0.7812239180434245
11.801205307336817 391.9142698519079 0.7803079341242255
11.806432862290233 392.8772516399596 0.7811764637693351
11.81166041724365 393.3884104998497 0.7819171281274022
11.816887972197065 390.30630226229584 0.7793783503867255
11.822115527150482 389.16378909941477 0.7791351817453895
11.827343082103898 386.64079281412546 0.7768284598365176
11.832570637057314 385.91372778166163 0.7760622730381735
11.83779819201073 386.72246623600415 0.7773971530523941
11.843025746964146 378.11993602419363 0.7693696027604411
11.848253301917563 373.6301832136688 0.7641379340602206
11.853480856870979 368.2065517195024 0.7585803831510974
11.858708411824395 364.5348762501293 0.7541658489733147
11.863935966777811 364.99701219045 0.755201879962132
11.869163521731227 365.26504144376975 0.75704663625104
11.874391076684644 361.45296108514833 0.7545989849756163
11.87961863163806 357.5378336960763 0.7516963496925756
11.884846186591476 355.11711085867796 0.7495246868020315
11.890073741544892 351.2826768344143 0.7459973050750626
11.895301296498308 352.2507740355665 0.7473645206279614
11.900528851451725 353.69104576301606 0.7489540270426784
11.90575640640514 355.5802730237187 0.7511098498675203
11.910983961358557 355.09708885231225 0.750463852089385
11.916211516311973 351.80367053849625 0.7474143891620686
11.92143907126539 348.83557891294987 0.7457692692288307
11.926666626218806 348.73783073825246 0.7461844449114247
11.931894181172222 343.47790187459043 0.7398251368698572
11.937121736125638 340.7854186528898 0.7376483058713559
11.942349291079054 337.0915776815316 0.7335727909825224
11.94757684603247 337.78392431880906 0.7353827476916751
11.952804400985887 343.28584291947 0.7425991261243622
11.958031955939303 344.5754433438323 0.7442428227532568
11.963259510892719 344.83199207075876 0.7438593445414429
11.968487065846135 343.1141597819531 0.7424883674926775
11.973714620799552 341.8395431089763 0.7410866599606628
11.978942175752968 343.3993774787776 0.7426620314979675
11.984169730706384 342.71262872180563 0.7416198696769394
11.9893972856598 342.2880171273469 0.7407726678863638
11.994624840613216 341.38308816408113 0.7397454950687679
11.999852395566633 337.1437476266073 0.7352123888134835
12.005079950520049 337.0792704752482 0.7351660069253357
12.010307505473465 337.04975696572706 0.7364505039666495
12.015535060426881 339.67310354426985 0.7406665001025212
12.020762615380297 340.2570928950925 0.7408063739330075
12.025990170333714 337.43479809198226 0.7371639197661466
12.03121772528713 335.0799462515696 0.7337733317713532
12.036445280240546 333.98095167662854 0.7316042592463773
12.041672835193962 332.15838595793207 0.7305793769163593
12.046900390147378 330.539154757792 0.7292968162648672
12.052127945100795 330.3914508329428 0.7306700941112836
12.05735550005421 334.4945325766144 0.7356665363434053
12.062583055007627 336.5454203946562 0.7374805695792669
12.067810609961043 342.0891532732001 0.7433691871085584
12.07303816491446 342.0171110458794 0.7434638823144768
12.078265719867876 342.8496790971018 0.746305815069295
12.083493274821292 343.3787859253841 0.7475726898191785
12.088720829774708 343.30776506231575 0.7478823045572935
12.093948384728124 342.6803904799494 0.746742014895695
12.09917593968154 340.7174121739208 0.7439202251062775
12.104403494634957 338.9187592685856 0.7431660997356506
12.109631049588373 340.112780040227 0.7435949730603704
12.114858604541789 346.4801751765023 0.7514089539618561
12.120086159495205 352.6750199999479 0.7575988151052574
12.125313714448621 358.4332023113173 0.7625180627607056
12.130541269402038 366.8629063042694 0.7707895909817849
12.135768824355454 374.54035952607524 0.7768209507250023
12.14099637930887 381.7037791798036 0.7829009328363051
12.146223934262286 389.76709244363275 0.7906455373783154
12.151451489215702 395.99470550477895 0.7962905968591809
12.156679044169119 403.93887413295204 0.805071429808352
12.161906599122535 411.2794693364909 0.8131812198409576
12.167134154075951 412.08943084823704 0.8135523157715804
12.172361709029367 412.136923106354 0.813297702790901
12.177589263982783 411.5020308671833 0.8120564430881599
12.1828168189362 410.9284429225491 0.8112692785640001
12.188044373889616 409.1769168489063 0.8102422277163458
12.193271928843032 408.87420643041435 0.8111128740427327
12.198499483796448 405.82123544090274 0.8087799303523464
12.203727038749864 402.72934251176656 0.8060907442004127
12.20895459370328 397.891854465894 0.8014032959340313
12.214182148656697 393.584710505571 0.7969047791534245
12.219409703610113 390.22407046690864 0.794697670086239
12.22463725856353 389.3557593603995 0.7938646559052644
12.229864813516945 386.7599666884848 0.7920351496872758
12.235092368470362 381.50270874718785 0.7865692101555373
12.240319923423778 377.08752818007935 0.7820740194483086
12.245547478377194 369.6579903322143 0.776393209512665
12.25077503333061 366.50810294596846 0.7740334954411553
12.256002588284026 363.2925361427069 0.7715387747768044
12.261230143237443 360.8377483389253 0.7690141948766588
12.266457698190859 361.3971028669213 0.7685173844396059
12.271685253144275 361.55772728996055 0.7678586314313812
12.276912808097691 357.6051310583083 0.7634444313445342
12.282140363051107 356.1038625557874 0.7633285153684309
12.287367918004524 352.3953008485613 0.7595970490908834
12.29259547295794 347.75617789090836 0.7551560644496613
12.297823027911356 348.11767423558655 0.7553455421560881
12.303050582864772 345.00288829190544 0.7526896082191338
12.308278137818188 346.09907327844724 0.7548547614686862
12.313505692771605 345.62175684205823 0.7579409856206646
12.31873324772502 342.94813377212853 0.7632903716971798
12.323960802678437 343.411115251818 0.7678463270327337
12.329188357631853 343.23088502155747 0.7704195104266476
12.33441591258527 340.7382073623307 0.7709037655404598
12.339643467538686 339.75951024993765 0.7731817334305453
12.344871022492102 337.2007329399996 0.7742185550367892
12.350098577445518 335.34836513932817 0.7740480874484096
12.355326132398934 337.04794533179864 0.7775739930450404
12.36055368735235 336.22381200213266 0.7780596677496722
12.365781242305767 333.69588294391804 0.7766242089957085
12.371008797259183 330.6337767997489 0.7753648235459386
12.376236352212599 326.862847239874 0.7732412426244404
12.381463907166015 324.80690470878204 0.7728938351434386
12.386691462119432 328.1100325599858 0.7794892662775849
12.391919017072848 326.53952587132824 0.7795396191610945
12.397146572026264 326.87498834675307 0.7812426499105338
12.40237412697968 324.64059886599284 0.7811409241753867
12.407601681933096 321.25762335458654 0.7790085609988435
12.412829236886513 323.0734257248559 0.7832030050373692
12.418056791839929 324.0419652630509 0.7850594320368768
12.423284346793345 322.44012519742824 0.7831376850058183
12.428511901746761 321.16797526390707 0.7832375335584596
12.433739456700177 322.8816701791761 0.7857330156664137
12.438967011653594 324.2970572279726 0.7890497794271555
12.44419456660701 326.10519916419344 0.790992804213086
12.449422121560426 326.1270622056151 0.7912408163682922
12.454649676513842 324.42370655871383 0.791484232949982
12.459877231467258 324.5208562278411 0.7934463757213494
12.465104786420675 323.8027233189063 0.795067025159799
12.47033234137409 323.36730606241275 0.7959316058498404
12.475559896327507 324.6277292663998 0.7970631902712982
12.480787451280923 325.8580292200478 0.7983685636041068
12.48601500623434 326.7026054403207 0.8013131175721557
12.491242561187756 329.26855186267 0.8059122996386013
12.496470116141172 331.4588800684011 0.8111402218359052
12.501697671094588 332.87902106320365 0.8154991164521227
12.506925226048004 330.95509072664447 0.8128603302126015
12.51215278100142 324.0107890820243 0.8064239594773364
12.517380335954837 319.3717048695781 0.8021883370002565
12.522607890908253 317.73693251259743 0.8009565102846595
12.527835445861669 317.97894855522054 0.8026337564831283
12.533063000815085 319.2657861045377 0.8040258189743158
12.538290555768501 319.1062010850989 0.8040002266909594
12.543518110721918 318.73464359060375 0.804447009774749
12.548745665675334 320.35343635272056 0.807768368581689
12.55397322062875 318.0323784734883 0.8076808765608221
12.559200775582166 315.9690066410638 0.8059733520695588
12.564428330535582 313.0650766648682 0.7978803548010508
12.569655885488999 312.01171729233664 0.7891673279009361
12.574883440442415 315.81080069799003 0.7896506620138083
12.580110995395831 316.066034623201 0.7871538372068975
12.585338550349247 313.9969814374324 0.7826596632851761
12.590566105302663 310.9594951404131 0.7768167342689266
12.59579366025608 309.76263510481914 0.7731601658252486
12.601021215209496 309.86695156365266 0.771715942885283
12.606248770162912 310.6553362619049 0.7707088553876075
12.611476325116328 310.19250587186764 0.7690128478394379
12.616703880069744 309.1411614154202 0.7666697485663397
12.62193143502316 311.331974628826 0.7690614038284336
12.627158989976577 313.43613840081196 0.770479691855608
12.632386544929993 310.47531842765164 0.7666007625784025
12.63761409988341 311.137502939649 0.7652651919948842
12.642841654836825 310.21889930171665 0.7636382531077597
12.648069209790242 315.62433870032504 0.7709072554384979
12.653296764743658 318.50119023704684 0.7734278881149326
12.658524319697074 322.0254221812719 0.778147964235215
12.66375187465049 323.47166869785826 0.7796609544879165
12.668979429603906 323.95310333060985 0.7787208485349516
12.674206984557323 329.6428386263875 0.784633869650782
12.679434539510739 334.71570216207726 0.7881374033482786
12.684662094464155 341.0334177812173 0.793320385840034
12.689889649417571 342.77514158447633 0.7950839089419607
12.695117204370987 349.9797898043995 0.8020560611155415
12.700344759324404 359.2975636123509 0.8124452835435734
12.70557231427782 368.2846454883135 0.820972506457583
12.710799869231236 374.9325290685565 0.8268653700707177
12.716027424184652 378.63018184749933 0.8302647066371313
12.721254979138068 379.16696600938144 0.8305052690792795
12.726482534091485 380.6483486189098 0.8314112563304084
12.7317100890449 383.48754858071237 0.834039235232858
12.736937643998317 385.0787740438749 0.8367299504382528
12.742165198951733 383.1610845799872 0.8340313488422125
12.74739275390515 381.9038271809945 0.8322613303750364
12.752620308858566 379.49923911915954 0.8293754724077391
12.757847863811982 377.1055249324528 0.8254767794365458
12.763075418765398 372.7039969688902 0.8218144997790403
12.768302973718814 365.89215486614006 0.8143711981441185
12.77353052867223 360.26566755842254 0.807369579179304
12.778758083625647 352.25753140911735 0.7981441261888778
12.783985638579063 347.0756902473093 0.7921203701457578
12.789213193532479 344.59833272165474 0.7899880134766268
12.794440748485895 343.6450129209641 0.7895772743573657
12.799668303439312 342.7471752166742 0.7879224255751877
12.804895858392728 339.0576920812488 0.7836904913974939
12.810123413346144 333.9826973744927 0.7778934818760758
12.81535096829956 328.0970930585688 0.7716038801234896
12.820578523252976 324.7181231228943 0.768629848430393
12.825806078206393 324.46699584252644 0.7684892537295659
12.831033633159809 323.662610419228 0.7675461263145174
12.836261188113225 322.86481597704284 0.7662244880931065
12.841488743066641 324.9191513542967 0.767391957962073
12.846716298020057 328.24635433126673 0.7705949653828146
12.851943852973474 332.3221008485517 0.7753496730592006
12.85717140792689 332.92856636158274 0.776379018374074
12.862398962880306 335.65713265288866 0.7790411736119277
12.867626517833722 330.13554537059724 0.7722582132914025
12.872854072787138 328.1444753678077 0.7686925611230786
12.878081627740555 333.43353615409325 0.7749800953054617
12.88330918269397 337.93750813541504 0.7806711146430207
12.888536737647387 345.15167804336147 0.7882960382942155
12.893764292600803 344.8143731470504 0.7871108021314903
12.89899184755422 345.0463296934877 0.7860829914173034
12.904219402507636 345.77547618645536 0.7859463803714152
12.909446957461052 344.80022682427153 0.7852518477206445
12.914674512414468 342.5032681481447 0.7826982381097217
12.919902067367884 340.1831226664676 0.780316303040687
12.9251296223213 336.2230376846454 0.7758236798860766
12.930357177274717 334.705876177273 0.7729292665701889
12.935584732228133 332.7570746259467 0.7703812417559502
12.940812287181549 330.8266008613999 0.7678781904815714
12.946039842134965 328.7395430862146 0.7653881741946745
12.951267397088381 325.2222435725496 0.761079318806358
12.956494952041798 324.90357002627366 0.759867587968349
12.961722506995214 326.0271803954144 0.7614373894697903
12.96695006194863 326.9434785453322 0.7632281601753031
12.972177616902046 328.16557508267095 0.7639946826920915
12.977405171855462 329.12167747773884 0.7651231114056477
12.982632726808879 328.74125326961433 0.7644916190371949
12.987860281762295 330.96968433913446 0.7659710830532883
12.993087836715711 329.7585258330803 0.7640849159699333
12.998315391669127 324.1523292598444 0.7572097366560498
13.003542946622543 322.5377479550476 0.7560422793829188
13.00877050157596 324.7445955248403 0.7585889258940532
13.013998056529376 328.1530063169251 0.7632845044774188
13.019225611482792 331.6598254401759 0.7670438748083108
13.024453166436208 333.1071818636067 0.7691029922201382
13.029680721389624 332.43146670354037 0.7688258484771354
13.03490827634304 331.0394421929944 0.7674569417334327
13.040135831296457 334.08537271938565 0.7711601007746771
13.045363386249873 340.2837881293403 0.7785598904329551
13.05059094120329 349.67186230907726 0.7886718527024873
13.055818496156705 358.883435882184 0.7983192234756851
13.061046051110122 359.26191779457815 0.7992251359453181
13.066273606063538 358.1900528684203 0.7974985946902876
13.071501161016954 354.10091874418265 0.7936930860506666
13.07672871597037 343.4524383913558 0.7811966000116682
13.081956270923786 335.85244663473213 0.771854708895481
13.087183825877203 327.8748801748617 0.7631935785400287
13.092411380830619 322.98100551125157 0.7570042426014811
13.097638935784035 319.7465582231106 0.7530391753464483
13.102866490737451 318.97146882565147 0.7541129225639507
13.108094045690867 316.34990525097373 0.7516646632932399
13.113321600644284 315.3379078794542 0.7515128619022864
13.1185491555977 313.54257276191356 0.7496752993882319
13.123776710551116 309.15382177948345 0.7436189052276823
13.129004265504532 304.4534561224046 0.7390925723393645
13.134231820457948 304.79379457724957 0.7393575270981304
13.139459375411365 306.9838422290599 0.7425041665603187
13.14468693036478 308.2488985560438 0.7438254584375621
13.149914485318197 308.5276611793741 0.7447473065319218
13.155142040271613 307.1082463976297 0.7437781038729471
13.16036959522503 307.7671026547045 0.7448498067481432
13.165597150178446 307.21341578274377 0.7451296171473801
13.170824705131862 306.6537591130409 0.7455341317355522
13.176052260085278 308.4237769485964 0.7476997384878109
13.181279815038694 308.5223005128551 0.7469018871040156
13.18650736999211 308.78747528690775 0.7459049654440482
13.191734924945527 305.6524309242825 0.7413051228578729
13.196962479898943 307.9341748216842 0.7430289323459338
13.202190034852359 306.00754558341714 0.7409859260191787
13.207417589805775 308.2908109547106 0.7441714858962739
13.212645144759191 309.0540351191565 0.7455305936793535
13.217872699712608 307.1582437410682 0.7442632871351607
13.223100254666024 307.1259479564446 0.7437151210138486
13.22832780961944 305.7552202358054 0.7418427840249767
13.233555364572856 306.73862009643307 0.7435629174581148
13.238782919526273 306.09286090004474 0.7434099324310421
13.244010474479689 307.2992320725252 0.7448530183672186
13.249238029433105 305.27483060110114 0.741407563992886
13.254465584386521 304.21945246506533 0.7390122004755886
13.259693139339937 305.69114205133286 0.7398723763469867
13.264920694293354 302.8214126370737 0.7362177955098296
13.27014824924677 303.70740151745923 0.7368184628960247
13.275375804200186 303.9722739384715 0.7369733151521171
13.280603359153602 301.0545452511275 0.7332322567607767
13.285830914107018 301.6432440476183 0.7345499486193362
13.291058469060435 299.23273532314613 0.7323506958233594
13.29628602401385 302.00560164594526 0.7365079955924948
13.301513578967267 302.4914657077975 0.7372875489247755
13.306741133920683 302.83548197435886 0.7397640660012051
13.3119686888741 301.5468267051707 0.7399609350233517
13.317196243827516 299.23211288335835 0.7371637760670362
13.322423798780932 299.76666061577794 0.7376985654456848
13.327651353734348 299.32813903895607 0.7348619768235847
13.332878908687764 297.66184906720497 0.7325624741206012
13.33810646364118 295.99592002560223 0.7315223605772719
13.343334018594597 295.12521587752184 0.7315942778126958
13.348561573548013 295.52829960171675 0.7325846676428318
13.353789128501429 293.4394818419998 0.7286670122712513
13.359016683454845 290.09791666006885 0.7260703734091157
13.364244238408261 287.81674311330283 0.7235071108502213
13.369471793361678 287.9354380199418 0.7231526166334151
13.374699348315094 288.11102143574914 0.723264725880034
13.37992690326851 288.255227249687 0.7222186634159977
13.385154458221926 290.0304938552381 0.7238781417426567
13.390382013175342 290.32453125726903 0.7243721290376507
13.395609568128759 294.73565629143127 0.7297909190497159
13.400837123082175 296.76783136350434 0.7320650577877542
13.406064678035591 298.1912816800343 0.7346747653413
13.411292232989007 295.7569110421374 0.7317839033461029
13.416519787942423 295.06327752741583 0.7303737355771855
13.42174734289584 296.29677816729463 0.7322153383414391
13.426974897849256 299.2725938097875 0.7347623181553471
13.432202452802672 301.93190164954547 0.7382324643610062
13.437430007756088 302.2593956094118 0.738133969527879
13.442657562709504 302.29216513441077 0.7371598604836898
13.44788511766292 303.3487805451078 0.7383526928526903
13.453112672616337 305.06509294753954 0.7401284902865958
13.458340227569753 309.28603310576875 0.7453637462331678
13.46356778252317 312.01651995779235 0.7490285023235431
13.468795337476585 313.67751489975876 0.7517181393312348
13.474022892430002 314.5032470271997 0.7524949406541952
13.479250447383418 316.5244322155744 0.75540219538855
13.484478002336834 318.41915494363053 0.7569026045493745
13.48970555729025 318.8063606201862 0.7562181791601614
13.494933112243666 317.1704684780493 0.7542930089595752
13.500160667197083 315.1910750298149 0.7513341214041714
13.505388222150499 314.99424662093264 0.7512746396347055
13.510615777103915 312.81333200555525 0.7486137125574303
13.515843332057331 312.9088550404265 0.7495269174062364
13.521070887010747 310.9815068327587 0.7479506653714157
13.526298441964164 307.7504606055566 0.7439938204531641
13.53152599691758 307.39872692355164 0.7435399410708382
13.536753551870996 305.1711488443382 0.7408914656197507
13.541981106824412 303.3150560573473 0.741263465941943
13.547208661777828 301.356701606834 0.7394779069918241
13.552436216731245 296.9996434773519 0.7340185750465626
13.55766377168466 292.6828644964194 0.7290377872878331
13.562891326638077 287.87204738002697 0.7220082978265322
13.568118881591493 284.2188224839119 0.7190357258071891
13.57334643654491 281.5525839843196 0.7167079248882514
13.578573991498326 280.66190390355956 0.7165879207549872
13.583801546451742 279.2341222652813 0.7153192453905254
13.589029101405158 277.2385768880437 0.7129804417106557
13.594256656358574 275.4858312382737 0.7102806060876675
13.59948421131199 274.850141028802 0.7099221481821201
13.604711766265407 272.6201522261752 0.7063576060051021
13.609939321218823 270.91655790253304 0.7032908976495436
13.615166876172239 270.36114071437015 0.7021675457513358
13.620394431125655 267.5624639569947 0.698262961736649
13.625621986079071 266.35400962943487 0.6959194312213259
13.630849541032488 264.0457848136265 0.6952474467303061
13.636077095985904 262.62754869283987 0.6960781985915078
13.64130465093932 264.2483434344525 0.6982479505417953
13.646532205892736 263.56459833807236 0.696677622476759
13.651759760846153 262.4562331160902 0.695114170096545
13.656987315799569 261.4035613726227 0.6920401407274386
13.662214870752985 260.85786510328364 0.6928537551624344
13.667442425706401 260.36227738046364 0.6935268613244321
13.672669980659817 261.1738307899916 0.6939938286432998
13.677897535613234 259.3704107375623 0.6915077357341811
13.68312509056665 262.0068368057222 0.6945850864347574
13.688352645520066 262.65292948645185 0.6949200458941239
13.693580200473482 264.5415304391857 0.6973640518229953
13.698807755426898 262.9316559915957 0.6953628358683743
13.704035310380315 263.35044512214364 0.6954499840998377
13.70926286533373 262.04045077048687 0.6938074062956988
13.714490420287147 263.2613515598818 0.6963967648300636
13.719717975240563 266.0399751013493 0.7020427164273912
13.72494553019398 265.0340725577365 0.7015684880391639
13.730173085147396 264.5044014563995 0.6998774788889615
13.735400640100812 263.7891743034715 0.6961521247704576
13.740628195054228 264.5233578877138 0.6964885828725383
13.745855750007644 266.9997434868174 0.6989698638386374
13.75108330496106 269.05029088585854 0.7023821866388257
13.756310859914477 268.5941060477149 0.7029564596632434
13.761538414867893 263.81505552268754 0.6973600038459585
13.766765969821309 261.4244570912174 0.6941614756582999
13.771993524774725 260.09279837367217 0.6926458637780138
13.777221079728141 258.69355362834307 0.6906301992545174
13.782448634681558 258.98350971123295 0.6922618574783885
13.787676189634974 259.2098781887618 0.6943410935621855
13.79290374458839 256.9560848498978 0.691791037315801
13.798131299541806 260.38509530989813 0.695336293080731
13.803358854495222 261.02089162998004 0.6986440633977786
13.808586409448639 259.61205598142465 0.6958394388781318
13.813813964402055 259.6638643782949 0.6956611502865777
13.819041519355471 257.2913000065836 0.6920188630434112
13.824269074308887 257.2661562398081 0.6895030096314851
13.829496629262303 257.4178797059775 0.6923255913907924
13.83472418421572 258.9344080312859 0.6961223508103593
13.839951739169136 259.7614534546014 0.6961057121050431
13.845179294122552 261.85419124097064 0.698168900040257
13.850406849075968 264.7428374787549 0.7009705451545477
13.855634404029384 263.4048970003812 0.698150320212952
13.8608619589828 261.75113503725396 0.6981639918275647
13.866089513936217 260.1135487438371 0.6963193797733658
13.871317068889633 259.0748608022684 0.6954302877688072
13.87654462384305 259.40740699894616 0.6960547065903595
13.881772178796465 260.2370692688609 0.6967467235566793
13.886999733749882 259.9560926892276 0.6960781703588023
13.892227288703298 261.47907549459853 0.6971072132451239
13.897454843656714 262.395411561206 0.6980210497915175
13.90268239861013 262.26672336217973 0.6963199031428888
13.907909953563546 264.9844025855053 0.6988297247113193
13.913137508516963 265.51269685011124 0.6996052445078486
13.918365063470379 269.29972973462094 0.7061320756903455
13.923592618423795 269.3510659361073 0.7060388499990627
13.928820173377211 269.72286557719616 0.7068597985439283
13.934047728330627 268.4375720448924 0.7045258864606811
13.939275283284044 269.0682415903715 0.7043962386854024
13.94450283823746 268.32773049996354 0.7029671641828604
13.949730393190876 265.9224703459243 0.6984034922018011
13.954957948144292 264.1723712014517 0.6946070601088264
13.960185503097708 266.72832041016284 0.6977014823529354
13.965413058051125 266.3918906071795 0.6963229476705644
13.97064061300454 267.7913972075456 0.6984152896727135
13.975868167957957 267.51718588715767 0.700688177380832
13.981095722911373 264.98841831776355 0.6972346577990005
13.98632327786479 265.7776911649825 0.6985131443314297
13.991550832818206 263.62933986580884 0.6960375320381982
13.996778387771622 265.39089833795333 0.6979501841710232
14.002005942725038 266.26805627342117 0.7001726391782406
14.007233497678454 268.16627260204575 0.7029298231404871
14.01246105263187 269.2508328574764 0.7029176295967463
14.017688607585287 268.25162408976405 0.7021899118283181
14.022916162538703 268.0745780481373 0.7032460237924235
14.028143717492119 266.54429691904545 0.7007508719489568
14.033371272445535 266.9340288905894 0.7017385803880867
14.038598827398951 267.8668586992763 0.7009352418545689
14.043826382352368 267.42434113556527 0.6981480173265753
14.049053937305784 270.2924952324882 0.7018755034652931
14.0542814922592 269.83025285405085 0.7019416700206006
14.059509047212616 273.27114349800127 0.7083866085180116
14.064736602166032 273.97133896132937 0.7096844727177225
14.069964157119449 276.7315601136245 0.7120229289312018
14.075191712072865 279.18652684379106 0.7140222999816103
14.080419267026281 280.790591511012 0.7148378854989629
14.085646821979697 285.2126423005505 0.7203865250310753
14.090874376933114 288.3196862465762 0.723853237416441
14.09610193188653 290.4766875495188 0.7254451689211159
14.101329486839946 289.91698627934903 0.7237697978415911
14.106557041793362 291.03715868177125 0.7264334546801717
14.111784596746778 293.3367628671735 0.7296618150430406
14.117012151700195 296.8214752686665 0.7347100948869042
14.12223970665361 297.30671514846017 0.7343134961385112
14.127467261607027 295.8069056017294 0.7317404049244373
14.132694816560443 291.81328733837597 0.7260361947404002
14.13792237151386 291.3478227844112 0.7255385026447684
14.143149926467276 291.65867515884565 0.7266006050344821
14.148377481420692 292.0112379165697 0.7278385364405302
14.153605036374108 288.17582172609315 0.7237549588861242
14.158832591327524 286.55392180014405 0.7211368038404992
14.16406014628094 285.4577247915064 0.7202840551150533
14.169287701234357 286.6426734120266 0.7211694945194036
14.174515256187773 286.4076893596779 0.7209773761116869
14.179742811141189 284.10705096043165 0.7178772241075223
14.184970366094605 282.36726677897127 0.714527642290858
14.190197921048021 279.22500681235505 0.7112267621927186
14.195425476001438 276.55140869987923 0.7087207670556036
14.200653030954854 276.73784936821914 0.7091727830624104
14.20588058590827 278.4491760975611 0.7113410305377093
14.211108140861686 282.4074377654621 0.7144752914170538
14.216335695815102 285.46325435590563 0.7184104689435314
14.221563250768519 284.618560650243 0.7179021837764965
14.226790805721935 283.10491242876526 0.7169822860938945
14.232018360675351 281.80766092708916 0.7157121601975299
14.237245915628767 282.67101045563845 0.7167591668030175
14.242473470582183 281.5999624881713 0.7152682299788771
14.2477010255356 279.47932332131313 0.7117289300108517
14.252928580489016 279.0623325103901 0.710250770044692
14.258156135442432 277.9645426818071 0.7093661486355445
14.263383690395848 281.992410380797 0.7145155390458441
14.268611245349264 285.4569818548811 0.7198746093033515
14.27383880030268 284.98896685280454 0.7182280763362455
14.279066355256097 285.79897398704304 0.7180299668900898
14.284293910209513 285.8743385668264 0.7175928006932296
14.28952146516293 287.4468349077501 0.718659013830272
14.294749020116345 288.4756170419906 0.7212163855989525
14.299976575069762 286.7534835768609 0.7191383785148526
14.305204130023178 285.59740205003595 0.7170611768379919
14.310431684976594 282.1777860590817 0.7116911152007709
14.31565923993001 281.18403318396486 0.7098952326973575
14.320886794883426 282.33705521578884 0.7116995573630794
14.326114349836843 285.9762928008387 0.7168685138194804
14.331341904790259 290.4054156668593 0.7205137343773422
14.336569459743675 291.88989145081683 0.7222782979155358
14.341797014697091 292.04175146412956 0.7214631819708069
14.347024569650507 293.28286011619724 0.7228645816639506
14.352252124603924 296.4396995895074 0.7268121086913755
14.35747967955734 297.229814564183 0.7289069653566138
14.362707234510756 296.4774664276609 0.7290905032312995
14.367934789464172 296.20352758995676 0.728637850765546
14.373162344417588 297.5230253799887 0.7291911678195118
14.378389899371005 297.8314471608542 0.7298342646943863
14.38361745432442 299.3578640372961 0.7320066763520853
14.388845009277837 295.1936559472435 0.7271857008005177
14.394072564231253 293.3296634648047 0.7250299054520574
14.39930011918467 291.52373394447915 0.7227200126849253
14.404527674138086 291.3707594659301 0.7227037239675805
14.409755229091502 292.81857805941104 0.7241670999308036
14.414982784044918 293.6299633369119 0.7258901768969648
14.420210338998334 294.434933267377 0.7276914585517212
14.42543789395175 296.2185068842775 0.7299482863805368
14.430665448905167 296.91003226761114 0.7318568652863768
14.435893003858583 294.07570846987437 0.7276496083187689
14.441120558811999 293.7928843499868 0.7271953414337883
14.446348113765415 292.2182349001751 0.7223851738644713
14.451575668718831 292.5151632468099 0.7228919393993659
14.456803223672248 294.83024220988403 0.7251861161033547
14.462030778625664 297.7113466934953 0.7284804008443606
14.46725833357908 300.3205646278787 0.7322229063913218
14.472485888532496 304.4970081486907 0.7362321238213546
14.477713443485912 307.4728922001783 0.7392660350720498
14.482940998439329 309.98189917101683 0.7411924465099634
14.488168553392745 312.5572819219951 0.7452652276479859
14.493396108346161 313.7466004892841 0.7469666651475368
14.498623663299577 316.438630850918 0.7503260954167047
14.503851218252994 315.95398392665004 0.7498399206591976
14.50907877320641 318.1273223764179 0.7527025951975059
14.514306328159826 318.8904161316037 0.754434226252423
14.519533883113242 317.46130406103794 0.7530879979095852
14.524761438066658 315.68895720876026 0.7497812386575938
14.529988993020075 311.205351783353 0.7449200137303641
14.53521654797349 311.02079301715435 0.7437080803095065
14.540444102926907 312.1372792118012 0.7455549572622859
14.545671657880323 311.0009465788392 0.7446700573668302
14.55089921283374 306.7958962077665 0.7395207101558368
14.556126767787156 302.5122486180529 0.7345393242076295
14.561354322740572 299.7476199193749 0.7312271333396119
14.566581877693988 300.02473447142773 0.7322826574765208
14.571809432647404 300.414844873229 0.7323012230391247
14.57703698760082 298.35900903699616 0.728732261039928
14.582264542554237 297.16540880345906 0.7264760308195584
14.587492097507653 297.8767719065997 0.7279619158693702
14.592719652461069 302.9058838560028 0.7333138224324534
14.597947207414485 308.46453116960646 0.7400417266759997
14.603174762367901 312.93553979125767 0.7447328475866494
14.608402317321318 316.3530674487634 0.7481079974974134
14.613629872274734 320.14026197937255 0.7516923048462552
14.61885742722815 326.4956387192765 0.7590050934635331
14.624084982181566 333.0007196620691 0.7661904260625881
14.629312537134982 338.7988888698973 0.771690072162661
14.634540092088399 342.2632437280233 0.7748339458047452
14.639767647041815 345.8653329898539 0.7781483671211272
14.644995201995231 345.353099621049 0.7780110150207187
14.650222756948647 344.3050331731584 0.7761611064393394
14.655450311902063 343.0647568811663 0.7745519841286918
14.66067786685548 344.5848433017586 0.7761629156318898
14.665905421808896 346.7840788931191 0.7777804686980129
14.671132976762312 350.23733147763033 0.7818105462883983
14.676360531715728 350.0059450614007 0.7813069863616213
14.681588086669144 346.14152196973856 0.7766301652351096
14.68681564162256 347.10897248154606 0.7780210103366817
14.692043196575977 349.1692298705886 0.7792475885357274
14.697270751529393 350.7079036220323 0.7805979862296542
14.70249830648281 355.2930551604131 0.7857883462742166
14.707725861436225 356.74772144774096 0.7873309064533903
14.712953416389642 357.482837314707 0.7884659312278143
14.718180971343058 355.3479582099288 0.7862456889472926
14.723408526296474 353.4589374164353 0.7839640239651209
14.72863608124989 351.79558596389035 0.7836341135253153
14.733863636203306 349.6816917193579 0.7819062820111671
14.739091191156723 348.1936245533194 0.780607775069354
14.744318746110139 339.5905842425435 0.7709278739609651
14.749546301063555 331.7216283857336 0.7621684153946623
14.754773856016971 321.2024456554154 0.7505736616426881
14.760001410970387 314.7132009250281 0.7438916874981253
14.765228965923804 313.3023258930253 0.7420241366515441
14.77045652087722 310.1715147660151 0.7391856688758869
14.775684075830636 308.5111845420644 0.7374056832173248
14.780911630784052 305.0344493448091 0.7338890794510734
14.786139185737468 302.64775642598266 0.731488369642468
14.791366740690885 300.89381714586403 0.7288899265038253
14.7965942956443 296.353306636958 0.7232221773333918
14.801821850597717 299.3573262242156 0.7268167572003936
14.807049405551133 299.26224162449506 0.7259598894243663
14.81227696050455 302.8477331886468 0.7305304437586847
14.817504515457966 306.53318704066925 0.7348834194562381
14.822732070411382 305.24621653566084 0.7330158324156674
14.827959625364798 305.22614273036226 0.733799368229128
14.833187180318214 306.48684652125985 0.736158619116963
14.83841473527163 308.7256062513377 0.7379314130464064
14.843642290225047 309.7291545937875 0.7398618176092687
14.848869845178463 310.1934345385383 0.7397590600029702
14.854097400131879 309.3270318261397 0.7381559042104752
14.859324955085295 311.9856247642426 0.7408876618655471
14.864552510038711 317.1212905990031 0.746220732626971
14.869780064992128 319.8472093565698 0.7494931073378979
14.875007619945544 325.03510327581273 0.7549532016415907
14.88023517489896 324.4892999149085 0.7544862143342297
14.885462729852376 326.23408657972277 0.7564790756115172
14.890690284805792 328.0779903014616 0.7588413790038304
14.895917839759209 329.5975929457595 0.7602328391866453
14.901145394712625 333.6745615488197 0.7645611214203385
14.906372949666041 336.05041052782576 0.7665155373367278
14.911600504619457 335.79367389565033 0.7665312040564066
14.916828059572873 336.42234259091 0.7685875595982479
14.92205561452629 330.3364701149945 0.7626368285240779
14.927283169479706 323.4630685439026 0.7555401896828301
14.932510724433122 317.71314444317375 0.7483450733044615
14.937738279386538 315.8322499372154 0.7452747471119364
14.942965834339955 313.4152927130556 0.7423042269870285
14.94819338929337 308.355193520657 0.7374850580256445
14.953420944246787 303.01190519626795 0.7321177998372734
14.958648499200203 297.265624465703 0.7271217101455787
14.96387605415362 291.2605962996724 0.7198394633426767
14.969103609107036 286.7444222228518 0.714495900166911
14.974331164060452 285.9384642806394 0.7129531415573857
14.979558719013868 289.4910101737864 0.7171012337868243
14.984786273967284 291.06410186473624 0.7192001291133546
14.9900138289207 292.105392831676 0.7216516685035
14.995241383874117 293.05911938113195 0.7208981388843934
15.000468938827533 292.800093030122 0.7207789310107425
15.005696493780949 293.1541638902387 0.7208544507064157
15.010924048734365 292.5317363746435 0.7201515836031384
15.016151603687781 292.4528624558592 0.7207360878416667
15.021379158641198 295.89588782441416 0.7240256063329696
15.026606713594614 297.0538465850503 0.7258561082243626
15.03183426854803 299.2146101384544 0.7281245400376156
15.037061823501446 301.0482135102889 0.7306428971105402
15.042289378454862 302.2305911233771 0.7306947225257513
15.047516933408279 301.6803071015157 0.7289782409089468
15.052744488361695 304.36432694523296 0.7316297085494519
15.057972043315111 306.17342007288465 0.7347255890336906
15.063199598268527 307.5022764472239 0.7368327670994379
15.068427153221943 310.5172221458564 0.7417353150654858
15.07365470817536 309.6095172819444 0.7392058080944461
15.078882263128776 309.399547077446 0.7378715174249929
15.084109818082192 307.6704373377917 0.7351909844499277
15.089337373035608 307.3823850635665 0.7342382319466321
15.094564927989024 307.9194758482299 0.7361659659596304
15.09979248294244 307.97398849249174 0.7375659976480263
15.105020037895857 305.08076296677996 0.7356885240735613
15.110247592849273 301.392468112201 0.7313893767343487
15.11547514780269 296.84965698178763 0.7252825189684331
15.120702702756105 296.8294633575275 0.7244540418342819
15.125930257709522 299.61613879123615 0.7278780444335633
15.131157812662938 298.09467235295017 0.72618718837111
15.136385367616354 297.0443299532091 0.7248925500665806
15.14161292256977 292.95341471937957 0.7200727310325575
15.146840477523186 290.43575168010904 0.7173260412825081
15.152068032476603 289.65517020176225 0.716081401271754
15.157295587430019 288.76174893618224 0.714937394420935
15.162523142383435 289.4041606097732 0.7149488590551745
15.167750697336851 287.89455397911723 0.7132231276295738
15.172978252290267 285.94315348538163 0.7121646919352702
15.178205807243684 282.16219484180584 0.7094974948937803
15.1834333621971 281.2469273830804 0.7097373607237757
15.188660917150516 278.4235446714769 0.706788377362666
15.193888472103932 277.78329240921755 0.7049824289522868
15.199116027057348 276.57747384307135 0.701880474414063
15.204343582010765 274.97258042408754 0.6998097075008634
15.20957113696418 276.95558207129 0.7022315539131666
15.214798691917597 277.3591447403258 0.7024076109764532
15.220026246871013 280.566895576169 0.7073597118549183
15.22525380182443 281.7022964045354 0.7085929305576245
15.230481356777846 282.3154097838956 0.7100004520241838
15.235708911731262 281.83624026502224 0.7094909475444378
15.240936466684678 282.8208435566307 0.7097486857419424
15.246164021638094 281.9911956372574 0.70865337912779
15.25139157659151 284.60054097522624 0.7113344551831854
15.256619131544927 285.74631426030766 0.7132999061885977
15.261846686498343 283.6205623391318 0.7112793526139922
15.267074241451759 282.6851152677565 0.7108179716311966
15.272301796405175 279.8937014005906 0.7077059527360103
15.277529351358591 279.75968902937865 0.707228188627276
15.282756906312008 282.12704444068464 0.7091521515400806
15.287984461265424 283.0681020266386 0.708588103950839
15.29321201621884 282.3328500489668 0.707682480839609
15.298439571172256 281.81257586924073 0.7062446084209648
15.303667126125672 281.89025911008815 0.7066086729241415
15.308894681079089 284.5221513493032 0.7092948390126306
15.314122236032505 285.62484156944015 0.711327058983526
15.319349790985921 284.70932524097685 0.7109685933266814
15.324577345939337 288.3075998278544 0.7156668005159205
15.329804900892753 289.30016384708733 0.7172588824443455
15.33503245584617 293.27420391852354 0.7212692906662497
15.340260010799586 292.24671369311966 0.7187867601433128
15.345487565753002 291.42354141951 0.7182602383110112
15.350715120706418 292.22720353770313 0.7192914666422796
15.355942675659835 293.4988161263687 0.7214664006948033
15.36117023061325 295.393849683405 0.7242350970075555
15.366397785566667 295.5421097654977 0.7245182095601759
15.371625340520083 294.42491859113625 0.7224386658697558
15.3768528954735 293.9191649832707 0.721807343319271
15.382080450426916 296.611508415054 0.7249123902795724
15.387308005380332 298.10094950995307 0.7263883127084486
15.392535560333748 297.82046546022787 0.7260997984080242
15.397763115287164 296.8881814772158 0.7326785833164594
15.40299067024058 294.30880404034093 0.736711574802246
15.408218225193997 293.13923686832004 0.7407591320962996
15.413445780147413 293.85723045430524 0.7473324291400797
15.418673335100829 295.3096487903673 0.7536453976430959
15.423900890054245 295.77910584713743 0.757097534529179
15.429128445007661 296.79876789408996 0.7607150447544909
15.434355999961078 296.40630687869265 0.7621875412922468
15.439583554914494 295.4215227370001 0.7638521019553415
15.44481110986791 292.0354392301416 0.7616885310171513
15.450038664821326 291.00390895140606 0.762981366235427
15.455266219774742 288.6556212502884 0.7617176935751263
15.460493774728159 288.9174817169277 0.7648886137397289
15.465721329681575 291.79904324267955 0.7708186071122294
15.470948884634991 294.06867048900153 0.7753863758165267
15.476176439588407 293.9312147880675 0.776219835028391
15.481403994541823 293.26585861763226 0.777939134652262
15.48663154949524 292.1913205639365 0.779748450269447
15.491859104448656 294.05570209657657 0.7842416891198752
15.497086659402072 292.2787662523666 0.7830611927488249
15.502314214355488 288.79802872452274 0.7793557783170073
15.507541769308904 285.8124773153025 0.7761602645881511
15.51276932426232 282.374338056746 0.7740104451092454
15.517996879215737 281.89762647287216 0.7769328700283655
15.523224434169153 278.51825631247345 0.7732407803408909
15.52845198912257 277.42846719891173 0.7741196120957535
15.533679544075985 276.1681980417806 0.7731571597795408
15.538907099029402 279.66130008044513 0.7791356331087964
15.544134653982818 280.0035416058424 0.7828844185342554
15.549362208936234 278.54535765017323 0.7827403452865429
15.55458976388965 276.7170374085989 0.7824154614993316
15.559817318843066 274.5413778193016 0.7801999701260028
15.565044873796483 276.17232256423455 0.784301097219399
15.570272428749899 277.8337817620562 0.7879794502729427
15.575499983703315 276.47817721079235 0.7873412035323716
15.580727538656731 276.74417580369993 0.7893016924080073
15.585955093610147 275.4753952390488 0.7884416386127694
15.591182648563564 273.2388400202035 0.7870243038626412
15.59641020351698 273.28623575107605 0.789940151017265
15.601637758470396 272.77786578417323 0.7907071971608985
15.606865313423812 273.28261701325897 0.7929186672989716
15.612092868377228 273.7282500601993 0.7938518737638794
15.617320423330645 272.6164371302391 0.7920012565662713
15.62254797828406 269.12868650309576 0.7894211327902374
15.627775533237477 266.87628004379764 0.7890767419095727
15.633003088190893 263.67552324191996 0.78771125319531
15.63823064314431 263.54878996435264 0.7856278336640476
15.643458198097726 263.5677628000168 0.7734640806219119
15.648685753051142 265.7033742620293 0.7690037645631593
15.653913308004558 265.9839006616642 0.7651206301925163
15.659140862957974 265.57410056912136 0.7630823313847639
15.66436841791139 263.93407974106907 0.758080499856029
15.669595972864807 263.46279884537023 0.7551106326452007
15.674823527818223 264.6403023924448 0.7555639943877144
15.680051082771639 265.82927387512666 0.7557906119452127
15.685278637725055 266.16205274790605 0.7541487280776438
15.690506192678471 264.27249322359467 0.7507738111126705
15.695733747631888 264.05388693086394 0.7470142942799437
15.700961302585304 263.3838392414834 0.7440985484308376
15.70618885753872 264.67542705431015 0.7432624489543275
15.711416412492136 265.9664340824519 0.7431663185896309
15.716643967445552 267.76996726024834 0.7448456732380017
15.721871522398969 271.0547003934616 0.7495847294705434
15.727099077352385 274.13174064967774 0.753337034783341
15.732326632305801 275.0066281652932 0.7534407749324444
15.737554187259217 274.1153898491568 0.7510908586549078
15.742781742212633 272.7191198340335 0.7488587823013566
15.74800929716605 273.80644966558907 0.7500699977651967
15.753236852119466 273.035272284312 0.7487847764676218
15.758464407072882 272.89358591530356 0.7464308947888301
15.763691962026298 272.09114950881684 0.7435105960581221
15.768919516979715 271.4827817034697 0.7406964857450361
15.77414707193313 274.1659100382013 0.744980594188969
15.779374626886547 275.1332940458764 0.7467672015605552
15.784602181839963 277.5832789563767 0.7509635408551442
15.78982973679338 276.4599117365401 0.7481078864284174
15.795057291746796 274.81574586959135 0.7447936572865943
15.800284846700212 274.7058100061956 0.74420874463997
15.805512401653628 272.36720455602335 0.7429267169458298
15.810739956607044 274.4923202827124 0.744954289204572
15.81596751156046 274.4950935054668 0.744067215068632
15.821195066513877 271.3624717617662 0.7382049199931373
15.826422621467293 271.2811330326352 0.7359425893218102
15.831650176420709 268.790787237722 0.7319979479934879
15.836877731374125 270.8117389987864 0.7339276374591307
15.842105286327541 270.5132290853485 0.7333264618078356
15.847332841280958 270.9360785543494 0.7345103303143574
15.852560396234374 269.3566770832177 0.733191536719051
15.85778795118779 269.2445631547697 0.7318864891555359
15.863015506141206 270.46472293203334 0.7325654038395115
15.868243061094622 268.80189853345036 0.7292272308177966
15.873470616048039 268.2617155128752 0.7284651655878354
15.878698171001455 267.94047981835314 0.7278913697633097
15.883925725954871 271.29989545011694 0.7307603441553122
15.889153280908287 270.18979742121627 0.7274671655624443
15.894380835861703 270.6590306771741 0.7271426165129098
15.89960839081512 269.2003019259481 0.7253650046227917
15.904835945768536 270.1486651554239 0.7269273713733532
15.910063500721952 274.0714712313253 0.7319448578304816
15.915291055675368 272.78883680078843 0.7292218110316965
15.920518610628784 270.9220860152227 0.7268107421212265
15.9257461655822 268.6462083924772 0.7240642289977394
15.930973720535617 270.42174144600887 0.7284233841173857
15.936201275489033 267.3563448068564 0.7250888563479119
15.94142883044245 267.6010518851524 0.7236850001105195
15.946656385395865 266.27484700639485 0.7215897648767051
15.951883940349282 264.60472115795716 0.7199169447513076
15.957111495302698 266.3985039829035 0.7225804559340292
15.962339050256114 267.3408629693259 0.7244053048024267
15.96756660520953 268.0596112059224 0.7246570856028783
15.972794160162946 267.6694624876196 0.722661804348193
15.978021715116363 267.6087564369612 0.7224376836601938
15.983249270069779 270.08197665025205 0.7254981084185416
15.988476825023195 273.2285760026917 0.7291790812059248
15.993704379976611 274.3580721078177 0.7316059400452141
15.998931934930027 270.2864809412632 0.7252327570525584
16.004159489883442 267.7981005801599 0.7222512638040868
16.009387044836856 269.54649587801595 0.7245841244891047
16.01461459979027 269.58009190936605 0.7247430424222752
16.019842154743685 268.2574206334979 0.7229926190515316
16.0250697096971 263.89701378872695 0.7177093908765396
16.030297264650514 263.70384993056945 0.7165693257192871
16.03552481960393 264.6272457086966 0.7167196385380861
16.040752374557343 266.84393410169025 0.7190822036332492
16.045979929510757 270.628257950427 0.7237570705117549
16.05120748446417 274.2490930653138 0.7284571367159336
16.056435039417586 277.2427556730052 0.7318851326316249
16.061662594371 280.95663778241254 0.7358994297899545
16.066890149324415 285.79275561885515 0.7420151807973431
16.07211770427783 287.9722763239167 0.7442680628466233
16.077345259231244 290.902379675484 0.7479544282035501
16.08257281418466 294.0626958396747 0.751756428429687
16.087800369138073 297.4108389730869 0.755321246168151
16.093027924091487 298.7270254215853 0.7560191673057737
16.0982554790449 300.43118428587667 0.7572244298223046
16.103483033998316 305.4002247529504 0.7647637289126752
16.10871058895173 309.72187656775475 0.7697832977943336
16.113938143905145 314.32678903749394 0.7760598561586641
16.11916569885856 313.69284810112975 0.7745358550798351
16.124393253811974 311.92070218300995 0.7732727141355774
16.129620808765388 311.3321538117634 0.7732032387013782
16.134848363718802 311.87237147191314 0.7733791153855859
16.140075918672217 311.00709118269765 0.7717310462567253
16.14530347362563 310.484298060524 0.7714502606188818
16.150531028579046 308.34457112628587 0.7695793576485771
16.15575858353246 310.91023309841165 0.7719451493380549
16.160986138485875 314.0702394560557 0.7760045408295735
16.16621369343929 314.4943816836735 0.7753213410815702
16.171441248392703 309.304564873064 0.7693755650448232
16.176668803346118 302.0909126972212 0.7598189539647325
16.181896358299532 296.605557933256 0.7532527020477351
16.187123913252947 296.0010476000008 0.7527207336921478
16.19235146820636 292.4991090873913 0.7484698632341983
16.197579023159776 290.26181148048397 0.7464224724184843
16.20280657811319 283.9526951078298 0.7382550165864411
16.208034133066604 279.49808627759097 0.7332182026088353
16.21326168802002 274.32907560737993 0.7270163862482886
16.218489242973433 270.47281129625736 0.7218329727799233
16.223716797926848 268.35566414723917 0.7199017370807734
16.228944352880262 266.39163407332165 0.7183315332847581
16.234171907833677 266.8479906076369 0.7199201952292732
16.23939946278709 264.60797902453965 0.718597624785518
16.244627017740505 262.70428803674446 0.716365966860411
16.24985457269392 259.2011905698131 0.7121536180655271
16.255082127647334 256.47290261429885 0.7071070596939225
16.26030968260075 255.21005844708935 0.7041933265804515
16.265537237554163 255.59413083871058 0.7052337614483638
16.270764792507578 252.61716110609163 0.700947121892037
16.275992347460992 250.6523260465178 0.6989212639674041
16.281219902414406 247.29471037619177 0.6951646090681238
16.28644745736782 245.4377169185838 0.6924674185900793
16.291675012321235 246.8342677640885 0.6934881184410252
16.29690256727465 249.65372504652615 0.6951260168517215
16.302130122228064 249.50814708583854 0.6944591865122688
16.30735767718148 251.38455787895822 0.6968143411380869
16.312585232134893 250.6590740575053 0.6952795858499043
16.317812787088307 250.038492802133 0.6942926874422188
16.323040342041722 247.08314392291794 0.6891971805326536
16.328267896995136 246.0451631535878 0.6883274926251425
16.33349545194855 244.813452813603 0.6853548288393063
16.338723006901965 246.11739161183834 0.6865505934053999
16.34395056185538 248.45140940748604 0.688918728735302
16.349178116808794 252.16794428939812 0.6956607556407939
16.35440567176221 253.7263603715869 0.6978856784400158
16.359633226715623 261.1620951798357 0.7089424327812389
16.364860781669037 265.17017867258477 0.7134167071005482
16.37008833662245 270.35651498441626 0.7191150849386262
16.375315891575866 271.4726737137659 0.7200551945834428
16.38054344652928 269.5830105609589 0.7169171484171349
16.385771001482695 268.1038788286256 0.7139698436171463
16.39099855643611 269.88490971644734 0.7144240845799251
16.396226111389524 272.8396058462971 0.7162611330109011
16.401453666342938 274.25553962096916 0.7169541747812141
16.406681221296353 274.5159737137075 0.717815195595522
16.411908776249767 274.4584770394203 0.7177988848102559
16.41713633120318 276.00302656575894 0.7213836116669949
16.422363886156596 273.59881112892697 0.7181713944723118
16.42759144111001 270.63058710500593 0.7130196019393921
16.432818996063425 266.1354825691593 0.7067977130151809
16.43804655101684 263.9261832122433 0.7037252073373216
16.443274105970254 261.06944334100626 0.7019070365929568
16.448501660923668 260.2390110305846 0.7012566256621526
16.453729215877082 259.9823212350782 0.7016573537274537
16.458956770830497 258.928500924357 0.7007827016900349
16.46418432578391 257.24946005988375 0.6983336784793822
16.469411880737326 256.1149486807618 0.6959335065498461
16.47463943569074 255.5823213096738 0.6940677018271112
16.479866990644155 256.1809065042011 0.6943667338568442
16.48509454559757 258.1887742077688 0.69751581001736
16.490322100550983 258.2708734098554 0.6988668308676718
16.495549655504398 257.9903099759853 0.6986894600477851
16.500777210457812 256.31538143745996 0.6965283919334702
16.506004765411227 258.3434636402093 0.6983027861541641
16.51123232036464 258.0120321753148 0.6979486510429821
16.516459875318056 257.8901985224529 0.6976688653198903
16.52168743027147 255.024019748216 0.6950195245974589
16.526914985224884 252.6928020658852 0.6918754943675848
16.5321425401783 255.24190250208244 0.6945827520398689
16.537370095131713 256.4998077944743 0.6952294517627399
16.542597650085128 257.7595084933575 0.6961748995619127
16.547825205038542 256.7970066671457 0.696163235323041
16.553052759991957 254.6499082644617 0.6934503123389958
16.55828031494537 252.79915213344728 0.6920602123171068
16.563507869898785 252.00479339394653 0.6888703452762897
16.5687354248522 252.29515241067003 0.6883120783423122
16.573962979805614 252.35879492661923 0.6884097296207841
16.57919053475903 251.8421616962873 0.6875799503494898
16.584418089712443 250.7604286980152 0.6877349421014615
16.589645644665858 250.5772032869418 0.6880120223770775
16.594873199619272 250.2266380959478 0.6873182690061442
16.600100754572686 249.70184549077445 0.68706839218168
16.6053283095261 248.07290526307375 0.6833142502566577
16.610555864479515 245.87987803688623 0.6796595938549662
16.61578341943293 246.49150314710275 0.6820837469272119
16.621010974386344 246.26450148243813 0.6837226203356744
16.62623852933976 248.51116804742298 0.6870738891003041
16.631466084293173 251.95479132230452 0.6898080091019173
16.636693639246587 252.4013348617012 0.6883126219090681
16.641921194200002 250.7314611086315 0.685431339877189
16.647148749153416 249.25209684814675 0.6832531641799814
16.65237630410683 247.8732733987476 0.6803936744411425
16.657603859060245 248.16272171050485 0.6812843644790707
16.66283141401366 244.4902809762483 0.6773666621968316
16.668058968967074 241.60031192334293 0.6749833590885231
16.67328652392049 237.81092250854178 0.6701362831330335
16.678514078873903 238.38859614206015 0.6703171335595665
16.683741633827317 239.79421003955665 0.6720443023237895
16.68896918878073 240.16962243562577 0.6726877621959265
16.694196743734146 238.42154112113343 0.6698397469052959
16.69942429868756 233.31675890451777 0.6613886291981719
16.704651853640975 232.83952395965883 0.6612480647124818
16.70987940859439 231.77819582478844 0.6600394637222635
16.715106963547804 232.81712375207027 0.6617406115207228
16.720334518501218 232.41518884316025 0.6618031328027032
16.725562073454633 230.85911475594907 0.6598252285726772
16.730789628408047 228.45542146069573 0.6552532356964357
16.73601718336146 227.15557478723218 0.6524831052632175
16.741244738314876 230.18431604828163 0.6560184181894578
16.74647229326829 229.91826901481033 0.6568984891943799
16.751699848221705 228.8147728528724 0.6551659152486097
16.75692740317512 225.21978586620554 0.6509876512143707
16.762154958128534 225.43027756197532 0.651130832982498
16.767382513081948 225.68195170829912 0.651546643874311
16.772610068035362 226.7927050877055 0.6532084163985615
16.777837622988777 225.69490136502029 0.6503680588688404
16.78306517794219 226.761246410802 0.652194489534318
16.788292732895606 229.3369180543571 0.6554769432110792
16.79352028784902 230.9290329632427 0.6583055301318127
16.798747842802435 229.2120297933942 0.6552846013983482
16.80397539775585 228.20875729134582 0.6532433354831861
16.809202952709263 226.71615831603918 0.6513169906572915
16.814430507662678 226.03257193189245 0.6506008643720126
16.819658062616092 224.88400517482987 0.6495574556888836
16.824885617569507 223.62611736411912 0.6468657159288695
16.83011317252292 222.16143882356315 0.6439538457580677
16.835340727476336 226.53447168951809 0.6517100657833638
16.84056828242975 226.90102482779957 0.6527143025918755
16.845795837383164 227.30879492802168 0.6544374523286363
16.85102339233658 225.35298680668427 0.6528926766523512
16.856250947289993 224.18928541230915 0.6500160279772328
16.861478502243408 224.7683256739402 0.6513011756593334
16.866706057196822 225.85486164152599 0.6521293790568109
16.871933612150237 226.05603968384696 0.653592744887443
16.87716116710365 226.70857425300312 0.6564798826680527
16.882388722057065 224.32848769934714 0.6531612443172002
16.88761627701048 222.8805839066295 0.6524308803913461
16.892843831963894 219.53401318094905 0.6459604850057366
16.89807138691731 218.18609530173282 0.6431418898229562
16.903298941870723 218.2552742654847 0.6421716500292023
16.908526496824138 221.5404749686114 0.6454269171612863
16.913754051777552 222.3981357347078 0.6458361923744119
16.918981606730966 223.6684200699576 0.6483142028590696
16.92420916168438 222.95903219586447 0.6462630784251946
16.929436716637795 221.65380794758116 0.6454049690758675
16.93466427159121 218.86578671832433 0.6409915594437562
16.939891826544624 219.24131982574633 0.6437954947465776
16.94511938149804 217.74981900544 0.641647063459985
16.950346936451453 220.230321702061 0.6441165107469917
16.955574491404867 220.90247082929352 0.643311261050042
16.960802046358282 220.94845565810687 0.6434802928678834
16.966029601311696 221.52873861664543 0.6441287486282488
16.97125715626511 220.15099765310117 0.6427923937333188
16.976484711218525 221.7860680510949 0.6465824614450815
16.98171226617194 219.86876644712126 0.6454613190010279
16.986939821125354 219.2711577154308 0.646836865742184
16.99216737607877 218.02145051443236 0.6437486190470503
16.997394931032183 219.61655274527524 0.645298948537851
17.002622485985597 220.65037801604447 0.6452507665510273
17.00785004093901 225.0315499652963 0.649886069113141
17.013077595892426 227.17464724184686 0.6525738926411964
17.01830515084584 227.2298461682752 0.6503922351129998
17.023532705799255 224.10567156042868 0.6454632813486525
17.02876026075267 220.15337687877783 0.6419905139935109
17.033987815706084 219.79191359924823 0.6413058974233663
17.039215370659498 218.8475871392385 0.6394425723685774
17.044442925612913 222.10357079423318 0.6439316581155174
17.049670480566327 223.06943355989785 0.6463216516545035
17.05489803551974 225.7937421100969 0.6524660479169831
17.060125590473156 225.71112608490637 0.6515399303383027
17.06535314542657 224.30743086194192 0.649490624552266
17.070580700379985 225.34706129132584 0.649901260488843
17.0758082553334 225.4191646102925 0.6491468820259667
17.081035810286814 226.46137781338703 0.6501561045293035
17.086263365240228 229.5578751712723 0.6546288749659068
17.091490920193642 230.71552699968717 0.6543694388988185
17.096718475147057 231.47967083698094 0.6558962192784927
17.10194603010047 229.0109989006282 0.65250717710661
17.107173585053886 225.06860224732972 0.647577410207852
17.1124011400073 224.13962329348396 0.6472358375417533
17.117628694960715 225.78768136021006 0.6500011338380776
17.12285624991413 229.60164249526778 0.656712255099437
17.128083804867543 231.12505121308556 0.6575098699679301
17.133311359820958 231.6765129775916 0.6565198301252395
17.138538914774372 230.74079766120715 0.6530210682483106
17.143766469727787 231.02341440630738 0.6510022218490367
17.1489940246812 232.51419923469865 0.6542903266620843
17.154221579634616 232.50840996523175 0.6549229044978507
17.15944913458803 233.68548933511696 0.658959648895079
17.164676689541444 234.27044646291733 0.6599120143324453
17.16990424449486 237.2038901844737 0.6632945551207196
17.175131799448273 243.91241119527905 0.6728798239364883
17.180359354401688 245.89486318350478 0.6746056005556046
17.185586909355102 247.22499798802968 0.6759753542220921
17.190814464308517 246.19388733332775 0.6728954080710576
17.19604201926193 247.2956668806516 0.6738776582980784
17.201269574215345 247.15149798670092 0.6733980050484284
17.20649712916876 248.29861541907687 0.6754547544601402
17.211724684122174 248.7799359925147 0.6769622853540753
17.21695223907559 250.4760064675332 0.679974077087585
17.222179794029003 251.27734090764915 0.6807922712306994
17.227407348982418 251.28010477351668 0.6802170221239949
17.232634903935832 247.6875694410207 0.67491933978969
17.237862458889246 247.50902960020986 0.6745441741896594
17.24309001384266 245.96736170512352 0.6732872165577322
17.248317568796075 247.1495952276269 0.6745812275825195
17.25354512374949 246.2792199309703 0.6730362783162974
17.258772678702904 245.52084338578592 0.6711543075363934
17.26400023365632 243.59637660262715 0.667977304800024
17.269227788609733 243.31986384975144 0.6678431196037349
17.274455343563147 240.37692991298078 0.6653942162019084
17.279682898516562 238.0057103771952 0.6640136244784459
17.284910453469976 236.30448362019706 0.66093640999232
17.29013800842339 237.50787136333147 0.6619625078505113
17.295365563376805 239.09178351227436 0.6636919181330717
17.30059311833022 240.42746798284682 0.6665938412780383
17.305820673283634 242.07873391843165 0.6695801508608541
17.31104822823705 241.8398688366965 0.6680513389945472
17.316275783190463 243.13480445722536 0.6682482072479585
17.321503338143877 244.7499351177299 0.670714497995747
17.32673089309729 246.34745978884126 0.6738069065653701
17.331958448050706 245.58691269372966 0.6722558835586143
17.33718600300412 244.4443444198135 0.6705308338699573
17.342413557957535 244.454788320362 0.6686841984531444
17.34764111291095 245.36615535471853 0.6706180286223877
17.352868667864364 245.50476557160914 0.6712352370088391
17.358096222817778 243.6280802246864 0.6679616566984049
17.363323777771193 242.77662594508854 0.6671377403250752
17.368551332724607 242.00518135221074 0.6661032336940426
17.37377888767802 241.30242307383256 0.6663790065107048
17.379006442631436 240.87597953370684 0.6669601446681759
17.38423399758485 239.9352657432298 0.6648457765734377
17.389461552538265 240.7679828462535 0.667462909681035
17.39468910749168 241.3400938053131 0.6695537537038374
17.399916662445094 241.14409951213597 0.6700789154168167
17.405144217398508 242.2287777130394 0.6700312756324246
17.410371772351922 238.78629556622218 0.6642031566136309
17.415599327305337 239.37662333895148 0.663892964601449
17.42082688225875 237.32565740153038 0.6619465834633217
17.426054437212166 235.65554247671642 0.6596309992021812
17.43128199216558 234.01573945663083 0.6573966160313093
17.436509547118995 232.42140276069483 0.6550904618271564
17.44173710207241 234.9035550614394 0.6588661197028973
17.446964657025823 237.69958931111626 0.6628206106385303
17.452192211979238 238.47518969669855 0.6634936579903367
17.457419766932652 236.7996748816044 0.6597448180526267
17.462647321886067 236.85317633474898 0.6590780887831184
17.46787487683948 236.49191470912464 0.6583597948662088
17.473102431792896 237.7156297617895 0.660588537016288
17.47832998674631 237.620643037837 0.6603743832602321
17.483557541699724 240.99855401471277 0.6652516603203664
17.48878509665314 242.80403825740223 0.668525539042087
17.494012651606553 243.07902884119804 0.6685684095070872
17.499240206559968 243.28828464967094 0.6687229365107134
17.504467761513382 244.473907236704 0.6705074546382067
17.509695316466797 246.25649341681583 0.6726431862540082
17.51492287142021 243.24312125636138 0.6684729835850538
17.520150426373625 241.91361267437483 0.6672506039167684
17.52537798132704 241.4341945634013 0.6657776953614468
17.530605536280454 243.69918942349585 0.6694950506802102
17.53583309123387 244.81992212739868 0.6711489782714626
17.541060646187283 243.30243141516428 0.6685411968248286
17.546288201140698 244.1142105680541 0.6709044083961022
17.551515756094112 246.12137348018425 0.6721841286472182
17.556743311047526 249.3900423711187 0.6750393560353184
17.56197086600094 250.80408214863382 0.6768777522692707
17.567198420954355 253.5789946039351 0.6808662307835417
17.57242597590777 253.14374199241422 0.6811179036496895
17.577653530861184 248.003903690325 0.673563169760089
17.5828810858146 244.14753913062935 0.6661725920061676
17.588108640768013 242.5171453146834 0.6636491366843951
17.593336195721427 247.00447326029257 0.6705113725376752
17.598563750674842 250.8309001564768 0.676505155429564
17.603791305628256 255.0063759481438 0.6823843581165073
17.60901886058167 256.375719049448 0.6832246020607716
17.614246415535085 256.14323417210494 0.6820738267085831
17.6194739704885 256.5076904015695 0.6821930793195479
17.624701525441914 256.23635481404716 0.6812471272489308
17.62992908039533 258.19989933757046 0.6848125925505589
17.635156635348743 259.5922874190966 0.6863829338260579
17.640384190302157 258.7825057925733 0.6855535343513267
17.64561174525557 260.4515517465996 0.6867554896349953
17.650839300208986 261.1238341761819 0.6872994706241611
17.6560668551624 264.46374461512465 0.6914939877663174
17.661294410115815 266.190813566835 0.6935899301632488
17.66652196506923 267.70627823600836 0.696716023048918
17.671749520022644 272.5009511992793 0.7033854331891705
17.676977074976058 277.67403899274746 0.7109692286840749
17.682204629929473 282.20405126972736 0.715167390346289
17.687432184882887 284.42202949620884 0.716411787944936
17.6926597398363 287.1771097861262 0.7183921710122932
17.697887294789716 290.2257020324367 0.7225710913403965
17.70311484974313 291.13010871761986 0.7240917273097597
17.708342404696545 291.9217624489159 0.7246774244501136
17.71356995964996 291.20790705798424 0.7226528982875524
17.718797514603374 289.9878372171665 0.7200439770366976
17.724025069556788 296.5053341780424 0.7271529048246693
17.729252624510202 300.9980563196483 0.7328875922812617
17.734480179463617 302.39269007201233 0.7346657002996637
17.73970773441703 302.9124416858981 0.7355597196418882
17.744935289370446 301.5423534595861 0.7341079168752866
17.75016284432386 302.8504928642576 0.735586072668297
17.755390399277275 303.97428864341674 0.7362612756533197
17.76061795423069 303.47981911381765 0.7359841383353838
17.765845509184103 304.03994940161544 0.7362764976645977
17.771073064137518 302.4546895524477 0.7346809761198086
17.776300619090932 299.81468893967076 0.7319563206099672
17.781528174044347 295.3940177775354 0.7281033514139347
17.78675572899776 289.1741904764134 0.7216094066565678
17.791983283951176 282.8892806820116 0.7142080863983943
17.79721083890459 277.8906610358503 0.7073377546920177
17.802438393858004 273.45440700913497 0.7014620078244845
17.80766594881142 269.57062758596703 0.6962313228769831
17.812893503764833 267.2128865832185 0.6941937551027851
17.818121058718248 264.8767642776532 0.6925958255378118
17.823348613671662 261.77193600374517 0.6890237060750714
17.828576168625077 260.14114220362177 0.6873325821795545
17.83380372357849 257.02807037826625 0.683366802618476
17.839031278531905 255.92339057163102 0.6818233881000847
17.84425883348532 253.13602937024893 0.6787307324586996
17.849486388438734 253.51601557539067 0.6786093606604363
17.85471394339215 253.39911585916332 0.6786226338819014
17.859941498345563 253.40076308061006 0.6781527930087826
17.865169053298978 254.02291085705906 0.6787809240366768
17.870396608252392 256.04033927260394 0.6818629267076768
17.875624163205806 260.124579914414 0.6868447877926671
17.88085171815922 261.1388750740556 0.6880479517942834
17.886079273112635 263.1281706305593 0.6916514233962723
17.89130682806605 267.4754915585742 0.696805440125184
17.896534383019464 272.37764092279497 0.7032780116410446
17.90176193797288 277.6078070458164 0.7091544577192321
17.906989492926293 282.41799186941057 0.7132060241657506
17.912217047879707 287.0284136107179 0.7186410712478819
17.917444602833122 294.20733196169346 0.7266918122204504
17.922672157786536 300.4613355135728 0.7333523821901222
17.92789971273995 305.419596486334 0.7386503028142312
17.933127267693365 309.29804913398925 0.7419737876811603
17.93835482264678 311.4932247041633 0.7456106129220148
17.943582377600194 311.86581802603325 0.7461913758948985
17.94880993255361 311.2661474039942 0.7452668203568841
17.954037487507023 309.41572011592007 0.7436178316223601
17.959265042460437 305.7505487033095 0.7395484691531258
17.96449259741385 300.54710920821066 0.7339532326546268
17.969720152367266 294.64244243322287 0.728223333282338
17.97494770732068 286.32641853170924 0.7175181621380265
17.980175262274095 279.54485334273573 0.709215852786588
17.98540281722751 273.63913863879503 0.7014166848436664
17.990630372180924 269.44536938298245 0.696186030387741
17.995857927134338 267.1150015664257 0.6941718355733036
18.001085482087753 266.11594297729795 0.6918674496148755
18.006313037041167 265.4449761602104 0.6908164792510956
18.01154059199458 263.2346424175081 0.6876309484485214
18.016768146947996 259.3926165681606 0.6842079424289157
18.02199570190141 255.5355170897853 0.6810832968620307
18.027223256854825 251.42035487661866 0.6767521771327036
18.03245081180824 250.01874085547132 0.6751911979230268
18.037678366761654 246.5723778931992 0.6697762190889482
18.042905921715068 245.98358514576174 0.6679573898842276
18.048133476668482 246.24183280971258 0.6682744837352472
18.053361031621897 250.29821558453543 0.673565336917908
18.05858858657531 248.6595394835996 0.6714604759109389
18.063816141528726 247.33389188563706 0.6710382091197091
18.06904369648214 243.25248494965422 0.666692032209395
18.074271251435555 245.61864862561166 0.6695594566918484
18.07949880638897 249.57475616338255 0.6742141789571946
18.084726361342383 252.11156605331007 0.6758115720582123
18.089953916295798 252.7604322281883 0.6772471426016392
18.095181471249212 250.45722573832495 0.6742975037412525
18.100409026202627 254.29218481720912 0.6802586684077837
18.10563658115604 256.6998427931726 0.6820009384370666
18.110864136109456 261.8062246063489 0.6876565393899586
18.11609169106287 263.9968758867199 0.6888831653886002
18.121319246016284 265.92240691092195 0.6919268450998256
18.1265468009697 269.12364267691225 0.695795559046868
18.131774355923113 271.07581017802545 0.6988020863662437
18.137001910876528 271.585244866051 0.6981972106740478
18.142229465829942 273.7089741754489 0.7008491451096904
18.147457020783357 279.6979672598887 0.7083532632536319
18.15268457573677 285.2081881865123 0.7153550138516541
18.157912130690185 288.24692186694074 0.71939035415267
18.1631396856436 287.1620334241384 0.7173876946229545
18.168367240597014 290.2591065173222 0.7199832382913326
18.17359479555043 294.3067225684697 0.724183020050023
18.178822350503843 299.5144290380779 0.7299561461647829
18.184049905457258 303.8198533690238 0.7355931618091128
18.189277460410672 310.702103101383 0.7444703041353151
18.194505015364086 315.43221597932893 0.7496309074791706
18.1997325703175 320.12535517709864 0.75508036419067
18.204960125270915 323.4277103155036 0.7593476938295833
18.21018768022433 323.3109595978015 0.7584818258517795
18.215415235177744 324.61598743360884 0.7603030737588835
18.22064279013116 329.5181139238825 0.7656226358299255
18.225870345084573 336.0156308888427 0.7733741016964655
18.231097900037987 340.94030500339767 0.7785386918506259
18.236325454991402 349.37996875805237 0.7877092436701782
18.241553009944816 355.1606465813069 0.7937198330927326
18.24678056489823 360.4506966560355 0.79902379809494
18.252008119851645 361.9148937508799 0.8010874406687309
18.25723567480506 364.47346675127807 0.8040506621051442
18.262463229758474 362.343077109145 0.8020654835284896
18.26769078471189 358.4301323571363 0.7977689552542114
18.272918339665303 351.7091067486018 0.7902671616680479
18.278145894618717 343.21463654505766 0.7798493330010644
18.28337344957213 335.8045548767729 0.7717636939092044
18.288601004525546 329.31447074857283 0.7642929403117117
18.29382855947896 323.9356039701039 0.7580180276987125
18.299056114432375 316.18987273569746 0.749164399754841
18.30428366938579 305.46123786954644 0.7369476650523915
18.309511224339204 298.57316231921044 0.7290901127010241
18.314738779292618 291.6772971268126 0.7213063196212613
18.319966334246033 289.125171566969 0.718706187510609
18.325193889199447 283.50173619474145 0.7120264597298817
18.33042144415286 276.56460850116923 0.7041380497045058
18.335648999106276 272.32971723481137 0.6994754055419594
18.34087655405969 267.38960712287184 0.6935448183973729
18.346104109013105 268.2216144889669 0.6950615485140124
18.35133166396652 265.5279668218778 0.6922203727030539
18.356559218919934 266.8979050413595 0.6944449597333401
18.361786773873348 266.83922925745776 0.6937185133839036
18.367014328826762 268.7966824320702 0.6960431973764996
18.372241883780177 267.373487720497 0.6942301422547283
18.37746943873359 267.31616773250016 0.6942279803461944
18.382696993687006 266.4436001333257 0.6921650616895203
18.38792454864042 268.91626200878864 0.6959908715090966
18.393152103593835 270.3385351288666 0.7091556263130628
18.39837965854725 271.9977208620542 0.7174391809737237
18.403607213500663 271.93478591894484 0.7242189914474917
18.408834768454078 277.4080343562426 0.7362764507396425
18.414062323407492 282.7677883103426 0.7471551526408817
18.419289878360907 289.1426754500578 0.7587205925894004
18.42451743331432 292.77423209767636 0.7649230192381407
18.429744988267736 292.9282694067666 0.7676406350962549
18.43497254322115 287.44521154367504 0.7629177218842954
18.440200098174564 284.7797026257018 0.7621887251619395
18.44542765312798 282.8056545840657 0.7625888535357362
18.450655208081393 281.27804747125964 0.7623787677142253
18.455882763034808 280.415988633921 0.7648320399441869
18.461110317988222 279.6471680708676 0.7667925023587233
18.466337872941637 280.5704310648556 0.7704696119871393
18.47156542789505 281.7455128562119 0.7753894959770061
18.476792982848465 278.2099923687258 0.7719899993791793
18.48202053780188 277.73669875020727 0.7743187956190656
18.487248092755294 278.20123764186553 0.7771852978593555
18.49247564770871 279.81374760555076 0.7810768063589975
18.497703202662123 277.69144569066026 0.7821007988296167
18.502930757615538 276.6815145919432 0.782657442697149
18.508158312568952 275.4920539507272 0.7837883634812103
18.513385867522366 276.23813670962096 0.7869552709542839
18.51861342247578 276.32248318493333 0.7883900145521425
18.523840977429195 272.5487330244215 0.7860128181480781
18.52906853238261 271.44662343359875 0.7881396517388533
18.534296087336024 270.93525568248003 0.788572222871425
18.53952364228944 272.47533057242214 0.7927401885908179
18.544751197242853 273.4526374033351 0.7951999911950455
18.549978752196267 272.30441025775684 0.7951617357091298
18.555206307149682 272.3503977992052 0.7980591261647574
18.560433862103096 273.26225520347185 0.8002813048437941
18.56566141705651 274.42062890765294 0.8038730893830416
18.570888972009925 275.78742102894097 0.8073791533354648
18.57611652696334 275.0116712689766 0.8075617161608599
18.581344081916754 272.81311106057717 0.8066432674505081
18.58657163687017 273.74797548853496 0.8089471015468084
18.591799191823583 273.30587634243494 0.8117131627042014
18.597026746776997 278.46798429811446 0.8210837485312426
18.60225430173041 279.3058165274756 0.8247400237113056
18.607481856683826 278.4948841641338 0.8251719422486354
18.61270941163724 278.0011657506686 0.8249801763106076
18.617936966590655 280.51232865340836 0.8299130174216859
18.62316452154407 282.84898387011975 0.8322766681694627
18.628392076497484 284.25436639345384 0.8166354019389787
18.633619631450898 288.5146233333501 0.8149889344899093
18.638847186404313 289.66507822940594 0.8096530943711473
18.644074741357727 296.94951162895677 0.8156799373079888
18.64930229631114 297.8264786628596 0.8134075670572365
18.654529851264556 300.2047668275013 0.8120642408343839
18.65975740621797 305.98697024233616 0.816769229672301
18.664984961171385 311.58976474168605 0.8200909169645584
18.6702125161248 315.23499133625154 0.8220210604310138
18.675440071078214 318.97603810876933 0.8250769131314113
18.680667626031628 321.3525852381758 0.8244040376803722
18.685895180985042 324.03459109414786 0.8245736490618111
18.691122735938457 328.70557245803167 0.8286125054276149
18.69635029089187 332.5581653994695 0.8318286165427817
18.701577845845286 339.3646372394658 0.839288641324925
18.7068054007987 345.51064665170935 0.8449408107372456
18.712032955752115 350.27984325011073 0.8485462737521122
18.71726051070553 352.2508895056249 0.8494748272155437
18.722488065658943 355.11364211980845 0.8514616108416092
18.727715620612358 356.21629300758207 0.8521265258671512
18.732943175565772 360.77017205992104 0.8563012383221742
18.738170730519187 361.26763132559427 0.8555203762427294
18.7433982854726 358.995936490836 0.851922941205868
18.748625840426016 355.6010823217757 0.8461274449849864
18.75385339537943 351.98877416511533 0.8407537713179346
18.759080950332844 352.3369463274805 0.8398507527205107
18.76430850528626 349.24928108073317 0.8343182604314849
18.769536060239673 343.3647884711364 0.82599355093131
18.774763615193088 335.9668871378909 0.8157895449556958
18.779991170146502 332.32262626110423 0.8107673495777102
18.785218725099917 329.76225004352165 0.8076837931568501
18.79044628005333 329.54924468212585 0.8068417444637526
18.795673835006745 326.6761045817736 0.8025468997746149
18.80090138996016 323.23767522645755 0.7970179205420176
18.806128944913574 319.38338369256303 0.7909589474754645
18.81135649986699 316.40522732412245 0.7863686504179527
18.816584054820403 311.22579123233373 0.7800307383061001
18.821811609773818 311.66190611294564 0.7797417777949025
18.827039164727232 311.61651365202425 0.7798481343684625
18.832266719680646 308.81767856545014 0.7752955245138416
18.83749427463406 304.23223313632633 0.7704148883100843
18.842721829587475 299.01206053340127 0.7638737245753434
18.84794938454089 296.59536681865444 0.759519226722392
18.853176939494304 291.5978899655965 0.7525767605381749
18.85840449444772 290.8280218692644 0.7514693662369967
18.863632049401133 288.89997030182303 0.7487668876362774
18.868859604354547 288.7167367743727 0.748892991307576
18.87408715930796 286.4436992886781 0.7451853834383921
18.879314714261376 284.9036438597333 0.742575574053093
18.88454226921479 284.1231428900907 0.742334022929251
18.889769824168205 281.4533429672847 0.7383722345710916
18.89499737912162 279.7472966646553 0.7369519288938204
18.900224934075034 279.43093936940073 0.7364594771055653
18.90545248902845 278.0689371790203 0.734798945213772
18.910680043981863 277.4566172115732 0.7342385679052654
18.915907598935277 277.0109835510575 0.7339393153966798
18.92113515388869 277.49236958083605 0.7357563171694556
18.926362708842106 276.1548194941622 0.7337956418333136
18.93159026379552 274.5424088565942 0.7327878796885318
18.936817818748935 271.56895107204565 0.727371925355565
18.94204537370235 270.51702944571593 0.7236560751635617
18.947272928655764 274.41282028637715 0.7273988110183505
18.952500483609178 276.7436533376182 0.7306497276881402
18.957728038562593 277.13920048071697 0.7319552817718394
18.962955593516007 274.0800946959233 0.7287555299472219
18.96818314846942 270.182263892262 0.7225726828056183
18.973410703422836 267.540941661408 0.7183886210609982
18.97863825837625 266.7492669981182 0.7149184594520511
18.983865813329665 264.9270889529243 0.7115804035814388
18.98909336828308 264.6212946915655 0.7108807821698
18.994320923236494 264.37838364721824 0.7106323900972306
18.999548478189908 268.4716181196965 0.7159782629201836
19.004776033143322 270.5197206452495 0.719390440418122
19.010003588096737 273.7151750434704 0.7236975508230621
19.01523114305015 272.40122540546577 0.7210853682571227
19.020458698003566 272.7152100029945 0.7207827128477208
19.02568625295698 271.72970844187694 0.7190159227574558
19.030913807910395 273.65640840017306 0.7218274903783797
19.03614136286381 277.0716163251413 0.7255018940528589
19.041368917817223 278.70738503023887 0.7269460151332577
19.046596472770638 279.21496423058784 0.7256812990704526
19.051824027724052 277.7084833035671 0.722803484801357
19.057051582677467 277.42489158017344 0.7225701974308925
19.06227913763088 277.3091896885797 0.7229326213827063
19.067506692584296 276.21226439580437 0.7218683912615913
19.07273424753771 278.975640643066 0.7255474314445277
19.077961802491124 283.75451653917344 0.7319180806805451
19.08318935744454 288.39828679044376 0.7381498791554597
19.088416912397953 284.3160068084103 0.7321749830817423
19.093644467351368 281.71302647497646 0.7287348623692768
19.098872022304782 279.72202934194587 0.7250642925452143
19.104099577258197 279.5047819538384 0.7246867269856083
19.10932713221161 278.4236813797726 0.7233593463921045
19.114554687165025 274.65880744111394 0.7187018030864228
19.11978224211844 272.7627774607703 0.7169192598102708
19.125009797071854 273.3826108459818 0.7168250836916542
19.13023735202527 271.32111902512304 0.7138921914790373
19.135464906978683 271.040140654572 0.7129013806837916
19.140692461932098 269.077584207629 0.7090759715608745
19.145920016885512 267.31970261928456 0.7068771274240542
19.151147571838926 266.8414193879027 0.707355772653708
19.15637512679234 265.7876882636879 0.7068503675714505
19.161602681745755 263.8029265393193 0.706317370890846
19.16683023669917 262.2346209982995 0.7037453188393191
19.172057791652584 259.58389864253905 0.6995333325501543
19.177285346606 258.9209421487049 0.6977526331547982
19.182512901559413 264.0797494625405 0.7027134622049871
19.187740456512827 264.87251422508524 0.7029823106824867
19.19296801146624 266.19674504440434 0.7048781100754394
19.198195566419656 263.58948024913684 0.7033722267678161
19.20342312137307 264.2313896356287 0.705264652557716
19.208650676326485 263.26481043617525 0.7038818646037069
19.2138782312799 263.8507130260332 0.7048173777844139
19.219105786233314 263.45108781395317 0.7027476388112117
19.22433334118673 264.89867412974587 0.7047107808907127
19.229560896140143 264.4414366805051 0.7050607482852584
19.234788451093557 265.1602013613094 0.7059822078321433
19.24001600604697 261.69005778680213 0.7019217141230434
19.245243561000386 260.1602635829404 0.6984045204212613
19.2504711159538 258.913482960333 0.6948251392407017
19.255698670907215 260.5299680698332 0.6967764482979641
19.26092622586063 263.36571925298307 0.7009496289418723
19.266153780814044 267.5480135389404 0.7069983519776849
19.271381335767458 267.403468158453 0.7076589827283797
19.276608890720873 265.8923102634104 0.7043169343099562
19.281836445674287 266.8715530858208 0.7052822569517609
19.2870640006277 271.98250905889114 0.7114229866365099
19.292291555581116 277.66803594390586 0.7192060343594157
19.29751911053453 278.54661309619615 0.7214300725875816
19.302746665487945 279.9401992389906 0.7224326403064534
19.30797422044136 280.1704707026483 0.7221104172557843
19.313201775394774 282.503584637436 0.7237583686949476
19.318429330348188 282.9300273198219 0.7227221853622979
19.323656885301602 283.1547263851425 0.7237033775431592
19.328884440255017 283.5625339350427 0.7241313229105777
19.33411199520843 285.7829228628994 0.7268227444275731
19.339339550161846 287.70768294450795 0.7292999617507987
19.34456710511526 289.34270544219777 0.7302823280770606
19.349794660068675 292.4829673851155 0.7345726007612248
19.35502221502209 296.6194514623845 0.7401101950628025
19.360249769975503 301.3920803765251 0.745229080232056
19.365477324928918 305.05567775712603 0.7490735994532541
19.370704879882332 308.6238917253865 0.752343843045368
19.375932434835747 314.3272403996206 0.7589167033788922
19.38115998978916 317.6558958630714 0.7632085802230819
19.386387544742576 323.35880796925164 0.7703477091571088
19.39161509969599 327.01208360357083 0.7745575116043376
19.396842654649404 330.151175307932 0.7783160702806874
19.40207020960282 334.2675840625676 0.7823646814578911
19.407297764556233 334.29045340387 0.7829068139653035
19.412525319509648 334.31947599914025 0.7820539549185556
19.417752874463062 333.4366961989533 0.7809244925769331
19.422980429416477 332.52329308677133 0.7802463879756142
19.42820798436989 332.19639802955004 0.7797432802649911
19.433435539323305 331.6000844828507 0.779794756064762
19.43866309427672 330.2597309916565 0.7781712186523795
19.443890649230134 329.2213369000291 0.7761670898808803
19.44911820418355 330.60761887473706 0.7773278151530922
19.454345759136963 335.4399393890564 0.7813455431988107
19.459573314090377 339.7118964355756 0.7867861810508444
19.464800869043792 341.8255675042362 0.7889556509751211
19.470028423997206 344.48620466441207 0.7920927205425546
19.47525597895062 345.3020946865796 0.7934384220244144
19.480483533904035 339.7620439763773 0.7862056951416997
19.48571108885745 334.4225730682382 0.7806908106334726
19.490938643810864 333.1876383996241 0.7785405336059269
19.49616619876428 335.56723800885715 0.7812449498167825
19.501393753717693 337.12739487060503 0.7829036590291967
19.506621308671107 336.26508345692764 0.7824599787339092
19.51184886362452 335.4651503424334 0.781983459507666
19.517076418577936 336.9015994801932 0.7833542525017103
19.52230397353135 338.8577631945694 0.7844416999663698
19.527531528484765 343.16843974221393 0.7891176125669791
19.53275908343818 346.0658833689473 0.7926102070538374
19.537986638391594 346.2892606042129 0.7933985912620378
19.54321419334501 344.77385887620187 0.7920404878596607
19.548441748298423 347.2641998747874 0.7941288420639696
19.553669303251837 351.00654578963935 0.7977306577384313
19.55889685820525 356.91031443542374 0.8037644426357792
19.564124413158666 362.71985409393665 0.81068861624121
19.56935196811208 364.68533054429963 0.8136486638824946
19.574579523065495 369.2096017162789 0.8190175205150776
19.57980707801891 370.07506425024553 0.819720419885023
19.585034632972324 371.797096455145 0.8209101325704145
19.590262187925738 373.2709124909676 0.821993857165847
19.595489742879153 373.31671820747516 0.8219778456340022
19.600717297832567 375.49006266915995 0.8242668119314351
19.60594485278598 380.09962784506683 0.829396259759933
19.611172407739396 379.834257604698 0.8291727507757453
19.61639996269281 381.0720717117137 0.8306163217353625
19.621627517646225 378.16407799566275 0.8274621807104127
19.62685507259964 377.26276211949613 0.8261781751760653
19.632082627553054 375.12222241886326 0.8236060262904439
19.637310182506468 372.6814260171631 0.8209346058894348
19.642537737459882 374.59428696640833 0.8229292518773806
19.647765292413297 376.3903881977008 0.8242339848198759
19.65299284736671 379.8039766968231 0.827985841402078
19.658220402320126 380.5171650280981 0.8283524388493514
19.66344795727354 381.2963588768902 0.829204493187281
19.668675512226955 384.0554143115426 0.8319331140557639
19.67390306718037 383.23758935640757 0.8310041027632851
19.679130622133783 387.2995082693572 0.8354210653136305
19.684358177087198 390.6344867994751 0.8393692550330746
19.689585732040612 398.7938612097407 0.847916525306018
19.694813286994027 400.5933248965235 0.8498252025688785
19.70004084194744 398.01933475104994 0.8468856600976806
19.705268396900856 397.6661158324624 0.8462137673751398
19.71049595185427 395.24615057259416 0.844103222739421
19.715723506807684 390.75671653205785 0.8389908422872555
19.7209510617611 388.70034159476415 0.837035068755297
19.726178616714513 383.12506276254 0.8306185083310049
19.731406171667928 379.3053513736011 0.8262176507041571
19.736633726621342 374.0689235446293 0.8213979369948646
19.741861281574757 367.0126986720438 0.8139163399996495
19.74708883652817 362.1783107233502 0.8087968502681796
19.752316391481585 355.72754724475703 0.8011970495818632
19.757543946435 350.5867588112605 0.7952344410574715
19.762771501388414 346.9386283391811 0.791222843759067
19.76799905634183 344.11566563285726 0.7885871728775463
19.773226611295243 341.7928063258865 0.7860798299244334
19.778454166248657 338.6930677841102 0.782007236809967
19.783681721202072 333.4055838147073 0.7746132208823325
19.788909276155486 328.5581028682029 0.7691790997953949
19.7941368311089 323.7547576539019 0.7640261723309476
19.799364386062315 322.3594592160887 0.7627720032739413
19.80459194101573 323.3060088183277 0.7640501026150458
19.809819495969144 321.78535010415067 0.7622551450901927
19.81504705092256 318.71481063662725 0.7592524253092184
19.820274605875973 316.06827171588384 0.7561851204730254
19.825502160829387 313.2769172634717 0.7524480311015429
19.8307297157828 309.64518710561686 0.7479073316386929
19.835957270736216 304.4977923177363 0.7423807195288898
19.84118482568963 302.991559801917 0.7411559122195183
19.846412380643045 301.706632895586 0.7395580761423349
19.85163993559646 302.87292909610676 0.7402534276290249
19.856867490549874 302.7017364907662 0.7403267464775767
19.86209504550329 302.95876418281335 0.7412592781451773
19.867322600456703 303.7486446805294 0.743017943319843
19.872550155410117 303.0582167045507 0.7426801172241442
19.87777771036353 301.489681413002 0.7399645935075293
19.883005265316946 299.9493039758744 0.7377985426572573
19.88823282027036 297.322077412173 0.7347680702462324
19.893460375223775 293.0583324855582 0.7297098046884468
19.89868793017719 292.14335636479893 0.7282383751800138
19.903915485130604 291.0464403509254 0.7258482313844239
19.909143040084018 290.75895652661967 0.724734235895201
19.914370595037433 291.4936268594477 0.7258384951853548
19.919598149990847 292.39919567904303 0.7267737672235065
19.92482570494426 292.51734378619494 0.7279738099544405
19.930053259897676 293.7123554626295 0.7299674887808948
19.93528081485109 293.02360836506057 0.7291669505851928
19.940508369804505 290.1926151732275 0.7246131809877147
19.94573592475792 286.8411137304285 0.7202038127750725
19.950963479711334 286.51887676317824 0.7191303989754064
19.956191034664748 289.27865331727537 0.7231757475948245
19.961418589618162 291.0342598079424 0.7261576273847076
19.966646144571577 288.75359374716356 0.7236362374217732
19.97187369952499 289.4463321595736 0.7246740556689086
19.977101254478406 290.696430791304 0.7254117730533306
19.98232880943182 292.4202003541134 0.7268379218402835
19.987556364385235 292.8662831463302 0.7265992649028867
19.99278391933865 291.1803418807269 0.7241565133856662
19.998011474292063 288.62571639832726 0.7217378780372032
20.003239029245478 288.24531586442816 0.7214802501921835
20.008466584198892 287.0197862747796 0.7199582629305035
20.013694139152307 292.7536966153731 0.7261771705030517
20.01892169410572 295.09530326047246 0.7283701928982227
20.024149249059136 302.2840353814483 0.7372602866939111
20.02937680401255 302.8714132708284 0.7376943143013777
20.034604358965964 302.89977140596915 0.7381202089192032
20.03983191391938 305.0386428097145 0.7409335698384873
20.045059468872793 308.2775542960458 0.7450707389693719
20.050287023826208 310.8252746832663 0.7487266268321127
20.055514578779622 308.08826407053846 0.7450383116616666
20.060742133733036 306.6877009727534 0.744254258248997
20.06596968868645 305.1735849969699 0.741996855447726
20.071197243639865 302.68472808654406 0.7382802299337717
20.07642479859328 300.25879718410204 0.7360139187195931
20.081652353546694 296.9753516444141 0.7322305306567823
20.08687990850011 295.63579032136795 0.7302814991521657
20.092107463453523 293.8781603545406 0.7273418717022485
20.097335018406937 296.4159229140472 0.7297767020816367
20.102562573360352 296.9925027940667 0.7310803917720075
20.107790128313766 295.7338244635104 0.7294560474212669
20.11301768326718 293.77484519261037 0.7266604436812607
20.118245238220595 290.92192987363427 0.7226969508907588
20.12347279317401 292.1273895718272 0.72440968586103
20.128700348127424 291.354561380287 0.724081732621338
20.13392790308084 291.5252621205539 0.7244535880154095
20.139155458034253 289.97219553756656 0.7220222567662711
20.144383012987667 289.42936184848475 0.7207575776326047
20.14961056794108 293.3841791462528 0.7259105431408642
20.154838122894496 293.8823901732224 0.7266580307455326
20.16006567784791 297.33093435144804 0.7311460630380293
20.165293232801325 295.40748366198676 0.7286326807251886
20.17052078775474 295.1091345694619 0.7283367613398044
20.175748342708154 290.8127448444575 0.7234310960612028
20.18097589766157 290.2693475009499 0.7224929583867288
20.186203452614983 291.65552734942634 0.7239198638614173
20.191431007568397 293.32197383237315 0.7265767916256569
20.19665856252181 294.5183317268556 0.7288247848879394
20.201886117475226 292.605815585636 0.7257421908337499
20.20711367242864 293.5561294991591 0.7259696825744236
20.212341227382055 291.1500642202329 0.723200619201683
20.21756878233547 289.80481745744476 0.7222133761250032
20.222796337288884 284.0922317143698 0.7160251406538023
20.228023892242298 282.3158954496642 0.713841317560009
20.233251447195713 281.89990300747735 0.7134908818154008
20.238479002149127 282.1940121204215 0.714746874011778
20.24370655710254 281.16820430062387 0.7126489587676129
20.248934112055956 280.70252366205847 0.7111629279966493
20.25416166700937 283.54302946144537 0.7138445695461547
20.259389221962785 284.7853396189785 0.7151757656758949
20.2646167769162 282.5479868663018 0.71334181774789
20.269844331869614 278.3303544653826 0.7087849637301042
20.275071886823028 276.40298685687765 0.7062368525670245
20.280299441776442 275.38349130119116 0.7042411993378473
20.285526996729857 275.58127764513495 0.7037721837376667
20.29075455168327 275.32123031754514 0.7035062348342861
20.295982106636686 276.7705155613369 0.706905674380383
20.3012096615901 278.6795528564141 0.7090972852969475
20.306437216543515 278.84070371273526 0.7095979088973733
20.31166477149693 279.12804970202023 0.7094189319247879
20.316892326450343 280.33869149052015 0.7098479129202453
20.322119881403758 278.7643435942707 0.7089610349566002
20.327347436357172 277.4093205159026 0.7069205004929044
20.332574991310587 275.15915373382904 0.7046521173407746
20.337802546264 277.17057940770104 0.7059802176724039
20.343030101217416 279.8070120059141 0.7093536276421197
20.34825765617083 281.72099954345316 0.7118810364473094
20.353485211124244 280.44532518097094 0.710567445044952
20.35871276607766 276.53216979694673 0.7057266387988774
20.363940321031073 276.1231340796709 0.7055812574529745
20.369167875984488 274.6389550093984 0.7042400925346737
20.374395430937902 275.1468757122052 0.7041004174891379
20.379622985891316 274.6194188592884 0.7020412518892628
20.38485054084473 274.6653067454376 0.7012260863652746
20.390078095798145 275.24760454971647 0.702668830492543
20.39530565075156 274.18080612998256 0.7022164377675165
20.400533205704974 273.1160843999589 0.7005851877622337
20.40576076065839 272.170415711373 0.6989022671270364
20.410988315611803 271.5578065475953 0.6974194791022847
20.416215870565217 271.1533566866052 0.6966927893485461
20.421443425518632 269.9363617745455 0.6954363070586475
20.426670980472046 272.2044474409017 0.699621986140082
20.43189853542546 274.6358850160346 0.7031256083839903
20.437126090378875 278.91226066534296 0.7078762654661271
20.44235364533229 275.8187357664765 0.7027606225438144
20.447581200285704 274.6042335950873 0.7008476607772735
20.45280875523912 272.8257923414221 0.6986054340653836
20.458036310192533 275.22541356568064 0.702420416231715
20.463263865145947 274.92778221097325 0.7019717380473123
20.46849142009936 277.4208342005706 0.7058920996323041
20.473718975052776 279.75908644612025 0.7094933879481196
20.47894653000619 281.0563577596753 0.7108973224878932
20.484174084959605 281.48079241247115 0.7106438084596509
20.48940163991302 280.15980954470854 0.7079417288216576
20.494629194866434 278.4458486197248 0.705820284736982
20.49985674981985 279.28711424646 0.707063900153105
20.505084304773263 283.8492322770001 0.7122318704046676
20.510311859726677 283.88343091411633 0.7123361877804787
20.51553941468009 286.38926857538786 0.7157565236933415
20.520766969633506 283.83677908381065 0.7123010941263667
20.52599452458692 282.8387564421976 0.7112811390683442
20.531222079540335 283.2458613653533 0.7102089787883771
20.53644963449375 283.99979363756825 0.7118874778923374
20.541677189447164 284.324656763321 0.7132809123424115
20.546904744400578 284.18482283591584 0.7132611882046724
20.552132299353993 281.6099392431891 0.710350323582687
20.557359854307407 281.6391519530114 0.7092935260670855
20.56258740926082 282.3308630921576 0.7102830484817798
20.567814964214236 281.2347785679671 0.7097498518341975
20.57304251916765 276.9968361464005 0.7054315185756675
20.578270074121065 277.005416823215 0.7062627838859274
20.58349762907448 279.64523830636557 0.7083893794907283
20.588725184027894 279.20547058834006 0.7068352118506468
20.593952738981308 278.969193457728 0.7062232396356096
20.599180293934722 277.0928354374808 0.7035640157998901
20.604407848888137 277.3130714240878 0.7047608858040428
20.60963540384155 278.9420450859514 0.7061855473649118
20.614862958794966 278.7753174725589 0.7069990503027999
20.62009051374838 278.85648065552203 0.7073190424128127
20.625318068701795 280.66882860065795 0.7085399617311724
20.63054562365521 280.94025984990196 0.7090867271031616
20.635773178608623 279.4562430049186 0.7070366217403953
20.641000733562038 279.4876785268154 0.7078918613655838
20.646228288515452 279.45462671265517 0.7075287594680257
20.651455843468867 280.98557950920707 0.7082877584442111
20.65668339842228 279.8193090891918 0.706666632304048
20.661910953375695 282.3711034376658 0.7101014073981713
20.66713850832911 281.33234359728203 0.7099650165656826
20.672366063282524 280.68069467073076 0.710191171135508
20.67759361823594 281.1101237294758 0.711513512496903
20.682821173189353 281.7157544856601 0.7119083704608271
20.688048728142768 280.88552061183213 0.7102483034896079
20.693276283096182 281.9683705847189 0.7100184398039295
20.698503838049596 279.7182507182533 0.7069211251012195
20.70373139300301 280.0619108099627 0.7067310848589117
20.708958947956425 280.06705692378307 0.706498544188045
20.71418650290984 282.86791547151944 0.710771367656282
20.719414057863254 288.0569035904578 0.7172050851302985
20.72464161281667 290.08203790330884 0.71991520693914
20.729869167770083 289.1476325638769 0.7190988752064233
20.735096722723497 287.1283059559538 0.7158977547169003
20.740324277676912 287.3546148038811 0.71573670687635
20.745551832630326 287.8146519202911 0.715669483014376
20.75077938758374 286.9379489971282 0.7155132160599492
20.756006942537155 288.8424454583879 0.7186423146985832
20.76123449749057 292.74690032260014 0.7231257040747298
20.766462052443984 294.24293415850633 0.7243295371254321
20.7716896073974 297.49044046415173 0.7275838853801652
20.776917162350813 297.93978275501024 0.7271012948705172
20.782144717304227 296.98864210561 0.7266531480645277
20.78737227225764 291.28817128961896 0.719268266092427
20.792599827211056 287.0250023539848 0.7144054306208595
20.79782738216447 288.2663480911397 0.7155121545914553
20.803054937117885 289.9917097587869 0.7172634770500386
20.8082824920713 291.37672582751156 0.7190582883906357
20.813510047024714 290.96354266041953 0.7187657443240999
20.81873760197813 293.1201283581247 0.7217872297951919
20.823965156931543 293.75790515070906 0.7221861202082106
20.829192711884957 295.33301396835105 0.7237483689818929
20.83442026683837 293.09936154357763 0.7212595296509954
20.839647821791786 291.26956719226877 0.7197760680177375
20.8448753767452 290.2343428842315 0.7183794461782417
20.850102931698615 290.4982998581908 0.7192799842878468
20.85533048665203 289.73766725871536 0.7184528792369381
20.860558041605444 287.72419584759956 0.7158233677320273
20.865785596558858 286.0892934462435 0.7125917285533327
20.871013151512273 283.47535338107076 0.7089268345655034
20.876240706465687 282.06506292958335 0.7081618635747435
20.8814682614191 280.86954465411793 0.7070416911748796
20.886695816372516 281.054155342718 0.7069349948404829
20.89192337132593 280.94049528481577 0.7058457962252556
20.897150926279345 281.01624411597237 0.7056920371893166
20.90237848123276 282.7231144043559 0.7086827572356352
20.907606036186174 280.5171098833759 0.7065062753540943
20.912833591139588 279.7188085260332 0.7058376325469375
20.918061146093002 276.0117872876763 0.7017206165477053
20.923288701046417 277.0209608222323 0.7037771162180645
20.92851625599983 277.2520556317154 0.7047760055360659
20.933743810953246 279.43646772329157 0.7072565231975083
20.93897136590666 281.1880945302252 0.7093158104045589
20.944198920860075 278.14316666368734 0.7046097443342864
20.94942647581349 275.0997150059274 0.7005017668816468
20.954654030766903 272.80264694111116 0.6967073972579219
20.959881585720318 275.1995829130156 0.7001717293381698
20.965109140673732 279.31131040726257 0.7045450153682614
20.970336695627147 280.26558863049263 0.7051741319763778
20.97556425058056 279.66663479527097 0.7033862519609843
20.980791805533975 275.6579580602304 0.6983802081325844
20.98601936048739 272.44075459591403 0.6953612980559283
20.991246915440804 269.6507520405089 0.6930541304682137
20.99647447039422 266.20853503028735 0.6887046567432783
21.001702025347633 265.1421799551427 0.6871074387607549
21.006929580301048 268.35462581405176 0.6914989313664724
21.012157135254462 270.11966650003063 0.6943240476305361
21.017384690207876 270.37351043214 0.6950122049735578
21.02261224516129 270.4887371422394 0.6948867984163075
21.027839800114705 271.0999912955218 0.6958242923925566
21.03306735506812 271.11982377803514 0.6953118732706247
21.038294910021534 267.3656869492303 0.6912709032283011
21.04352246497495 267.1410269097972 0.6907038226532877
21.048750019928363 267.3401452532505 0.6905150287128228
21.053977574881777 267.77649565646425 0.6899353955260125
21.059205129835192 267.8419556480625 0.6891941442358696
21.064432684788606 268.39239735731627 0.6902517948300201
21.06966023974202 267.1779661973973 0.6884390012748896
21.074887794695435 269.20915845914624 0.690952915268106
21.08011534964885 265.8949182492965 0.6869799551726604
21.085342904602264 265.6408621951898 0.6862887263944608
21.09057045955568 266.1790708490156 0.6870157795717147
21.095798014509093 268.2232447643654 0.6891805526935507
21.101025569462507 268.5326030388422 0.688882086971313
21.10625312441592 268.12132023403194 0.6885237914422604
21.111480679369336 267.56857031800234 0.6875368238080396
21.11670823432275 266.69387691812284 0.6872938809637222
21.121935789276165 264.30755885009506 0.6847937491239445
21.12716334422958 263.1702616752825 0.6819306855379942
21.132390899182994 266.7015888731946 0.685818269509312
21.13761845413641 268.2466621989714 0.6873798088240969
21.142846009089823 270.5795288008704 0.6903627527317069
21.148073564043237 268.08355220861176 0.6869099016290485
21.15330111899665 268.80289516475983 0.6877646911551467
21.158528673950066 268.51154740535924 0.6872603033858863
21.16375622890348 267.31377580485 0.686453095828147
21.168983783856895 266.9955320349001 0.6857116988933012
21.17421133881031 268.4355630915993 0.6863853675169878
21.179438893763724 266.83151148327966 0.6828015868671367
21.184666448717138 266.64614043109196 0.6828644957100481
21.189894003670553 265.3821692523315 0.6812820634691114
21.195121558623967 268.47246908226606 0.6851112552328689
21.20034911357738 271.4145866831274 0.6880385523633388
21.205576668530796 270.700384019711 0.6866800135442442
21.21080422348421 268.81340094588666 0.6833384740481007
21.216031778437625 266.2718509496622 0.6805239058166912
21.22125933339104 268.50949586978527 0.6831580092068994
21.226486888344454 268.9054469533084 0.6849888451234661
21.231714443297868 270.3307162038057 0.6865065571956968
21.236941998251282 267.321501082691 0.6833026650040643
21.242169553204697 263.77505597119773 0.6777775051482402
21.24739710815811 262.26335126115526 0.6755515713640262
21.252624663111526 263.0281424888848 0.6763798437762456
21.25785221806494 267.6008625474438 0.6814878077489116
21.263079773018355 267.7822362766432 0.6817812256976385
21.26830732797177 270.0832130407169 0.6849811662547775
21.273534882925183 269.33674308715734 0.684733542320479
21.278762437878598 269.1794891371981 0.6851177797392765
21.283989992832012 265.7778321571463 0.6869971132465347
21.289217547785427 264.34714922091047 0.6945748713064215
21.29444510273884 263.00130267106164 0.6993045700136116
21.299672657692255 262.2212991993216 0.7038180902591371
21.30490021264567 264.174720718985 0.7112956447177097
21.310127767599084 265.0603114372162 0.7152877552633409
21.3153553225525 263.757523410972 0.7164775642937388
21.320582877505913 264.242458311819 0.7199425665426914
21.325810432459328 266.16842228624836 0.7257826433238824
21.331037987412742 270.1862032771324 0.7353815915363315
21.336265542366156 271.9632437377894 0.7419145592099706
21.34149309731957 266.86193444490203 0.7378281679092538
21.346720652272985 263.2313068707423 0.7340931239833127
21.3519482072264 258.35167900834 0.7276512679253573
21.357175762179814 259.88228086416865 0.7329027387639381
21.36240331713323 257.741779371325 0.7329411799191611
21.367630872086643 260.7854827795067 0.7394601429675365
21.372858427040057 261.7613086688714 0.7434744595631619
21.378085981993472 262.81923534977386 0.7458534733648139
21.383313536946886 263.3023011408164 0.7507773779524458
21.3885410919003 261.5212928788563 0.7506660568419944
21.393768646853715 261.05074761226683 0.7523584762524943
21.39899620180713 260.40494194471717 0.7526873589424203
21.404223756760544 261.1453110910842 0.7542699767150954
21.40945131171396 261.30094862349955 0.7573580148969635
21.414678866667373 261.05512409918697 0.7596437502939126
21.419906421620787 259.44439949863033 0.7601898072975236
21.4251339765742 260.57005063032307 0.7639341735201998
21.430361531527616 259.9359777225287 0.7641947054157381
21.43558908648103 263.9132602727571 0.7715302848584868
21.440816641434445 262.82985490411374 0.7710287370940508
21.44604419638786 263.24721302826345 0.7729390845941841
21.451271751341274 262.40812715846187 0.7729774567276025
21.45649930629469 266.58238773989035 0.7809536826239245
21.461726861248103 272.32190890496287 0.7912284550680491
21.466954416201517 272.14771582524344 0.7919546632176852
21.47218197115493 270.7624768695739 0.7906585299338155
21.477409526108346 268.61373707494437 0.7897509864216727
21.48263708106176 268.5555925366411 0.7921542530348322
21.487864636015175 270.8368379746814 0.7976148281837153
21.49309219096859 267.21499533811004 0.7934066986595099
21.498319745922004 267.16282335638317 0.7938441591375719
21.503547300875418 265.59702496216477 0.7931057629299241
21.508774855828833 268.78111090989705 0.7971780311608122
21.514002410782247 268.86979743455 0.782275145886024
21.51922996573566 273.60842406748986 0.7804492643979305
21.524457520689076 277.7617001567652 0.7788649138203274
21.52968507564249 282.6772391521405 0.780344408460031
21.534912630595905 280.5415493790619 0.7728139637735277
21.54014018554932 275.01520173640284 0.762582945508882
21.545367740502734 276.11019993477004 0.7620686858916077
21.550595295456148 275.7511232121569 0.7584777745054446
21.555822850409562 278.80283260132273 0.7591754261818061
21.561050405362977 278.6228029587006 0.7571672943303924
21.56627796031639 278.2917381177434 0.7547900220051104
21.571505515269806 277.99389403204714 0.7529725230261237
21.57673307022322 278.4708214656691 0.7513920143168534
21.581960625176634 279.54173720458823 0.7509353872450805
21.58718818013005 279.8434569539389 0.752321179721903
21.592415735083463 280.7575050508777 0.752199990762408
21.597643290036878 277.99496684507795 0.7465262626570625
21.602870844990292 277.8628140377493 0.7438450321430111
21.608098399943707 282.1643521039912 0.7475487156144005
21.61332595489712 283.3363232571879 0.7477730452584571
21.618553509850535 283.6537123071254 0.7460304173129683
21.62378106480395 280.71987782084744 0.7420895528719763
21.629008619757364 280.321166312978 0.7410981588733132
21.63423617471078 280.79680827734893 0.7419894382575796
21.639463729664193 281.2384005518466 0.7417398316389547
21.644691284617608 280.6760433443042 0.7399688737232157
21.649918839571022 282.4027203084526 0.7417269139268929
21.655146394524436 282.060557718384 0.740431509995524
21.66037394947785 281.7722230676236 0.7396498450267782
21.665601504431265 278.676419561888 0.7351805846081083
21.67082905938468 279.0531575400075 0.7341427592500993
21.676056614338094 281.15534259576305 0.7354715322847457
21.68128416929151 283.36771941776055 0.7387581349336999
21.686511724244923 284.56400755320334 0.7405139363283371
21.691739279198337 286.19940471580827 0.7432061379611389
21.696966834151752 287.38171651447817 0.744211213934168
21.702194389105166 284.1716114334479 0.7400947197931607
21.70742194405858 282.6731598683617 0.7382720006554551
21.712649499011995 282.6820068210695 0.7373794395157921
21.71787705396541 286.5746229022744 0.7403999945414959
21.723104608918824 286.27118026016433 0.7384504211582987
21.72833216387224 284.5342265894439 0.7352453597689972
21.733559718825653 283.2773770210976 0.7337324695539972
21.738787273779067 286.9109417455703 0.7374599672891051
21.74401482873248 291.7028760007279 0.7448847038911568
21.749242383685896 293.98965930305013 0.7481572784338962
21.75446993863931 293.2535538442193 0.7476574041858396
21.759697493592725 291.6162963241309 0.74554225113471
21.76492504854614 291.95952391272107 0.745205185764718
21.770152603499554 293.18742404813264 0.7456587145863127
21.77538015845297 294.88462746907317 0.7465113881111851
21.780607713406383 299.1459843102706 0.7516406102234029
21.785835268359797 302.7459145229731 0.756388020446114
21.79106282331321 303.9373334805296 0.7573429757543437
21.796290378266626 303.56643963884574 0.7556526182547275
21.80151793322004 304.04053656935935 0.7553225551669098
21.806745488173455 305.1458379339727 0.7556702444533366
21.81197304312687 306.50232486932174 0.7571496071717158
21.817200598080284 307.830586712489 0.7594039986899427
21.822428153033698 312.5519296371225 0.7658696742585025
21.827655707987113 314.0085340510353 0.7674663787045362
21.832883262940527 313.5846206030472 0.7664644870975706
21.83811081789394 311.5070443191788 0.7641966650095701
21.843338372847356 310.4677110622963 0.7629104059325439
21.84856592780077 311.41044040281895 0.7634954609551009
21.853793482754185 311.6324203922876 0.7637974097611002
21.8590210377076 310.0822233131353 0.7609080256747933
21.864248592661014 313.100982069998 0.7651718092146303
21.869476147614428 311.37502766777754 0.7624920346740252
21.874703702567842 311.3024164335248 0.7623711796745106
21.879931257521257 309.3114672528348 0.7593948329878315
21.88515881247467 311.84570119791374 0.7630706659334684
21.890386367428086 311.38786334725 0.7629545771873041
21.8956139223815 311.534077926796 0.7632101804287158
21.900841477334914 309.6913203346082 0.7594383699775356
21.90606903228833 306.370056646543 0.7551031652892066
21.911296587241743 300.2663700326904 0.7474229153890042
21.916524142195158 298.6578117651831 0.7459142128486324
21.921751697148572 297.2569776894093 0.7437956530722531
21.926979252101987 298.48757020851053 0.7443600711809704
21.9322068070554 297.47175222097195 0.7434825156858677
21.937434362008815 302.1633076196623 0.7501334623820216
21.94266191696223 302.9177387550516 0.750427871427354
21.947889471915644 303.12620402134496 0.7497085651653997
21.95311702686906 300.5684682672338 0.7459482497587133
21.958344581822473 299.9347955610971 0.745536409982416
21.963572136775888 300.38632756208204 0.7454870697386059
21.968799691729302 299.13607672936126 0.7435216421868571
21.974027246682716 301.0936904223764 0.7458575230786345
21.97925480163613 299.7901646914143 0.7441159880327711
21.984482356589545 297.0659145856173 0.7402567137460665
21.98970991154296 297.7646543273434 0.7407958333629495
21.994937466496374 297.6439116821239 0.7401980757766016
22.00016502144979 297.141198543785 0.739713062033431
22.005392576403203 294.1881940045949 0.7350263210732406
22.010620131356617 291.0464215965866 0.7316964481668167
22.015847686310032 292.536892991573 0.7335866405085053
22.021075241263446 297.14837145288914 0.7397211409663644
22.02630279621686 301.8151440575374 0.7452958471436195
22.031530351170275 303.48847912757657 0.7466051571218841
22.03675790612369 303.2099755135515 0.7455710241056128
22.041985461077104 303.6532483630535 0.7459800849559136
22.04721301603052 301.9410472149557 0.7436767903849494
22.052440570983933 300.74458078948305 0.7422193367028899
22.057668125937347 298.57745053704076 0.738975282934611
22.06289568089076 298.95896029745785 0.7391486859457546
22.068123235844176 301.4163471713876 0.7417073110157482
22.07335079079759 302.8356515167858 0.7426690994357962
22.078578345751005 302.7749097677228 0.7429734744883997
22.08380590070442 301.27649203579267 0.7412283089390085
22.089033455657834 303.1056362625048 0.7444983817933241
22.09426101061125 304.81681340554707 0.747487213548008
22.099488565564663 309.2773169637734 0.7527936832764279
22.104716120518077 312.0581842740673 0.7555797551932382
22.10994367547149 312.31115683788954 0.7544365931243894
22.115171230424906 306.05462698365665 0.7457664471496251
22.12039878537832 303.6853400358123 0.7432194986401793
22.125626340331735 304.57015063478093 0.744216634907794
22.13085389528515 305.3158841715682 0.7455039341858913
22.136081450238564 307.6242363863008 0.7479625985747413
22.141309005191978 306.7527801292415 0.7475048331531661
22.146536560145393 306.15882109158315 0.7471926887753363
22.151764115098807 305.6591800359142 0.7457651227625586
22.15699167005222 306.6241588109839 0.7472679402166426
22.162219225005636 307.66840305649254 0.7481693122768067
22.16744677995905 305.45174888369274 0.7460993063346594
22.172674334912465 306.72998240942644 0.748390160634481
22.17790188986588 308.412311543963 0.7500264577523241
22.183129444819293 306.92499383031384 0.748545063737224
22.188356999772708 305.61238954327587 0.7457166174937545
22.193584554726122 306.5906872434568 0.7465785796267176
22.198812109679537 310.7195480023858 0.7509526175487554
22.20403966463295 311.27218397984365 0.7499366777306099
22.209267219586366 310.6873140425863 0.7499662812706498
22.21449477453978 309.09663650145177 0.7482257007357085
22.219722329493194 311.57006062956697 0.7512016974103845
22.22494988444661 311.35688786447184 0.7511900147099151
22.230177439400023 312.58870226881874 0.75237809355446
22.235404994353438 311.77616871758715 0.7522688264708616
22.240632549306852 311.3057698563944 0.7511398156307479
22.245860104260267 309.71313854235785 0.748664651329526
22.25108765921368 308.14535362409754 0.7474815428554578
22.256315214167095 306.5184821939621 0.7448749423647445
22.26154276912051 304.57141480774044 0.7422941318122119
22.266770324073924 304.32458798556326 0.740740306795759
22.27199787902734 305.93879963538745 0.7426940063558368
22.277225433980753 304.7771782944243 0.742248837515041
22.282452988934168 302.8486090093008 0.7403818793315672
22.287680543887582 295.265976287727 0.7321917808449001
22.292908098840996 293.66066203734516 0.7295839723034209
22.29813565379441 296.9647390749598 0.7328150557188007
22.303363208747825 296.24317069611175 0.7323034493204751
22.30859076370124 295.33793198373763 0.7319317820058091
22.313818318654654 296.3895558657604 0.7332774047363563
22.31904587360807 300.3598440193948 0.7377206984951955
22.324273428561483 299.5142177172287 0.7364993045804596
22.329500983514897 297.6941009405758 0.7350874056114275
22.334728538468312 293.128614618309 0.7292019085739867
22.339956093421726 290.888467559154 0.7263767675873267
22.34518364837514 291.99517624095176 0.7275077991571411
22.350411203328555 290.7186931850102 0.7251842430058704
22.35563875828197 289.59528076109706 0.7233854750193617
22.360866313235384 287.8722453955508 0.7198882782382816
22.3660938681888 289.4745730639707 0.722787873657302
22.371321423142213 288.3813572227295 0.7223829824446341
22.376548978095627 285.55882345832504 0.7194191048812582
22.38177653304904 284.34383805307624 0.7178811749104382
22.387004088002456 283.3889811315941 0.7165275451620179
22.39223164295587 286.45287389377785 0.7198773441404561
22.397459197909285 282.58641443451876 0.7153385945685503
22.4026867528627 280.99427969208443 0.7123432665604903
22.407914307816114 280.36871736533084 0.7114503155501086
22.41314186276953 280.29723229992055 0.7106044448130923
22.418369417722943 279.8279629034975 0.7100658416039237
22.423596972676357 277.39353861727915 0.7079773927877323
22.42882452762977 276.447051243784 0.7059761487452624
22.434052082583186 275.9817452078713 0.7050952524479145
22.4392796375366 276.6681615644167 0.7051275295047024
22.444507192490015 277.57360257026073 0.7065614506310405
22.44973474744343 276.4708176613525 0.7055722991340291
22.454962302396844 276.4622280723469 0.7065603974511758
22.460189857350258 275.1029464345347 0.705788444983362
22.465417412303673 270.2886536040695 0.6991618837701326
22.470644967257087 270.4191495853369 0.6989480060173314
22.4758725222105 271.4071632064367 0.7009402259389035
22.481100077163916 275.19667870213 0.7068766745425218
22.48632763211733 275.7239528580335 0.7067281733205836
22.491555187070745 273.44607830242757 0.7031603050664036
22.49678274202416 272.1757591472974 0.7010471170463078
22.502010296977573 270.4041594056127 0.6981782375444495
22.507237851930988 270.3631184087067 0.6980646901003091
22.512465406884402 270.21071657897454 0.6970029250042644
22.517692961837817 270.1214166349729 0.6976829965397026
22.52292051679123 269.32314304709644 0.6964566866192673
22.528148071744646 268.95271348527916 0.698153344724127
22.53337562669806 269.1130428533438 0.6980309606450533
22.538603181651474 267.217273918036 0.6953196238405107
22.54383073660489 269.8487918442533 0.6972139527668529
22.549058291558303 271.33796981325025 0.6984811517748566
22.554285846511718 272.2044817839723 0.6997543632703521
22.559513401465132 272.85426130401254 0.7006856129318776
22.564740956418547 273.4344566400201 0.7013055327216469
22.56996851137196 273.1489415603781 0.7010412826026791
22.575196066325375 270.15687871507515 0.6966164255996851
22.58042362127879 267.65251130751477 0.6930427433195772
22.585651176232204 268.61201799883054 0.6939911542087231
22.59087873118562 269.1626544102602 0.6950453955343849
22.596106286139033 270.81074815682337 0.6976163792303396
22.601333841092448 269.92581397625787 0.6979143474034274
22.606561396045862 268.7405670551835 0.6960091946869532
22.611788950999276 264.931324384997 0.6903074810532831
22.61701650595269 267.2437819753552 0.692356568911732
22.622244060906105 267.9983022942562 0.6940458360305635
22.62747161585952 269.9759978334707 0.6972609771754138
22.632699170812934 269.6956990546352 0.6976303396977828
22.63792672576635 269.359573072548 0.695948421548276
22.643154280719763 267.1397400719622 0.692608787448886
22.648381835673177 266.35938913818745 0.6905473209083047
22.653609390626592 265.4818748701856 0.6890868012321654
22.658836945580006 267.38275329756175 0.6920197442544399
22.66406450053342 266.7160016867432 0.6922510798478805
22.669292055486835 269.47538180504307 0.6960469550597973
22.67451961044025 269.2767266043241 0.6961786456643707
22.679747165393664 270.138010910119 0.6971642652687478
22.68497472034708 269.4595434175766 0.6967192416055021
22.690202275300493 270.1602308863711 0.6966096742330048
22.695429830253907 269.96074885534773 0.6966884383111412
22.70065738520732 268.0129448697708 0.6929001069617176
22.705884940160736 266.9095159522282 0.6911647393327462
22.71111249511415 267.8776614010137 0.6920586915441053
22.716340050067565 269.5833283152303 0.6955322977092434
22.72156760502098 272.10500782395604 0.6987167131341454
22.726795159974394 269.3861787474359 0.6949280050243498
22.73202271492781 268.42573196146884 0.6916236018922319
22.737250269881223 267.14911815912103 0.6900755749792028
22.742477824834637 267.4114003778684 0.6906559359131526
22.74770537978805 268.3800653179462 0.6918112414645808
22.752932934741466 271.17728616554393 0.6949976888454091
22.75816048969488 274.2048372794536 0.698681209184346
22.763388044648295 276.659396126721 0.7027731717735438
22.76861559960171 277.2912410609468 0.7047871284277524
22.773843154555124 278.57994876079164 0.7063693109458645
22.779070709508538 276.1229682583646 0.702744655771328
22.784298264461952 273.56014624449074 0.6989118797730172
22.789525819415367 272.89264246688157 0.6988151845504803
22.79475337436878 274.1397908606442 0.7014160025313468
22.799980929322196 278.22426037708226 0.7059784625887192
22.80520848427561 279.9294139935388 0.7069944382343212
22.810436039229025 281.837544575765 0.7079322115080122
22.81566359418244 279.65605208037664 0.7058445816846113
22.820891149135853 281.95959157743096 0.7094493232822934
22.826118704089268 280.7464830316483 0.707409838929499
22.831346259042682 282.39905618402355 0.7089239816470995
22.836573813996097 281.4562285373839 0.706390794624985
22.84180136894951 286.18811044388093 0.7127495811062153
22.847028923902926 287.908372734347 0.7149994012742523
22.85225647885634 287.60755805191496 0.7147783774665141
22.857484033809754 286.4612355945249 0.7139660991824573
22.86271158876317 286.62112257599904 0.7142831043394603
22.867939143716583 290.53649894388747 0.7190116684603753
22.873166698669998 291.61180767970177 0.7194045015118653
22.878394253623412 292.7396013014082 0.7199892946065691
22.883621808576827 290.583912607043 0.7170313175377103
22.88884936353024 287.50811607068135 0.7126535643211854
22.894076918483655 286.11811983728995 0.712203256819841
22.89930447343707 288.57680683616854 0.7163217436760365
22.904532028390484 292.4025483806107 0.7204294774986932
22.9097595833439 290.5090089615908 0.7179015469387293
22.914987138297313 287.6262573019584 0.7133651284240548
22.920214693250728 286.5347820349123 0.712588580764897
22.925442248204142 288.7263615156565 0.7147759958771998
22.930669803157556 288.76904630047505 0.7141599721827236
22.93589735811097 287.719428416191 0.7131280133150784
22.941124913064385 288.2544090508786 0.7138808164158346
22.9463524680178 290.8345647123657 0.7178809529227311
22.951580022971214 291.97104420912655 0.7186452193581966
22.95680757792463 289.3959148878519 0.7152759189382437
22.962035132878043 285.54828885864066 0.7117878977989217
22.967262687831457 283.1987153338802 0.7089875416284525
22.972490242784872 283.02847360613276 0.708953649336333
22.977717797738286 286.5898636031283 0.7125931440521333
22.9829453526917 286.75098260289496 0.7131965971000825
22.988172907645115 286.16857081312156 0.711911139267868
22.99340046259853 282.2490270432237 0.7070195797500218
22.998628017551944 280.6294641882824 0.7048681697871975
23.00385557250536 280.1651822968161 0.7051731465987858
23.009083127458773 281.6179014891509 0.706945043236982
23.014310682412187 281.4446655937612 0.7078690309627548
23.0195382373656 284.7086513035072 0.7119113937560995
23.024765792319016 285.1007584244382 0.7109342744231019
23.02999334727243 287.9450009880359 0.7136295562447379
23.035220902225845 287.27793578500484 0.7118058004095773
23.04044845717926 286.4864371578528 0.7121834399572906
23.045676012132674 282.18145605441936 0.7064117976997157
23.05090356708609 278.756748796813 0.7032158590253038
23.056131122039503 280.51174104493026 0.704468013892026
23.061358676992917 284.6184321262185 0.7095929411479672
23.06658623194633 284.0257925924183 0.7088342454190036
23.071813786899746 278.97048622542627 0.7020635189835379
23.07704134185316 277.7824530480449 0.7019462807454998
23.082268896806575 277.6522034489743 0.7015207560887964
23.08749645175999 280.51989632841816 0.7047376198901993
23.092724006713404 277.9107727255744 0.7012766210260276
23.097951561666818 279.72428369676845 0.7032333224695259
23.103179116620232 279.0866876384053 0.7033154574523738
23.108406671573647 278.49897029073065 0.702325388848738
23.11363422652706 276.34824805885665 0.6998650515123966
23.118861781480476 276.14665135686636 0.6994800079052724
23.12408933643389 274.84176389592426 0.6973172950586219
23.129316891387305 277.39646311809776 0.7003311782853456
23.13454444634072 279.83334426075794 0.703826907857193
23.139772001294133 280.62422975524544 0.7048345550611655
23.144999556247548 278.38884189254566 0.7021587267554903
23.150227111200962 279.60689363874695 0.7026892659634693
23.155454666154377 280.50694286853366 0.7033172255560937
23.16068222110779 279.408295356765 0.7020431855883266
23.165909776061206 276.95295849302727 0.6994380070072742
23.17113733101462 278.4537445113747 0.7019109561934785
23.176364885968034 281.72666073492076 0.704991669952744
23.18159244092145 279.79023439617333 0.7025730740136094
23.186819995874863 276.4420348553617 0.6969321544309034
23.192047550828278 275.42487579819857 0.6973704800861493
23.197275105781692 277.2399272826973 0.6999832927686521
23.202502660735107 276.6475821771228 0.7003167196493814
23.20773021568852 277.2353012829261 0.7006254019186344
23.212957770641935 277.7851199892834 0.7021748032425
23.21818532559535 277.2176055023619 0.7007421748550569
23.223412880548764 277.53497700315864 0.7003496646130704
23.22864043550218 277.2926588627631 0.6988220559644152
23.233867990455593 278.75780441614467 0.7008003669885015
23.239095545409008 279.3487600953335 0.7010379812995673
23.244323100362422 282.24288474157373 0.7045581558603089
23.249550655315836 281.54899582454493 0.7051390615602129
23.25477821026925 276.72898164983286 0.6998746041061228
23.260005765222665 275.46790493982 0.6995748558989612
23.26523332017608 278.062640640272 0.7007473521660946
23.270460875129494 281.66244556329866 0.7040472423753288
23.27568843008291 281.5304465846921 0.7025119238567926
23.280915985036323 280.5946581657082 0.7023308014837164
23.286143539989737 279.4438100166083 0.7028950694726167
23.291371094943152 280.25935108159143 0.7044085817526864
23.296598649896566 280.2571311589995 0.7040211482826341
23.30182620484998 280.48036738011257 0.7036610741389366
23.307053759803395 276.7762456869109 0.6978450330733917
23.31228131475681 278.4115842671143 0.7004805405510962
23.317508869710224 279.3041739609897 0.7002775150145815
23.32273642466364 281.4549721932359 0.7032699121655893
23.327963979617053 281.79581299931476 0.7031721517790465
23.333191534570467 280.3845043340784 0.7001507456913469
23.33841908952388 279.2863854177597 0.6993055351420834
23.343646644477296 279.1167184884317 0.6999543141271821
23.34887419943071 277.17821468780824 0.6981295913828984
23.354101754384125 276.59184618758457 0.6973063105268407
23.35932930933754 277.84415455062253 0.6982049290097715
23.364556864290954 282.4908581594839 0.7042311430166832
23.369784419244368 285.0249624796571 0.7067061989666106
23.375011974197783 282.43549039845465 0.7032246108738315
23.380239529151197 278.5496636148342 0.6981604601886552
23.38546708410461 276.9110395363177 0.6967101430940076
23.390694639058026 284.55055401221443 0.7060659190411481
23.39592219401144 290.3853685391742 0.7125756883562173
23.401149748964855 288.67093132648455 0.7106193608842484
23.40637730391827 282.5710409726912 0.703677876818622
23.411604858871684 277.74961154645445 0.6979963296865639
23.416832413825098 278.06143042259197 0.6979727872894851
23.422059968778512 279.90040948667325 0.6997712485134767
23.427287523731927 280.64053113781415 0.7017055347367276
23.43251507868534 280.3931119958072 0.7014340067497852
23.437742633638756 281.9520284921464 0.7030380590866979
23.44297018859217 284.93233176314635 0.7066729742838945
23.448197743545585 288.1079305230196 0.7104676256770074
23.453425298499 289.0907187521255 0.7117588644307677
23.458652853452413 287.6727295454618 0.7103819833507622
23.463880408405828 288.103390655721 0.7099934808748861
23.469107963359242 285.38777839497027 0.7070870022433612
23.474335518312657 288.6545779825633 0.7103428348062225
23.47956307326607 289.671545869828 0.7109702442884671
23.484790628219486 290.93543070139043 0.71197478546912
23.4900181831729 291.13074995957476 0.7115355698744069
23.495245738126314 295.07047124933814 0.7179617588628162
23.50047329307973 295.2118499320302 0.719069354780619
23.505700848033143 294.14390405293966 0.718182462624814
23.510928402986558 292.40325492502694 0.7153976277731537
23.516155957939972 290.52356741862997 0.7128851109451431
23.521383512893387 288.83381172384776 0.710546680694163
23.5266110678468 286.89769141658024 0.7070898419973916
23.531838622800215 288.325740496301 0.7083344978890035
23.53706617775363 290.3754056999081 0.7108263265537111
23.542293732707044 293.2033517924817 0.7141509526478743
23.54752128766046 296.72254327949213 0.7176487050453131
23.552748842613873 297.6482267304497 0.7181621694498328
23.557976397567288 298.2050519152958 0.7185094289005458
23.563203952520702 295.57946142431115 0.7142226461430629
23.568431507474116 294.016666326069 0.7118481352234631
23.57365906242753 293.1105953060927 0.7108303755328603
23.578886617380945 288.57489896214014 0.7051686206727008
23.58411417233436 288.2668782109206 0.7044289440975854
23.589341727287774 289.5559292412481 0.7057332853141555
23.59456928224119 292.8002751644553 0.7097954848582612
23.599796837194603 291.9555720529833 0.708649344907827
23.605024392148017 291.772470286933 0.7086357177797766
23.610251947101432 290.9458537708012 0.7076532213280163
23.615479502054846 292.4729203599821 0.7089469821165312
23.62070705700826 292.46699005392793 0.707829155512139
23.625934611961675 291.1724757380282 0.7052869124531426
23.63116216691509 292.07609991581376 0.7071938328074956
23.636389721868504 291.3205167436951 0.7061674998347832
23.64161727682192 291.00044698451296 0.7054454338096059
23.646844831775333 288.569774208275 0.7012042420458837
23.652072386728747 288.9686932178278 0.7017919790711792
23.65729994168216 289.584459726892 0.7029804862610215
23.662527496635576 290.2173265115298 0.703975637069068
23.66775505158899 290.0511519600341 0.7039073772182932
23.672982606542405 290.5535129221267 0.7036211528100844
23.67821016149582 291.13129272212996 0.7037716493786198
23.683437716449234 290.0463705069309 0.7021758598493384
23.688665271402648 288.3258451227471 0.7004227870299773
23.693892826356063 288.6771672044099 0.7002074452085297
23.699120381309477 286.4210153806008 0.6967309572837785
23.70434793626289 287.671742521228 0.6975013863233673
23.709575491216306 286.9874814976373 0.6960450665887716
23.71480304616972 288.51905701170546 0.6976485374513335
23.720030601123135 290.11211738707027 0.6992384527796885
23.72525815607655 291.2770238475241 0.7015009526344618
23.730485711029964 293.5461414802463 0.705212981043291
23.735713265983378 293.1892951642496 0.7047174785474917
23.740940820936792 291.1716049308604 0.7014313378397102
23.746168375890207 291.78693824111036 0.7017849684014571
23.75139593084362 291.0592671180121 0.7000013601639969
23.756623485797036 290.31264568914355 0.6998963248356131
23.76185104075045 287.43270807458595 0.6950962041548625
23.767078595703865 287.57697552919046 0.6965001379261043
23.77230615065728 288.6776661634187 0.6974616527511239
23.777533705610693 289.0500208499514 0.6980451634656567
23.782761260564108 290.81547210007045 0.6991116767670389
23.787988815517522 295.5495303124167 0.703999077428473
23.793216370470937 295.3861201350996 0.7038539241245353
23.79844392542435 293.6046439495759 0.7023443610145369
23.803671480377766 289.6409398115856 0.6966071469637218
23.80889903533118 289.82249239035116 0.696234794180969
23.814126590284594 290.48969639920904 0.6964307013245209
23.81935414523801 292.78210702025183 0.6989672817396376
23.824581700191423 292.9300802372631 0.6981496153752567
23.829809255144838 292.5186758196151 0.6972823460275656
23.835036810098252 291.70400163788736 0.6965872195271421
23.840264365051667 291.1725448051444 0.696257110938279
23.84549192000508 291.44333852544275 0.6963062897513936
23.850719474958495 293.602914180558 0.6975570615684964
23.85594702991191 291.96849273053164 0.695714956119806
23.861174584865324 292.38445079579316 0.6961127497018655
23.86640213981874 291.5081309277318 0.6951152521423037
23.871629694772153 292.54363443258217 0.6959787943707958
23.876857249725568 290.9325402158323 0.6940680243681082
23.882084804678982 291.89672459595585 0.69447254288021
23.887312359632396 292.7264411304229 0.6951460403358921
23.89253991458581 295.647976785176 0.6973863725519961
23.897767469539225 294.61464474597614 0.6965282951372969
23.90299502449264 290.9442731740604 0.6920956505574358
23.908222579446054 288.08553978477863 0.6890542256071296
23.91345013439947 287.619384960909 0.6880486509592625
23.918677689352883 289.28490278714025 0.689764398031967
23.923905244306297 288.68209319647644 0.6891093561906224
23.929132799259712 290.49799871275576 0.6910050366774932
23.934360354213126 291.5509300908451 0.69282732713031
23.93958790916654 295.78184456532784 0.6977179538146782
23.944815464119955 294.45902989602763 0.6966368513980206
23.95004301907337 294.5841106694227 0.6966189749730821
23.955270574026784 292.1247112118558 0.6935163245768683
23.9604981289802 291.26897320321336 0.6928663354886946
23.965725683933613 290.4782196069308 0.6919208727367238
23.970953238887027 288.628560196532 0.6893822842850045
23.97618079384044 287.723505560216 0.6885270506559774
23.981408348793856 287.4044712378402 0.6871290490342195
23.98663590374727 288.50516737258715 0.6886420475316829
23.991863458700685 291.5915896176986 0.6928571963754748
23.9970910136541 291.8425578321629 0.6939837510163611
24.002318568607514 289.8696586391593 0.6921559494068261
24.007546123560928 288.6118594006551 0.6906668469171401
24.012773678514343 288.0786385805014 0.6904931226119155
24.018001233467757 290.08198678294343 0.6923163935812217
24.02322878842117 291.21594191506347 0.6926451379072265
24.028456343374586 291.21056230099305 0.6917902224949818
24.033683898328 292.08541244884276 0.6925137038804473
24.038911453281415 291.3710516485775 0.6929936716160927
24.04413900823483 292.34085782709616 0.6946065081323294
24.049366563188244 290.68394116201904 0.6931362716530559
24.054594118141658 288.7789937693008 0.6913199699397152
24.059821673095072 287.3946422782115 0.6905462420801257
24.065049228048487 285.9802841742799 0.689227209707806
24.0702767830019 286.93858730622935 0.7032715549579426
24.075504337955316 291.4027602757074 0.7161917978897714
24.08073189290873 294.8779634364738 0.7255022441773573
24.085959447862145 293.7693651975405 0.7295811758095239
24.09118700281556 291.7453234977653 0.7323230307701956
24.096414557768973 290.3407313381337 0.7353952849340877
24.101642112722388 291.3237790714389 0.7393417770169212
24.106869667675802 292.1040240161073 0.7441672550859881
24.112097222629217 288.5454345731535 0.7439428411051038
24.11732477758263 288.74603709536706 0.7481011161779026
24.122552332536046 287.91321480416383 0.7501152237477311
24.12777988748946 291.50940323036275 0.7578794094879031
24.133007442442874 289.58307152656255 0.759026648561021
24.13823499739629 289.6779885500912 0.7627200510753507
24.143462552349703 288.1119865639826 0.7648706329463228
24.148690107303118 289.21174935755766 0.769903888827006
24.153917662256532 289.8767575983881 0.7735966042848895
24.159145217209947 289.27931348257937 0.7737947095240776
24.16437277216336 290.1347281239283 0.7780256503146715
24.169600327116775 290.66336971138105 0.7815586563314828
24.17482788207019 288.99639098444726 0.7825916605595489
24.180055437023604 289.76523528916454 0.7848972830723682
24.18528299197702 288.54672058515484 0.785901008646348
24.190510546930433 290.6591682005971 0.7913856825716731
24.195738101883848 289.5232341438019 0.793286400173107
24.200965656837262 289.92942704327265 0.7972165593682311
24.206193211790676 289.67484349447784 0.7991487022439692
24.21142076674409 288.96971146643534 0.8003100539079296
24.216648321697505 288.62098122633415 0.8007503185970438
24.22187587665092 289.15776067389913 0.8039339970214423
24.227103431604334 290.901682212375 0.8092676247931638
24.23233098655775 289.903138540735 0.8110267102366194
24.237558541511163 292.93510233849145 0.8181256364240761
24.242786096464577 292.83373468775085 0.8193424353502266
24.248013651417992 295.12792005265607 0.8253043399135042
24.253241206371406 290.9465150981007 0.8217711555117224
24.25846876132482 291.0819725075838 0.8247030678893114
24.263696316278235 290.12269062271537 0.8244526608595383
24.26892387123165 290.6045863340163 0.8269009805305797
24.274151426185064 290.2151313344978 0.8273969323027398
24.27937898113848 291.90016053967076 0.831244209738486
24.284606536091893 292.94338070186393 0.8333144778020842
24.289834091045307 293.3799687497378 0.8367861621116601
24.29506164599872 289.8574095775506 0.8358538822798313
24.300289200952136 291.55227537223004 0.842308474215544
24.30551675590555 289.30986699241953 0.8423804181409316
24.310744310858965 289.22112750806184 0.8427976129791108
24.31597186581238 286.7211055317601 0.8405484500262338
24.321199420765794 287.52059000896423 0.8429937629704976
24.326426975719208 289.29408225770874 0.8478246345442909
24.331654530672623 290.31320175488355 0.8505055481824488
24.336882085626037 291.56949017531747 0.8521736098172655
24.34210964057945 292.3857814459141 0.854295626814591
24.347337195532866 292.64626877338304 0.8580487617476902
24.35256475048628 288.7682014738163 0.8555069314523401
24.357792305439695 288.4077022568899 0.858260233604939
24.36301986039311 289.37947658604963 0.8615159121829382
24.368247415346524 292.38955629880314 0.8682217911696963
24.373474970299938 292.9539020685965 0.8706105872118399
24.378702525253352 290.8523433744324 0.8686545890119663
24.383930080206767 291.91350525113603 0.8717289580745188
24.38915763516018 293.37781880937564 0.875696704768131
24.394385190113596 297.4711339074717 0.8849751742494595
24.39961274506701 295.4032145204857 0.8848059192183411
24.404840300020425 294.1492530755083 0.8848664498805557
24.41006785497384 294.1232351858888 0.8868857031160974
24.415295409927253 294.497738045493 0.8898544493622375
24.420522964880668 290.5319047416357 0.8872460761245826
24.425750519834082 288.89169595561265 0.8869271526629596
24.430978074787497 288.2302943251683 0.8875505099244094
24.43620562974091 294.52851815295975 0.898383694579255
24.441433184694326 297.49779425568676 0.9049649191691949
24.44666073964774 299.66952443453545 0.9110740516893036
24.451888294601154 300.4835865346631 0.9149910149996828
24.45711584955457 298.25287475778424 0.9139321940552206
24.462343404507983 296.9386930475862 0.9131825870838123
24.467570959461398 294.2397151712611 0.9122371053097007
24.472798514414812 295.91944455723404 0.9171976300136561
24.478026069368227 295.4900457545814 0.9206240925497842
24.48325362432164 292.97422070697843 0.9182651582381487
24.488481179275055 291.4590152827181 0.9170080215293364
24.49370873422847 291.4845915921276 0.9174354702341992
24.498936289181884 294.48455184291606 0.9236155358158327
24.5041638441353 295.18195680746953 0.9264973636589683
24.509391399088713 295.10272249848776 0.9286825818192259
24.514618954042128 291.97239344285595 0.9271736310879715
24.519846508995542 293.1110988777107 0.9324983559361466
24.525074063948956 293.2231729023992 0.9353072189191074
24.53030161890237 294.87994044606074 0.9399322840387258
24.535529173855785 293.471680960715 0.9416288222194051
24.5407567288092 293.17963169269126 0.9445354567419584
24.545984283762614 295.96252864965135 0.9539637568424051
24.55121183871603 297.8675278753383 0.9585072938750633
24.556439393669443 299.7681567543215 0.9635104390567495
24.561666948622857 304.0782922176141 0.9702355054511848
24.566894503576272 302.5813389751528 0.968623387079534
24.572122058529686 297.5678969846625 0.9635587380733196
24.5773496134831 295.21423234097574 0.9624785664838983
24.582577168436515 294.83252971525013 0.962749621051001
24.58780472338993 300.20288483843314 0.9716469005395734
24.593032278343344 304.7925417952948 0.9804653804129214
24.59825983329676 309.81677462569144 0.9915599118322453
24.603487388250173 309.99139546988835 0.9955791905892336
24.608714943203587 306.18158122000926 0.9913658201980794
24.613942498157 302.75642784567304 0.9877842027508044
24.619170053110416 301.59068647616294 0.9879790702652945
24.62439760806383 298.10936914944904 0.9865930277234551
24.629625163017245 294.3863576912293 0.9837634205665904
24.63485271797066 293.32906417775155 0.9845999538126596
24.640080272924074 290.77145774637097 0.9813074786678369
24.645307827877488 296.6629742754005 0.9937977823038616
24.650535382830903 294.46367674907293 0.9942772700659609
24.655762937784317 295.56384971000574 0.9986641722290879
24.66099049273773 296.53827746565116 1.0036926532516677
24.666218047691146 299.3642225835249 1.0092432655703008
24.67144560264456 302.2596352218876 1.0171161499220096
24.676673157597975 298.3160600010971 1.0125604440461178
24.68190071255139 295.91863525593976 1.0118519117990805
24.687128267504804 293.5388511204714 1.0110405274115633
24.692355822458218 296.14309933143556 1.017943015273059
24.697583377411632 295.9472739181347 1.0198998248270004
24.702810932365047 294.25843376883887 1.0189256960752944
24.70803848731846 291.23038726720847 1.016572097225799
24.713266042271876 288.0019216232189 1.0152371118296326
24.71849359722529 293.5729140766445 1.0269533560767845
24.723721152178705 295.10969315113124 1.031601086902393
24.72894870713212 296.87803188172796 1.036895357047242
24.734176262085533 292.7500807403941 1.0329804583425712
24.739403817038948 293.08836500541713 1.037908420491141
24.744631371992362 291.7250161166993 1.03869341405079
24.749858926945777 295.37232582369325 1.0478207172070488
24.75508648189919 292.122589804091 1.0463479099112025
24.760314036852606 296.10736641371346 1.0544358495582131
24.76554159180602 294.02616716671974 1.0535286272059283
24.770769146759434 292.30972056225977 1.0506265909530312
24.77599670171285 287.9618307812377 1.045695973210595
24.781224256666263 290.14026234440746 1.0515353699448695
24.786451811619678 292.41301620833457 1.0576419335075318
24.791679366573092 291.66206279094223 1.0584210688827982
24.796906921526507 288.1946007673699 1.0539397929932868
24.80213447647992 288.2212574948404 1.0589021749443814
24.807362031433335 287.2305053421923 1.060838451994789
24.81258958638675 286.6248690525243 1.0638971359790335
24.817817141340164 286.53299514239376 1.0657785887854108
24.82304469629358 288.72667311685547 1.0737610942708045
24.828272251246993 292.40094776220303 1.0835622948359342
24.833499806200408 289.34422101042406 1.0788024862192649
24.838727361153822 288.19270439810117 1.0788247823074957
24.843954916107236 284.7706154310705 1.073303749113442
24.84918247106065 289.13480048674484 1.0843027254637385
24.854410026014065 293.0161895231206 1.0930302016549793
24.85963758096748 295.05964273509915 1.1005574939312133
24.864865135920894 293.3609847998546 1.1008813834160753
24.87009269087431 290.0170836653428 1.096930517028631
24.875320245827723 293.7120446722851 1.106234161353725
24.880547800781137 297.6929687575276 1.117677856283108
24.885775355734552 302.41777339285323 1.1305125317911788
24.891002910687966 299.865843016859 1.1294738071003376
24.89623046564138 298.7275837108408 1.1313608214956463
24.901458020594795 296.9976236872405 1.13305872676633
24.90668557554821 298.71241176791693 1.1388359312333165
24.911913130501624 298.4278285230191 1.1407416692320904
24.91714068545504 299.8313327478255 1.1439375448174007
24.922368240408453 297.21228905540426 1.1434102383181723
24.927595795361867 298.21632282048233 1.1484691716451148
24.93282335031528 297.45463664995714 1.1530179376566145
24.938050905268696 297.0309614575856 1.1536597763252963
24.94327846022211 295.47575982036375 1.1538380659572571
24.948506015175525 292.72557388870615 1.1482512596549657
24.95373357012894 293.95686911812135 1.153633143653658
24.958961125082354 293.15962038735677 1.1540845935883417
24.964188680035768 292.4047549723735 1.1543934702458085
24.969416234989183 290.6651894500721 1.1552535032535256
24.974643789942597 292.67451458839315 1.1633183869410382
24.97987134489601 295.5422596374852 1.172291982179156
24.985098899849426 298.2281473881911 1.1794790581288948
24.99032645480284 298.95808754981175 1.1818287122973206
24.995554009756255 299.1852230063754 1.185454092068273
25.00078156470967 300.9927645535907 1.193022738246862
25.006009119663084 301.1611431359186 1.1991840539637597
25.011236674616498 300.77337158031963 1.20301816883428
25.016464229569912 303.5243164514272 1.2140891609136761
25.021691784523327 302.4406700891385 1.2159862668259478
25.02691933947674 302.3616079718414 1.2190266650303432
25.032146894430156 295.774904627351 1.2078659614498781
25.03737444938357 297.2006577408806 1.213891525024839
25.042602004336985 301.4926335210155 1.2278352814581117
25.0478295592904 307.8564959645051 1.244778241150343
25.053057114243813 310.6706152407198 1.2532057047385612
25.058284669197228 309.3842894073794 1.2541949988367256
25.063512224150642 306.7681025646218 1.2558472186978544
25.068739779104057 307.4180660731528 1.2630983894532188
25.07396733405747 305.6241742482172 1.2643433080761153
25.079194889010886 303.59435952968715 1.2638606822724268
25.0844224439643 298.9184625704731 1.2567148822520833
25.089649998917714 296.770792195432 1.2561036397789558
25.09487755387113 297.4174430781038 1.2587385978520536
25.100105108824543 299.89906914483186 1.2693956522836944
25.105332663777958 303.20820988098137 1.282266622709003
25.110560218731372 307.42784226816093 1.2958034594076584
25.115787773684787 308.46184140812596 1.300521614572335
25.1210153286382 304.5957812463901 1.2921159271824405
25.126242883591615 300.9718241042875 1.2882855691093964
25.13147043854503 300.7759087781909 1.2927909882597968
25.136697993498444 300.74071360080904 1.297870244424166
25.14192554845186 301.47305993158324 1.3018426182195555
25.147153103405273 299.8588318385168 1.3028379490207753
25.152380658358688 302.07525133591156 1.3109926535397636
25.157608213312102 306.65895294520953 1.3256753523460858
25.162835768265516 310.4194756749054 1.3395416947735888
25.16806332321893 310.3241429693129 1.3444079146397094
25.173290878172345 305.7023488211126 1.3398723245842936
25.17851843312576 299.76027379025794 1.3302752976612475
25.183745988079174 300.7365151620796 1.3349506315996638
25.18897354303259 302.8882897212117 1.3422198118399724
25.194201097986003 306.5490929091353 1.3527219426376444
25.199428652939417 302.0718764374841 1.348912858978995
25.204656207892832 298.43116294461566 1.3459199771712753
25.209883762846246 297.18198104188684 1.350220866779956
25.21511131779966 298.61002142348093 1.358110027660425
25.220338872753075 302.1935475713536 1.3716091524037546
25.22556642770649 301.9591369473613 1.3756230015849966
25.230793982659904 299.5885113139873 1.3740120518113978
25.23602153761332 299.6044367158501 1.378974735817943
25.241249092566733 297.50350012179274 1.379176603149569
25.246476647520147 303.28785922585547 1.3966247351084407
25.25170420247356 307.7298591945092 1.411991449836194
25.256931757426976 314.097076275248 1.4357538348534777
25.26215931238039 316.5923827380709 1.4453122296735301
25.267386867333805 312.07864683571614 1.4407159159132337
25.27261442228722 308.8236685091797 1.4344113911058343
25.277841977240634 312.37572549115447 1.4488072524600124
25.283069532194048 313.78806912341395 1.4567237900838872
25.288297087147463 321.21451816113427 1.4794413344127915
25.293524642100877 317.98603623916046 1.4782729183115098
25.29875219705429 317.07909145503544 1.483143124965671
25.303979752007706 315.5296341574587 1.4838955052463783
25.30920730696112 311.14153376198607 1.4813561896170833
25.314434861914535 314.09055189773585 1.4928516857721006
25.31966241686795 312.2553241599391 1.497688973742183
25.324889971821364 312.33169415775416 1.5032746124355498
25.330117526774778 309.8011506631166 1.5029346766618792
25.335345081728192 310.73606519447776 1.5099170507545279
25.340572636681607 314.5974428083741 1.5227897826322794
25.34580019163502 322.4252872884521 1.548265569214502
25.351027746588436 321.4168912069807 1.550860059098762
25.35625530154185 318.5074003196918 1.5523933888989958
25.361482856495265 311.5891412536213 1.5429711969498565
25.36671041144868 311.1462412307505 1.5540012744935723
25.371937966402093 318.30221995828555 1.5789490408484084
25.377165521355508 325.1704135871588 1.6064768977922306
25.382393076308922 328.2439059235127 1.6193006256576508
25.387620631262337 320.47717945990587 1.6064139877477042
25.39284818621575 310.56815868427185 1.585833429578369
25.398075741169166 306.01569306166414 1.5773116283765314
25.40330329612258 309.4439932095656 1.5925767662458188
25.408530851075994 313.4187505758075 1.6030627994718816
25.41375840602941 316.643288962559 1.6193268209318967
25.418985960982823 309.4078063092792 1.6041485157589728
25.424213515936238 306.17736792063226 1.607822317170803
25.429441070889652 300.65238686328064 1.6006523085924516
25.434668625843067 303.28380541446074 1.6161333006406695
25.43989618079648 309.00958400154633 1.6371829321390905
25.445123735749895 315.67115140308255 1.6628989139310362
25.45035129070331 319.83184782092314 1.6807653209904045
25.455578845656724 321.87812328948576 1.694500850842049
25.46080640061014 319.88212256117924 1.6970616261821336
25.466033955563553 320.01284597515513 1.7039269558755819
25.471261510516968 320.83649978598163 1.713289402598842
25.476489065470382 321.54561388123943 1.7261560965538316
25.481716620423796 318.910951881173 1.736090970215954
25.48694417537721 316.8131773468062 1.7391200788685368
25.492171730330625 314.93228576428226 1.7383448222623101
25.49739928528404 313.29890902933755 1.7381369730678822
25.502626840237454 309.7334012920112 1.7366059535731586
25.50785439519087 305.9943287796322 1.7337670179462088
25.513081950144283 308.9662792184945 1.748848149567571
25.518309505097697 310.7688091820709 1.7675414927260737
25.523537060051112 313.6407394113441 1.7860064413157268
25.528764615004526 316.4201130123853 1.8070708227385692
25.53399216995794 317.29006650758123 1.8105961901768002
25.539219724911355 321.48621092788875 1.8340993339381515
25.54444727986477 324.00069038927757 1.848782286332736
25.549674834818184 322.4304091228845 1.859646306164909
25.5549023897716 320.78620664620746 1.8629879259707909
25.560129944725013 320.3488140550853 1.8791122328120746
25.565357499678427 323.9873704434025 1.8976739017016997
25.57058505463184 322.2746835351936 1.9022980691933717
25.575812609585256 321.1321925149662 1.9012557927445104
25.58104016453867 316.0944396656131 1.8942631935297711
25.586267719492085 313.62831936732454 1.9044294142073797
25.5914952744455 313.5636283939586 1.9143532109521912
25.596722829398914 316.9414708590724 1.9386926832011844
25.601950384352328 321.67134100593603 1.95837291405844
25.607177939305743 322.59031386010327 1.9775685411627937
25.612405494259157 323.93705885451556 1.990724054261155
25.61763304921257 324.91368112183227 2.00773141812931
25.622860604165986 330.9813810929246 2.0341532215332285
25.6280881591194 327.3672903658931 2.0370689985275288
25.633315714072815 325.75388784296655 2.0471245195025816
25.63854326902623 312.3676435341148 2.023457242942262
25.643770823979644 309.43003682411205 2.0349832636804877
25.648998378933058 312.265013814914 2.057897856756964
25.654225933886472 319.5879595983339 2.1003852111012944
25.659453488839887 325.34246078236407 2.1296159974266344
25.6646810437933 326.41636349578783 2.1511210988829004
25.669908598746716 324.3541559103506 2.1570671036274693
25.67513615370013 321.474250216989 2.158672146897501
25.680363708653545 312.29875631578346 2.147896939878054
25.68559126360696 311.40864632439104 2.156266444582053
25.690818818560373 308.5477663272182 2.16519207246531
25.696046373513788 310.17577533546034 2.1795823580572202
25.701273928467202 305.70326944053653 2.1782698464667423
25.706501483420617 310.27147664212595 2.2049263596567776
25.71172903837403 315.0779030989049 2.242094119892533
25.716956593327446 316.99204797721416 2.2641108547249504
25.72218414828086 311.3387469384233 2.2669752887028825
25.727411703234274 310.3639814176796 2.277497460830948
25.73263925818769 310.75762125535306 2.3107123415965916
25.737866813141103 299.8950157814856 2.2955549152719654
25.743094368094518 297.11010330899774 2.309624107117338
25.748321923047932 291.51469144111314 2.2987854839906205
25.753549478001347 304.9460982346661 2.3672002574808353
25.75877703295476 307.48466444651865 2.398374133121452
25.764004587908175 309.2617931295412 2.4357763197679305
25.76923214286159 309.92562854617046 2.4668092978963228
25.774459697815004 306.35226456169727 2.476797315552432
25.77968725276842 313.7487383854285 2.531105407194024
25.784914807721833 306.33809204550454 2.5114838670613584
25.790142362675248 316.2313945185741 2.5769174871210647
25.795369917628662 311.15392451359037 2.574933258770125
25.800597472582076 325.69885262792786 2.673267632071798
25.80582502753549 322.57408863844773 2.6887267626279754
25.811052582488905 321.65795174345374 2.7212139613881385
25.81628013744232 315.8893527615067 2.7435532003736256
25.821507692395734 311.4192696975064 2.758374794192257
25.82673524734915 318.97252916614684 2.8452532258429724
25.831962802302563 319.66737196000037 2.872742685535811
25.837190357255977 315.3115281093097 2.8933109645242254
25.84241791220939 306.7173413654755 2.872205043295057
25.847645467162806 310.6279243163997 2.9139304957311745
25.85287302211622 310.5203251374697 2.9518639400970903
25.858100577069635 318.9543644825023 3.0482740341536423
25.86332813202305 306.43640942492186 3.023496031482451
25.868555686976464 314.05081286632026 3.1019830405554036
25.87378324192988 308.6978757321354 3.0974086650129746
25.879010796883293 306.90328670592953 3.140048647135276
25.884238351836707 305.72324172185864 3.190569298316385
25.88946590679012 297.5980581384144 3.2093743006310986
25.894693461743536 324.9009016283626 3.4166671870363112
25.89992101669695 326.14882429536027 3.471056419161341
25.905148571650365 330.1538207047049 3.5501657347610043
25.91037612660378 312.8725828011768 3.5115747038051124
25.915603681557194 308.8323798131704 3.5671041998644326
25.920831236510608 301.76749609194826 3.5877957175076842
25.926058791464023 305.13191683658425 3.694921151621954
25.931286346417437 306.491699028297 3.7741942002224675
25.93651390137085 322.5413399103541 3.973234337194306
25.941741456324266 325.13039790673986 4.0783981768718
25.94696901127768 312.90634733353625 4.105919398129502
25.952196566231095 314.65731407220943 4.25051902763146
25.95742412118451 312.9253744243783 4.3724361616968395
25.962651676137924 332.34904474872235 4.615634321860882
25.967879231091338 322.7647466863918 4.608666947084166
25.973106786044752 321.6496622390254 4.643659078636441
25.978334340998167 313.5889210754122 4.685411967335103
25.98356189595158 302.40006610291874 4.714137975605432
25.988789450904996 295.7320543364102 4.729869109587245
25.99401700585841 308.4944932815468 4.933506227459195
25.999244560811825 323.05500981370375 5.126383184960314
26.00447211576524 339.4970112324091 5.398441885962715
26.009699670718653 322.30243160646165 5.3281140886163785
26.014927225672068 304.93499961398277 5.255544091241131
26.020154780625482 292.2979752471583 5.236338392158918
26.025382335578897 273.1708877450634 5.196050946332789
26.03060989053231 264.3605777638685 5.224420610329843
26.035837445485726 281.7652014001085 5.535077922232779
26.04106500043914 317.8927982171244 6.040668289741754
26.046292555392554 340.4127786073888 6.413066056795953
26.05152011034597 334.6113027936943 6.575276852649669
26.056747665299383 300.46171898786406 6.390010352205877
26.061975220252798 291.7361739213673 6.565277488600387
26.067202775206212 241.4600668307622 6.122689048984107
26.072430330159627 232.25666960147922 6.328880413129136
26.07765788511304 222.73478092020608 6.379752043423239
26.082885440066455 250.40057409943063 7.16147409606255
26.08811299501987 281.12616201597393 7.90006622405707
26.093340549973284 279.41430481186455 8.391575809212565
26.0985681049267 291.2208860727285 9.073064627144607
26.103795659880113 270.85318008836475 9.416382506763442
26.109023214833528 262.7178857391585 10.106538441394548
26.114250769786942 203.8406996099584 9.75374356940279
26.119478324740356 195.84300600604317 11.036914602613116
26.12470587969377 181.558403087627 12.140701979968778
26.129933434647185 190.24059576043427 17.179578234350096
26.1351609896006 120.7713908470412 19.363120391026406
