# Supplementary material for: Unraveling metal effects on CO2 uptake in pyrene-based metal-organic frameworks
Source: Nat Commun. 2025 Feb 11;16:1516. doi: 10.1038/s41467-025-56296-w (PMC11814143; doi:10.1038/s41467-025-56296-w)
Supplement: Supplementary file 3 — Source Data [file 41467_2025_56296_MOESM3_ESM.zip › SourceCode/SuppInf/FigureS5_Ga-TBAPy_InSitu_VariableT_PXRD/Data/GaTBAPy_0175p.dat]

0.002613777476707968 25.22804643353216 5.543669457431029
0.007841332430123905 21.71752693164869 4.547206364826365
0.01306888738353984 20.35657694682372 3.9317738098193735
0.018296442336955775 15.843822252865296 2.7629568534414886
0.02352399729037171 13.541955001790157 2.3662815979014638
0.028751552243787646 13.828029176127918 2.2565040121903097
0.03397910719720358 16.5541754534906 2.1400308847003395
0.03920666215061952 17.866727729811398 2.1090058585026603
0.04443421710403546 19.452410203832034 2.0957000962771324
0.0496617720574514 20.814515934906517 2.067454357636407
0.054889327010867336 20.128050426619023 2.0525087980997534
0.060116881964283275 20.238655917079935 2.036960078686132
0.06534443691769921 17.551633286531025 1.932321703445678
0.07057199187111515 15.725322666787338 1.7470759798821676
0.07579954682453109 15.667823943966914 1.7316339295210166
0.08102710177794703 19.69249880348429 1.7524435479032392
0.08625465673136297 21.20554924458173 1.8316072328102513
0.09148221168477891 22.44099501363742 1.7115250052416702
0.09670976663819485 21.836726698283652 1.5606845773063087
0.10193732159161079 20.069210439298217 1.4452180777307904
0.10716487654502672 18.377339728164173 1.3746205922846308
0.11239243149844266 18.091575414764353 1.326289625341025
0.1176199864518586 18.06762805390776 1.3475201071236742
0.12284754140527454 19.713496027310256 1.3951896630547196
0.12807509635869047 20.183483913218918 1.3531632928961455
0.1333026513121064 19.32869992759589 1.3386883272551822
0.13853020626552232 19.206999837120907 1.3006697696878202
0.14375776121893824 19.606387909812 1.2981583402246142
0.14898531617235417 18.692933477793886 1.2690425455684087
0.1542128711257701 19.602756989879598 1.288963839779215
0.15944042607918602 21.734814197381567 1.3242449987360783
0.16466798103260194 20.436359586787766 1.2359669878221828
0.16989553598601786 19.13226137768581 1.1251881404569335
0.1751230909394338 17.847584472638058 1.05755540355568
0.18035064589284971 16.718970591010393 1.0077331058339227
0.18557820084626564 17.6926577652266 1.0060899361826072
0.19080575579968156 18.315315254975918 1.0102952124174378
0.1960333107530975 19.015898338621465 0.9840862990532921
0.20126086570651341 18.871475020822874 0.9650783490304323
0.20648842065992934 19.124469271051098 0.9602204290635109
0.21171597561334526 19.63859803903319 0.9798755714927098
0.2169435305667612 19.431627019237688 0.9773259594238681
0.22217108552017711 19.66740380251054 0.9781235062180249
0.22739864047359304 18.464420306670654 0.9487304378957099
0.23262619542700896 17.9229037734246 0.9198068450123938
0.2378537503804249 18.3198613038826 0.9217513355043864
0.2430813053338408 18.477477356471354 0.9042233653818316
0.24830886028725674 18.30120739349747 0.9047746304496387
0.25353641524067266 19.591487863135537 0.9360454972505118
0.2587639701940886 20.057920045084636 0.9648012592031898
0.2639915251475045 20.692231487773324 0.9909365857079742
0.26921908010092044 20.251680018596776 0.9789035898547472
0.27444663505433636 18.931025117660145 0.9225928776320349
0.2796741900077523 18.321746154308173 0.8866609788358556
0.2849017449611682 17.686834913475078 0.8559652549724783
0.29012929991458414 18.77703910484246 0.8720094414322497
0.29535685486800006 17.133674718538852 0.8247436117834723
0.300584409821416 15.46439957251347 0.7624805094282081
0.3058119647748319 14.476600036198876 0.7374283657794108
0.31103951972824784 14.769351340766113 0.7614450101930637
0.31626707468166376 16.25495966401349 0.7910308429382722
0.3214946296350797 17.06293786253487 0.803934646504691
0.3267221845884956 17.280705502341885 0.7920066018743426
0.33194973954191154 17.734598257003043 0.8066950118903944
0.33717729449532746 18.784718459478793 0.8350500382229129
0.3424048494487434 18.859802415888232 0.8490579248365868
0.3476324044021593 18.789629852874555 0.8399430106174033
0.35285995935557524 18.32554871682518 0.8095784190539206
0.35808751430899116 17.26496152557039 0.7854949319493436
0.3633150692624071 16.314032682518327 0.7634395912768298
0.368542624215823 15.116576396408206 0.7410161822107947
0.37377017916923894 14.641981788710272 0.7292275762059162
0.37899773412265486 15.539584263222327 0.7493002542131277
0.3842252890760708 17.12258373845545 0.8261699840665968
0.3894528440294867 18.2861469375598 0.8652648659332459
0.39468039898290264 19.536900454938305 0.9201493966380633
0.39990795393631856 20.812524213761158 0.9252680354468581
0.4051355088897345 21.044514503730383 0.8917736211928285
0.4103630638431504 21.923645218673794 0.8776060696469526
0.41559061879656634 20.994475687423602 0.8324847717351554
0.42081817374998226 19.800772509418685 0.8009815455624159
0.4260457287033982 18.762726658144583 0.793793407100665
0.4312732836568141 18.080527308897597 0.7906535121627589
0.43650083861023004 17.828459310108066 0.7968614531066338
0.44172839356364596 18.447015510825075 0.8015243496808644
0.4469559485170619 19.008650358233897 0.8020287286737166
0.4521835034704778 19.29828664444637 0.8134039045261107
0.45741105842389373 18.898057115683233 0.7946727296202499
0.46263861337730966 18.428623888949875 0.7886429200677934
0.4678661683307256 17.502849583674806 0.760789756384652
0.4730937232841415 17.105363638117385 0.7339333851179158
0.47832127823755743 17.082938813486578 0.720333108806942
0.48354883319097336 18.725885780697826 0.7465061672831969
0.4887763881443893 18.84486529343021 0.7429281083785241
0.4940039430978052 19.24163344619421 0.7365332971970708
0.49923149805122113 20.12561846038177 0.751900005842762
0.5044590530046371 20.79201135248225 0.8084311869371938
0.5096866079580531 20.860503515877525 0.8343292797747565
0.5149141629114691 19.446117137310853 0.8280479288600742
0.5201417178648851 18.193699747688747 0.7949596203487694
0.525369272818301 17.685802796496755 0.7487487243807419
0.530596827771717 18.066466062534364 0.7359179623528823
0.535824382725133 17.985273670891008 0.7236967362212531
0.541051937678549 17.716456438869734 0.7046326034167687
0.546279492631965 18.409548606062014 0.7221262857900925
0.5515070475853809 20.748214291793197 0.779826564359646
0.5567346025387969 21.17558532705687 0.7851197583204536
0.5619621574922129 21.773789016627145 0.8019586448317099
0.5671897124456289 20.61123146906506 0.7793351672919971
0.5724172673990449 20.074660427342607 0.7571027663148511
0.5776448223524608 19.565536721321454 0.7504886987164399
0.5828723773058768 19.150524798467924 0.7587572937764853
0.5880999322592928 19.6470721821257 0.7758146349045869
0.5933274872127088 19.422393470724504 0.7746649692692117
0.5985550421661248 19.453839332405707 0.7649181447462433
0.6037825971195407 18.811345681759395 0.7406668434603287
0.6090101520729567 17.298557540844442 0.6916349932977038
0.6142377070263727 16.488031678616284 0.6560867972417982
0.6194652619797887 16.481680927995438 0.6454283425641638
0.6246928169332047 17.112004517778356 0.6650195719767313
0.6299203718866206 19.268243467551237 0.7157844114883303
0.6351479268400366 20.805140379508327 0.7492657982561275
0.6403754817934526 20.241656243734372 0.7215310293326879
0.6456030367468686 20.29823879375117 0.7213352175585078
0.6508305917002846 20.12618008867586 0.6971167693356596
0.6560581466537005 20.999189583893845 0.6941900271968398
0.6612857016071165 21.89201036877433 0.714609725305029
0.6665132565605325 22.11570173826998 0.7073085514765364
0.6717408115139485 21.7901266646003 0.7117436807626684
0.6769683664673645 21.036429491358074 0.6989436989555651
0.6821959214207804 19.953385284384808 0.6712197989823616
0.6874234763741964 19.219134921930124 0.6749536773797398
0.6926510313276124 19.402714112002993 0.6813538417199468
0.6978785862810284 20.265486248328074 0.7005000472055283
0.7031061412344444 21.42090122959759 0.7219966170058869
0.7083336961878604 22.82237491141498 0.7305382508937858
0.7135612511412763 22.21931753709614 0.7067357937955133
0.7187888060946923 22.37326259426854 0.7215689939364868
0.7240163610481083 21.8208784294408 0.7064898267771736
0.7292439160015243 20.522530260951836 0.69439089819235
0.7344714709549403 21.550903061080387 0.7049173419369978
0.7396990259083562 21.11795367907351 0.6903571929056216
0.7449265808617722 22.842363915000135 0.7274572825703511
0.7501541358151882 24.299999845552126 0.7448874700872307
0.7553816907686042 25.38563515867916 0.7734420778517115
0.7606092457220202 25.35418767013397 0.7835615691150685
0.7658368006754361 25.97355098266186 0.8156187337156805
0.7710643556288521 27.065656558014336 0.8175298637172377
0.7762919105822681 27.18321103501597 0.8051170932399092
0.7815194655356841 28.156388932286237 0.7971246756288564
0.7867470204891001 28.540304472032464 0.7900250096215022
0.791974575442516 28.148937976712507 0.7869449259464133
0.797202130395932 28.3915826263775 0.7895732257410059
0.802429685349348 30.87148987191149 0.8231744103235876
0.807657240302764 31.49901554818627 0.8298000667896985
0.81288479525618 35.78389829086085 0.897855979841377
0.8181123502095959 39.822347041079894 0.9557084346686643
0.8233399051630119 40.86034020634071 0.9733611359989004
0.8285674601164279 43.35292061341664 1.0196289300043537
0.8337950150698439 45.81041567477656 1.0590444220046802
0.8390225700232599 48.91558535816528 1.1043887246329163
0.8442501249766758 52.86206410215056 1.151424993153973
0.8494776799300918 56.11006686262642 1.192587592537399
0.8547052348835078 56.54537049212186 1.201650339549467
0.8599327898369238 58.123663730193776 1.2079358763995185
0.8651603447903398 61.57075974539303 1.2400879734494936
0.8703878997437557 68.01174270883074 1.2974707183637197
0.8756154546971717 72.24040364679065 1.3275719805318702
0.8808430096505877 75.45996477919145 1.3471258641674573
0.8860705646040037 76.31366918802853 1.3540721971156835
0.8912981195574197 74.69993265064964 1.3261520955764075
0.8965256745108356 76.44122567066647 1.3508278110754368
0.9017532294642516 75.15981161006816 1.3565553496133649
0.9069807844176676 75.61436770059008 1.3624438818075644
0.9122083393710836 80.09526468501973 1.4120295821149198
0.9174358943244996 85.49453856640659 1.4682871304100509
0.9226634492779155 90.49002752022902 1.4927455446828446
0.9278910042313315 91.40291988588524 1.4822899066685844
0.9331185591847475 88.36203471527955 1.438932532559044
0.9383461141381635 86.89268042916741 1.4012374681671274
0.9435736690915795 86.11357070358859 1.3900218038458811
0.9488012240449955 86.65594274417647 1.3819143127286273
0.9540287789984114 92.2758785140922 1.4314114544214407
0.9592563339518274 98.05449556072809 1.4770418276696573
0.9644838889052434 98.13566340992047 1.479097742734895
0.9697114438586594 100.2424124600295 1.4882309771600155
0.9749389988120754 100.38321574624047 1.4724813781118424
0.9801665537654913 102.78123894607465 1.4966273840595576
0.9853941087189073 107.89436092854164 1.5197666026628336
0.9906216636723233 108.61098459617162 1.530081000908266
0.9958492186257393 108.93136424551045 1.5409400861718894
1.0010767735791553 113.4390235093822 1.5793694430007714
1.0063043285325712 113.10161091086788 1.5752292026429513
1.0115318834859872 115.4901808199378 1.597875521025783
1.0167594384394032 114.24789844850282 1.5697722451463287
1.0219869933928192 112.03940952142752 1.552629417019791
1.0272145483462352 108.53883684857911 1.5414572782935618
1.0324421032996511 112.02982679588871 1.584533070420695
1.0376696582530671 115.25707360326784 1.6078965900588287
1.042897213206483 121.64115600269973 1.6417016705619618
1.048124768159899 125.11401460512916 1.65365514536268
1.053352323113315 123.6913031712096 1.6353076084018088
1.058579878066731 123.87861351523902 1.6211899567459929
1.063807433020147 121.43253559761914 1.5937834487025984
1.069034987973563 122.69099490699881 1.5804195791755675
1.074262542926979 124.58387293113951 1.5855569948104193
1.079490097880395 126.54642225288596 1.596448734047521
1.084717652833811 126.89458162373207 1.6216354742791563
1.089945207787227 128.00122898538623 1.6553382860026844
1.095172762740643 129.5305677700237 1.6500694773659694
1.1004003176940589 128.3574092348012 1.6353626635407859
1.1056278726474749 130.45467331159946 1.6545250232898792
1.1108554276008908 136.1260224958292 1.6920173813993034
1.1160829825543068 132.93271759305688 1.658218651340131
1.1213105375077228 130.52222552005858 1.6345620103420813
1.1265380924611388 134.33599612697287 1.6458602882694924
1.1317656474145548 132.3209993670063 1.637854356947527
1.1369932023679707 136.10486715720845 1.6757792444350261
1.1422207573213867 133.8397177863845 1.6685785694299562
1.1474483122748027 130.8438945441301 1.659032305381166
1.1526758672282187 128.59190131260561 1.6393845380195657
1.1579034221816347 133.67775666600136 1.6966074662809296
1.1631309771350506 133.6351548361371 1.6860702624989299
1.1683585320884666 140.48464338370252 1.7096535754127375
1.1735860870418826 142.49049279268203 1.719321919777711
1.1788136419952986 141.7611398435309 1.7300756833151882
1.1840411969487146 138.66511405103975 1.7081734027536482
1.1892687519021305 135.6495852415381 1.6978603404909256
1.1944963068555465 132.93591700139163 1.6699447098352023
1.1997238618089625 133.73367294601132 1.6245728848684255
1.2049514167623785 138.46430421142455 1.6722910839140326
1.2101789717157945 142.19294026224387 1.690359276910171
1.2154065266692105 145.13116013748177 1.6997429185220125
1.2206340816226264 144.41524368909486 1.7004304472877505
1.2258616365760424 144.9908099752479 1.690393382285416
1.2310891915294584 148.1795356446984 1.679777792184168
1.2363167464828744 149.79960487241382 1.691978246624431
1.2415443014362904 143.25888982362696 1.6316260412359542
1.2467718563897063 133.3824977502744 1.6001817962618385
1.2519994113431223 129.77834858345912 1.5999503148491017
1.2572269662965383 127.97340425222114 1.5945550662722336
1.2624545212499543 133.48395316524162 1.6288111497385704
1.2676820762033703 142.10156791230656 1.684784495806555
1.2729096311567862 139.14738036919513 1.6654179836189944
1.2781371861102022 142.4894971075789 1.6839569913024268
1.2833647410636182 143.59060125198408 1.6722333125985351
1.2885922960170342 138.1755627676948 1.6379724041020485
1.2938198509704502 136.10458649229452 1.6350956053946424
1.2990474059238661 134.3997501894924 1.6218865017725665
1.3042749608772821 133.11316524165775 1.608466400340409
1.309502515830698 131.68529990576917 1.5820266611090388
1.314730070784114 133.25368969258088 1.590076342126683
1.31995762573753 136.30003089672928 1.6233489153268128
1.325185180690946 139.11528170571208 1.674012199395921
1.330412735644362 135.93247795462204 1.6638353409939688
1.335640290597778 134.37593899463428 1.640382398395323
1.340867845551194 135.2349572164002 1.6396858772172758
1.34609540050461 136.26986486380537 1.6406252514069315
1.351322955458026 137.77971746412388 1.6687262507612923
1.356550510411442 135.5432542684572 1.6554149618112914
1.361778065364858 126.65579686439393 1.607109112146846
1.3670056203182739 122.51381353731382 1.5665584337190697
1.3722331752716899 124.1930553359111 1.5675607018519957
1.3774607302251058 123.99460805064815 1.5481011982932489
1.3826882851785218 126.51055090879662 1.5627974326820844
1.3879158401319378 133.78091494234033 1.6016919165694952
1.3931433950853538 131.17386643296712 1.5885492381619677
1.3983709500387698 130.22327014656076 1.5832675501852753
1.4035985049921857 127.20929458899575 1.5678616790452973
1.4088260599456017 126.55725909457682 1.5878736007463872
1.4140536148990177 130.13400258540028 1.630075785103017
1.4192811698524337 133.64001609804657 1.6667359902987624
1.4245087248058497 133.40032813975094 1.6583354240696815
1.4297362797592656 126.11837863685649 1.597201776133901
1.4349638347126816 122.13132387792996 1.5601698564243323
1.4401913896660976 120.77113803758893 1.5499827590314434
1.4454189446195136 128.39021470736702 1.615908667881918
1.4506464995729296 130.00479021213903 1.6335766696555118
1.4558740545263456 133.6489942111241 1.6547384125202793
1.4611016094797615 128.17674207444082 1.6353035869625292
1.4663291644331775 122.30988994278127 1.6351648884537493
1.4715567193865935 115.90043214345698 1.5787159530210084
1.4767842743400095 114.75099091183198 1.5456866530752882
1.4820118292934255 114.74410106664634 1.5491852504860661
1.4872393842468414 119.16966355146513 1.5694339087269809
1.4924669392002574 115.66604346147773 1.5401155473039536
1.4976944941536734 112.59969906748191 1.527067109360204
1.5029220491070894 112.26227207420983 1.5290084760882765
1.5081496040605054 116.03967853212708 1.5478107955216829
1.5133771590139213 125.51130070104203 1.629752067989507
1.5186047139673373 124.0886465385261 1.6059705700186038
1.5238322689207533 126.04498677521615 1.6372347872084598
1.5290598238741693 126.67838974271724 1.659131157636332
1.5342873788275853 123.60109123145156 1.6268231828431157
1.5395149337810012 126.27534599714443 1.654278831964329
1.5447424887344172 125.26610763217352 1.6299785011390244
1.5499700436878332 125.38142447533112 1.62533621305573
1.5551975986412492 128.48339733153497 1.6494568554342257
1.5604251535946652 130.0904046484738 1.6528584370989143
1.5656527085480811 128.59256766192536 1.6175455117979523
1.5708802635014971 132.10462516991433 1.628955428106299
1.576107818454913 130.25406669146363 1.6195761496638705
1.581335373408329 136.45269027795635 1.6944792459428835
1.586562928361745 138.67693504217533 1.700307220177636
1.591790483315161 132.11644815046125 1.661295016319029
1.597018038268577 132.58142521802296 1.653278598363693
1.602245593221993 132.59163182626554 1.6269690867517317
1.607473148175409 139.92826286877212 1.6747326498527033
1.612700703128825 143.7044447648041 1.678421239452944
1.617928258082241 142.2737925660584 1.6739939380949898
1.623155813035657 144.41483523352122 1.6942371955887203
1.628383367989073 144.85350597386577 1.6909103097007219
1.6336109229424889 147.1256333778012 1.6860487928244208
1.6388384778959049 149.21287747330678 1.6959393197494161
1.6440660328493208 153.79523241334851 1.7528463666682252
1.6492935878027368 161.77747196504833 1.8064189018552432
1.6545211427561528 163.76846294892627 1.8243615900630847
1.6597486977095688 164.19473845295533 1.7800248227811137
1.6649762526629848 165.68379795302192 1.7532534619188684
1.6702038076164007 164.5183996394944 1.7275423165563177
1.6754313625698167 171.00366818474222 1.7600905187408267
1.6806589175232327 175.1013248107133 1.8016386055914817
1.6858864724766487 178.63753755828665 1.8321841445773028
1.6911140274300647 177.10630331746393 1.8223291688993652
1.6963415823834807 173.8202983646916 1.791584111588733
1.7015691373368966 166.47644207690354 1.7445842047175353
1.7067966922903126 160.61983991290566 1.7068768532508707
1.7120242472437286 163.47290667896232 1.7311655225804423
1.7172518021971446 166.3381389336513 1.7413236950117643
1.7224793571505606 176.66287401912805 1.7724274718289021
1.7277069121039765 192.46026401076696 1.8568452425112605
1.7329344670573925 201.41814146103863 1.8928549259524796
1.7381620220108085 205.35409972153124 1.8843475242273506
1.7433895769642245 209.63484731579138 1.8984548704968394
1.7486171319176405 208.4807612928852 1.8765789244946416
1.7538446868710564 216.19884960749837 1.9175179935683113
1.7590722418244724 214.92730664866704 1.9063322185327896
1.7642997967778884 215.13283588422198 1.921133528145839
1.7695273517313044 213.98343336566938 1.9003109895133883
1.7747549066847204 210.62918832902892 1.878117852277085
1.7799824616381363 216.02986009172696 1.912919682197382
1.7852100165915523 218.74719555630762 1.903399290805313
1.7904375715449683 223.42678883564827 1.9394417486512607
1.7956651264983843 224.91339154812454 1.9359317742354116
1.8008926814518003 220.65363396176528 1.879236166719943
1.8061202364052162 217.13460259823194 1.8647907752253587
1.8113477913586322 219.9156946589115 1.874379946694361
1.8165753463120482 219.02554715296878 1.8600017199680914
1.8218029012654642 217.9231746785746 1.8473887232473505
1.8270304562188802 219.04627062385796 1.8580419580937753
1.8322580111722961 222.39011671997534 1.8670670723770835
1.8374855661257121 227.33544972901942 1.8881321877532564
1.842713121079128 230.09640543498256 1.8846695948377774
1.847940676032544 233.11110389689142 1.8712718446519097
1.85316823098596 224.60890447156763 1.8185121428996882
1.858395785939376 226.29309894934315 1.8336501516057815
1.863623340892792 229.4873958496483 1.8607851321601907
1.868850895846208 230.64239258377168 1.8608858332441178
1.874078450799624 228.54748697085634 1.8256788072870016
1.87930600575304 232.88228086388878 1.8370547376852184
1.884533560706456 229.08099847099882 1.8086200400083334
1.889761115659872 229.1396089459137 1.8022517119304136
1.894988670613288 229.3496765641292 1.807055291639923
1.9002162255667039 227.80845121646126 1.8002197747496496
1.9054437805201199 227.49004016107477 1.7873210219409845
1.9106713354735358 229.4669156138791 1.8031285936924046
1.9158988904269518 231.04484719036995 1.8032829660843548
1.9211264453803678 229.5598784034828 1.7738464938635055
1.9263540003337838 224.09345380537346 1.7495483638003593
1.9315815552871998 224.2336823995088 1.7486977430865647
1.9368091102406157 223.2395643406435 1.7412544873293105
1.9420366651940317 224.2519535975466 1.7437639934915146
1.9472642201474477 221.22164872654582 1.723702725845987
1.9524917751008637 220.01653786787253 1.6964486920884103
1.9577193300542797 220.42444749591243 1.6961697872859052
1.9629468850076957 220.85280095893276 1.702514233454971
1.9681744399611116 217.21371729122825 1.6842589918620723
1.9734019949145276 214.22571005579934 1.6762396596279125
1.9786295498679436 211.3154875463478 1.6678951764706789
1.9838571048213596 216.4343829022836 1.6791362163216237
1.9890846597747756 216.24509908463313 1.6770960902804124
1.9943122147281915 216.57328926317163 1.6866915818995976
1.9995397696816075 214.41436720652038 1.6790225258343277
2.0047673246350235 215.85238266865767 1.6999960609133058
2.0099948795884393 211.8986387957798 1.6623421966285912
2.015222434541855 208.3187667165077 1.6021031170262916
2.0204499894952708 202.2585875215683 1.5571510865992053
2.0256775444486865 200.9145498082 1.5487163890072229
2.0309050994021023 197.74270775124157 1.5430005677316736
2.036132654355518 204.985027945401 1.5995768829076844
2.041360209308934 201.30511678161778 1.5983013585570565
2.0465877642623496 216.5624791542435 1.661769269095633
2.0518153192157653 216.43163551360067 1.6615088907540208
2.057042874169181 209.55296217208598 1.6536320234414243
2.062270429122597 209.59969053934128 1.6412384794545272
2.0674979840760126 199.66794721663138 1.6036130159790438
2.0727255390294284 199.24306725830516 1.5872234183176117
2.077953093982844 208.62522264448629 1.6270616769947945
2.08318064893626 214.03688610548008 1.6634785226528634
2.0884082038896756 219.19590642528433 1.6924338202044253
2.0936357588430914 216.02393786702555 1.67463936061704
2.098863313796507 213.74138902973382 1.6625005347691117
2.104090868749923 209.58227448278464 1.6467975591463813
2.1093184237033387 210.20081200411457 1.6429263856451308
2.1145459786567544 206.62737316318405 1.627410956543234
2.11977353361017 206.7346786359688 1.6364656433935336
2.125001088563586 206.03139266415306 1.6337539832910708
2.1302286435170017 207.2712214742123 1.633471285966515
2.1354561984704175 204.99020043456693 1.616777383842132
2.140683753423833 200.0626736279792 1.5875603343970972
2.145911308377249 191.90485133578645 1.5286691679666313
2.1511388633306647 190.32192957580244 1.526161800162546
2.1563664182840805 198.65273439516952 1.5701237553834546
2.1615939732374962 207.88310114965128 1.633980455272044
2.166821528190912 213.20617353503732 1.6809067290656199
2.1720490831443278 218.45552916828572 1.6972170267099453
2.1772766380977435 211.16189482496782 1.6607221436676336
2.1825041930511593 205.22287827244566 1.609114944757418
2.187731748004575 207.4092767307792 1.6114849804864444
2.192959302957991 205.38197712199553 1.603690548950692
2.1981868579114066 206.86246414923696 1.6035818760147313
2.2034144128648223 204.89109288145647 1.6007870361021945
2.208641967818238 196.3094316292979 1.5661474619220437
2.213869522771654 191.991125687145 1.5435777497155176
2.2190970777250696 199.60116568579372 1.5841590227445004
2.2243246326784853 198.09954552412142 1.5682518206748155
2.229552187631901 212.0837603533225 1.6504717313380228
2.234779742585317 221.87434848546098 1.7011961705491723
2.2400072975387326 218.3179221102897 1.6856408078989127
2.2452348524921484 212.42591248282142 1.6619226858241605
2.250462407445564 214.75563600842196 1.6950576563412494
2.25568996239898 208.91739659125298 1.6820191401112299
2.2609175173523957 216.9367898116193 1.7292744904141593
2.2661450723058114 223.0357710979216 1.7462813513025235
2.271372627259227 221.59254814044766 1.731141804644032
2.276600182212643 222.47032095094423 1.7280070865408133
2.2818277371660587 218.93642167342492 1.6884195818560397
2.2870552921194744 213.14696771066468 1.6482678606281294
2.29228284707289 216.5477732502798 1.6539356797394744
2.297510402026306 208.4787984709151 1.6043196365395191
2.3027379569797217 204.6584452201047 1.5958020744066403
2.3079655119331375 215.19241280292866 1.6565540691404497
2.3131930668865532 219.1315396279167 1.6951368759157175
2.318420621839969 218.52138030983377 1.7012275530310355
2.3236481767933848 209.7825943733221 1.6560936079433735
2.3288757317468005 206.22538981967188 1.648276515638838
2.3341032867002163 207.26004460316565 1.6259314479174551
2.339330841653632 214.02174585959776 1.6324683934385282
2.344558396607048 212.95965718689416 1.6390283548876758
2.3497859515604635 212.1112258133587 1.631753334821234
2.3550135065138793 209.52684848827255 1.6348072972373744
2.360241061467295 211.50990669572198 1.6563268242715081
2.365468616420711 205.51789560145195 1.614769482998467
2.3706961713741266 209.1559315113123 1.5993108701932348
2.3759237263275423 207.85478336343502 1.5797799341588332
2.381151281280958 207.69253002051332 1.5679437655252326
2.386378836234374 209.64670546875806 1.5657618954837944
2.3916063911877896 209.17612177122265 1.5748692069811991
2.3968339461412054 208.33585358758046 1.5757986045219396
2.402061501094621 211.953096729244 1.5777320930689445
2.407289056048037 217.19697346116126 1.599245630458987
2.4125166110014526 215.8732621629896 1.5638926891489684
2.4177441659548684 218.89004863130683 1.550948137667794
2.422971720908284 217.6985027597925 1.4977172486787376
2.4281992758617 221.02043143770695 1.4627132135360004
2.4334268308151157 224.55383076140384 1.4330363411761176
2.4386543857685314 235.26666011149536 1.4120039295340263
2.443881940721947 249.2506831851282 1.3971129444522166
2.449109495675363 271.5866893297107 1.3913800209166818
2.4543370506287787 304.8913885009665 1.4274612362590016
2.4595646055821945 342.39063684533295 1.4566757964518318
2.4647921605356102 410.20278802991095 1.568454983146741
2.470019715489026 496.231363454935 1.6903229777993096
2.4752472704424417 626.1572009174063 1.8887502989512979
2.4804748253958575 821.1806434348363 2.153745250279602
2.4857023803492733 1068.3047894390422 2.447747118420942
2.490929935302689 1350.7392404824452 2.743355137859676
2.496157490256105 1683.6144380163025 3.059457058510602
2.5013850452095205 1993.6390913401415 3.3252289041620506
2.5066126001629363 2253.378141424155 3.532316855198476
2.511840155116352 2459.790749154675 3.6909130444567375
2.517067710069768 2603.385973396536 3.7946809619332127
2.5222952650231836 2744.77706938347 3.8980612765571725
2.5275228199765993 2925.836416960175 4.026626755178822
2.532750374930015 3135.1847581616016 4.140020218887071
2.537977929883431 3561.24482754991 4.411677864082319
2.5432054848368466 4164.839909007697 4.768394797506981
2.5484330397902624 4912.916103549727 5.166805953883378
2.553660594743678 5637.515895344725 5.52903581579399
2.558888149697094 6144.649006776605 5.759542890003952
2.5641157046505096 6302.5439239396555 5.8471706988571865
2.5693432596039254 5993.904515041018 5.7132269634790624
2.574570814557341 5294.378339143833 5.374039932079156
2.579798369510757 4404.473439095706 4.896299561746229
2.5850259244641727 3538.6016837513757 4.376311004091115
2.5902534794175884 2790.9337512091624 3.8747621689493394
2.595481034371004 2258.9803485062384 3.4840160009069363
2.60070858932442 1837.9712140403124 3.1383533294431176
2.6059361442778357 1504.129886878987 2.8404923841355005
2.6111636992312515 1237.2823872607412 2.5790004421548054
2.6163912541846672 1004.2246663785943 2.325728995694642
2.621618809138083 792.0175282093436 2.070245988014856
2.6268463640914987 623.7974338267732 1.848958126377181
2.6320739190449145 479.084422721122 1.6425818999544821
2.6373014739983303 389.0967970220982 1.5250258585083427
2.642529028951746 328.57035968720317 1.454230926620565
2.6477565839051618 286.1658278547535 1.4271361188096305
2.6529841388585775 268.1398385899823 1.4386833214214696
2.6582116938119933 257.29899715223934 1.4729806743425145
2.663439248765409 244.7096123952997 1.4705809237502572
2.668666803718825 236.83980040162245 1.4749385081309687
2.6738943586722406 231.4184328929914 1.4790473179878687
2.6791219136256563 220.2706643230638 1.456697312008413
2.684349468579072 218.67097798332244 1.475630256147217
2.689577023532488 219.87039078708693 1.5067442537835687
2.6948045784859036 224.91570270791522 1.5597093418178536
2.7000321334393194 228.07339702074356 1.5933977895765281
2.705259688392735 219.34665042613491 1.5605042671907747
2.710487243346151 215.41769003081274 1.5504905253217438
2.7157147982995666 212.86085566773855 1.5506426784826868
2.7209423532529824 211.43618597284114 1.5663004623099417
2.726169908206398 216.9439337225785 1.6075957219626065
2.731397463159814 218.9530624480888 1.6215461968215876
2.7366250181132297 219.09741471910212 1.6285392163369685
2.7418525730666454 213.53210389642757 1.6044049721427105
2.747080128020061 204.4623919040245 1.5480012354680859
2.752307682973477 203.62983984426833 1.5279709014954774
2.7575352379268927 208.18863222993352 1.5497180515206752
2.7627627928803085 209.1388707700311 1.561043278361351
2.767990347833724 208.0367027103439 1.5856210065045722
2.77321790278714 198.89493892375074 1.5553931735470798
2.7784454577405557 195.0047407163102 1.5313153646606175
2.7836730126939715 194.77951540682128 1.5244562703277962
2.7889005676473873 192.06594930455861 1.5211526777978615
2.794128122600803 192.84378493509732 1.541315047607185
2.7993556775542188 192.5764157881899 1.5272627091007427
2.8045832325076345 197.8799871673509 1.53702213629367
2.8098107874610503 203.97695196499484 1.5458117349913583
2.815038342414466 207.72370341021607 1.5771581596931163
2.820265897367882 214.88915995450174 1.6291420380360826
2.8254934523212976 213.77721044611113 1.6123889206654551
2.8307210072747133 211.03363198234857 1.6096665044160017
2.835948562228129 205.7886067800219 1.5659889551332418
2.841176117181545 193.47330509103313 1.505833440263216
2.8464036721349606 192.17076376994078 1.5090643490101117
2.8516312270883764 194.3104900982806 1.5114417081569334
2.856858782041792 197.0057975749773 1.5286647166638425
2.862086336995208 204.34277579323145 1.573266603420495
2.8673138919486236 204.89040034258966 1.5931815227768438
2.8725414469020394 204.67444804359982 1.6012257798977192
2.877769001855455 206.65569572311088 1.6028673619037255
2.882996556808871 205.34667718225165 1.5923096505000325
2.8882241117622867 205.965898047684 1.580814079282871
2.8934516667157024 208.28501685331656 1.5740226144848901
2.898679221669118 212.77367384552545 1.580924806607808
2.903906776622534 209.3349674192528 1.5603872648463937
2.9091343315759497 212.0077941814911 1.5878824378438399
2.9143618865293655 209.03130930895801 1.5836391516707902
2.919589441482781 205.59748742662214 1.5807090492022813
2.924816996436197 196.62055451659765 1.5399471919469057
2.9300445513896127 192.98422993223107 1.5154203605548064
2.9352721063430285 195.36239542503424 1.5275484511025723
2.9404996612964442 202.122573372272 1.540935656940346
2.94572721624986 199.7395396387679 1.52776530950317
2.9509547712032758 204.04180176892038 1.5463563592441236
2.9561823261566915 206.05887125342142 1.5527735261796385
2.9614098811101073 203.14024209972328 1.5294090043263093
2.966637436063523 206.41926835268032 1.5452956921156846
2.971864991016939 200.2277130217843 1.5024757665839166
2.9770925459703546 196.70213779397608 1.480933167645488
2.9823201009237703 195.7228937469894 1.4879682251309674
2.987547655877186 196.94176329252235 1.4791950552884927
2.992775210830602 204.10761281281697 1.518854933408661
2.9980027657840176 202.3484440197215 1.4962166229591052
3.0032303207374333 201.1618041479683 1.4869788434842308
3.008457875690849 200.43283430758117 1.481211089449773
3.013685430644265 205.61762490108157 1.498045455646193
3.0189129855976806 206.5279984099777 1.4948153017631856
3.0241405405510964 198.71923179945642 1.4489873003370048
3.029368095504512 201.49056758947293 1.4666914285007788
3.034595650457928 204.4174313199668 1.4832475364771796
3.0398232054113437 211.99050525918867 1.5314574995636274
3.0450507603647594 217.44008508955622 1.5621072007206767
3.050278315318175 214.27198249703807 1.5274377189047177
3.055505870271591 206.61224608010036 1.4646971184573137
3.0607334252250067 203.04861501540879 1.4473000668800082
3.0659609801784224 200.40272710673335 1.4208057390553872
3.071188535131838 201.5422959609695 1.4305056438350086
3.076416090085254 205.6006463154365 1.458871821027077
3.0816436450386697 205.97589995690925 1.4452703580983068
3.0868711999920855 205.17428061170895 1.421203859057443
3.0920987549455012 212.29982785348676 1.434719298607391
3.097326309898917 219.64363806696065 1.4485528249557493
3.1025538648523328 220.54847901372193 1.4356207022307546
3.1077814198057485 219.01677614319277 1.4135522785911405
3.1130089747591643 213.82787754415676 1.3758665187515273
3.11823652971258 212.07014073540074 1.3543901747139886
3.123464084665996 218.4649055771206 1.377436083343516
3.1286916396194115 225.51821600383005 1.378248587645721
3.1339191945728273 228.04466912638065 1.3495710885704322
3.139146749526243 236.92472228264452 1.3438333365440482
3.144374304479659 242.366012808623 1.3328832877646386
3.1496018594330746 245.32639520162925 1.3159408734132843
3.1548294143864903 244.0131426433871 1.2992218141246699
3.160056969339906 246.2558568936911 1.2824129519009648
3.165284524293322 253.5666867893307 1.274304894205111
3.1705120792467376 268.5703705803152 1.287766427666419
3.1757396342001534 284.4780652157433 1.2931296315146579
3.180967189153569 302.04280529843425 1.2972682033336054
3.186194744106985 325.0447323115616 1.3258225204038376
3.1914222990604006 352.4298603938126 1.3595324528039254
3.1966498540138164 382.52454866643944 1.4063360839278354
3.201877408967232 411.38561201182745 1.4499338260867474
3.207104963920648 446.79025555447015 1.5046078956040962
3.2123325188740637 476.0117802177495 1.5489506856061874
3.2175600738274794 510.64162392928444 1.598949061725817
3.222787628780895 546.150119016095 1.6481253514188532
3.228015183734311 573.2842593115168 1.6800454883134517
3.2332427386877267 609.4515211574139 1.7269401207441326
3.2384702936411425 640.5948734908035 1.7666980797782263
3.2436978485945582 669.2995857674924 1.8052632846159449
3.248925403547974 692.4368707797879 1.8382082739566747
3.2541529585013897 709.9310885745103 1.8600412612617059
3.2593805134548055 720.0153177529832 1.8703188385697271
3.2646080684082213 718.0986696304697 1.861189805546814
3.269835623361637 706.3066876061127 1.8399576628505554
3.275063178315053 689.223492112446 1.8188538597344337
3.2802907332684685 663.0235037126291 1.7872621133379032
3.2855182882218843 631.9768435919597 1.7458034492196204
3.2907458431753 586.7151912751784 1.6805308589878005
3.295973398128716 546.8128312681445 1.6219189469568074
3.3012009530821316 510.1195597907799 1.5678619386050143
3.3064285080355473 476.34321842234766 1.5220511525920126
3.311656062988963 443.2072102980583 1.4711431521373302
3.316883617942379 406.2691399079269 1.4118732945349584
3.3221111728957946 380.9595262172443 1.3707951607091988
3.3273387278492104 364.26168824127086 1.3429893443582854
3.332566282802626 355.30004602965244 1.3246547333256107
3.337793837756042 357.40032686679353 1.3290525993393913
3.3430213927094576 357.3957938447059 1.3261092988796916
3.3482489476628734 362.26140664703047 1.329648636994676
3.353476502616289 372.76262015151406 1.3415852909502526
3.358704057569705 381.82698157595115 1.3510602445852604
3.3639316125231207 391.25928322039147 1.3626977527000164
3.3691591674765364 400.458771635121 1.3785648114386246
3.374386722429952 403.41772199633164 1.38249903690281
3.379614277383368 400.6861047461681 1.3807075867007301
3.3848418323367837 394.75809143359646 1.3717317440550232
3.3900693872901995 383.85957370113925 1.3516050972205298
3.3952969422436152 375.5201353956118 1.3392098470017333
3.400524497197031 375.1855197852219 1.34286121651066
3.4057520521504467 374.6768989711273 1.3514613791691703
3.4109796071038625 389.66967958440404 1.3924759586631266
3.4162071620572783 394.2074101486183 1.4142400476368555
3.421434717010694 406.3542073523736 1.4437926753348431
3.4266622719641098 397.5095781312553 1.4384208179199112
3.4318898269175255 385.708910037701 1.4264128867298922
3.4371173818709413 368.6010892763214 1.3986320142285633
3.442344936824357 343.34522759995036 1.3478806618336792
3.447572491777773 335.1697054272575 1.3278057668586682
3.4528000467311886 312.23717410743745 1.2734903774324267
3.4580276016846043 311.3871058594174 1.271808762128886
3.46325515663802 304.4972395512767 1.245623543080577
3.468482711591436 316.7831375151989 1.254272133471591
3.4737102665448516 333.27985537168155 1.2712687852996494
3.4789378214982674 368.63366628274423 1.3194224551188556
3.484165376451683 419.19845013370673 1.3936785555495466
3.489392931405099 487.79474331802544 1.5051353843192936
3.4946204863585146 584.6026959968376 1.6429231268970237
3.4998480413119304 710.9506435039963 1.8068563440317558
3.505075596265346 872.6579756959693 1.996359204936287
3.510303151218762 1084.682400303346 2.2201271360432915
3.5155307061721777 1365.3099409627039 2.488919873305466
3.5207582611255934 1683.2716268900604 2.7644562892942104
3.525985816079009 2085.150867599436 3.0769154529996627
3.531213371032425 2542.4324603415344 3.399365042083465
3.5364409259858407 3028.386690166497 3.71478735845238
3.5416684809392565 3542.497402938557 4.017528265659363
3.546896035892672 4054.464818174178 4.3008576529885705
3.552123590846088 4509.3013647121825 4.539334401210833
3.5573511457995037 4920.714176843901 4.742479659314132
3.5625787007529195 5269.122198744159 4.908617423605113
3.5678062557063353 5591.917722445664 5.060815221936359
3.573033810659751 5920.365597368691 5.206098114514857
3.5782613656131668 6344.799125702574 5.392477739069831
3.5834889205665825 6948.526986116058 5.644976263746564
3.5887164755199983 7794.641565637144 5.97842998271893
3.593944030473414 8788.641601673495 6.317213448191738
3.59917158542683 9719.228154413659 6.618412839902912
3.6043991403802456 10396.313602137987 6.821727491809716
3.6096266953336613 10483.521773874083 6.834215081499025
3.614854250287077 9863.923297973939 6.622908758058242
3.620081805240493 8633.481776700799 6.192206640317413
3.6253093601939086 6990.739017175225 5.562148905255017
3.6305369151473244 5390.250328973108 4.87348038795518
3.63576447010074 3901.0427470328245 4.135434140211253
3.640992025054156 2797.5990812025475 3.499843225662406
3.6462195800075716 1965.8355636094566 2.931002837085495
3.6514471349609874 1409.777730525195 2.4789109309373543
3.656674689914403 1047.7085828485217 2.1391348318412815
3.661902244867819 819.9724694177203 1.889455410270398
3.6671297998212347 672.7734629525717 1.7114116934861563
3.6723573547746504 578.816115368896 1.5873056010788615
3.677584909728066 509.39956780738765 1.4936291141662525
3.682812464681482 460.0467852061699 1.4209950549451966
3.6880400196348977 426.90060171610327 1.3749338452675948
3.6932675745883135 401.1485854008588 1.3363751989611008
3.698495129541729 376.2444108852035 1.2963385787201556
3.703722684495145 354.66760674833597 1.2567741726909856
3.7089502394485607 341.3548557144129 1.2357977600811847
3.7141777944019765 331.0762912254276 1.2180696828789683
3.7194053493553922 327.4526801752818 1.2245247371456356
3.724632904308808 323.07036499771567 1.2273855721083242
3.7298604592622238 315.88120737553476 1.2241926079270047
3.7350880142156395 311.07903522549105 1.2168622610946433
3.7403155691690553 303.9134171195028 1.1982278836357756
3.745543124122471 303.25260221814153 1.202507801046636
3.750770679075887 301.3848509038737 1.204504511256815
3.7559982340293026 301.32189224551263 1.2074727656828312
3.7612257889827183 299.1235023244457 1.201491647361366
3.766453343936134 300.2949998212554 1.1998174039765996
3.77168089888955 310.34391923857703 1.2208886655694358
3.7769084538429656 316.47343639507534 1.2384387343748327
3.7821360087963813 326.5649741447106 1.2612098975344312
3.787363563749797 333.4306975169581 1.280632698796218
3.792591118703213 346.28022931841485 1.306088000115858
3.7978186736566286 360.07334983318117 1.3276645006764543
3.8030462286100444 366.8127810831029 1.3338024268023287
3.80827378356346 379.75675241135065 1.3439600585238947
3.813501338516876 382.1114096334219 1.3397446231917571
3.8187288934702917 395.755237464864 1.3641285806168155
3.8239564484237074 395.2260695905546 1.3611076653428962
3.829184003377123 391.48918494817207 1.3522603202107293
3.834411558330539 381.38848294415305 1.3290685368377306
3.8396391132839547 368.92825022394607 1.2911157636557349
3.8448666682373704 371.18490322188404 1.2925020931325382
3.850094223190786 367.01276232103703 1.2851537640974215
3.855321778144202 357.1155696930205 1.2672116180862059
3.8605493330976177 343.4300326642189 1.2347153892840046
3.8657768880510335 327.4765549663528 1.1918206795466482
3.8710044430044492 314.0060406115044 1.1615329094767175
3.876231997957865 306.4352352291443 1.141670197093798
3.8814595529112808 301.1375728255709 1.1276116289671314
3.8866871078646965 299.35792656638193 1.1251630491322195
3.8919146628181123 302.55413682889565 1.1294165291722549
3.897142217771528 308.9609531385829 1.1409628494558268
3.902369772724944 315.9840472195069 1.1578183356780818
3.9075973276783595 320.7790326349291 1.1621707804753847
3.9128248826317753 322.6852015711166 1.1637395319234702
3.918052437585191 321.18697510054426 1.1609481072987842
3.923279992538607 322.490660086074 1.1615710416748528
3.9285075474920226 326.03674563576425 1.168925651781699
3.9337351024454383 330.6998149518227 1.1731549093209481
3.938962657398854 335.10474086608997 1.1800409173862256
3.94419021235227 333.7263275264126 1.1715272633490286
3.9494177673056856 335.99036124071836 1.1753598049832241
3.9546453222591014 338.32758700987836 1.1763626694435487
3.959872877212517 344.8366321626563 1.1857266555915167
3.965100432165933 351.04595575305655 1.1907713351766636
3.9703279871193486 367.41671897332975 1.216147233080204
3.9755555420727644 385.97979766453375 1.2381857787337291
3.98078309702618 407.08600586351537 1.2681633389178628
3.986010651979596 427.8757022371976 1.2974789584595223
3.9912382069330117 446.9764526781914 1.32256765171609
3.9964657618864274 470.3861362891445 1.3521531230806412
4.001693316839844 500.31636913592473 1.3903943872399098
4.00692087179326 536.4640955918494 1.4353619780575444
4.012148426746676 576.2384540701469 1.4937624681237356
4.017375981700092 620.4599127831377 1.571240228456279
4.0226035366535084 673.1276768430234 1.6481757519347882
4.027831091606925 730.6261746833195 1.7228579393107981
4.033058646560341 796.4365741539739 1.8007735846075523
4.038286201513757 882.9191477318846 1.897315653017051
4.043513756467173 984.5053964903117 2.009313189029046
4.0487413114205895 1098.4328396919168 2.1237059595955166
4.053968866374006 1226.5921419925915 2.2372608927741395
4.059196421327422 1367.8426924397836 2.3639404392598133
4.064423976280838 1540.4549846223326 2.5080716277815984
4.069651531234254 1754.3325746855344 2.6753592481359343
4.0748790861876705 1998.701574468826 2.8635697555116115
4.080106641141087 2276.327056003279 3.056310542814904
4.085334196094503 2598.2369070253585 3.267879889507188
4.090561751047919 2935.658237454249 3.4735661096498625
4.095789306001335 3342.790618154806 3.71364751983481
4.1010168609547515 3780.720097630456 3.951866885004057
4.106244415908168 4223.079931554898 4.184358612695243
4.111471970861584 4684.829078982469 4.402454744138161
4.116699525815 5172.536918002144 4.633885214647231
4.121927080768416 5597.179103498474 4.760064775030375
4.1271546357218325 5995.481582828599 4.870277337659244
4.132382190675249 6359.836820601927 4.978642837642783
4.137609745628665 6745.406680185448 5.109611486974284
4.142837300582081 7054.39338764134 5.216489935313823
4.148064855535497 7273.820704069539 5.307455459751671
4.1532924104889135 7347.394362662498 5.3241263408916115
4.15851996544233 7258.955545244828 5.277575053148125
4.163747520395746 7015.419071829575 5.170025269701203
4.168975075349162 6679.630293618364 5.032822934718369
4.174202630302578 6236.037516115194 4.85544635130138
4.1794301852559945 5729.858205896276 4.657135315635606
4.184657740209411 5160.031598544809 4.412989996630524
4.189885295162827 4579.046645678097 4.155173865052646
4.195112850116243 4043.7032447077913 3.9059052088254953
4.200340405069659 3513.6352374956687 3.6351657898509715
4.2055679600230755 3022.1014848136997 3.3649646598348504
4.210795514976492 2602.981565378633 3.1174319071888967
4.216023069929908 2242.661261457441 2.89166974905699
4.221250624883324 1923.8597993341746 2.6743445127351806
4.22647817983674 1678.706309351686 2.504332876258408
4.2317057347901565 1452.2632118967063 2.3287888176111804
4.236933289743573 1265.5743656448396 2.1704494136402768
4.242160844696989 1110.2225426029431 2.0294776299204584
4.247388399650405 977.974330968817 1.9027765877640848
4.252615954603821 857.9751005411778 1.7815910333643286
4.257843509557238 768.5384058611794 1.686684461215024
4.263071064510654 688.3698255095485 1.594636504234095
4.26829861946407 618.3580828722745 1.5096617497309304
4.273526174417486 563.204749005203 1.4366852294504733
4.278753729370902 515.2484395758491 1.3743648304293037
4.283981284324319 473.98501620263755 1.3224888556602434
4.289208839277735 437.41141940807245 1.2770773626212606
4.294436394231151 401.3126367185275 1.2255890570139687
4.299663949184567 366.8094401922823 1.1694426648195326
4.304891504137983 343.05756259006654 1.1348518669962369
4.3101190590914 326.0712535785885 1.1102934444835204
4.315346614044816 311.5664064093657 1.095519205567885
4.320574168998232 296.7850912802464 1.074108034804998
4.325801723951648 287.56433909324755 1.0665470774511943
4.331029278905064 279.14601882953707 1.057168583725049
4.336256833858481 273.1682155229986 1.0492993923043932
4.341484388811897 269.6871286654446 1.044503539721007
4.346711943765313 266.72808787678326 1.0396455394054087
4.351939498718729 259.4617533845324 1.027307117562762
4.357167053672145 251.45025608368408 1.0124732877816156
4.362394608625562 243.29041570332825 1.0037000328480092
4.367622163578978 239.24186691176686 0.9984295186121029
4.372849718532394 233.49973506439005 0.991652596137234
4.37807727348581 227.65843931211114 0.9839215995459055
4.383304828439226 225.49031336721484 0.9936101364898856
4.388532383392643 220.23415711716382 0.9961833427275366
4.393759938346059 215.21669356303534 0.9945653736625163
4.398987493299475 209.13509030201715 0.9854292773491474
4.404215048252891 203.05615538502417 0.974421574539634
4.409442603206307 201.9855183674669 0.9842557640542691
4.414670158159724 197.9438114178671 0.991888605944274
4.41989771311314 187.74543661192376 0.9737183916064652
4.425125268066556 179.8409364210141 0.9603308076387193
4.430352823019972 177.03058269309298 0.9591209887466224
4.435580377973388 174.8852664223686 0.9548872887756696
4.440807932926805 173.93232657031712 0.960129696440586
4.446035487880221 174.06121196080298 0.9795558096190723
4.451263042833637 171.17441919981368 0.9827710710413979
4.456490597787053 172.22266048000884 0.9913210057781158
4.4617181527404695 167.03331418471046 0.9820626888044267
4.466945707693886 165.97663577558703 0.9794733557876526
4.472173262647302 165.6192485163249 0.971236008291034
4.477400817600718 163.86292655430012 0.9643642658576337
4.482628372554134 161.50858922773898 0.9567697518283992
4.4878559275075505 165.50650230300806 0.9748215115759393
4.493083482460967 167.13267504863597 0.9884574044729225
4.498311037414383 169.097787260513 1.0111257971722216
4.503538592367799 169.53858550064066 1.0246843843834221
4.508766147321215 163.1567391396998 1.0071025572510668
4.5139937022746315 159.6316361045777 1.002233895559632
4.519221257228048 159.1616483447265 0.9946313475565881
4.524448812181464 159.1948118670881 0.9898869619399613
4.52967636713488 156.7379138732015 0.9939545433223016
4.534903922088296 155.87793111486593 0.995489024801504
4.5401314770417125 155.1841521573278 0.9857031873801181
4.545359031995129 155.25107744428777 0.9979108367392485
4.550586586948545 161.76667199742533 1.0253669116314665
4.555814141901961 160.66097511488957 1.026409272280524
4.561041696855377 161.08589033554128 1.0226023947295155
4.5662692518087935 159.48728789202622 1.0096512190162195
4.57149680676221 154.55865140507032 0.99108065224284
4.576724361715626 153.80548809945483 0.9978510076062229
4.581951916669042 152.472080861342 0.9884428283871264
4.587179471622458 149.3135504129144 0.9748880085474514
4.5924070265758745 150.1155753148597 0.9742881431093255
4.597634581529291 152.2099796867022 0.9866802594078772
4.602862136482707 152.66094762222465 1.0019711503553745
4.608089691436123 153.6951396700095 1.001335777047435
4.613317246389539 149.07456270741568 0.977893081036586
4.6185448013429555 146.13209682845317 0.9663279851740805
4.623772356296372 149.1307699802188 0.9740019513814311
4.628999911249788 153.9488235615506 0.9925681393952803
4.634227466203204 152.5063371153502 0.9921193807146766
4.63945502115662 152.8830370155598 1.0002702096289207
4.6446825761100365 153.5832972222468 1.0011839087716923
4.649910131063453 152.0592849626 0.9973891145367643
4.655137686016869 156.27066500257567 1.0109047740735209
4.660365240970285 153.344041864506 1.00028693003316
4.665592795923701 149.44049474857965 0.9925058285756456
4.6708203508771176 150.11781013819254 1.0001652304436177
4.676047905830534 148.04951055379195 0.9901324944145227
4.68127546078395 145.40346075942068 0.9945909445027779
4.686503015737366 143.5453051516988 0.9954685766396616
4.691730570690782 140.06506450950303 0.9915979941333636
4.696958125644199 140.7840118563735 0.9805042874779897
4.702185680597615 143.5319804736968 0.9793805124006897
4.707413235551031 147.91775640874224 0.9871777530149236
4.712640790504447 148.2195285665116 0.9877651277305115
4.717868345457863 150.136505770536 1.003839671428196
4.72309590041128 149.44213089616977 1.0015426410300754
4.728323455364696 150.61797190019712 1.0084465947836991
4.733551010318112 151.67965917246943 1.0119125931404156
4.738778565271528 153.49383678143272 1.0063536697556863
4.744006120224944 152.41936385864236 0.993485833551818
4.749233675178361 152.4742176141439 0.9949270109548757
4.754461230131777 150.83486119871816 0.994405654364222
4.759688785085193 147.91325120716215 0.9876665024729434
4.764916340038609 147.49753403455722 0.981304694305186
4.770143894992025 147.25301259375604 0.9755777674726436
4.775371449945442 151.338467426201 0.9961571189566429
4.780599004898858 147.53158786767779 0.9842304209152752
4.785826559852274 143.39257831998398 0.9675586490866963
4.79105411480569 138.63362584031916 0.9385028097373117
4.796281669759106 140.574879341825 0.9423059990487189
4.801509224712523 144.4613431532886 0.9532373661473605
4.806736779665939 146.12491018978267 0.9680652410031869
4.811964334619355 147.90201943624712 0.984736835058577
4.817191889572771 147.01779831618833 0.9921171338747269
4.822419444526187 147.0625991705468 0.9990810585358545
4.827646999479604 148.90517856171726 1.0025256669745166
4.83287455443302 149.16409254364527 1.0107194814177092
4.838102109386436 148.33272472909977 0.9961967544671584
4.843329664339852 148.6098062393957 1.000444473094467
4.848557219293268 142.2976039461303 0.9737828480631393
4.853784774246685 139.72987351260255 0.9544449917355065
4.859012329200101 140.0365906609047 0.9468136392463736
4.864239884153517 139.62121506186733 0.9348561059904047
4.869467439106933 138.29116338966355 0.9224934374266683
4.8746949940603495 140.56436311569115 0.9404875692626841
4.879922549013766 145.44087201205025 0.9656547802930782
4.885150103967182 147.4825065715227 0.9701261546702671
4.890377658920598 152.92139823997752 0.9830041228145056
4.895605213874014 153.81179168732743 0.9767474264387218
4.9008327688274305 151.49535066504134 0.961502285141399
4.906060323780847 146.76715091328822 0.9467233676194525
4.911287878734263 139.49441655742115 0.9154017079003712
4.916515433687679 137.4175059552938 0.9145613450657082
4.921742988641095 140.6816967891133 0.9314624068299203
4.9269705435945115 145.68255439871638 0.9435923538109994
4.932198098547928 149.68729243765924 0.9561959776028758
4.937425653501344 146.88155454565307 0.9445733492479789
4.94265320845476 147.63601989890563 0.9519810558832875
4.947880763408176 146.57792386399 0.9486112265276377
4.9531083183615925 149.2311014800096 0.9520691871267272
4.958335873315009 149.20106915024365 0.9474375335294206
4.963563428268425 148.98092493755632 0.9442065534109401
4.968790983221841 148.9368307012476 0.9410088433488638
4.974018538175257 144.72648593275153 0.9290512857641404
4.9792460931286735 145.47099277327834 0.9338796498463039
4.98447364808209 141.14232000765153 0.913369643123952
4.989701203035506 142.77386915112098 0.9104228008337161
4.994928757988922 148.22314617469922 0.9142839162294977
5.000156312942338 151.4815648473194 0.9072412104304193
5.0053838678957545 158.16775123246256 0.9117114716441831
5.010611422849171 167.28740013416947 0.9212798476664354
5.015838977802587 169.24072366940698 0.9144657627843286
5.021066532756003 170.07065872016116 0.9129657270430788
5.026294087709419 165.40926914117395 0.8920036454462263
5.0315216426628355 157.77438409055654 0.8720357104232692
5.036749197616252 158.91738847890335 0.8868174548417885
5.041976752569668 159.17002574894465 0.9063040674131172
5.047204307523084 155.41461484895513 0.9051948021975894
5.0524318624765 151.82907592788513 0.894752075411832
5.0576594174299165 150.6886175367541 0.879149426617628
5.062886972383333 151.03827493300514 0.8631872126296191
5.068114527336749 156.41823776869904 0.8677996692105305
5.073342082290165 163.57840707334339 0.8745398515213623
5.078569637243581 166.01110656704688 0.8570586059586605
5.0837971921969975 171.07739739473806 0.8534044864277428
5.089024747150414 180.06105133508052 0.8582661918020437
5.09425230210383 186.69538286938177 0.8569722523022415
5.099479857057246 200.28206116770102 0.8714104923054808
5.104707412010662 217.85642062684417 0.8889407020304813
5.109934966964079 233.05159762681228 0.8971420107791228
5.115162521917495 248.6734900567241 0.9072110654269088
5.120390076870911 269.1054598056341 0.9302743067230268
5.125617631824327 290.11941466208674 0.954583469992214
5.130845186777743 306.47119669275526 0.9737947182053966
5.13607274173116 317.1989275420557 0.9871454566215472
5.141300296684576 312.649139573595 0.9853618959968212
5.146527851637992 300.65956924651414 0.9796096348102199
5.151755406591408 280.6236111600721 0.967008578435415
5.156982961544824 257.0960605004113 0.9491799037194751
5.162210516498241 235.80246761538018 0.9361649945597221
5.167438071451657 215.35253774908037 0.9262841745486061
5.172665626405073 198.31342758480272 0.9184844660971594
5.177893181358489 182.5316053627779 0.902635188697029
5.183120736311905 175.07823725448117 0.9117194370473544
5.188348291265322 165.43351985838592 0.898007055050043
5.193575846218738 159.26541066799754 0.8985212707157344
5.198803401172154 150.41523156040375 0.8785040792112438
5.20403095612557 146.46403679010774 0.8704127213184256
5.209258511078986 144.99804593361293 0.8761260002941542
5.214486066032403 143.2512718755135 0.8693649814043214
5.219713620985819 143.60037305177084 0.8710562630996851
5.224941175939235 144.0351671858207 0.8726353990503364
5.230168730892651 143.71354192814698 0.874021608782543
5.235396285846067 145.74494856034318 0.8881529030462847
5.240623840799484 147.10153131804492 0.8867967249598362
5.2458513957529 146.47893590303732 0.894679538395311
5.251078950706316 147.30404606685198 0.8985520328698019
5.256306505659732 150.97209867529045 0.90933124054459
5.261534060613148 153.15438348319884 0.9182180367612365
5.266761615566565 155.04218845938817 0.9212126658232584
5.271989170519981 152.6411846976129 0.9141881231872101
5.277216725473397 153.53799975672777 0.9246115024260808
5.282444280426813 146.87525141583913 0.9151626209112969
5.2876718353802294 145.6075416584298 0.9145635752317569
5.292899390333646 145.6003429990198 0.9194195070357122
5.298126945287062 145.4817039336266 0.9108014445612562
5.303354500240478 147.05595111960378 0.903508772208602
5.308582055193894 147.72397516141118 0.8954127339964922
5.3138096101473105 148.0467676477497 0.8962672431770788
5.319037165100727 148.8315130695039 0.9008836452429291
5.324264720054143 148.49188428760405 0.9091978340868458
5.329492275007559 145.7411831232182 0.9047924187765384
5.334719829960975 142.29282313084477 0.8932842114547603
5.3399473849143915 139.39351973292895 0.8880376925773601
5.345174939867808 138.3503097001541 0.8789544317714406
5.350402494821224 141.9922693373407 0.8767347469990432
5.35563004977464 145.2236688938368 0.8871043518171993
5.360857604728056 149.76506441053942 0.8858276876080384
5.3660851596814725 152.11887641769823 0.8900915510262447
5.371312714634889 154.49860033379855 0.8896573974808797
5.376540269588305 157.68383792531787 0.8848552381164819
5.381767824541721 157.65722071615716 0.883904150109299
5.386995379495137 157.38594401199853 0.8805183211032199
5.3922229344485535 156.03538169211515 0.8733364543581881
5.39745048940197 151.1188636361166 0.8654216504721389
5.402678044355386 151.57639116868563 0.8582077160466903
5.407905599308802 151.72445208840603 0.8416916528370523
5.413133154262218 157.77888969399893 0.8499690815024148
5.4183607092156345 161.3715207093122 0.8436251936581317
5.423588264169051 164.75491812460018 0.8403496101901522
5.428815819122467 166.05696780829095 0.8315806441391884
5.434043374075883 165.37731881128292 0.8153228259932443
5.439270929029299 161.93787218819955 0.7981399437563635
5.4444984839827155 160.23644546100985 0.7912526739860699
5.449726038936132 161.6535850725741 0.7957560309810826
5.454953593889548 167.76335140943104 0.8234780996966908
5.460181148842964 170.1911082997519 0.833605973076841
5.46540870379638 168.98172162237483 0.8407212751237363
5.4706362587497965 166.76627634586828 0.8395339657836783
5.475863813703213 162.938137399015 0.8395979291363238
5.481091368656629 161.63568081179838 0.8432534514119845
5.486318923610045 159.00366850664017 0.8396761106103462
5.491546478563461 160.10071468473845 0.8475221854815489
5.4967740335168775 162.34534150720265 0.8517602614241732
5.502001588470294 164.89890363171375 0.8590117110448772
5.50722914342371 162.4923893603966 0.8502261594857379
5.512456698377126 158.56525705912313 0.8316794190827566
5.517684253330542 159.25116425282022 0.8359725618624199
5.522911808283959 162.01429394885213 0.8349468718664683
5.528139363237375 164.50346904196115 0.8370400540902296
5.533366918190791 169.93087517848736 0.8473557147981089
5.538594473144207 172.19848063689895 0.8566657629535696
5.543822028097623 174.63533261237006 0.8489171624962467
5.54904958305104 178.30469004004058 0.8399336339213601
5.554277138004456 182.19109155239607 0.8376308174882687
5.559504692957872 184.529859625934 0.8302383466177222
5.564732247911288 188.6719847303582 0.8309219094250027
5.569959802864704 192.0754471606737 0.830402877713495
5.575187357818121 197.73555606336416 0.8279542734828351
5.580414912771537 203.77203760936112 0.8263328698436585
5.585642467724953 208.6401036135647 0.8302788733731971
5.590870022678369 215.87574292820955 0.8365864951279824
5.596097577631785 220.81886295360076 0.8365436540295781
5.601325132585202 230.17305049691362 0.842112356305715
5.606552687538618 241.8899407539803 0.8569113576871448
5.611780242492034 254.0698488537472 0.8645013321464361
5.61700779744545 264.6800328067548 0.8725088203205671
5.622235352398866 278.25072804808434 0.884501941011187
5.627462907352283 295.9372435743585 0.9042759598833073
5.632690462305699 319.84176244923395 0.9367817456964144
5.637918017259115 348.4064036864892 0.9747746885067685
5.643145572212531 386.03607202314015 1.0217444701853828
5.648373127165947 424.7187596829882 1.0672391074724292
5.653600682119364 463.8858178870011 1.1125019131148772
5.65882823707278 497.60443440473693 1.148882626307336
5.664055792026196 519.2519211567795 1.1712486978510486
5.669283346979612 533.7627091076678 1.1871778778215576
5.674510901933028 545.3359344679455 1.1985191072917074
5.679738456886445 552.599485089116 1.2057839288368961
5.684966011839861 554.5467592137607 1.2063492149677877
5.690193566793277 550.9079541435797 1.2019932409225629
5.695421121746693 547.8156942700178 1.1997505921027733
5.700648676700109 537.2821669254698 1.1879838084441574
5.705876231653526 529.6938837175467 1.1786496688962858
5.711103786606942 518.1477268270269 1.1653149547853656
5.716331341560358 510.21509021340097 1.1558001481863718
5.721558896513774 503.5584924177428 1.1497531675075376
5.7267864514671905 500.10555815627316 1.1457898155268302
5.732014006420607 493.90772168977355 1.137476133712222
5.737241561374023 484.95350870659036 1.1269996823030093
5.742469116327439 481.04724119876096 1.1235132185563004
5.747696671280855 481.24541723144364 1.1237940320702735
5.7529242262342715 488.9171391544044 1.1338392549219352
5.758151781187688 497.08031319581045 1.1416552101329172
5.763379336141104 504.8561304446546 1.1496688333458787
5.76860689109452 514.9049733963607 1.1582296995876382
5.773834446047936 524.1478395774348 1.1671825041974393
5.7790620010013525 528.7232115848647 1.1712100785554416
5.784289555954769 526.1878009119944 1.1682493957601148
5.789517110908185 516.898253425896 1.1561097285230766
5.794744665861601 494.83390021652525 1.1313910055625784
5.799972220815017 465.43955323700294 1.101220730331581
5.8051997757684335 429.7718523034562 1.0644671174957212
5.81042733072185 385.0922649497024 1.0154145029356054
5.815654885675266 342.9398563741129 0.966698651761541
5.820882440628682 301.48255318407075 0.9164299538737881
5.826109995582098 270.55123469396653 0.8817251503784035
5.8313375505355145 245.20818804522628 0.8511980040396101
5.836565105488931 221.98034409538167 0.8257101755197429
5.841792660442347 203.92837424141925 0.8004862623902624
5.847020215395763 193.95612060863832 0.7913185618402542
5.852247770349179 190.84308107284087 0.796014383752544
5.8574753253025955 188.59801460233356 0.8030841079525458
5.862702880256012 184.71309514200817 0.8051652240406054
5.867930435209428 181.80057840329002 0.8008701333680754
5.873157990162844 176.34351854515668 0.7869544360851098
5.87838554511626 173.23650525882377 0.7779162007271131
5.8836131000696765 168.3371608060832 0.7717683274295626
5.888840655023093 166.878480208874 0.7717020331382055
5.894068209976509 167.54021984877755 0.7794650550264572
5.899295764929925 168.43168131613004 0.7802202689266753
5.904523319883341 166.59398023127605 0.775254929709258
5.9097508748367575 168.13218089121287 0.7783841894440152
5.914978429790174 169.17714641001066 0.7789168550667783
5.92020598474359 171.84649585162012 0.7796063867277347
5.925433539697006 176.70689973202238 0.7899148452275105
5.930661094650422 181.92731115692533 0.7943000477894696
5.9358886496038386 184.18775457037364 0.7972211774709647
5.941116204557255 184.09494864818066 0.7882119747997258
5.946343759510671 184.64515665220387 0.7884432877717187
5.951571314464087 181.0756659962316 0.7839822683326122
5.956798869417503 182.31353376273196 0.7857842726071973
5.96202642437092 186.8213496156775 0.7986528713932539
5.967253979324336 188.91785685597594 0.7993117498766359
5.972481534277752 197.21699637025898 0.8105193526113058
5.977709089231168 201.7461454756074 0.8144791526443337
5.982936644184584 209.06165140501443 0.8215341329624954
5.988164199138001 221.25593049756682 0.8344206404927372
5.993391754091417 228.5682117327994 0.8440891028149755
5.998619309044833 236.20397608854023 0.8527076763994613
6.003846863998249 250.65014364707056 0.8746924306353471
6.009074418951665 268.01904868091975 0.8986427111168598
6.014301973905082 287.16469533763546 0.9222853898290376
6.019529528858498 315.19570825256136 0.9567680656466759
6.024757083811914 344.87684774341056 0.9934423782625726
6.02998463876533 381.89558343789196 1.040294727236636
6.035212193718746 427.83078499430246 1.0983008130053056
6.040439748672163 483.6073874837356 1.1674770882636185
6.045667303625579 543.6297018970803 1.2368686033618057
6.050894858578995 618.8935236200444 1.3193827841883417
6.056122413532411 693.0691809554913 1.396860954114625
6.061349968485827 772.4177032034625 1.4749409993948874
6.066577523439244 853.0993681948072 1.5508663005085759
6.07180507839266 920.0707339631025 1.612578227237875
6.077032633346076 975.0282191251939 1.6601801311952522
6.082260188299492 1011.3102501160581 1.6923999739722917
6.087487743252908 1020.5009983493226 1.7012703223264596
6.092715298206325 1006.9889419304897 1.6928702897973047
6.097942853159741 971.7008065003434 1.6649454954498168
6.103170408113157 916.864824170399 1.619196797373533
6.108397963066573 851.6035015944066 1.561613144068289
6.113625518019989 775.0921758350216 1.491381727865901
6.118853072973406 696.8619437885095 1.416457732447225
6.124080627926822 622.5403978060081 1.3391903090258839
6.129308182880238 553.6802982446302 1.2655950604040394
6.134535737833654 490.95381418017774 1.1969589322032903
6.1397632927870704 437.19250437918686 1.133369413491643
6.144990847740487 390.58001304955604 1.077391283256123
6.150218402693903 350.4790511211157 1.0284975383410373
6.155445957647319 321.64867443804167 0.9920567424725131
6.160673512600735 299.48790494640843 0.9683816291954782
6.1659010675541515 282.57189019085405 0.9540163529616361
6.171128622507568 270.53273286353203 0.941949349454893
6.176356177460984 263.049967095605 0.9387162666019409
6.1815837324144 252.58599279149692 0.927985170246815
6.186811287367816 241.48973129077697 0.9166851542062188
6.1920388423212325 233.51306607224248 0.9131079315168246
6.197266397274649 226.96810177379982 0.9083187435087341
6.202493952228065 222.11863141875577 0.8991343430877566
6.207721507181481 215.14225105562946 0.8818192490179272
6.212949062134897 212.4709602951205 0.8802942118300687
6.2181766170883135 205.4530134837138 0.8709603723091953
6.22340417204173 201.5761619595581 0.8649379856728754
6.228631726995146 202.79305212377514 0.8673293573237657
6.233859281948562 199.49502623660044 0.8539240607793047
6.239086836901978 198.29882343797385 0.848322149229987
6.2443143918553945 191.24878134140243 0.8290929849840699
6.249541946808811 188.5798944657612 0.8196522654931877
6.254769501762227 188.45801789023162 0.819266648576119
6.259997056715643 188.08717212841688 0.8179899858886148
6.265224611669059 185.22186689171522 0.8118388020432216
6.2704521666224755 181.9088967453939 0.808081718136683
6.275679721575892 180.2948485286362 0.8009787024057033
6.280907276529308 178.51163054590992 0.798030408626448
6.286134831482724 180.88524052575806 0.8124119895325433
6.29136238643614 182.96692537062245 0.8211373377811151
6.2965899413895565 184.60186933218108 0.8224224159167736
6.301817496342973 186.82672844816193 0.8238544597739822
6.307045051296389 190.9726577304436 0.8326730683629965
6.312272606249805 192.7699339090566 0.8378224159974185
6.317500161203221 190.805119856027 0.8369476270146369
6.3227277161566375 189.19056466239672 0.8280652708053847
6.327955271110054 185.67947159621738 0.8098027759251812
6.33318282606347 184.44695282491293 0.8014372047530567
6.338410381016886 184.51077141812772 0.799655053509776
6.343637935970302 183.52865860089412 0.7958732773995725
6.3488654909237185 179.33238820298968 0.7899528228856645
6.354093045877135 177.94783745744263 0.7949238792296209
6.359320600830551 176.12696554623378 0.7850360582060734
6.364548155783967 181.31879857565818 0.8001746608406066
6.369775710737383 185.48041812286738 0.8039958469606764
6.3750032656908 181.5265617005035 0.7961489615672491
6.380230820644216 180.54711902863406 0.7965843872926341
6.385458375597632 179.92913424501342 0.7901567152312332
6.390685930551048 180.95832029084738 0.7910629851951466
6.395913485504464 186.01030178508054 0.804239772539662
6.401141040457881 183.8736692089013 0.801389471061401
6.406368595411297 180.07713485409784 0.7930580312146117
6.411596150364713 180.3881085570284 0.7878680263463933
6.416823705318129 182.21410514377433 0.7913091888494554
6.422051260271545 184.67247289545318 0.7975853691363417
6.427278815224962 183.94325272766332 0.8006070498778648
6.432506370178378 180.38273393111598 0.7926791250632186
6.437733925131794 178.01031909143876 0.7843908340097675
6.44296148008521 179.74370846296662 0.7820249106607092
6.448189035038626 181.6981784829122 0.7748882110747219
6.453416589992043 186.07097542965687 0.779292902590982
6.458644144945459 188.13689642110447 0.7855919180029901
6.463871699898875 189.3304518096318 0.7880502430057814
6.469099254852291 189.54723031037756 0.787182842988391
6.474326809805707 188.59192266319369 0.786514397718691
6.479554364759124 189.89368017567065 0.7842031627413123
6.48478191971254 189.16562534420436 0.7833085487989087
6.490009474665956 191.02131098643963 0.7855407020119245
6.495237029619372 192.10578616758883 0.784126031574381
6.500464584572788 193.20698817525215 0.7829098313746169
6.505692139526205 195.06848839396923 0.7812263239837938
6.510919694479621 197.27981806024647 0.7797887083093445
6.516147249433037 199.5966726023255 0.7797224188354696
6.521374804386453 201.91795309362973 0.7759381020600051
6.526602359339869 206.02342175835602 0.7819799451624118
6.531829914293286 211.1827192209124 0.7828025795512294
6.537057469246702 220.11311529685582 0.7926538584074715
6.542285024200118 231.33541983758622 0.8057294409888097
6.547512579153534 239.35556417235273 0.8123046549737934
6.55274013410695 244.52369812218393 0.8175003994169113
6.557967689060367 249.34430108012705 0.8166198589178437
6.563195244013783 254.00346542571364 0.8181138799912707
6.568422798967199 264.97575209906756 0.8319706664984263
6.573650353920615 275.7585350632253 0.8455795891676988
6.5788779088740315 285.8855614838091 0.8599966347172627
6.584105463827448 294.39481553824555 0.8727564046186812
6.589333018780864 291.0145737992406 0.8667016157186576
6.59456057373428 287.69397729149745 0.8634053612462659
6.599788128687696 279.8008060108793 0.8492615417758949
6.6050156836411125 272.2941018009065 0.8392051980537854
6.610243238594529 264.74077918439025 0.8316259348511176
6.615470793547945 255.96712060807883 0.8208982383826458
6.620698348501361 253.3806466509554 0.8247921303813777
6.625925903454777 247.73375686944712 0.8188982028053383
6.6311534584081935 243.34654787892273 0.8154246954020181
6.63638101336161 236.7403076713119 0.8069998249605863
6.641608568315026 231.57411859448203 0.7983391556798572
6.646836123268442 228.7166891694766 0.7938931943654611
6.652063678221858 222.61356786083618 0.7841778116420631
6.6572912331752745 218.24705491471144 0.7797195199508297
6.662518788128691 214.90297646908115 0.7789416172348311
6.667746343082107 213.48104274538198 0.7838044054518224
6.672973898035523 211.84667004324396 0.7829537668764094
6.678201452988939 206.9858119408046 0.7745223127639617
6.6834290079423555 204.8653418418463 0.7684561587044276
6.688656562895772 207.33347563369756 0.7701937684010687
6.693884117849188 208.52529064994468 0.771426583897192
6.699111672802604 209.89161954503015 0.7729634611354187
6.70433922775602 208.13455397167718 0.7700743192064277
6.7095667827094365 207.50989262173573 0.7666258909037486
6.714794337662853 207.86505324393534 0.7675472285445912
6.720021892616269 210.7628311265783 0.7763028229316707
6.725249447569685 210.96901862614126 0.7778833103884564
6.730477002523101 209.7762079082039 0.7757770508453242
6.7357045574765175 211.07438715527363 0.7708845723441604
6.740932112429934 209.48931680446773 0.767956927088094
6.74615966738335 212.9507406979098 0.772282362091192
6.751387222336766 217.12509663396813 0.7794666981202031
6.756614777290182 218.52580650242302 0.7834430211186356
6.7618423322435985 216.4294811399515 0.7764894590460385
6.767069887197015 216.54793082736583 0.7776407617862671
6.772297442150431 216.54371314165465 0.7780621907905316
6.777524997103847 216.6585196991546 0.7774699421770387
6.782752552057263 216.95806523535023 0.779080019565711
6.7879801070106796 214.88131811295978 0.7710217098526508
6.793207661964096 213.47364015295503 0.7689568764982866
6.798435216917512 213.7617743241076 0.7674150396064597
6.803662771870928 214.5663738330393 0.7650137158098979
6.808890326824344 214.70170450134054 0.7616346536739025
6.814117881777761 217.95202477816682 0.7644372594724972
6.819345436731177 219.48260671368408 0.7673971818769307
6.824572991684593 220.71177179864947 0.7723176656983703
6.829800546638009 226.77162972226293 0.7829172164758615
6.835028101591425 226.50234160734476 0.7815698681171115
6.840255656544842 229.47167378380462 0.782101315876897
6.845483211498258 228.88676838140444 0.7788865187911806
6.850710766451674 228.589796041542 0.7777680486594232
6.85593832140509 231.290076635089 0.7779818450663488
6.861165876358506 235.30129685552788 0.7839003219644111
6.866393431311923 240.60364345630157 0.7917167978457613
6.871620986265339 246.56519001723356 0.7986029483437866
6.876848541218755 247.82670002996713 0.8018250793957951
6.882076096172171 252.33919561041404 0.8082736679877629
6.887303651125587 253.172024286156 0.8062265398864716
6.892531206079004 253.24462628243134 0.8048501750500676
6.89775876103242 255.95563380349438 0.8042277766026222
6.902986315985836 258.4072226044022 0.804483341482336
6.908213870939252 260.6587264463307 0.8025758214317205
6.913441425892668 265.03507221606395 0.8033820322437887
6.918668980846085 272.93802207386057 0.8137123112173834
6.923896535799501 276.8038394562142 0.8149487517288205
6.929124090752917 284.2135144631109 0.8256587700979678
6.934351645706333 285.9696233278505 0.8269970776533089
6.939579200659749 291.5516976738067 0.8333622565746084
6.944806755613166 298.8754007097959 0.8421314177983175
6.950034310566582 303.8131246514793 0.8438789919016093
6.955261865519998 312.9545841568757 0.8510708572336109
6.960489420473414 323.6188266883449 0.8634442199799709
6.96571697542683 334.9077692178035 0.8757429132881067
6.970944530380247 349.38127966360116 0.8927637540478355
6.976172085333663 367.50611992950104 0.913435103232751
6.981399640287079 391.20700342511947 0.9381837527426106
6.986627195240495 417.09990203757843 0.9632498144508539
6.9918547501939114 450.5398500394761 0.9984721471736664
6.997082305147328 499.2951163746401 1.0501198672677212
7.002309860100744 565.8686561755884 1.1160550471645299
7.00753741505416 666.1238864983767 1.2099798541378703
7.012764970007576 802.5899139118812 1.326776568720643
7.0179925249609925 968.208851165891 1.4574792344720995
7.023220079914409 1134.1427245294994 1.576547660642685
7.028447634867825 1276.1387630678914 1.668535701294162
7.033675189821241 1369.0535067439102 1.7250087674736267
7.038902744774657 1404.1802325570573 1.744525322450128
7.0441302997280735 1378.164577842295 1.727347241318307
7.04935785468149 1303.1253804305115 1.6788146948134577
7.054585409634906 1196.4480079421487 1.60709935104923
7.059812964588322 1073.3039597096194 1.520971325046474
7.065040519541738 961.4093205024442 1.4382840031156152
7.0702680744951545 858.651470909255 1.3591560955718234
7.075495629448571 776.7374982450866 1.293571085691205
7.080723184401987 714.2042705986114 1.2409645808466667
7.085950739355403 667.2438091962791 1.1997231266091184
7.091178294308819 636.454704478464 1.1711012377001435
7.0964058492622355 617.9369142485086 1.153698028118553
7.101633404215652 603.2286298642393 1.1395646898172034
7.106860959169068 596.1384998077668 1.1328264962442123
7.112088514122484 585.9955016781996 1.1229878047138353
7.1173160690759 577.4503671922313 1.114975610043477
7.1225436240293165 569.004343877431 1.1075789496818722
7.127771178982733 558.0479117802731 1.09799450713824
7.132998733936149 552.491294165757 1.0926998472554315
7.138226288889565 542.811227100636 1.0836294461317606
7.143453843842981 536.5672087263116 1.0773753495457856
7.1486813987963975 529.239226455377 1.068691310957297
7.153908953749814 523.0409132137785 1.060090698820466
7.15913650870323 518.7361301689083 1.0544392925087525
7.164364063656646 515.049843057766 1.051272832462545
7.169591618610062 513.1362226852566 1.0485245676901853
7.1748191735634785 512.5807798696493 1.0473298131090811
7.180046728516895 518.2168934988141 1.0525325901079774
7.185274283470311 532.5881306454135 1.0663885564596076
7.190501838423727 557.905101688172 1.0908318980323777
7.195729393377143 598.7625873473353 1.1278616772672023
7.2009569483305595 669.0102294499999 1.191660086244311
7.206184503283976 761.784159001622 1.270348762855215
7.211412058237392 868.2429668940671 1.3544778022280362
7.216639613190808 974.6309982002098 1.4341057402647859
7.221867168144224 1068.4693015900618 1.499700790056668
7.227094723097641 1147.9575119619992 1.5542200622397264
7.232322278051057 1211.7977859488299 1.5971953644442294
7.237549833004473 1241.530599877844 1.6151872573307804
7.242777387957889 1228.3018121107907 1.6043424311530232
7.248004942911305 1169.2875790663825 1.562991755304277
7.253232497864722 1075.1213559610374 1.4976762056469624
7.258460052818138 953.2077605088202 1.409891295133426
7.263687607771554 826.4218555260423 1.3139582095492481
7.26891516272497 705.8922887878209 1.2157750299371468
7.274142717678386 595.8690539915115 1.1174905687642815
7.279370272631803 507.36234634905605 1.032268269097674
7.284597827585219 442.0142405057248 0.9663045825858668
7.289825382538635 399.3553946113527 0.9215168220605716
7.295052937492051 370.41032033919555 0.889908494460728
7.300280492445467 346.52227920075205 0.8634469454469308
7.305508047398884 326.025061226001 0.8398266478752144
7.3107356023523 316.33958190190975 0.8285395570639937
7.315963157305716 312.67059134484 0.8261748841562265
7.321190712259132 309.17862995242353 0.8228498541529723
7.326418267212548 306.2229305964837 0.8218967085823959
7.331645822165965 299.81686493389606 0.8146204075743522
7.336873377119381 294.5610940812708 0.8075954669832446
7.342100932072797 293.204257593147 0.8048592438172977
7.347328487026213 292.1184822254747 0.8023280431210521
7.352556041979629 292.1308491007491 0.802214710327566
7.357783596933046 291.0179640831757 0.8000064646119119
7.363011151886462 295.1126198800021 0.8061121999783694
7.368238706839878 294.1889239576529 0.8064394614191656
7.373466261793294 295.00409266497513 0.8071719192961208
7.37869381674671 292.31448136161316 0.8046551207087117
7.383921371700127 288.00734772205914 0.7994675775911363
7.389148926653543 286.3941746075632 0.7985828658828231
7.394376481606959 287.47083775118665 0.8003387586368542
7.399604036560375 289.17118046536035 0.8015746891794752
7.4048315915137914 291.8607167383108 0.8032881986311947
7.410059146467208 291.9335994849202 0.8019551869809154
7.415286701420624 287.8708883385027 0.7937522900820285
7.42051425637404 286.92305399665145 0.7920864632085864
7.425741811327456 283.8225386360347 0.7900400374677722
7.4309693662808725 289.2073748479624 0.8009884388197124
7.436196921234289 291.6365562586291 0.8078665983417407
7.441424476187705 295.1819895326698 0.8105793578989517
7.446652031141121 297.6640397832111 0.8104023217357408
7.451879586094537 299.79431879048184 0.8119757068550476
7.4571071410479535 304.8554048321505 0.8160460031422264
7.46233469600137 308.1281589540197 0.8188180526502273
7.467562250954786 310.15551275981164 0.8198729501366654
7.472789805908202 309.5468775592255 0.817091216854978
7.478017360861618 310.12980518814874 0.8160016907241692
7.4832449158150345 316.67826039173696 0.8224967361084313
7.488472470768451 323.64472102573836 0.8288770943251357
7.493700025721867 329.65931024245623 0.8369140044460557
7.498927580675283 336.0684492858022 0.844349952016931
7.504155135628699 336.8187065144459 0.8431946006040848
7.5093826905821155 340.65883298555605 0.8485397781523106
7.514610245535532 350.28879071399433 0.8593772451114537
7.519837800488948 360.7990851370137 0.8693296731356698
7.525065355442364 369.7049410001574 0.8765351016864801
7.53029291039578 377.2565379105072 0.8814528614523099
7.5355204653491965 380.1135177435092 0.8845359800373741
7.540748020302613 381.8000072145602 0.8873442569749314
7.545975575256029 379.7786410124799 0.8847790252326915
7.551203130209445 377.81097883819206 0.8823588969356879
7.556430685162861 377.9351870149912 0.8827169293339273
7.5616582401162775 379.1507657683678 0.8833664435457638
7.566885795069694 377.5022567021277 0.8806236385345991
7.57211335002311 373.02284235321986 0.875064855795783
7.577340904976526 368.0929609566193 0.8677974581725159
7.582568459929942 360.35612429496604 0.857407828658088
7.5877960148833585 360.03905703907617 0.8578770378541399
7.593023569836775 354.7495236178892 0.8529204817803115
7.598251124790191 355.70367114558246 0.8559927412231699
7.603478679743607 358.15299722415836 0.8591324711925532
7.608706234697023 358.6927142918781 0.8568734534565754
7.6139337896504395 359.3738580006542 0.8558520580768666
7.619161344603856 356.79385186996524 0.8527130278896135
7.624388899557272 359.70450714013367 0.8563328730111335
7.629616454510688 361.8926579646503 0.8580241526421694
7.634844009464104 362.96133722820827 0.8576935769293508
7.6400715644175206 366.98507218895634 0.8635021305891667
7.645299119370937 371.6175756386593 0.8693270905273
7.650526674324353 381.8765396270336 0.8804518018827328
7.655754229277769 390.8031427954404 0.8904512352133004
7.660981784231185 401.1043309598018 0.9009725000850514
7.666209339184602 414.153728945272 0.9141351196837904
7.671436894138018 428.18382574599894 0.9276747888782411
7.676664449091434 443.28350837601425 0.9407402220102689
7.68189200404485 458.31013917680144 0.9540922067076396
7.687119558998266 471.2283248795916 0.9642197973489732
7.692347113951683 485.64308636714475 0.9776838010943414
7.697574668905099 501.8219259462671 0.9931890544318475
7.702802223858515 521.970656162663 1.012881551414641
7.708029778811931 539.9802782965509 1.030457013471331
7.713257333765347 555.4126291949366 1.0442715391264283
7.718484888718764 557.1285971804294 1.045867915121484
7.72371244367218 557.3252286021745 1.04669788033149
7.728939998625596 555.0065941579063 1.0427181386983306
7.734167553579012 549.5513052851971 1.036913923890009
7.739395108532428 549.5127323783894 1.036041551668855
7.744622663485845 548.4692993847949 1.0342788385618615
7.749850218439261 544.8427203340722 1.0312740837683247
7.755077773392677 537.4338594190522 1.023858669856355
7.760305328346093 527.3362240740887 1.0151752730809347
7.765532883299509 516.9513503439106 1.0051218551313912
7.770760438252926 503.30939659900594 0.9922881350923837
7.775987993206342 494.7081115230416 0.9829610344230536
7.781215548159758 483.88017738533927 0.9721696570060806
7.786443103113174 474.1778914554527 0.9621358476348778
7.79167065806659 467.44476021129185 0.9545086202642249
7.796898213020007 454.36091143771023 0.9408834077691743
7.802125767973423 445.1224163608666 0.9312155763903694
7.807353322926839 439.2622282214536 0.9243623039132287
7.812580877880255 434.3162858720963 0.9188467522335247
7.817808432833671 431.5555562543182 0.915700420235142
7.823035987787088 431.45625807777435 0.9152052185231547
7.828263542740504 430.3064284551147 0.9136306956913198
7.83349109769392 437.6574089113295 0.9212096700964522
7.838718652647336 441.6183946750986 0.9266300855795535
7.8439462076007525 446.0796829523008 0.9317904818735887
7.849173762554169 452.12115520885 0.9366367135565352
7.854401317507585 457.683134315063 0.9403698111191728
7.859628872461001 463.836133514906 0.9449661319036697
7.864856427414417 473.31108845236 0.9532383695819532
7.8700839823678335 478.5806077795763 0.9577079147448108
7.87531153732125 491.45130057043076 0.9705316665518137
7.880539092274666 505.2902947113387 0.9830990204989933
7.885766647228082 522.5423623740619 0.9998456598239723
7.890994202181498 535.2481149043439 1.010563236259758
7.8962217571349145 544.8324325358388 1.0185342710506966
7.901449312088331 559.6242248752586 1.031426206808401
7.906676867041747 570.5228317454012 1.0412731387381742
7.911904421995163 584.8932192990734 1.0554093457809393
7.917131976948579 597.8076859741575 1.0671912090851863
7.9223595319019955 613.6279720541522 1.0816089663193151
7.927587086855412 624.9339417646441 1.091758897141996
7.932814641808828 639.5404875904852 1.1035117976133022
7.938042196762244 653.9717260805783 1.114922935902313
7.94326975171566 662.1949122460389 1.1207559837456187
7.9484973066690765 669.2227136144228 1.1255166764837359
7.953724861622493 671.2915004636418 1.1265530625500204
7.958952416575909 674.5396634396993 1.1282845140329871
7.964179971529325 678.7170683195102 1.1310926992690706
7.969407526482741 676.1687234523006 1.1270708544456245
7.9746350814361575 672.6018097643351 1.1227781019212013
7.979862636389574 668.2680767445329 1.1195646962357617
7.98509019134299 663.0928538784541 1.1150330781448898
7.990317746296406 657.1857567778786 1.11054071184352
7.995545301249822 650.4955465058958 1.1051760353967173
8.000772856203238 637.7341047834046 1.0937388132251664
8.006000411156654 625.5761871404216 1.0847117387727154
8.01122796611007 614.0182345566033 1.0745760820224797
8.016455521063486 598.6613111408468 1.0604737524548151
8.021683076016902 583.7325231806562 1.0468618354011325
8.026910630970319 572.2281836509912 1.0356068810752308
8.032138185923735 561.2382822339257 1.0255460331431108
8.037365740877151 554.4751490857492 1.0197785502876957
8.042593295830567 551.4482886137164 1.016170138054858
8.047820850783983 540.4198082219622 1.0057624648511723
8.0530484057374 534.3792928442641 0.9983940597328586
8.058275960690816 532.2450586475568 0.9955297456765424
8.063503515644232 527.0071906743998 0.9906801197844053
8.068731070597648 527.9994875287497 0.9902954192336065
8.073958625551064 521.8602825423544 0.9850424885383905
8.07918618050448 516.6615073607975 0.9809801676190285
8.084413735457897 516.1984192879085 0.9804190316098979
8.089641290411313 518.8551955001188 0.9822986973599966
8.09486884536473 519.2754156501511 0.9825042605921647
8.100096400318145 517.7641065039398 0.9806981537051528
8.105323955271562 514.598445420255 0.9775749983262483
8.110551510224978 512.3025389684904 0.9746003905660144
8.115779065178394 513.3358950546351 0.9751396411857043
8.12100662013181 515.3854731152676 0.9761733236564933
8.126234175085226 523.4996666314205 0.9833139359967611
8.131461730038643 536.1086709817795 0.9942335266495216
8.136689284992059 552.7163009569077 1.0091854053353522
8.141916839945475 570.799897452001 1.0261334143495435
8.147144394898891 587.6061034997732 1.0413479593834676
8.152371949852308 608.8856208714845 1.0577718824247577
8.157599504805724 631.8310288873568 1.0772893892927204
8.16282705975914 658.9536183978208 1.0985445754118488
8.168054614712556 688.6732891981493 1.1231779355153324
8.173282169665972 708.1062520292221 1.1381678364007106
8.178509724619389 719.0153723302261 1.1466107807936148
8.183737279572805 725.9784125677172 1.1523990287092274
8.188964834526221 723.2189088232996 1.1485411044677065
8.194192389479637 717.1261694471758 1.1428051293935206
8.199419944433053 708.1233915137054 1.1353949714099545
8.20464749938647 696.9799882122992 1.1263172717197565
8.209875054339886 689.5879243611406 1.1203453207435972
8.215102609293302 676.7540176055209 1.108949126974654
8.220330164246718 667.6121438693834 1.1008548403975154
8.225557719200134 661.4460523118618 1.0959993820668088
8.23078527415355 657.1010899404539 1.0924276847880838
8.236012829106967 657.172327003821 1.093163443202616
8.241240384060383 653.5171453943367 1.0896839720079652
8.2464679390138 652.8723414089129 1.089192925950234
8.251695493967215 651.9473860014314 1.08774084187427
8.256923048920632 648.5711060232251 1.0827725513442215
8.262150603874048 647.1530043026822 1.0810483773026782
8.267378158827464 645.9281794478986 1.0803074009046072
8.27260571378088 640.4864317356726 1.0748907242115973
8.277833268734296 638.5271149733478 1.072234463452085
8.283060823687713 629.2743295386724 1.0637362938859178
8.288288378641129 624.2456859447564 1.059242620420404
8.293515933594545 620.8881102898308 1.0565707635981527
8.298743488547961 617.2512319156459 1.0524886530866822
8.303971043501377 625.1565604597772 1.0589050068332357
8.309198598454794 628.0260339032423 1.0617504060722447
8.31442615340821 631.1639054102831 1.0639541831981814
8.319653708361626 634.7474411651385 1.066128989214265
8.324881263315042 633.4368459433676 1.0633826599334903
8.330108818268458 640.106043318357 1.068967698888656
8.335336373221875 647.2587908848017 1.0750004217701166
8.34056392817529 656.1402530313693 1.0820116125890447
8.345791483128707 664.9334144997255 1.0891785062736672
8.351019038082123 666.2492376663771 1.090209065033903
8.35624659303554 669.2158129934788 1.092453975117368
8.361474147988956 669.4506186587189 1.0916880991076598
8.366701702942372 672.8160597214952 1.0939266051514882
8.371929257895788 677.9209064969306 1.0970715779892564
8.377156812849204 679.3471506427929 1.0975993263365822
8.38238436780262 681.1081032730722 1.0981724466228682
8.387611922756037 672.520817893479 1.0910649863599386
8.392839477709453 666.2414740913592 1.0864229143291009
8.398067032662869 654.01411736423 1.0778035416684457
8.403294587616285 642.5106639864892 1.068957147586369
8.408522142569701 635.0632452492484 1.0625220578580696
8.413749697523118 625.3576393021091 1.05272227690864
8.418977252476534 611.898610323856 1.0403877357847213
8.42420480742995 595.7386511697441 1.0258763108048992
8.429432362383366 582.4796057200667 1.0159824575310807
8.434659917336782 568.4326346120155 1.0040294704245816
8.439887472290199 558.2731799236261 0.9942703686919689
8.445115027243615 551.7985251761704 0.9881178710424756
8.450342582197031 543.5571011068517 0.9805626480007453
8.455570137150447 541.9417851275692 0.9788849049043298
8.460797692103863 537.4404389064282 0.9746110667413279
8.46602524705728 535.6686273254275 0.9730940668549716
8.471252802010696 529.0187160452757 0.9672615749769554
8.476480356964112 524.697346330261 0.9624607823725041
8.481707911917528 520.5576969550413 0.9573628718523645
8.486935466870944 517.1120048845205 0.9537894009360673
8.49216302182436 520.4187830251641 0.9562197261581606
8.497390576777777 520.3913072135811 0.9554917540666918
8.502618131731193 518.7670377334184 0.9539668284520865
8.50784568668461 515.2830600955925 0.9509558659548506
8.513073241638025 512.9232926788786 0.9495994582636137
8.518300796591442 510.75123178778193 0.9479483160716681
8.523528351544858 512.6726147622279 0.9495257644762187
8.528755906498274 512.4140741248839 0.9475475480146229
8.53398346145169 507.835508488952 0.9434842937049005
8.539211016405106 500.3355825477652 0.9360918138487215
8.544438571358523 497.87030864104713 0.9337962450076206
8.549666126311939 495.22569810173655 0.9305733566081448
8.554893681265355 496.5540887907992 0.931746062175926
8.560121236218771 494.7158780602097 0.9279126007712533
8.565348791172188 498.57581964669083 0.9311009644517019
8.570576346125604 503.5942211069815 0.9359507021805169
8.57580390107902 504.0559865759933 0.9361302455615167
8.581031456032436 505.673892335193 0.9374618251505973
8.586259010985852 503.81242560522884 0.9351059416231358
8.591486565939269 508.82648272642314 0.939909212302406
8.596714120892685 511.8335801702942 0.9430334134224354
8.601941675846101 510.4549528090423 0.9415299811798215
8.607169230799517 510.8577023318457 0.9405667999099007
8.612396785752933 510.21633414161744 0.9393462913110076
8.61762434070635 512.6368511703107 0.941038428182502
8.622851895659766 516.4912507439765 0.9444184077528085
8.628079450613182 518.6161729015979 0.9462525723622626
8.633307005566598 524.5359194488018 0.9514919961600019
8.638534560520014 530.3569123133209 0.9570594877762328
8.64376211547343 536.7905139887113 0.9622835024193266
8.648989670426847 542.6626468352652 0.9658072649147943
8.654217225380263 549.7138635094753 0.9718711825006559
8.65944478033368 552.1970791598667 0.9732000845519119
8.664672335287095 555.8045663815369 0.9757738917793678
8.669899890240512 561.9604587807395 0.9802739798900567
8.675127445193928 568.701598747653 0.986308944652922
8.680355000147344 577.3546701917634 0.9944826009964055
8.68558255510076 586.1569815062682 1.0019049748856599
8.690810110054176 593.4853847445339 1.0077211250861908
8.696037665007593 606.772636216229 1.0177914923832543
8.701265219961009 621.3890705239425 1.0297264270876745
8.706492774914425 636.2989214670163 1.040969055663197
8.711720329867841 650.3774643874067 1.051872038710589
8.716947884821257 665.529428604185 1.0627460479219986
8.722175439774674 674.3245963774973 1.0695270187441608
8.72740299472809 673.5535862855296 1.068271223131961
8.732630549681506 669.5403939757845 1.065365386704276
8.737858104634922 662.9042617839627 1.0601005359094666
8.743085659588338 657.5417185887013 1.0568403300557552
8.748313214541755 650.126488482381 1.051427462927064
8.75354076949517 639.4216728135304 1.043705518176631
8.758768324448587 631.9297055798008 1.0372850175826172
8.763995879402003 626.5501430900184 1.0319537472575238
8.76922343435542 617.6314773622888 1.0232755697944838
8.774450989308836 607.5169653099616 1.0133020426770964
8.779678544262252 593.5812810316557 1.0004994300386547
8.784906099215668 582.4556139031384 0.9898444604023892
8.790133654169084 582.2635119197581 0.9897127651982487
8.7953612091225 581.7982833310099 0.9892884476442985
8.800588764075917 578.1692544901567 0.9872430880208438
8.805816319029333 574.1517220017428 0.9835786596931676
8.811043873982749 570.0978925715593 0.9797508908383645
8.816271428936165 565.1068473362427 0.974269518013276
8.821498983889581 564.9991690061892 0.9750131092990362
8.826726538842998 568.2778103152939 0.9784804366612505
8.831954093796414 566.8189821414417 0.9761542089283466
8.83718164874983 566.7600735161006 0.9752587140650882
8.842409203703246 565.7853768097195 0.9735110231332591
8.847636758656662 561.6446305645181 0.9698142842725077
8.852864313610079 560.4588069531967 0.9691421344196022
8.858091868563495 561.0082417917629 0.9686525307207887
8.863319423516911 559.7440433042483 0.9665336687300613
8.868546978470327 562.6858246777624 0.9687667158974761
8.873774533423743 562.1893762489809 0.968210395288033
8.87900208837716 560.200974832231 0.9671441014732878
8.884229643330576 558.6540500923902 0.9648555174501668
8.889457198283992 559.476451117261 0.9658015294669687
8.894684753237408 562.5617090481275 0.9680261987871279
8.899912308190824 566.7671881611944 0.9721405741634374
8.90513986314424 570.162285935351 0.974475307272811
8.910367418097657 572.5044112586626 0.9758554775387565
8.915594973051073 575.2807676869296 0.9779435348497549
8.92082252800449 578.0271253920075 0.9792616363555715
8.926050082957905 583.3893299898763 0.9847740980157422
8.931277637911322 585.431386123232 0.9861097458804032
8.936505192864738 587.8127993510042 0.9864927839885306
8.941732747818154 589.6107178563132 0.9877368793183289
8.94696030277157 591.0010790937683 0.9874997139472759
8.952187857724986 594.8277106338994 0.9910736930181137
8.957415412678403 597.1734122965927 0.9925300291195037
8.962642967631819 601.5281945522336 0.995408852952753
8.967870522585235 605.1240303589726 0.9973327092867962
8.973098077538651 607.5338058649193 0.998569179519276
8.978325632492067 614.7477962015815 1.0042552004605405
8.983553187445484 621.2852663235266 1.0100230381917767
8.9887807423989 629.1011852767683 1.0156134515674398
8.994008297352316 636.6196579498949 1.0215377470579023
8.999235852305732 640.388935419102 1.024438558832776
9.004463407259149 645.5353963167499 1.027926040204509
9.009690962212565 652.0671828721141 1.0326683537582229
9.014918517165981 660.2728186480107 1.0388117969863007
9.020146072119397 671.115801037681 1.0470340288381486
9.025373627072813 684.6834325845765 1.057305024369919
9.03060118202623 698.9144991401149 1.0675788673978568
9.035828736979646 715.4115796344786 1.079877294056191
9.041056291933062 732.6785778027278 1.092510629913482
9.046283846886478 751.9862941537815 1.1073313406456564
9.051511401839894 766.1581600653702 1.1179097322902614
9.05673895679331 781.719642116669 1.127203200896866
9.061966511746727 798.2597026729685 1.1382821537651109
9.067194066700143 821.3941216691269 1.1542191925960357
9.07242162165356 842.282426430389 1.16767518693898
9.077649176606975 859.8587209065365 1.1777826404488392
9.082876731560392 877.1967864649623 1.1892124839208646
9.088104286513808 891.7637279256595 1.198896769648084
9.093331841467224 902.8867418060532 1.2065300270248294
9.09855939642064 901.4249239915594 1.205346306567988
9.103786951374056 899.8119039039684 1.205413660784774
9.109014506327473 891.7728791766668 1.1987508645499068
9.114242061280889 882.750257902889 1.1924312303305062
9.119469616234305 867.2097855960012 1.180037905948368
9.124697171187721 852.8839255734947 1.1697025228685045
9.129924726141137 842.6479080518736 1.1629536214615088
9.135152281094554 835.6756675767481 1.1598764234419452
9.14037983604797 832.7711521898897 1.1585290270290132
9.145607391001386 832.8035865972788 1.1575924638155046
9.150834945954802 835.3705532661778 1.1574344190421948
9.156062500908218 841.6783444762972 1.1618745565371722
9.161290055861635 846.3307336179606 1.1745625359964829
9.16651761081505 854.4926545314974 1.1867024334116623
9.171745165768467 863.4101749853357 1.1975398282562544
9.176972720721883 865.1630543585375 1.2010695496984265
9.1822002756753 860.8583982452607 1.2010407163555443
9.187427830628716 854.9180250741383 1.1999141773827464
9.192655385582132 842.9615991000104 1.1944569032376422
9.197882940535548 840.6883336644933 1.1950236758473485
9.203110495488964 834.943555473122 1.1925222998482643
9.20833805044238 831.2813345408106 1.19199177133096
9.213565605395797 823.5344667129175 1.1880806638091483
9.218793160349213 816.872900460237 1.1855108070010585
9.224020715302629 810.6592059995295 1.183499115000266
9.229248270256045 801.9281345669006 1.178590716813115
9.234475825209461 790.8399198654284 1.1720920503375036
9.239703380162878 782.2196148788618 1.167518093124972
9.244930935116294 774.0331184118883 1.1618555821434038
9.25015849006971 765.4645131023003 1.1563448575552298
9.255386045023126 760.7284016629474 1.1531859824704227
9.260613599976542 753.7793314039482 1.1487772613879819
9.265841154929959 751.1346531001778 1.1501553434801204
9.271068709883375 749.0781857472492 1.149277356074011
9.276296264836791 752.0682510605264 1.1530389028416732
9.281523819790207 758.5021169820843 1.1580687424966385
9.286751374743623 765.2581971600184 1.164064248490387
9.29197892969704 775.220926235161 1.1733128293763035
9.297206484650456 789.6290559819633 1.1862554121246403
9.302434039603872 799.3413434643221 1.1934532369944078
9.307661594557288 802.5855307321939 1.1972164355408885
9.312889149510704 803.6907227539851 1.1991748533224045
9.31811670446412 796.692163642957 1.1957236264255917
9.323344259417537 793.4125438602543 1.1951073365872233
9.328571814370953 784.5938124479219 1.189049123485997
9.33379936932437 776.7956692972356 1.183418076491525
9.339026924277785 756.9806667699677 1.1691128215322053
9.344254479231202 734.9440215716154 1.1529075347733175
9.349482034184618 717.542440825453 1.1399209132981762
9.354709589138034 703.6174011169785 1.1295355944267969
9.35993714409145 694.7187522847166 1.1231094602464307
9.365164699044866 687.1087551502563 1.1174884489713057
9.370392253998283 677.4590748183296 1.1112065376738038
9.375619808951699 669.9770610008568 1.1064518139511332
9.380847363905115 663.7226946549268 1.1022983425052264
9.386074918858531 659.3401883718441 1.0996196442660138
9.391302473811947 658.5934073485255 1.0989677099645645
9.396530028765364 657.9351861848343 1.0988239964837516
9.40175758371878 658.5614457435569 1.100183765946778
9.406985138672196 660.3595634445655 1.1026227743445778
9.412212693625612 662.5320427851576 1.1035889940398713
9.417440248579029 657.500721826374 1.089541758672703
9.422667803532445 653.4573811196587 1.0807591038821103
9.427895358485861 650.3301724106129 1.074396502749265
9.433122913439277 651.7714424112738 1.072112671006812
9.438350468392693 655.6337844262134 1.0731595742186308
9.44357802334611 653.9610873923283 1.0693719303760671
9.448805578299526 653.4864448599743 1.0662682539470885
9.454033133252942 651.4997409895116 1.0624705867794781
9.459260688206358 650.6300178456622 1.0600873505658472
9.464488243159774 652.9224036196697 1.0616090469404853
9.46971579811319 650.7395082699464 1.057591111767311
9.474943353066607 648.6455949590305 1.0537886539273287
9.480170908020023 646.4020565054285 1.048989921387707
9.48539846297344 644.4064049280822 1.0457793628717664
9.490626017926855 645.8732134610848 1.0460980948214027
9.495853572880272 649.511040022053 1.0491977523438119
9.501081127833688 653.633851387164 1.0514785417605583
9.506308682787104 652.6681067237844 1.0491995803085001
9.51153623774052 651.8099065400714 1.0472047520200445
9.516763792693936 648.5408447280859 1.0438495770372715
9.521991347647353 648.6441381851603 1.0426713462091748
9.527218902600769 652.2195129924373 1.0444798843832186
9.532446457554185 654.486662025991 1.0454820895433277
9.537674012507601 658.5011296546384 1.0484183487533392
9.542901567461017 658.4238825738482 1.047145288389637
9.548129122414434 659.3715462857461 1.0474998754610456
9.55335667736785 659.7576983261732 1.046878882861902
9.558584232321266 657.353862864398 1.0444444920467566
9.563811787274682 656.3751154633411 1.0427062804277354
9.569039342228098 654.5114947706941 1.0398858330306058
9.574266897181515 650.6629548996939 1.0359567878827414
9.57949445213493 658.2374972270204 1.0411028872682755
9.584722007088347 660.8918935659403 1.042428458219319
9.589949562041763 669.7596449713475 1.0489634945863997
9.59517711699518 670.8537202305387 1.0492944874129184
9.600404671948596 671.8621034639449 1.049677617112567
9.605632226902012 670.5259682645216 1.047920581683172
9.610859781855428 669.2936283500991 1.0464176659881264
9.616087336808844 664.356136536533 1.0418453780005419
9.62131489176226 666.7549476617357 1.0428643635627044
9.626542446715677 669.1916692594432 1.043374836012504
9.631770001669093 674.4326989735738 1.0472297963660524
9.636997556622509 674.2258738133648 1.046538724066282
9.642225111575925 674.353221602291 1.0452475183786993
9.647452666529341 674.5885095959145 1.0448475453943584
9.652680221482758 677.75823993677 1.0471889080833097
9.657907776436174 682.1717658371838 1.0490066392312323
9.66313533138959 683.646908460143 1.0488056402717842
9.668362886343006 689.3927289485277 1.0535747056536975
9.673590441296422 687.9319079617154 1.0524993722256852
9.678817996249839 688.0156598167359 1.051638920611538
9.684045551203255 686.1153809468021 1.0496667098698609
9.689273106156671 688.735221786259 1.0514767822465585
9.694500661110087 690.8595807641228 1.0521937224007538
9.699728216063503 694.8052777903528 1.0549382266081644
9.70495577101692 695.4982434062654 1.0552462535105476
9.710183325970336 698.818109683644 1.057389260892049
9.715410880923752 703.9634510819858 1.0600185532437738
9.720638435877168 707.6139848134827 1.060765756111997
9.725865990830584 707.9511789801923 1.0609240265631228
9.731093545784 703.3586820720666 1.0563748032395457
9.736321100737417 701.4994962170634 1.055419295520676
9.741548655690833 704.0920318157895 1.0571972877369586
9.74677621064425 706.9804323763191 1.0588251437378644
9.752003765597665 709.0914302357756 1.0591492396576028
9.757231320551082 707.8147922989758 1.0579018576779804
9.762458875504498 707.5969877660827 1.0570962766740075
9.767686430457914 707.6992312134896 1.0576419201760465
9.77291398541133 706.0615948325618 1.0558545665601269
9.778141540364746 702.3011776703494 1.0507851783358333
9.783369095318163 698.9459007107884 1.0473589753059358
9.788596650271579 697.3189293935112 1.0453742046583578
9.793824205224995 692.3517189524739 1.041849099500346
9.799051760178411 692.5695645972394 1.0409399520248621
9.804279315131827 689.3482423179607 1.0379234477735366
9.809506870085244 687.946098381272 1.036343273556852
9.81473442503866 689.7518085433699 1.0373693917847375
9.819961979992076 690.9419257410019 1.037461478061107
9.825189534945492 692.4250067559772 1.0382119340821514
9.830417089898909 688.9474917792644 1.0352533437445928
9.835644644852325 683.8825849515939 1.0302036803879857
9.840872199805741 682.5421221721614 1.028383034705072
9.846099754759157 685.0327586449782 1.0302242305631062
9.851327309712573 686.7245606461435 1.0316387752293532
9.85655486466599 684.4393848522551 1.0294584078273528
9.861782419619406 680.1092331389534 1.025982542665801
9.867009974572822 679.3714874899033 1.0243521537091236
9.872237529526238 682.6671223890428 1.0269421572871655
9.877465084479654 684.8968839052731 1.0286837978529113
9.88269263943307 690.4269930897974 1.032489840684691
9.887920194386487 693.2996489882298 1.0333009847181893
9.893147749339903 696.1586428258388 1.035121660095007
9.89837530429332 693.6575387294216 1.0315643468332498
9.903602859246735 695.1699731939494 1.0322512327752666
9.908830414200152 697.4494921727833 1.0342358115343044
9.914057969153568 705.9135642104095 1.040186330181513
9.919285524106984 709.7799169540814 1.0423097035642552
9.9245130790604 713.483294314662 1.044521439357959
9.929740634013816 717.0992412968552 1.0469702571500055
9.934968188967233 721.123746426318 1.0496080623614883
9.940195743920649 722.7280152821503 1.050404157295489
9.945423298874065 726.8080046323051 1.052495977296635
9.950650853827481 727.5303069217775 1.0526457803988625
9.955878408780897 735.1065381595373 1.0584271380153978
9.961105963734314 736.0603581600333 1.059448331862293
9.96633351868773 730.280657649631 1.0550905371266532
9.971561073641146 723.7879354838076 1.0482106425487638
9.976788628594562 720.7266431854789 1.0447776601781806
9.982016183547978 721.3316410889141 1.0448276591179804
9.987243738501395 718.396631813558 1.042021398604462
9.99247129345481 714.9042266674104 1.038656450556352
9.997698848408227 713.3915874712237 1.0374258344189369
10.002926403361643 711.4635451624856 1.0355129803055576
10.00815395831506 709.7561179696532 1.033768570843846
10.013381513268476 705.3101679678898 1.0303851580281183
10.018609068221892 702.129058766353 1.0278756260752562
10.023836623175308 697.6253921685396 1.024522310513358
10.029064178128724 696.6411363532613 1.0236798040819284
10.03429173308214 698.0740456897698 1.025083733063407
10.039519288035557 704.1992894661627 1.0294477507946804
10.044746842988973 709.5965354591885 1.0324865264457417
10.049974397942389 711.686007635883 1.0334885689123743
10.055201952895805 708.5822694096533 1.0308971661183743
10.060429507849221 701.8357882016652 1.0253022476566964
10.065657062802638 697.7732227610975 1.0216653082535276
10.070884617756054 696.6188907316279 1.0206923304196085
10.07611217270947 698.1650832094051 1.022180897015048
10.081339727662886 701.1119730372851 1.0240079403460822
10.086567282616302 700.1371509042908 1.0231792132530582
10.091794837569719 695.627039910807 1.0181078569801958
10.097022392523135 691.4223891630712 1.0136562639817277
10.102249947476551 693.9538906428857 1.0155613181966339
10.107477502429967 691.3595328124322 1.0136193839131085
10.112705057383383 688.1441364157358 1.0108668397953342
10.1179326123368 682.9351456973016 1.0073269127719628
10.123160167290216 682.6712027033884 1.007824793453731
10.128387722243632 679.3832719912516 1.0050496618598974
10.133615277197048 675.469541504362 1.0014581044846012
10.138842832150464 671.8753814642955 0.9974593323884835
10.14407038710388 664.8768414598964 0.9923202920256002
10.149297942057297 663.1490794063002 0.9902616874648293
10.154525497010713 660.3091747209608 0.9884977434287778
10.15975305196413 660.5294696737941 0.9885721590778778
10.164980606917545 660.1838451924008 0.9877613413491045
10.170208161870962 655.4873559420913 0.982850829836545
10.175435716824378 650.0727389544963 0.9789119520631514
10.180663271777794 647.9366787219225 0.9777941875176692
10.18589082673121 649.3533503490917 0.978603062238423
10.191118381684626 644.0560848771466 0.9748758528701988
10.196345936638043 639.7389472128182 0.970289978849298
10.201573491591459 635.0814386379548 0.9666612115173907
10.206801046544875 630.0156436177382 0.962608291659927
10.212028601498291 632.4127208202283 0.964476363244934
10.217256156451707 629.5397598388059 0.9619071255541299
10.222483711405124 629.4996689594259 0.9614580444471048
10.22771126635854 627.1703218325551 0.9598824087998653
10.232938821311956 625.0286713838609 0.958498200620454
10.238166376265372 626.1434553372575 0.9588756098144252
10.243393931218788 626.7794900953626 0.9595805787051447
10.248621486172205 623.8864114881844 0.9567529303811096
10.253849041125621 622.7244664987195 0.9554804833806089
10.259076596079037 616.6484712839241 0.9509264488623601
10.264304151032453 614.9291259988256 0.9492984673336019
10.26953170598587 612.577425010844 0.94690299754361
10.274759260939286 613.1748062313582 0.9469407812194583
10.279986815892702 614.6886627201044 0.9479843671544874
10.285214370846118 615.0279320478489 0.9478952905725205
10.290441925799534 616.1242874699435 0.9484884651072548
10.29566948075295 616.9967423800268 0.9490011060556899
10.300897035706367 614.3404977431715 0.9463550945270299
10.306124590659783 613.9841091718334 0.9450512857279417
10.3113521456132 606.3059077693728 0.9391492801024665
10.316579700566615 606.4772432334204 0.9399995928212507
10.321807255520032 600.5203622288808 0.9352758425687945
10.327034810473448 599.1831514862083 0.9343074265416351
10.332262365426864 596.825403199186 0.9310213599406072
10.33748992038028 598.6527312356538 0.9318867032599084
10.342717475333696 592.6914355665756 0.9264654041365564
10.347945030287113 588.9695366047672 0.9236311391969781
10.353172585240529 589.0590994166876 0.923917188614814
10.358400140193945 590.5274363328971 0.9254568641224167
10.363627695147361 593.2164880779504 0.9271875440713544
10.368855250100777 593.606756261321 0.9274168401532802
10.374082805054194 590.1749478436549 0.9241501741644481
10.37931036000761 588.2395050075571 0.9216723626279938
10.384537914961026 586.9530614054843 0.9203631997727123
10.389765469914442 587.5883869178066 0.919175181935963
10.394993024867858 589.9844441113685 0.9211096516418513
10.400220579821275 586.667372297601 0.9185695626405207
10.40544813477469 581.4372035875381 0.9140936219572343
10.410675689728107 578.3769027552163 0.9112845342855309
10.415903244681523 577.4455543542007 0.9105077883569739
10.42113079963494 578.5243312598974 0.9120616766951105
10.426358354588356 576.8799870516739 0.9104172605485542
10.431585909541772 571.6450127145672 0.9063150507848151
10.436813464495188 568.0585204158438 0.9025171198824233
10.442041019448604 564.985521988971 0.8999784925646753
10.44726857440202 563.3155038220075 0.8976995459741909
10.452496129355437 562.6700329118186 0.8970914927014965
10.457723684308853 560.6527793016728 0.8958474124827636
10.462951239262269 559.1626030079331 0.8940544711831884
10.468178794215685 556.4759849658259 0.8923012939525817
10.473406349169101 554.5433263518106 0.8907246341375764
10.478633904122518 552.2007705865467 0.8881410312383856
10.483861459075934 551.4985361441702 0.8874412786819158
10.48908901402935 549.500427485646 0.8854004633112329
10.494316568982766 544.9540950831856 0.879957319624582
10.499544123936182 542.9407815701363 0.8780330015346511
10.504771678889599 540.8682794045774 0.8767121436961712
10.509999233843015 542.1329868424898 0.878633824587218
10.515226788796431 539.8777589928966 0.8764374162222349
10.520454343749847 533.060489797266 0.8701423288759098
10.525681898703263 531.2343153803091 0.8691713463550224
10.53090945365668 531.57714927551 0.8692193588195357
10.536137008610096 533.8518109360803 0.8713897611123743
10.541364563563512 536.8151957569291 0.8733214288331524
10.546592118516928 536.9445649021314 0.8728942153595308
10.551819673470344 532.918214631146 0.8696755776214129
10.55704722842376 530.0419488707986 0.8677870962078134
10.562274783377177 524.3014605183558 0.8628880603270451
10.567502338330593 519.2952965698659 0.8585807451784204
10.57272989328401 517.2521595797489 0.8557982898468681
10.577957448237425 516.0249929239736 0.8540590842211138
10.583185003190842 518.0361228235366 0.8550203020006869
10.588412558144258 519.5380251142665 0.8554908239047422
10.593640113097674 524.1755148387838 0.8597454981709619
10.59886766805109 526.9909225582755 0.8605548166527041
10.604095223004506 524.7168541186579 0.8583294282357226
10.609322777957923 523.5608355612585 0.8577582818697603
10.614550332911339 523.9438702344196 0.8590116471894145
10.619777887864755 525.9299636664496 0.8607442753454921
10.625005442818171 524.464185053096 0.859887326439039
10.630232997771587 521.5380180143762 0.8569600211193636
10.635460552725004 518.2538407032645 0.853969078442194
10.64068810767842 520.1429507576509 0.8553932373310792
10.645915662631836 524.9486457017321 0.858235093782943
10.651143217585252 531.0722058815211 0.8630948451765245
10.656370772538668 535.8930378745688 0.8663695315267382
10.661598327492085 534.7306999818622 0.8650207026194766
10.666825882445501 534.5905689350301 0.8647228897983572
10.672053437398917 535.0432647133009 0.8633672511682353
10.677280992352333 541.8362918238315 0.8687622851863589
10.68250854730575 548.1912429269408 0.8738640046121056
10.687736102259166 557.9533600953754 0.8812376589513662
10.692963657212582 565.1915179893019 0.8866892560712217
10.698191212165998 572.0415360059758 0.8917755184678235
10.703418767119414 575.9887561680812 0.8941287257644472
10.70864632207283 581.056565800038 0.897670567917417
10.713873877026247 590.1202349629613 0.9039761991899307
10.719101431979663 599.5765228886465 0.9102270219473897
10.72432898693308 614.7445302306854 0.9211505857516661
10.729556541886495 624.5872419823451 0.9284244806201731
10.734784096839912 633.6826021239675 0.9355630265875017
10.740011651793328 631.1824959379896 0.9334856254440209
10.745239206746744 626.3628827226581 0.9295873356380451
10.75046676170016 622.5763588702315 0.9262932510296841
10.755694316653576 614.7907300542505 0.9201940761467763
10.760921871606993 607.8091042356398 0.914373238354849
10.766149426560409 604.1355452879719 0.9116643392828545
10.771376981513825 595.8646354462323 0.9050051072989894
10.776604536467241 591.6660061695358 0.901939636923036
10.781832091420657 588.2188465215083 0.8991080760836571
10.787059646374074 583.8100028212046 0.8956974553069428
10.79228720132749 580.379473279881 0.8924187631570502
10.797514756280906 579.550841022989 0.8912782076230437
10.802742311234322 577.2844987700244 0.8894713701581787
10.807969866187738 575.7686280646383 0.8873485461692211
10.813197421141155 574.0940953816436 0.8858302654214837
10.81842497609457 573.8436080989852 0.8855039097662855
10.823652531047987 575.8782519051705 0.8869911337272133
10.828880086001403 580.1794144318187 0.8900158361809437
10.83410764095482 582.4485176931025 0.891657286348609
10.839335195908236 587.4591148298275 0.8950908843331681
10.844562750861652 589.1811730253852 0.8963848389354739
10.849790305815068 593.4580912695478 0.8988948775155179
10.855017860768484 602.5871915711599 0.9049811007368341
10.8602454157219 611.7176841741385 0.9120465032021213
10.865472970675317 627.6637048673724 0.9234007057445618
10.870700525628733 636.9366476698438 0.9295550411617681
10.875928080582149 642.4621324845662 0.9335862240421762
10.881155635535565 644.556232326601 0.9336201954637344
10.886383190488981 646.0066788276497 0.9341267312349734
10.891610745442398 647.247759988191 0.9351981884053213
10.896838300395814 650.5582825651414 0.9371267138481811
10.90206585534923 647.0712660914753 0.9346650574451227
10.907293410302646 649.0078970711164 0.9361543705583266
10.912520965256062 642.3740242082578 0.9307654763128845
10.917748520209479 636.1843223586617 0.9263614274699903
10.922976075162895 624.176601908007 0.9174587396580882
10.928203630116311 610.8932245674766 0.9073716348365509
10.933431185069727 600.2561917428526 0.8997766588656381
10.938658740023143 590.0521673523458 0.8917614780235403
10.94388629497656 582.8035924469251 0.8863549668632555
10.949113849929976 576.6968744190723 0.881709464133547
10.954341404883392 571.7299773441441 0.8776406150018218
10.959568959836808 565.6497985605745 0.8728178424819212
10.964796514790224 561.9265989130165 0.8698515407367174
10.97002406974364 563.6412609278614 0.8722025308176337
10.975251624697057 559.0696788493522 0.8705279849869401
10.980479179650473 553.4078241974471 0.8677659099771255
10.98570673460389 549.7388996701994 0.8663603981687041
10.990934289557305 545.587747644573 0.8643525718014898
10.996161844510722 542.4899949069676 0.8626261918617264
11.001389399464138 536.8939006247444 0.8588064031196968
11.006616954417554 531.9928543575063 0.8550491110636208
11.01184450937097 528.7235496649259 0.852668226300364
11.017072064324386 529.0183087268409 0.8538740523770458
11.022299619277803 529.5402664959987 0.8552737799579865
11.027527174231219 526.6690585625875 0.8537134373081028
11.032754729184635 523.0935042711012 0.8514046141859757
11.037982284138051 514.7709715470849 0.8445329040963376
11.043209839091467 511.19595941673373 0.8413480692268047
11.048437394044884 511.3313844639388 0.8417621342661323
11.0536649489983 511.85813310177247 0.8429515664951118
11.058892503951716 511.1656756211917 0.8425598626719025
11.064120058905132 512.7610472866212 0.8438508698962699
11.069347613858548 511.0108245729391 0.8426551419718314
11.074575168811965 508.83006714495093 0.8409429689501201
11.079802723765381 505.3314370164257 0.8384016746223961
11.085030278718797 503.7487200899236 0.8380140548251455
11.090257833672213 504.38830659624017 0.8389496884601807
11.09548538862563 505.8254449207387 0.8400415628537392
11.100712943579046 505.7548395418154 0.8404094379599243
11.105940498532462 502.9983897171527 0.8384923439334494
11.111168053485878 504.5881803446353 0.8401316337659526
11.116395608439294 498.98249333161476 0.8359323027956802
11.12162316339271 497.03308279178344 0.8345735419002899
11.126850718346127 497.38849118766433 0.8345661327864606
11.132078273299543 497.64528737576694 0.8346695593595619
11.13730582825296 499.19996113513406 0.8355839671719104
11.142533383206375 496.87389946118765 0.8339751247016866
11.147760938159792 497.05248889007333 0.8347666831205238
11.152988493113208 496.3289268918874 0.8343307872777295
11.158216048066624 495.68882026499466 0.8346538813778107
11.16344360302004 499.24935261532585 0.8372030759746426
11.168671157973456 496.7436539385884 0.8349844069652647
11.173898712926873 502.6427705290278 0.8402664013461324
11.179126267880289 498.2945746427648 0.8363068646212102
11.184353822833705 497.5626746949095 0.8357203499889141
11.189581377787121 494.40241267792146 0.8337969705377213
11.194808932740537 491.3016345852363 0.8311948514047458
11.200036487693954 493.78022717473266 0.8334409935484687
11.20526404264737 493.7619639806925 0.8334912493039957
11.210491597600786 492.14075463313935 0.8320763516845358
11.215719152554202 489.17920211714494 0.829843175452749
11.220946707507618 484.4516060734144 0.8258391377631404
11.226174262461035 484.60226410245224 0.8256060270179616
11.23140181741445 483.9986155705394 0.8255050794903148
11.236629372367867 479.58857231610205 0.8219155762365926
11.241856927321283 473.2879991189417 0.8165175959654694
11.2470844822747 471.82525952458593 0.8163522337028024
11.252312037228116 470.7482534651703 0.8149202942920091
11.257539592181532 468.5128271052706 0.8131266411077892
11.262767147134948 468.69439581181575 0.81340184858752
11.267994702088364 465.00448802511954 0.8100397923898643
11.27322225704178 463.28555369889585 0.8091539883477646
11.278449811995197 459.998018193282 0.806595364360756
11.283677366948613 457.18586817386927 0.8038142718545371
11.288904921902029 455.87022913087213 0.8029468840853332
11.294132476855445 452.83031381771724 0.7999616846251382
11.299360031808861 450.5972537780701 0.7986009728415507
11.304587586762278 448.5835943836066 0.7965652192941117
11.309815141715694 446.23734012990445 0.793853868945902
11.31504269666911 445.19554293439467 0.7920418181230654
11.320270251622526 445.7945516858812 0.791913609465485
11.325497806575942 442.91434828297247 0.7885002219998627
11.330725361529359 441.5368842062178 0.7875698116978513
11.335952916482775 442.21843884651634 0.7887214145158503
11.341180471436191 442.43155511402404 0.7894255443128723
11.346408026389607 440.99809663879546 0.7890776648991166
11.351635581343023 442.81068181001086 0.7905773791972417
11.35686313629644 441.7054700108955 0.7900405070029586
11.362090691249856 441.93210532833905 0.7906349824196472
11.367318246203272 440.81368063725574 0.7899529834773521
11.372545801156688 439.33612054849056 0.7885315584961787
11.377773356110104 438.0070776565935 0.7863605991417771
11.38300091106352 435.446782904316 0.7830223168737623
11.388228466016937 433.38079737311654 0.7809222772377891
11.393456020970353 430.1539038514956 0.7777641628301207
11.39868357592377 427.1880132003131 0.7761692674623483
11.403911130877185 426.3388139641534 0.7758558867239792
11.409138685830602 425.57667312401196 0.7750491590067994
11.414366240784018 425.8103054587811 0.7757186250618499
11.419593795737434 421.04320348625436 0.7706066168665758
11.42482135069085 418.7865447040227 0.7685987660218068
11.430048905644266 416.99100761606087 0.7678275258975517
11.435276460597683 413.6740681545741 0.7653600441532187
11.440504015551099 414.0760571335209 0.7662871102216806
11.445731570504515 413.055314030715 0.7645982223139997
11.450959125457931 413.3160946958058 0.763044324779345
11.456186680411347 415.7125463360968 0.7655983493245805
11.461414235364764 415.4903069902731 0.7653357208305492
11.46664179031818 411.2242516820799 0.7616455577285468
11.471869345271596 407.7737098709463 0.7591069511616649
11.477096900225012 405.2127606082746 0.7577124195535015
11.482324455178428 402.6604628945907 0.7621222710993358
11.487552010131845 402.22308404782376 0.7649518044465403
11.49277956508526 400.7988628724177 0.7658408360332865
11.498007120038677 397.9293062261998 0.7647772937060687
11.503234674992093 398.40116074018 0.7657685040199486
11.50846222994551 399.5860777555987 0.76719980520683
11.513689784898926 402.43387936428695 0.7709405380406377
11.518917339852342 401.3799818390101 0.7710845495602321
11.524144894805758 399.003863044631 0.7704219076185961
11.529372449759174 393.0739629862252 0.7652068797704868
11.53460000471259 390.56521768330185 0.7617514253764173
11.539827559666007 394.2496624004514 0.7661523986192014
11.545055114619423 398.3612331086636 0.7704791241279848
11.550282669572839 401.3805151553673 0.7740959996674864
11.555510224526255 399.9386027621328 0.7744356121389834
11.560737779479672 396.87316826500876 0.7724805265623811
11.565965334433088 394.6893244349414 0.7707303646830119
11.571192889386504 391.93025568872457 0.7686337779329513
11.57642044433992 392.8306622929944 0.769461094506195
11.581647999293336 392.22569047785845 0.7695412179280139
11.586875554246753 390.4178443622101 0.768566767762865
11.592103109200169 387.6624110762075 0.7654065059018524
11.597330664153585 387.5009370663181 0.7652013531343952
11.602558219107001 391.26081681384596 0.7694765796709825
11.607785774060417 392.31454934725315 0.7708090716691411
11.613013329013834 393.33908873478896 0.7734174829483214
11.61824088396725 392.06000083955036 0.7727338475361578
11.623468438920666 391.2860804115959 0.7723838180850541
11.628695993874082 393.4008280185 0.7749740286554817
11.633923548827498 394.15374784899825 0.7760418641604705
11.639151103780915 396.28886848857377 0.7782517035596869
11.64437865873433 397.3348937054994 0.7792184810317901
11.649606213687747 397.5551546929959 0.7786898594891195
11.654833768641163 394.11304221635066 0.7760566378504649
11.66006132359458 394.5772559748676 0.7769648536799176
11.665288878547996 396.42133784527994 0.7788680796534969
11.670516433501412 397.71565213109045 0.7804429442928419
11.675743988454828 397.798546330024 0.7803713312673862
11.680971543408244 396.6322788609768 0.7791086740997877
11.68619909836166 398.2402820202137 0.7820442669221167
11.691426653315077 399.477241824698 0.7846531328131914
11.696654208268493 397.72813141883023 0.783342756770039
11.701881763221909 396.19712642823794 0.782382861868831
11.707109318175325 394.07039366107927 0.7803221538822243
11.712336873128741 392.4432388930043 0.7782175035099373
11.717564428082158 393.2389658102743 0.7802525842822
11.722791983035574 391.0342194315116 0.778176455263764
11.72801953798899 390.7909799746529 0.7781508040342798
11.733247092942406 393.81501956540313 0.78227988929493
11.738474647895822 398.883681620594 0.7867338285320352
11.743702202849239 401.3707340029178 0.7902052513251943
11.748929757802655 402.73036394033755 0.7917936205792054
11.754157312756071 401.30026693394416 0.7902893207310434
11.759384867709487 400.08265223002593 0.7900733625117676
11.764612422662903 398.14465284425364 0.7877288350491808
11.76983997761632 399.91150119010257 0.7898079419585281
11.775067532569736 397.71250424629983 0.787045048085231
11.780295087523152 402.1626815431044 0.7907822821596956
11.785522642476568 402.1764628143895 0.7907032433507083
11.790750197429984 399.5333291592232 0.7879621962652437
11.7959777523834 398.8687529171584 0.7881956686967174
11.801205307336817 397.28765452859056 0.786119096546941
11.806432862290233 395.8709038491884 0.784286960045934
11.81166041724365 397.35574954832805 0.7854365835193982
11.816887972197065 396.04082236259154 0.7839684159647199
11.822115527150482 393.63070993172204 0.7818641343867959
11.827343082103898 389.5982174131584 0.7789118682239892
11.832570637057314 386.4477278546373 0.7761200598918563
11.83779819201073 384.19787624888824 0.774682764351059
11.843025746964146 375.46948416334345 0.7669821027272612
11.848253301917563 373.2380103971199 0.7646851941596531
11.853480856870979 371.62366216599287 0.763456118979589
11.858708411824395 371.67527115071647 0.763275886162549
11.863935966777811 370.28998701887775 0.7629647309077162
11.869163521731227 367.0816291647307 0.7610726914928452
11.874391076684644 362.21555848688115 0.7563356990413516
11.87961863163806 358.2697782146142 0.7536237680952024
11.884846186591476 355.80551105466657 0.750492740830004
11.890073741544892 353.7394358072303 0.7484165258678143
11.895301296498308 358.17705490671835 0.7537470839471847
11.900528851451725 354.1917603679833 0.7503094399872103
11.90575640640514 351.5933170387345 0.7474766935936661
11.910983961358557 350.76433135125427 0.7464947038681818
11.916211516311973 349.4452985724343 0.7459737978871638
11.92143907126539 349.0715032338291 0.7463079051643388
11.926666626218806 346.88030310558594 0.7442084617494685
11.931894181172222 346.2581413242497 0.7440523803162566
11.937121736125638 346.9101680030215 0.7445082297826944
11.942349291079054 346.99114290436853 0.7461487780027503
11.94757684603247 347.05306833734346 0.7469842371515615
11.952804400985887 343.7834603744215 0.742108886516662
11.958031955939303 342.2158144312527 0.7401647265218435
11.963259510892719 340.89450145255677 0.7382504993568091
11.968487065846135 339.1854789289864 0.7378649045352886
11.973714620799552 338.35401971060514 0.7373275283227259
11.978942175752968 339.59900506483604 0.7388288276898135
11.984169730706384 339.0613075761752 0.7376225975801617
11.9893972856598 340.3151759415193 0.7396002483782429
11.994624840613216 340.67059147352415 0.7404277950686278
11.999852395566633 339.12375647964416 0.7399565278090531
12.005079950520049 340.0809527108293 0.7410216019567345
12.010307505473465 338.58144830494524 0.7396044359348343
12.015535060426881 336.83281134378 0.7368049027870242
12.020762615380297 336.77899498066625 0.7361435427115927
12.025990170333714 335.9631334322342 0.7355896836832837
12.03121772528713 334.4418249477428 0.7340759939648045
12.036445280240546 334.5860361362008 0.7337606264263189
12.041672835193962 332.70609484523214 0.7327612435758356
12.046900390147378 332.20977785116196 0.732613950511834
12.052127945100795 332.28342941118717 0.7323460569950941
12.05735550005421 335.83866207695326 0.7376730277222334
12.062583055007627 339.1589223548663 0.7416065066321097
12.067810609961043 337.8690440479727 0.7400840981892425
12.07303816491446 337.23045780544805 0.7409284803948087
12.078265719867876 336.6440890278161 0.7398608352416464
12.083493274821292 336.66255461382036 0.7398903893214802
12.088720829774708 340.17943308966665 0.7428121825131604
12.093948384728124 339.58977661547465 0.7417459070987337
12.09917593968154 340.6874798246372 0.7434842691429153
12.104403494634957 338.3700581527715 0.7412029019184293
12.109631049588373 339.3305416656862 0.7418309595865117
12.114858604541789 345.7696924729494 0.748778696963776
12.120086159495205 352.189761538013 0.7543585615582712
12.125313714448621 360.88599318321343 0.7638490587563869
12.130541269402038 369.9922797652725 0.7731143856204256
12.135768824355454 375.14774607286773 0.77867679644426
12.14099637930887 379.10409491801374 0.7827014213681374
12.146223934262286 387.0529693532784 0.790585289323051
12.151451489215702 393.24010069895826 0.7962460645018039
12.156679044169119 399.411616344341 0.8017492862759883
12.161906599122535 407.12940487147927 0.8088313285905502
12.167134154075951 408.3337226973642 0.8087356329990978
12.172361709029367 409.879127208905 0.8099203824970321
12.177589263982783 409.0155503689073 0.8097405640654456
12.1828168189362 405.5783390170333 0.8072041118092369
12.188044373889616 406.570957243902 0.8092515929108605
12.193271928843032 404.76637572410345 0.8076336635570606
12.198499483796448 402.42400353603193 0.8044352042495819
12.203727038749864 400.2642501491234 0.8028006814365476
12.20895459370328 398.82636847895725 0.8014033222965972
12.214182148656697 391.73295231153025 0.7943440422199771
12.219409703610113 388.4389205842634 0.791188361573162
12.22463725856353 387.5195799549334 0.790013244240593
12.229864813516945 380.7819194147112 0.7834623724767993
12.235092368470362 377.8384449235673 0.7813929216848271
12.240319923423778 373.8302185519739 0.7774196588303147
12.245547478377194 368.7153803671068 0.7736289748460581
12.25077503333061 366.8761418524089 0.7725022674778128
12.256002588284026 364.01413851080974 0.7697838073528877
12.261230143237443 364.3362980818333 0.7702768083165443
12.266457698190859 363.4435327751688 0.770001597364975
12.271685253144275 362.7446264919886 0.7692307799013701
12.276912808097691 359.10411613397696 0.7668438723394907
12.282140363051107 356.60903489897396 0.7648300915529225
12.287367918004524 354.4641159987139 0.763045325662279
12.29259547295794 349.36110149608237 0.7589664125955479
12.297823027911356 347.3230532477296 0.7554734297915028
12.303050582864772 345.52443575768575 0.7531670888343011
12.308278137818188 348.8361152131328 0.7561558822659618
12.313505692771605 350.6165743546361 0.7617898234056939
12.31873324772502 348.80910443603153 0.7682721702457026
12.323960802678437 346.050139039769 0.7706981774237769
12.329188357631853 344.80626627895555 0.7720095129441249
12.33441591258527 341.3633870618986 0.7706639101635577
12.339643467538686 341.2366625631865 0.7728054796715039
12.344871022492102 336.5418527675606 0.7707733924971005
12.350098577445518 334.4398057936478 0.7716887974929613
12.355326132398934 334.4109635102576 0.7749676683346609
12.36055368735235 333.50300772041015 0.7762655671523747
12.365781242305767 331.40366524048676 0.7756123813925978
12.371008797259183 330.94903938740543 0.7766644264848025
12.376236352212599 330.03730491595593 0.7771281439539067
12.381463907166015 330.24989554801687 0.7791251676979885
12.386691462119432 330.2939336989877 0.781382241182023
12.391919017072848 325.95314624695453 0.7784147550384117
12.397146572026264 323.98122369097075 0.7780426576044227
12.40237412697968 324.6549037781861 0.7805814898929226
12.407601681933096 324.188811160591 0.7808080951967629
12.412829236886513 324.11541843789456 0.78313510389667
12.418056791839929 326.4743428476272 0.7866518105660067
12.423284346793345 329.37849894832755 0.7911831715212096
12.428511901746761 331.7207471022903 0.7957318675527217
12.433739456700177 333.1689122582618 0.7985908885595152
12.438967011653594 334.48856230889453 0.8026893689704939
12.44419456660701 330.129104060628 0.7985736248153709
12.449422121560426 331.39895836918583 0.8008523890038858
12.454649676513842 332.3334105085504 0.8029058263130574
12.459877231467258 332.9827672646084 0.804735747846647
12.465104786420675 333.0469378317046 0.8051581101081732
12.47033234137409 331.04430851748805 0.8060982304600577
12.475559896327507 330.54437721374427 0.8069856996747178
12.480787451280923 329.4098803527624 0.8073679272762523
12.48601500623434 327.84507388025463 0.807084586033734
12.491242561187756 329.04692911970045 0.8074692464663439
12.496470116141172 328.48059304841314 0.8067247073395526
12.501697671094588 329.73391988156106 0.8075953992721876
12.506925226048004 330.12812635378145 0.8078081925972965
12.51215278100142 326.6198085659175 0.8044013212290131
12.517380335954837 323.13878152812987 0.8023282113113225
12.522607890908253 319.9103735736653 0.8006428899506318
12.527835445861669 318.2489154056952 0.8005417308543541
12.533063000815085 320.490690315338 0.8049847947002545
12.538290555768501 316.7074514941185 0.8012016024616931
12.543518110721918 316.0446717808167 0.8013383395007097
12.548745665675334 316.56141337032255 0.8021665324174713
12.55397322062875 313.3542161228837 0.8002456632420716
12.559200775582166 315.1603660832652 0.8048068721306479
12.564428330535582 314.3209640542834 0.7996834658651722
12.569655885488999 313.0808124495935 0.791188552953711
12.574883440442415 314.13356614685273 0.787176001646204
12.580110995395831 316.5099423184566 0.7870591389209766
12.585338550349247 313.35825506152196 0.78112664216404
12.590566105302663 309.9804152576871 0.7748382328087855
12.59579366025608 307.7204350679084 0.7701419211694261
12.601021215209496 307.21980786537597 0.7681899366842364
12.606248770162912 309.61495587684 0.7705823958117481
12.611476325116328 314.46139421874113 0.7751325856761013
12.616703880069744 312.7913969378342 0.7717230974859982
12.62193143502316 314.59099336444234 0.7717067406071214
12.627158989976577 316.3213377953261 0.7717730898496367
12.632386544929993 316.06113809634877 0.772380447803586
12.63761409988341 316.8320649128822 0.7732084689401542
12.642841654836825 314.1267560291949 0.7705747874941964
12.648069209790242 317.05870029203714 0.7740131184114782
12.653296764743658 320.5028371468363 0.775820999766651
12.658524319697074 320.2856822909814 0.775021066438404
12.66375187465049 326.5991267910541 0.7816590456402231
12.668979429603906 326.216291584149 0.7804219164605029
12.674206984557323 331.00920741357686 0.7853172898916376
12.679434539510739 338.1105605132965 0.7929537713785617
12.684662094464155 343.8365418281114 0.7977200855308342
12.689889649417571 348.78647481330785 0.8023154411153056
12.695117204370987 354.0738452853008 0.8063806485410878
12.700344759324404 361.61894421991553 0.8130294436845161
12.70557231427782 369.360537005196 0.8206256055561668
12.710799869231236 376.3168119392452 0.8280086806748254
12.716027424184652 382.6714238765135 0.8350300023710792
12.721254979138068 389.21365085332593 0.8424490338738972
12.726482534091485 392.3617537012631 0.8451531491400819
12.7317100890449 394.74706049689365 0.8472953730678373
12.736937643998317 393.5314146850005 0.8453419372607178
12.742165198951733 388.79411426995006 0.8395588102972034
12.74739275390515 385.57645505038005 0.8361956724175305
12.752620308858566 381.50372794427 0.8325739841704097
12.757847863811982 377.3567569245018 0.8280463381069187
12.763075418765398 370.302127926071 0.8206994819425618
12.768302973718814 365.8660762475959 0.815481909249977
12.77353052867223 359.8057072445992 0.8082571351551076
12.778758083625647 354.38256337173567 0.8020554645176793
12.783985638579063 350.43115030606816 0.7972160165614091
12.789213193532479 346.6087318197474 0.7934143037645891
12.794440748485895 343.35969020385306 0.7900397629512441
12.799668303439312 341.50360445719866 0.7876979280612506
12.804895858392728 338.28784327928196 0.7829821835240507
12.810123413346144 334.83507263100114 0.7787849550442343
12.81535096829956 327.661295209666 0.7721829560197269
12.820578523252976 323.22480272109254 0.7673507391242843
12.825806078206393 323.42940573495946 0.7677994146819436
12.831033633159809 322.55083599506634 0.7658003640869488
12.836261188113225 321.08690629438314 0.7629699376226833
12.841488743066641 325.1162710766773 0.7671168388074
12.846716298020057 326.11473384372647 0.7672602328132588
12.851943852973474 330.0390281296793 0.7708124575107524
12.85717140792689 330.11550487657036 0.7710822245020222
12.862398962880306 329.9022488248571 0.7703505286668707
12.867626517833722 327.50789064263097 0.7682341396249456
12.872854072787138 326.2595710780846 0.7674830245193098
12.878081627740555 330.5606684980531 0.7724747936375298
12.88330918269397 335.491526049226 0.7789498318812282
12.888536737647387 339.984971151753 0.7837177896864987
12.893764292600803 342.71229951256294 0.7861788732282635
12.89899184755422 345.94080821154364 0.7892950138392074
12.904219402507636 346.40654044091576 0.7882476291373408
12.909446957461052 345.74894426256094 0.7871090857128472
12.914674512414468 344.25709008187494 0.7845333920549472
12.919902067367884 340.72785143718255 0.7793170537927593
12.9251296223213 339.1949383083734 0.7768193754804003
12.930357177274717 340.4267142384333 0.7779534899787427
12.935584732228133 339.8598004373545 0.7770387229654049
12.940812287181549 337.7794845300719 0.7754269985992188
12.946039842134965 334.61828014344337 0.7716924023693333
12.951267397088381 327.19792325971946 0.7645140528018539
12.956494952041798 323.71892921199117 0.761658146259791
12.961722506995214 323.5478777340139 0.7613312453178297
12.96695006194863 322.1120699592852 0.7588968458951668
12.972177616902046 322.3830536591736 0.7577360081249017
12.977405171855462 324.5528641177651 0.7585116620647995
12.982632726808879 324.7604054053528 0.7580216257382842
12.987860281762295 329.1396752211965 0.7622186392882153
12.993087836715711 327.5409011160265 0.7601079086749717
12.998315391669127 324.87386862315844 0.7582148942955065
13.003542946622543 322.31425868481966 0.7560392905717295
13.00877050157596 321.9110433570854 0.7570727837869882
13.013998056529376 327.2784280090924 0.764098095082102
13.019225611482792 331.16455903821054 0.7679215180440004
13.024453166436208 334.09536106017316 0.7703861090259337
13.029680721389624 336.48971464287354 0.7725865079371305
13.03490827634304 335.91660697631823 0.7713592243440283
13.040135831296457 336.92125690348405 0.7734158475319451
13.045363386249873 340.9253658544189 0.7781929882327447
13.05059094120329 343.2487644953712 0.7807873208885711
13.055818496156705 344.5295607418535 0.7821117133926563
13.061046051110122 344.9403831303425 0.7820211295313083
13.066273606063538 343.809563163769 0.7807732897619608
13.071501161016954 340.658716500118 0.7780838051472047
13.07672871597037 337.7497654283999 0.7752300998519596
13.081956270923786 333.3581789264927 0.7705626858513268
13.087183825877203 328.7722368073506 0.7653446376514665
13.092411380830619 325.82923382728995 0.7617163177612191
13.097638935784035 326.7908102193818 0.7621687944913752
13.102866490737451 325.45084236664076 0.7610430874614392
13.108094045690867 321.03127066127996 0.7569951464369685
13.113321600644284 314.7016380331151 0.7512146362225174
13.1185491555977 308.97527566275363 0.7442019814237607
13.123776710551116 309.06991598771697 0.74378103827418
13.129004265504532 308.07604610496503 0.7434623556937872
13.134231820457948 308.2369339610529 0.7447581048244161
13.139459375411365 308.1507410051404 0.7465547615525161
13.14468693036478 307.03441830400385 0.7445935048683809
13.149914485318197 307.1197101294723 0.7444440035454013
13.155142040271613 305.6858957222694 0.7419225161779027
13.16036959522503 305.64683737128854 0.7409969028935242
13.165597150178446 306.7735284978398 0.7416319151182156
13.170824705131862 308.38113791077944 0.7432398237191792
13.176052260085278 308.77743278542374 0.7435023397001621
13.181279815038694 309.4814915016674 0.7457552463548062
13.18650736999211 307.39531308980656 0.7434853232995499
13.191734924945527 305.46083990229323 0.7421530437745447
13.196962479898943 307.2781823676938 0.7446621436395708
13.202190034852359 308.19681951892454 0.7457560542764214
13.207417589805775 310.83707263322225 0.7483265235625992
13.212645144759191 311.1458046591386 0.7483034248425127
13.217872699712608 306.1528030722427 0.74194922678043
13.223100254666024 305.62787520729705 0.7417568174564706
13.22832780961944 304.45612843205487 0.7405565510532186
13.233555364572856 302.9612217633994 0.7384242849423771
13.238782919526273 305.1643460643425 0.7424243166541139
13.244010474479689 302.7525747882486 0.7383637572992412
13.249238029433105 304.3468425821053 0.7402650097412035
13.254465584386521 307.8545143116925 0.7438669110073761
13.259693139339937 309.2234573258472 0.7448950230944267
13.264920694293354 306.07750530888944 0.7405729160393043
13.27014824924677 302.7062471950516 0.735845381925802
13.275375804200186 300.74092932845764 0.7337166284031226
13.280603359153602 301.05452343370894 0.7350764204571524
13.285830914107018 304.6823623231187 0.740726239483718
13.291058469060435 302.04473337255024 0.7385837632827825
13.29628602401385 298.60182452054255 0.7334650469114538
13.301513578967267 297.3772906973663 0.7315558068617808
13.306741133920683 296.6327043364618 0.7323573184881914
13.3119686888741 295.7288438582179 0.730975356341516
13.317196243827516 295.40966365399134 0.7309818899767848
13.322423798780932 294.9856454944445 0.7293193127653261
13.327651353734348 298.5469162807578 0.7336480074306401
13.332878908687764 297.78538173356924 0.733827132505523
13.33810646364118 298.6111887065424 0.7351370755528345
13.343334018594597 294.9101486917082 0.7300495419073334
13.348561573548013 294.6569130127333 0.7283503534756094
13.353789128501429 294.5187100628486 0.7266946707311938
13.359016683454845 291.6124182781412 0.7230175832198983
13.364244238408261 290.6651407129986 0.7220523352573598
13.369471793361678 293.0077069969474 0.7264374976340114
13.374699348315094 292.8898240611724 0.7289559223976607
13.37992690326851 294.5517117151954 0.73318576997915
13.385154458221926 294.9709679386938 0.73395514591966
13.390382013175342 293.70815911340435 0.7313598295056438
13.395609568128759 293.8033164847334 0.7306105097724233
13.400837123082175 294.4787432291243 0.7299197793658402
13.406064678035591 295.19444173064767 0.7297954460870877
13.411292232989007 295.6139465403036 0.7307729732089839
13.416519787942423 299.5870436761202 0.7348809793269723
13.42174734289584 302.6452347579247 0.7378431340389993
13.426974897849256 304.5253344614607 0.7392787491264053
13.432202452802672 307.01953767425266 0.7405221145646619
13.437430007756088 306.18345272433226 0.7400293245430991
13.442657562709504 307.29472102575596 0.7408827170445538
13.44788511766292 307.0216751881544 0.7399738573228264
13.453112672616337 307.2446420908196 0.7407505414213655
13.458340227569753 310.6507091026824 0.7439086207165384
13.46356778252317 314.03075353236056 0.7493554350302414
13.468795337476585 313.7450584996712 0.7493537439656276
13.474022892430002 317.2181734285196 0.7533476702179444
13.479250447383418 318.03887302462647 0.7539031441474262
13.484478002336834 322.4582912232619 0.7600268014947746
13.48970555729025 324.63481384004814 0.7624233216969049
13.494933112243666 321.195047979706 0.7592162057489362
13.500160667197083 319.74588702959437 0.7580452145962504
13.505388222150499 315.9834809824624 0.7540536673521545
13.510615777103915 313.4389582826418 0.7506879741416757
13.515843332057331 312.4439886718608 0.7492172780305006
13.521070887010747 310.56662787892475 0.7472433373835303
13.526298441964164 309.4935208399618 0.7467534062053391
13.53152599691758 305.72647733207845 0.7414758420913075
13.536753551870996 304.02176375959885 0.7392132277158987
13.541981106824412 301.6738820984455 0.7364680578915409
13.547208661777828 301.11612760622353 0.7360318549423233
13.552436216731245 299.04617848290417 0.7352913433321817
13.55766377168466 294.4371078751132 0.7303442899860617
13.562891326638077 290.1844576493148 0.7251477417870476
13.568118881591493 287.1761711297483 0.7212048309271067
13.57334643654491 286.1438405731317 0.7201403213535847
13.578573991498326 284.56110102954216 0.7185481281641819
13.583801546451742 281.4338067347193 0.715195998888129
13.589029101405158 278.1031730640903 0.7125955445952566
13.594256656358574 274.0287164711242 0.7076926149244248
13.59948421131199 271.71429116841955 0.7037680636183137
13.604711766265407 270.0344941157358 0.7006922554735662
13.609939321218823 266.8137590105489 0.6973097424572882
13.615166876172239 267.0149191188029 0.6986961086955528
13.620394431125655 266.6959030800725 0.6989072868143065
13.625621986079071 266.6729126901949 0.6988289022246794
13.630849541032488 266.10428809773896 0.6984178638164625
13.636077095985904 266.6349595249546 0.6994413621036959
13.64130465093932 268.189214074465 0.7020669410829944
13.646532205892736 266.96439535898907 0.6989639316898179
13.651759760846153 262.2815609537511 0.6924952188985997
13.656987315799569 262.1628009073759 0.6925843313444041
13.662214870752985 260.9079881082631 0.6912436404637563
13.667442425706401 262.12337708750556 0.6933367372718404
13.672669980659817 260.78529020328335 0.6920675432588762
13.677897535613234 260.0349744907297 0.6894062575379165
13.68312509056665 261.04281491630866 0.6925303744843405
13.688352645520066 263.36168435830615 0.6970889967062344
13.693580200473482 264.7495885704592 0.7001606058876702
13.698807755426898 263.5885777739625 0.7001121197628739
13.704035310380315 263.6664598958649 0.6978959828298311
13.70926286533373 263.54923435221053 0.6977507621562484
13.714490420287147 264.78010009741575 0.7000365576162446
13.719717975240563 266.0529997480893 0.6995330665631841
13.72494553019398 265.94466987209194 0.698391919509817
13.730173085147396 262.51101204386066 0.6939388354795153
13.735400640100812 264.1012694037489 0.6963048101579917
13.740628195054228 265.97510487261087 0.6984263232308418
13.745855750007644 270.6708141543689 0.7046128965081355
13.75108330496106 274.13370548881875 0.708651273577264
13.756310859914477 270.96916706398264 0.7061863490833296
13.761538414867893 268.8770832484914 0.7054047639550851
13.766765969821309 267.1907503627608 0.7031169369796921
13.771993524774725 265.84155994713353 0.7008972966166419
13.777221079728141 266.12335788767865 0.6996474966020498
13.782448634681558 262.742302755204 0.6959423631862712
13.787676189634974 260.3279686566487 0.6949617107665618
13.79290374458839 259.85590617241104 0.6954130178494944
13.798131299541806 259.41649245958087 0.6948808740836305
13.803358854495222 258.3394319602454 0.6925283719555656
13.808586409448639 258.20394810625635 0.6925294174405064
13.813813964402055 258.75524947791456 0.6949791658784304
13.819041519355471 259.5223099363162 0.6969886979776436
13.824269074308887 260.1002377443069 0.6953222477572965
13.829496629262303 260.8650926473321 0.6952995173765809
13.83472418421572 261.522546866812 0.6955045491835476
13.839951739169136 265.4532572357334 0.7010829499211946
13.845179294122552 266.1561118619028 0.7023406240773941
13.850406849075968 266.0885731986692 0.7022082662185584
13.855634404029384 263.3526695791408 0.6978917756474486
13.8608619589828 259.5760770238896 0.6929116569126746
13.866089513936217 258.49520590144647 0.6900615754499129
13.871317068889633 256.04649562409537 0.6859598896488144
13.87654462384305 256.48353591141245 0.6865331523484405
13.881772178796465 255.79768039309732 0.6853040960374098
13.886999733749882 260.8628580906138 0.6942203170625731
13.892227288703298 262.6275518642076 0.6986042324811537
13.897454843656714 264.7950858168573 0.7021630586599624
13.90268239861013 263.83311136054857 0.7006147861342662
13.907909953563546 264.0696610129754 0.699077591633288
13.913137508516963 264.9481161337587 0.6993568899921478
13.918365063470379 265.3998336984056 0.6995049424842512
13.923592618423795 264.9256102624167 0.6985216480919634
13.928820173377211 264.87186225438546 0.6980125414112197
13.934047728330627 265.19597162487844 0.697412445074021
13.939275283284044 266.65329226423125 0.6986324066016404
13.94450283823746 269.29111165936735 0.7030873342125503
13.949730393190876 268.1669059321168 0.7032703296736312
13.954957948144292 269.0293590967891 0.7040248989507746
13.960185503097708 269.49128815058197 0.7040466786289615
13.965413058051125 269.8024565230606 0.702189327039228
13.97064061300454 268.3471511428909 0.6977180394832243
13.975868167957957 268.55128371197264 0.6998814036633784
13.981095722911373 267.617074907503 0.699098102195139
13.98632327786479 265.6898191339101 0.6971805243494731
13.991550832818206 266.3649934861317 0.6991061032207181
13.996778387771622 264.66011037685206 0.6971196084489016
14.002005942725038 264.9650835259414 0.6997622040971295
14.007233497678454 266.9171465277479 0.7028602537046436
14.01246105263187 267.8185785757661 0.7040246819931928
14.017688607585287 271.19483929135095 0.7080068321841938
14.022916162538703 272.54607703211263 0.7081543604254814
14.028143717492119 272.0546546984525 0.7072953172228319
14.033371272445535 274.86679140296917 0.7109657829123335
14.038598827398951 275.9643044043706 0.7113638776383052
14.043826382352368 275.22805609086663 0.7109220235703984
14.049053937305784 275.4289008026849 0.7126360429718359
14.0542814922592 273.5102733448317 0.7090300279349161
14.059509047212616 273.54389734705836 0.7090049740324303
14.064736602166032 272.5871069066006 0.7071866357142369
14.069964157119449 276.0194634343894 0.7107788293238475
14.075191712072865 278.0754548040864 0.7130800438171032
14.080419267026281 283.1711277932516 0.7197429980343659
14.085646821979697 288.90610599411536 0.7257641144041659
14.090874376933114 292.63636394886714 0.7302320700872431
14.09610193188653 296.40900504833434 0.7339280907896409
14.101329486839946 300.26881042152456 0.7384746893808716
14.106557041793362 302.1628569099402 0.7405419579788318
14.111784596746778 303.5267508258488 0.741322080203985
14.117012151700195 304.508226871704 0.7431747537701252
14.12223970665361 299.52559302115526 0.7365838188884319
14.127467261607027 294.9994703861985 0.731527914383443
14.132694816560443 292.12366620084504 0.7283515435200595
14.13792237151386 291.72189748782387 0.7270872988498795
14.143149926467276 292.6908137590244 0.7287437100258026
14.148377481420692 293.4612648037089 0.7291391629516659
14.153605036374108 291.4204821208238 0.7274841360434191
14.158832591327524 289.06319972987586 0.7242569237514976
14.16406014628094 290.3183479734906 0.7254285238240065
14.169287701234357 287.5835261758819 0.7218687256389219
14.174515256187773 287.9699841342627 0.7227449275786662
14.179742811141189 287.1355496086655 0.7219792798809935
14.184970366094605 284.1891534170896 0.7176691447918424
14.190197921048021 281.1647198405017 0.7124874329607148
14.195425476001438 278.7389872044161 0.7102842485032359
14.200653030954854 279.7647376967282 0.7113295160512454
14.20588058590827 285.08608965183174 0.7189465393916195
14.211108140861686 288.1565220756911 0.7234091088477285
14.216335695815102 290.09674961564986 0.7246853485005998
14.221563250768519 286.2419420635053 0.7201977303213456
14.226790805721935 284.152827506172 0.7172471134497134
14.232018360675351 282.6114545899673 0.715400501583669
14.237245915628767 281.78234578467294 0.7150749068605541
14.242473470582183 282.4527019976094 0.7160356380452856
14.2477010255356 282.2941302807973 0.7160433049169964
14.252928580489016 282.0596903798272 0.7143543167599286
14.258156135442432 280.5093222722136 0.7117378612595623
14.263383690395848 283.3214901653878 0.7143369517008022
14.268611245349264 286.3185459022955 0.7184085395137618
14.27383880030268 284.13864413521287 0.7145355098005889
14.279066355256097 282.3599949236646 0.7115415575993034
14.284293910209513 280.5657055269804 0.7079178923356546
14.28952146516293 281.9090987927219 0.7089102394051988
14.294749020116345 285.26274490287426 0.7138368103633648
14.299976575069762 288.06756159042436 0.7171972510286069
14.305204130023178 288.7509485087649 0.71840890795096
14.310431684976594 287.0551364593155 0.7163213222668842
14.31565923993001 286.0977912676092 0.7146721589690291
14.320886794883426 285.2223132702581 0.7132456615898931
14.326114349836843 286.98178690776894 0.7162989503178102
14.331341904790259 289.2550261477451 0.7184114066891062
14.336569459743675 292.0987204173844 0.7224893670225305
14.341797014697091 293.3284983645795 0.7237015194659757
14.347024569650507 296.3047501659664 0.7261404607381641
14.352252124603924 297.6570715573562 0.7279915239136587
14.35747967955734 297.61064481422204 0.7283191080744871
14.362707234510756 296.0971876643066 0.7266126318076218
14.367934789464172 297.37083666869165 0.7281217207586111
14.373162344417588 297.78795931471967 0.7279426936443557
14.378389899371005 296.66554723088865 0.7265496553289303
14.38361745432442 298.93293212658745 0.7316285214095133
14.388845009277837 296.88928218395245 0.7301684105049503
14.394072564231253 294.3780923001681 0.7273364122850963
14.39930011918467 292.7862865076846 0.7253997624114513
14.404527674138086 290.4591210981373 0.7212464901102971
14.409755229091502 291.14920661372344 0.7231388168176287
14.414982784044918 292.03241852801085 0.7235145899544854
14.420210338998334 293.2583986716778 0.72472323904147
14.42543789395175 296.66123156860715 0.7293804402948749
14.430665448905167 298.24078683240873 0.7313582296043224
14.435893003858583 297.9948616890993 0.7314080601995714
14.441120558811999 297.43130439735813 0.7300384779363315
14.446348113765415 297.45871283157726 0.7289192629428596
14.451575668718831 297.1773476303842 0.7300051043146562
14.456803223672248 297.16425999047595 0.7291759101497668
14.462030778625664 299.60747520623323 0.7321502065263638
14.46725833357908 302.0355885332374 0.7336846891319938
14.472485888532496 308.5782859985187 0.7408786148053129
14.477713443485912 311.60620733864454 0.7444875475405929
14.482940998439329 315.5006539633916 0.7487971170712552
14.488168553392745 314.0350121373726 0.747236147054149
14.493396108346161 313.70005853523486 0.7467299725237917
14.498623663299577 314.3479028666894 0.7481361678956365
14.503851218252994 314.1300538366234 0.7479830104158949
14.50907877320641 316.13385550025276 0.7502677489870099
14.514306328159826 313.87354504986075 0.7463677495612603
14.519533883113242 313.770578796827 0.7458685289164146
14.524761438066658 312.3197996586956 0.7437550199631202
14.529988993020075 310.32863845738376 0.7422894924756265
14.53521654797349 310.55680838646254 0.744284733504799
14.540444102926907 308.1910277727556 0.7425683120410216
14.545671657880323 307.2859891324564 0.7425031401008284
14.55089921283374 303.8772118944514 0.7374664297835876
14.556126767787156 299.26850540768305 0.7316460744026347
14.561354322740572 297.0310860283619 0.7290245122039206
14.566581877693988 294.51845626797 0.7265093707181451
14.571809432647404 292.4247937227673 0.7223060740698888
14.57703698760082 293.6946062390741 0.7227775970236922
14.582264542554237 295.4439655760122 0.7223439721235926
14.587492097507653 302.25536076356406 0.7305357809129461
14.592719652461069 307.6858964473077 0.7375292966153671
14.597947207414485 312.6111940014704 0.7432497555296171
14.603174762367901 314.7134642199184 0.7458780136873807
14.608402317321318 318.2272811065201 0.7495886121498586
14.613629872274734 321.24864246646666 0.7524632572162081
14.61885742722815 326.04202719701163 0.7570745969072831
14.624084982181566 329.8562443012591 0.7606647949517641
14.629312537134982 333.7699478790192 0.7646376203916686
14.634540092088399 341.00843367811336 0.7725120081055794
14.639767647041815 345.9516410211181 0.7780220802776043
14.644995201995231 345.52050817880934 0.7784582274211229
14.650222756948647 347.5541917494171 0.7805159167479051
14.655450311902063 347.9917419770654 0.7815511038615137
14.66067786685548 348.6683828320595 0.7818385235261129
14.665905421808896 350.4705518818774 0.7829702539393134
14.671132976762312 350.95036823663116 0.7827468056605881
14.676360531715728 350.6372127054762 0.7816692768335816
14.681588086669144 350.62454301738444 0.7810189252983362
14.68681564162256 353.1095983104117 0.7836003276858613
14.692043196575977 358.138618013444 0.7888765562898641
14.697270751529393 358.7717251897768 0.7900135892855328
14.70249830648281 360.2421555179037 0.7921145382476037
14.707725861436225 356.98284566208787 0.788469398117984
14.712953416389642 354.9384036387453 0.7865584415313894
14.718180971343058 352.9604025298827 0.7843183259381674
14.723408526296474 350.75196169621876 0.7818984779722163
14.72863608124989 347.55886277160647 0.778334157253083
14.733863636203306 345.37896880656456 0.7759018286529626
14.739091191156723 342.47756608749904 0.772587708423394
14.744318746110139 336.3388673056517 0.7660675755762507
14.749546301063555 330.66458500581297 0.7597165005869925
14.754773856016971 322.34728341470657 0.7512591119355495
14.760001410970387 315.67931211043947 0.7441383816152248
14.765228965923804 314.4756236040631 0.7434368799100496
14.77045652087722 310.7511336557253 0.7396246610172365
14.775684075830636 307.7157846879293 0.7370728087086558
14.780911630784052 304.6389386821822 0.7340616233330693
14.786139185737468 301.9890096327174 0.7306624952224228
14.791366740690885 302.7524905543433 0.7315682351637189
14.7965942956443 302.1744318407249 0.7309532034017713
14.801821850597717 302.95652232347163 0.731414620730772
14.807049405551133 304.2862158139292 0.7321624729876461
14.81227696050455 301.9589478682991 0.7295554668388936
14.817504515457966 302.2670693931467 0.729718233860237
14.822732070411382 301.309531459011 0.7283827222358505
14.827959625364798 303.32788634396627 0.7320877866838456
14.833187180318214 307.43314209555257 0.7373229596539694
14.83841473527163 311.93100388152965 0.7419817057662639
14.843642290225047 312.97837719792125 0.7431053923866282
14.848869845178463 312.9000556048528 0.7426149021813672
14.854097400131879 315.64368151791234 0.7451074339226139
14.859324955085295 316.3734494639867 0.7459958924957274
14.864552510038711 319.9755696611297 0.7500013487606279
14.869780064992128 322.4866290606933 0.752507238461275
14.875007619945544 325.1582926790817 0.7554321931961177
14.88023517489896 330.5712478581934 0.7607990878656291
14.885462729852376 333.4405205384887 0.7630344189300533
14.890690284805792 333.74733376059277 0.7641259045170093
14.895917839759209 335.34844012367455 0.7659604963900071
14.901145394712625 337.5664847485876 0.7696635687972804
14.906372949666041 340.8641594748561 0.7732678872962719
14.911600504619457 339.22847205846637 0.7710949974221795
14.916828059572873 337.03957961040317 0.7691306269516018
14.92205561452629 329.81482278365525 0.7603101286661785
14.927283169479706 322.6969454985422 0.7529292006081587
14.932510724433122 316.6776449569472 0.7465108354994442
14.937738279386538 312.1560486110186 0.7413283900988903
14.942965834339955 309.63286209199646 0.7395272614388025
14.94819338929337 303.51858453870847 0.7327358465676711
14.953420944246787 300.1415908459522 0.7293000102163355
14.958648499200203 296.2285460879379 0.724724193929163
14.96387605415362 291.7189200605642 0.7193853467279339
14.969103609107036 288.9405599557775 0.7163547572214506
14.974331164060452 287.58395125507855 0.7148849799814467
14.979558719013868 287.14751810323565 0.7140714755834988
14.984786273967284 287.23863042075686 0.7134908919388286
14.9900138289207 287.1628546000234 0.7135890725502126
14.995241383874117 287.66280500404264 0.7139820418003185
15.000468938827533 290.2038449876001 0.7169458527338054
15.005696493780949 291.046990728751 0.7178427353339345
15.010924048734365 290.88103706564846 0.7175222647750461
15.016151603687781 290.8945441461522 0.7179377256383656
15.021379158641198 292.5583614695053 0.720224141080617
15.026606713594614 293.0277077860618 0.7203228013475887
15.03183426854803 296.3331901660201 0.7240321787924995
15.037061823501446 300.76722807877593 0.728627810022846
15.042289378454862 302.6221881001921 0.7301254867863425
15.047516933408279 303.037296156267 0.7311368444792521
15.052744488361695 303.0701409620151 0.7306501849920108
15.057972043315111 305.0025370844538 0.7332348067839742
15.063199598268527 307.5439488959024 0.7354505918930134
15.068427153221943 309.5209777851376 0.7373605759465152
15.07365470817536 312.139299340975 0.740741734087759
15.078882263128776 311.14047134263075 0.7401663594547667
15.084109818082192 308.3256688933581 0.7377125250428617
15.089337373035608 306.3469274763218 0.7347726492859931
15.094564927989024 304.26038412891484 0.7321146986299198
15.09979248294244 304.4048054095543 0.7324207165463923
15.105020037895857 300.9516617679846 0.7290964882327529
15.110247592849273 299.38681187951954 0.727719075417907
15.11547514780269 299.31174252420703 0.7276467207411509
15.120702702756105 300.369071091257 0.7287516491969147
15.125930257709522 299.81144993140373 0.727938975966392
15.131157812662938 298.69567980444236 0.7263054629621888
15.136385367616354 295.0943377419068 0.7213961582026447
15.14161292256977 292.42789090924714 0.718979301873414
15.146840477523186 291.12083394880665 0.7183663204633711
15.152068032476603 291.45902035577603 0.7195031907014283
15.157295587430019 291.64218493399034 0.7199790423472404
15.162523142383435 290.9427944932524 0.7195480972941797
15.167750697336851 287.6789062020042 0.7156251050981253
15.172978252290267 286.27658969938636 0.7136846077111945
15.178205807243684 284.4609132534529 0.7116750361845188
15.1834333621971 282.9846960956685 0.7094987931189898
15.188660917150516 282.3790129353928 0.7101544148610176
15.193888472103932 280.56103089685774 0.7078858357824099
15.199116027057348 277.2410589829692 0.7038320801825105
15.204343582010765 277.31743896684424 0.7030439284164867
15.20957113696418 279.4520452221791 0.7049607680458644
15.214798691917597 278.3292187149898 0.7021166281226379
15.220026246871013 278.4323813148493 0.7024717346516134
15.22525380182443 280.15969383001794 0.7048707375538222
15.230481356777846 280.245381802947 0.7048793423596305
15.235708911731262 280.6674668868885 0.7070122561350299
15.240936466684678 281.476315059148 0.7084904984054116
15.246164021638094 280.2255109484753 0.7071992023795554
15.25139157659151 282.23799634380345 0.7100902275750967
15.256619131544927 282.4472766257924 0.7102010378213075
15.261846686498343 281.69345575414155 0.7100531256725481
15.267074241451759 280.28824763051983 0.7086588717239665
15.272301796405175 276.69756402552713 0.704041725581295
15.277529351358591 278.6016331467953 0.7064629080035846
15.282756906312008 281.92222322827024 0.7089447587883944
15.287984461265424 284.7571736420684 0.7121084248498517
15.29321201621884 285.05271565220124 0.7124855150119136
15.298439571172256 286.0511794334407 0.7130593458298309
15.303667126125672 286.9512852760361 0.7139331391419735
15.308894681079089 289.29506896239843 0.7164761767432499
15.314122236032505 289.9360646120547 0.7169167691159144
15.319349790985921 288.6644359675621 0.7157097755494729
15.324577345939337 290.4161182077504 0.7162776563458887
15.329804900892753 290.69131788457474 0.7163867178990326
15.33503245584617 293.940113455548 0.7201430582344475
15.340260010799586 291.97170498639457 0.7193841242882788
15.345487565753002 291.1283473035739 0.719711312993273
15.350715120706418 292.0001710460037 0.7212605341394068
15.355942675659835 292.50936199788543 0.7204117152605365
15.36117023061325 294.06273604174015 0.7221234908629766
15.366397785566667 293.83588633785126 0.7215615134720385
15.371625340520083 295.68838875521385 0.7225191933701963
15.3768528954735 294.4330018318793 0.7212909045862732
15.382080450426916 294.4290260892215 0.7202777568913934
15.387308005380332 293.5781071226373 0.7198037593126506
15.392535560333748 292.45647188633995 0.719772341652101
15.397763115287164 291.1401384112974 0.7268624287685275
15.40299067024058 290.80884837149796 0.7346828711830246
15.408218225193997 291.3613397426711 0.7403659146906858
15.413445780147413 290.4177004853035 0.7427880769729105
15.418673335100829 292.8427652294323 0.7497915492801065
15.423900890054245 292.5325260791684 0.7517026961226678
15.429128445007661 295.1047382020609 0.7571605990941497
15.434355999961078 292.1925362357932 0.754918006394442
15.439583554914494 291.2026798480771 0.7561066290525597
15.44481110986791 290.59853050097377 0.7587114556714234
15.450038664821326 289.7363611860265 0.7600214484460003
15.455266219774742 290.24094073858447 0.7622646144037216
15.460493774728159 288.24452257218525 0.7613554150069227
15.465721329681575 286.6682068509058 0.7614487266521232
15.470948884634991 289.4763183997381 0.7678890443024847
15.476176439588407 290.28366441944326 0.7720706277218826
15.481403994541823 289.7456048823259 0.7731199114216305
15.48663154949524 288.39838784471215 0.7736629533450107
15.491859104448656 290.25030501746045 0.7776062978431001
15.497086659402072 288.5340059679557 0.7770183779520621
15.502314214355488 290.4302661283325 0.7830439596828382
15.507541769308904 290.6314209490758 0.7863080700114844
15.51276932426232 289.48105075969744 0.7886059939118212
15.517996879215737 289.8436881160855 0.7908325902985205
15.523224434169153 284.9565789762983 0.7842142900015877
15.52845198912257 285.8375580730375 0.7878375616295239
15.533679544075985 283.2218700134802 0.7858904445326789
15.538907099029402 282.2223732075244 0.7875603306795996
15.544134653982818 281.4804405698487 0.7897043082805106
15.549362208936234 280.6579361166269 0.7884001188932277
15.55458976388965 281.0837962704022 0.7915343215358783
15.559817318843066 281.0561766000776 0.7911805016957228
15.565044873796483 278.7040015345343 0.7898789206997493
15.570272428749899 278.7178162785844 0.7912337824812236
15.575499983703315 277.48430450854937 0.7901290403342887
15.580727538656731 276.9844500417821 0.7905097900796415
15.585955093610147 278.01714414514754 0.7926684105788141
15.591182648563564 275.45816543088165 0.7892195956436429
15.59641020351698 275.45228190193654 0.792001631665992
15.601637758470396 275.34385741352395 0.792846375841625
15.606865313423812 273.6659733551001 0.7933741075468133
15.612092868377228 272.2055311986943 0.7951209014840779
15.617320423330645 271.3399900894806 0.7953246506183784
15.62254797828406 266.3898360965462 0.7896614200282357
15.627775533237477 262.593601027245 0.7847073972552853
15.633003088190893 259.44718875854005 0.7817432486893718
15.63823064314431 260.5778021999737 0.7808615104771934
15.643458198097726 260.6400494287556 0.7684578254854011
15.648685753051142 262.29676029629184 0.7643073614830141
15.653913308004558 262.449839850597 0.7595168945612025
15.659140862957974 259.8156114009094 0.7522322864927006
15.66436841791139 261.17723690405467 0.7518666092550728
15.669595972864807 262.4194788009244 0.7529567659204761
15.674823527818223 262.6749162699746 0.7524809184953631
15.680051082771639 263.9989780902886 0.7538868344585062
15.685278637725055 264.43970811732754 0.7527940976109675
15.690506192678471 263.2290774449389 0.749297326113441
15.695733747631888 261.7830031005795 0.745425992579413
15.700961302585304 256.83189777980505 0.7379557122784278
15.70618885753872 258.69301574331456 0.7395128885106985
15.711416412492136 259.33930144152555 0.7384699576875845
15.716643967445552 262.03230342369267 0.7392879643983289
15.721871522398969 265.0848662152968 0.7406555098891152
15.727099077352385 264.44049847842706 0.7377264902865284
15.732326632305801 268.4951055874769 0.7437270510527162
15.737554187259217 271.4883576989207 0.748739093921187
15.742781742212633 277.0923054673296 0.7567657185594309
15.74800929716605 280.4069997874994 0.7605323979452391
15.753236852119466 278.5558936905415 0.7558065440272126
15.758464407072882 279.1005941776439 0.7539157252690433
15.763691962026298 276.79232140718335 0.7501394735458107
15.768919516979715 276.18692510868044 0.7474045776056207
15.77414707193313 275.57399399449423 0.7473789630612256
15.779374626886547 272.708047238046 0.7439927158064723
15.784602181839963 274.0403943192863 0.7459271196766204
15.78982973679338 274.8845148590097 0.7470674895001805
15.795057291746796 274.50851186307887 0.7450768728962701
15.800284846700212 276.4331577543983 0.7472517823497231
15.805512401653628 273.64604764202295 0.7413929844789158
15.810739956607044 274.50569679448427 0.7414325676422131
15.81596751156046 273.9052643366245 0.7405635225823292
15.821195066513877 272.7415245687395 0.7384616399489068
15.826422621467293 274.05632190225145 0.7396346567997714
15.831650176420709 272.7332357185155 0.7368883796947181
15.836877731374125 271.9587589679139 0.7350419975798548
15.842105286327541 271.3000278840898 0.7340374635291257
15.847332841280958 269.4689621741418 0.731421125139651
15.852560396234374 265.6533789524232 0.7267965182911096
15.85778795118779 266.7730413273708 0.7275460658898002
15.863015506141206 268.08632828860823 0.7293933980366869
15.868243061094622 266.83038089183475 0.726395435466924
15.873470616048039 266.1091414556673 0.7261052949460617
15.878698171001455 264.37550461219223 0.7232510376053553
15.883925725954871 268.47647512796493 0.727745002881835
15.889153280908287 270.2366472209309 0.7291558497454745
15.894380835861703 270.11739572022935 0.7282719034144534
15.89960839081512 268.5868767778548 0.7259344074133183
15.904835945768536 270.2243491992674 0.7286434477016067
15.910063500721952 272.26134288661643 0.7319196986044857
15.915291055675368 273.14897483380366 0.7343384793426336
15.920518610628784 269.7481290995703 0.7299360883728754
15.9257461655822 268.88372676076267 0.7286421025479586
15.930973720535617 269.2090424220821 0.7276313490555519
15.936201275489033 269.81225032215724 0.727902927029996
15.94142883044245 270.1404028339244 0.7273890361237922
15.946656385395865 270.26318762762685 0.7270847104528565
15.951883940349282 269.58346260269974 0.7259380221276416
15.957111495302698 271.6203684333611 0.7268657220027918
15.962339050256114 271.54167478655046 0.726608357541948
15.96756660520953 272.0451551585676 0.7276142171833628
15.972794160162946 272.0744010005328 0.727658518984136
15.978021715116363 270.6283141377232 0.7247143503097122
15.983249270069779 268.3390100925777 0.7201949415222236
15.988476825023195 267.59169300807906 0.7204182234750168
15.993704379976611 265.9891883749683 0.7204420911462965
15.998931934930027 268.4493361792575 0.7240097733657344
16.004159489883442 268.497196802467 0.7247058219932656
16.009387044836856 270.3083279280048 0.7255099293377871
16.01461459979027 270.72537942065907 0.7262650194120529
16.019842154743685 270.61968924128945 0.7262960700315081
16.0250697096971 267.6469756436001 0.7220501699657789
16.030297264650514 267.5024751443781 0.7213000200137305
16.03552481960393 264.7268478929947 0.7175765118216351
16.040752374557343 265.6086658102396 0.7197160938662718
16.045979929510757 266.26767640703275 0.7207271881017819
16.05120748446417 270.6077046406989 0.726273044262365
16.056435039417586 273.9455347982468 0.7288955821026702
16.061662594371 278.04148123918395 0.7341564272404258
16.066890149324415 284.2819382765778 0.7417028834838337
16.07211770427783 285.45042850652857 0.7426567806618477
16.077345259231244 288.6685019795306 0.7471605295492505
16.08257281418466 292.77908923299657 0.7509357856890098
16.087800369138073 295.6135404474704 0.7528157642065051
16.093027924091487 298.4552344043304 0.7549632602730677
16.0982554790449 299.5223527514268 0.7551422955819788
16.103483033998316 304.35737100708695 0.7625748897415
16.10871058895173 309.67740849544407 0.7695416583128869
16.113938143905145 313.21024069584155 0.7746235717568615
16.11916569885856 314.64184040545376 0.7764643857738652
16.124393253811974 312.69899305085227 0.773686787004091
16.129620808765388 310.93507376386316 0.7713753350787215
16.134848363718802 309.25397819922364 0.769685135341281
16.140075918672217 307.54858045980404 0.7679047710069511
16.14530347362563 309.5802542833861 0.7712676636117711
16.150531028579046 310.5025031231661 0.7714192027877442
16.15575858353246 313.6109786261514 0.7742107952517161
16.160986138485875 316.349931535714 0.7774482651273799
16.16621369343929 314.6131724368798 0.7750097386557105
16.171441248392703 311.2188700268805 0.7715777042632911
16.176668803346118 305.81535612065744 0.7667037296863985
16.181896358299532 300.3929052585529 0.7604024283851548
16.187123913252947 295.4154214013977 0.7551216531697927
16.19235146820636 290.49111746560067 0.7483947568363011
16.197579023159776 285.5491572941994 0.7409597034303412
16.20280657811319 279.9776311094749 0.7334095738453367
16.208034133066604 276.91927187335324 0.7299061431085667
16.21326168802002 272.10442590952215 0.7251159479301365
16.218489242973433 269.1770451579486 0.7216811269792435
16.223716797926848 267.4280177228942 0.7206010823418336
16.228944352880262 266.5086720028488 0.7190059177310305
16.234171907833677 263.4112619483462 0.7138633040566869
16.23939946278709 258.72592156128974 0.7074098437376639
16.244627017740505 257.6450119868099 0.7063578932096167
16.24985457269392 258.1257872668751 0.7081595943153421
16.255082127647334 258.35809876039184 0.7100764869722018
16.26030968260075 255.06097407692835 0.7043930241786298
16.265537237554163 253.58217465565076 0.7020648492666708
16.270764792507578 250.88496170755042 0.6982680234116516
16.275992347460992 248.23842042210694 0.6956652889580908
16.281219902414406 246.60007061054293 0.6939998423257914
16.28644745736782 244.84793164437832 0.6897026694908355
16.291675012321235 248.17703355152764 0.6947584716623336
16.29690256727465 249.34070356908882 0.6963042798349575
16.302130122228064 250.87094525476212 0.6986247706958395
16.30735767718148 252.96015659556218 0.7007848998128468
16.312585232134893 252.31106179900056 0.6983397018860601
16.317812787088307 251.2640326667277 0.6952676599250666
16.323040342041722 250.030154032619 0.6930379384762471
16.328267896995136 248.758231880927 0.6903056238660733
16.33349545194855 248.3672576494695 0.6896170672073366
16.338723006901965 249.10184557268488 0.6908072384249212
16.34395056185538 252.18370185324403 0.693818027321376
16.349178116808794 253.64222646980494 0.6975361828905977
16.35440567176221 258.35782492371635 0.7034410825367469
16.359633226715623 262.85560992164545 0.7103020764044342
16.364860781669037 265.1772478164488 0.7130439134971922
16.37008833662245 268.50927022126075 0.7152167922122807
16.375315891575866 270.5245640577751 0.7191310627464925
16.38054344652928 271.3546226483186 0.7184125697479637
16.385771001482695 275.05856829723984 0.722523117983994
16.39099855643611 279.14697106955845 0.7261622341448934
16.396226111389524 278.0691578273668 0.7235468494113786
16.401453666342938 275.89025911387887 0.7204722832160227
16.406681221296353 273.12700616195445 0.7168279885119739
16.411908776249767 270.7115121659088 0.7134623709718985
16.41713633120318 270.6447906691207 0.7128706307906448
16.422363886156596 267.35973549091756 0.7082296473172582
16.42759144111001 269.25324403828955 0.7112809771082697
16.432818996063425 268.8820457977641 0.7112369627210049
16.43804655101684 267.87418987746577 0.7102896007456838
16.443274105970254 263.20308100642114 0.7034950732964471
16.448501660923668 260.96756537278435 0.7018702816368855
16.453729215877082 263.3536561102755 0.7057292448949991
16.458956770830497 261.7755289635104 0.704520063296604
16.46418432578391 260.5039455795288 0.7032070351072787
16.469411880737326 258.4744665774209 0.700163967157692
16.47463943569074 257.5809799385159 0.6990137118844214
16.479866990644155 255.85335453882055 0.6958129420952514
16.48509454559757 255.1182309196807 0.6941087916158077
16.490322100550983 255.3948158441304 0.6946572054804232
16.495549655504398 256.51024392393305 0.696289383989207
16.500777210457812 257.47095716633925 0.6990576009248232
16.506004765411227 259.42576627844977 0.7016462830356246
16.51123232036464 259.0262854629978 0.6999131090913078
16.516459875318056 260.59253766608265 0.7024859730010968
16.52168743027147 257.7663424951172 0.6979395576347368
16.526914985224884 254.47646918951943 0.6939719015257767
16.5321425401783 254.70065434628964 0.6942712929653007
16.537370095131713 254.54768308757713 0.6936836261426825
16.542597650085128 255.95602070208497 0.69679373430766
16.547825205038542 255.42769687365816 0.6952586353075769
16.553052759991957 256.44232766035543 0.6957569123664354
16.55828031494537 254.79472257494268 0.6936871574214633
16.563507869898785 254.04961475132242 0.6930535355817516
16.5687354248522 254.6748618243514 0.6936465106477904
16.573962979805614 254.82569430508232 0.6941423247455956
16.57919053475903 252.68892153215106 0.6896728990202651
16.584418089712443 249.2866243492038 0.6847738019677891
16.589645644665858 246.8385503556463 0.6818159340299518
16.594873199619272 247.38273855497764 0.6816567299092409
16.600100754572686 250.40932110870574 0.6864370217922076
16.6053283095261 252.24132939481325 0.6876006296672811
16.610555864479515 252.51578134978303 0.6877892268584
16.61578341943293 251.61906912620893 0.6870492822859531
16.621010974386344 251.80231853453176 0.6873502399106692
16.62623852933976 254.0819976044999 0.6909485661200002
16.631466084293173 254.25912177663645 0.6918047460069785
16.636693639246587 254.37556908667176 0.6912995097037509
16.641921194200002 252.0775686627229 0.6897118685301142
16.647148749153416 252.7362114944835 0.6898421358665067
16.65237630410683 252.2304972532519 0.6889766516189445
16.657603859060245 251.87201800523803 0.6883785991314179
16.66283141401366 246.46362034939668 0.6821640470140827
16.668058968967074 240.31496224259675 0.6731899030999274
16.67328652392049 234.9436006247872 0.6647691758504588
16.678514078873903 234.07284477821534 0.6616971823723854
16.683741633827317 238.17144339209392 0.6686748208461752
16.68896918878073 238.8140248560894 0.6708697233771836
16.694196743734146 238.94667645152705 0.6723403403019055
16.69942429868756 236.6440866415051 0.6685751026453783
16.704651853640975 238.19803386648584 0.6696111421132123
16.70987940859439 239.50399812309158 0.6709884149601336
16.715106963547804 238.80146027430095 0.6700443279588916
16.720334518501218 237.34545403331174 0.6693107872502637
16.725562073454633 234.95054834828616 0.6662302759201961
16.730789628408047 234.2277768169495 0.6654398392231247
16.73601718336146 235.03614297358172 0.6658591008942379
16.741244738314876 233.42621130563094 0.6616798600960128
16.74647229326829 232.36308863899163 0.6593037802962922
16.751699848221705 229.60758985524475 0.6566009838634923
16.75692740317512 226.50788551232404 0.6540107629546448
16.762154958128534 224.08047192273708 0.6501859084684192
16.767382513081948 223.57059106635973 0.6485304396562042
16.772610068035362 225.2126177080126 0.6486219153794782
16.777837622988777 226.89731713446622 0.6515705165642225
16.78306517794219 225.06006233278183 0.6485267124864629
16.788292732895606 225.00106281641806 0.6492004162578826
16.79352028784902 227.09730728630154 0.6528759783464033
16.798747842802435 229.81052113323184 0.6565866866127879
16.80397539775585 230.24248203321523 0.6587742243867999
16.809202952709263 228.3193921236169 0.6563700819879957
16.814430507662678 226.70004581570475 0.6547600523085539
16.819658062616092 225.35757382941358 0.6531334670170514
16.824885617569507 225.0804880848672 0.653530478262617
16.83011317252292 222.50828063474924 0.6505607046142909
16.835340727476336 223.44592731267986 0.6505345039820443
16.84056828242975 222.90802430877568 0.6475256262889971
16.845795837383164 224.06927437537036 0.6476056808219511
16.85102339233658 224.05703849098865 0.6469133788625341
16.856250947289993 224.1682475539281 0.6476395566312355
16.861478502243408 220.97476040522847 0.6437449895816737
16.866706057196822 220.05733895565672 0.6427982953392531
16.871933612150237 219.99073085262742 0.6438112538844655
16.87716116710365 224.2273297515549 0.6516119923579211
16.882388722057065 224.56243281186033 0.6508794330216601
16.88761627701048 224.01454854902278 0.6490596718060881
16.892843831963894 220.48162643173296 0.6432096287857416
16.89807138691731 219.48469869066423 0.6432694980329309
16.903298941870723 219.2901226608276 0.6448498904374171
16.908526496824138 221.0254629029187 0.6456715136163489
16.913754051777552 221.43184771531202 0.6451517354318733
16.918981606730966 222.70137291169888 0.6480385901358372
16.92420916168438 222.66244527402924 0.6485152979479116
16.929436716637795 222.00368670565172 0.6503774564163696
16.93466427159121 221.35047588759178 0.6480697020375084
16.939891826544624 222.99234291747499 0.6494293116126933
16.94511938149804 223.33310584568557 0.6480697445990379
16.950346936451453 224.5296152410148 0.6483331327794781
16.955574491404867 224.20035623134774 0.6491995236719544
16.960802046358282 224.3976994054831 0.6520078238380923
16.966029601311696 223.42236517988653 0.6507297241069668
16.97125715626511 221.69582082225065 0.6469589422934585
16.976484711218525 219.0550647247734 0.640068320670752
16.98171226617194 218.26495689350875 0.6388580429788412
16.986939821125354 218.12574590336047 0.6400322847658219
16.99216737607877 220.88444739804757 0.6445626009856075
16.997394931032183 226.0935473886327 0.6511839539231002
17.002622485985597 225.79305831040085 0.6511585028314361
17.00785004093901 227.14586829691336 0.6535252940088561
17.013077595892426 225.6857172112214 0.6503291318968893
17.01830515084584 224.95277386936334 0.6470952689795091
17.023532705799255 225.93596233308438 0.6475833297718054
17.02876026075267 225.56023731642017 0.6471516318071951
17.033987815706084 225.20170311206667 0.647130378205312
17.039215370659498 226.39141873576747 0.6500532942252494
17.044442925612913 225.10712418180026 0.6478981908333287
17.049670480566327 223.367841344189 0.6459842474628886
17.05489803551974 224.14625958148815 0.647292629262727
17.060125590473156 224.8218256804116 0.6472637564328876
17.06535314542657 224.44214609685352 0.6470890112449027
17.070580700379985 224.91465197151211 0.6485674065760189
17.0758082553334 223.19640215032305 0.6466936589611861
17.081035810286814 223.2807085443665 0.6473805454351819
17.086263365240228 227.18877160897375 0.6528240189016277
17.091490920193642 229.159823100521 0.6549207041085062
17.096718475147057 230.8020644817842 0.6563893049364102
17.10194603010047 228.8603073580984 0.65201900972857
17.107173585053886 229.9478460574541 0.6545754562157938
17.1124011400073 229.3713389244012 0.6536287267631501
17.117628694960715 229.9253172568526 0.6541535336784694
17.12285624991413 229.5263156326337 0.6526597970958594
17.128083804867543 231.4335057846535 0.6554561937725311
17.133311359820958 233.18850259223038 0.6579541350612927
17.138538914774372 231.59492098035165 0.6567005318526704
17.143766469727787 230.18516471502915 0.6546043455460812
17.1489940246812 231.57404865042608 0.6545876060377495
17.154221579634616 233.6262749737744 0.6557918001642719
17.15944913458803 234.84110334475815 0.656591027641542
17.164676689541444 234.7533126473997 0.6559206914659519
17.16990424449486 239.31443597589805 0.6620207675611169
17.175131799448273 244.8506228480028 0.6702368808240424
17.180359354401688 246.17137302816832 0.6733534073925114
17.185586909355102 245.19973169726833 0.6717457375503013
17.190814464308517 242.8387034230208 0.667412430480893
17.19604201926193 243.74144422471656 0.6682974003332557
17.201269574215345 244.88164162098445 0.6693129086940266
17.20649712916876 246.45456162727626 0.6716292846237288
17.211724684122174 248.4120592445983 0.6752274456685567
17.21695223907559 248.6249765630469 0.6754483180144198
17.222179794029003 249.09245336266952 0.6763836329119173
17.227407348982418 247.9733398706002 0.6759365682967002
17.232634903935832 246.29220757249797 0.6734031335834234
17.237862458889246 246.709985381082 0.6741133322526413
17.24309001384266 249.19476854254108 0.6777632980044103
17.248317568796075 248.14259820678706 0.6767791594283815
17.25354512374949 246.5855891711266 0.6744118099413455
17.258772678702904 243.3976620569638 0.6690522503575571
17.26400023365632 240.13279448498488 0.6635023587374101
17.269227788609733 238.1580938040149 0.6612096517390905
17.274455343563147 234.2313518449181 0.6574732642587897
17.279682898516562 232.29144859030674 0.6555278540723558
17.284910453469976 234.20323549673998 0.6587791492313152
17.29013800842339 237.42252094378435 0.6623549488083722
17.295365563376805 240.42449632731146 0.6661200613743197
17.30059311833022 240.13177671957877 0.6660683461888258
17.305820673283634 239.53203253018003 0.664195392968495
17.31104822823705 239.03672964160646 0.6634881878586761
17.316275783190463 239.5460301533754 0.6634936632529925
17.321503338143877 242.78896344332267 0.6683387859347805
17.32673089309729 244.34201249225433 0.6710941761219935
17.331958448050706 245.67768450038844 0.6735665850484539
17.33718600300412 244.93089926022674 0.6724181361079754
17.342413557957535 244.01363819068433 0.6696179653308093
17.34764111291095 244.1480414557333 0.668576002865858
17.352868667864364 242.5550076942456 0.6658031956878706
17.358096222817778 241.89092473401274 0.6656427578054961
17.363323777771193 243.0729631697292 0.6675389572987733
17.368551332724607 244.45907597353838 0.6694233078613813
17.37377888767802 241.8839289684921 0.6668811774131121
17.379006442631436 240.65154980395283 0.6650410204032824
17.38423399758485 239.62117905782634 0.6624854368992215
17.389461552538265 237.12942908795168 0.6603091313334194
17.39468910749168 238.24217290070334 0.6628538470760658
17.399916662445094 239.741871521222 0.6656608229919817
17.405144217398508 243.63278298256193 0.6704312385944198
17.410371772351922 240.47157865355257 0.6658209725800035
17.415599327305337 238.95813315912767 0.6623914351592723
17.42082688225875 235.92311845379953 0.6585688315191677
17.426054437212166 235.82022639259355 0.6588377771408991
17.43128199216558 237.92100961844486 0.6637838705500829
17.436509547118995 237.68955310311506 0.6639363372412591
17.44173710207241 239.70458470017888 0.6656961740444646
17.446964657025823 240.36842218263578 0.6659012130767751
17.452192211979238 239.60078025357973 0.6642679889740455
17.457419766932652 236.86277920696216 0.6604126776327198
17.462647321886067 237.41999603385253 0.6609678185876534
17.46787487683948 237.76434434818742 0.6621303079360089
17.473102431792896 236.02356623242687 0.6590827526531507
17.47832998674631 237.03226373840138 0.6597251210933753
17.483557541699724 238.4744882115301 0.6607823396241737
17.48878509665314 240.18972178756425 0.6623165251526566
17.494012651606553 240.0234680388377 0.6628528373691406
17.499240206559968 242.97102310364198 0.6676202820237035
17.504467761513382 243.24145390286748 0.6674331815079234
17.509695316466797 248.06525397577593 0.6736907454838508
17.51492287142021 248.4886797887188 0.6732709841717691
17.520150426373625 246.80573835815704 0.6723348443964662
17.52537798132704 246.24252491732597 0.671990709097658
17.530605536280454 245.80797471363806 0.6721216616654638
17.53583309123387 246.10093658152599 0.6721257821002907
17.541060646187283 244.97334473064 0.6688625678253223
17.546288201140698 244.9964721785684 0.6693503950524732
17.551515756094112 245.23732876890313 0.6691543358085594
17.556743311047526 246.29743627019 0.6707883592148702
17.56197086600094 246.11181842128144 0.6711418624167519
17.567198420954355 248.48697915634972 0.6742532120526825
17.57242597590777 249.70363700084923 0.6741875845326615
17.577653530861184 250.2196410522268 0.6745056869731756
17.5828810858146 247.09306065153177 0.6708213535367811
17.588108640768013 244.79017474211986 0.6686996936548395
17.593336195721427 246.22482119713356 0.6715774017492484
17.598563750674842 250.64644782695066 0.6761153687913984
17.603791305628256 254.02488497440237 0.6797281450516194
17.60901886058167 257.3878308646759 0.682416072495715
17.614246415535085 260.4359235625978 0.686113366304212
17.6194739704885 261.3210845499052 0.6876115811135857
17.624701525441914 258.41307544445004 0.6844960189425842
17.62992908039533 255.86188992083873 0.6812493671407174
17.635156635348743 257.74993822136787 0.683351687247593
17.640384190302157 258.8250685178393 0.6843165125349079
17.64561174525557 260.1788461585314 0.6852877878992897
17.650839300208986 261.0431132864512 0.6860004194932159
17.6560668551624 263.2706965299013 0.6889152583306614
17.661294410115815 266.03613797497684 0.6936251870700232
17.66652196506923 270.4405333599727 0.7000666798687618
17.671749520022644 272.7603882856986 0.7026791212797723
17.676977074976058 275.3227737804541 0.7061198237079062
17.682204629929473 276.84802971012846 0.707599018837558
17.687432184882887 280.3866509604629 0.7119269196182251
17.6926597398363 285.38040103886095 0.717300948674027
17.697887294789716 287.91818316644304 0.7202837950621669
17.70311484974313 287.1287169851701 0.7184975763990588
17.708342404696545 287.9278053348196 0.7194489091783954
17.71356995964996 290.95287908022647 0.7225165387505563
17.718797514603374 294.06051002270164 0.726500384252928
17.724025069556788 295.2186193003721 0.7279271838848567
17.729252624510202 295.58146493229174 0.7285194764576344
17.734480179463617 295.4699792365433 0.7277490105301844
17.73970773441703 296.81358793365456 0.7285056909818822
17.744935289370446 297.6930696963636 0.730010885641426
17.75016284432386 299.99133174408246 0.7326789819563986
17.755390399277275 303.56196793921 0.7372477395663763
17.76061795423069 307.40476607671576 0.7425756365608203
17.765845509184103 307.4099389288386 0.742389991308308
17.771073064137518 304.20711170722456 0.7383154522267927
17.776300619090932 300.5838634439403 0.7338603597502662
17.781528174044347 294.8724158394469 0.7267482196934855
17.78675572899776 291.2949063279114 0.7224392521612466
17.791983283951176 288.34649276575215 0.7176103904277309
17.79721083890459 282.21781239088904 0.7103601398301146
17.802438393858004 276.0182555189651 0.7039082177998536
17.80766594881142 271.1340193383137 0.6983198170588475
17.812893503764833 266.9930841029695 0.6937658290106183
17.818121058718248 266.825534616568 0.6936525600806808
17.823348613671662 266.5231405826512 0.6935785636093696
17.828576168625077 265.360942085406 0.6930350929794239
17.83380372357849 261.89655320689303 0.6882978477949631
17.839031278531905 255.5869340296291 0.6797478955993477
17.84425883348532 253.45107256112667 0.6769632446692818
17.849486388438734 251.61756984226838 0.6734537208757451
17.85471394339215 252.93536797522356 0.6757531811682398
17.859941498345563 253.86787296421363 0.6770718632711958
17.865169053298978 254.85992252508203 0.6793717516476786
17.870396608252392 258.3516946500477 0.6855524266958061
17.875624163205806 259.6377487388979 0.6866192156699861
17.88085171815922 261.244410251345 0.689713437236866
17.886079273112635 262.0629111981765 0.6909320163159334
17.89130682806605 263.0641268893601 0.6907942632466516
17.896534383019464 268.10201625083886 0.6968112258248007
17.90176193797288 274.8622381267155 0.7033499902126119
17.906989492926293 282.5328079583573 0.7119878454606553
17.912217047879707 291.2335025297758 0.7230329520558073
17.917444602833122 296.9395313445757 0.728825862715246
17.922672157786536 301.7687856546513 0.7342569211942473
17.92789971273995 301.6706802709004 0.7341289587307422
17.933127267693365 306.7250582412039 0.7390669946554186
17.93835482264678 311.88032441382256 0.7458260880805853
17.943582377600194 314.146745879443 0.7485948164092977
17.94880993255361 314.972563230781 0.7498377632518193
17.954037487507023 311.0294507335307 0.7454759223769565
17.959265042460437 305.91202012049115 0.7395481605561259
17.96449259741385 301.43134663917976 0.7346853121513698
17.969720152367266 294.3896797529391 0.726282081495314
17.97494770732068 289.41432052444884 0.7199130335765228
17.980175262274095 283.03424474795565 0.7131348840352738
17.98540281722751 277.032486196253 0.7063362184722424
17.990630372180924 271.0311918004193 0.6997975514277337
17.995857927134338 264.53984809494466 0.6922387073148695
18.001085482087753 261.7112593864264 0.6880216532274348
18.006313037041167 261.6452914054623 0.6887253137070714
18.01154059199458 264.2736689139235 0.6924828824508673
18.016768146947996 265.0368848916571 0.6936164190377806
18.02199570190141 263.1849006192132 0.6914798811138892
18.027223256854825 260.06618270182514 0.6876584285324041
18.03245081180824 256.65665476964733 0.6833175599203717
18.037678366761654 251.84914478658575 0.6768278236997884
18.042905921715068 247.8763561936647 0.6704020067437848
18.048133476668482 246.03409858492304 0.6677692981393605
18.053361031621897 246.41303578833376 0.6673164032666873
18.05858858657531 246.40502446553668 0.6668668704852513
18.063816141528726 245.8848552269661 0.6673673705002203
18.06904369648214 242.3158621121324 0.6638573830330933
18.074271251435555 247.4398324663443 0.6718345939870328
18.07949880638897 248.64013407048282 0.6730070775152452
18.084726361342383 252.43545052812885 0.6760423594020853
18.089953916295798 250.93212655678386 0.6735348202511032
18.095181471249212 249.01086285533663 0.6713978659199988
18.100409026202627 250.7667878336528 0.6740095376703331
18.10563658115604 252.69933360398937 0.6769879033108485
18.110864136109456 255.80091381657942 0.67967098563982
18.11609169106287 259.1985175999907 0.6828967320802455
18.121319246016284 265.15211354064655 0.6910460660565056
18.1265468009697 268.70220751430776 0.6956604162577639
18.131774355923113 271.4575813282888 0.6996416070627816
18.137001910876528 272.75923104384754 0.7013263392036256
18.142229465829942 275.63219247840897 0.7042912342675685
18.147457020783357 278.01865245593876 0.7075731748027777
18.15268457573677 281.2778853383202 0.7106865226718743
18.157912130690185 284.46437063623966 0.7145297510339776
18.1631396856436 285.3207478909801 0.7150108724072254
18.168367240597014 288.2417279985394 0.718931662623559
18.17359479555043 290.48965501957554 0.7219586670202349
18.178822350503843 295.34578128723325 0.7266566371538132
18.184049905457258 299.6766422714433 0.731558955615198
18.189277460410672 305.69729345759305 0.7392996925276298
18.194505015364086 311.0971434072288 0.7463015288205562
18.1997325703175 314.28437610110734 0.7498413957797417
18.204960125270915 317.5127803834475 0.7520332435068738
18.21018768022433 321.3385047801548 0.7553145695677205
18.215415235177744 327.62433533831614 0.7628436540546604
18.22064279013116 334.413083937251 0.7707677995147579
18.225870345084573 339.5953827530463 0.7771842799955139
18.231097900037987 340.63771620562335 0.7785420158965038
18.236325454991402 345.4278222338233 0.7834947024318328
18.241553009944816 350.1744873087849 0.7886230211584202
18.24678056489823 358.97506027114144 0.7984675107272733
18.252008119851645 361.9267045916765 0.8016447957464765
18.25723567480506 364.77091566532664 0.8043989597846859
18.262463229758474 363.886583719247 0.8031538104905727
18.26769078471189 361.75299063729267 0.8008388022790914
18.272918339665303 356.8478850747466 0.7952683259808289
18.278145894618717 346.12229749340304 0.7833300048082922
18.28337344957213 335.20343680232673 0.7707837645263641
18.288601004525546 329.9553839620533 0.7646192300671228
18.29382855947896 322.8685377576292 0.7567798556264175
18.299056114432375 317.37217960781277 0.7506134085047199
18.30428366938579 307.5091888121636 0.7395743364005614
18.309511224339204 300.59753329572254 0.7317358985397558
18.314738779292618 295.0451469622527 0.7253616761298962
18.319966334246033 289.9329817292868 0.7196461259628135
18.325193889199447 285.86058559394536 0.7144532545908953
18.33042144415286 277.03298298141414 0.7034853007372316
18.335648999106276 273.402637378872 0.6998464313828019
18.34087655405969 267.3855971324495 0.692657280720415
18.346104109013105 265.91853816470325 0.6913794073646446
18.35133166396652 265.8606599170083 0.690532444373431
18.356559218919934 267.5672625521761 0.6920486160636816
18.361786773873348 268.3044895076272 0.6939260080674031
18.367014328826762 268.2950485102047 0.6939881990755838
18.372241883780177 263.9079975463577 0.6888946682623542
18.37746943873359 265.65538415914034 0.6908093482893266
18.382696993687006 265.76602088742203 0.6897381004890487
18.38792454864042 269.07226891379554 0.696653593185844
18.393152103593835 273.5507153451218 0.7134985602551783
18.39837965854725 273.3925276650523 0.7206852461262191
18.403607213500663 272.6867931350582 0.7248935442874074
18.408834768454078 272.5920219340589 0.728340806045419
18.414062323407492 274.4446263366761 0.7341036649483689
18.419289878360907 281.863496274974 0.7479844938920865
18.42451743331432 285.93486290995315 0.7569674969726419
18.429744988267736 289.67833897115474 0.7672627478543137
18.43497254322115 288.84407942921393 0.7682225027295605
18.440200098174564 287.6640147500586 0.7691427103689413
18.44542765312798 283.4340227282796 0.7659532270644642
18.450655208081393 283.3564004706273 0.7685744022114989
18.455882763034808 279.5935449534584 0.76740383761808
18.461110317988222 281.9480559911411 0.7740478735629517
18.466337872941637 278.7344673022925 0.7718045738019088
18.47156542789505 279.8427252856165 0.7754741573511711
18.476792982848465 275.8144461615406 0.7716265713022866
18.48202053780188 274.8637913384383 0.7721148881299393
18.487248092755294 276.6503798278785 0.7764284935030076
18.49247564770871 276.6010221555555 0.7780188407852894
18.497703202662123 275.83873503492913 0.7794107198020123
18.502930757615538 277.92113806431087 0.7836433086810211
18.508158312568952 275.84503185352594 0.7830732535321295
18.513385867522366 275.5709719196038 0.7854277367441893
18.51861342247578 276.1512769882379 0.7888681035842585
18.523840977429195 275.43563802217574 0.7909117245554977
18.52906853238261 277.5307201488586 0.7961650297038029
18.534296087336024 282.1825595341608 0.8045343789596665
18.53952364228944 281.2047790771823 0.8057560628851627
18.544751197242853 277.91028953386837 0.8018736997625148
18.549978752196267 275.1448399437663 0.7994501465348509
18.555206307149682 272.23783150330496 0.7969546529900935
18.560433862103096 273.6008125982729 0.8002782124692974
18.56566141705651 274.2832912094182 0.8050927127882969
18.570888972009925 275.27573525918325 0.8073898290258276
18.57611652696334 276.67451387550284 0.8111239582777889
18.581344081916754 276.86740200223005 0.8113522237931514
18.58657163687017 274.0829035159475 0.8085298762666977
18.591799191823583 270.8793327237944 0.8062165656076999
18.597026746776997 274.2597752865605 0.8134466855260214
18.60225430173041 276.3709149133088 0.8184418954637701
18.607481856683826 277.2520443577221 0.821784574487967
18.61270941163724 278.1776031203634 0.8233177185175176
18.617936966590655 279.79965590090103 0.8269778139815174
18.62316452154407 283.0839647707836 0.8311880065049223
18.628392076497484 285.82669749675955 0.8178134776969099
18.633619631450898 289.35770156464497 0.8143732769602648
18.638847186404313 292.735703027979 0.8130044078021332
18.644074741357727 296.53808433050415 0.8146326989267432
18.64930229631114 296.3788788178753 0.8115064348593561
18.654529851264556 299.7438987057638 0.8120121322764368
18.65975740621797 304.78436769529196 0.8163636983549276
18.664984961171385 310.4085516214921 0.8200656733472175
18.6702125161248 313.9580923591381 0.8215502815980991
18.675440071078214 317.47972568045725 0.8229780089154702
18.680667626031628 320.51316356211333 0.8233634174303528
18.685895180985042 324.99236570372807 0.8264614908797125
18.691122735938457 329.13862953675925 0.8293350246473893
18.69635029089187 336.2295188815063 0.8358186795426329
18.701577845845286 343.9748619159448 0.8432755295599995
18.7068054007987 348.7822007843687 0.8476652683541992
18.712032955752115 353.86792018575073 0.8520433254878842
18.71726051070553 353.7562395155639 0.8510767946246043
18.722488065658943 358.68786365859626 0.855813714801735
18.727715620612358 358.2787963621326 0.8542453686881465
18.732943175565772 358.9430820841713 0.8537138574716248
18.738170730519187 358.3217422454128 0.8511876248846596
18.7433982854726 359.413635823048 0.8513598002560251
18.748625840426016 359.6907106936528 0.8502682692111687
18.75385339537943 354.3547440126621 0.8429887195681113
18.759080950332844 349.0805417398379 0.8359093771203966
18.76430850528626 347.76805143002406 0.8329023317734026
18.769536060239673 345.8413340594208 0.8296821387551374
18.774763615193088 342.19480071023645 0.8240513345943885
18.779991170146502 333.5414236118219 0.8121994659780389
18.785218725099917 326.61068405721676 0.8034983248885013
18.79044628005333 327.03267961777 0.8029857004555806
18.795673835006745 326.8001640751635 0.8025498749762863
18.80090138996016 323.2142770043277 0.7973168979851025
18.806128944913574 319.9892433143611 0.7925675237487971
18.81135649986699 317.49818016969976 0.7887925056638493
18.816584054820403 315.5823128469083 0.7863048232966088
18.821811609773818 314.6762896779294 0.7846983731444553
18.827039164727232 316.0941619297734 0.7868030534135116
18.832266719680646 312.82254315429594 0.7822453581222825
18.83749427463406 306.8212737001922 0.7735219227797375
18.842721829587475 299.6355056220838 0.7640728324581321
18.84794938454089 296.675691597473 0.7593988111834339
18.853176939494304 296.9534833740573 0.7595262166661109
18.85840449444772 297.2706416024302 0.7602442265086635
18.863632049401133 292.9389829060929 0.7554633007223488
18.868859604354547 288.3262470171095 0.7504376832419086
18.87408715930796 285.5574678120808 0.7463339770409935
18.879314714261376 284.1097601556822 0.7441982762499052
18.88454226921479 284.5886453589718 0.744965981906773
18.889769824168205 283.41855818383027 0.7414016745294927
18.89499737912162 283.92476613462355 0.7416522567413003
18.900224934075034 285.6596508802287 0.7431726015120336
18.90545248902845 283.2154727452746 0.7409886683202699
18.910680043981863 279.3483956949567 0.7364464540496886
18.915907598935277 275.9939496038674 0.7315515187021044
18.92113515388869 275.1701351550191 0.730497061140175
18.926362708842106 276.6238488351276 0.7323842556011521
18.93159026379552 277.273435540242 0.7326578689195269
18.936817818748935 274.05233690846023 0.7284462968211578
18.94204537370235 271.93271789270585 0.7244974985754176
18.947272928655764 273.18353350832075 0.7254261547513096
18.952500483609178 277.82969740434294 0.7316571016171303
18.957728038562593 277.6303016342739 0.7311967686652732
18.962955593516007 275.182844667282 0.7272193073563015
18.96818314846942 268.38787602867785 0.7171306231708824
18.973410703422836 267.37341669503485 0.7147363117804842
18.97863825837625 266.0788342219102 0.7131736229666258
18.983865813329665 268.1960245064801 0.7156865032130632
18.98909336828308 269.6763585774769 0.716876082777852
18.994320923236494 270.0097659956544 0.7186887757617463
18.999548478189908 272.51663640586787 0.7220129600194397
19.004776033143322 273.83010068703766 0.7242507042820719
19.010003588096737 277.36902474096587 0.7276489259722053
19.01523114305015 275.52415786357335 0.7250043416348186
19.020458698003566 272.2330672480891 0.7216337834156151
19.02568625295698 269.2489680625926 0.7174789329082836
19.030913807910395 269.8571768396862 0.7186284047958569
19.03614136286381 274.9685687688042 0.7229173944433219
19.041368917817223 278.49403649706704 0.7252849813607047
19.046596472770638 280.68770893209245 0.7271552078727924
19.051824027724052 279.4496878766163 0.7249533760244449
19.057051582677467 279.29080773192976 0.7261140425669612
19.06227913763088 279.8876112826634 0.7272276087812024
19.067506692584296 284.4184279065063 0.7333928455776243
19.07273424753771 286.04314128608405 0.733834793703811
19.077961802491124 284.0965544931211 0.7312700902366666
19.08318935744454 282.0495546123801 0.7291243823153037
19.088416912397953 279.96958686356584 0.7260040227342057
19.093644467351368 279.8652962466544 0.725581619357216
19.098872022304782 277.43185503781007 0.7215474978336119
19.104099577258197 275.052093894517 0.7186242870044511
19.10932713221161 275.8486472127356 0.7194796813031523
19.114554687165025 276.25939979613 0.7199921465288763
19.11978224211844 274.13951610625014 0.7172955424709377
19.125009797071854 273.91826135126155 0.7164107860414249
19.13023735202527 276.3923798471363 0.7191143747950333
19.135464906978683 277.75243570673683 0.7203864626976546
19.140692461932098 278.0933455714554 0.7209964872197131
19.145920016885512 275.81268649857776 0.7191744268828199
19.151147571838926 274.5094854893866 0.7175489180412439
19.15637512679234 274.132048674075 0.716851607014986
19.161602681745755 271.5704796350803 0.7137216906263403
19.16683023669917 270.55081464867925 0.7119394099759353
19.172057791652584 265.69466763862596 0.7057286796840004
19.177285346606 265.62571790922726 0.7059269266439996
19.182512901559413 267.56177636361986 0.7082743539969332
19.187740456512827 269.0650653842791 0.7114218610506707
19.19296801146624 269.01054196986195 0.7120317346381736
19.198195566419656 265.4959345517512 0.7070576521811728
19.20342312137307 265.3913414646312 0.7059342492341597
19.208650676326485 261.435235490557 0.6998403695958701
19.2138782312799 262.3619339910222 0.7014742885220587
19.219105786233314 263.949010127115 0.7035512565130564
19.22433334118673 265.21449725755895 0.7052789120083581
19.229560896140143 264.33535994341804 0.7056630782659565
19.234788451093557 263.99518642345157 0.7046351626584952
19.24001600604697 262.9528566609191 0.7033095026207627
19.245243561000386 263.22747744218793 0.7029538318287318
19.2504711159538 261.8202532280908 0.7004884210404984
19.255698670907215 263.1688012760574 0.7036844799282774
19.26092622586063 263.6094750475366 0.7035805626829864
19.266153780814044 264.52812095231263 0.7041151274413856
19.271381335767458 263.85200634661794 0.7018203053134763
19.276608890720873 267.28647105680756 0.7042915619976888
19.281836445674287 271.7851872559411 0.7103097902076999
19.2870640006277 274.41313822945807 0.7137150915515311
19.292291555581116 276.1747071749636 0.7169374023976952
19.29751911053453 276.0900355317935 0.7182012730043986
19.302746665487945 275.8031458443572 0.7174589395106749
19.30797422044136 276.0322980407131 0.7173622968752245
19.313201775394774 278.130332268917 0.7194015325066254
19.318429330348188 282.2428001679373 0.7244200450862555
19.323656885301602 283.5727139985224 0.7264206030723379
19.328884440255017 284.992116820989 0.7284871448161302
19.33411199520843 285.77782984982446 0.727990988486747
19.339339550161846 288.87758700272633 0.7321738422615257
19.34456710511526 292.3883791683915 0.7354090672784591
19.349794660068675 296.5126147402105 0.7402442788959629
19.35502221502209 300.09608121100257 0.7445042000175793
19.360249769975503 305.4001538506219 0.7502219922109576
19.365477324928918 309.8657253542334 0.7559099292653673
19.370704879882332 312.08546465835536 0.7571640510776111
19.375932434835747 315.8039494264493 0.7613129213519715
19.38115998978916 318.84633194438095 0.7643201935376465
19.386387544742576 321.5585516561161 0.7666665896915107
19.39161509969599 325.3438530260077 0.7708542960744745
19.396842654649404 324.7353309378764 0.7699740133229569
19.40207020960282 325.4838522424191 0.7713935297816161
19.407297764556233 326.98172605224124 0.7736539806198243
19.412525319509648 329.8078526741241 0.7761907887077193
19.417752874463062 332.6867085793586 0.7796611899279151
19.422980429416477 333.40323512203526 0.7803604266892377
19.42820798436989 334.42075137377134 0.7811240712014986
19.433435539323305 332.1341773602591 0.7789223246122421
19.43866309427672 330.6587675939271 0.7774316087360511
19.443890649230134 331.8793465118041 0.7796003350856163
19.44911820418355 331.3594536645795 0.778639419129058
19.454345759136963 335.8758976042828 0.7827719179983074
19.459573314090377 337.58426923997075 0.7845867117283797
19.464800869043792 339.94933905504746 0.7870305192145745
19.470028423997206 339.7490646547701 0.7867442535694481
19.47525597895062 338.8650043287938 0.7860382560141924
19.480483533904035 335.32806003280024 0.7820583814565546
19.48571108885745 333.4946017024312 0.7804435805306772
19.490938643810864 333.4142464540182 0.7801767655979138
19.49616619876428 334.26641720044006 0.7806328452443907
19.501393753717693 334.9394002144665 0.7809096965705931
19.506621308671107 334.7340648545717 0.779791097542868
19.51184886362452 336.96060382275937 0.7819028939958201
19.517076418577936 338.926613651482 0.7846686443738451
19.52230397353135 339.64031878355956 0.7859704882163328
19.527531528484765 342.4248102424445 0.789260268622568
19.53275908343818 345.9491933247414 0.7926083995919984
19.537986638391594 349.00293645381714 0.7955750467438849
19.54321419334501 351.4310664910911 0.7982456240168757
19.548441748298423 353.1650844914768 0.8001310580029414
19.553669303251837 354.81424598809315 0.8016391439997403
19.55889685820525 356.1033084724279 0.8035255527591416
19.564124413158666 357.6708857929004 0.8052309903474355
19.56935196811208 359.51313256512935 0.8071839747078522
19.574579523065495 363.9421463170247 0.8117020785116915
19.57980707801891 370.61923305668444 0.8191373723401815
19.585034632972324 375.17597040479126 0.8245185683503727
19.590262187925738 377.1546887541595 0.8264648301306348
19.595489742879153 375.6632461107233 0.8245085569146211
19.600717297832567 374.29430766995006 0.8230162927650032
19.60594485278598 377.51737585765636 0.826281642195629
19.611172407739396 380.5056581148998 0.8293127226097563
19.61639996269281 383.1407620991398 0.8318099711119563
19.621627517646225 382.73022528665285 0.8311678651605163
19.62685507259964 377.31937170062764 0.8253389227182187
19.632082627553054 374.16399884795703 0.8224035261672403
19.637310182506468 371.0218558717465 0.8191288134945351
19.642537737459882 372.6723887856597 0.8210204634999907
19.647765292413297 374.8070874055841 0.8225005915326495
19.65299284736671 380.1954802468563 0.8284482141093297
19.658220402320126 378.96879607575954 0.8270610973033697
19.66344795727354 382.31688504663924 0.8312758801394728
19.668675512226955 381.919758873512 0.8310966352423389
19.67390306718037 383.9871018640934 0.8328961298612726
19.679130622133783 385.9118956516282 0.8345495642447616
19.684358177087198 388.9482986957203 0.8374124292271934
19.689585732040612 396.834096629799 0.8456713849207697
19.694813286994027 399.77920301298747 0.8490659326919959
19.70004084194744 399.84069886098666 0.8492089182174667
19.705268396900856 398.49260268743325 0.8473671951988221
19.71049595185427 398.90794191469143 0.8481441547913627
19.715723506807684 395.5952945333703 0.8441987525578193
19.7209510617611 393.5279607364493 0.8428168900572927
19.726178616714513 386.8190028884533 0.8355995116737257
19.731406171667928 382.9352343068326 0.8312036881802964
19.736633726621342 376.1535592123254 0.8241677137054174
19.741861281574757 368.05370239126296 0.8145878608390503
19.74708883652817 361.35769740599005 0.8070523939538609
19.752316391481585 359.05626843769255 0.8040417882456495
19.757543946435 356.29005092865316 0.8003269540108648
19.762771501388414 351.82323625798705 0.7962124666456928
19.76799905634183 344.78436614119437 0.7888032644357453
19.773226611295243 339.8324746982323 0.7832003548376438
19.778454166248657 334.99849659659805 0.7777184893549075
19.783681721202072 331.66240329691425 0.7722910249267527
19.788909276155486 328.4329788730809 0.7697386342303764
19.7941368311089 328.94181225440366 0.7711101092571265
19.799364386062315 327.22102926824425 0.7701570685240418
19.80459194101573 323.855987635537 0.7665874828730133
19.809819495969144 320.3439443474241 0.7615113911879661
19.81504705092256 315.3244288110952 0.7554524891883422
19.820274605875973 312.9252544558186 0.752200629032523
19.825502160829387 309.63641036470113 0.7485629601109656
19.8307297157828 308.1220023895566 0.7468479387963386
19.835957270736216 306.13493165147065 0.7444778283021699
19.84118482568963 304.4191784635727 0.7420823902537169
19.846412380643045 304.2647472067089 0.74158385738247
19.85163993559646 302.1254396358746 0.7386627474885489
19.856867490549874 301.47141796831386 0.7384638640148985
19.86209504550329 296.92432370272513 0.7333485679293495
19.867322600456703 294.96697501980293 0.7310861741938066
19.872550155410117 295.0488400813292 0.7310190103154321
19.87777771036353 298.6505721768671 0.7357220816552839
19.883005265316946 301.01615941508464 0.7385423679296771
19.88823282027036 299.5897025011695 0.736430412508399
19.893460375223775 295.0586643845113 0.7301608429643364
19.89868793017719 292.34125298198535 0.7259529809581032
19.903915485130604 292.4683389629818 0.7250809028083225
19.909143040084018 291.51000768104757 0.7232870099249052
19.914370595037433 293.69334803332595 0.7265479494889792
19.919598149990847 292.187038762342 0.725515100053641
19.92482570494426 292.79146648054956 0.7272114528880214
19.930053259897676 292.92324452967284 0.7275698297510959
19.93528081485109 293.9219006651636 0.7288812212984441
19.940508369804505 291.94628344883114 0.7276408533280626
19.94573592475792 291.88650063195195 0.7268207415226837
19.950963479711334 292.18877984815975 0.7272850076245806
19.956191034664748 293.21040207149355 0.7289584103044505
19.961418589618162 294.98228236281125 0.7314095398569748
19.966646144571577 293.0374693681056 0.7288424885117306
19.97187369952499 291.0829264714986 0.7252767395049505
19.977101254478406 292.3153188117369 0.7265990969968334
19.98232880943182 292.97909853223695 0.7275098922850557
19.987556364385235 293.3547792160049 0.7280920024085611
19.99278391933865 292.41378075828067 0.7270256904657726
19.998011474292063 288.9742728205404 0.722871302378075
20.003239029245478 288.5737004678908 0.7213650090451463
20.008466584198892 289.19192452458316 0.7216357046477467
20.013694139152307 294.2099399824747 0.7277765323602132
20.01892169410572 296.49713300471984 0.7315587995769413
20.024149249059136 296.1174449585781 0.7314497811855174
20.02937680401255 296.227464958636 0.7312269712532957
20.034604358965964 297.0936364158237 0.731865323761122
20.03983191391938 301.67670603183126 0.7362188933379309
20.045059468872793 306.5949746946425 0.7422361213566481
20.050287023826208 307.0146737717932 0.7433919729091357
20.055514578779622 307.5469856874831 0.7440824590391418
20.060742133733036 307.30407160342594 0.7444154235123102
20.06596968868645 305.43264757031693 0.741589741996987
20.071197243639865 301.3362512039466 0.7365013914056086
20.07642479859328 296.96512861264387 0.7308505818057556
20.081652353546694 295.45843058671113 0.7286087762237711
20.08687990850011 295.3840513088358 0.728724152219234
20.092107463453523 295.7620645735178 0.7291925410505842
20.097335018406937 292.7730097547735 0.7255598303187825
20.102562573360352 292.92275593138424 0.7261722385416868
20.107790128313766 290.24405061831374 0.7231080030270918
20.11301768326718 290.31751492087017 0.7235360686194571
20.118245238220595 290.40256806086717 0.7233472449804779
20.12347279317401 291.0077833278725 0.7234808129015012
20.128700348127424 290.97154548301455 0.7231601952252869
20.13392790308084 289.2946835011891 0.7210457009609117
20.139155458034253 290.1193342202918 0.7227588163019006
20.144383012987667 287.1948527444874 0.7192083989145575
20.14961056794108 287.5270944727792 0.7187833884941445
20.154838122894496 288.69696734094777 0.7195848775666283
20.16006567784791 292.969741444253 0.725065621203628
20.165293232801325 295.7038867101468 0.7294025197318132
20.17052078775474 294.8167116424629 0.7288338883647748
20.175748342708154 292.6232814271097 0.7255912958256776
20.18097589766157 292.2121728777758 0.7241317898780854
20.186203452614983 292.200265157356 0.7246099986461559
20.191431007568397 293.8552355760677 0.7271465447766909
20.19665856252181 294.6659748132174 0.728982059831528
20.201886117475226 294.1026699368622 0.7283773188385569
20.20711367242864 293.7846309594278 0.7274588536525575
20.212341227382055 288.1350241808346 0.7208819447429174
20.21756878233547 285.25660494819516 0.7167428037634269
20.222796337288884 281.6730457494247 0.7131023217385567
20.228023892242298 280.7729328505445 0.7127063971738268
20.233251447195713 283.2620553413256 0.7160608820626244
20.238479002149127 284.8808600778834 0.7180437915371609
20.24370655710254 283.5422593724582 0.7157680376380473
20.248934112055956 282.0684990347313 0.7134678457030688
20.25416166700937 280.6555447345679 0.7114452499413307
20.259389221962785 281.2269065548168 0.711003218710793
20.2646167769162 282.36771233706867 0.7123162951618304
20.269844331869614 280.7878108798065 0.7105242544857752
20.275071886823028 278.9937635120734 0.7079332691000831
20.280299441776442 275.1093192808495 0.7033889078412078
20.285526996729857 273.29602642356406 0.7012483196579348
20.29075455168327 271.9272693507427 0.7000112537638501
20.295982106636686 272.427901675115 0.7009058691128319
20.3012096615901 277.46958298382185 0.7064947492547307
20.306437216543515 281.41534017964557 0.7117970410757589
20.31166477149693 282.6692568707431 0.7128266634902998
20.316892326450343 279.86964158881676 0.7087547064625228
20.322119881403758 273.329139999762 0.7000226959858663
20.327347436357172 271.4705837831928 0.698360154709484
20.332574991310587 270.17900434406306 0.6983237234687206
20.337802546264 273.2162617139524 0.7025323504127677
20.343030101217416 274.85608010828906 0.7035391815701633
20.34825765617083 276.7284306652118 0.705068804325081
20.353485211124244 275.96739229191775 0.7043540200560805
20.35871276607766 274.99320872301627 0.7033671664869281
20.363940321031073 273.0377485229129 0.7012111464811932
20.369167875984488 272.3914285542071 0.6997331313082588
20.374395430937902 275.85089404739244 0.7037255736911511
20.379622985891316 278.3784863170984 0.7066526041725341
20.38485054084473 278.9539941325604 0.7070683427986943
20.390078095798145 275.7625912546434 0.7032139186465434
20.39530565075156 276.25871361208084 0.7035011924117412
20.400533205704974 277.33033600664527 0.7043235381796527
20.40576076065839 278.89522796293033 0.7070467949361351
20.410988315611803 277.6450206984569 0.7062857052479398
20.416215870565217 273.8023684587839 0.7022659385103108
20.421443425518632 271.36062477128075 0.6993931643321537
20.426670980472046 272.0376044829041 0.7001421165644852
20.43189853542546 276.8902356446465 0.7067816172730998
20.437126090378875 279.24840948602207 0.7086346153828219
20.44235364533229 279.3289707167155 0.7079295299374672
20.447581200285704 279.37092457259047 0.7073514302212233
20.45280875523912 277.53151971654927 0.7063912235411782
20.458036310192533 278.2632242372337 0.708286058790668
20.463263865145947 277.77440213074084 0.7074881890545276
20.46849142009936 277.0015958167601 0.706550479905698
20.473718975052776 275.9028728680335 0.7053227491769708
20.47894653000619 274.6434538033618 0.7026388248443038
20.484174084959605 278.89122407864954 0.7080864900340453
20.48940163991302 282.7608522281987 0.712576985506888
20.494629194866434 285.28707588341155 0.7160722294288886
20.49985674981985 282.92841482089847 0.7129307302406069
20.505084304773263 282.54381474311884 0.7111509979723232
20.510311859726677 283.38289789761865 0.7118120450701415
20.51553941468009 285.05807760423266 0.7144600369504396
20.520766969633506 286.36721741312664 0.7169568061411635
20.52599452458692 285.53173269771565 0.7163018877194148
20.531222079540335 286.11516411889363 0.71500602136312
20.53644963449375 283.6573293432466 0.7115652637825259
20.541677189447164 281.69728450041174 0.7093668015279959
20.546904744400578 282.34498727401024 0.7102856546299169
20.552132299353993 283.81044731809925 0.7138960151502638
20.557359854307407 288.49010435618544 0.7188334828243149
20.56258740926082 291.14962055915043 0.721914837890372
20.567814964214236 290.27053028679893 0.7216093641381521
20.57304251916765 283.38747902676937 0.712595907080094
20.578270074121065 283.2632578810066 0.7125241132750042
20.58349762907448 280.39595719263656 0.7080034815449269
20.588725184027894 281.5088014831756 0.7090455501431105
20.593952738981308 280.63715186163535 0.7082817368489559
20.599180293934722 280.4656812844327 0.7071562534832689
20.604407848888137 281.71355915784426 0.7083187521341122
20.60963540384155 283.70917163817643 0.7108132260104731
20.614862958794966 284.0734733569597 0.7114122218859671
20.62009051374838 284.0487263181744 0.7118667717553675
20.625318068701795 282.20037188598326 0.7097635215568069
20.63054562365521 280.5258298813683 0.7080867160804206
20.635773178608623 277.12492943003406 0.7036339565880504
20.641000733562038 277.81342699723814 0.7045125066590093
20.646228288515452 279.66097055406215 0.7062709078063327
20.651455843468867 281.0457474820449 0.7078726874135136
20.65668339842228 280.57389123813607 0.7079641004399438
20.661910953375695 278.96721185588734 0.7066700633936811
20.66713850832911 277.13313156452284 0.7039670902828228
20.672366063282524 276.47747188926166 0.702418215751622
20.67759361823594 279.1709807653507 0.7060613206648038
20.682821173189353 280.84020068102217 0.7079597613532189
20.688048728142768 282.23465626588217 0.7099156042216724
20.693276283096182 281.2123970195219 0.707999027709576
20.698503838049596 280.71881351613945 0.7082158275578879
20.70373139300301 280.78233050192 0.7080951903186152
20.708958947956425 281.34068124378314 0.7084194266284245
20.71418650290984 283.8225982356454 0.7104655799780792
20.719414057863254 287.05631140812187 0.7142212713044422
20.72464161281667 289.7673993595667 0.718410207974069
20.729869167770083 290.3695603281179 0.7196480190869159
20.735096722723497 288.80188141536695 0.7173667116884925
20.740324277676912 290.61475745572085 0.7195969294183288
20.745551832630326 292.16963437307743 0.7209232986324079
20.75077938758374 293.15594996113236 0.7232387471654318
20.756006942537155 290.98121827000807 0.7208792862741716
20.76123449749057 291.7474820452488 0.7233884268879623
20.766462052443984 292.27456273600365 0.7243408729536696
20.7716896073974 294.9455465758863 0.7267409057197868
20.776917162350813 292.1392118009384 0.721543333679262
20.782144717304227 291.3515939070526 0.7194700858988452
20.78737227225764 288.5421518231096 0.7155841035708198
20.792599827211056 288.21950206297964 0.7166219220235722
20.79782738216447 290.29347316793877 0.7195608531784685
20.803054937117885 290.38807702435605 0.7198247849617215
20.8082824920713 291.4484900421764 0.7205528348402284
20.813510047024714 291.69014311512035 0.7196167390325218
20.81873760197813 293.93681820109714 0.7229288044429074
20.823965156931543 293.9992978951146 0.7233244123046869
20.829192711884957 293.06174400487527 0.7224222140076667
20.83442026683837 292.15379324378983 0.721324056796518
20.839647821791786 292.6037851931472 0.721756657455017
20.8448753767452 292.52455440732825 0.7216255951285511
20.850102931698615 294.7462057461361 0.7240375760946955
20.85533048665203 292.78031832326474 0.7209633072841063
20.860558041605444 287.3588214797799 0.7141129231699912
20.865785596558858 283.746215869791 0.7088493838784569
20.871013151512273 282.9606524406025 0.7083438264273246
20.876240706465687 283.723927971356 0.7114042063241045
20.8814682614191 282.68118154681025 0.7106285278145419
20.886695816372516 280.07941219600883 0.7074519265156952
20.89192337132593 279.32438863155426 0.7049119581608742
20.897150926279345 279.44125349458875 0.704365361439011
20.90237848123276 279.512216601175 0.7047384884684504
20.907606036186174 277.5439088119108 0.7018443958927533
20.912833591139588 278.7122247738903 0.7029344595590954
20.918061146093002 277.1417335953525 0.700479224159001
20.923288701046417 278.42338930693694 0.7033183234776941
20.92851625599983 277.014747429802 0.7033248458423941
20.933743810953246 279.9150142944736 0.7088617680154905
20.93897136590666 281.37216257041587 0.7104694725440451
20.944198920860075 280.54846056281133 0.7084717364357419
20.94942647581349 278.50025761005304 0.7048821195145634
20.954654030766903 275.97926044104975 0.7021236586515391
20.959881585720318 279.65033824132433 0.7069148582612818
20.965109140673732 280.72237447097825 0.7076089786763019
20.970336695627147 279.7565643131758 0.7054545466348827
20.97556425058056 277.6099252627893 0.7028984183102981
20.980791805533975 274.1497165010867 0.6987145161206951
20.98601936048739 272.06301451787255 0.6953559834569815
20.991246915440804 271.2927208713912 0.6935348538613253
20.99647447039422 267.9094725714197 0.6904865058496672
21.001702025347633 267.7648289464299 0.6910243346028703
21.006929580301048 269.7590424616597 0.6935125736596515
21.012157135254462 273.56266660782427 0.6982171524594417
21.017384690207876 274.6579239642528 0.7006472278426964
21.02261224516129 274.0615424390671 0.7001323522073628
21.027839800114705 272.9368297557136 0.6987597554798731
21.03306735506812 272.0449284232306 0.6955328227525384
21.038294910021534 271.67209346168715 0.6957178469984574
21.04352246497495 271.3757113981474 0.695379263417831
21.048750019928363 269.75950680906953 0.6940750947785471
21.053977574881777 268.50353424282014 0.6925586283984676
21.059205129835192 268.9646767657482 0.6924127877683709
21.064432684788606 270.30140535036577 0.6936370471803628
21.06966023974202 270.36327569127695 0.6947496455613892
21.074887794695435 271.2083787130725 0.6953898969939458
21.08011534964885 270.1365402870586 0.693369587402931
21.085342904602264 268.83081847519776 0.6907963056664443
21.09057045955568 269.5963768821121 0.6912592204744606
21.095798014509093 270.7735352905308 0.6930070008686898
21.101025569462507 272.15357859562835 0.6941186761822463
21.10625312441592 273.0223135308623 0.6954169636042125
21.111480679369336 273.9318917826036 0.6961093938099947
21.11670823432275 272.8684626617838 0.6947811170374065
21.121935789276165 269.5410789891876 0.6912780683873736
21.12716334422958 268.43344190468696 0.6896125864985625
21.132390899182994 265.8494392305824 0.686090817639287
21.13761845413641 267.73889650188835 0.6864498546045508
21.142846009089823 266.52721738968796 0.6850340672448587
21.148073564043237 265.45384157594344 0.6827157240948318
21.15330111899665 264.9541655066357 0.681034623857725
21.158528673950066 266.26786077341785 0.6838311194414752
21.16375622890348 268.1058866698997 0.6875604982180985
21.168983783856895 268.31899428451413 0.6879625951444263
21.17421133881031 267.163037167993 0.6850790124676672
21.179438893763724 263.61975017780725 0.6795382567182877
21.184666448717138 263.76396593000595 0.6797949477279486
21.189894003670553 263.6730926653717 0.6791282063842212
21.195121558623967 266.835512586553 0.6842462030575124
21.20034911357738 270.799902417127 0.6889225448522994
21.205576668530796 273.6364578539241 0.6917745040234444
21.21080422348421 273.14115570180707 0.6906046084982257
21.216031778437625 272.4167099218824 0.6892366398759763
21.22125933339104 271.12083518963374 0.6867978063022945
21.226486888344454 271.50535111888456 0.6864605873091212
21.231714443297868 270.8880251086516 0.6858979401707894
21.236941998251282 270.7072483234213 0.6860635431317019
21.242169553204697 269.07633159432373 0.6845671873983601
21.24739710815811 267.2522079773862 0.6809835441314105
21.252624663111526 268.7087045222288 0.6831725280206424
21.25785221806494 271.2888181329048 0.6860051268910707
21.263079773018355 271.0381529880039 0.6855611597603576
21.26830732797177 270.03698351936805 0.6847478151229878
21.273534882925183 269.4902267239205 0.6832763384357791
21.278762437878598 269.09872416837896 0.6834953838691732
21.283989992832012 268.04719030963497 0.6895075008571759
21.289217547785427 266.90503527652123 0.6987522904990527
21.29444510273884 265.58527616571104 0.7031330016717581
21.299672657692255 264.48877081621805 0.706235454670636
21.30490021264567 266.26612138475554 0.712966915213106
21.310127767599084 264.5927679343657 0.7140698472913218
21.3153553225525 262.4421281437947 0.7142244504844519
21.320582877505913 261.6942322995464 0.7172690078284674
21.325810432459328 261.90394661811047 0.7217412542681338
21.331037987412742 264.47770610944065 0.7292766763839523
21.336265542366156 265.18613710178323 0.7328338145527181
21.34149309731957 265.87749539316064 0.7359256449126739
21.346720652272985 263.8324144879294 0.7348364240011406
21.3519482072264 260.99663700721436 0.733251296954831
21.357175762179814 258.769638532253 0.7319127500408241
21.36240331713323 259.3033122942342 0.7365819889738758
21.367630872086643 261.37914407472243 0.7417960763245157
21.372858427040057 261.2000099197743 0.7448994437841956
21.378085981993472 262.35720537580636 0.7483779701237653
21.383313536946886 262.9214340596391 0.7511209921586031
21.3885410919003 262.6367750680715 0.7528170032720771
21.393768646853715 265.73533039875974 0.7578382979802579
21.39899620180713 264.85950634471806 0.7578860758205741
21.404223756760544 265.00318411132724 0.7594984299225086
21.40945131171396 261.7971052664571 0.7579859336027645
21.414678866667373 259.56987455639353 0.7575564789134475
21.419906421620787 262.2542703999477 0.7636644761238394
21.4251339765742 262.3392667857257 0.7664691061300074
21.430361531527616 264.4934157052848 0.7717084266260542
21.43558908648103 264.247585913384 0.7731461352891483
21.440816641434445 260.5663371053645 0.7686972515351146
21.44604419638786 259.0602757329826 0.7677693342370755
21.451271751341274 260.02020865680026 0.7709983912640589
21.45649930629469 265.1727624781908 0.7777993677613768
21.461726861248103 269.49157145630693 0.7840674516970948
21.466954416201517 271.00885232983114 0.7883043005181937
21.47218197115493 268.5126250629546 0.7873413514690665
21.477409526108346 268.8192979353297 0.7904423561391926
21.48263708106176 266.2956130843846 0.7886322935641782
21.487864636015175 268.17759547776535 0.7931977673733337
21.49309219096859 267.05506931665036 0.7936153462560441
21.498319745922004 268.25968779304316 0.7958402633628344
21.503547300875418 270.4271910875602 0.8014472563747094
21.508774855828833 272.1511120962043 0.8038000878860256
21.514002410782247 271.59394801096767 0.7869373653583032
21.51922996573566 272.11796881399994 0.777687497251962
21.524457520689076 275.40223216645194 0.7749686514103644
21.52968507564249 279.38718021706313 0.7758405802602671
21.534912630595905 280.03170252134316 0.7729354065727448
21.54014018554932 278.9204958885495 0.7672086581429631
21.545367740502734 281.284929730379 0.767743885348186
21.550595295456148 280.08804357724836 0.7632758334993041
21.555822850409562 280.257246217453 0.7609136096326782
21.561050405362977 280.9776972002167 0.7595734531062402
21.56627796031639 283.62941676431285 0.7618842105735131
21.571505515269806 284.9593448363924 0.7628367707244907
21.57673307022322 286.4228726292487 0.7631867282633702
21.581960625176634 286.4560988522951 0.7607656883563955
21.58718818013005 285.794973337875 0.7581613172888403
21.592415735083463 284.5101825925525 0.7551950245525653
21.597643290036878 282.60925321841665 0.7523428493455161
21.602870844990292 282.2959215331319 0.7504679251818396
21.608098399943707 283.1497049359062 0.7495151194266714
21.61332595489712 283.73833530112466 0.7494184375139141
21.618553509850535 282.37021697848564 0.7460181559265839
21.62378106480395 279.95640589603977 0.7421809975942505
21.629008619757364 281.9102941982577 0.7432303071543844
21.63423617471078 281.7445778755401 0.7420629680951764
21.639463729664193 281.47470464009103 0.7402765198039327
21.644691284617608 279.61861841587637 0.7382217020287718
21.649918839571022 278.9833296443453 0.7371080609615568
21.655146394524436 278.5866549225286 0.7372972335493061
21.66037394947785 276.25057575982174 0.7334100494018629
21.665601504431265 277.9447821015909 0.735276384791446
21.67082905938468 282.48871512853407 0.740465255181678
21.676056614338094 286.39699856581996 0.7444063451433169
21.68128416929151 285.8924946259973 0.7421260913726748
21.686511724244923 283.935578604322 0.7381687286384006
21.691739279198337 284.2611406027926 0.7378656823835177
21.696966834151752 284.7796437657398 0.7378871380165904
21.702194389105166 283.194542216354 0.7370454149650779
21.70742194405858 279.3390545911274 0.7325592423640641
21.712649499011995 280.2058542962676 0.7337257605995974
21.71787705396541 282.7466917621827 0.7353193229622156
21.723104608918824 284.16444927858583 0.7359197087367954
21.72833216387224 282.08676046351826 0.7327244349926538
21.733559718825653 280.63421501038613 0.7306250635870628
21.738787273779067 283.1901654239748 0.7334034210026142
21.74401482873248 287.58867520088353 0.7383438421432763
21.749242383685896 291.2182436226992 0.7432267786843306
21.75446993863931 292.65479503354027 0.7451314085587801
21.759697493592725 294.45094435660127 0.7473565292969898
21.76492504854614 293.8194166733147 0.7451368135805887
21.770152603499554 293.57567259917187 0.7451591640775815
21.77538015845297 291.66538399067514 0.7428800325829387
21.780607713406383 293.8059729011646 0.7444564112659506
21.785835268359797 298.1986196320713 0.7495753431267497
21.79106282331321 301.98040620319006 0.7535961426987146
21.796290378266626 305.5859280482325 0.7581037765901597
21.80151793322004 305.58176683083684 0.7580563347831601
21.806745488173455 305.48052177958937 0.7577518784886008
21.81197304312687 304.94468996893926 0.7568601400255562
21.817200598080284 307.4472053672052 0.7595512758946756
21.822428153033698 312.64690283600777 0.7651102124880428
21.827655707987113 314.0608358180119 0.7672047412893394
21.832883262940527 314.9728119173909 0.7695987366116702
21.83811081789394 313.08095534238333 0.7681323338747282
21.843338372847356 317.101702556088 0.7734079287548751
21.84856592780077 315.11167873507253 0.7689600744946394
21.853793482754185 315.9680057601811 0.7699008269720184
21.8590210377076 313.0361059603795 0.764312582578986
21.864248592661014 312.7197449106928 0.7635419298146467
21.869476147614428 311.8709497911541 0.7627980072006381
21.874703702567842 310.6552130694114 0.7612411611910139
21.879931257521257 311.4907635371363 0.7619076857097178
21.88515881247467 312.5618990694202 0.7633981546213793
21.890386367428086 311.7137213209903 0.7622125665433429
21.8956139223815 307.0228646069661 0.7567086543121597
21.900841477334914 303.92615735161957 0.7524186337824856
21.90606903228833 302.538816889034 0.7508196143271598
21.911296587241743 306.3919815120832 0.7554602954141975
21.916524142195158 305.84023323284885 0.7545711566542845
21.921751697148572 301.4022952750492 0.7491327422310852
21.926979252101987 298.88932000848973 0.7454241271518423
21.9322068070554 299.33172585486057 0.7460958779427507
21.937434362008815 306.17809751867327 0.7551050156789376
21.94266191696223 309.898570837773 0.7590790462557447
21.947889471915644 309.9349777068625 0.7590465527076425
21.95311702686906 304.1142932071989 0.750734086737631
21.958344581822473 299.51102085600246 0.7450819574561794
21.963572136775888 297.66763870345693 0.7423694110511604
21.968799691729302 296.92294663553014 0.7415773480767884
21.974027246682716 298.28541894441594 0.7436199785527938
21.97925480163613 297.02257299252096 0.7411539897043351
21.984482356589545 297.0132875626941 0.7407074124235502
21.98970991154296 298.5941050666217 0.7420642562703699
21.994937466496374 298.79870789181547 0.7411611925100027
22.00016502144979 297.4044423342409 0.7398495884056062
22.005392576403203 294.36262811173464 0.7358720182265789
22.010620131356617 289.5340831492091 0.7303269455370285
22.015847686310032 290.56889464270813 0.7318903583578618
22.021075241263446 294.081053473619 0.7360362504662955
22.02630279621686 298.3740057588623 0.7422540426946883
22.031530351170275 299.30891612286274 0.7425933744744116
22.03675790612369 295.7611593710999 0.7373710592211766
22.041985461077104 295.1337976006251 0.7362093591540082
22.04721301603052 298.2323885312307 0.7393283340434558
22.052440570983933 303.85718926566375 0.7465881731820522
22.057668125937347 306.49794046516223 0.7484204061207741
22.06289568089076 306.2111664096399 0.7484108905507999
22.068123235844176 304.59385873413106 0.7464927671729308
22.07335079079759 303.8549574736401 0.7462921170780824
22.078578345751005 303.5318592092086 0.7463606545313761
22.08380590070442 306.28438323361064 0.7492471659405004
22.089033455657834 304.4136410104716 0.746294826414222
22.09426101061125 303.9292020256914 0.7451883701871411
22.099488565564663 302.66207564136016 0.7426776347343234
22.104716120518077 306.307611062249 0.7467799914462842
22.10994367547149 310.22324798932686 0.7513160818521192
22.115171230424906 309.2842125959615 0.7501590226502425
22.12039878537832 308.89354650474405 0.7500998062306566
22.125626340331735 310.53767423140215 0.7518879815193952
22.13085389528515 310.87056277176333 0.7529142575588281
22.136081450238564 312.3105137433546 0.7550504190516568
22.141309005191978 312.31566416864894 0.7542791008235045
22.146536560145393 309.448368281812 0.7518145122812359
22.151764115098807 309.4734513228377 0.7503426373132233
22.15699167005222 310.676229555006 0.7523886828492424
22.162219225005636 311.79477735645213 0.7538004043205473
22.16744677995905 310.5830675504832 0.7527983602364592
22.172674334912465 308.36966751142876 0.7501206040955394
22.17790188986588 311.0892720122623 0.7525654794090096
22.183129444819293 310.3953700424332 0.7516259056221412
22.188356999772708 310.86151548652975 0.7517503013286044
22.193584554726122 308.75402823491106 0.7482553015814726
22.198812109679537 309.4441670977624 0.7500999586166742
22.20403966463295 310.9434143548969 0.7517176469026494
22.209267219586366 312.93039797875423 0.7547913531543343
22.21449477453978 311.9238283639202 0.7529853004145013
22.219722329493194 313.2122958622154 0.7537712738986746
22.22494988444661 309.44310207875714 0.748687393538645
22.230177439400023 309.54923135382086 0.7481651673729504
22.235404994353438 310.4292648147563 0.7495029729723581
22.240632549306852 311.2512755316477 0.7509085979598065
22.245860104260267 311.00986993499896 0.7506726523319335
22.25108765921368 307.61379002497506 0.747814997132604
22.256315214167095 305.0884810133445 0.7436059205051795
22.26154276912051 303.6509215633074 0.7417421931622674
22.266770324073924 306.0170859572977 0.7439350484649121
22.27199787902734 305.7512941230266 0.744019067681214
22.277225433980753 306.0708238651305 0.7459085528768891
22.282452988934168 304.51119406324256 0.7434581360221884
22.287680543887582 300.75715952382967 0.7381255780069089
22.292908098840996 298.48039150980793 0.7340666069580764
22.29813565379441 298.34080818135305 0.7334271811014446
22.303363208747825 299.06512338062316 0.735280749874442
22.30859076370124 301.08421035373453 0.7386906387625319
22.313818318654654 298.0092134455795 0.7349595978529343
22.31904587360807 296.4175527707127 0.732220273932826
22.324273428561483 292.80904436535315 0.7269996281262291
22.329500983514897 290.92053615832634 0.7248784900262524
22.334728538468312 289.4566354479312 0.7240103375361783
22.339956093421726 288.63269722130264 0.723572549601301
22.34518364837514 289.2709358466853 0.7243102829032501
22.350411203328555 288.2280127534926 0.722259941471732
22.35563875828197 286.752860226714 0.7209545697092489
22.360866313235384 285.9441269734481 0.7191173242296205
22.3660938681888 285.576765396806 0.7181650761727532
22.371321423142213 285.7121974524282 0.7174865616219143
22.376548978095627 284.29764446851243 0.7166703956544419
22.38177653304904 285.159091215442 0.7176547271649871
22.387004088002456 284.0022390645789 0.7157872093208129
22.39223164295587 280.75884423988725 0.7119970092363421
22.397459197909285 279.67780733081156 0.7109022275619431
22.4026867528627 279.90875057623776 0.711267877110645
22.407914307816114 282.90951290859266 0.7144282723213466
22.41314186276953 281.85916976390206 0.7130346193354758
22.418369417722943 283.10178714359796 0.714692875016514
22.423596972676357 279.53645004894435 0.7106674545270218
22.42882452762977 276.83649828941907 0.7056941243544654
22.434052082583186 275.23341431299406 0.7031045363018068
22.4392796375366 274.74189340503875 0.7029806217159547
22.444507192490015 274.8012071632723 0.7045352345125935
22.44973474744343 272.7585779855644 0.7028728497106844
22.454962302396844 275.47166604406925 0.7067868611092116
22.460189857350258 275.35353637081255 0.7059666773054607
22.465417412303673 275.7844198506889 0.7049374269643586
22.470644967257087 273.58405824817453 0.7014947461147419
22.4758725222105 271.89470397154776 0.700169772377332
22.481100077163916 274.69361578190905 0.7056354842225339
22.48632763211733 275.69461092335183 0.7069811844049466
22.491555187070745 274.4748378053625 0.7041780088159914
22.49678274202416 272.36103877332613 0.6994647653308407
22.502010296977573 271.3632489492385 0.6978909831236273
22.507237851930988 272.2291208455469 0.6995386298224437
22.512465406884402 270.81818832863036 0.6987821152086252
22.517692961837817 273.3925691318767 0.7032483850991146
22.52292051679123 273.86870687014795 0.7033359021067451
22.528148071744646 273.4681962503051 0.7025088874821213
22.53337562669806 271.7886690963461 0.6999103070531585
22.538603181651474 269.9198663497524 0.6977674690564313
22.54383073660489 269.68729442121855 0.696738773536701
22.549058291558303 269.0610503797182 0.6953365477061906
22.554285846511718 269.59186317886054 0.695557394488882
22.559513401465132 273.7742015122941 0.7009100778864272
22.564740956418547 274.9190598056595 0.7027050359544752
22.56996851137196 274.3221469514997 0.702812292826505
22.575196066325375 269.52460776753014 0.696864477956238
22.58042362127879 269.82512941586447 0.6980976349776166
22.585651176232204 269.8615328142217 0.6970962078082555
22.59087873118562 270.67197606215126 0.6984353398722786
22.596106286139033 268.8308232168088 0.6951909619144504
22.601333841092448 268.0261012437564 0.6934970680607324
22.606561396045862 269.10442171840344 0.6939502022896739
22.611788950999276 270.5438303053801 0.6966776700224124
22.61701650595269 272.1334080757578 0.6995871676580317
22.622244060906105 270.62142977005334 0.6986754513052439
22.62747161585952 268.38316280655835 0.6961133210599463
22.632699170812934 267.17413178200576 0.6942926425831002
22.63792672576635 266.27465334708523 0.6909023759360484
22.643154280719763 268.6455710610796 0.6928444367238334
22.648381835673177 271.3063281453506 0.6961998572668177
22.653609390626592 271.2084223572755 0.6969546718234351
22.658836945580006 270.7163880347316 0.6965457938568863
22.66406450053342 267.3380513460957 0.6924942135288
22.669292055486835 269.78018596898403 0.6961465641608475
22.67451961044025 268.5507154690987 0.6936042727529919
22.679747165393664 269.88921763700756 0.6951108967828395
22.68497472034708 268.2586066379948 0.6934281036102665
22.690202275300493 269.4932502114601 0.6956899440465585
22.695429830253907 271.2421940095683 0.6977514198579761
22.70065738520732 272.3190663836897 0.6983457798145043
22.705884940160736 271.1112701160278 0.6980375431822995
22.71111249511415 270.6108199733175 0.6976813687292714
22.716340050067565 271.9683368539093 0.6986683146325486
22.72156760502098 274.14387528531097 0.6997634791603636
22.726795159974394 273.3999496877901 0.698549936625265
22.73202271492781 274.23275123157146 0.6989905408120312
22.737250269881223 273.39002920062865 0.6993375443885143
22.742477824834637 273.94001421449065 0.7006550953394305
22.74770537978805 274.10489865968714 0.7008732744415122
22.752932934741466 274.1240240025828 0.7004870166714116
22.75816048969488 274.66878980341346 0.7011325752890196
22.763388044648295 274.9833727584222 0.70166847125915
22.76861559960171 276.4981181384573 0.7045282698416078
22.773843154555124 276.43786667272286 0.7031574448272562
22.779070709508538 275.9247185222752 0.7023605213468519
22.784298264461952 275.00521253732944 0.7003452744287731
22.789525819415367 276.00191643165226 0.7020114080047535
22.79475337436878 277.6401507581861 0.7045541513862962
22.799980929322196 278.62887459790977 0.7054558594417815
22.80520848427561 281.39425740129553 0.7084006603272639
22.810436039229025 282.7604391619758 0.7086290040811735
22.81566359418244 281.27991037961755 0.706212412233464
22.820891149135853 282.0253304985025 0.7072868931818951
22.826118704089268 280.24277951911336 0.7061815461109514
22.831346259042682 282.54333465662376 0.709560682427832
22.836573813996097 280.81978718819107 0.7060970277630263
22.84180136894951 284.718330989667 0.7103983526142474
22.847028923902926 283.35509486422035 0.7076360839857039
22.85225647885634 281.6143213790263 0.7052468856992944
22.857484033809754 284.09024745447675 0.7082705793829424
22.86271158876317 287.35660892852815 0.7131829918392975
22.867939143716583 289.08503639569176 0.7165190390308945
22.873166698669998 285.30841476671674 0.7117688309540677
22.878394253623412 286.39453565618777 0.7119814270592444
22.883621808576827 289.7523983124494 0.7156705541263937
22.88884936353024 293.0443168685768 0.7200101716245256
22.894076918483655 291.3677357591742 0.7185049077364585
22.89930447343707 290.29120694979474 0.717627669230148
22.904532028390484 291.27340450330394 0.7187400211344899
22.9097595833439 287.5053152269721 0.7142800004246356
22.914987138297313 283.7634084345065 0.7085313598406816
22.920214693250728 284.6163057630469 0.7105484202459841
22.925442248204142 289.601761432535 0.7166142882772193
22.930669803157556 291.23428407718404 0.7187766236348395
22.93589735811097 288.8377664485495 0.7158359931426461
22.941124913064385 288.42793996793677 0.7147387180987969
22.9463524680178 289.20834838471666 0.7156675951764894
22.951580022971214 286.8882909304094 0.7125341059722001
22.95680757792463 281.36873891034645 0.7058457322525642
22.962035132878043 277.90141902138043 0.7016848454894642
22.967262687831457 279.19700647282554 0.7032306103954518
22.972490242784872 285.0522908257477 0.710755815428154
22.977717797738286 290.1460357196266 0.7167399214022069
22.9829453526917 289.4877877678195 0.7161529913207977
22.988172907645115 286.67978515082683 0.713919801066035
22.99340046259853 282.83521759266375 0.7082758870661102
22.998628017551944 281.36017860597866 0.7055698556395318
23.00385557250536 280.0624963494434 0.7031865110221414
23.009083127458773 281.32175095797174 0.7057473318991835
23.014310682412187 283.04439762536083 0.7077548635869158
23.0195382373656 287.56798080048577 0.7134359783104035
23.024765792319016 289.20023933736127 0.7142550821205842
23.02999334727243 287.2264639723013 0.7122283287726421
23.035220902225845 284.5752517850763 0.7079429734529569
23.04044845717926 284.2249090804608 0.7081537360431472
23.045676012132674 288.7155271001689 0.7143742051384834
23.05090356708609 287.69238697682795 0.7137028537820741
23.056131122039503 286.9323732650177 0.7119495089122725
23.061358676992917 284.34280074473804 0.7078063673294419
23.06658623194633 284.09073336615984 0.708751453204299
23.071813786899746 279.35537400086287 0.7031787536080536
23.07704134185316 279.8901309755142 0.7040578252386005
23.082268896806575 279.8701330702381 0.70336562994976
23.08749645175999 281.87495892672905 0.7052203777415119
23.092724006713404 282.235407371473 0.7060388932271435
23.097951561666818 283.739314735872 0.7072331871905629
23.103179116620232 281.3569029353896 0.7050999343181319
23.108406671573647 279.56911276207956 0.701915625244566
23.11363422652706 277.6766550905346 0.6994815578070382
23.118861781480476 276.68139023864336 0.6998819044621077
23.12408933643389 276.9778826895847 0.7010841052820092
23.129316891387305 281.12118857770673 0.7066280856046794
23.13454444634072 283.36219811293313 0.7085423965371861
23.139772001294133 280.76168728750685 0.7042745390249519
23.144999556247548 277.5919395181636 0.6995495010389622
23.150227111200962 276.96290297912094 0.6978071860224042
23.155454666154377 279.45978716195833 0.7008487421446472
23.16068222110779 281.5570661324599 0.703662101393162
23.165909776061206 279.90685360004727 0.7020829022771204
23.17113733101462 277.32771889354325 0.7011112917883617
23.176364885968034 275.04476021904026 0.6981370064038677
23.18159244092145 273.40516124667386 0.696358010348904
23.186819995874863 273.295131329674 0.694958897835498
23.192047550828278 274.37899515236535 0.6956661986109977
23.197275105781692 278.4705105702943 0.700623284053476
23.202502660735107 279.69224954720937 0.7014836368271387
23.20773021568852 280.86564586701735 0.7033680211475732
23.212957770641935 279.28532462830395 0.7019832816438677
23.21818532559535 279.44399394348136 0.7028521050288007
23.223412880548764 277.883197280576 0.7013113393669997
23.22864043550218 277.1591125440678 0.6996029296286814
23.233867990455593 275.70687462902663 0.6971978145219385
23.239095545409008 275.8310320485985 0.6965536913547746
23.244323100362422 276.26355841905934 0.6971182150604911
23.249550655315836 279.3703835439861 0.7009275129888048
23.25477821026925 281.4001664250083 0.703581102256719
23.260005765222665 280.62187200754306 0.7031549607992033
23.26523332017608 283.30896273292734 0.7070160025262443
23.270460875129494 284.19806136628506 0.7072756268586451
23.27568843008291 284.91787099948414 0.7073760648567342
23.280915985036323 280.1865469742469 0.7009089452416846
23.286143539989737 277.40051919500024 0.6991894849085394
23.291371094943152 278.84049166449427 0.7003759923270951
23.296598649896566 280.97216142715644 0.7023872479384056
23.30182620484998 280.7972169615375 0.7013875869660939
23.307053759803395 278.2758280821032 0.6982107376451872
23.31228131475681 278.07464887015135 0.6987465637681782
23.317508869710224 279.0635794046088 0.7000481845529458
23.32273642466364 283.1002966903475 0.705262198779724
23.327963979617053 285.41079689606323 0.7078613405744064
23.333191534570467 284.0869010130844 0.7054305031971269
23.33841908952388 283.3917993510405 0.7048232083212285
23.343646644477296 281.6181537966531 0.7027265622796298
23.34887419943071 281.6307753768225 0.702985177229274
23.354101754384125 278.3934444976284 0.6989050934051928
23.35932930933754 280.41465667199543 0.7014825494460901
23.364556864290954 281.6397326851477 0.7032715915962908
23.369784419244368 285.7701406223748 0.7083767013331601
23.375011974197783 284.66188977388117 0.7066133467563378
23.380239529151197 283.3227138591362 0.7045320694183972
23.38546708410461 282.9821948019629 0.7041654830085008
23.390694639058026 282.7219375212182 0.7045710728691816
23.39592219401144 283.22356635256006 0.7053194638624436
23.401149748964855 282.4754296734615 0.7049328693267831
23.40637730391827 281.6563543752108 0.7033323639316339
23.411604858871684 280.95175660817563 0.7021620033895873
23.416832413825098 282.70723892661834 0.7045458133405137
23.422059968778512 285.68069943456715 0.7091720799739499
23.427287523731927 286.849318442281 0.7096762055530976
23.43251507868534 284.87330941650606 0.7061040422246537
23.437742633638756 284.84173287571434 0.7056846879667468
23.44297018859217 284.09388073018147 0.7046670642079329
23.448197743545585 285.5287139156462 0.7067410521606977
23.453425298499 285.7927806230941 0.7062211493455706
23.458652853452413 288.52199525805156 0.7106213422438634
23.463880408405828 292.24569981771015 0.713810938807781
23.469107963359242 294.9269986161505 0.7163257898873975
23.474335518312657 295.9954848757614 0.7172238488945902
23.47956307326607 292.39458086793337 0.7134935171519134
23.484790628219486 289.84251844675543 0.7103655982684558
23.4900181831729 289.9323827911876 0.7105075472176932
23.495245738126314 292.0093344072238 0.7132682246822666
23.50047329307973 294.9400382519015 0.7169887535000985
23.505700848033143 294.7103727387207 0.7175458326938208
23.510928402986558 294.9707850006999 0.7181655503355321
23.516155957939972 292.25218800670166 0.715119019279317
23.521383512893387 290.2766838361665 0.7135091940202914
23.5266110678468 290.5403243481469 0.7131686734147602
23.531838622800215 289.84868615007787 0.7113004061164339
23.53706617775363 289.6421295154628 0.7093026712257594
23.542293732707044 289.6445841486972 0.7083385351401722
23.54752128766046 291.4003257588947 0.7100874044849756
23.552748842613873 292.18098081840515 0.7104340790775017
23.557976397567288 293.85541861339436 0.7121387377138714
23.563203952520702 290.9010543472396 0.7083006736837756
23.568431507474116 291.88148024549326 0.7094595507150734
23.57365906242753 292.26590682711446 0.7107343982075233
23.578886617380945 293.80870508969986 0.712139369658763
23.58411417233436 291.2230318320077 0.7092860685857301
23.589341727287774 290.0616670760165 0.7067848890864618
23.59456928224119 292.7343101011595 0.7095296533850287
23.599796837194603 293.31513183609883 0.7097007735947162
23.605024392148017 290.7124870979776 0.7059935874501853
23.610251947101432 291.844951389034 0.7075394508817316
23.615479502054846 293.0555624185574 0.7099341890837091
23.62070705700826 292.37088667905135 0.7094403035708212
23.625934611961675 288.4581533485275 0.7041373138457683
23.63116216691509 287.10667884624814 0.7014925004802699
23.636389721868504 286.8691278634902 0.7012400506615611
23.64161727682192 286.5314091412193 0.7011235901793819
23.646844831775333 286.49453956065247 0.7004226267572496
23.652072386728747 286.3901829603897 0.699834599701301
23.65729994168216 285.52539001403113 0.6985815166954666
23.662527496635576 284.679020714548 0.6972247350146461
23.66775505158899 284.8156266752203 0.6977632650645486
23.672982606542405 286.2087094295021 0.6988901991233263
23.67821016149582 287.8568961044238 0.700722452086581
23.683437716449234 286.4367833164746 0.6981243355099194
23.688665271402648 285.23780118003754 0.696191136238259
23.693892826356063 284.4532211167298 0.6947947702966751
23.699120381309477 284.24720914430736 0.693842295473071
23.70434793626289 287.25079086733297 0.6973470306148055
23.709575491216306 290.08858941772786 0.7000702996949975
23.71480304616972 292.1052319308984 0.7034460565156528
23.720030601123135 288.1757847264526 0.6982359334815219
23.72525815607655 286.0336901250927 0.6955187264406663
23.730485711029964 288.6331227117981 0.6992679354067344
23.735713265983378 290.94134984729084 0.7021590806044665
23.740940820936792 292.9774708953811 0.7040088734747103
23.746168375890207 295.36425916082584 0.7056452876816645
23.75139593084362 296.58543281551005 0.7079105240403651
23.756623485797036 296.19917518184644 0.7078955021930576
23.76185104075045 293.39864120167186 0.7042393745073785
23.767078595703865 289.22487055021173 0.6989681546710966
23.77230615065728 287.8127022708107 0.6970697854993492
23.777533705610693 287.5032821660895 0.6961492761007021
23.782761260564108 291.28451076602045 0.6996777581862156
23.787988815517522 294.710773714109 0.7029037972602766
23.793216370470937 294.86645866955274 0.7030527360555238
23.79844392542435 292.54668315304616 0.701114005261862
23.803671480377766 293.26767987727254 0.7015697465509089
23.80889903533118 294.8620637573577 0.702647240601813
23.814126590284594 293.54650706582396 0.699331437274585
23.81935414523801 289.41330729099496 0.6939937853726251
23.824581700191423 286.55429416105903 0.6901012335498812
23.829809255144838 283.9945795741049 0.6873969114015793
23.835036810098252 285.08054207393883 0.6886207720644676
23.840264365051667 287.1490308220555 0.6922939513454901
23.84549192000508 290.82013385389666 0.6972695089999412
23.850719474958495 294.5204326844748 0.7008086917352276
23.85594702991191 295.28854800420595 0.7013662146291112
23.861174584865324 296.9473469205849 0.7030399920778756
23.86640213981874 295.6557217804174 0.7013465086603057
23.871629694772153 295.0069161776398 0.7001146395553578
23.876857249725568 294.99773688579495 0.6995123853354016
23.882084804678982 295.1890082796495 0.6992011706510354
23.887312359632396 296.23624927675746 0.7003896546723001
23.89253991458581 298.7644237076539 0.7028927830990269
23.897767469539225 296.4528418167917 0.6999982737205833
23.90299502449264 292.96258222701374 0.6952391268594118
23.908222579446054 288.87708348559545 0.6899818820445114
23.91345013439947 287.5865134919703 0.6885711632100942
23.918677689352883 287.10906067850976 0.6883476328264692
23.923905244306297 289.6557398724471 0.691675431964456
23.929132799259712 294.6436407110664 0.6969113283807555
23.934360354213126 295.48527157323474 0.6978701703080407
23.93958790916654 294.28725239247234 0.6964147241602593
23.944815464119955 293.72142308565196 0.6955307113230852
23.95004301907337 292.66080569776983 0.6943812155695424
23.955270574026784 291.55163172103425 0.69379616760285
23.9604981289802 288.7228682408955 0.6914076902426605
23.965725683933613 288.72878444117526 0.6911754843804588
23.970953238887027 288.3272587692316 0.6901788209473771
23.97618079384044 287.8038809738331 0.6891778615678598
23.981408348793856 286.3881763475933 0.6868863370268184
23.98663590374727 287.8813318648048 0.6883847525031895
23.991863458700685 291.42328388899415 0.6922452732853074
23.9970910136541 291.86320487236424 0.6923948038916737
24.002318568607514 291.76676793411696 0.6929660069643426
24.007546123560928 291.8958035938368 0.6935780919249822
24.012773678514343 290.05432089790486 0.6923124834709558
24.018001233467757 289.8162552125497 0.6916989540463071
24.02322878842117 286.95051461930024 0.6888419370044649
24.028456343374586 286.59145146161063 0.6877897990084606
24.033683898328 289.03020857631543 0.688909037307295
24.038911453281415 289.14254896858546 0.6889857194031106
24.04413900823483 288.80245162427195 0.6882665400851125
24.049366563188244 286.84954918789646 0.6873716075462055
24.054594118141658 290.03811395744947 0.6916205546766147
24.059821673095072 292.13806308907203 0.694263819479319
24.065049228048487 291.99540448820346 0.6941871722716466
24.0702767830019 290.8904302978686 0.7051357727360344
24.075504337955316 292.9644953291265 0.7169602614850813
24.08073189290873 293.3322213121725 0.7229919208370077
24.085959447862145 292.245158782072 0.7266547172052324
24.09118700281556 289.8083989448494 0.7280902130510238
24.096414557768973 286.5657939407777 0.7285170281079691
24.101642112722388 288.4680349588688 0.7356137963109837
24.106869667675802 288.26448028578733 0.7392381096608363
24.112097222629217 285.81723585419024 0.7399736736862151
24.11732477758263 285.08649931662467 0.7426890214987001
24.122552332536046 285.458761169005 0.7471550263181339
24.12777988748946 287.35316813997133 0.7523883416416063
24.133007442442874 286.889373892755 0.7542506389964917
24.13823499739629 287.71581484033476 0.75796093317779
24.143462552349703 289.1968026755033 0.7635416989746119
24.148690107303118 288.92737731713993 0.7670973649263251
24.153917662256532 290.55245545227865 0.7731490025567549
24.159145217209947 289.39126588210127 0.7739317483364112
24.16437277216336 288.9666205923626 0.7749171280587809
24.169600327116775 289.50924111782825 0.7781793885155192
24.17482788207019 289.55261589722954 0.7815111655695093
24.180055437023604 293.2666112419427 0.7897294345586928
24.18528299197702 289.4445646164245 0.7868307095691638
24.190510546930433 286.8371961875305 0.7860315775466118
24.195738101883848 283.1171687612457 0.783360885139303
24.200965656837262 286.30981651768815 0.7901371057134974
24.206193211790676 289.53505213064125 0.7980187144302321
24.21142076674409 291.4833114214182 0.8034168539155084
24.216648321697505 289.41554081726855 0.8029686595437007
24.22187587665092 289.8561494769956 0.8054119538692691
24.227103431604334 288.5846565045653 0.8062113056847414
24.23233098655775 286.9318476618631 0.8062363035864271
24.237558541511163 286.6019366112706 0.807821271133321
24.242786096464577 288.6150639312514 0.8127743363299715
24.248013651417992 289.9403505132708 0.8170701341934336
24.253241206371406 289.1375947057838 0.8179707285559995
24.25846876132482 288.0000527535789 0.818265837451132
24.263696316278235 287.6693575682901 0.8205711705002134
24.26892387123165 287.05139800083526 0.8210431098042074
24.274151426185064 289.349605477189 0.8256214279437419
24.27937898113848 291.9914035491532 0.830335910084517
24.284606536091893 293.08221798505474 0.8344042061199458
24.289834091045307 290.42181687589044 0.8338965071748985
24.29506164599872 286.3211905096945 0.8317165760650579
24.300289200952136 284.7830569238189 0.8308987909687358
24.30551675590555 287.960805110634 0.8378484201399169
24.310744310858965 287.7500936055233 0.8384600590339978
24.31597186581238 288.92415303163034 0.8430960977440016
24.321199420765794 285.39869597718763 0.839465624937047
24.326426975719208 286.07114604817644 0.8417684723785933
24.331654530672623 288.1467089706542 0.8461978500462467
24.336882085626037 290.59633760143333 0.8510079712866511
24.34210964057945 294.0631334098724 0.8573903232233349
24.347337195532866 295.78992479512954 0.8617605039617904
24.35256475048628 294.43937016596374 0.8632040842145672
24.357792305439695 290.7986008142106 0.861135987059121
24.36301986039311 283.3415914712468 0.8535400799072972
24.368247415346524 284.13649618854123 0.8557142599010792
24.373474970299938 288.9143468699309 0.8650560819074821
24.378702525253352 291.43708879820736 0.8710471064267381
24.383930080206767 295.7711215605703 0.8808683569646544
24.38915763516018 294.2958156882506 0.8808805904707964
24.394385190113596 297.22756051909136 0.8858552618093748
24.39961274506701 293.42845238003434 0.8829990649173317
24.404840300020425 292.5747154073693 0.8846638671379417
24.41006785497384 294.6740699701083 0.8898407807504288
24.415295409927253 294.3538470191841 0.8901440755818315
24.420522964880668 291.41386418420456 0.8877748321211122
24.425750519834082 289.0852717549423 0.8889581528770973
24.430978074787497 289.87880827623576 0.8947494340357103
24.43620562974091 294.4246382307319 0.9046430505375919
24.441433184694326 294.1337337991391 0.904785944539658
24.44666073964774 295.74627674775707 0.9082796847771829
24.451888294601154 298.28607209853294 0.9122153288915282
24.45711584955457 300.9897061904259 0.9179646217666492
24.462343404507983 298.87774747864904 0.9163999038613135
24.467570959461398 294.310097831682 0.912135618798367
24.472798514414812 294.5689276219425 0.9161827250117817
24.478026069368227 293.9408455320934 0.9184836950104268
24.48325362432164 290.1998479660105 0.9143776196853373
24.488481179275055 287.7835902099915 0.9118257507637368
24.49370873422847 290.50954641130664 0.9161321130083535
24.498936289181884 295.3363084642219 0.9260476698585992
24.5041638441353 298.0077424643262 0.9327691981196701
24.509391399088713 293.7961346578396 0.9287158797642625
24.514618954042128 288.44831145872814 0.9220225024582687
24.519846508995542 286.9967410884083 0.9206076290702881
24.525074063948956 288.719816371947 0.9259809198303852
24.53030161890237 291.7398774850836 0.9332594215275264
24.535529173855785 295.3787319868138 0.9422085960072732
24.5407567288092 293.9701272148326 0.9424493906720933
24.545984283762614 293.61205759030287 0.9449595842543798
24.55121183871603 293.80686083861264 0.9470692808428083
24.556439393669443 299.2227462877571 0.9597249822580891
24.561666948622857 303.612716157122 0.9685409909267412
24.566894503576272 301.5980855733343 0.9675541678914421
24.572122058529686 303.10109977270093 0.9700874652987223
24.5773496134831 303.07026308258827 0.9703383681360257
24.582577168436515 303.00992954730543 0.973576603938458
24.58780472338993 299.45995954435136 0.9720510695671863
24.593032278343344 301.31614539480915 0.9800501140356498
24.59825983329676 302.52079061169724 0.9850626334819099
24.603487388250173 301.4578608254212 0.9844915351958436
24.608714943203587 297.2088958783581 0.9790212676417827
24.613942498157 297.61072925132265 0.9810420713523962
24.619170053110416 298.22769920000576 0.9842397905209131
24.62439760806383 297.7043836260198 0.9857566477788472
24.629625163017245 295.1071659706005 0.9851822555807025
24.63485271797066 294.85946140423295 0.986314579942361
24.640080272924074 295.23571486856963 0.9911757268120427
24.645307827877488 298.91468611544553 0.9989752000482959
24.650535382830903 298.67040231536276 1.0020092717815243
24.655762937784317 298.95139536658456 1.003957633288863
24.66099049273773 300.2389781311873 1.0098719717429707
24.666218047691146 301.93431841340345 1.0161918266941299
24.67144560264456 301.5301596908421 1.0172132403587875
24.676673157597975 297.6425406119158 1.011952554366592
24.68190071255139 298.3529262129331 1.0156907555375134
24.687128267504804 300.64830771371743 1.0220199006249302
24.692355822458218 299.0814676862739 1.02110015383937
24.697583377411632 296.43802541380455 1.0175803891994317
24.702810932365047 293.0658715364058 1.0151998279997607
24.70803848731846 291.76718866150856 1.0175929870527363
24.713266042271876 290.3992260583707 1.0179168427197323
24.71849359722529 290.6375180841125 1.021567894691456
24.723721152178705 291.3827436594808 1.0249805358573754
24.72894870713212 294.0613900338465 1.0329048760889354
24.734176262085533 291.11826107193014 1.0302006785777507
24.739403817038948 293.37127514660347 1.037990511473966
24.744631371992362 291.94477844769614 1.0395877388029842
24.749858926945777 295.3270994555729 1.047671367169143
24.75508648189919 293.28597373499423 1.0458749589557323
24.760314036852606 294.6515526463988 1.049149298696216
24.76554159180602 296.69006510007443 1.0537413486564775
24.770769146759434 299.2312652770016 1.0613191269540199
24.77599670171285 298.20094303529334 1.0628498756640452
24.781224256666263 291.64152514748025 1.0557322755936707
24.786451811619678 290.9380160792211 1.0560958734191876
24.791679366573092 291.68536989363224 1.0584798851829764
24.796906921526507 294.2973250163575 1.0652911615887746
24.80213447647992 294.4770069742459 1.069764533575815
24.807362031433335 289.74038770813905 1.0642892778240671
24.81258958638675 290.5689338844688 1.0685681513260747
24.817817141340164 287.7019849407737 1.065222369697182
24.82304469629358 289.3874059633957 1.0718893463477934
24.828272251246993 290.8163193903557 1.0796614480455886
24.833499806200408 294.4421495293743 1.091682713450699
24.838727361153822 295.12253243709154 1.095727745250463
24.843954916107236 292.3362991960245 1.0911168761938002
24.84918247106065 288.729269080266 1.0846870022627895
24.854410026014065 289.10053808752843 1.087203620486385
24.85963758096748 294.7408552307261 1.101475759627002
24.864865135920894 295.9609537761767 1.1053468087573781
24.87009269087431 295.4274326377753 1.1074554887801853
24.875320245827723 294.7272538607764 1.109119031465496
24.880547800781137 297.088108013258 1.1183698666654167
24.885775355734552 298.18616885730495 1.1240386848438968
24.891002910687966 299.7648631276294 1.1295547526230203
24.89623046564138 300.57139466890885 1.1338863818155154
24.901458020594795 301.0690171217498 1.1389276098709942
24.90668557554821 294.0792298370751 1.1286321784134852
24.911913130501624 292.7351212963542 1.127968704625994
24.91714068545504 292.0286507636599 1.1279821748522592
24.922368240408453 291.94989401097274 1.131696738744844
24.927595795361867 295.96834036545334 1.144633402605083
24.93282335031528 295.3830336901412 1.149749220742463
24.938050905268696 300.42633224247953 1.1613245812382296
24.94327846022211 298.3342324028263 1.161263788475684
24.948506015175525 299.5734423520641 1.1668860992955734
24.95373357012894 302.97059456158127 1.1762395075479912
24.958961125082354 303.99789514385924 1.1808421816957502
24.964188680035768 303.18133449947743 1.1819383117769837
24.969416234989183 298.31546215585274 1.1763561720302078
24.974643789942597 298.03306310547845 1.1799578291219117
24.97987134489601 300.9042894337914 1.1861892295416
24.985098899849426 301.2416074000518 1.192864961912545
24.99032645480284 299.28846533294575 1.1916274245529035
24.995554009756255 295.1802792415003 1.1848864057381885
25.00078156470967 296.80820477578266 1.189076392041372
25.006009119663084 301.98927160166136 1.2032285488263732
25.011236674616498 304.0224569889035 1.2109031984115628
25.016464229569912 303.75132564790863 1.2130252269252777
25.021691784523327 298.5058994335794 1.2037756875220122
25.02691933947674 294.40719344354835 1.198408872790381
25.032146894430156 297.2650895113591 1.2088934553668502
25.03737444938357 299.4738586731565 1.2180338644124555
25.042602004336985 299.84374058590106 1.2227888061534564
25.0478295592904 294.79508677661386 1.2142480425581164
25.053057114243813 294.68839425913194 1.215939114631229
25.058284669197228 292.067807174825 1.2155182771496549
25.063512224150642 294.07628372963984 1.2245677094611744
25.068739779104057 292.3245725421192 1.2269958594058996
25.07396733405747 293.72589094883864 1.2343171978330747
25.079194889010886 298.42956993970677 1.2481460042207813
25.0844224439643 302.21327351304416 1.2620926679575135
25.089649998917714 305.7696107235778 1.2743835770926581
25.09487755387113 304.82182194513655 1.2761689796843503
25.100105108824543 303.628318158397 1.2751341606936102
25.105332663777958 302.3593631815375 1.277136296596596
25.110560218731372 300.62844843549885 1.2765525670904296
25.115787773684787 296.87810139847244 1.2717723730249249
25.1210153286382 294.1800549436385 1.2689758818816566
25.126242883591615 295.2858169518126 1.276984178786654
25.13147043854503 298.15761781124235 1.2897055744528685
25.136697993498444 300.62116920738333 1.2981295510243602
25.14192554845186 302.98946428681865 1.3047981424731954
25.147153103405273 305.31594737239385 1.3145525138390641
25.152380658358688 306.2150574089248 1.3227780140209262
25.157608213312102 305.31466567214505 1.3263295213978528
25.162835768265516 304.3424910212076 1.3280890795469744
25.16806332321893 305.7432925715313 1.3334532987892331
25.173290878172345 310.02257033302874 1.346104830125428
25.17851843312576 309.1155740143943 1.3488768816220555
25.183745988079174 311.5820700866779 1.3579195402227593
25.18897354303259 307.17518872596827 1.3530122132216509
25.194201097986003 306.98720055640246 1.3557416952110326
25.199428652939417 303.5687349688725 1.3540277494716606
25.204656207892832 302.2776771680531 1.3565034734908934
25.209883762846246 300.84246936480497 1.357379407671191
25.21511131779966 302.9769562471332 1.36575935304996
25.220338872753075 303.8858494568678 1.3737548705145162
25.22556642770649 307.07345375566626 1.387922842307289
25.230793982659904 303.2662586902246 1.3867524976209917
25.23602153761332 308.23123745759216 1.4005676721632985
25.241249092566733 307.1121981849221 1.4035435324260201
25.246476647520147 311.78789743472305 1.4182833322720685
25.25170420247356 309.1329885416024 1.4179698053913397
25.256931757426976 309.65526214992525 1.4235097331151496
25.26215931238039 306.42589313431057 1.418986058639064
25.267386867333805 301.29140022568123 1.4117214506835523
25.27261442228722 300.88441649488294 1.4151271471069957
25.277841977240634 304.9850645435158 1.432366513875321
25.283069532194048 311.71240571615124 1.4542835380136065
25.288297087147463 313.31851024048524 1.4638319051319149
25.293524642100877 311.54976787058473 1.464246900885336
25.29875219705429 307.7390663799773 1.4586284329641905
25.303979752007706 301.9796178145822 1.452039126528203
25.30920730696112 303.702761713573 1.4622703511959163
25.314434861914535 306.35740565503784 1.477378423627868
25.31966241686795 308.8649604777214 1.4879499944159218
25.324889971821364 306.43544028090804 1.4890656812952336
25.330117526774778 305.2652498264153 1.4885516812449877
25.335345081728192 304.44999448489676 1.4930079140724588
25.340572636681607 306.40509223430723 1.5017382945795612
25.34580019163502 309.630196717469 1.518120433958636
25.351027746588436 309.0629789948679 1.5200481585209455
25.35625530154185 313.4421629716869 1.5375882272815355
25.361482856495265 308.5320476594823 1.5283159095842649
25.36671041144868 308.5107199674384 1.5404695494731686
25.371937966402093 304.45679839089496 1.536374825514342
25.377165521355508 304.94741776009727 1.5474681532567796
25.382393076308922 303.3182932249748 1.5459405498856693
25.387620631262337 305.4988464006852 1.5573700781989797
25.39284818621575 306.34703484179033 1.5700912125347826
25.398075741169166 307.9466928445596 1.587437372633078
25.40330329612258 307.59125568488525 1.596431641405407
25.408530851075994 309.69449225888934 1.6012362697286857
25.41375840602941 316.6376342778064 1.6193971819734572
25.418985960982823 318.61836455520785 1.6252810201606374
25.424213515936238 318.2206541915855 1.63272420098977
25.429441070889652 312.8352835867572 1.6300568041194343
25.434668625843067 310.67228684528493 1.6364112984575496
25.43989618079648 310.30993611077025 1.6416815813948393
25.445123735749895 313.15388457799384 1.6547183306243358
25.45035129070331 311.2021217151066 1.65308809648445
25.455578845656724 310.84620523027127 1.6607601269132795
25.46080640061014 307.79492809169506 1.6627982508748196
25.466033955563553 313.6360724739991 1.6892604491113212
25.471261510516968 317.17645653278527 1.709204014004263
25.476489065470382 318.1387487244272 1.7157703202255021
25.481716620423796 313.1342893051774 1.7115620813895225
25.48694417537721 309.6799283077915 1.708542786176875
25.492171730330625 317.5007437436843 1.738597567267044
25.49739928528404 321.70037778573703 1.7545120888119181
25.502626840237454 324.9652464028902 1.7705861477559255
25.50785439519087 322.9928812442388 1.7789929274675977
25.513081950144283 321.1699691699935 1.78583366281789
25.518309505097697 320.95087993482224 1.798313111439707
25.523537060051112 317.4028126211769 1.7926009036283175
25.528764615004526 312.58583004597415 1.7867682974005215
25.53399216995794 309.4179911951393 1.7808974256044867
25.539219724911355 312.8753576432477 1.8070246029158792
25.54444727986477 316.09974115737305 1.825782708791107
25.549674834818184 320.1069567266952 1.85476557664786
25.5549023897716 327.5382758734184 1.8832117458264264
25.560129944725013 325.75501936437485 1.8895224870581264
25.565357499678427 332.98223890636314 1.915992309514375
25.57058505463184 324.9750659143611 1.903578562358797
25.575812609585256 325.59839889686396 1.9151766235650582
25.58104016453867 324.2480840627876 1.9212098020050798
25.586267719492085 319.1212920214423 1.9174802249459306
25.5914952744455 323.75569766600444 1.9394175102444622
25.596722829398914 322.9352821974601 1.9538361429138087
25.601950384352328 324.63509855925304 1.9730085253700735
25.607177939305743 317.5710210106609 1.9715706560478645
25.612405494259157 309.5473554334654 1.9567766416673755
25.61763304921257 307.95223368095515 1.9654593934748927
25.622860604165986 318.1711599450368 2.0041463256352854
25.6280881591194 324.53188341403524 2.033558483453189
25.633315714072815 325.9194345594438 2.051582381265014
25.63854326902623 320.17746154434445 2.0537516712969417
25.643770823979644 319.0564002153119 2.066480680825404
25.648998378933058 317.6464095736554 2.074380353408665
25.654225933886472 317.68669681517366 2.089213032109935
25.659453488839887 319.28685669127793 2.1048113284731076
25.6646810437933 327.6594409945684 2.1552539520512144
25.669908598746716 331.7923881299987 2.1775740626979347
25.67513615370013 328.62070180988104 2.187506040630127
25.680363708653545 319.76713808387325 2.1667165123636285
25.68559126360696 318.4526673977756 2.177045138162842
25.690818818560373 320.101280628196 2.199055729866724
25.696046373513788 320.3399977502711 2.216160226620701
25.701273928467202 316.9375577091381 2.223013967339896
25.706501483420617 317.53568763695245 2.254881954033079
25.71172903837403 323.59888317463935 2.3014434588585733
25.716956593327446 328.6324395875261 2.3327705705059736
25.72218414828086 331.01784696615385 2.347250811960531
25.727411703234274 329.81119305700565 2.3540530929874524
25.73263925818769 323.30986941602384 2.3551755767887297
25.737866813141103 312.068063909283 2.3288454535995067
25.743094368094518 305.54368987247864 2.3223330857003335
25.748321923047932 304.31498089203006 2.3406820978483607
25.753549478001347 315.25424526147543 2.4191023324731353
25.75877703295476 324.9133495188961 2.4876603167616254
25.764004587908175 331.1211779051655 2.5376062370416315
25.76923214286159 324.1468237672763 2.5291761962899346
25.774459697815004 311.33382768359195 2.4987458247402814
25.77968725276842 312.1323966856826 2.529151015724113
25.784914807721833 315.29628885878685 2.5617008009958457
25.790142362675248 325.5238987738692 2.6209086443105316
25.795369917628662 319.97381312307965 2.6166500534766786
25.800597472582076 319.8998024850675 2.6443425259551407
25.80582502753549 311.2847297825261 2.631917856260306
25.811052582488905 313.6044926309397 2.680113457015914
25.81628013744232 315.6813664120521 2.722444229112963
25.821507692395734 322.7412545293134 2.786383142074865
25.82673524734915 325.4196305436892 2.8287885060701634
25.831962802302563 324.6213302171183 2.849283306987783
25.837190357255977 329.35968858557015 2.911320223103977
25.84241791220939 325.69636753402847 2.9256818483943885
25.847645467162806 330.50164850283966 2.9945998113426957
25.85287302211622 334.39568043552975 3.0568502336143566
25.858100577069635 335.1185141792686 3.1101245139685165
25.86332813202305 327.57154447605427 3.1112370561573894
25.868555686976464 319.99929614489605 3.1129697101345406
25.87378324192988 318.74863326883616 3.1670634660385617
25.879010796883293 330.8168343343969 3.296365430879137
25.884238351836707 337.26435045984385 3.4054021213479717
25.88946590679012 335.36706584764494 3.4459379288159986
25.894693461743536 343.8303314644761 3.5349075027070858
25.89992101669695 331.6032587933303 3.500283702174804
25.905148571650365 323.4047058759115 3.513691530105612
25.91037612660378 308.66336382876483 3.4960115690095446
25.915603681557194 313.93676572889245 3.6202911095214865
25.920831236510608 329.5036400917599 3.774779601464419
25.926058791464023 332.15195948822804 3.876360465367365
25.931286346417437 340.5099190115164 3.9974179894138038
25.93651390137085 331.8214744728644 4.0615253970000795
25.941741456324266 323.1823195618963 4.099439761562705
25.94696901127768 305.8568237715822 4.077104895395402
25.952196566231095 298.70170056052723 4.122979686968949
25.95742412118451 302.2184403292783 4.255897273334294
25.962651676137924 307.268509419008 4.393569546883981
25.967879231091338 307.4587433550286 4.467395407731638
25.973106786044752 313.27443240887334 4.582803687775905
25.978334340998167 299.1851407828856 4.5483238084296564
25.98356189595158 281.7838558326505 4.498555643720971
25.988789450904996 275.51358892015 4.5115943605565265
25.99401700585841 291.8757811805499 4.74841551823837
25.999244560811825 303.3573756507307 4.9046877461643525
26.00447211576524 310.1818018941731 5.091173937431504
26.009699670718653 308.6673222640586 5.150332380704313
26.014927225672068 307.33362422771756 5.276173708277089
26.020154780625482 303.8326924228127 5.338657406755185
26.025382335578897 276.02027630318827 5.223080107168082
26.03060989053231 266.43793079197513 5.244907266655723
26.035837445485726 265.49319778584413 5.43993670677843
26.04106500043914 282.85739720408145 5.917754826625842
26.046292555392554 309.9084145005206 6.368049514086617
26.05152011034597 315.44210434904363 6.58459003718548
26.056747665299383 324.406387469256 6.658352376583036
26.061975220252798 285.6020518643704 6.495889174987778
26.067202775206212 278.181834381624 6.571793805329716
26.072430330159627 246.21535236307426 6.516289297564115
26.07765788511304 269.44147790736827 7.016846985627689
26.082885440066455 304.98514272963445 7.903584610096072
26.08811299501987 369.4814938932154 9.056834787795738
26.093340549973284 389.8896380182409 9.912656358156509
26.0985681049267 400.4398993115103 10.639259863395479
26.103795659880113 339.3489075545482 10.539993670225677
26.109023214833528 337.74411332152226 11.459126300118541
26.114250769786942 287.00720200273986 11.573701585646013
26.119478324740356 298.79239723923416 13.632591469333455
26.12470587969377 285.8213108951086 15.23291170589247
26.129933434647185 274.00065467022887 20.61753303522328
26.1351609896006 216.64420234439166 25.933841213819296
