# Supplementary material for: Unraveling metal effects on CO2 uptake in pyrene-based metal-organic frameworks
Source: Nat Commun. 2025 Feb 11;16:1516. doi: 10.1038/s41467-025-56296-w (PMC11814143; doi:10.1038/s41467-025-56296-w)
Supplement: Supplementary file 3 — Source Data [file 41467_2025_56296_MOESM3_ESM.zip › SourceCode/SuppInf/FigureS5_Ga-TBAPy_InSitu_VariableT_PXRD/Data/GaTBAPy_0176p.dat]

0.002613777476707968 20.84633053738643 5.1392681150569235
0.007841332430123905 21.825150010912235 5.1962141932395465
0.01306888738353984 20.20502732398837 4.114449143034676
0.018296442336955775 19.421032616960858 3.267499684045388
0.02352399729037171 16.534560541049792 2.8999155625091215
0.028751552243787646 16.956673245103165 2.934609521745455
0.03397910719720358 20.452187725052646 2.7054065538933405
0.03920666215061952 24.939096402984212 2.872392911156101
0.04443421710403546 24.85413941639326 2.678777245094158
0.0496617720574514 23.246335339384665 2.252331119283115
0.054889327010867336 23.17726514163428 2.292714599952512
0.060116881964283275 19.376070663382883 1.992995680127866
0.06534443691769921 16.40966508363625 1.695047295645887
0.07057199187111515 15.815872303602161 1.6063435180389913
0.07579954682453109 16.56336659698197 1.5636833837198678
0.08102710177794703 18.26337244266798 1.5665014411964286
0.08625465673136297 19.274048560246257 1.6261260359725296
0.09148221168477891 17.999654902164934 1.47778194082324
0.09670976663819485 17.349650414660033 1.3310056528054646
0.10193732159161079 17.532156223756584 1.3195253990607951
0.10716487654502672 15.948148606649934 1.2394301158018362
0.11239243149844266 14.373049093049161 1.1470125471795976
0.1176199864518586 14.481425530340413 1.161176948591148
0.12284754140527454 15.347744386240523 1.173767093342696
0.12807509635869047 17.550273381745093 1.2138616708382042
0.1333026513121064 18.71909363618157 1.2709006200308826
0.13853020626552232 18.63709630075602 1.2777329307690934
0.14375776121893824 19.376993366684722 1.2993564805305862
0.14898531617235417 18.250348502315852 1.2283476294122595
0.1542128711257701 17.545920971267886 1.1605857211452777
0.15944042607918602 16.871166691332405 1.0728193430819764
0.16466798103260194 17.879248471664745 1.1131558671798853
0.16989553598601786 19.1508073241873 1.1327339631843614
0.1751230909394338 20.195600628523867 1.1510173104231038
0.18035064589284971 20.578801457095327 1.1634823816851776
0.18557820084626564 18.566298883262164 1.0650022886311208
0.19080575579968156 17.603279607511325 1.037118865945572
0.1960333107530975 17.065285983290096 1.0014479126985683
0.20126086570651341 17.192156485719398 0.9889726609368708
0.20648842065992934 17.984069397037374 0.9843151504614713
0.21171597561334526 17.469528267111887 0.974312872490086
0.2169435305667612 17.692483201561352 0.9730151583056822
0.22217108552017711 18.386659346753305 0.9771871657982802
0.22739864047359304 18.68999868780278 1.001178151383335
0.23262619542700896 18.05189398918353 0.9511045433179326
0.2378537503804249 16.453407933509794 0.876167207285048
0.2430813053338408 15.570465752353815 0.836608611797173
0.24830886028725674 16.887927915873277 0.8464200314237604
0.25353641524067266 18.657092934200865 0.8714711652700972
0.2587639701940886 19.658247560746467 0.905060239029653
0.2639915251475045 19.362764119310196 0.8972938286376984
0.26921908010092044 16.79334463191761 0.8227443984090471
0.27444663505433636 16.060875762200958 0.829592003437756
0.2796741900077523 14.90994065175342 0.8157773363621175
0.2849017449611682 14.545622756684418 0.8016228418798147
0.29012929991458414 15.881749229880032 0.8362020635982893
0.29535685486800006 16.918589449441644 0.8334304913022453
0.300584409821416 18.728468154564744 0.8533095195527698
0.3058119647748319 19.36566294527199 0.859978459627274
0.31103951972824784 19.50169391601929 0.8537372792696223
0.31626707468166376 19.12203041247767 0.8418734198998498
0.3214946296350797 18.043526131381082 0.800902314545591
0.3267221845884956 18.122656339814295 0.8186356548948673
0.33194973954191154 19.205419027626228 0.8606261388355544
0.33717729449532746 19.84538239663096 0.8682596445404371
0.3424048494487434 20.00666982396275 0.8872669285338777
0.3476324044021593 19.963845868354802 0.8935626020847581
0.35285995935557524 19.243619695171294 0.876094134509903
0.35808751430899116 18.94242692613494 0.8779175933112426
0.3633150692624071 18.109716026068316 0.8409776477273219
0.368542624215823 17.70506602431657 0.829491706606584
0.37377017916923894 17.727642858990894 0.8214736830580793
0.37899773412265486 18.164049589816173 0.8384575302366967
0.3842252890760708 18.03603238614693 0.8352961129835252
0.3894528440294867 19.510925168007713 0.8539351056827759
0.39468039898290264 19.13540138887755 0.8439013260436975
0.39990795393631856 20.298589147831546 0.851042885186928
0.4051355088897345 20.771130410297538 0.8542755990396729
0.4103630638431504 20.404969391879156 0.8391386759024837
0.41559061879656634 19.375448901216473 0.82740094164006
0.42081817374998226 18.37237257720633 0.7943147442697308
0.4260457287033982 17.149258561146713 0.7658195670594691
0.4312732836568141 17.096665840594003 0.7548096873785706
0.43650083861023004 18.27400093467294 0.7793557806921935
0.44172839356364596 18.284122795722908 0.7862817473391367
0.4469559485170619 18.384239999878808 0.7844711888520762
0.4521835034704778 17.39076587204385 0.7864008011357434
0.45741105842389373 16.74040292897888 0.7696318347563698
0.46263861337730966 17.12234149313606 0.769574585916094
0.4678661683307256 17.925123852904445 0.793750705416078
0.4730937232841415 20.244688828860536 0.8225504011386942
0.47832127823755743 20.572779353132134 0.8184742376564458
0.48354883319097336 20.377836748643517 0.7978122012045002
0.4887763881443893 18.838487239217855 0.7660569873084258
0.4940039430978052 17.7290842632937 0.7332538956318768
0.49923149805122113 18.72134275339184 0.7450252727359559
0.5044590530046371 18.195567992602832 0.7382090428586738
0.5096866079580531 18.216295823742986 0.7475539358533898
0.5149141629114691 17.733979139860004 0.7685154400444216
0.5201417178648851 17.116843597961893 0.7633817570418834
0.525369272818301 17.958933663449194 0.7717808007461167
0.530596827771717 18.0761634045916 0.756277303215532
0.535824382725133 18.951503549356993 0.7426104751135688
0.541051937678549 19.284890028899433 0.7422866915604471
0.546279492631965 19.276700141723644 0.7369566541298997
0.5515070475853809 19.625123996372963 0.7445770710395125
0.5567346025387969 19.293120739314325 0.7514401072038417
0.5619621574922129 19.10644241041623 0.7358893587314446
0.5671897124456289 18.73366607024318 0.7269109758057607
0.5724172673990449 17.981852320531015 0.7062122926723574
0.5776448223524608 18.33030777108903 0.7106322843317606
0.5828723773058768 18.37251515160204 0.7224626107116611
0.5880999322592928 18.666327494106586 0.7311366538219392
0.5933274872127088 18.040109994430214 0.7357244297061949
0.5985550421661248 18.682976949207756 0.748515665089897
0.6037825971195407 19.01380856680279 0.7854093929571432
0.6090101520729567 19.346317374813893 0.778778314416509
0.6142377070263727 19.134254094711995 0.762235444778986
0.6194652619797887 18.555085456724782 0.7433577170681663
0.6246928169332047 19.67113980674021 0.7586436181324497
0.6299203718866206 20.757216804167832 0.7565891165540374
0.6351479268400366 21.74897972723036 0.7821010796356246
0.6403754817934526 21.329809863027542 0.7544667126497315
0.6456030367468686 21.901680815086156 0.7546253820795594
0.6508305917002846 23.031259980419048 0.7710484726856075
0.6560581466537005 22.011355274639353 0.7355587818380387
0.6612857016071165 21.49888312447836 0.7275842408177712
0.6665132565605325 19.54778361753208 0.7015112126893018
0.6717408115139485 18.97058489461469 0.7077649282600466
0.6769683664673645 18.667745846120845 0.7069440295428363
0.6821959214207804 19.389193871894417 0.7195416125080341
0.6874234763741964 19.674259137344567 0.7105647321515871
0.6926510313276124 19.948337241161152 0.699554185855441
0.6978785862810284 20.549918002817467 0.694489073821327
0.7031061412344444 20.65011994532447 0.6926158500725972
0.7083336961878604 22.091106321597746 0.7171115622501562
0.7135612511412763 22.871989507836105 0.7297445754057705
0.7187888060946923 23.473746995062136 0.7455198432446355
0.7240163610481083 23.865734151114506 0.7520999790249215
0.7292439160015243 24.3058012377671 0.7691496640967964
0.7344714709549403 24.501048125567813 0.7727400043272477
0.7396990259083562 24.778970923885883 0.7879076486673101
0.7449265808617722 25.283945162369406 0.786733285423552
0.7501541358151882 25.73860434331837 0.8059624914907056
0.7553816907686042 26.577669256460837 0.8407525589336786
0.7606092457220202 27.47988788769263 0.8462452892112873
0.7658368006754361 27.644787451193835 0.8385717408693335
0.7710643556288521 29.646561653574793 0.8325906804645231
0.7762919105822681 28.77160701469502 0.800259891467561
0.7815194655356841 29.12884449984297 0.7900283015708454
0.7867470204891001 29.479687614352777 0.8002351636160685
0.791974575442516 30.041882335473225 0.8126553259863709
0.797202130395932 30.292732548524793 0.8012245113728063
0.802429685349348 32.99830647253371 0.8598148094212614
0.807657240302764 33.66031425242523 0.8623759556692805
0.81288479525618 35.379424175193215 0.8956859765918388
0.8181123502095959 37.28507746887886 0.9258989383651531
0.8233399051630119 38.359955346288935 0.9442270524784863
0.8285674601164279 42.49552782585337 1.012101469728012
0.8337950150698439 47.15574717749806 1.0729621411621244
0.8390225700232599 51.64095121177445 1.1230093208644574
0.8442501249766758 54.599072873633965 1.1422107868853941
0.8494776799300918 56.325742091796705 1.1583167556258755
0.8547052348835078 57.966252738975534 1.1923709073419526
0.8599327898369238 62.52121277405257 1.2503008842082777
0.8651603447903398 66.91751129418493 1.3167534479029606
0.8703878997437557 70.1916817118694 1.3450103928438044
0.8756154546971717 74.86995508753678 1.3732629702298491
0.8808430096505877 74.84834993966788 1.3604256094483598
0.8860705646040037 77.20392781124222 1.3806445714457865
0.8912981195574197 78.22780929241269 1.384550329233451
0.8965256745108356 78.31335437509416 1.396140332036338
0.9017532294642516 79.44924259568901 1.4148369901020037
0.9069807844176676 79.19748651561942 1.3908299206610182
0.9122083393710836 81.15673465848826 1.4094037095433207
0.9174358943244996 84.19538406262181 1.4164760708382373
0.9226634492779155 86.22517862799305 1.396556277815107
0.9278910042313315 88.72665402093682 1.4079087133529709
0.9331185591847475 86.94470518788947 1.3848541826807181
0.9383461141381635 88.21068779972326 1.401359265215158
0.9435736690915795 90.20062190254625 1.4194363951666307
0.9488012240449955 91.73402613826336 1.4208958681152328
0.9540287789984114 96.58500214207814 1.4622277723994817
0.9592563339518274 102.07115879598551 1.5026492590744898
0.9644838889052434 100.11698058305778 1.499502036811059
0.9697114438586594 104.4347254734878 1.549140498840254
0.9749389988120754 106.24694549009178 1.5582381832972003
0.9801665537654913 103.60062578365009 1.5248885355604571
0.9853941087189073 105.72710439195498 1.5317759155798305
0.9906216636723233 106.961585538451 1.5165031869836234
0.9958492186257393 108.03464502889827 1.5309075761758009
1.0010767735791553 107.04490846845118 1.5048091836627238
1.0063043285325712 107.8519377159105 1.5015250738519939
1.0115318834859872 106.15704923548633 1.4884217699645552
1.0167594384394032 108.8449190247658 1.505155032630887
1.0219869933928192 115.01613086680304 1.5605056025528854
1.0272145483462352 113.20907727424319 1.5424089809391133
1.0324421032996511 116.73553286617461 1.5969803424436926
1.0376696582530671 116.93811492766609 1.593902621496913
1.042897213206483 123.99034065964963 1.6506187183869006
1.048124768159899 131.48777235351662 1.703479580666096
1.053352323113315 131.99247927343595 1.6977383607171856
1.058579878066731 130.6242166808813 1.6894970552979927
1.063807433020147 122.48257752842866 1.6231374383763257
1.069034987973563 116.64458625607284 1.5688797824692267
1.074262542926979 115.41955832315905 1.545743036426623
1.079490097880395 120.50926816978492 1.5846975959009164
1.084717652833811 124.37252860835763 1.6339896583873077
1.089945207787227 121.88917899603523 1.609972461818935
1.095172762740643 120.90604066617722 1.6028270305085361
1.1004003176940589 118.20474935809008 1.5691411350570101
1.1056278726474749 122.77028392509823 1.5995891401447904
1.1108554276008908 129.05712090118553 1.6370894869972734
1.1160829825543068 131.63069336390123 1.636415127044634
1.1213105375077228 133.19688486543149 1.6350617475899216
1.1265380924611388 130.74213766826 1.6024885997577651
1.1317656474145548 128.08241782404352 1.584947965347864
1.1369932023679707 128.84585857658553 1.594176765443425
1.1422207573213867 135.4943845786538 1.6416518474966781
1.1474483122748027 138.6075790469703 1.669507145653363
1.1526758672282187 142.62784615750874 1.6966505663463454
1.1579034221816347 145.01279745189157 1.7287955914682247
1.1631309771350506 142.38393784789352 1.7180168625161618
1.1683585320884666 138.68048708878783 1.6683905299199153
1.1735860870418826 137.28644460517492 1.6606702415589774
1.1788136419952986 139.02641761267668 1.687059191107593
1.1840411969487146 139.2759373824479 1.6685903474930432
1.1892687519021305 140.76739937572106 1.695133767434785
1.1944963068555465 145.2113663172986 1.7065655416715182
1.1997238618089625 144.82646318354261 1.6831322775246793
1.2049514167623785 146.1613158950308 1.7130807555493273
1.2101789717157945 142.88777554711115 1.6831838905844159
1.2154065266692105 139.55776103470086 1.6566940781520683
1.2206340816226264 138.35632007217671 1.6344195112905127
1.2258616365760424 135.93184626841358 1.6213458910916554
1.2310891915294584 141.62321063523666 1.6650569450318695
1.2363167464828744 140.9761389392106 1.6641672635651792
1.2415443014362904 139.2874816917645 1.6416929787421668
1.2467718563897063 137.48602371046925 1.6278724876869535
1.2519994113431223 134.20918769425825 1.61558536755832
1.2572269662965383 135.09510702180745 1.635458106845921
1.2624545212499543 133.72701930437103 1.6191701290976805
1.2676820762033703 135.291249277233 1.6492193132833162
1.2729096311567862 131.38281892498208 1.5892313143138592
1.2781371861102022 140.47888683627613 1.6460212405555783
1.2833647410636182 141.53967505295387 1.6480122379169766
1.2885922960170342 137.74882053342358 1.627570331615728
1.2938198509704502 136.17025578975256 1.635523683122618
1.2990474059238661 136.54281305051998 1.6525156822438891
1.3042749608772821 141.57634120860132 1.6703089218728904
1.309502515830698 148.4656600618317 1.7066189573257347
1.314730070784114 151.19918976812727 1.7265199572220613
1.31995762573753 152.92415154052443 1.7374065584228497
1.325185180690946 148.127279225247 1.7216117552324024
1.330412735644362 144.73843415704243 1.706356102857871
1.335640290597778 136.5795932010574 1.650926920399415
1.340867845551194 134.25271319882168 1.624745599919918
1.34609540050461 133.2721640914274 1.6136514299833837
1.351322955458026 130.73005309624304 1.5894776636224135
1.356550510411442 126.1598508615937 1.5554010087705632
1.361778065364858 127.05703786469671 1.5894842784532663
1.3670056203182739 126.3097474261449 1.5900917594642956
1.3722331752716899 128.27318666716454 1.6013823291832863
1.3774607302251058 131.41846766238334 1.601416183172715
1.3826882851785218 133.05473864594018 1.607498465457227
1.3879158401319378 138.36416937890903 1.6414113101672967
1.3931433950853538 139.10409193983858 1.6490359645502264
1.3983709500387698 135.81464022934347 1.6354658733078002
1.4035985049921857 130.74941239304582 1.5952283115297903
1.4088260599456017 128.55843462513468 1.6062974725255008
1.4140536148990177 135.039588240854 1.654197333705809
1.4192811698524337 138.73065205452394 1.672911240610295
1.4245087248058497 137.14272590556416 1.6683964366088395
1.4297362797592656 132.32157400244347 1.6434470128121013
1.4349638347126816 122.84415888744742 1.59736251354005
1.4401913896660976 118.86676291306878 1.562729383784439
1.4454189446195136 126.32250287118516 1.6122344099632202
1.4506464995729296 130.58157030413858 1.6619162519628534
1.4558740545263456 125.22188608302555 1.5953296363879768
1.4611016094797615 120.78476162565457 1.5560602988386891
1.4663291644331775 115.5988462916893 1.540699393367243
1.4715567193865935 114.65966703413264 1.5247866087561337
1.4767842743400095 119.10995001594846 1.5686602484373147
1.4820118292934255 122.68504630997268 1.6015510466889131
1.4872393842468414 130.00912192719542 1.649598945993311
1.4924669392002574 125.54616192749305 1.6156529160217652
1.4976944941536734 119.98275343115556 1.571900123794986
1.5029220491070894 113.0797438041534 1.529373784656906
1.5081496040605054 115.20478265742555 1.5362800166320567
1.5133771590139213 121.2876115820991 1.6067311585202353
1.5186047139673373 125.93304288485493 1.6386197004374405
1.5238322689207533 129.4617172639405 1.666004595870789
1.5290598238741693 131.3167789445802 1.6726405643426292
1.5342873788275853 128.05005306915496 1.6452951705577068
1.5395149337810012 123.4858103774809 1.6392494378236901
1.5447424887344172 124.65181052979777 1.6467161927647487
1.5499700436878332 125.722075702722 1.6414104992516816
1.5551975986412492 125.81405607025258 1.6064191083933066
1.5604251535946652 123.99743761252587 1.5739922634231414
1.5656527085480811 124.3970924503384 1.5812428284211668
1.5708802635014971 130.7062795733161 1.620165373040659
1.576107818454913 134.23588244090723 1.652400472197957
1.581335373408329 135.0547240900173 1.6734083600849192
1.586562928361745 134.176437639092 1.677425284577716
1.591790483315161 132.90405592754863 1.6900112781973866
1.597018038268577 131.41262828963542 1.673039852915637
1.602245593221993 139.46836946893163 1.701879610277149
1.607473148175409 143.2831964758825 1.7241175959840265
1.612700703128825 142.93891484084747 1.7026442855636037
1.617928258082241 140.676201598692 1.6651220170312084
1.623155813035657 138.42185935220607 1.6591249964104324
1.628383367989073 137.56215487683897 1.6594398792567786
1.6336109229424889 144.59307933152294 1.7012194534149234
1.6388384778959049 143.75879356400077 1.6838264604605175
1.6440660328493208 143.19493673313778 1.6697715383475937
1.6492935878027368 148.41832311578776 1.686631217486292
1.6545211427561528 152.87715401962356 1.709781398878767
1.6597486977095688 159.56824896952307 1.7412546580235002
1.6649762526629848 176.53607156597874 1.8170932282346408
1.6702038076164007 180.55009468430066 1.830913999983937
1.6754313625698167 181.9912731607477 1.8320361645222973
1.6806589175232327 180.78879244839436 1.8295738418741725
1.6858864724766487 183.61948913097552 1.863122677447875
1.6911140274300647 190.35954909836934 1.8982871638826087
1.6963415823834807 189.01451312925187 1.8788976078394393
1.7015691373368966 184.12636005037615 1.8292683090841015
1.7067966922903126 179.39280096664655 1.7925969302344904
1.7120242472437286 171.65679139431768 1.7564157851865128
1.7172518021971446 172.49235353782558 1.7563227353884465
1.7224793571505606 176.06763020446652 1.7581885168488565
1.7277069121039765 186.05728337362967 1.8014518067667147
1.7329344670573925 193.49026943470093 1.8371060985590446
1.7381620220108085 199.45335296613695 1.8482714539989369
1.7433895769642245 204.19256876793946 1.8684035445360774
1.7486171319176405 213.80651175247314 1.9290853781703208
1.7538446868710564 222.98672112230616 1.978443525571898
1.7590722418244724 216.92000499712663 1.9575816395867367
1.7642997967778884 209.4502918931275 1.9086339419250486
1.7695273517313044 203.73331831325356 1.877937860094553
1.7747549066847204 206.88686555820416 1.8781289667372656
1.7799824616381363 213.57293049855642 1.903909206130355
1.7852100165915523 215.86131682031274 1.8973450785393764
1.7904375715449683 217.93942523643418 1.887673795458
1.7956651264983843 221.16182492665587 1.9357556379583838
1.8008926814518003 221.06331356024307 1.913594587935356
1.8061202364052162 219.25004512745414 1.8832222484116434
1.8113477913586322 212.68227444857365 1.8136433585813243
1.8165753463120482 212.4216236762263 1.7877749567771757
1.8218029012654642 213.21453195717265 1.8072716020727295
1.8270304562188802 222.41969932566676 1.8632466713115998
1.8322580111722961 224.35181428379465 1.8653518431170317
1.8374855661257121 229.72559418800228 1.8967760502652284
1.842713121079128 232.71610518710384 1.8980466631191648
1.847940676032544 230.21287594424297 1.8648754553396616
1.85316823098596 238.3860896053298 1.8840382473545882
1.858395785939376 230.36977294818587 1.836738446703618
1.863623340892792 234.94239252661038 1.8692808709212787
1.868850895846208 236.75604012570813 1.8753003001259039
1.874078450799624 229.53305137558394 1.8394500441345358
1.87930600575304 233.02008978388992 1.8414210086195608
1.884533560706456 228.1803208566494 1.8191565589749525
1.889761115659872 223.4784439015131 1.810482088525302
1.894988670613288 227.85645432708748 1.842026957293081
1.9002162255667039 227.74193389067574 1.8322224707421002
1.9054437805201199 224.9266079288076 1.8012385811182712
1.9106713354735358 221.9318392065921 1.7710754246831104
1.9158988904269518 222.68876672435397 1.748988830006344
1.9211264453803678 219.17482827441447 1.7208606297525737
1.9263540003337838 218.24299229491854 1.7085831079792217
1.9315815552871998 217.93618916971354 1.707653763857871
1.9368091102406157 213.79360549939483 1.68582507610425
1.9420366651940317 217.1291530101786 1.7095727743494407
1.9472642201474477 213.71518238859704 1.6934817007721819
1.9524917751008637 208.67641402768402 1.6555020775075442
1.9577193300542797 205.68712679065766 1.6457578709347216
1.9629468850076957 208.6625388896755 1.662899480637368
1.9681744399611116 214.59354133135344 1.6859417545005198
1.9734019949145276 220.41278854154478 1.7075009474891316
1.9786295498679436 219.32687768521865 1.7096815964277414
1.9838571048213596 210.64642245255382 1.6394048452645318
1.9890846597747756 207.80721447743716 1.6382224876822717
1.9943122147281915 203.88406889973035 1.6142938989530808
1.9995397696816075 203.79931623862484 1.6002908819848682
2.0047673246350235 202.76211476928208 1.6105764199326016
2.0099948795884393 199.66234898692645 1.5927351799450205
2.015222434541855 205.95293456457458 1.619603080794414
2.0204499894952708 209.99577175986798 1.641507896073235
2.0256775444486865 217.58695663429316 1.666897776826648
2.0309050994021023 212.12810384020617 1.62377211350095
2.036132654355518 208.87487473795017 1.6216169289856293
2.041360209308934 196.85892060118007 1.5678091473953792
2.0465877642623496 199.06189670813723 1.5959497070269242
2.0518153192157653 204.11146008542224 1.6291529164905065
2.057042874169181 209.6829522875964 1.6757299652961863
2.062270429122597 219.60887740190805 1.7346512092247532
2.0674979840760126 223.96336112427687 1.769503467615643
2.0727255390294284 220.97655742353328 1.7302394096690648
2.077953093982844 221.61659645800705 1.7180366066698438
2.08318064893626 215.07100406485273 1.683283298415526
2.0884082038896756 210.45665507412886 1.6699578788974552
2.0936357588430914 207.8356343330871 1.6518488859036011
2.098863313796507 214.75830892703473 1.6888665252646424
2.104090868749923 223.11959411756933 1.7391148763130957
2.1093184237033387 219.2835599620999 1.6973388988511835
2.1145459786567544 214.89778514396676 1.6866364477905442
2.11977353361017 202.56130742352997 1.62480762308159
2.125001088563586 200.463108801734 1.6165921854884513
2.1302286435170017 206.94818189346265 1.6577855600248745
2.1354561984704175 210.04434423543682 1.6818468594555127
2.140683753423833 209.86226845967644 1.6676073975257804
2.145911308377249 204.57421033413053 1.640738946278498
2.1511388633306647 198.72117951704573 1.5999858514710417
2.1563664182840805 203.39231057460776 1.596675252106729
2.1615939732374962 203.5532191574699 1.6008021429579
2.166821528190912 201.68874261774084 1.5860746372509882
2.1720490831443278 209.3162137720279 1.6119794980045832
2.1772766380977435 207.47558619804897 1.6112919632655878
2.1825041930511593 212.71894452120128 1.6351518501833624
2.187731748004575 213.10704844371463 1.6380608570855344
2.192959302957991 216.42487741925677 1.6556312557283153
2.1981868579114066 212.4833588628635 1.6321518841036418
2.2034144128648223 208.68288514073726 1.6131250823230792
2.208641967818238 202.6606606339428 1.5831119936677758
2.213869522771654 201.05414271629454 1.5893028607057997
2.2190970777250696 208.5219756769965 1.6361882754632595
2.2243246326784853 213.9048873987454 1.6732280985847778
2.229552187631901 217.9670044107848 1.713313564416457
2.234779742585317 219.16266319712804 1.7033766836231625
2.2400072975387326 214.2358076955082 1.6863247974602305
2.2452348524921484 210.40262345182887 1.6586321747265365
2.250462407445564 208.949899735995 1.6471489219686255
2.25568996239898 207.49534216605397 1.6443185278591026
2.2609175173523957 204.95089548814252 1.6168311544190719
2.2661450723058114 205.81219218598955 1.6071688094571102
2.271372627259227 204.7400995431978 1.6157274574260587
2.276600182212643 203.718117911211 1.6196400266985866
2.2818277371660587 206.05377134849752 1.6401220367111167
2.2870552921194744 206.86966536020722 1.648704611956109
2.29228284707289 210.75425673508852 1.6562330146185575
2.297510402026306 202.70418877169035 1.5919122697300074
2.3027379569797217 197.6500546328101 1.5611892070787803
2.3079655119331375 198.5851125888662 1.5384910246377301
2.3131930668865532 200.58680507639158 1.5496204474820348
2.318420621839969 200.618051639238 1.5516120677587288
2.3236481767933848 193.91957954024693 1.5205513149520988
2.3288757317468005 188.33010424293204 1.506549419199305
2.3341032867002163 187.4692034717326 1.5062349093708967
2.339330841653632 194.16443049128182 1.5319662792316695
2.344558396607048 204.48182931278438 1.5901977086484609
2.3497859515604635 210.2960016703442 1.6275087698408803
2.3550135065138793 212.8301846022822 1.6280571411810425
2.360241061467295 213.35252158070273 1.6487109380531595
2.365468616420711 216.14841109299724 1.6522989519818492
2.3706961713741266 218.20891506700514 1.6424532848917668
2.3759237263275423 219.00973155542556 1.6419700967268667
2.381151281280958 214.04975592166565 1.6169554468750003
2.386378836234374 211.54612034710465 1.5930271453205482
2.3916063911877896 212.01095241155835 1.5896548458986146
2.3968339461412054 210.80022056519317 1.5735115012209884
2.402061501094621 210.5681150763446 1.555816341625937
2.407289056048037 215.48341123801188 1.5643824937407071
2.4125166110014526 215.19802608159208 1.5456520427581302
2.4177441659548684 219.42895611788222 1.5235816256411956
2.422971720908284 220.63092712673907 1.4774533164165906
2.4281992758617 224.79067431427794 1.4592444072775932
2.4334268308151157 235.1523594338179 1.4568410657227038
2.4386543857685314 237.90079092680276 1.3994540248767766
2.443881940721947 251.70325626702981 1.383352042048939
2.449109495675363 272.2723058204701 1.3834337013656461
2.4543370506287787 306.64435556924946 1.4161969590008106
2.4595646055821945 351.22825971770027 1.475574967809662
2.4647921605356102 427.66783061890044 1.6025412966008363
2.470019715489026 521.3507304772075 1.735111689609245
2.4752472704424417 653.870919780884 1.9279996539237256
2.4804748253958575 846.5131310432705 2.1834146171016076
2.4857023803492733 1089.1922483083208 2.467853128466815
2.490929935302689 1377.3021721209611 2.77642218491446
2.496157490256105 1706.4572902272691 3.095126090010102
2.5013850452095205 2013.107133125613 3.356210255022936
2.5066126001629363 2258.0547561968447 3.547115952568023
2.511840155116352 2454.7660944359973 3.6929527641182514
2.517067710069768 2589.7547742242123 3.78390757711846
2.5222952650231836 2725.7624975915855 3.8861247081013413
2.5275228199765993 2893.954952933633 4.005545016714417
2.532750374930015 3119.4478491234263 4.149078939939222
2.537977929883431 3524.930636169834 4.404391295286699
2.5432054848368466 4148.074498644889 4.78400492600473
2.5484330397902624 4907.652177894099 5.195918656307037
2.553660594743678 5647.588256152919 5.576924445956625
2.558888149697094 6186.538368703709 5.833427656411581
2.5641157046505096 6299.499488193596 5.870170742509599
2.5693432596039254 5966.558575058797 5.703324270298195
2.574570814557341 5264.535330409543 5.353248358704352
2.579798369510757 4378.728516392926 4.879824840055361
2.5850259244641727 3517.9328683467115 4.367189638554256
2.5902534794175884 2757.6996401659144 3.8562498626808965
2.595481034371004 2206.464106773544 3.444334031608688
2.60070858932442 1783.5520366283824 3.096116790303216
2.6059361442778357 1451.589661832114 2.788768834743911
2.6111636992312515 1185.795114980843 2.5154102518711468
2.6163912541846672 967.3174033438077 2.2737090301726908
2.621618809138083 771.4577765197722 2.053029254847741
2.6268463640914987 615.1720000379956 1.861058451397387
2.6320739190449145 479.2857098497841 1.6784067896135073
2.6373014739983303 391.3761879535275 1.5677078418015065
2.642529028951746 331.8148462272874 1.497306896413548
2.6477565839051618 290.31284294069627 1.4568768580068445
2.6529841388585775 266.6714069476471 1.4483546223410129
2.6582116938119933 247.55937656187544 1.4325318565017284
2.663439248765409 236.95366476338413 1.435025188525129
2.668666803718825 236.58720910371872 1.4837361036448284
2.6738943586722406 234.4529710881645 1.5065252375915974
2.6791219136256563 233.00391715732542 1.5402033286427301
2.684349468579072 224.49902685436714 1.5375292195397778
2.689577023532488 214.16007707602293 1.5043124167093418
2.6948045784859036 210.73809923069163 1.5114200948081338
2.7000321334393194 211.98542365293488 1.5303672768212018
2.705259688392735 214.50209850691573 1.5380152427711715
2.710487243346151 217.41801105316418 1.549965112424581
2.7157147982995666 217.01584760962092 1.5539717073719739
2.7209423532529824 208.39870908883483 1.513798580638752
2.726169908206398 206.3999292064001 1.5231706333007378
2.731397463159814 207.71459008518156 1.5592401717507915
2.7366250181132297 204.69179744569075 1.559768418417462
2.7418525730666454 205.03705793704586 1.5719734205019538
2.747080128020061 211.8771848144681 1.6223756691045657
2.752307682973477 213.10012409940077 1.632916195356668
2.7575352379268927 217.28280679699614 1.6544509303624644
2.7627627928803085 211.50624781994478 1.6254598713471948
2.767990347833724 204.51427389935563 1.5695083425533598
2.77321790278714 206.0491229648507 1.5630053634681838
2.7784454577405557 206.85976187305576 1.5740425832695633
2.7836730126939715 202.83351186275746 1.5546302900071447
2.7889005676473873 195.95013926085977 1.5267390244594552
2.794128122600803 196.0368296831193 1.5380391109321052
2.7993556775542188 201.2941328898609 1.5455364262949742
2.8045832325076345 212.33249340650625 1.5844768882440856
2.8098107874610503 214.80472003856994 1.5709166135495323
2.815038342414466 213.96030084138496 1.5633976612626315
2.820265897367882 208.90516616643103 1.556677434912423
2.8254934523212976 209.49786200580138 1.5783142039902556
2.8307210072747133 208.19379871994502 1.5770103357652792
2.835948562228129 208.59226834824474 1.5614238131599192
2.841176117181545 199.31801754641944 1.5304984863713973
2.8464036721349606 194.95798152351298 1.5111852340526086
2.8516312270883764 196.0478087576702 1.5260566061624206
2.856858782041792 191.8554381304847 1.502445045342701
2.862086336995208 198.14154262804624 1.5273559732124449
2.8673138919486236 201.7271925058947 1.5667759918127337
2.8725414469020394 203.43077703007395 1.5785764893891936
2.877769001855455 213.46920812218343 1.6531114062227277
2.882996556808871 210.6656721452232 1.6379091263182428
2.8882241117622867 200.7718669949629 1.5665445760226142
2.8934516667157024 201.4665117106743 1.541137995761489
2.898679221669118 202.28540457668146 1.5365074949497795
2.903906776622534 201.76984879039082 1.536409699267227
2.9091343315759497 210.12369921179484 1.5911256968759282
2.9143618865293655 210.91250588454523 1.602773499515729
2.919589441482781 210.15059838939231 1.6206257970547933
2.924816996436197 203.92580979743258 1.584420159383503
2.9300445513896127 205.23604209742552 1.5921146624289133
2.9352721063430285 211.14458521108486 1.6061594197867997
2.9404996612964442 214.0441586631614 1.5957132081795717
2.94572721624986 216.81956330276148 1.5979939408530368
2.9509547712032758 216.4133349184135 1.608912805283333
2.9561823261566915 217.1234590919275 1.62864225843217
2.9614098811101073 218.46126423316105 1.636062861323337
2.966637436063523 212.66783684306478 1.5960764757208417
2.971864991016939 212.1706521467115 1.589899092575776
2.9770925459703546 206.47491466844838 1.5396872833085145
2.9823201009237703 206.85243529658726 1.5229492945004763
2.987547655877186 214.8085458984057 1.545438283728019
2.992775210830602 212.52287148814733 1.5387155024296586
2.9980027657840176 213.2510518533238 1.5450319177874405
3.0032303207374333 205.332913416913 1.5075531512669185
3.008457875690849 202.12363641974497 1.487830435942847
3.013685430644265 203.55641144856267 1.4831300776797087
3.0189129855976806 200.4093612539136 1.4610532887714784
3.0241405405510964 196.25866971599314 1.4330965756377736
3.029368095504512 195.419628593722 1.414328673697984
3.034595650457928 193.61930777179967 1.3868887138482922
3.0398232054113437 200.2774114626579 1.4145969937589784
3.0450507603647594 199.7287853042585 1.4245798964907388
3.050278315318175 201.26858776917751 1.4447312262703709
3.055505870271591 202.60690114786613 1.4636479892609588
3.0607334252250067 206.37307653353008 1.4811414336963085
3.0659609801784224 211.36970546926452 1.4902889157554478
3.071188535131838 212.00979986856697 1.4859039662908078
3.076416090085254 208.36083768342 1.452699614923554
3.0816436450386697 206.65240019175292 1.4194128004328908
3.0868711999920855 205.13395106451247 1.3911898093258146
3.0920987549455012 211.55335274279486 1.3997134018540993
3.097326309898917 217.05805148797293 1.413068388420844
3.1025538648523328 216.1770380302351 1.3918588707790582
3.1077814198057485 218.1861669686436 1.3877553456512688
3.1130089747591643 218.43294391487143 1.3643112750001731
3.11823652971258 219.70285712908708 1.358937546853515
3.123464084665996 223.1219381316746 1.3685638040449224
3.1286916396194115 229.09803601629443 1.3708392528156126
3.1339191945728273 227.00319993764768 1.3364374857548635
3.139146749526243 237.7804894311161 1.3380216756272145
3.144374304479659 243.43779723811988 1.3266310226042053
3.1496018594330746 246.17205995502204 1.3107582514277387
3.1548294143864903 253.03806069430374 1.3038286950587168
3.160056969339906 258.1309644491388 1.2939100601032119
3.165284524293322 266.58517604182356 1.292821810337288
3.1705120792467376 277.56536428679095 1.3023834628782807
3.1757396342001534 294.9131118333439 1.3138070576506053
3.180967189153569 311.90843110476027 1.3206475193952414
3.186194744106985 337.9139831571247 1.3509656002412294
3.1914222990604006 366.51337101059767 1.3874981056139424
3.1966498540138164 395.5874744626015 1.4310876209157337
3.201877408967232 424.6194654273871 1.4742050074117732
3.207104963920648 455.8531241101202 1.5176707709054984
3.2123325188740637 487.3767972337671 1.562743876704888
3.2175600738274794 522.1554010415466 1.6122220073782865
3.222787628780895 558.3897731166596 1.6645721202518258
3.228015183734311 586.9907812987797 1.7035167939907783
3.2332427386877267 622.7172086936312 1.7539812270374
3.2384702936411425 659.1321783845044 1.8023018807592173
3.2436978485945582 698.2124887312074 1.8593308677560592
3.248925403547974 716.6470973486652 1.8846255307286917
3.2541529585013897 727.7571067190105 1.8935477456348973
3.2593805134548055 723.4933017154294 1.8795361944047821
3.2646080684082213 715.0912911508066 1.861193567628552
3.269835623361637 708.4722733340941 1.849746795613889
3.275063178315053 690.8558779411385 1.8268288916151505
3.2802907332684685 658.2089898460581 1.7803320667977336
3.2855182882218843 619.2476534171298 1.7284295051167522
3.2907458431753 577.5667687460376 1.670450374609649
3.295973398128716 537.5159240162749 1.6148380726493976
3.3012009530821316 497.8068177156924 1.5542956654544675
3.3064285080355473 459.77091738416794 1.497322056716217
3.311656062988963 422.9560980711467 1.4380823570521113
3.316883617942379 389.00246193466336 1.3856837733493723
3.3221111728957946 368.8034347460421 1.355929390337788
3.3273387278492104 354.86790913448016 1.3289034010591207
3.332566282802626 350.30274299697055 1.3151665861405228
3.337793837756042 346.32018123084515 1.3054509896541413
3.3430213927094576 346.8724196796059 1.3004167012192025
3.3482489476628734 351.82359618933674 1.3030900506966565
3.353476502616289 365.0370606019669 1.3241368612367541
3.358704057569705 379.4183262898729 1.3440309258060545
3.3639316125231207 385.8662263333616 1.3525709812996793
3.3691591674765364 396.82138874891916 1.376273984180795
3.374386722429952 400.88185991096583 1.3823042711950015
3.379614277383368 395.3191825627835 1.3689801325305309
3.3848418323367837 392.29099206506027 1.3610434139078709
3.3900693872901995 378.4784369923878 1.3350435923455595
3.3952969422436152 372.12427649834876 1.3314635354623654
3.400524497197031 373.5348997031749 1.340899219476729
3.4057520521504467 371.7791243526492 1.3469631624886553
3.4109796071038625 372.9224649973084 1.359553061808042
3.4162071620572783 376.81856176955574 1.3764392598632809
3.421434717010694 385.5525481069118 1.4048751582453287
3.4266622719641098 377.22390205483276 1.3959857403135372
3.4318898269175255 383.5974876620852 1.414012507337458
3.4371173818709413 367.2270060216431 1.3894404097686186
3.442344936824357 351.74118431109815 1.3615455843651032
3.447572491777773 341.90421314326636 1.3488609799771971
3.4528000467311886 312.34820892157194 1.2815491724481956
3.4580276016846043 310.6927577349925 1.2713839478937896
3.46325515663802 305.6866347839763 1.2443869290989906
3.468482711591436 318.52375564519 1.2466573149977014
3.4737102665448516 336.1370473862238 1.267811726760783
3.4789378214982674 370.67226642791957 1.3137828979157773
3.484165376451683 425.0814170895906 1.3973103762676422
3.489392931405099 505.4153894361102 1.528824482005441
3.4946204863585146 613.2311634914327 1.681932594144032
3.4998480413119304 755.8431293551893 1.8624583889984323
3.505075596265346 933.160760467349 2.0655068110083894
3.510303151218762 1162.683718683826 2.298937340713866
3.5155307061721777 1469.6224920135671 2.5829443873509472
3.5207582611255934 1817.819764982548 2.8728174920005363
3.525985816079009 2256.287163691487 3.200692909166488
3.531213371032425 2750.372834394153 3.5356468215759684
3.5364409259858407 3265.3618394289374 3.8573935602041947
3.5416684809392565 3809.0996042072934 4.165962298261084
3.546896035892672 4340.275787976385 4.449866313344309
3.552123590846088 4803.35702006308 4.68500415812018
3.5573511457995037 5218.424607473697 4.883836472350931
3.5625787007529195 5566.434737178867 5.045202591222367
3.5678062557063353 5863.252239408003 5.182142886265614
3.573033810659751 6141.450969229902 5.302413346942823
3.5782613656131668 6495.820340286162 5.456277184713612
3.5834889205665825 7010.520239325844 5.670101974612624
3.5887164755199983 7747.741173967547 5.960416725975271
3.593944030473414 8579.212567300714 6.230385967064759
3.59917158542683 9368.37352443455 6.478608629298734
3.6043991403802456 9933.442294325865 6.648520202450366
3.6096266953336613 9980.21246299564 6.648644174819528
3.614854250287077 9384.233876085758 6.442860296844392
3.620081805240493 8224.324089004727 6.0334055187573234
3.6253093601939086 6681.77375074582 5.430065521242391
3.6305369151473244 5172.731079679815 4.773064329508557
3.63576447010074 3753.840162982056 4.0540711869629815
3.640992025054156 2711.064516314453 3.440880136316677
3.6462195800075716 1915.7872950897731 2.887155195420571
3.6514471349609874 1383.8160621324946 2.4500537792060464
3.656674689914403 1030.256165024574 2.109830342429311
3.661902244867819 809.8013654024443 1.8692130640499804
3.6671297998212347 666.0683104655596 1.6926120606601212
3.6723573547746504 574.5970531549331 1.5751864036431336
3.677584909728066 508.27774845682336 1.483069330222143
3.682812464681482 457.3372144525154 1.4097745089968725
3.6880400196348977 425.19502119086025 1.3656155093779363
3.6932675745883135 396.8891305056729 1.323185290938422
3.698495129541729 376.91462449684036 1.2933982336967804
3.703722684495145 363.5653619522234 1.2808124903719342
3.7089502394485607 351.46821522304697 1.2654967998440703
3.7141777944019765 343.795544737922 1.2535596192808798
3.7194053493553922 337.4540439086589 1.2431996349875045
3.724632904308808 331.31450220047344 1.2348111764098435
3.7298604592622238 321.97356993527853 1.2208161516052594
3.7350880142156395 312.9716917102947 1.200725556775618
3.7403155691690553 305.62670003706745 1.1893090848889025
3.745543124122471 302.4166136059076 1.1892178426150932
3.750770679075887 304.40987198204846 1.2031183009448672
3.7559982340293026 303.5516612721816 1.2074060148274486
3.7612257889827183 306.0177083785655 1.208571690618115
3.766453343936134 303.39040919310224 1.1982608722536474
3.77168089888955 314.87087616389164 1.217209705320852
3.7769084538429656 323.37117972958754 1.2399730494993413
3.7821360087963813 331.5296627689583 1.2558602210738574
3.787363563749797 347.0204007285596 1.2930481932410047
3.792591118703213 361.73607159779715 1.3213624490888556
3.7978186736566286 385.2081279519353 1.3648833467932142
3.8030462286100444 401.5000291476471 1.3929967080323395
3.80827378356346 416.783779573883 1.4088125891621284
3.813501338516876 420.3792201550028 1.4140607311203033
3.8187288934702917 425.7913531787879 1.4163392409908642
3.8239564484237074 422.7035314030473 1.405979758934178
3.829184003377123 418.2293445187879 1.3924143862403462
3.834411558330539 420.70567402075574 1.3896127445351854
3.8396391132839547 410.1007547527018 1.3606573522098324
3.8448666682373704 405.63016063434947 1.345179645338328
3.850094223190786 397.30710086806505 1.32534752598881
3.855321778144202 379.1704923350986 1.2942155307266094
3.8605493330976177 364.0553132471618 1.2662763177677412
3.8657768880510335 342.367744655183 1.2267222112740281
3.8710044430044492 324.7177449022632 1.1965279827867918
3.876231997957865 317.4615678278953 1.1789363894603213
3.8814595529112808 312.3352021802779 1.161433072185146
3.8866871078646965 310.3042890029951 1.1472784355372005
3.8919146628181123 310.7359919776278 1.1388334089428611
3.897142217771528 307.06010153654177 1.1278405159249578
3.902369772724944 308.0538517808582 1.131687729846926
3.9075973276783595 313.8011679427439 1.1451291581918703
3.9128248826317753 316.14557443974894 1.1502787515751935
3.918052437585191 316.40317395851883 1.1473104273580599
3.923279992538607 317.89792976284656 1.1477994765930315
3.9285075474920226 325.5022484156096 1.157073379482302
3.9337351024454383 333.98369615697 1.175619776926358
3.938962657398854 340.5518636482074 1.185295552893606
3.94419021235227 342.49473609937826 1.18897733791733
3.9494177673056856 349.9893268129887 1.2049148436387487
3.9546453222591014 353.766400393191 1.2093852436732617
3.959872877212517 362.30508850268245 1.218479147610932
3.965100432165933 370.46542519367773 1.2228072132967915
3.9703279871193486 377.9241230177452 1.2278475082483313
3.9755555420727644 391.58165606779767 1.2458985544751364
3.98078309702618 411.88830010979007 1.275056752654829
3.986010651979596 431.34643769707026 1.3017326061492416
3.9912382069330117 452.03668497477423 1.3278623570212749
3.9964657618864274 479.62027425961713 1.3683154204553307
4.001693316839844 508.7035408855342 1.4049672551053536
4.00692087179326 544.4274776052416 1.4496108956923799
4.012148426746676 582.1527521572631 1.5049738751874937
4.017375981700092 620.0467103866551 1.5730410609101493
4.0226035366535084 671.5829461540842 1.6463547759401034
4.027831091606925 728.9400672847443 1.7173905290335043
4.033058646560341 799.6518004443219 1.8004363791434446
4.038286201513757 884.6128941388779 1.8931480107373897
4.043513756467173 979.317453861159 1.9979269154732415
4.0487413114205895 1099.0993604014736 2.119872360369248
4.053968866374006 1246.4985388964596 2.262057325736571
4.059196421327422 1404.2010321515784 2.404645603063558
4.064423976280838 1580.2116323403761 2.549212642769871
4.069651531234254 1786.4982458229338 2.6965531192996166
4.0748790861876705 2033.5437176397872 2.8811072213602102
4.080106641141087 2318.750264984453 3.0779026598918624
4.085334196094503 2653.920823347021 3.2974456133450514
4.090561751047919 2996.181926574201 3.5050239538159653
4.095789306001335 3391.545415668589 3.729012943735476
4.1010168609547515 3872.4234158026875 4.004239208372706
4.106244415908168 4327.72768696696 4.2452496823964445
4.111471970861584 4805.361201290921 4.471930377669204
4.116699525815 5256.909155320488 4.659596200366458
4.121927080768416 5664.725010801631 4.7707980609283105
4.1271546357218325 6078.29906157555 4.889060342646127
4.132382190675249 6470.024521434419 5.024790279124647
4.137609745628665 6818.964916411767 5.14016631479893
4.142837300582081 7112.591525137973 5.239762388954092
4.148064855535497 7275.083745694683 5.298734117275253
4.1532924104889135 7324.595721834383 5.302675364302071
4.15851996544233 7232.240793984054 5.25657424300405
4.163747520395746 6972.367954218276 5.147653085610457
4.168975075349162 6608.729577589262 5.00131989777364
4.174202630302578 6143.909795838551 4.815865915058221
4.1794301852559945 5624.449890446979 4.612640032740902
4.184657740209411 5071.835563817631 4.383709571654087
4.189885295162827 4472.617172953433 4.110420942977929
4.195112850116243 3920.2463134638133 3.8427909660098467
4.200340405069659 3389.6378546023443 3.561897806919232
4.2055679600230755 2920.066103821461 3.3025101723109316
4.210795514976492 2526.1208458036485 3.0756351538298485
4.216023069929908 2175.1379652295236 2.8532743597526617
4.221250624883324 1866.510070728212 2.6411606982660567
4.22647817983674 1620.549407746044 2.4603613156144193
4.2317057347901565 1403.5513868624173 2.2858697609505363
4.236933289743573 1224.2330474274 2.1316455784952746
4.242160844696989 1080.1809550335747 2.00241462916205
4.247388399650405 956.7728374899924 1.8844957350984208
4.252615954603821 843.2368048137403 1.7672508083795422
4.257843509557238 757.561027532592 1.6733567015084418
4.263071064510654 676.2561947966789 1.579175967696851
4.26829861946407 605.0434702845182 1.4907562028951078
4.273526174417486 547.0560614867649 1.4157365219102864
4.278753729370902 498.2468563639911 1.3509553373659327
4.283981284324319 455.2613989717224 1.2953052008379544
4.289208839277735 419.25651311161954 1.2482743529965765
4.294436394231151 386.77590485102235 1.2046397711653274
4.299663949184567 360.5454508133267 1.1644327883925663
4.304891504137983 341.9398343705661 1.136197779622413
4.3101190590914 329.6991752475519 1.1196616651898745
4.315346614044816 313.2029669154891 1.095576789835452
4.320574168998232 298.34923235194015 1.072003925730143
4.325801723951648 286.34580401238446 1.05484408203286
4.331029278905064 274.08550123672995 1.034645599913076
4.336256833858481 267.4227584375065 1.0277766401721833
4.341484388811897 262.8423814064899 1.023527722104897
4.346711943765313 250.04114654705148 0.999374191312903
4.351939498718729 248.57934308510752 0.999319694839726
4.357167053672145 243.3130578499739 0.9929639113001549
4.362394608625562 244.66702882317045 1.0101568052835832
4.367622163578978 241.54707127421443 1.0082635849263557
4.372849718532394 234.37110584285503 0.9998246121831297
4.37807727348581 231.3335171588499 1.0055617681490787
4.383304828439226 228.47447351309734 1.011591292127184
4.388532383392643 224.038169611624 1.0098055661239247
4.393759938346059 217.61754322231423 1.0041002078201875
4.398987493299475 208.9640160856328 0.9846567486303571
4.404215048252891 205.27330968860062 0.9844254267085895
4.409442603206307 197.76121058660908 0.9767056012534984
4.414670158159724 191.45348497328163 0.971617087568811
4.41989771311314 185.73796421191474 0.9719179331509136
4.425125268066556 183.24543882466008 0.9816796206859286
4.430352823019972 182.32798926964173 0.9872947243506911
4.435580377973388 180.4572524413806 0.9843414223017214
4.440807932926805 179.05546979519198 0.9874622169311323
4.446035487880221 176.94446174006265 0.9803326202285978
4.451263042833637 174.30598448808183 0.9854800683600665
4.456490597787053 176.3454003567228 0.9976943977894243
4.4617181527404695 171.56075626221897 0.9936881685554769
4.466945707693886 167.65998525152534 0.985579590997275
4.472173262647302 165.5541614450803 0.9738644005767539
4.477400817600718 166.1683862623345 0.9752749251601658
4.482628372554134 165.3064070900983 0.9577994846546397
4.4878559275075505 169.9411769951915 0.9789239720667264
4.493083482460967 168.0962397948187 0.9748748113418368
4.498311037414383 166.34276129816902 0.9771316431957141
4.503538592367799 162.41049549322807 0.9709917749713961
4.508766147321215 153.46286954175804 0.945982677140643
4.5139937022746315 151.8511402088695 0.960391340630542
4.519221257228048 158.23379475458933 1.002137216228025
4.524448812181464 160.91487770955678 1.0162025546166826
4.52967636713488 159.08638347009858 1.020896551976632
4.534903922088296 161.43247954672648 1.023836045349934
4.5401314770417125 160.61452734608218 1.0142327121320684
4.545359031995129 163.82826806064062 1.0320296453545135
4.550586586948545 166.55052673128446 1.0328052722886314
4.555814141901961 164.51017101051366 1.0313300262791871
4.561041696855377 161.06189296393788 1.0242177867969606
4.5662692518087935 156.04015292865796 1.0019409568325697
4.57149680676221 153.01205183070752 0.9886821747697891
4.576724361715626 148.6351008856374 0.9694586020335023
4.581951916669042 147.39243374761202 0.9637711964833955
4.587179471622458 146.03685914245858 0.970434890911622
4.5924070265758745 150.15932703074665 1.0033255770189409
4.597634581529291 154.36354801662287 1.0140088176125204
4.602862136482707 152.72346143738912 0.9959756918291592
4.608089691436123 152.4540106774956 0.986537647540345
4.613317246389539 148.90860849011517 0.9710167597329136
4.6185448013429555 153.3756277177198 0.9891025015271961
4.623772356296372 151.4636747246273 0.9884649380894318
4.628999911249788 152.39200574809595 0.9888421959512118
4.634227466203204 149.74098708646886 0.9865621082959958
4.63945502115662 150.18663261417424 0.9960461801201352
4.6446825761100365 149.6408805110199 0.9920014974231739
4.649910131063453 150.64712056245014 0.9869229461079572
4.655137686016869 154.96136509753484 0.9973284441531075
4.660365240970285 157.4269450252146 1.0026308522860459
4.665592795923701 155.38092121386765 0.9973392565403917
4.6708203508771176 151.60219481818234 0.980595332082952
4.676047905830534 148.46426973080162 0.9803019611317255
4.68127546078395 142.4183010909681 0.9559179527190836
4.686503015737366 142.31461675526774 0.9592118148808494
4.691730570690782 145.1457590686821 0.9745053014833919
4.696958125644199 143.98818446590346 0.9637752171644013
4.702185680597615 149.7212811924774 0.9803684950841368
4.707413235551031 154.04520794293023 0.9869063510311045
4.712640790504447 153.69061174348613 0.9818208911114192
4.717868345457863 150.22781886661974 0.9660573898373416
4.72309590041128 144.44070146553142 0.9542726612029769
4.728323455364696 138.57502447997703 0.9473689669118364
4.733551010318112 146.1449796859681 0.9825565862623659
4.738778565271528 154.65248721389446 1.0202472629276733
4.744006120224944 156.77221170811416 1.008611488924984
4.749233675178361 155.72699754208796 0.9979865864684262
4.754461230131777 153.73592345659793 0.9814627889190165
4.759688785085193 151.07912945836688 0.9776348847953538
4.764916340038609 149.39435259062358 0.9896832064606208
4.770143894992025 145.0457196588537 0.9780995446059892
4.775371449945442 147.88262864037688 0.9766229389255919
4.780599004898858 144.23930649988657 0.94936231068302
4.785826559852274 145.10191343075542 0.9592123517908016
4.79105411480569 143.49537637950291 0.9685768621268281
4.796281669759106 146.4964926827903 0.9830713763728661
4.801509224712523 149.06033183258856 0.9854667636682097
4.806736779665939 149.85328914750696 0.9920372149447318
4.811964334619355 147.22755843817353 0.9771522534070324
4.817191889572771 142.50907331722257 0.9740241887056368
4.822419444526187 141.48686728806678 0.9736120257879829
4.827646999479604 142.14038309168507 0.9675052984455123
4.83287455443302 145.63060808082872 0.9780286746904484
4.838102109386436 149.65273601984882 0.9839878657181851
4.843329664339852 153.35447493610948 0.9946307816837524
4.848557219293268 149.39730516430626 0.9757752297194779
4.853784774246685 145.89414557137138 0.9640348397641815
4.859012329200101 143.68871471852202 0.9546648214498132
4.864239884153517 145.7132303873068 0.9561434021107384
4.869467439106933 145.38165354464493 0.9548161708090745
4.8746949940603495 145.30518392291003 0.956586114551684
4.879922549013766 145.75694831483324 0.954760931466223
4.885150103967182 142.71099077191315 0.9459732849697589
4.890377658920598 146.2537755672441 0.9656257728486749
4.895605213874014 145.74290717522393 0.956934954412014
4.9008327688274305 148.19135253485854 0.9594490590218259
4.906060323780847 152.14761486014388 0.9697887084489353
4.911287878734263 148.54991243587884 0.9470780544271116
4.916515433687679 141.8489612156704 0.9361290028595415
4.921742988641095 139.16202264079965 0.9268840217320612
4.9269705435945115 138.67969189526588 0.9245336569910656
4.932198098547928 140.1177912456533 0.9341468862432653
4.937425653501344 144.21390081655636 0.9398913959351808
4.94265320845476 140.68398193178294 0.932469092722106
4.947880763408176 143.32124824219403 0.9334113295872332
4.9531083183615925 145.9835057580737 0.9554979359158965
4.958335873315009 148.7060176152501 0.9814750994308475
4.963563428268425 153.29822964943673 0.9873394170838357
4.968790983221841 153.16719597414044 0.9790758003931346
4.974018538175257 151.64082005464792 0.9543881914993386
4.9792460931286735 153.6739872949415 0.9490604711058594
4.98447364808209 155.9880329781854 0.9485908050493802
4.989701203035506 156.19559773439948 0.9422383487285473
4.994928757988922 154.27080490638076 0.925254341012726
5.000156312942338 155.56633480078543 0.9188053151299039
5.0053838678957545 157.62614922605985 0.9131279487825781
5.010611422849171 162.62914163661253 0.9176563822316479
5.015838977802587 166.59082124640477 0.9242185435325377
5.021066532756003 166.91264471223303 0.9201907680644095
5.026294087709419 163.70676994713529 0.89923985030499
5.0315216426628355 157.83396886313707 0.8779946727214194
5.036749197616252 154.31603510243983 0.8773787068148556
5.041976752569668 149.12372409947798 0.8729746909939564
5.047204307523084 148.39761751919895 0.8878224322226153
5.0524318624765 148.23173133744203 0.8887096647467192
5.0576594174299165 149.19133462144364 0.8827970520768369
5.062886972383333 153.17329268309604 0.8851195024800764
5.068114527336749 157.02885516651233 0.8781514506946461
5.073342082290165 164.2037361425529 0.8843945409708496
5.078569637243581 168.4340271838922 0.88015618460795
5.0837971921969975 175.40584003144727 0.8727742564500643
5.089024747150414 182.85740059198943 0.8767264585179847
5.09425230210383 191.6605167856259 0.8841811523715216
5.099479857057246 200.98922129892355 0.8857657749915812
5.104707412010662 213.17773912660192 0.8935800413759866
5.109934966964079 231.55071468668567 0.9046661797114488
5.115162521917495 246.83945439350384 0.9143598093013591
5.120390076870911 269.0316769395121 0.9383145106686507
5.125617631824327 288.39740982254534 0.9580766541103345
5.130845186777743 306.3505446591044 0.9804377619114438
5.13607274173116 317.32294803289454 0.9942940162311026
5.141300296684576 316.1598853704047 0.998754578855112
5.146527851637992 302.94107899764606 0.9892425346254075
5.151755406591408 282.73523499149167 0.9700558812385132
5.156982961544824 258.93710657907525 0.94715797733376
5.162210516498241 240.22013229643872 0.9403411965247777
5.167438071451657 220.4878968713743 0.9330436062702561
5.172665626405073 202.1665669340605 0.9332712682203151
5.177893181358489 182.8437054787182 0.9101288959075525
5.183120736311905 169.18367768893137 0.8926000775258394
5.188348291265322 161.86044363426186 0.886228336359847
5.193575846218738 157.79204974531675 0.8857143128175372
5.198803401172154 154.80343762835076 0.8816373647347472
5.20403095612557 154.0842378898024 0.897679695791108
5.209258511078986 150.56711524185837 0.8942198362049627
5.214486066032403 147.23890529938393 0.89087960625749
5.219713620985819 144.0221789357714 0.8801998552018678
5.224941175939235 141.9741204844613 0.8650424312700736
5.230168730892651 141.17575632163843 0.8639603464537703
5.235396285846067 140.71721407824805 0.8552253914801541
5.240623840799484 142.68388852962192 0.8578428751595231
5.2458513957529 142.93650497865113 0.8582346092178309
5.251078950706316 146.7431260061458 0.8740721941162221
5.256306505659732 153.6781046061027 0.9006819994607355
5.261534060613148 154.75038766122591 0.9111460611385654
5.266761615566565 154.30400805673273 0.9125513784149005
5.271989170519981 147.60900784968337 0.889034212623746
5.277216725473397 143.2579538509279 0.8808723461393474
5.282444280426813 142.2238874592856 0.8794174462882819
5.2876718353802294 144.2169140100027 0.8901704074007777
5.292899390333646 146.1133117987062 0.8971230386558635
5.298126945287062 143.99239164339426 0.8895735348575164
5.303354500240478 146.81364870065426 0.8936911986885432
5.308582055193894 148.3963200958024 0.8900670599630711
5.3138096101473105 151.83553853394582 0.8971193590838036
5.319037165100727 153.72396425523013 0.8948425310245735
5.324264720054143 151.93891735469845 0.8911716021878935
5.329492275007559 150.24311295235307 0.8922435809618907
5.334719829960975 146.5227845737231 0.8912447538913938
5.3399473849143915 144.65574839366622 0.8995557760884336
5.345174939867808 141.67712518681444 0.8891934546139396
5.350402494821224 144.8180287173976 0.9019097458368506
5.35563004977464 147.68032811781097 0.9023577088724136
5.360857604728056 149.72484018145022 0.89224339779847
5.3660851596814725 150.8186548989404 0.8834075435162281
5.371312714634889 152.75523891960052 0.878967468119437
5.376540269588305 151.5618109962512 0.8654539836526189
5.381767824541721 154.1114282118638 0.8778006590819375
5.386995379495137 156.50233357805428 0.8925117334031776
5.3922229344485535 153.705412355125 0.8835340872438376
5.39745048940197 152.36617602786342 0.880807376202047
5.402678044355386 152.75531635545877 0.8645396288426427
5.407905599308802 153.93555141234742 0.8579218414145733
5.413133154262218 159.57640076589178 0.8618882086784466
5.4183607092156345 160.41529032449242 0.8462534173108097
5.423588264169051 161.67296321618343 0.8353942583504324
5.428815819122467 161.64779007985587 0.8156274224094267
5.434043374075883 162.2026060464735 0.8055845381510849
5.439270929029299 162.6262835540341 0.8020690877273088
5.4444984839827155 165.73072288969072 0.808485033924534
5.449726038936132 167.99728841028528 0.8193507938660115
5.454953593889548 174.82352800887995 0.8438208193830976
5.460181148842964 176.02067067150585 0.8546957903093143
5.46540870379638 171.7630348277596 0.8487228939007673
5.4706362587497965 164.52492366135482 0.8347313175932844
5.475863813703213 160.7617957007111 0.8231743844824223
5.481091368656629 160.20953674525364 0.8237776856605642
5.486318923610045 158.19412349977904 0.8213016317684527
5.491546478563461 159.36828485972993 0.8233665925357074
5.4967740335168775 159.9820684224885 0.819565315013485
5.502001588470294 160.02307130395795 0.8237722020890307
5.50722914342371 159.65740034129817 0.8260835745671445
5.512456698377126 160.4297873650491 0.8225307958179945
5.517684253330542 159.90723783161184 0.8245821259987673
5.522911808283959 162.1587086639118 0.8281156834533179
5.528139363237375 169.05643943165745 0.8399864067321486
5.533366918190791 172.49965557320837 0.8441139437062185
5.538594473144207 175.66647483656757 0.8456717715981347
5.543822028097623 176.680110762927 0.8338067760172909
5.54904958305104 179.3980128173226 0.8289544123962471
5.554277138004456 184.3247252371151 0.8291402476019746
5.559504692957872 187.8987748521751 0.8225346110228032
5.564732247911288 192.05387873492973 0.8237683020842989
5.569959802864704 194.26038100874067 0.8161918461557719
5.575187357818121 198.10318866688146 0.8166958291828585
5.580414912771537 208.23876156006267 0.8243655625143161
5.585642467724953 217.73223560866654 0.8390030843560273
5.590870022678369 228.1474223442339 0.8500080922626742
5.596097577631785 236.89445030682865 0.8604473655811898
5.601325132585202 242.7323846141626 0.863893412151614
5.606552687538618 252.56093020490195 0.8718352023452289
5.611780242492034 263.6940604670639 0.8822099231429779
5.61700779744545 275.7622103359748 0.8952429123915551
5.622235352398866 291.2676816110554 0.9139937306660822
5.627462907352283 305.14831435786334 0.9276595159059178
5.632690462305699 326.88367143341577 0.9559359311759711
5.637918017259115 350.8747525069317 0.9819441919538745
5.643145572212531 384.9380633186578 1.0216674673209045
5.648373127165947 426.73875249850954 1.0712936702625298
5.653600682119364 465.71846123332097 1.115119102345846
5.65882823707278 497.8388472262762 1.1500859345361483
5.664055792026196 521.7230515198457 1.1768572333029723
5.669283346979612 535.1799490889355 1.192008647859421
5.674510901933028 545.6444114179044 1.2015511017359133
5.679738456886445 549.2320809658054 1.2044316110545088
5.684966011839861 546.8758575859473 1.1992889605151311
5.690193566793277 545.0142156588607 1.1971891198838334
5.695421121746693 539.9928393515845 1.1932654802521476
5.700648676700109 534.355337260103 1.18669388337826
5.705876231653526 523.1502385250445 1.1738425788288502
5.711103786606942 507.8690208377699 1.1549886624851264
5.716331341560358 496.92554728617984 1.1423502249156434
5.721558896513774 485.874718985975 1.1299866696307943
5.7267864514671905 482.25917551645665 1.1257190753195812
5.732014006420607 478.3106314349545 1.121594924666327
5.737241561374023 469.545822056027 1.1103703788461246
5.742469116327439 464.2199035987016 1.1027177936038168
5.747696671280855 466.2436734938178 1.10469115614865
5.7529242262342715 471.0969040452123 1.111203468474004
5.758151781187688 475.40086420775225 1.1157110468656215
5.763379336141104 481.66669823913105 1.1225188893717561
5.76860689109452 488.5538732539311 1.129659543063415
5.773834446047936 500.93640352226544 1.1440997916567923
5.7790620010013525 503.86959061170273 1.1457911463245927
5.784289555954769 500.1316587255224 1.1410110441987142
5.789517110908185 491.5977015307937 1.1295274540669706
5.794744665861601 474.1774047497452 1.109020466751812
5.799972220815017 443.4299353680885 1.074959466486879
5.8051997757684335 407.8688099347457 1.0357185579451778
5.81042733072185 365.927622356418 0.9907439373062371
5.815654885675266 326.5377475830869 0.9513177372624408
5.820882440628682 288.73480070873063 0.9048525839021326
5.826109995582098 263.06295077431105 0.8771214441035224
5.8313375505355145 241.0655776810593 0.8503873237666996
5.836565105488931 222.2731415873322 0.8270051996271685
5.841792660442347 208.07766626314447 0.8109302945086456
5.847020215395763 198.57919312006138 0.8049839285233207
5.852247770349179 191.80697393302026 0.7980843922176154
5.8574753253025955 187.18125898048467 0.7937168114790808
5.862702880256012 181.34624439905917 0.7909419137230735
5.867930435209428 179.08422557905584 0.783848689455869
5.873157990162844 177.61105711790196 0.7842675791059627
5.87838554511626 178.15440226411556 0.7839846097161246
5.8836131000696765 176.15487430474832 0.780200813539342
5.888840655023093 174.37070253618361 0.7825074479321131
5.894068209976509 171.61224414425644 0.7771868396617119
5.899295764929925 170.6731218315955 0.7771000464591369
5.904523319883341 173.00801597300983 0.7855075481025697
5.9097508748367575 174.53105266484238 0.7897933301926455
5.914978429790174 176.90414797820583 0.7915206720196565
5.92020598474359 177.35914516763094 0.7908348624699626
5.925433539697006 179.96515874968628 0.7980469575766196
5.930661094650422 181.23881890168124 0.7969714501859309
5.9358886496038386 178.64891641394607 0.7887392843744973
5.941116204557255 181.5252259163209 0.7919039844582623
5.946343759510671 183.22400927844276 0.7917886067184258
5.951571314464087 185.76960772496196 0.8052253454244882
5.956798869417503 187.39894285028416 0.8034401540106545
5.96202642437092 188.9564790228201 0.8019415593314873
5.967253979324336 191.11017266054714 0.8036254579047768
5.972481534277752 198.89117528547058 0.8165353644314156
5.977709089231168 203.4825966327204 0.8229377212181038
5.982936644184584 209.23808604845485 0.83435183556297
5.988164199138001 216.96069315079112 0.8375447774833118
5.993391754091417 224.1466771322221 0.8427104466266001
5.998619309044833 232.0135328244342 0.8485265165982787
6.003846863998249 243.30018312835136 0.8583604360178031
6.009074418951665 261.26943659504906 0.8835393169605441
6.014301973905082 281.49552010633613 0.9130546251373998
6.019529528858498 307.7401233489745 0.9465524211468843
6.024757083811914 339.7701058325331 0.9886223355331778
6.02998463876533 370.19159629289277 1.0243010906372472
6.035212193718746 417.0105241158436 1.0832800631115909
6.040439748672163 467.59456930647923 1.146269225537504
6.045667303625579 529.3791176426793 1.2186392451455437
6.050894858578995 603.6240272798314 1.30132537809084
6.056122413532411 679.6161187112905 1.3822097973822451
6.061349968485827 759.5298005894651 1.4625910964240567
6.066577523439244 833.099187993597 1.533243257735064
6.07180507839266 901.5871532872617 1.5980833768229101
6.077032633346076 952.7622407939883 1.6437661759490971
6.082260188299492 986.9541816561032 1.6757975578549718
6.087487743252908 993.2029809440087 1.6811258197806704
6.092715298206325 974.5539743508152 1.665565709087625
6.097942853159741 944.6627125402965 1.6413009651055184
6.103170408113157 898.0658969136394 1.6049890052021762
6.108397963066573 834.6193281763103 1.5500492193888973
6.113625518019989 753.7184588125236 1.4744460789181921
6.118853072973406 674.9989906782957 1.394131275509401
6.124080627926822 599.8669553960065 1.3145375338056182
6.129308182880238 534.711183485184 1.2430997841810525
6.134535737833654 476.6069669182414 1.1799649939516736
6.1397632927870704 423.01259770295405 1.1183616112176828
6.144990847740487 381.48053106358736 1.069478201485121
6.150218402693903 346.41829507613204 1.032335736158574
6.155445957647319 316.7154194102231 0.9934929642154485
6.160673512600735 296.1228338878216 0.9694774719099106
6.1659010675541515 279.3070489440509 0.9523463545232999
6.171128622507568 265.37394131991374 0.9322258378341467
6.176356177460984 254.0237850754738 0.919100196294028
6.1815837324144 238.71329054700053 0.8973266779030339
6.186811287367816 227.8900946547242 0.8840451917710389
6.1920388423212325 225.68607966136847 0.8914094590668559
6.197266397274649 225.70316942338937 0.8974463143107904
6.202493952228065 224.1101281766135 0.8950493350682828
6.207721507181481 215.32742679285866 0.8701225606674854
6.212949062134897 211.655411950086 0.8634147022394277
6.2181766170883135 202.3798648199544 0.8459837120602887
6.22340417204173 197.01249533962772 0.8374830925270126
6.228631726995146 192.7873565925966 0.8247601175404241
6.233859281948562 190.59275484600576 0.8187624252241272
6.239086836901978 189.46763815313557 0.8192466177317512
6.2443143918553945 185.66605628466974 0.809106782949528
6.249541946808811 187.54942467721963 0.813264568965272
6.254769501762227 184.6938799033334 0.802009087637495
6.259997056715643 185.70259580559488 0.8045536455074953
6.265224611669059 184.76845344595466 0.8087503298679151
6.2704521666224755 179.71864835403403 0.8093290603815447
6.275679721575892 178.383545562146 0.8037550316970603
6.280907276529308 174.13128220489557 0.7899320290403917
6.286134831482724 173.18081216236834 0.7872044464889368
6.29136238643614 175.02467421310655 0.7885382078688146
6.2965899413895565 177.67027943707564 0.7986578293901282
6.301817496342973 182.37222678647686 0.8139444173973296
6.307045051296389 183.9940589054036 0.8142359532000879
6.312272606249805 184.18657042534198 0.809045189134414
6.317500161203221 182.03470026660304 0.8003005621942979
6.3227277161566375 180.12384917845532 0.7927281992064418
6.327955271110054 179.73833936947517 0.7908821512506888
6.33318282606347 181.3857812293378 0.7960815288971306
6.338410381016886 180.40062806429754 0.7967823435213083
6.343637935970302 178.15244776514666 0.7920767638386813
6.3488654909237185 176.31963113998307 0.7874393756466369
6.354093045877135 172.90104678090208 0.780695715877646
6.359320600830551 173.30861693730074 0.774164088481177
6.364548155783967 177.71444803169612 0.7855867385040674
6.369775710737383 181.76372139496743 0.7918189994754755
6.3750032656908 179.23800734030596 0.7846629710600299
6.380230820644216 177.2791478453823 0.7797336559005529
6.385458375597632 178.095062129712 0.7795255751504713
6.390685930551048 177.5513256704153 0.7798303602702739
6.395913485504464 182.85088225351413 0.7912800482695299
6.401141040457881 183.12923594775972 0.7969261764847274
6.406368595411297 182.57869939709212 0.800136669509508
6.411596150364713 184.0242695325685 0.8007904561420837
6.416823705318129 186.96837420899956 0.8078914324327738
6.422051260271545 186.93408296838797 0.8025334095873708
6.427278815224962 186.86065543113946 0.800259150161941
6.432506370178378 188.6237522386595 0.8005718844273252
6.437733925131794 186.40528297105408 0.7926007567496517
6.44296148008521 191.26624755261923 0.804460464320864
6.448189035038626 190.84935858302748 0.7982597940768853
6.453416589992043 189.9646319287701 0.7961173538994575
6.458644144945459 190.8365312823834 0.7936179510042551
6.463871699898875 190.8239604620403 0.7903845961017592
6.469099254852291 193.85523267296372 0.7997371358640488
6.474326809805707 193.4940297070402 0.7956148946869865
6.479554364759124 193.5844648410968 0.7932226060247538
6.48478191971254 192.13706731344547 0.785612458607329
6.490009474665956 192.06957656360203 0.781008126605579
6.495237029619372 191.00181595047437 0.7791751208222342
6.500464584572788 196.20712747775417 0.784407325264941
6.505692139526205 200.21193453438994 0.788164635109942
6.510919694479621 205.58919073938722 0.7961994551443532
6.516147249433037 207.1378321927839 0.7959965492374469
6.521374804386453 207.30438263468628 0.7941895668584239
6.526602359339869 208.19234067858153 0.7910353658860211
6.531829914293286 213.85282212296428 0.793269021364641
6.537057469246702 219.48388980568785 0.7963488055123062
6.542285024200118 227.06725199949503 0.8022635354810788
6.547512579153534 236.52463604029188 0.8111841851155147
6.55274013410695 244.0554755014309 0.8188578920979392
6.557967689060367 252.6874363462786 0.8261852180840696
6.563195244013783 259.50094211019876 0.8296825931110766
6.568422798967199 268.67653841069716 0.8393082479330104
6.573650353920615 278.2300955375769 0.8497149859003826
6.5788779088740315 284.3997567556069 0.8572480993497609
6.584105463827448 283.21247417482107 0.8535791388292987
6.589333018780864 279.40558813089274 0.8481699547794952
6.59456057373428 278.02942312394384 0.8466074302384426
6.599788128687696 274.6009191077643 0.8440203766940448
6.6050156836411125 269.35464408486996 0.836595452899307
6.610243238594529 259.8113125770472 0.8282780499379584
6.615470793547945 250.60540392283002 0.818246296446967
6.620698348501361 242.78953179599026 0.8075569841948392
6.625925903454777 236.26022364323816 0.7980835533185612
6.6311534584081935 231.65035049153596 0.7915850422193296
6.63638101336161 230.83680630476127 0.7964794511262201
6.641608568315026 229.48249673167734 0.7965501943301576
6.646836123268442 226.5129734128442 0.7958990262699154
6.652063678221858 221.50627137580057 0.7882474993323575
6.6572912331752745 215.77734193268893 0.7810305321663468
6.662518788128691 215.01757639575536 0.7834883440943842
6.667746343082107 212.67374756829554 0.782438461556319
6.672973898035523 211.56945161126094 0.7824103400758103
6.678201452988939 205.91962084943992 0.7740696767080357
6.6834290079423555 202.0371280880437 0.7676784775385557
6.688656562895772 207.5900373473977 0.7766543487416248
6.693884117849188 207.52863297341992 0.7730208409704162
6.699111672802604 206.23414747194786 0.7673847959540522
6.70433922775602 204.13301133676742 0.7675547683019613
6.7095667827094365 202.9481198915274 0.7666027042082088
6.714794337662853 206.52990331648667 0.7746720396193959
6.720021892616269 209.3275129913385 0.7784817714259706
6.725249447569685 207.0139858933275 0.7687048095828579
6.730477002523101 207.3841922513039 0.7668732911601206
6.7357045574765175 207.40092601195522 0.7647972722994982
6.740932112429934 206.0946367472744 0.7623992675321521
6.74615966738335 206.3629469568262 0.7626174532368772
6.751387222336766 207.48957330364195 0.7649270685487535
6.756614777290182 209.43915367803942 0.7683006203222239
6.7618423322435985 211.70476953533972 0.7705402524687639
6.767069887197015 212.1403041058707 0.7690769157861008
6.772297442150431 212.6238197955213 0.766989622096946
6.777524997103847 213.05998771984198 0.7674161216963802
6.782752552057263 214.04543277490305 0.7662245603373196
6.7879801070106796 219.49678082146363 0.7776137112448935
6.793207661964096 218.5085000998275 0.7746256079435866
6.798435216917512 217.38741490122618 0.7732687137958243
6.803662771870928 222.92670669997997 0.7872279506085191
6.808890326824344 224.78557464507531 0.7884462703447846
6.814117881777761 227.6974316482801 0.7888506142963458
6.819345436731177 225.2013152749692 0.778662102852066
6.824572991684593 220.7473522486067 0.7663464886573004
6.829800546638009 220.94374126740402 0.764002121510307
6.835028101591425 221.23969872895236 0.7633387935157596
6.840255656544842 227.16539806586738 0.7727307286273382
6.845483211498258 230.8362862585225 0.7788857138674155
6.850710766451674 234.59623383329233 0.7884404961907852
6.85593832140509 237.86937358162456 0.7924694270703698
6.861165876358506 238.72514925586603 0.7916184144017024
6.866393431311923 242.14747644532756 0.7942394287979023
6.871620986265339 246.7685966480096 0.7973426465536788
6.876848541218755 248.03467511152488 0.7956121545916149
6.882076096172171 246.70694900534085 0.7903094563584651
6.887303651125587 246.20534154123158 0.7853326200134367
6.892531206079004 247.1333365277116 0.7827655132988275
6.89775876103242 251.96226458851808 0.7902341346826275
6.902986315985836 257.16071043863684 0.7974648216523429
6.908213870939252 261.18901266340674 0.8018364301644189
6.913441425892668 263.6583939830455 0.8030689020994068
6.918668980846085 268.15385297590825 0.8055700368013241
6.923896535799501 273.4804981806536 0.8096678243847331
6.929124090752917 282.8504763281708 0.8190220574910794
6.934351645706333 287.8796556441025 0.8240326934979391
6.939579200659749 297.74832148770264 0.8370115007806491
6.944806755613166 304.990332938987 0.8451287912509113
6.950034310566582 311.54025196063367 0.8511089596310674
6.955261865519998 317.4794875872137 0.8547027712482976
6.960489420473414 324.8632185052189 0.8618351218121816
6.96571697542683 336.03042489724515 0.8757709797346533
6.970944530380247 349.77432972161006 0.8908671496839784
6.976172085333663 365.5427377885149 0.9075238033152823
6.981399640287079 388.46691236588583 0.9328308870293393
6.986627195240495 414.22502843359877 0.9599624792467363
6.9918547501939114 451.0143526082319 0.9997169863454072
6.997082305147328 502.59983428359465 1.053579622453427
7.002309860100744 568.9110000863258 1.1193305004377385
7.00753741505416 670.9790342133831 1.2142008050926192
7.012764970007576 802.6343707163538 1.326278363389782
7.0179925249609925 965.2108835455581 1.4516670983370794
7.023220079914409 1129.9485936043552 1.5692314028198857
7.028447634867825 1270.8879316141972 1.6609088123516242
7.033675189821241 1366.0182370382722 1.7196785164493165
7.038902744774657 1407.0858937735218 1.7434266591370209
7.0441302997280735 1378.0086642737444 1.7248333319209563
7.04935785468149 1301.9927658803251 1.6765380331828392
7.054585409634906 1195.9848218672316 1.6045571814488333
7.059812964588322 1072.7371010804752 1.5195184267698147
7.065040519541738 965.1095579901382 1.4419687786492512
7.0702680744951545 866.7929428274971 1.366989525913563
7.075495629448571 785.4341343274621 1.3001232036990187
7.080723184401987 721.5110372452355 1.24518303120649
7.085950739355403 673.4551505950038 1.2039097202949298
7.091178294308819 644.4461045311463 1.1782385704111618
7.0964058492622355 625.3815484110438 1.1597208657088762
7.101633404215652 612.5440238416927 1.1473541415497557
7.106860959169068 603.8910457078124 1.1403718529668283
7.112088514122484 592.8267393828996 1.132164393088666
7.1173160690759 584.2725986157506 1.1240995236599758
7.1225436240293165 574.841071563346 1.1132943398128357
7.127771178982733 570.6378206274821 1.1077080839083517
7.132998733936149 564.2546215218835 1.1013623553418461
7.138226288889565 554.9092851785688 1.0920625760598086
7.143453843842981 546.0397851440538 1.0839935976364814
7.1486813987963975 537.5175562149759 1.075597177203349
7.153908953749814 532.7240321816331 1.0703709504563534
7.15913650870323 527.5524994354457 1.0650029124701883
7.164364063656646 522.5626630867566 1.0599511065908576
7.169591618610062 514.7730664223636 1.049340868491326
7.1748191735634785 510.53967955744065 1.0435880860535658
7.180046728516895 515.7626069126184 1.0475264775041573
7.185274283470311 529.9278813718172 1.0620405973822913
7.190501838423727 558.3735518453459 1.0895237829753217
7.195729393377143 596.6897444088909 1.1260623944766222
7.2009569483305595 663.359054724938 1.1885288813136758
7.206184503283976 749.1756942461082 1.2620506017526412
7.211412058237392 846.5148603138398 1.338500957449456
7.216639613190808 939.3256860494777 1.4065257120469217
7.221867168144224 1025.7872703816722 1.468364497421232
7.227094723097641 1095.2598474534686 1.5170279353378668
7.232322278051057 1151.5057421042643 1.5560778690810708
7.237549833004473 1185.090080252335 1.57718627285666
7.242777387957889 1172.5111354939297 1.5655897669516694
7.248004942911305 1123.93857288087 1.531949125782061
7.253232497864722 1037.5181275863179 1.4708320921188425
7.258460052818138 920.0251411044853 1.3875426873439458
7.263687607771554 796.8218126310248 1.2910123878913524
7.26891516272497 677.7300938224183 1.1907326635084543
7.274142717678386 576.8625773265277 1.0989402309918868
7.279370272631803 498.18024020710163 1.0228171567658173
7.284597827585219 434.2815681611364 0.9584604155228121
7.289825382538635 389.2959296796644 0.9100349912727939
7.295052937492051 362.38004809755665 0.8817765490714432
7.300280492445467 341.76670542149134 0.8607331078891489
7.305508047398884 327.72319058406873 0.8457980197148891
7.3107356023523 318.4497352313481 0.8341769958478372
7.315963157305716 311.60025243309263 0.8245786208099546
7.321190712259132 307.820179742128 0.8194322613844818
7.326418267212548 305.2707324340654 0.81771742398644
7.331645822165965 302.1683558883353 0.815808935829616
7.336873377119381 300.6497585139056 0.814504878563449
7.342100932072797 299.52007389970936 0.8108951610287292
7.347328487026213 298.84205049043277 0.808878241660857
7.352556041979629 297.385011273268 0.8079540455967141
7.357783596933046 295.1306771074809 0.806199608959779
7.363011151886462 292.77113256131173 0.8047658709579819
7.368238706839878 293.1298629894933 0.8065244498594409
7.373466261793294 296.81482847991896 0.809184401393362
7.37869381674671 294.5244300983307 0.8048240425352321
7.383921371700127 292.380010848784 0.802423093105695
7.389148926653543 289.36334265300655 0.79920624930219
7.394376481606959 286.4446182482386 0.794333974047118
7.399604036560375 288.9834846938734 0.7990616809448812
7.4048315915137914 290.7756337121955 0.8006206526113568
7.410059146467208 291.46981073739744 0.7999468463469827
7.415286701420624 291.70692857097373 0.7998169676550398
7.42051425637404 289.49413438950467 0.79558520365474
7.425741811327456 288.52094538623976 0.7924590437028398
7.4309693662808725 296.8644468731827 0.8052302237242318
7.436196921234289 298.74603171944244 0.8077418464370298
7.441424476187705 299.3019504241741 0.807885139649583
7.446652031141121 298.1491112088113 0.804074915827945
7.451879586094537 298.2414503712544 0.8054415527035916
7.4571071410479535 308.3581693310601 0.8160826969974155
7.46233469600137 315.49435145347354 0.826370524005218
7.467562250954786 319.31875357176074 0.8311195067931227
7.472789805908202 320.30757862166104 0.8291555932285329
7.478017360861618 320.7175686883115 0.8278980388064271
7.4832449158150345 323.9918554905295 0.8280410329865682
7.488472470768451 325.99375189146645 0.8290782140693087
7.493700025721867 328.62710893521256 0.8331133042471297
7.498927580675283 334.5024540966263 0.8415666920041037
7.504155135628699 341.97330847403487 0.8487179019351874
7.5093826905821155 349.58824307879854 0.8555481931204789
7.514610245535532 353.82661306612204 0.8584590568423323
7.519837800488948 357.22945621685176 0.8593785691110499
7.525065355442364 359.7704107528653 0.8607040289480195
7.53029291039578 365.27439013419723 0.8667665350791238
7.5355204653491965 373.55382856544156 0.8780340472771324
7.540748020302613 380.23862536289795 0.88676026671252
7.545975575256029 380.6888022002759 0.8866952973218732
7.551203130209445 382.6394968754547 0.8887066040231945
7.556430685162861 383.8506591409953 0.8890484584965406
7.5616582401162775 383.82172857324855 0.886996971727417
7.566885795069694 378.25304039735755 0.880436091727061
7.57211335002311 375.74388524448506 0.877883326368475
7.577340904976526 373.8572194044346 0.8755960110579978
7.582568459929942 370.0095264675651 0.8711296163762543
7.5877960148833585 369.92061252900135 0.8709917761233821
7.593023569836775 364.21866578206203 0.8645910555650224
7.598251124790191 364.1609248570136 0.8642111123648719
7.603478679743607 366.05624475230877 0.8661685194623936
7.608706234697023 366.6015085798912 0.8662531976820093
7.6139337896504395 364.17740255110664 0.863105393512024
7.619161344603856 363.79718497983714 0.8626610755270655
7.624388899557272 363.6753339180088 0.8624171169967342
7.629616454510688 363.1559412435712 0.8615593450242084
7.634844009464104 366.0045721834632 0.8638533351558838
7.6400715644175206 371.57884817902664 0.8706525687819728
7.645299119370937 380.75566247799264 0.8803063229006376
7.650526674324353 390.04530644340724 0.8894099387196922
7.655754229277769 395.2422352888783 0.8930474950684117
7.660981784231185 398.9059864703752 0.8957432692951934
7.666209339184602 406.52365829502855 0.9027021041891615
7.671436894138018 419.20764077085124 0.916361383582111
7.676664449091434 436.9007641640217 0.9339355891567985
7.68189200404485 453.7200305083569 0.9500650815300855
7.687119558998266 473.21701065404983 0.968403061412251
7.692347113951683 490.3366518290249 0.9845318185330431
7.697574668905099 505.55299663245694 0.9984116105945647
7.702802223858515 522.2138106065566 1.0137591384601274
7.708029778811931 536.5701905954235 1.0266477708096902
7.713257333765347 548.2490970647506 1.0361058646720893
7.718484888718764 550.7014779970908 1.0379929644738648
7.72371244367218 551.9561767489162 1.0391928655449962
7.728939998625596 549.6479593038007 1.0364884946976185
7.734167553579012 546.7019431107924 1.0334750443619856
7.739395108532428 547.6937830158145 1.0347071070521934
7.744622663485845 544.3151254174693 1.0305277375261386
7.749850218439261 545.3126075629091 1.0317125182873625
7.755077773392677 539.2775343138434 1.0264110877827248
7.760305328346093 531.4482497574413 1.020803134596353
7.765532883299509 520.5957165284353 1.01032252783901
7.770760438252926 508.60148551071336 0.9974963220178625
7.775987993206342 501.77928015196574 0.9889337540519292
7.781215548159758 492.94566130000135 0.9792784461660257
7.786443103113174 477.0979672909578 0.9636170733837377
7.79167065806659 465.99224659902563 0.9532906996393805
7.796898213020007 453.7942837865775 0.94049903649513
7.802125767973423 448.66949888345465 0.9350029931611803
7.807353322926839 443.6956207192145 0.9289440075190775
7.812580877880255 440.6594190159916 0.9255112994754493
7.817808432833671 439.2852140051619 0.9245652935568976
7.823035987787088 440.92695204671094 0.9267004463626667
7.828263542740504 442.2779319055624 0.92772434742493
7.83349109769392 444.58682289833285 0.9292641988778797
7.838718652647336 448.76916050181177 0.933498766332502
7.8439462076007525 451.9801645501205 0.9370243155417526
7.849173762554169 458.50265101603304 0.9436593911378314
7.854401317507585 466.97018414147243 0.951076579639786
7.859628872461001 476.9950076649427 0.9610123260349714
7.864856427414417 485.7500665822571 0.9671952914447299
7.8700839823678335 494.3683777535376 0.976818480146516
7.87531153732125 504.14615720216455 0.9866008506475584
7.880539092274666 517.4563383811806 0.998742617945459
7.885766647228082 531.0491448173926 1.0102130735024932
7.890994202181498 542.0357252744451 1.0180765489402142
7.8962217571349145 557.3620169540424 1.0314317675246276
7.901449312088331 571.7143020009462 1.0444211759319082
7.906676867041747 584.8246634096216 1.0568049072607362
7.911904421995163 596.2983433253434 1.0677478568607248
7.917131976948579 607.7631036014765 1.0768790121994105
7.9223595319019955 623.4853095125152 1.0894741535225199
7.927587086855412 637.5017788534228 1.0996309645437612
7.932814641808828 650.5257863583588 1.1103664318776576
7.938042196762244 661.1381464464483 1.1195451630514062
7.94326975171566 668.8149006411192 1.1263645827384856
7.9484973066690765 674.3912208082164 1.1297760727575177
7.953724861622493 676.2600448677855 1.1294671624701915
7.958952416575909 679.7220576454846 1.131148314988409
7.964179971529325 686.6827717599604 1.137015423830366
7.969407526482741 687.5337661166468 1.137784149816445
7.9746350814361575 685.8925265568646 1.1364385044872627
7.979862636389574 678.1557432092557 1.1304566821007258
7.98509019134299 666.4287291941471 1.119685234050223
7.990317746296406 654.1436954318474 1.1090833059731038
7.995545301249822 644.392638987681 1.1006018169086986
8.000772856203238 631.3701995378367 1.0880016260189431
8.006000411156654 620.4493984726078 1.0784572070370528
8.01122796611007 606.8509568655953 1.066691343664785
8.016455521063486 591.0929770746033 1.0526795544573446
8.021683076016902 576.7927834702972 1.0401631265493863
8.026910630970319 560.6704097929924 1.02465560158456
8.032138185923735 552.6296128715383 1.017334423170417
8.037365740877151 545.4742974922453 1.010447779702392
8.042593295830567 539.1532760897231 1.0041079385119935
8.047820850783983 532.8718271468824 0.9991425793715443
8.0530484057374 525.3894520954735 0.9909882454556134
8.058275960690816 521.2793235472693 0.9860482550997357
8.063503515644232 516.218661776497 0.9800448692558202
8.068731070597648 515.5826199479012 0.9796730497303113
8.073958625551064 515.0513221513401 0.9798136273627359
8.07918618050448 511.5335064905594 0.9756870859672818
8.084413735457897 509.76228282977127 0.9736536215645647
8.089641290411313 513.1693195608029 0.9769138692923452
8.09486884536473 513.7849289571506 0.9779702202242498
8.100096400318145 514.2975333827175 0.9787865439008495
8.105323955271562 511.5064441297453 0.9755586756760298
8.110551510224978 513.1247111995209 0.9769533045443575
8.115779065178394 514.5744808738373 0.9770776490409604
8.12100662013181 523.5826241476607 0.9844705355868978
8.126234175085226 533.1991281250533 0.9929912240189209
8.131461730038643 537.8602816769913 0.9973703004967301
8.136689284992059 552.3631738989573 1.0102527421445207
8.141916839945475 566.197907305697 1.0222871675329646
8.147144394898891 586.302657660109 1.0398603499371644
8.152371949852308 611.0211132357981 1.060356751427731
8.157599504805724 635.4447745386587 1.0809639866996805
8.16282705975914 663.842911271294 1.1039514439908766
8.168054614712556 690.0871262537955 1.1245519838706228
8.173282169665972 713.9496642106443 1.1425728267064488
8.178509724619389 723.3269061667798 1.1494980039670073
8.183737279572805 730.7710119591395 1.1557190855737638
8.188964834526221 727.8572644038388 1.152506349393295
8.194192389479637 723.3569299175138 1.1476292632048362
8.199419944433053 713.5273932680632 1.1394936484796698
8.20464749938647 698.2641274302534 1.1270242188466255
8.209875054339886 688.5970409028287 1.1196778562900576
8.215102609293302 680.6362274979516 1.1130274753279983
8.220330164246718 675.5498946532913 1.1080289556189753
8.225557719200134 671.1525094793932 1.103984220784408
8.23078527415355 663.3814335383852 1.0966684510024802
8.236012829106967 656.3890622370479 1.0906230445014642
8.241240384060383 651.743101366214 1.0855022373358236
8.2464679390138 648.9841111769929 1.0832210377643126
8.251695493967215 651.2221260910029 1.0848749313441395
8.256923048920632 654.422430089878 1.0873952940693843
8.262150603874048 652.2939779675665 1.0863396700692818
8.267378158827464 647.184778715297 1.082305780394536
8.27260571378088 640.3621367286378 1.0749586144096686
8.277833268734296 635.443463462596 1.0696697659510328
8.283060823687713 629.4676066692858 1.0635928783847421
8.288288378641129 626.818958787145 1.0613897148382279
8.293515933594545 624.0111207421312 1.0583638585299049
8.298743488547961 624.6853635699451 1.058462378739902
8.303971043501377 628.5521842778726 1.0624740921449156
8.309198598454794 627.5365339933223 1.0607090744134202
8.31442615340821 628.3754086349729 1.0608701548463075
8.319653708361626 636.1353088519874 1.0676775546061645
8.324881263315042 637.822912756068 1.069285789174359
8.330108818268458 646.0558136130031 1.0757931346716458
8.335336373221875 650.7486891125116 1.078413947126578
8.34056392817529 661.3289611858914 1.086123217681032
8.345791483128707 669.151340208498 1.09224123932335
8.351019038082123 672.9995146225607 1.0950023281498342
8.35624659303554 671.0059443748318 1.0931595113127586
8.361474147988956 669.3867801583399 1.0911869240143262
8.366701702942372 670.4713307431238 1.0916447889573555
8.371929257895788 676.6399339776419 1.0960289797340654
8.377156812849204 682.4395529441167 1.1010033920756848
8.38238436780262 686.7224907848392 1.1048052450578532
8.387611922756037 681.0524263382522 1.100226279249779
8.392839477709453 670.3394333066909 1.0902047035289764
8.398067032662869 655.689776417357 1.0777460997660266
8.403294587616285 640.9350877617803 1.0651806347107347
8.408522142569701 629.6625086185974 1.0560494195320604
8.413749697523118 619.7202598989262 1.0482381123243505
8.418977252476534 610.079531055085 1.0404368560048014
8.42420480742995 595.1672368623409 1.0276129770066753
8.429432362383366 581.6897403362128 1.0161674092607749
8.434659917336782 569.1877300269224 1.0055841644935017
8.439887472290199 564.2760267768931 1.0004968759166282
8.445115027243615 559.1994120410245 0.9954687433933528
8.450342582197031 551.3197247278425 0.9889139629023981
8.455570137150447 545.5619068854918 0.98393951189113
8.460797692103863 535.7540527864909 0.9750155703645463
8.46602524705728 529.7743471698251 0.9684627045196145
8.471252802010696 522.9428801499851 0.9617153009928415
8.476480356964112 521.1040515462473 0.9600675824293988
8.481707911917528 521.4254560405591 0.9598294073292009
8.486935466870944 518.5065924814106 0.956453024500462
8.49216302182436 522.0041164807257 0.9589176474741161
8.497390576777777 522.6105142333163 0.9594317925940438
8.502618131731193 520.8174927438838 0.9574164427385421
8.50784568668461 518.5948724361019 0.9548028681944721
8.513073241638025 519.2760106281864 0.9551560222753303
8.518300796591442 519.3369371582386 0.9546849393921613
8.523528351544858 521.1611966741285 0.9566839722687545
8.528755906498274 517.3639375322462 0.952584165830632
8.53398346145169 511.49598485689455 0.9462686663064039
8.539211016405106 506.98389283683724 0.9417585040502716
8.544438571358523 507.17204130786644 0.9423568223761878
8.549666126311939 508.20034739597685 0.9436003546011862
8.554893681265355 510.1062388219181 0.9453751208981097
8.560121236218771 506.8983581622036 0.9408477350800014
8.565348791172188 504.91157405691985 0.9388622925643026
8.570576346125604 502.22483173699914 0.9355191369318167
8.57580390107902 501.14431178841227 0.9331624121126544
8.581031456032436 503.40985388599387 0.9347176760073441
8.586259010985852 507.4077961650937 0.9389041498719936
8.591486565939269 509.3538030605152 0.9415624143802382
8.596714120892685 514.3973093642281 0.9464792129017159
8.601941675846101 513.7864174820747 0.9455723613393172
8.607169230799517 514.136615336427 0.9453990838791919
8.612396785752933 518.4737775355989 0.9493225896487867
8.61762434070635 517.1671108243785 0.9477580047356297
8.622851895659766 522.9477140879773 0.9523395741740487
8.628079450613182 525.2973724432371 0.9536854266327255
8.633307005566598 528.252245215118 0.9551272578592495
8.638534560520014 534.3188957604373 0.9605694816710082
8.64376211547343 537.4486903748732 0.9634809355126449
8.648989670426847 539.9910089820793 0.9648395926537343
8.654217225380263 548.1608117139407 0.9729043313472912
8.65944478033368 554.165360103033 0.9781852029760905
8.664672335287095 558.2402642413315 0.9806141005366688
8.669899890240512 564.8406187210057 0.9843147951271232
8.675127445193928 573.8066360156789 0.9916376971660416
8.680355000147344 582.291430927304 0.9982238397335229
8.68558255510076 592.2773925066466 1.0063388498057935
8.690810110054176 598.8028573467859 1.0121003743760162
8.696037665007593 613.456831706667 1.0231769529927481
8.701265219961009 628.1193503997766 1.034168300088401
8.706492774914425 645.8371694360908 1.0471946202546882
8.711720329867841 656.3203018242107 1.055080542613438
8.716947884821257 663.9848524785873 1.0601289126100293
8.722175439774674 669.4133027117772 1.0639665709834594
8.72740299472809 674.9884111763652 1.0685501870445515
8.732630549681506 674.9424334774856 1.0688047995351766
8.737858104634922 671.6037263602167 1.067121677965586
8.743085659588338 669.4676326965039 1.0670852391551868
8.748313214541755 662.2538090544056 1.0627068178169974
8.75354076949517 656.159788835662 1.0575060233750633
8.758768324448587 648.2252346490599 1.049823041327896
8.763995879402003 637.5244876635344 1.0400297816454656
8.76922343435542 622.9947433885435 1.0274835202115815
8.774450989308836 611.9848512257227 1.0185738015695034
8.779678544262252 599.123419060559 1.0064922540681087
8.784906099215668 590.7323875873251 0.997841846195289
8.790133654169084 588.1450967296048 0.995156369178428
8.7953612091225 586.8374454849383 0.9945919581942342
8.800588764075917 583.441501683988 0.9923346057884861
8.805816319029333 584.1259087527175 0.9930013802615314
8.811043873982749 582.0741350509289 0.9910613252781727
8.816271428936165 581.2337011098367 0.9906764969663189
8.821498983889581 579.5212782191176 0.9895597877112741
8.826726538842998 576.7509887288821 0.9877097551096559
8.831954093796414 569.590737197381 0.9797260912306727
8.83718164874983 563.2387757067197 0.9724032273459114
8.842409203703246 559.8847089992413 0.9688513462413656
8.847636758656662 558.5414486397253 0.9684338157477281
8.852864313610079 558.9429705082099 0.9687768338208717
8.858091868563495 563.8001512810741 0.9714364513533014
8.863319423516911 563.7250343859176 0.969422367436171
8.868546978470327 565.973266459024 0.9709130794957594
8.873774533423743 566.5091314896142 0.9713835897054023
8.87900208837716 564.8754617716017 0.9705948192467578
8.884229643330576 564.4798231269808 0.9699039113912844
8.889457198283992 568.7472194127806 0.9741610741468607
8.894684753237408 568.4819617075607 0.9744914013459876
8.899912308190824 572.1097367419505 0.9781980108526361
8.90513986314424 570.2572178435591 0.9748584559087902
8.910367418097657 571.1468479415468 0.9737222102002141
8.915594973051073 577.387465363217 0.9775311710097923
8.92082252800449 583.1013652884698 0.9816708918673384
8.926050082957905 586.2446873008204 0.9859455714934204
8.931277637911322 589.6987211040988 0.9885308448663293
8.936505192864738 591.7096809222858 0.9896310786817604
8.941732747818154 596.4962403068947 0.9930170283685394
8.94696030277157 597.5159045844341 0.9933602955218857
8.952187857724986 598.7904642919094 0.9942920561798573
8.957415412678403 598.8068071556261 0.9934330664754901
8.962642967631819 603.1308008033208 0.9967745853843067
8.967870522585235 613.043439175571 1.0056793921937615
8.973098077538651 615.6257301672928 1.0080707071433366
8.978325632492067 620.7451995099029 1.0118952182991918
8.983553187445484 624.1124548466281 1.0134080786006088
8.9887807423989 629.4372904188351 1.015975614752591
8.994008297352316 636.8414405995803 1.021313306729428
8.999235852305732 643.1927911555177 1.025769961596279
9.004463407259149 650.3747155617127 1.031331897301887
9.009690962212565 661.53541370393 1.0402261844490932
9.014918517165981 670.1098513476633 1.0471665660418512
9.020146072119397 678.226148535153 1.0533094598354515
9.025373627072813 690.2414221566078 1.0612100968792109
9.03060118202623 701.36047135731 1.0682704975006108
9.035828736979646 720.457606498477 1.0826169346784749
9.041056291933062 740.0946611221462 1.0972776581521182
9.046283846886478 762.167057972256 1.11457415886638
9.051511401839894 775.6590309112647 1.1238770174891888
9.05673895679331 789.3042294576487 1.1332245840918553
9.061966511746727 806.0400606549695 1.1434646761424343
9.067194066700143 826.368084408363 1.1573647554037314
9.07242162165356 849.4136859258402 1.1721662029901263
9.077649176606975 870.5517772211983 1.1867631836010346
9.082876731560392 887.1454315951253 1.1979308060180955
9.088104286513808 898.4609945191368 1.2050511442737943
9.093331841467224 906.9054805953336 1.2089977244639143
9.09855939642064 908.0200824246433 1.2092556916695751
9.103786951374056 906.6664847271941 1.2083195027704547
9.109014506327473 893.5384241284205 1.1986265666950058
9.114242061280889 879.4468653771717 1.1893387057926719
9.119469616234305 864.9299441550269 1.1787973853620097
9.124697171187721 852.5881711068292 1.1701474427595737
9.129924726141137 841.8047238286252 1.1624980054553362
9.135152281094554 831.9342636294515 1.1560563605876966
9.14037983604797 824.4465110989347 1.1512290883318543
9.145607391001386 823.6700429910032 1.1506488710112253
9.150834945954802 826.7560655643845 1.1527854074628485
9.156062500908218 835.1322093057003 1.1589385591500343
9.161290055861635 842.5249892873527 1.1728189297200264
9.16651761081505 847.9578428702773 1.1828210075458132
9.171745165768467 851.9286330951977 1.1902519260311584
9.176972720721883 849.5149429339118 1.191333445193494
9.1822002756753 848.1589699806764 1.193525164151759
9.187427830628716 847.6358577587337 1.1960416446679247
9.192655385582132 843.8880004479787 1.1957321705594621
9.197882940535548 839.6693316775898 1.1945280263759535
9.203110495488964 832.3061322004193 1.191217906169143
9.20833805044238 821.8907235431311 1.1862705426959002
9.213565605395797 814.6765037138434 1.1831234675314224
9.218793160349213 802.7848660993527 1.1766130492301679
9.224020715302629 796.2989170941719 1.173962703627755
9.229248270256045 791.2230096457171 1.1713089630910944
9.234475825209461 783.0025455182198 1.1667398844953267
9.239703380162878 770.6408109266886 1.1581328560441346
9.244930935116294 765.7291382196598 1.1552559405206648
9.25015849006971 759.0659192195617 1.1516128184262093
9.255386045023126 752.2365860559574 1.1477180951020567
9.260613599976542 749.0705186874851 1.1458684909480306
9.265841154929959 747.7140891562765 1.1481465719338437
9.271068709883375 750.7540044920875 1.1524589862523424
9.276296264836791 757.628811015192 1.1590294975559068
9.281523819790207 767.894314666772 1.1687218765741856
9.286751374743623 772.1901087875428 1.1720288787605708
9.29197892969704 779.8773778887291 1.1796313552161979
9.297206484650456 786.9386645638499 1.184472282323321
9.302434039603872 791.2048339193357 1.1884786941265708
9.307661594557288 801.9989180944266 1.197986838892704
9.312889149510704 807.3788315111755 1.2047006411615355
9.31811670446412 807.4731544715548 1.2053819726438102
9.323344259417537 805.4139461560342 1.2054306135360924
9.328571814370953 790.5792492616625 1.1926759262945896
9.33379936932437 773.9590728015265 1.1800402763544722
9.339026924277785 755.8110271538812 1.1671605893456078
9.344254479231202 737.9129077550351 1.156070391976219
9.349482034184618 721.7500473084685 1.144382875952222
9.354709589138034 709.9151592961628 1.1362550905071056
9.35993714409145 695.0317310834938 1.1250743322987773
9.365164699044866 686.3009700595964 1.1184219709339887
9.370392253998283 679.6742586349974 1.1132445910229318
9.375619808951699 669.7150038561144 1.1044854760085137
9.380847363905115 667.109421993054 1.1028512128919565
9.386074918858531 663.8784173192482 1.1013049745176466
9.391302473811947 665.113721087563 1.1033121296996338
9.396530028765364 662.190392246068 1.1019479584402039
9.40175758371878 664.7990464110824 1.107054798584747
9.406985138672196 665.493018650626 1.108683200422102
9.412212693625612 663.3782324924159 1.1057433118966042
9.417440248579029 657.1489221492315 1.0872148371097365
9.422667803532445 649.7104778150268 1.0741830870229767
9.427895358485861 651.7105018467885 1.0721622693104977
9.433122913439277 655.8780933210801 1.0740394194828682
9.438350468392693 656.1139511011025 1.0729178363450027
9.44357802334611 656.9182246135573 1.0714681094449958
9.448805578299526 652.4478787923118 1.0655065691096388
9.454033133252942 655.3265858933386 1.0657766967611604
9.459260688206358 658.9461408543135 1.066257538059159
9.464488243159774 657.3076122604567 1.0631911984535052
9.46971579811319 656.766926123434 1.060713747176592
9.474943353066607 651.4380820976577 1.0545528799036976
9.480170908020023 649.4518757588422 1.0503994025808938
9.48539846297344 651.4193005182345 1.0508903048258422
9.490626017926855 651.7502598661109 1.0502754656931477
9.495853572880272 656.0493483360018 1.054147107211201
9.501081127833688 658.0854133429231 1.0542608161226075
9.506308682787104 657.8917570338053 1.0540995311044534
9.51153623774052 657.3242634963214 1.0528679916285761
9.516763792693936 655.0043424215995 1.0507068076641943
9.521991347647353 652.3381285492045 1.045962566833955
9.527218902600769 657.8939265154899 1.0493732691502358
9.532446457554185 660.876394356529 1.0508650001375357
9.537674012507601 665.9784554672198 1.0551613830309672
9.542901567461017 667.4221492465754 1.0545240833927743
9.548129122414434 665.2834196257719 1.0516187931532632
9.55335667736785 667.4494160150134 1.051109749574577
9.558584232321266 668.7883890955038 1.0511276232500442
9.563811787274682 666.8481783923379 1.048929190693456
9.569039342228098 665.14046968619 1.047218376603828
9.574266897181515 657.3284133722165 1.0405568461573318
9.57949445213493 657.3111910423207 1.0397285831534404
9.584722007088347 659.9249596035856 1.0414652003296314
9.589949562041763 660.8188929557284 1.0414585317410805
9.59517711699518 662.4991984249356 1.0422931753695939
9.600404671948596 666.6331143374778 1.0450976450139489
9.605632226902012 670.6193914533612 1.0476636713700727
9.610859781855428 676.5186093362665 1.0514258547800008
9.616087336808844 681.4903994967044 1.0545952510584624
9.62131489176226 681.6197072428381 1.0534116981364576
9.626542446715677 681.008534367724 1.051526120231147
9.631770001669093 678.7693989005784 1.049450947007783
9.636997556622509 677.9737201750135 1.0484873224664863
9.642225111575925 678.1112430077027 1.0476745329368158
9.647452666529341 678.5885820943677 1.0477913551578912
9.652680221482758 676.8460519715737 1.0463733155538262
9.657907776436174 681.1027747015853 1.0496291232348216
9.66313533138959 685.0862205893893 1.0514342556116796
9.668362886343006 694.4981723640473 1.058758976533437
9.673590441296422 696.603947731914 1.0603685814082193
9.678817996249839 698.6302250569604 1.0609794547204774
9.684045551203255 695.1860206443619 1.0574726557736926
9.689273106156671 693.7666994734229 1.0548816749272498
9.694500661110087 697.0318446616039 1.0559640968877193
9.699728216063503 700.5119484710684 1.0584930683752403
9.70495577101692 705.0078585496888 1.0608439469196143
9.710183325970336 709.3131493689856 1.0641087451716609
9.715410880923752 712.1902704804552 1.0650518622582932
9.720638435877168 713.1880748465403 1.065247148856194
9.725865990830584 711.0284935557494 1.0634344488603074
9.731093545784 709.378039411235 1.0607529776450677
9.736321100737417 712.78488103605 1.063021154553955
9.741548655690833 716.2684694757678 1.065427909386566
9.74677621064425 716.4588942388456 1.0657407669793264
9.752003765597665 714.8691757942249 1.0645816837378805
9.757231320551082 709.0552852083962 1.0599507882507277
9.762458875504498 704.6920351224527 1.0551824536359242
9.767686430457914 708.5289666516888 1.0572916259775709
9.77291398541133 707.0824443516726 1.055909561680561
9.778141540364746 708.1280933496196 1.055585639978876
9.783369095318163 702.8091674374796 1.0501924886665384
9.788596650271579 697.9877653998748 1.0456625620518716
9.793824205224995 696.6021452114101 1.0454130310482082
9.799051760178411 694.4558580764206 1.0435047814107705
9.804279315131827 695.9446316236185 1.0443615297637499
9.809506870085244 695.5049390784492 1.0436370134283812
9.81473442503866 692.6217303266044 1.0403051177181857
9.819961979992076 689.9615832341814 1.0368989823666335
9.825189534945492 684.6717972005946 1.032185946579752
9.830417089898909 681.2620230591341 1.0294340997228553
9.835644644852325 680.9718869596268 1.0281818384687742
9.840872199805741 678.7387418112127 1.0260743218548347
9.846099754759157 681.9958846666735 1.0284634562982522
9.851327309712573 683.3288996268086 1.0298825385683208
9.85655486466599 681.7219301462275 1.0280988640828115
9.861782419619406 679.9032319445639 1.0266241038803487
9.867009974572822 681.5801547227201 1.0272174150954587
9.872237529526238 684.7269581603127 1.0291039046553583
9.877465084479654 687.8655137562768 1.0312398397910953
9.88269263943307 693.3445649067851 1.0339466491092284
9.887920194386487 696.3424153673516 1.0350927107070518
9.893147749339903 696.7302899100453 1.0353676784224384
9.89837530429332 695.7912105763999 1.0333837813071878
9.903602859246735 696.9739232507583 1.0342551304402245
9.908830414200152 702.7938590268014 1.0382229138003916
9.914057969153568 716.3955966844518 1.0478316737366646
9.919285524106984 721.5126638892318 1.0508424670650844
9.9245130790604 724.0307441969636 1.0520562061485
9.929740634013816 728.2210524470893 1.055194728799084
9.934968188967233 733.5340804991237 1.0585977370517412
9.940195743920649 733.4116626625222 1.0576903053240865
9.945423298874065 739.8829441880488 1.0618414629184374
9.950650853827481 736.9205275341166 1.0594898193872646
9.955878408780897 739.5524995004462 1.0613323837547928
9.961105963734314 740.6998238895278 1.0622751793871612
9.96633351868773 738.1563385555189 1.060190306906918
9.971561073641146 732.9119414368266 1.0544718137121494
9.976788628594562 727.3552539350151 1.0492643758552584
9.982016183547978 724.4134916313609 1.0467352956713636
9.987243738501395 723.1707445062775 1.0447434778040896
9.99247129345481 719.2390329326257 1.041188765142825
9.997698848408227 716.2554328810032 1.038789927976615
10.002926403361643 715.5512197836741 1.037845282857646
10.00815395831506 709.0543604911519 1.0326473299810213
10.013381513268476 704.6041238055647 1.0291410536211805
10.018609068221892 704.7740455035057 1.030553737286176
10.023836623175308 702.315059483875 1.0285646914899902
10.029064178128724 704.9376410476985 1.0303220105301925
10.03429173308214 706.282426541376 1.0304769109085945
10.039519288035557 706.7777396522021 1.0302610535540901
10.044746842988973 707.4922232079884 1.0300355091271594
10.049974397942389 704.1420119605642 1.0268795367929013
10.055201952895805 701.9272520368432 1.0250443480781075
10.060429507849221 701.7293571131446 1.0252181079563107
10.065657062802638 699.6216068351184 1.0237340416339034
10.070884617756054 701.9259239033345 1.0252270402833867
10.07611217270947 700.3417261871101 1.0228899966015434
10.081339727662886 701.1794879161766 1.0227446892986878
10.086567282616302 699.1930917447949 1.0212316830241963
10.091794837569719 695.6598448329069 1.0179826674339734
10.097022392523135 691.3926605017077 1.0140778657725464
10.102249947476551 690.839506242725 1.0136228810952097
10.107477502429967 690.6969855076121 1.0136867695526548
10.112705057383383 688.4901325379095 1.0115403410510009
10.1179326123368 684.958474064834 1.008550838732901
10.123160167290216 681.1593782608843 1.0060236187319886
10.128387722243632 679.967837573325 1.0048699522929108
10.133615277197048 677.8060472709034 1.0023886514126643
10.138842832150464 675.8452607759388 0.9998214501271754
10.14407038710388 671.4794074186921 0.9966330034482862
10.149297942057297 670.1571756280583 0.9961469790186861
10.154525497010713 665.8072282966546 0.9931177176981009
10.15975305196413 663.8756208241488 0.9915425052785483
10.164980606917545 659.835527223307 0.9876227099623416
10.170208161870962 658.790074229882 0.9861735686558213
10.175435716824378 655.8053864662386 0.9839985456050689
10.180663271777794 655.8301711624075 0.9834527918964139
10.18589082673121 651.8015359756306 0.9794490289535446
10.191118381684626 644.2434487206017 0.9734926513306511
10.196345936638043 640.1023804125292 0.9698540692465428
10.201573491591459 634.2522148557803 0.9652257870490655
10.206801046544875 631.3681089635375 0.9631586336760343
10.212028601498291 631.5985631988171 0.9632917306474925
10.217256156451707 627.6621058946865 0.9604695847139562
10.222483711405124 627.8632938403658 0.9609958554066192
10.22771126635854 631.0236013029443 0.964546644915674
10.232938821311956 626.9809304426683 0.9611311072266439
10.238166376265372 625.1583867003955 0.9591422833754792
10.243393931218788 626.567564826442 0.9599337856392741
10.248621486172205 620.3214457839714 0.9546030745369284
10.253849041125621 619.867596505943 0.9530267519774328
10.259076596079037 614.7195978509042 0.9489191368586655
10.264304151032453 610.5078712194571 0.9454077667580172
10.26953170598587 610.9420934738769 0.9455629797326556
10.274759260939286 611.2136713615455 0.9453606438099456
10.279986815892702 614.3715933584618 0.9475695509924247
10.285214370846118 615.2610875712852 0.9488451222984655
10.290441925799534 614.2785826129419 0.9474441813757999
10.29566948075295 614.4385421299286 0.94746289539657
10.300897035706367 614.459579915774 0.9473590841793109
10.306124590659783 616.3644300727556 0.9485230028110389
10.3113521456132 613.145795423629 0.9465702286680422
10.316579700566615 614.3114748414692 0.947860855160825
10.321807255520032 609.8963974508888 0.943456358983866
10.327034810473448 605.4142939966955 0.9398336633160033
10.332262365426864 600.3397300597736 0.9339936906472538
10.33748992038028 600.6759336362524 0.933695456448953
10.342717475333696 593.1017798130699 0.9275864245839529
10.347945030287113 591.2936225417981 0.9254183910115668
10.353172585240529 589.2318633682098 0.9236480132247291
10.358400140193945 587.3812096763478 0.9224140692030312
10.363627695147361 585.510359853583 0.9201960415067939
10.368855250100777 585.7788682859896 0.9204509220616739
10.374082805054194 584.7247525345923 0.9195892181102308
10.37931036000761 583.4002640395921 0.9179386589833421
10.384537914961026 586.4597931164636 0.9206022625857978
10.389765469914442 585.6215326487098 0.9197219643630483
10.394993024867858 588.9228882294416 0.9224950071469256
10.400220579821275 583.7931889053583 0.9184934373211306
10.40544813477469 576.9200213523079 0.911938770182426
10.410675689728107 574.2471664026284 0.9092461202644017
10.415903244681523 576.4020553493197 0.9111041935723417
10.42113079963494 580.2545373123057 0.9135974877732547
10.426358354588356 581.9234029487891 0.9144734221591668
10.431585909541772 577.787526254947 0.910882975467467
10.436813464495188 575.6995372339308 0.9090927170820288
10.442041019448604 573.0053164026501 0.9067312818375588
10.44726857440202 569.6589864889672 0.9026824607865777
10.452496129355437 570.664416233622 0.9031363429741361
10.457723684308853 567.5537101355883 0.901067962951864
10.462951239262269 562.6452162779142 0.8965876792222511
10.468178794215685 557.1901392793471 0.8909122816105993
10.473406349169101 554.1699196788869 0.8883165533930513
10.478633904122518 556.1220953348576 0.8896111200533429
10.483861459075934 560.127650757215 0.893540947199794
10.48908901402935 558.1378062142649 0.8918240859580887
10.494316568982766 555.2824397083668 0.8891819046744457
10.499544123936182 550.8410235399676 0.8853326337356312
10.504771678889599 543.4521317361873 0.8796741150409175
10.509999233843015 541.4659045747275 0.8781550590237964
10.515226788796431 542.1673050702364 0.8783798128217888
10.520454343749847 537.741019797495 0.8740038217104911
10.525681898703263 534.5191149899038 0.8706572908762497
10.53090945365668 533.2538719433204 0.8690040153254157
10.536137008610096 534.7465036093008 0.8702859595009856
10.541364563563512 535.5188560470597 0.8710314510617247
10.546592118516928 538.1584097339147 0.8728036379479253
10.551819673470344 535.5901312071215 0.8701152165256841
10.55704722842376 533.908462990695 0.8685815384179522
10.562274783377177 532.5046695269958 0.8672699558428912
10.567502338330593 531.8732579690868 0.8675901727854213
10.57272989328401 529.7649495185711 0.8652105741430433
10.577957448237425 527.6802487476491 0.8633120882185932
10.583185003190842 527.4669941632117 0.8623827301350546
10.588412558144258 522.6143785166257 0.8578670150985491
10.593640113097674 524.1123040947402 0.859825897949528
10.59886766805109 526.2670270229402 0.8614411247536338
10.604095223004506 523.1113955932226 0.8583333675072491
10.609322777957923 518.5386081678621 0.854214519257297
10.614550332911339 517.9568519385386 0.8533206118882286
10.619777887864755 519.8193467957295 0.8538667125143036
10.625005442818171 524.5306735805283 0.8585659711031105
10.630232997771587 526.1582488720475 0.8601309246363833
10.635460552725004 526.1907187537739 0.8598660602082531
10.64068810767842 525.7021292240419 0.8590114591017067
10.645915662631836 526.9981097164273 0.8593384206678486
10.651143217585252 531.6369793865418 0.8636232940768895
10.656370772538668 535.6512719631231 0.8665790079275669
10.661598327492085 536.7991623333969 0.8666955820536308
10.666825882445501 541.8815542492305 0.870333216962951
10.672053437398917 544.8945231350583 0.871407353629449
10.677280992352333 549.2886394272848 0.8745080032696627
10.68250854730575 553.512887353279 0.8777358751467154
10.687736102259166 559.7565331133148 0.8820132497619118
10.692963657212582 566.6615834454938 0.8871576450369302
10.698191212165998 574.0447272201291 0.8927839082688872
10.703418767119414 580.7284073485223 0.8965668971971444
10.70864632207283 588.9324160169132 0.9023079576977753
10.713873877026247 599.4732842132389 0.9098233043200954
10.719101431979663 612.389987986221 0.9198928412937143
10.72432898693308 619.2079976705014 0.9247442109713909
10.729556541886495 626.1634864545886 0.9294615402878387
10.734784096839912 630.3095898192217 0.9324908197680413
10.740011651793328 628.7096636135982 0.9310236585867865
10.745239206746744 623.4151224876874 0.9265840029079878
10.75046676170016 619.6514329686036 0.9229220511258077
10.755694316653576 614.0663344140734 0.9183790799082285
10.760921871606993 606.9068761130139 0.9130634860222512
10.766149426560409 603.5884839228394 0.9113249199395744
10.771376981513825 597.5788015037584 0.9067160018542155
10.776604536467241 592.4913548539986 0.9026373084643576
10.781832091420657 586.6461820835583 0.8972157425550125
10.787059646374074 582.7412028349535 0.8935623411022694
10.79228720132749 579.236376492701 0.8905880599624745
10.797514756280906 577.5199200112022 0.889180543827916
10.802742311234322 577.4768355761436 0.8888798928611389
10.807969866187738 574.7661998697816 0.8857306640599563
10.813197421141155 574.3365917982846 0.8850139016852248
10.81842497609457 573.4562713962855 0.8848126579728866
10.823652531047987 575.7201848091994 0.8873379458428149
10.828880086001403 580.346500565173 0.890956912803496
10.83410764095482 581.1640942328711 0.8915905383562982
10.839335195908236 586.5323061277126 0.8950198767607082
10.844562750861652 591.2206924150356 0.898386828298545
10.849790305815068 595.3105324847054 0.9007923065634356
10.855017860768484 605.5461267537653 0.9078386753468929
10.8602454157219 611.9607989105871 0.9122393829622613
10.865472970675317 619.7663778039839 0.9171732183518384
10.870700525628733 628.3902205026054 0.9226953943273175
10.875928080582149 637.5043013915841 0.9294115172134267
10.881155635535565 643.6237094748071 0.9334757043403502
10.886383190488981 650.5762210466881 0.9386419572256158
10.891610745442398 652.3497841911244 0.9401142911349125
10.896838300395814 652.9385995793048 0.9402702544467096
10.90206585534923 648.0800125685125 0.9366065040329491
10.907293410302646 646.6793440024733 0.9351608212210322
10.912520965256062 639.9449406963076 0.9295251510784397
10.917748520209479 635.3977436268494 0.9258688132396252
10.922976075162895 624.5527434069834 0.9176375868314556
10.928203630116311 612.8060117522037 0.9082558339214283
10.933431185069727 601.6459373161567 0.9000042124983819
10.938658740023143 594.0954676696832 0.8945412410674748
10.94388629497656 586.3819737679087 0.8896665653796203
10.949113849929976 580.6070114170897 0.8851279366707032
10.954341404883392 574.3604192238314 0.8788799045084004
10.959568959836808 567.0296300343605 0.872463938762253
10.964796514790224 565.3474101588267 0.871251414515694
10.97002406974364 564.973240754672 0.8729630391424192
10.975251624697057 558.0444450282226 0.8696807098804568
10.980479179650473 551.8455519068713 0.8661328640544997
10.98570673460389 546.7829989733369 0.8633228030104552
10.990934289557305 545.1098436998028 0.8627150104830145
10.996161844510722 543.4588011708051 0.862512183719706
11.001389399464138 542.9406700010657 0.8632687302020832
11.006616954417554 537.2438911652008 0.85897285510988
11.01184450937097 532.0878100006784 0.8557690970441942
11.017072064324386 529.9675522490163 0.8543843446737502
11.022299619277803 525.7003164616269 0.8511545973187374
11.027527174231219 523.8207560552223 0.8505442871341986
11.032754729184635 521.0043199377337 0.8490420916039416
11.037982284138051 518.3571718884064 0.8473958832501134
11.043209839091467 514.8855817494733 0.8451987492878378
11.048437394044884 514.6876979553765 0.8455882255566002
11.0536649489983 516.8271468438568 0.8470548038895861
11.058892503951716 518.9778244470538 0.849163028178105
11.064120058905132 519.0547439151242 0.8495326785686512
11.069347613858548 515.9548870585922 0.8473385052290157
11.074575168811965 509.5265397117313 0.8424507372529972
11.079802723765381 507.31508674067027 0.8406344894448636
11.085030278718797 506.14461414955315 0.8400545187719015
11.090257833672213 507.595002654511 0.8414698606963169
11.09548538862563 507.0184862317455 0.8413406943075282
11.100712943579046 506.24027044082646 0.8411175070429127
11.105940498532462 502.91956958341416 0.8385621100817489
11.111168053485878 504.4700817328819 0.8403405078391193
11.116395608439294 502.92598263627883 0.8391014754280886
11.12162316339271 502.4899998344816 0.8386218540687548
11.126850718346127 503.7361376966603 0.8395641707876618
11.132078273299543 504.61472681774205 0.8404021645289713
11.13730582825296 504.25406978856796 0.8403351484441177
11.142533383206375 501.7692809328523 0.8383166335033548
11.147760938159792 499.30824292352116 0.8366691534823644
11.152988493113208 501.02142014460907 0.8379640595832143
11.158216048066624 502.77720485710546 0.8396285013772675
11.16344360302004 505.4085419170333 0.8424916853974984
11.168671157973456 501.74561814405564 0.839503631231431
11.173898712926873 503.3261665322951 0.8411146949134736
11.179126267880289 503.12709692119387 0.8410296043049015
11.184353822833705 505.7818070691874 0.8430506014067901
11.189581377787121 502.1078774420614 0.8399465754982167
11.194808932740537 497.1840140870703 0.8365275281593361
11.200036487693954 491.9094784910106 0.8319352459455647
11.20526404264737 486.87619389688007 0.8283339600573937
11.210491597600786 485.9904265010411 0.8278032850083522
11.215719152554202 487.57988274327505 0.829636465849058
11.220946707507618 489.4703259226054 0.8311848022956552
11.226174262461035 489.4372818146227 0.8307856436702836
11.23140181741445 487.7213784709295 0.8299729889230648
11.236629372367867 483.40272296023636 0.8263768957064402
11.241856927321283 478.4286963104221 0.8221491948282192
11.2470844822747 476.4824039631837 0.820636703018153
11.252312037228116 477.0893865775379 0.8208228901272648
11.257539592181532 475.73122027578216 0.8197875118854334
11.262767147134948 475.4195934726822 0.8201767412530432
11.267994702088364 471.74087092208663 0.8169166736528991
11.27322225704178 467.6615184866454 0.8139243427020246
11.278449811995197 465.04687228105064 0.8119311646021827
11.283677366948613 459.66828395860665 0.8063165675149078
11.288904921902029 459.9552331908444 0.806070858825598
11.294132476855445 457.54708314633467 0.8034138556488993
11.299360031808861 451.6660192645479 0.7980534810465896
11.304587586762278 449.43961755782766 0.7958449033717891
11.309815141715694 443.81109617453234 0.7901193708751753
11.31504269666911 439.3783377084747 0.7860657641926201
11.320270251622526 442.42335231174013 0.7887007009250776
11.325497806575942 444.58406784620286 0.7902996552604002
11.330725361529359 446.82957378162024 0.7928818156019509
11.335952916482775 450.6931029500131 0.7962048955848504
11.341180471436191 449.1710757089567 0.7948687861902519
11.346408026389607 443.8601350871191 0.7902278806357804
11.351635581343023 441.0495606890001 0.7873605965824181
11.35686313629644 438.1456496548665 0.7854163060923451
11.362090691249856 437.75222433724514 0.7848679329981982
11.367318246203272 439.1014475538916 0.7853909093247016
11.372545801156688 438.2449072549756 0.7844054313755349
11.377773356110104 438.8542914689184 0.7851907559086507
11.38300091106352 436.41703653339806 0.7836985714343664
11.388228466016937 433.68447346055433 0.7817583173950754
11.393456020970353 432.4048642353772 0.7803770712355224
11.39868357592377 425.59112110966583 0.7743883145602372
11.403911130877185 424.14153542001065 0.773310427227871
11.409138685830602 420.3072886643417 0.7702063677698249
11.414366240784018 419.69395859995257 0.7695415023897753
11.419593795737434 421.25565133930405 0.770714335442947
11.42482135069085 421.41160151762875 0.77085122178103
11.430048905644266 421.097372760178 0.7701988343580558
11.435276460597683 418.5111792568654 0.7678039599838166
11.440504015551099 415.6106887553398 0.7656045655079222
11.445731570504515 413.38980910147563 0.763330623112008
11.450959125457931 412.0916733585158 0.7612222611041398
11.456186680411347 413.44865401771307 0.7625704390595671
11.461414235364764 413.42616193895145 0.7631597651644971
11.46664179031818 411.09144854645933 0.7617805657651293
11.471869345271596 409.37168068458294 0.7606581020719627
11.477096900225012 408.69766140448286 0.760934238420111
11.482324455178428 405.2970275019 0.7646238339305423
11.487552010131845 403.136763784377 0.7650037058973341
11.49277956508526 399.6263324632246 0.7628787728031979
11.498007120038677 397.40916731831436 0.7627593588718918
11.503234674992093 394.9793875613805 0.7614597462337276
11.50846222994551 394.2447821312657 0.7613942229535378
11.513689784898926 394.5086556269508 0.7626507799951954
11.518917339852342 397.12973813967915 0.7655244950410511
11.524144894805758 397.3717229013717 0.7673783785599636
11.529372449759174 394.4131077690248 0.7656232507910348
11.53460000471259 393.9028846481773 0.7650513038616493
11.539827559666007 396.1006046355441 0.7669634217821322
11.545055114619423 396.0898542512446 0.7668274456870786
11.550282669572839 397.3892250839473 0.768843415006096
11.555510224526255 393.5330637992261 0.7660870417136247
11.560737779479672 391.140907581592 0.7644642670934187
11.565965334433088 393.3459599274881 0.7675187650113527
11.571192889386504 392.8679143792887 0.7671000932116671
11.57642044433992 394.12153239444046 0.7697340286677326
11.581647999293336 394.2577227011947 0.7704162839087972
11.586875554246753 394.6320220300941 0.7715673545317712
11.592103109200169 394.7341783594563 0.7726110339836104
11.597330664153585 393.90986163549957 0.7720668550562806
11.602558219107001 393.07509879507404 0.7713194425029658
11.607785774060417 393.589202365246 0.7715725307783246
11.613013329013834 395.786837020534 0.7735983892779587
11.61824088396725 395.36929686621704 0.7739812013044675
11.623468438920666 395.3191737794537 0.7747022305507184
11.628695993874082 393.86055742267393 0.7746748933024016
11.633923548827498 398.7682757091718 0.7800823619058539
11.639151103780915 399.4256474455036 0.7811992349396476
11.64437865873433 399.80808608549535 0.7815890097879088
11.649606213687747 399.87632966328084 0.7814507647871698
11.654833768641163 397.86936261351764 0.7806455395494026
11.66006132359458 399.2786121440389 0.7828948507970684
11.665288878547996 399.12347580156455 0.7835911332685334
11.670516433501412 395.95590049661564 0.7810253309147873
11.675743988454828 393.65441535790524 0.7785907361966262
11.680971543408244 393.9921374545248 0.7774249090786047
11.68619909836166 397.3269008104277 0.7804943069836963
11.691426653315077 400.6860900649474 0.7841752792984896
11.696654208268493 401.9602443845859 0.7854212678153395
11.701881763221909 401.00725148915853 0.7853773035534297
11.707109318175325 399.4501132270037 0.7851613955464016
11.712336873128741 400.6669961057512 0.7878961781483581
11.717564428082158 402.45525914622505 0.7907395785168514
11.722791983035574 401.85081232657325 0.7903395321107696
11.72801953798899 400.39120452476953 0.7877085460939642
11.733247092942406 398.2935300948841 0.7854077426674861
11.738474647895822 397.33461706394246 0.7849064864092079
11.743702202849239 396.25542547063947 0.7855243312241124
11.748929757802655 396.7072181810463 0.7863121713994207
11.754157312756071 396.61430025284153 0.7851924858550077
11.759384867709487 396.23306285086977 0.7851196801424281
11.764612422662903 397.13042688137745 0.7856928696891419
11.76983997761632 396.0267560884058 0.7846878504431333
11.775067532569736 395.47679173561875 0.784371330545461
11.780295087523152 396.2072882213153 0.7833661806902675
11.785522642476568 397.85114621919604 0.7852660626310951
11.790750197429984 396.91435018175514 0.7846889062291403
11.7959777523834 398.9844407022536 0.7866970874079791
11.801205307336817 397.05885260112774 0.785076609616371
11.806432862290233 395.1455305851741 0.7834256309700743
11.81166041724365 393.62887931697105 0.7822658187120333
11.816887972197065 390.2999704132327 0.7794709620981993
11.822115527150482 389.6561311252202 0.779571713794322
11.827343082103898 388.91429692519506 0.7782298668751723
11.832570637057314 387.9534646617822 0.7771176599712074
11.83779819201073 388.0329305009428 0.777615197942784
11.843025746964146 382.7105654047363 0.7721927898512398
11.848253301917563 380.7543839495411 0.7712721204639507
11.853480856870979 378.36910671854815 0.7696749656778702
11.858708411824395 376.1314903415415 0.7681022813764228
11.863935966777811 374.01762901703177 0.7668744391617514
11.869163521731227 370.7359838648305 0.7643655341847109
11.874391076684644 366.8336801243212 0.7605875208394934
11.87961863163806 364.8136312932505 0.7596703020551903
11.884846186591476 361.4046790637969 0.7554729055972321
11.890073741544892 354.5142508583339 0.7481716533760286
11.895301296498308 352.75367334124434 0.7457390465933866
11.900528851451725 351.249919696324 0.7453365960896359
11.90575640640514 351.9016580035157 0.7467691353254355
11.910983961358557 354.48677838687456 0.7504580780693608
11.916211516311973 353.9814108463052 0.749818125729509
11.92143907126539 351.2482675698751 0.7476648935136794
11.926666626218806 350.6456640482974 0.7471168939183604
11.931894181172222 348.6874803145189 0.7455651301507067
11.937121736125638 346.09254110431317 0.7426771868564676
11.942349291079054 345.44624180067734 0.7427352444523809
11.94757684603247 341.33033861967897 0.7377518709282572
11.952804400985887 341.42832491994653 0.7392713203641745
11.958031955939303 344.4716789533793 0.7437675686586649
11.963259510892719 345.93865336230095 0.7453969029198713
11.968487065846135 346.4076305561735 0.7458999632928435
11.973714620799552 347.9775974360507 0.746271276696561
11.978942175752968 348.29803828985143 0.7463914211946786
11.984169730706384 348.1024554860507 0.7470061905297936
11.9893972856598 345.272754034538 0.7444355940061751
11.994624840613216 343.0086607616162 0.7421279018827982
11.999852395566633 339.0145286387747 0.7377694570321637
12.005079950520049 339.36154093500494 0.7371911003895623
12.010307505473465 340.32011002149056 0.739348589176916
12.015535060426881 340.43167956557164 0.7399253097382348
12.020762615380297 341.3422210513942 0.7410975575909183
12.025990170333714 337.1276680303954 0.7375772161916848
12.03121772528713 336.371534184298 0.7364909579417878
12.036445280240546 335.3849872971641 0.7356973225618149
12.041672835193962 334.78541256826713 0.7351821435890294
12.046900390147378 332.7504408492089 0.7332224045214883
12.052127945100795 330.8960755771547 0.731132275733243
12.05735550005421 335.44994068648504 0.7369117048412965
12.062583055007627 339.3568873702453 0.7406048531485643
12.067810609961043 342.03021586182444 0.7435197040952444
12.07303816491446 339.78685083024067 0.7411536023253164
12.078265719867876 339.3392086966314 0.740713786687112
12.083493274821292 340.118505609682 0.7412100654977729
12.088720829774708 341.9144101556654 0.7442078896112172
12.093948384728124 344.75276908170235 0.7463785024846084
12.09917593968154 345.68016941151893 0.747566367061469
12.104403494634957 347.24848227417107 0.7498208032046154
12.109631049588373 348.60495473630425 0.750833786235828
12.114858604541789 351.1681009777786 0.7537832008052576
12.120086159495205 355.76012308886095 0.7575500567844695
12.125313714448621 357.21459971244127 0.7588581920427317
12.130541269402038 364.34081418597873 0.7660344501689581
12.135768824355454 372.6438732376683 0.7745965937403495
12.14099637930887 376.89720770421695 0.778906739280838
12.146223934262286 385.7606740421885 0.7883459570539268
12.151451489215702 392.61062808456506 0.7949970155594892
12.156679044169119 399.95242421462376 0.8018521106533295
12.161906599122535 403.64199792336694 0.8054765413301609
12.167134154075951 404.2544813388448 0.8059562249631732
12.172361709029367 404.45199347311546 0.8059312569370547
12.177589263982783 404.2863857452321 0.8057250116575316
12.1828168189362 404.2679248094129 0.8059936241063681
12.188044373889616 402.6005468404813 0.8038725661025334
12.193271928843032 401.9189051709086 0.803464657881639
12.198499483796448 400.0490594050953 0.8008284475807321
12.203727038749864 395.8404401096105 0.7975916004120611
12.20895459370328 391.881980409943 0.7945092699415574
12.214182148656697 391.0720397499124 0.7951364630299368
12.219409703610113 390.1149736464233 0.795312003254742
12.22463725856353 389.858009024436 0.7944002120085365
12.229864813516945 384.3169836636698 0.7892096742193332
12.235092368470362 380.67305958432377 0.7850772111464359
12.240319923423778 374.8728545774895 0.7785419895236271
12.245547478377194 371.4342970790269 0.7767335582744963
12.25077503333061 368.1988419728614 0.7741966702105205
12.256002588284026 367.30429491412303 0.7743962800924646
12.261230143237443 366.8259766196717 0.775314071272027
12.266457698190859 362.70612980554364 0.7703964344266954
12.271685253144275 363.03808498964173 0.7689337355849701
12.276912808097691 358.59265512678525 0.7653117954459046
12.282140363051107 355.5004691359663 0.7614430333532676
12.287367918004524 353.6950590294525 0.7605753181282444
12.29259547295794 351.4824196646454 0.7601670129734942
12.297823027911356 348.7596306340707 0.7579163365237924
12.303050582864772 345.256277743811 0.7544168013265834
12.308278137818188 345.07154345185165 0.754469852320701
12.313505692771605 347.5894075880553 0.7594330212333897
12.31873324772502 348.14270819790516 0.7682842936292424
12.323960802678437 348.41741587324395 0.7728802375553172
12.329188357631853 348.9214325387871 0.7758526060977944
12.33441591258527 343.78337074095407 0.7720325872764846
12.339643467538686 344.0542457702718 0.7753002578962541
12.344871022492102 340.8923547663936 0.7753997565422702
12.350098577445518 338.9149752713612 0.7767133417242096
12.355326132398934 336.8812967220467 0.7774639563187727
12.36055368735235 335.581431759187 0.777706059106529
12.365781242305767 328.9279449267789 0.7712903242006321
12.371008797259183 329.07439240086563 0.772896941271653
12.376236352212599 330.2309293477883 0.7764309998336313
12.381463907166015 328.18153647971184 0.7772307161555115
12.386691462119432 332.22810242620363 0.78525824563312
12.391919017072848 329.645924418 0.7844932743399367
12.397146572026264 329.1088643473079 0.7864263948381717
12.40237412697968 331.68535874964005 0.7900602500073955
12.407601681933096 330.86948739204456 0.790395755875945
12.412829236886513 330.10020999342254 0.7911646049807158
12.418056791839929 328.9842734774072 0.7899671472823211
12.423284346793345 327.6203377396 0.7903287982502807
12.428511901746761 327.4097385551744 0.7925451302864084
12.433739456700177 328.67657513484596 0.7952206672320521
12.438967011653594 328.75441863819947 0.7958365634218412
12.44419456660701 327.52585270995155 0.7936329512828848
12.449422121560426 326.7156262768117 0.7922562693768005
12.454649676513842 328.3100357938636 0.7948984655856968
12.459877231467258 331.8426273495521 0.801022672248656
12.465104786420675 332.6040237987502 0.8037689981685592
12.47033234137409 332.8886719972997 0.8061066073582953
12.475559896327507 328.9993643242903 0.801527798742878
12.480787451280923 324.65777837802835 0.797104715420151
12.48601500623434 324.2292749323053 0.7970207688862951
12.491242561187756 324.6629788135094 0.7972638830034053
12.496470116141172 328.6468020006829 0.8048160630399835
12.501697671094588 330.0428902762569 0.8074547151167883
12.506925226048004 334.2047178591018 0.815542232025078
12.51215278100142 332.5019517348363 0.8155506927357165
12.517380335954837 327.2876315649786 0.810494445977169
12.522607890908253 324.2057905324768 0.8083933043256806
12.527835445861669 318.7119243180805 0.802565300773361
12.533063000815085 323.3612023403688 0.8096659960959551
12.538290555768501 326.18524739388846 0.8148861691608316
12.543518110721918 325.9789162362417 0.8150465963938858
12.548745665675334 324.31833685688827 0.8133832299908835
12.55397322062875 318.389075495806 0.807013948294983
12.559200775582166 315.8510785081202 0.8060107566180778
12.564428330535582 314.40006170789945 0.8010044807687066
12.569655885488999 312.9271101390403 0.7915725472341064
12.574883440442415 314.5382355308823 0.7897131623134294
12.580110995395831 314.9917003764611 0.7867986269060623
12.585338550349247 316.4485516922302 0.7867949549558139
12.590566105302663 314.8603087597584 0.7830937399862424
12.59579366025608 313.32074107025295 0.779528224285671
12.601021215209496 313.04607155655947 0.7772621001931795
12.606248770162912 313.60951809162714 0.7759670400645076
12.611476325116328 313.22075551887116 0.7742653494115821
12.616703880069744 313.9136035127309 0.772977702277793
12.62193143502316 313.3348428734576 0.7709369152404141
12.627158989976577 316.30241567697186 0.773932254585001
12.632386544929993 313.83645999123377 0.7698786688916783
12.63761409988341 314.77320973056095 0.7715265779691932
12.642841654836825 312.4128404686893 0.7689750257538742
12.648069209790242 316.9643140717454 0.7742823966671183
12.653296764743658 320.1727025122088 0.777191772343013
12.658524319697074 320.84595282100787 0.776098013229281
12.66375187465049 326.35707686962905 0.7823951783953988
12.668979429603906 326.4498144480643 0.7812781903578876
12.674206984557323 332.25260622871457 0.7860211637566925
12.679434539510739 338.43346168634616 0.7918903844082431
12.684662094464155 343.5754556988024 0.7947685407108079
12.689889649417571 349.13976495998537 0.8002667830043086
12.695117204370987 354.9123488299559 0.8059787490324087
12.700344759324404 362.9946538498012 0.8151100948783973
12.70557231427782 369.3690362496286 0.8217338899279085
12.710799869231236 373.88137580629143 0.8262966525814872
12.716027424184652 380.9142484134287 0.8328659762458746
12.721254979138068 386.56443982989214 0.838773528557027
12.726482534091485 387.17004982612184 0.8389480033550413
12.7317100890449 390.78655983736934 0.8427843530407881
12.736937643998317 388.76139770454944 0.8407065549402085
12.742165198951733 384.1090516454264 0.8352553797637492
12.74739275390515 379.20384854142173 0.8295273283798626
12.752620308858566 375.7507493738153 0.8256500268905569
12.757847863811982 374.2652063969675 0.8232048956662708
12.763075418765398 373.65378465837273 0.8242438328888385
12.768302973718814 368.4868305506099 0.8191773984497519
12.77353052867223 360.11436743123903 0.8104797355086584
12.778758083625647 354.7921469845471 0.8046333850587324
12.783985638579063 350.37569727875604 0.7985013449371741
12.789213193532479 349.6798696634543 0.7972091422403954
12.794440748485895 346.67820271289554 0.7934526575194172
12.799668303439312 341.8437895069507 0.786719890217253
12.804895858392728 340.828449411146 0.7847280268561491
12.810123413346144 337.6559497825394 0.7817458701905092
12.81535096829956 333.7313537979962 0.7768992825243612
12.820578523252976 329.2246432132537 0.7725348909129113
12.825806078206393 327.9699673104865 0.7707448601189146
12.831033633159809 325.77270962913565 0.7686843448323518
12.836261188113225 327.3399211151907 0.7707917233457148
12.841488743066641 328.81544203537936 0.7725920557274082
12.846716298020057 329.85582720315523 0.7737858984971722
12.851943852973474 333.9302949231342 0.7788764569849846
12.85717140792689 333.8332792508112 0.7780235200426664
12.862398962880306 336.5586920670917 0.7810269617912888
12.867626517833722 332.739383029947 0.7775177410413916
12.872854072787138 330.7494590718567 0.7749471624129578
12.878081627740555 333.55298539585584 0.7773164692298619
12.88330918269397 338.1040873367379 0.7825749749237051
12.888536737647387 345.41003728034775 0.7886220403344553
12.893764292600803 346.3643020696985 0.7888092084713981
12.89899184755422 344.90098384809875 0.7851724775091863
12.904219402507636 344.1351735882938 0.7830922870053695
12.909446957461052 343.5230530290338 0.7827905336305376
12.914674512414468 344.49596989482825 0.7847205572567026
12.919902067367884 341.53072601322543 0.7812376014813956
12.9251296223213 339.40981985860907 0.7794931708270189
12.930357177274717 341.5713424546184 0.7816186713618813
12.935584732228133 342.45399152122644 0.7816896522956059
12.940812287181549 341.0928689969105 0.7804490657408616
12.946039842134965 338.59904672698866 0.775939632622228
12.951267397088381 332.236237137993 0.7688011895315021
12.956494952041798 330.1687176400494 0.7660610207773547
12.961722506995214 330.28374860550554 0.7663048917915607
12.96695006194863 330.4774178302657 0.7669980404320595
12.972177616902046 327.2007513257507 0.7630570839956393
12.977405171855462 323.0932739112362 0.7573579288288459
12.982632726808879 319.5716138437699 0.7520146094590766
12.987860281762295 321.5787071040065 0.7534151720706057
12.993087836715711 322.7057719520905 0.7534917157486453
12.998315391669127 322.854882597122 0.7537431429462391
13.003542946622543 323.1304461680933 0.7550018705555482
13.00877050157596 325.79243088866775 0.7596603415535127
13.013998056529376 327.5203611591295 0.7622374200766734
13.019225611482792 330.04787899062666 0.7661120380957047
13.024453166436208 332.477865932255 0.7695030088333784
13.029680721389624 332.5691427726103 0.7690853158605924
13.03490827634304 338.35047411235007 0.7748451637019607
13.040135831296457 340.1238289016143 0.7767125657878431
13.045363386249873 342.9124659293632 0.7792549583372522
13.05059094120329 345.3038165973217 0.7819673861845556
13.055818496156705 342.6948511517638 0.7792046480734575
13.061046051110122 342.2028288254691 0.778848266093173
13.066273606063538 340.88800000817963 0.7771659162050619
13.071501161016954 338.00118822152024 0.7736913610282982
13.07672871597037 339.23048892264563 0.7766732010322359
13.081956270923786 336.15297560585896 0.7738674373672554
13.087183825877203 332.04247326865834 0.7706076818658565
13.092411380830619 328.4750001277827 0.7659579804510506
13.097638935784035 324.3723931290209 0.7607935273784268
13.102866490737451 322.33032495956576 0.7592004962082517
13.108094045690867 317.5574900056667 0.7537214621621108
13.113321600644284 314.49749680763335 0.7505749773046706
13.1185491555977 314.1333644349344 0.7501874992167742
13.123776710551116 314.7403376108983 0.7512606388653487
13.129004265504532 311.1153782618521 0.7475091872203968
13.134231820457948 308.1148200282389 0.7435626047128157
13.139459375411365 304.4224413219009 0.7381456293535162
13.14468693036478 303.0472808516309 0.7367073374241481
13.149914485318197 304.84355081072613 0.7400724873984139
13.155142040271613 304.9846453264197 0.7411717179649242
13.16036959522503 305.8638983924447 0.7418580898481277
13.165597150178446 306.1038117977826 0.7426179585598783
13.170824705131862 305.79820101423144 0.7427063661931625
13.176052260085278 307.7154789782049 0.7448686494893297
13.181279815038694 308.96989620004535 0.746026516438434
13.18650736999211 307.8600054417447 0.7430415953015795
13.191734924945527 306.7606678722431 0.7413918132335717
13.196962479898943 308.46654535076465 0.7437953839106163
13.202190034852359 310.0844203904988 0.7480254143754804
13.207417589805775 312.3343055447609 0.7506505821973218
13.212645144759191 312.4429173560273 0.7507846677190773
13.217872699712608 310.4593285960125 0.7481807482039778
13.223100254666024 309.4161818162161 0.7466019319127934
13.22832780961944 308.89568597213514 0.7458543655094174
13.233555364572856 308.74253476090405 0.7456748878864412
13.238782919526273 308.9467526730082 0.7445129492263368
13.244010474479689 304.8551394785818 0.7393904010579299
13.249238029433105 302.40820187264 0.7370587589349651
13.254465584386521 305.24254436452344 0.7409980446271216
13.259693139339937 306.9341344495634 0.7445930281793411
13.264920694293354 308.7777097268973 0.7459072718966698
13.27014824924677 306.92595491145045 0.7435625905884339
13.275375804200186 303.7299148450551 0.7395878555888188
13.280603359153602 302.7210390989962 0.7388298144918974
13.285830914107018 304.51297492894815 0.7415897916601109
13.291058469060435 303.9191815806863 0.7431652362007043
13.29628602401385 305.4263058314768 0.7445489102065967
13.301513578967267 307.3221168714233 0.7445348281519034
13.306741133920683 305.78828920185737 0.7439684397894734
13.3119686888741 303.00212476146766 0.7404160529946242
13.317196243827516 298.1964545958231 0.7348838396271713
13.322423798780932 295.55590430313225 0.7322118198848018
13.327651353734348 294.3305444371328 0.7300842070989452
13.332878908687764 293.999756668561 0.7289349980243912
13.33810646364118 295.0813096304915 0.7290460034739318
13.343334018594597 297.79920960946185 0.7319689794067712
13.348561573548013 301.0635117740972 0.7358543704580721
13.353789128501429 303.4378591541706 0.7400497008459367
13.359016683454845 301.3088424703882 0.7382524744362209
13.364244238408261 299.85666363184095 0.7374110978590106
13.369471793361678 295.9744995551721 0.7322593625779622
13.374699348315094 293.94443915772274 0.728707256706459
13.37992690326851 291.37992497029944 0.7252855968676748
13.385154458221926 293.71650082910884 0.7281313942530598
13.390382013175342 295.31641810706543 0.730581443162109
13.395609568128759 295.0528701846589 0.7299908690665642
13.400837123082175 295.4893652127215 0.7291610468798879
13.406064678035591 295.34062170676606 0.7287170869224416
13.411292232989007 296.78360550977044 0.7299283736603213
13.416519787942423 299.09508399829934 0.7326067915287171
13.42174734289584 299.2075545179237 0.733039791507383
13.426974897849256 301.23362043799494 0.73525474666128
13.432202452802672 306.02359210946116 0.7408032346813712
13.437430007756088 310.0928772262443 0.7469015355534363
13.442657562709504 314.1263276834108 0.7515683096189224
13.44788511766292 315.99786799581693 0.7544763525563025
13.453112672616337 315.02879762949243 0.7538496018518553
13.458340227569753 314.32541209867327 0.7522266035818893
13.46356778252317 312.7884785200739 0.7491186530983859
13.468795337476585 309.2705509651508 0.7438291676264863
13.474022892430002 312.40928345144954 0.7480461073043955
13.479250447383418 316.37026731595085 0.7531588326066084
13.484478002336834 322.76191219982746 0.7610544441012176
13.48970555729025 324.85065680593607 0.7630594132848854
13.494933112243666 322.0865003657108 0.7596705843285769
13.500160667197083 318.7835943132849 0.7549608719115755
13.505388222150499 316.6960236481521 0.7529629585302321
13.510615777103915 318.05010365963494 0.7547908282960057
13.515843332057331 319.62618454155967 0.7563889700058366
13.521070887010747 319.37866160505473 0.7554031086156808
13.526298441964164 316.6149704887214 0.7522736054529182
13.53152599691758 311.7459951573994 0.7477704321340014
13.536753551870996 304.15851528175887 0.7399357195529517
13.541981106824412 299.290907499221 0.7360464958808801
13.547208661777828 296.42922375636914 0.7331800527765546
13.552436216731245 295.4983959864661 0.7311019686240996
13.55766377168466 296.53993449824594 0.7323873207047266
13.562891326638077 295.8326611200563 0.7317533140275901
13.568118881591493 293.4215668921653 0.7296882479204055
13.57334643654491 291.2369423530575 0.7278752015771678
13.578573991498326 287.85821394422413 0.7232862886347052
13.583801546451742 284.84147256521084 0.7199465684803253
13.589029101405158 278.870551295067 0.7122015438899388
13.594256656358574 275.94820275479174 0.7087725002215487
13.59948421131199 273.0380085607912 0.7060595660661475
13.604711766265407 273.95240367633266 0.7062174263555504
13.609939321218823 273.02766010173355 0.7060299293998636
13.615166876172239 274.38055616289114 0.7071723944753688
13.620394431125655 275.8112365722345 0.7091775497155953
13.625621986079071 274.17166141614337 0.7089581201958439
13.630849541032488 274.0604604884512 0.7111663985702277
13.636077095985904 271.82039460293504 0.7099824574198967
13.64130465093932 267.8067242054967 0.7048211555578212
13.646532205892736 267.18618449050894 0.7035312188425167
13.651759760846153 265.43961464202744 0.7002021496656441
13.656987315799569 264.68598984628835 0.6978971494987556
13.662214870752985 263.1025181906559 0.695059393928255
13.667442425706401 260.55456227588377 0.6922361517685958
13.672669980659817 261.30521031365674 0.696362084773823
13.677897535613234 259.4267838358451 0.6935400411043191
13.68312509056665 260.5883639659692 0.6943377258645885
13.688352645520066 262.5374063158059 0.6958637068964774
13.693580200473482 265.0057781183438 0.6975030304976386
13.698807755426898 266.71841755667845 0.700867996161987
13.704035310380315 268.5548159360859 0.7034283101083633
13.70926286533373 267.1415842956775 0.7024360499671015
13.714490420287147 266.6201972748766 0.7023979340815368
13.719717975240563 265.62873744961837 0.7005863933394952
13.72494553019398 266.6510411504557 0.7030980552288596
13.730173085147396 266.4468627871625 0.7022780231063955
13.735400640100812 267.2037218333332 0.702982143374451
13.740628195054228 267.9428159377017 0.703281065240559
13.745855750007644 271.089958543924 0.7062819216396081
13.75108330496106 273.31256792838644 0.7077050004323854
13.756310859914477 272.5701906894691 0.7065377929993367
13.761538414867893 269.55573929094976 0.7030661874153717
13.766765969821309 267.4292284649884 0.7008836139929278
13.771993524774725 269.2388018451916 0.704411071521885
13.777221079728141 269.3650701792802 0.7047760335119828
13.782448634681558 267.2603002476411 0.7033247927930782
13.787676189634974 263.966369729446 0.6993345705115508
13.79290374458839 260.9591753778883 0.6955339854784814
13.798131299541806 262.5829081256624 0.6972196211435047
13.803358854495222 262.84536322622193 0.6979346828742337
13.808586409448639 262.76854404885023 0.697219067938727
13.813813964402055 261.50214856263835 0.6953996905539743
13.819041519355471 258.1909631103062 0.6909457468290554
13.824269074308887 256.88381849151733 0.6885617363564858
13.829496629262303 254.1021492607166 0.6855200002473254
13.83472418421572 253.30935302878748 0.6842377204293597
13.839951739169136 256.6628360569502 0.6893823292043684
13.845179294122552 257.2913703199745 0.6900680562793402
13.850406849075968 262.49014585373106 0.6965378115730775
13.855634404029384 263.9296013563076 0.6985478099547212
13.8608619589828 264.0721636350351 0.6995895637713142
13.866089513936217 262.7256389867368 0.6973541968609512
13.871317068889633 262.7129121096274 0.6971214863753137
13.87654462384305 261.02424516235357 0.6947509529761287
13.881772178796465 258.12504373924503 0.689858791727517
13.886999733749882 259.7513063815194 0.6908596802030839
13.892227288703298 259.90152040906366 0.6906694647407868
13.897454843656714 263.72617050392034 0.6954721357220506
13.90268239861013 266.63369201208826 0.6998245336585482
13.907909953563546 265.1939611940766 0.6990700102716882
13.913137508516963 266.0322853952599 0.7004181284739647
13.918365063470379 265.6557957644193 0.699823995871716
13.923592618423795 262.96994302791603 0.6949281584617191
13.928820173377211 263.5759642081841 0.6946656679189445
13.934047728330627 263.12545384293657 0.6937755621017698
13.939275283284044 263.6782145941905 0.6927997405901195
13.94450283823746 267.4909358474875 0.6998933427616547
13.949730393190876 268.9429091035669 0.7033936336895142
13.954957948144292 273.01762055158997 0.710145066632617
13.960185503097708 271.9882871153101 0.7097915344204367
13.965413058051125 271.82466338795575 0.7086452394778963
13.97064061300454 271.6964458196811 0.707235741408539
13.975868167957957 269.16231457252115 0.7030088787876067
13.981095722911373 266.5341111975472 0.6993343335797715
13.98632327786479 264.426882159432 0.6965132348037224
13.991550832818206 263.754678047281 0.6964502684649916
13.996778387771622 262.71573302382643 0.6945284066111327
14.002005942725038 261.7520241398132 0.6924984580041101
14.007233497678454 263.12769297851435 0.6932479573005079
14.01246105263187 264.2891296205284 0.693523858424238
14.017688607585287 268.5592646739296 0.7015999202826056
14.022916162538703 270.9588105533321 0.7040177321628547
14.028143717492119 270.29115025535464 0.703718344010891
14.033371272445535 271.5660273498031 0.7052841339698032
14.038598827398951 272.24088317288613 0.7051249526014578
14.043826382352368 272.848547259591 0.7058394269563333
14.049053937305784 275.8357172171767 0.7102907931687528
14.0542814922592 275.5320710724426 0.710242845262186
14.059509047212616 274.81188702033114 0.7098282756099146
14.064736602166032 275.5561133287467 0.7105919679734364
14.069964157119449 275.65154718517994 0.709076453968517
14.075191712072865 277.3082813365817 0.7097807224278995
14.080419267026281 282.0282601712277 0.7156023818020847
14.085646821979697 287.6261651970193 0.7230380555564735
14.090874376933114 290.37013602229376 0.7272214635041827
14.09610193188653 294.96623424637824 0.7331174683421974
14.101329486839946 298.8890557648201 0.7360373714224524
14.106557041793362 302.1940953241184 0.7393941536611202
14.111784596746778 304.03504952651014 0.7409422069681217
14.117012151700195 303.8677381188048 0.7404209458568863
14.12223970665361 299.70594148753486 0.7347931779793285
14.127467261607027 296.87195438097393 0.7314394723061628
14.132694816560443 293.8224984253821 0.7278637410588938
14.13792237151386 292.04643454259997 0.7260719805991759
14.143149926467276 293.6226151732465 0.7296105026158427
14.148377481420692 296.9775851306359 0.7353792701987741
14.153605036374108 298.8954607190939 0.7398877696332972
14.158832591327524 295.3098125262858 0.7347755068483253
14.16406014628094 294.46882649136523 0.7327309434727965
14.169287701234357 289.8742547495046 0.7256260947071703
14.174515256187773 287.480443680672 0.7217434285486048
14.179742811141189 286.8807817526189 0.7208056941290808
14.184970366094605 287.6746732798011 0.720930140744824
14.190197921048021 288.19526758602916 0.722617822085693
14.195425476001438 286.89689748061386 0.721753982839923
14.200653030954854 283.7594017918696 0.717169650772902
14.20588058590827 283.22921752234373 0.7167021921433959
14.211108140861686 286.0716010450008 0.7188574322201327
14.216335695815102 287.0630834053113 0.7208336864812084
14.221563250768519 288.2583185536513 0.7222780784992667
14.226790805721935 286.4712434650516 0.7197516480986053
14.232018360675351 284.15917090749423 0.7171678387603224
14.237245915628767 283.8288903671615 0.7164268595473604
14.242473470582183 281.6049875660709 0.7138894933168058
14.2477010255356 278.2149892114442 0.7092552525381185
14.252928580489016 276.1799576568882 0.7060398311097573
14.258156135442432 275.0710912036889 0.7036510238965156
14.263383690395848 280.07767736062493 0.7095246039161335
14.268611245349264 285.3736972585031 0.7175555643215468
14.27383880030268 289.08024841368996 0.7232145943031376
14.279066355256097 289.53567074135657 0.7245463452953222
14.284293910209513 286.5392689923125 0.7206637756948611
14.28952146516293 285.14711319825653 0.7169920892270608
14.294749020116345 285.4436760430607 0.7164616030734381
14.299976575069762 285.9121693977706 0.7176005065862376
14.305204130023178 286.19791048239307 0.7184484004393322
14.310431684976594 285.4907316177693 0.7183591246997274
14.31565923993001 286.44165159991735 0.7189597465408776
14.320886794883426 286.7331904171005 0.7178915562771602
14.326114349836843 289.19995241194295 0.7215932537525772
14.331341904790259 289.7980436023803 0.7208608719599472
14.336569459743675 289.90384394882466 0.7211931767325857
14.341797014697091 288.42703557281277 0.7185885405651143
14.347024569650507 290.3483902425946 0.7201447478034066
14.352252124603924 293.22665114494447 0.7231201906161154
14.35747967955734 295.5499352237918 0.7263162397392492
14.362707234510756 293.5661450558524 0.7229678150539112
14.367934789464172 291.7947657619056 0.7208426814618365
14.373162344417588 290.2436935205495 0.7190113925810132
14.378389899371005 291.4482430974171 0.7216668014845037
14.38361745432442 293.3910387374133 0.7250836892813304
14.388845009277837 292.6415269602418 0.7238460943804772
14.394072564231253 290.070811541041 0.7197945236649392
14.39930011918467 290.8677123454391 0.721470923648577
14.404527674138086 290.17942702224053 0.7210388804421872
14.409755229091502 291.5549828950422 0.7235674226687353
14.414982784044918 289.59565767059854 0.7215292631082202
14.420210338998334 289.22153567076543 0.7212343729150691
14.42543789395175 290.9138279260886 0.7232178486680189
14.430665448905167 292.1732407227238 0.7247815970005514
14.435893003858583 295.4599128429493 0.7284163994312883
14.441120558811999 296.38487306458273 0.7278153616169698
14.446348113765415 298.01730479361987 0.7293332271129221
14.451575668718831 297.837362387311 0.7292375199191556
14.456803223672248 296.9642420991188 0.729395002844969
14.462030778625664 298.72412752498263 0.731442518804859
14.46725833357908 299.7651924561834 0.7338212975872923
14.472485888532496 306.1842659173691 0.7401196016512456
14.477713443485912 308.12496271910123 0.7419682204036897
14.482940998439329 312.8407802799454 0.746491550425648
14.488168553392745 313.5123756536886 0.7454634322211449
14.493396108346161 314.7577991496968 0.7474927716042121
14.498623663299577 315.7278802273362 0.7494379536736683
14.503851218252994 315.8628361250165 0.7502711710398803
14.50907877320641 316.4225764434715 0.7512285968925568
14.514306328159826 314.9327165074372 0.7484879711748345
14.519533883113242 312.5754568315597 0.7461837658527142
14.524761438066658 311.6319446924938 0.7450734862655364
14.529988993020075 309.0320384073039 0.7418062564130664
14.53521654797349 309.8767906308804 0.7414867929384398
14.540444102926907 310.6567283584254 0.7417845734719819
14.545671657880323 309.66097891283994 0.7408275776966101
14.55089921283374 307.6111906728306 0.7380645574579726
14.556126767787156 305.94085403159403 0.7365371667891316
14.561354322740572 302.7077375387724 0.7333237646014825
14.566581877693988 299.94117629502654 0.7300975571202822
14.571809432647404 297.7712460588518 0.728298299337955
14.57703698760082 295.33429858757233 0.7253710791430328
14.582264542554237 300.30313022558084 0.7315915418002789
14.587492097507653 302.37851830348365 0.7350346904521606
14.592719652461069 305.5231390070006 0.7381511925476387
14.597947207414485 308.706944620752 0.7418587805023034
14.603174762367901 313.371438125995 0.7458548900581794
14.608402317321318 318.49509285833534 0.7501590568278925
14.613629872274734 320.56422252168244 0.7516025270041242
14.61885742722815 326.4738620924 0.7585137168483709
14.624084982181566 330.7103594724604 0.762770284111462
14.629312537134982 338.7328922033215 0.7708847985867554
14.634540092088399 346.0205621447041 0.7781767620678479
14.639767647041815 350.4377158062309 0.782283358429861
14.644995201995231 350.19038642367235 0.7818560863765015
14.650222756948647 350.61228301189624 0.7823087510344294
14.655450311902063 349.4463120073036 0.7808768841467876
14.66067786685548 349.2466830667766 0.7807988313470928
14.665905421808896 351.08898208818715 0.7830880512896295
14.671132976762312 352.51640686986445 0.7842117362166061
14.676360531715728 353.23296546813503 0.7843243991291627
14.681588086669144 353.8556040852383 0.7843354894437874
14.68681564162256 356.29853004492423 0.7876277104158652
14.692043196575977 356.95726648955224 0.7882519562198618
14.697270751529393 354.44004854351124 0.7854240845329221
14.70249830648281 355.7945391024936 0.786646395369915
14.707725861436225 356.17888575832086 0.7868075603618593
14.712953416389642 358.44830684834596 0.7902573758732437
14.718180971343058 355.99788846053053 0.788456485278124
14.723408526296474 349.8374460007148 0.7816898334265696
14.72863608124989 346.9864757174823 0.7793543664778096
14.733863636203306 342.9514278403147 0.7757766597638878
14.739091191156723 341.77810428884493 0.7740065463310124
14.744318746110139 334.1411555520056 0.7659927149553054
14.749546301063555 328.2085005054181 0.7586097162762587
14.754773856016971 319.45745485618266 0.7486329286601185
14.760001410970387 313.26382505878433 0.7431054242642334
14.765228965923804 311.7442397737786 0.7401833901581394
14.77045652087722 308.719763027771 0.7370426329929741
14.775684075830636 308.88186353919235 0.7366201812408453
14.780911630784052 306.21894236270333 0.7334722592371954
14.786139185737468 304.45957704030457 0.7327567567410855
14.791366740690885 304.1384694046145 0.7316493462040387
14.7965942956443 302.32113005607886 0.7288298572650181
14.801821850597717 300.2858074675711 0.7255860932460085
14.807049405551133 299.9950463895352 0.7254355724513804
14.81227696050455 302.7668383634026 0.729684086652689
14.817504515457966 304.73239638328744 0.7318098392699902
14.822732070411382 304.42428216690666 0.7311454124592884
14.827959625364798 304.2380083734354 0.7313216632345934
14.833187180318214 306.3023830479443 0.7337595506891297
14.83841473527163 308.11849040346954 0.7357256039076631
14.843642290225047 308.738075746734 0.7357630863802368
14.848869845178463 309.5059686973264 0.7365712750508793
14.854097400131879 312.2183941981268 0.7400809682361443
14.859324955085295 316.2095059397332 0.7458833080825056
14.864552510038711 317.65754663234094 0.7471364175273445
14.869780064992128 320.3281377119377 0.7491983112346187
14.875007619945544 322.6340101765962 0.751189337301884
14.88023517489896 327.0022231830908 0.7551878678354997
14.885462729852376 332.5435585015475 0.7634439182404179
14.890690284805792 332.8368213392224 0.764350674991255
14.895917839759209 335.75673953187083 0.7672703048251093
14.901145394712625 336.45945045434365 0.7674123053284729
14.906372949666041 339.7898024437982 0.7706387939430706
14.911600504619457 338.4906336261867 0.7691626724305813
14.916828059572873 336.0644141425748 0.7670239395448879
14.92205561452629 326.70414460381284 0.7567400160725656
14.927283169479706 319.8251595593537 0.7498313755905066
14.932510724433122 314.7411427589447 0.7449088377204967
14.937738279386538 314.27378688433413 0.7443657606160863
14.942965834339955 311.55119254697786 0.7419814440454899
14.94819338929337 306.16354406924984 0.7364962582419077
14.953420944246787 302.65418587094643 0.734330000300194
14.958648499200203 298.1162189678154 0.7290673483369485
14.96387605415362 293.9680295653539 0.7234588409893281
14.969103609107036 289.8319602037384 0.717323266551919
14.974331164060452 287.9597809188225 0.7148820045746065
14.979558719013868 289.78063531195437 0.7175879424717145
14.984786273967284 288.16105089126273 0.7163464946029212
14.9900138289207 287.3406055807016 0.7153404524746659
14.995241383874117 287.6891801178021 0.7150828608574384
15.000468938827533 289.8491045680555 0.7171837485176592
15.005696493780949 291.73730335697365 0.7193920097851114
15.010924048734365 293.33812802993566 0.7212071866944909
15.016151603687781 294.7790364186646 0.7230155826540865
15.021379158641198 297.0087856112052 0.7258999923440025
15.026606713594614 296.3256810341428 0.724093645222665
15.03183426854803 297.3069754516601 0.7242835214867153
15.037061823501446 298.61736505931265 0.7249049336881086
15.042289378454862 300.48804040513687 0.7270208073992753
15.047516933408279 303.9579973455555 0.7315088325353345
15.052744488361695 304.6660663228179 0.7324798442936914
15.057972043315111 307.1056089472909 0.7353392989103863
15.063199598268527 308.7937855328081 0.737330389968834
15.068427153221943 310.8136969682422 0.7389188708347663
15.07365470817536 312.3608540026354 0.7403411800938843
15.078882263128776 311.44713354022775 0.7399582722183844
15.084109818082192 311.1836704947787 0.7398126066605631
15.089337373035608 309.6290976764595 0.7385342379375509
15.094564927989024 307.5349457911209 0.7363944258783411
15.09979248294244 305.56578584497487 0.7335610552977141
15.105020037895857 303.47134169560627 0.7315231084874597
15.110247592849273 300.46686140040936 0.7279385049401489
15.11547514780269 296.6241121637105 0.722568907104704
15.120702702756105 298.06342808960284 0.7246921273066748
15.125930257709522 299.0603047158882 0.7257757116073362
15.131157812662938 301.2236532396429 0.7291595969051249
15.136385367616354 300.6447826788793 0.7288390570017372
15.14161292256977 298.11367861286897 0.7263593708948358
15.146840477523186 295.023689131171 0.723528843180538
15.152068032476603 293.2329016663258 0.7206705468061148
15.157295587430019 292.1230337067092 0.7188802314805586
15.162523142383435 291.41223498657735 0.7181238225886479
15.167750697336851 288.92916625829287 0.715021170344426
15.172978252290267 286.8550767019363 0.7130179955721383
15.178205807243684 283.8460880239874 0.7095999600811468
15.1834333621971 283.8637423193645 0.7104072016872479
15.188660917150516 283.57973403972386 0.709678487944572
15.193888472103932 284.167169410056 0.711758604895507
15.199116027057348 282.09110748491526 0.7084734495927373
15.204343582010765 280.9886358318146 0.7080006126375108
15.20957113696418 282.86797670154203 0.7109542617013646
15.214798691917597 283.41577355690947 0.711188507321057
15.220026246871013 285.321748249986 0.7126671723199289
15.22525380182443 282.1232589067925 0.7075343774191625
15.230481356777846 281.0430683639591 0.7067526336100667
15.235708911731262 281.2876014315331 0.7080481963455426
15.240936466684678 281.70714562649493 0.708725757968909
15.246164021638094 282.6307399543533 0.709843400696748
15.25139157659151 285.17670376124835 0.7118619157223136
15.256619131544927 284.1227843562512 0.7112009896056674
15.261846686498343 281.2909299699774 0.7073554642401788
15.267074241451759 279.56051866516856 0.7057744313572314
15.272301796405175 279.0559232673877 0.7055362692926263
15.277529351358591 280.04784548650156 0.7074463296937572
15.282756906312008 281.74742886918483 0.7088079353814752
15.287984461265424 282.7979238463056 0.7099904773494382
15.29321201621884 284.60596571027673 0.7131120259949819
15.298439571172256 286.3874608441208 0.7140112489792994
15.303667126125672 288.72149886349973 0.7185924337386325
15.308894681079089 291.2346285126115 0.7202628445491345
15.314122236032505 292.78346969907955 0.7208764808525606
15.319349790985921 293.911910386692 0.722428479384963
15.324577345939337 296.73588061596865 0.7250595094800142
15.329804900892753 299.11538274918297 0.7291255551272775
15.33503245584617 299.7515467017144 0.7302061587340682
15.340260010799586 297.83823812717594 0.7276494676885905
15.345487565753002 297.71323759689255 0.7270710705834607
15.350715120706418 298.32221950026707 0.7270791688621826
15.355942675659835 297.69657457492644 0.7257038870003993
15.36117023061325 299.46728025975904 0.7289020087576776
15.366397785566667 299.39965416570163 0.728418842786978
15.371625340520083 302.171713201425 0.731963677492098
15.3768528954735 297.82976198305175 0.7250373556763767
15.382080450426916 295.4659288365959 0.7216830517045144
15.387308005380332 294.73249467234496 0.7212953972900541
15.392535560333748 296.1419834993758 0.7235083584581163
15.397763115287164 299.3092735977171 0.7382873762768954
15.40299067024058 296.6773663508079 0.74261022101162
15.408218225193997 293.2800910467198 0.7433871881977323
15.413445780147413 290.9761058174106 0.7444695798381075
15.418673335100829 291.5706071380887 0.7486125572117899
15.423900890054245 293.005653511709 0.7535646396197593
15.429128445007661 297.4028278345723 0.7619354110463217
15.434355999961078 296.68717614967704 0.76342092413028
15.439583554914494 298.0947533309231 0.7666245826774157
15.44481110986791 294.35659999074136 0.7643739582182836
15.450038664821326 295.5396369852527 0.7675895577627322
15.455266219774742 294.25908393812637 0.7675439881361433
15.460493774728159 293.16857183532125 0.7674456406632264
15.465721329681575 295.01297515304947 0.7731006253563684
15.470948884634991 294.0482397024312 0.7737589288906159
15.476176439588407 292.88279781735605 0.77541439146327
15.481403994541823 291.5862824839437 0.7754019584207194
15.48663154949524 287.5125853190061 0.7724448637718048
15.491859104448656 287.7679667820125 0.7756529193703983
15.497086659402072 287.904422137322 0.7780879863585842
15.502314214355488 287.2301090544676 0.7791642249878445
15.507541769308904 286.63021236127406 0.7791412550299469
15.51276932426232 283.0066570313797 0.7760235760525829
15.517996879215737 285.33836497065255 0.7810791509533315
15.523224434169153 283.73073832763174 0.7810428519448899
15.52845198912257 282.3035884850186 0.7804887771760363
15.533679544075985 282.3012442819903 0.7832174423634066
15.538907099029402 281.8179055875208 0.7843199682902514
15.544134653982818 282.85467369371605 0.7882971332147434
15.549362208936234 284.94381354124437 0.7931600077078792
15.55458976388965 284.86813488795394 0.7939935442107451
15.559817318843066 282.5722225462729 0.7916027703324884
15.565044873796483 280.4691376310172 0.7902331598810748
15.570272428749899 279.5824096349531 0.7923495247535406
15.575499983703315 279.3258324441743 0.7956983341638683
15.580727538656731 282.1262203582201 0.8015645113365022
15.585955093610147 278.4942108197529 0.7981902855722856
15.591182648563564 276.2178913489775 0.7951141791172918
15.59641020351698 273.8942980200279 0.7931052962856545
15.601637758470396 272.79284915354145 0.7930025002487912
15.606865313423812 271.13027384305144 0.7920293429414748
15.612092868377228 271.0521557662161 0.7935795063998963
15.617320423330645 272.0540580825715 0.7969399571323162
15.62254797828406 271.04865844256756 0.7962162669523956
15.627775533237477 271.69551755004204 0.797011354848002
15.633003088190893 268.04715095601847 0.7935467466566731
15.63823064314431 268.6433978440542 0.7903300542035046
15.643458198097726 263.4647831739971 0.7713583262935173
15.648685753051142 260.6701727637876 0.7622344455887257
15.653913308004558 260.444826197363 0.7577096893662986
15.659140862957974 261.93485714466505 0.7570874239571205
15.66436841791139 264.1113036589257 0.7575349731025509
15.669595972864807 264.7216232663772 0.7553053977132533
15.674823527818223 265.39488834552003 0.7552108089097253
15.680051082771639 264.6695570900474 0.7543858649440366
15.685278637725055 269.5253062716971 0.7603271341870216
15.690506192678471 270.1393850012621 0.7600327353866193
15.695733747631888 269.2208874865735 0.7549072133503408
15.700961302585304 268.1477224229019 0.7507747159181845
15.70618885753872 268.3094196002694 0.7481025246211657
15.711416412492136 270.46339854205223 0.7498658204541181
15.716643967445552 273.13005784922524 0.7532208120750018
15.721871522398969 276.101358847077 0.7561729403025805
15.727099077352385 275.2166602550245 0.7551211935581107
15.732326632305801 274.4577098767902 0.7535501338147087
15.737554187259217 272.1538050242879 0.7497942933985658
15.742781742212633 270.28604278342993 0.7459014777874635
15.74800929716605 273.18308838740637 0.7493805554767231
15.753236852119466 271.4833221968815 0.7462563303951144
15.758464407072882 270.52440697345963 0.7426109424923106
15.763691962026298 271.9127316813734 0.7439813574990831
15.768919516979715 274.8030573598632 0.7461513818743039
15.77414707193313 276.9271109437328 0.7497268573891019
15.779374626886547 274.6821403609709 0.746572704865746
15.784602181839963 274.5246142391571 0.7456455315254649
15.78982973679338 274.84034072192543 0.7453230996525033
15.795057291746796 272.95545375813396 0.7414858812400916
15.800284846700212 271.40745239271166 0.7387666485125649
15.805512401653628 266.589472567634 0.7315488680431403
15.810739956607044 269.3467039296431 0.7339560467033864
15.81596751156046 273.29817819857004 0.7396469341567179
15.821195066513877 277.22594862661583 0.7453688945799806
15.826422621467293 278.46910539816076 0.7454910782474616
15.831650176420709 276.7290160534685 0.7432881335209448
15.836877731374125 273.2014691482291 0.738752063686054
15.842105286327541 269.65717200941737 0.7355006038706764
15.847332841280958 268.8249014909013 0.7343779479169478
15.852560396234374 267.5974604162667 0.7313411791816121
15.85778795118779 269.0010429027021 0.731615955850031
15.863015506141206 269.2888687625539 0.7295969600283385
15.868243061094622 268.1325197676083 0.7277819969018714
15.873470616048039 269.1723421560583 0.7303611828505987
15.878698171001455 268.71848773610463 0.7300241475160716
15.883925725954871 271.290779734287 0.734190611588909
15.889153280908287 271.61230523033777 0.7338811725352747
15.894380835861703 272.6529283484382 0.7332228804188321
15.89960839081512 272.67127685587815 0.7319761287939801
15.904835945768536 275.60176541530075 0.7351061507616452
15.910063500721952 276.32044573482005 0.736321952924941
15.915291055675368 275.807323259027 0.7365314028462345
15.920518610628784 276.25260412914145 0.7352000222779858
15.9257461655822 272.47287009339726 0.7288276460336721
15.930973720535617 270.2748566443211 0.7253840672754006
15.936201275489033 267.7869201857488 0.7215207472856988
15.94142883044245 270.206449859678 0.7263485251737215
15.946656385395865 274.18354609913337 0.7320160872245498
15.951883940349282 271.06078042310264 0.7284489851034908
15.957111495302698 271.29636059498546 0.7290807161783445
15.962339050256114 270.0436091117634 0.726870543050667
15.96756660520953 270.882183170191 0.7264971323908633
15.972794160162946 273.2610969551685 0.7297499442103106
15.978021715116363 273.88137613685325 0.7300863341518008
15.983249270069779 275.62246344723843 0.732092327784597
15.988476825023195 274.3121727499565 0.730050978100654
15.993704379976611 273.4463321044489 0.7294097053625321
15.998931934930027 269.3399733872951 0.7240754776263414
16.004159489883442 267.4515619298938 0.7231770829843089
16.009387044836856 265.57995167182224 0.7205343281387799
16.01461459979027 267.61207777801565 0.7235914636271059
16.019842154743685 267.9371393008811 0.7244194578552832
16.0250697096971 268.45304787259363 0.7231534733331433
16.030297264650514 268.67634760629613 0.723439331114699
16.03552481960393 267.6528370949586 0.7207237221033589
16.040752374557343 270.08057463037113 0.7250120929406337
16.045979929510757 268.7044084275715 0.723076355941387
16.05120748446417 271.1759659390948 0.7254842210451949
16.056435039417586 272.35163360200045 0.7255446958754336
16.061662594371 275.7283211536163 0.7308879196023009
16.066890149324415 280.7756978444443 0.736969192289557
16.07211770427783 286.97098242965217 0.7438215604890553
16.077345259231244 290.41317684939395 0.7470289452748317
16.08257281418466 295.4180921020204 0.7532171417267131
16.087800369138073 297.7679193522529 0.7566873823309331
16.093027924091487 299.39285073178814 0.7590969142702412
16.0982554790449 304.28943305590036 0.7650050849861455
16.103483033998316 307.80969916077726 0.7689538760963535
16.10871058895173 314.791104905204 0.7763421547803186
16.113938143905145 316.18370284916466 0.7785957820327278
16.11916569885856 316.9012853050859 0.7787111573233679
16.124393253811974 314.77534618626123 0.7778523911329456
16.129620808765388 314.2109681195094 0.7784789919959755
16.134848363718802 312.39994503406115 0.7772380608267778
16.140075918672217 312.8996406924987 0.7766798038773461
16.14530347362563 312.97928990389556 0.7753094493699392
16.150531028579046 313.2329909745379 0.775445782912167
16.15575858353246 313.01725541135954 0.7747737041161398
16.160986138485875 310.91362014448487 0.7717873118017123
16.16621369343929 308.62029855942757 0.7677792207505351
16.171441248392703 304.34356038166834 0.7617187624747046
16.176668803346118 301.55097214082485 0.7585737889531194
16.181896358299532 300.53234503415405 0.7582783710403067
16.187123913252947 297.2862068474075 0.7544936865733329
16.19235146820636 290.905096718275 0.7469997698159545
16.197579023159776 285.10999085200126 0.7396486428810438
16.20280657811319 279.2016244610699 0.7323718123027214
16.208034133066604 276.3407393280577 0.7291321650807003
16.21326168802002 271.8278045181077 0.7245535457547602
16.218489242973433 268.77685679899633 0.7198515211182405
16.223716797926848 267.3574552755116 0.7187061605717202
16.228944352880262 266.56820989174 0.7177974671584406
16.234171907833677 264.86189044898794 0.7160659543997961
16.23939946278709 261.6777600102386 0.7117734035335086
16.244627017740505 256.98144689765275 0.7043844728837217
16.24985457269392 255.6555444117403 0.7013026656421397
16.255082127647334 257.36066528583575 0.7040306283827371
16.26030968260075 254.07880678090277 0.7008929261756548
16.265537237554163 254.46342017163767 0.7019926106076247
16.270764792507578 252.58290963931876 0.70008081792251
16.275992347460992 254.31092036789886 0.7030186090174708
16.281219902414406 256.32212276716564 0.7061621952850974
16.28644745736782 253.30270652052323 0.7016002827197021
16.291675012321235 254.13592753105078 0.7027233237039608
16.29690256727465 251.4178799063928 0.6986160865006699
16.302130122228064 250.9157382459988 0.6961160125898602
16.30735767718148 250.89153902072226 0.6950922477869952
16.312585232134893 251.57322351264037 0.6940130766746594
16.317812787088307 253.3092543960133 0.6962307633198177
16.323040342041722 251.98699116087764 0.6946057074484463
16.328267896995136 250.8241724988738 0.6939922426884736
16.33349545194855 251.10152911933648 0.6945400631637034
16.338723006901965 250.11785967039813 0.6937827922504195
16.34395056185538 256.28702766510753 0.700161704170961
16.349178116808794 257.61553755527063 0.7019442015546405
16.35440567176221 259.9378728180969 0.7032724602740378
16.359633226715623 262.9969145852775 0.7074220679942178
16.364860781669037 263.6896563977476 0.7091020509436866
16.37008833662245 269.60023629394294 0.7167101603787397
16.375315891575866 271.3224837790802 0.7187956418747132
16.38054344652928 273.49557921234344 0.7201533044996603
16.385771001482695 274.15193641065974 0.7203022820671147
16.39099855643611 277.4281757191584 0.7237922475053874
16.396226111389524 278.913065213405 0.7245003321391329
16.401453666342938 279.40351710955844 0.7244250879504509
16.406681221296353 280.2279693370957 0.7259229153895554
16.411908776249767 276.9001730481349 0.7210090539434141
16.41713633120318 274.2137012258857 0.717436145839094
16.422363886156596 269.478168065069 0.7115243650953824
16.42759144111001 265.99556769691964 0.7066965019771657
16.432818996063425 264.600304645869 0.706339136653138
16.43804655101684 267.3457451635303 0.7117263309763132
16.443274105970254 266.6127379071671 0.7126607009115211
16.448501660923668 265.2880322969682 0.7109599444627264
16.453729215877082 261.22880597824667 0.7036779480339139
16.458956770830497 259.5150656490075 0.7007428962764676
16.46418432578391 257.6744989481222 0.697600789547902
16.469411880737326 258.1996839113597 0.6981363145689174
16.47463943569074 256.6975208170283 0.6963107761409286
16.479866990644155 255.01008278249145 0.6937636647649578
16.48509454559757 257.0346628408534 0.696670202909557
16.490322100550983 257.9971257621757 0.6991285252312814
16.495549655504398 260.0021751811024 0.7027401499934273
16.500777210457812 260.68219700613633 0.7046675805484811
16.506004765411227 260.84696021461576 0.7043875864866176
16.51123232036464 262.3557662436804 0.704936958525349
16.516459875318056 262.1143486371832 0.7045924850522433
16.52168743027147 259.2639658941094 0.6996467016798845
16.526914985224884 257.38137857569853 0.6975783111033661
16.5321425401783 257.50241388484375 0.69671732598792
16.537370095131713 255.9409588937079 0.6936569978809265
16.542597650085128 256.099784115712 0.6937713358192483
16.547825205038542 254.83961814850642 0.6933470868597528
16.553052759991957 257.4981907762325 0.6961032502156524
16.55828031494537 257.69681173572576 0.6970110927433818
16.563507869898785 257.57557395722955 0.6964163284973888
16.5687354248522 257.3805442209973 0.6952596355359577
16.573962979805614 255.36123670841644 0.6944549359014046
16.57919053475903 255.66535005650564 0.6958061939058601
16.584418089712443 256.0701824622495 0.6972148674232826
16.589645644665858 255.9848819255373 0.6970784656286361
16.594873199619272 254.2158513400286 0.6926662428401538
16.600100754572686 252.39146625917303 0.6898262509154116
16.6053283095261 251.9769894131268 0.6892270066461051
16.610555864479515 252.52483561673148 0.6893755578045239
16.61578341943293 250.56572884410713 0.6868379552095407
16.621010974386344 247.19929566973528 0.680359849989184
16.62623852933976 248.49730921125578 0.6820761667105066
16.631466084293173 249.88452048539807 0.6843247850611304
16.636693639246587 252.8988886203366 0.6876353521154136
16.641921194200002 252.03925650098802 0.6871277486274711
16.647148749153416 252.44864125129263 0.6870340897913776
16.65237630410683 251.54073946038363 0.6864760535695794
16.657603859060245 253.5619997801033 0.6886561301322113
16.66283141401366 249.6160240825257 0.6838189493690825
16.668058968967074 244.4466157810087 0.6762199833164442
16.67328652392049 239.99807205844394 0.67171825382354
16.678514078873903 238.62148570899464 0.6705822386876457
16.683741633827317 241.1421967801157 0.6760011945337154
16.68896918878073 240.23298871021387 0.6752701504165802
16.694196743734146 238.087251649432 0.6724026065407865
16.69942429868756 237.51661352987625 0.6707816527940968
16.704651853640975 237.46633287589725 0.6705920038776495
16.70987940859439 239.3524031793058 0.672227612006529
16.715106963547804 235.9964227677885 0.667197502177162
16.720334518501218 232.4509067496196 0.6612462334979033
16.725562073454633 231.09889091726924 0.6583731631625549
16.730789628408047 232.55393206328398 0.6589217776720624
16.73601718336146 233.92011040099158 0.6619435167742903
16.741244738314876 234.95400060024514 0.6644001530410248
16.74647229326829 232.42734402373958 0.6608844264985084
16.751699848221705 234.33463960837489 0.6640930901517261
16.75692740317512 231.77394231368396 0.6611108999944109
16.762154958128534 232.33748375930392 0.6605266254211417
16.767382513081948 229.86483158633314 0.658183645184065
16.772610068035362 226.88652518375739 0.6524585772560422
16.777837622988777 226.96908144266897 0.6526513685806296
16.78306517794219 227.08892634821373 0.6512759625574359
16.788292732895606 228.8509930997355 0.6540764677137417
16.79352028784902 231.02549169424654 0.657307413448065
16.798747842802435 232.70035790839898 0.6593077904937502
16.80397539775585 231.06583805206847 0.6565829955254949
16.809202952709263 228.06721351850234 0.6528186500762188
16.814430507662678 225.36861629747705 0.6498302976855185
16.819658062616092 225.42425088828404 0.6509133722865212
16.824885617569507 227.64340752204419 0.6558109298226483
16.83011317252292 228.8726863873489 0.6580109762442564
16.835340727476336 229.68053832276183 0.6593120877300004
16.84056828242975 225.74127096258172 0.6529093250202878
16.845795837383164 224.88012836024225 0.650684337774532
16.85102339233658 222.28716784187404 0.6454741666752315
16.856250947289993 222.00742325361153 0.6447433728027436
16.861478502243408 222.14200292240312 0.6450855981539018
16.866706057196822 222.0999662385141 0.6453448911579369
16.871933612150237 223.94857113504193 0.6486332450740259
16.87716116710365 223.88842013028884 0.648413337601377
16.882388722057065 224.48551688062344 0.6481495004832073
16.88761627701048 226.12264573058536 0.6502650984830364
16.892843831963894 224.7488181401715 0.6482484882775442
16.89807138691731 226.45188610068305 0.6517369956453586
16.903298941870723 226.54379967671522 0.6544507375747878
16.908526496824138 226.83515996213853 0.6536342842357851
16.913754051777552 225.01430799316603 0.651567778679592
16.918981606730966 224.52589319735426 0.6509737394972858
16.92420916168438 223.30850544897356 0.6494979698539186
16.929436716637795 222.60917222131673 0.6484427333806666
16.93466427159121 221.05437677317852 0.64517026061524
16.939891826544624 221.12251109729974 0.6433849460196861
16.94511938149804 220.4477504263012 0.6423101634642723
16.950346936451453 221.56470163576827 0.6436933928255592
16.955574491404867 221.72428789090313 0.6447152302232703
16.960802046358282 222.29153559145382 0.6467311142487606
16.966029601311696 222.82134463387507 0.6468595683547858
16.97125715626511 223.01220583776202 0.6479005540729118
16.976484711218525 222.68715108750376 0.6458245311581544
16.98171226617194 221.5880824410341 0.6446784932107729
16.986939821125354 220.60934772129582 0.6437003269570646
16.99216737607877 220.68504246469885 0.6437757990144334
16.997394931032183 223.04504783184743 0.646585107401925
17.002622485985597 224.93026124068913 0.6476512462223473
17.00785004093901 225.69969371868976 0.6478276389144373
17.013077595892426 225.39114182879402 0.6476477528673565
17.01830515084584 223.10341452233257 0.6438298395012358
17.023532705799255 223.01015230854608 0.6446553756822437
17.02876026075267 223.02275249280422 0.645328074024522
17.033987815706084 224.8503888501252 0.6477085188489252
17.039215370659498 226.20981250524227 0.6496610654812245
17.044442925612913 227.62321268667887 0.6516736315453889
17.049670480566327 225.9478159737669 0.6501233585643686
17.05489803551974 224.4627863956039 0.6476549934987874
17.060125590473156 227.88636765843836 0.6516931997883382
17.06535314542657 228.6948863931701 0.652459753990234
17.070580700379985 231.61225676055022 0.656886185926847
17.0758082553334 229.20804617892367 0.652808956000457
17.081035810286814 225.45734668091404 0.6473367938876391
17.086263365240228 225.8472582530248 0.6469942687308122
17.091490920193642 225.9322827223983 0.6480254958339275
17.096718475147057 226.4538192784315 0.6489599485073957
17.10194603010047 224.1868192455083 0.6457677751373129
17.107173585053886 223.8440114834679 0.6454495636329767
17.1124011400073 226.14660851838448 0.6487543210803067
17.117628694960715 227.94726524966305 0.6497498939881913
17.12285624991413 230.88838726263435 0.6546463479172759
17.128083804867543 233.11054549087402 0.6578664522393124
17.133311359820958 236.9346656826417 0.6637385285999684
17.138538914774372 236.78511156003017 0.6642420361187187
17.143766469727787 237.77518450991164 0.6656722312279052
17.1489940246812 235.27326360376037 0.6608283733601343
17.154221579634616 232.9635044993154 0.657469820183556
17.15944913458803 234.6170836212661 0.6582922100701731
17.164676689541444 236.57756122902512 0.6606726756651267
17.16990424449486 242.13598895092184 0.6676106102041869
17.175131799448273 246.91447283738006 0.6730880922557144
17.180359354401688 246.49860637871305 0.6732398815585766
17.185586909355102 247.80123706652256 0.6752449259604467
17.190814464308517 247.06757963373894 0.6735166350412283
17.19604201926193 250.66476601563392 0.6784464546333935
17.201269574215345 251.7312063496237 0.67963034942396
17.20649712916876 252.680791226872 0.6814559607204441
17.211724684122174 252.86019134837684 0.6821033248803022
17.21695223907559 252.06607497689856 0.6809534769059865
17.222179794029003 252.00026762984214 0.6810557827938797
17.227407348982418 251.78154104004562 0.6809153522741368
17.232634903935832 250.86921926878443 0.6787843847717957
17.237862458889246 249.2855694867236 0.6768004100951569
17.24309001384266 245.46730967730286 0.6728701917917803
17.248317568796075 244.13066252736664 0.6726423364259242
17.25354512374949 242.76950802453905 0.670610549217715
17.258772678702904 243.21235048920212 0.6706766056058626
17.26400023365632 241.61736250639638 0.6680374116088204
17.269227788609733 239.43876659713763 0.664844115865288
17.274455343563147 237.1536182620976 0.6611978837051591
17.279682898516562 237.29926457714583 0.6606875930957251
17.284910453469976 237.99105458062192 0.6614280545865207
17.29013800842339 240.77884777241425 0.6658735908956802
17.295365563376805 240.28519731445823 0.6649984046263745
17.30059311833022 241.34284434953005 0.6666654345381536
17.305820673283634 240.22219740608358 0.6633093923531729
17.31104822823705 241.29573726186652 0.6655684727945349
17.316275783190463 241.55830017111958 0.665987040205452
17.321503338143877 241.49575804296617 0.6661056354967565
17.32673089309729 241.34538764745733 0.6658617231151859
17.331958448050706 241.66833298798372 0.6654773933994922
17.33718600300412 243.28427116933926 0.6664847409499057
17.342413557957535 244.2016167646821 0.6680864453735882
17.34764111291095 245.8475752311031 0.6698389526421878
17.352868667864364 247.31932610768902 0.6729193987749961
17.358096222817778 245.60119576756261 0.670041689476371
17.363323777771193 243.08886798453122 0.667723216951944
17.368551332724607 240.99120182877468 0.6649590498133238
17.37377888767802 237.71152061068648 0.6604388862817764
17.379006442631436 241.49113220418005 0.6654755326920908
17.38423399758485 243.8980363506578 0.6690829146290348
17.389461552538265 244.6788680576557 0.671232185734938
17.39468910749168 242.5258124631056 0.6691088665663054
17.399916662445094 239.94706194307724 0.6646013159352421
17.405144217398508 238.63062525323514 0.6629166974842697
17.410371772351922 238.76205813599506 0.6633159785237663
17.415599327305337 238.4666334033409 0.6625865343217912
17.42082688225875 239.77742653103664 0.6653834965508548
17.426054437212166 237.89078344830898 0.6629177681229225
17.43128199216558 239.11301036416424 0.6636399557918107
17.436509547118995 239.75343657666588 0.6637184394232736
17.44173710207241 238.91990014323085 0.6612751007769657
17.446964657025823 238.098506981575 0.6603634618889502
17.452192211979238 240.45165636041517 0.6653895044016069
17.457419766932652 241.29967037021802 0.666325244234302
17.462647321886067 244.2967192642837 0.670118457919562
17.46787487683948 244.65292214002577 0.670258505296416
17.473102431792896 240.82669845865652 0.6651258662507956
17.47832998674631 239.97045437563008 0.6649983206685339
17.483557541699724 239.46464949391395 0.6629025571105663
17.48878509665314 241.13490337636074 0.6663348602165048
17.494012651606553 243.64563440121833 0.6691233418358804
17.499240206559968 245.61537917346368 0.6711585839926443
17.504467761513382 246.55859720080133 0.6706792493276965
17.509695316466797 249.31625839193282 0.6729209434958656
17.51492287142021 247.1123523084436 0.6710677803418785
17.520150426373625 244.9935550784902 0.669353611769203
17.52537798132704 245.26526804215462 0.6694565969117144
17.530605536280454 244.91860739390225 0.6682613615521206
17.53583309123387 246.93933710085844 0.670475263348845
17.541060646187283 246.1918623253308 0.6697518780984321
17.546288201140698 248.184176551837 0.6738780087903592
17.551515756094112 248.66914898401453 0.6747483675118332
17.556743311047526 251.18215252612532 0.6790009955634968
17.56197086600094 250.92501439115537 0.6790757576737807
17.567198420954355 251.45836421349165 0.6790596975747659
17.57242597590777 250.7504913806694 0.676462828588444
17.577653530861184 249.98736820524002 0.6749993263714086
17.5828810858146 249.34318786796234 0.6743507866054167
17.588108640768013 250.07882272878743 0.6767013362124381
17.593336195721427 253.1431061444575 0.6809247205350341
17.598563750674842 256.04392541798916 0.6836759089790373
17.603791305628256 257.53607291676644 0.6841090605076875
17.60901886058167 258.3091659514643 0.6843887866645135
17.614246415535085 258.3376469048879 0.6839183473313137
17.6194739704885 257.3617634406922 0.6814262363279397
17.624701525441914 253.39490474362626 0.6768625085739721
17.62992908039533 253.70862736749447 0.6785186878216777
17.635156635348743 257.99983611562453 0.6850989813597784
17.640384190302157 263.5810717149637 0.6919040224375707
17.64561174525557 264.73824835736224 0.6926021163354527
17.650839300208986 264.698956435832 0.6921549382564826
17.6560668551624 265.5376975489311 0.6923255433556299
17.661294410115815 268.07703443060683 0.6965770482254556
17.66652196506923 269.1579768673731 0.6969324662631275
17.671749520022644 271.4783081421501 0.7001510399939715
17.676977074976058 275.8376012816752 0.7056543712666453
17.682204629929473 279.7767404982082 0.7099008131938968
17.687432184882887 284.26530237364193 0.7151865529802646
17.6926597398363 287.40865609125785 0.7195886963656912
17.697887294789716 290.27367814435553 0.7234220141412656
17.70311484974313 290.87472002382276 0.724683616856855
17.708342404696545 293.1645797171759 0.727161136779836
17.71356995964996 294.1244346108126 0.7271672747755327
17.718797514603374 294.7093360943046 0.7275527160436749
17.724025069556788 295.9911974578838 0.7282417598850687
17.729252624510202 297.80102491844195 0.7300950687697293
17.734480179463617 301.57260283933954 0.7343393734734126
17.73970773441703 300.13675867393584 0.7332773974934542
17.744935289370446 297.2471679280108 0.7304764166825739
17.75016284432386 294.41763473950755 0.7266854081745217
17.755390399277275 297.1264527981099 0.7287875962058997
17.76061795423069 302.9023424321915 0.7357544691164078
17.765845509184103 304.3394454454186 0.7374776631671128
17.771073064137518 303.6252560115676 0.7372313404640146
17.776300619090932 300.99583839372707 0.7333865785160771
17.781528174044347 296.1335217558861 0.7274338596326476
17.78675572899776 291.73034925674204 0.7228504318137932
17.791983283951176 288.1909821405362 0.7192247509406179
17.79721083890459 282.65273471185304 0.7135572389145021
17.802438393858004 279.9298844175557 0.7110057550363585
17.80766594881142 273.45402497363256 0.7027481279032238
17.812893503764833 268.13687269125876 0.6956619942126081
17.818121058718248 263.5874782108443 0.6898249571675109
17.823348613671662 259.5095649987294 0.6847189490732529
17.828576168625077 260.4756478973441 0.6881598545810499
17.83380372357849 258.7949563768402 0.686172117196491
17.839031278531905 255.18961653977436 0.6817282133416376
17.84425883348532 252.1031206271514 0.6775731312384312
17.849486388438734 250.44601376042297 0.6750026197461777
17.85471394339215 252.4802301792244 0.6780866935437819
17.859941498345563 252.64692061460434 0.6778705397582544
17.865169053298978 253.54831199974558 0.6793948668335049
17.870396608252392 256.97651879249554 0.6843637396834339
17.875624163205806 258.44241410097277 0.6853533387427778
17.88085171815922 259.7929658425534 0.6870127517939084
17.886079273112635 260.0310014878462 0.6865214176742986
17.89130682806605 265.28726921528977 0.6927519617672457
17.896534383019464 271.0719245662412 0.6986673094583035
17.90176193797288 279.48493921962546 0.707966305273424
17.906989492926293 286.8527593014611 0.7170767751009801
17.912217047879707 293.8142323695832 0.7260302444879035
17.917444602833122 300.8660859355488 0.733664068057022
17.922672157786536 303.9703276189958 0.7375792962538443
17.92789971273995 308.0044849308089 0.7416765342333506
17.933127267693365 313.0656468046671 0.7470947264729446
17.93835482264678 317.42406817123344 0.7525628026851773
17.943582377600194 317.2127951495463 0.7517032303281975
17.94880993255361 313.27945637812144 0.7474118702714858
17.954037487507023 308.9352895619848 0.7431894937785335
17.959265042460437 307.2110698902341 0.7413268122555751
17.96449259741385 301.7604525682277 0.7350730288974655
17.969720152367266 296.94973302532014 0.7288969300384981
17.97494770732068 292.1973131681999 0.7228993543653601
17.980175262274095 284.5778164567395 0.7144996415445152
17.98540281722751 276.45191598529124 0.7050510346608215
17.990630372180924 266.18634112163176 0.6924684318194705
17.995857927134338 261.4802767234349 0.6866888225641766
18.001085482087753 262.12206402864734 0.6872924112878729
18.006313037041167 261.83814739821065 0.6886749238059005
18.01154059199458 261.34546006823547 0.6886067569855676
18.016768146947996 257.49266754335736 0.6834414767870864
18.02199570190141 254.12141278643693 0.6800874993755783
18.027223256854825 249.94138419624602 0.6731921113236868
18.03245081180824 247.3314111828454 0.6688778212470318
18.037678366761654 246.09905327599418 0.6673387244921575
18.042905921715068 246.5368505150464 0.6676935136886035
18.048133476668482 246.4480150985463 0.66868511935919
18.053361031621897 248.28047952708496 0.6705566987442266
18.05858858657531 247.86612229737526 0.6706289070284687
18.063816141528726 246.4231471415519 0.6695126289393664
18.06904369648214 243.82532280068423 0.6673998986228601
18.074271251435555 245.2028002725319 0.6690772021078515
18.07949880638897 247.1812672477294 0.6701142637913544
18.084726361342383 250.53231649818412 0.6730357966177968
18.089953916295798 251.47973935883942 0.674119547338559
18.095181471249212 249.71879296351682 0.6721342334612197
18.100409026202627 250.89440497157455 0.6741074782815689
18.10563658115604 252.96791132424642 0.6772065842005417
18.110864136109456 256.48043642886745 0.6808150408207918
18.11609169106287 262.677176236577 0.687452244472339
18.121319246016284 268.3375243375049 0.6945474498959091
18.1265468009697 271.5701502344084 0.6981933649015489
18.131774355923113 273.8558909610503 0.7020298732287111
18.137001910876528 275.7664436287104 0.705078746017112
18.142229465829942 279.8656017436604 0.7096915048284095
18.147457020783357 280.06343056824113 0.7094107877401029
18.15268457573677 280.7768323841865 0.709733321502261
18.157912130690185 282.7057349622952 0.7124589477416914
18.1631396856436 283.55544742664097 0.7135675959552016
18.168367240597014 288.2603236369136 0.7184100261502128
18.17359479555043 292.76919252066864 0.7232927511074602
18.178822350503843 296.5465847639935 0.7278587856183618
18.184049905457258 295.70162840967276 0.7273442455122702
18.189277460410672 297.98363757876297 0.7297473981304429
18.194505015364086 305.75423662180293 0.737974391712829
18.1997325703175 311.7797550865633 0.7446481653802185
18.204960125270915 316.7439098969305 0.7503432764753944
18.21018768022433 317.2234301994544 0.7506879766117677
18.215415235177744 319.5196204415608 0.7534227760374378
18.22064279013116 325.50525423963614 0.7602813521079159
18.225870345084573 333.70266025640086 0.7700322047921476
18.231097900037987 338.24555006718566 0.7751452938066816
18.236325454991402 342.79132803799223 0.779876325632993
18.241553009944816 346.6287904624188 0.7838391373511083
18.24678056489823 354.3513873638675 0.7922799381143056
18.252008119851645 361.1693497135869 0.8002025998611464
18.25723567480506 364.530630990229 0.8037949784328753
18.262463229758474 362.6651282941462 0.8014104134854562
18.26769078471189 357.1317831774292 0.7956002174272311
18.272918339665303 348.2046709276887 0.7861103619425983
18.278145894618717 341.37365578010133 0.7782376898799468
18.28337344957213 334.15386083187633 0.7696490897045548
18.288601004525546 328.89682070635286 0.7632006905630773
18.29382855947896 323.36060156022876 0.7581658533014174
18.299056114432375 315.69146295230723 0.7498694939182374
18.30428366938579 305.94978972374213 0.7388004592787158
18.309511224339204 300.3200417502699 0.7321263716690938
18.314738779292618 293.8607208611525 0.7236522520165525
18.319966334246033 286.0792527026752 0.7142645191804234
18.325193889199447 278.718743716299 0.7047680092368469
18.33042144415286 272.28687299625517 0.6978685022620982
18.335648999106276 271.25644670769907 0.6970092316244229
18.34087655405969 271.9475056361699 0.6990587001289126
18.346104109013105 270.9098707588452 0.6986796922585681
18.35133166396652 273.97989729286485 0.7037867233195589
18.356559218919934 275.75481900683775 0.7056939306453288
18.361786773873348 273.99652649411314 0.7039293774510826
18.367014328826762 274.00333312006825 0.7031997679320331
18.372241883780177 270.96787785475385 0.6994752370421856
18.37746943873359 270.889811843391 0.6989747388191078
18.382696993687006 268.4940750914782 0.6948318218164757
18.38792454864042 269.16059522079547 0.6977037458076202
18.393152103593835 270.2548960579373 0.7096031010237112
18.39837965854725 272.77073163433585 0.7201318203660382
18.403607213500663 274.47448242839334 0.7279479284987151
18.408834768454078 277.4176776109249 0.7358740730759262
18.414062323407492 279.8708795687211 0.742423722158402
18.419289878360907 281.20798407307797 0.7467935980110083
18.42451743331432 280.6714837959199 0.7480282407035903
18.429744988267736 279.1017415885213 0.7492845759446629
18.43497254322115 278.7783347519606 0.7514490485609607
18.440200098174564 279.1933688683872 0.7549927471996458
18.44542765312798 279.6803464372565 0.7587614587462905
18.450655208081393 278.784870517461 0.7609447013900783
18.455882763034808 277.4339936329497 0.7625559815848381
18.461110317988222 276.7241933470773 0.7641332023892581
18.466337872941637 278.3252129025333 0.7682996983086164
18.47156542789505 278.97056588168186 0.7719388699826336
18.476792982848465 278.66141746825735 0.7741733731556145
18.48202053780188 279.5484342020586 0.7782724795679403
18.487248092755294 279.62766310446744 0.7812696302784566
18.49247564770871 278.23885395397514 0.7803846473145551
18.497703202662123 276.3697124425761 0.7796517863483982
18.502930757615538 277.4569972638362 0.7830472863911809
18.508158312568952 276.8476956070544 0.7848739830953059
18.513385867522366 276.7602004525108 0.7880625695152814
18.51861342247578 275.0609692152186 0.7864068511548098
18.523840977429195 272.56436985092347 0.7844302864325643
18.52906853238261 271.78193121360977 0.7848662717398178
18.534296087336024 272.7435304515203 0.7887632857433914
18.53952364228944 272.6583087532822 0.7908636055662353
18.544751197242853 273.38003049910236 0.7930681188601767
18.549978752196267 275.03785305776773 0.7984531088035951
18.555206307149682 274.19307980109824 0.8000527061246085
18.560433862103096 276.3025091848647 0.8057772028788289
18.56566141705651 274.0715537254079 0.8046639374744677
18.570888972009925 273.6260747939261 0.8039955650955872
18.57611652696334 272.56786089794093 0.8035116510066814
18.581344081916754 273.9907382246606 0.8064505087335331
18.58657163687017 276.8176301644062 0.8117965025163313
18.591799191823583 279.1633810362042 0.8184504489772286
18.597026746776997 283.082392574996 0.8260945430055229
18.60225430173041 283.03488288296495 0.8268420574197128
18.607481856683826 281.25222762617915 0.824642403002221
18.61270941163724 282.34551875000125 0.8276101575701639
18.617936966590655 283.95538291392086 0.8329089768222157
18.62316452154407 287.17221844507196 0.8379933650635301
18.628392076497484 290.3446487072521 0.8262853939079781
18.633619631450898 292.70680513424765 0.8211995360031679
18.638847186404313 295.2002007114674 0.818194692388131
18.644074741357727 299.068342831876 0.8185760033365599
18.64930229631114 297.8035027894792 0.8128385083370507
18.654529851264556 302.1168021537504 0.8141284445235234
18.65975740621797 304.9986506940498 0.8151336367377566
18.664984961171385 311.22373518420807 0.8201884971317801
18.6702125161248 311.00104867914035 0.8170276861561613
18.675440071078214 315.8461499212825 0.8218293094737639
18.680667626031628 321.1353660900243 0.8252263886260472
18.685895180985042 328.14128014000755 0.8314870794640867
18.691122735938457 333.5918390642037 0.8356441065274745
18.69635029089187 337.83978906759876 0.8381284878539504
18.701577845845286 342.97602738534033 0.8426741074371363
18.7068054007987 346.93173990714587 0.8461548730732404
18.712032955752115 351.7726643501014 0.8505470211302768
18.71726051070553 356.93655797385674 0.8557372765000414
18.722488065658943 359.50422882189883 0.8562966514899083
18.727715620612358 359.060073076326 0.8543412535835633
18.732943175565772 360.922455975739 0.8553440317564588
18.738170730519187 362.0873969991838 0.8558993892912227
18.7433982854726 360.81940553429934 0.8540614121764039
18.748625840426016 360.6074341007219 0.8526607982936911
18.75385339537943 358.0032870093246 0.8479029805770598
18.759080950332844 354.4883899895894 0.8430330807657918
18.76430850528626 349.2572814202722 0.8346961121274327
18.769536060239673 347.36868539140954 0.8319337792947631
18.774763615193088 341.87975256580324 0.8247387036453158
18.779991170146502 334.8515137079853 0.8151518520477302
18.785218725099917 326.6287737302088 0.8043106199264917
18.79044628005333 325.82970706436635 0.8013230705216019
18.795673835006745 327.1391622080143 0.8019595051901593
18.80090138996016 324.67172755578247 0.7984243347459694
18.806128944913574 319.3543079790328 0.7914567539464286
18.81135649986699 312.60533304473506 0.7827043562261123
18.816584054820403 312.5692828159472 0.783204145256312
18.821811609773818 314.40292211677627 0.7849428142983292
18.827039164727232 315.8388549455983 0.7870067185812609
18.832266719680646 314.170612234647 0.7842960251459725
18.83749427463406 308.60280092934664 0.7764349330830936
18.842721829587475 305.42191228640536 0.7715343169743843
18.84794938454089 301.88626184982485 0.76602157834328
18.853176939494304 300.026107764541 0.7641979546117144
18.85840449444772 296.8204524480721 0.7603000490150142
18.863632049401133 293.06629023406725 0.755029951730112
18.868859604354547 291.6903604998997 0.7537125149617189
18.87408715930796 292.03093619279747 0.7529277309208422
18.879314714261376 289.12890722806 0.7493708622782411
18.88454226921479 283.2861058866146 0.7425433688388898
18.889769824168205 278.694346338788 0.735639346522143
18.89499737912162 278.75715638952727 0.735704831781035
18.900224934075034 281.26407124515583 0.7371398440274525
18.90545248902845 283.98834029336814 0.7402981884383456
18.910680043981863 281.80875930300783 0.7382697635777775
18.915907598935277 279.480780808035 0.7353014473352867
18.92113515388869 278.31272713493246 0.7344324656828484
18.926362708842106 279.1291848499375 0.7356989770600215
18.93159026379552 277.5542036585718 0.733877080364264
18.936817818748935 273.981699830086 0.728853721966995
18.94204537370235 272.1973805373158 0.7256918646909776
18.947272928655764 273.32804194450017 0.7254686345571997
18.952500483609178 277.161680253712 0.7297978005542637
18.957728038562593 276.61492498527036 0.7294630795909703
18.962955593516007 273.88106026094954 0.7262981749782963
18.96818314846942 270.54241463924126 0.7212291574125632
18.973410703422836 271.47666967960635 0.7218448982151688
18.97863825837625 270.40157229595155 0.7188320187298994
18.983865813329665 268.11220855217385 0.7152676143678653
18.98909336828308 266.07756721931435 0.7127828639773621
18.994320923236494 265.79590516340454 0.7128859620600244
18.999548478189908 269.9957897625643 0.7187887526453488
19.004776033143322 270.7467929850993 0.7182361247353551
19.010003588096737 272.0119708079273 0.719772357462404
19.01523114305015 274.7496530214278 0.7237252606010263
19.020458698003566 273.948246190589 0.7229890772093293
19.02568625295698 277.0782463844202 0.7267669272184941
19.030913807910395 277.7416642096028 0.727721577012136
19.03614136286381 280.9096689462749 0.730527625463809
19.041368917817223 280.87160842585325 0.729144875588035
19.046596472770638 280.8962514355275 0.72785327047211
19.051824027724052 281.64688279158884 0.7280906427937789
19.057051582677467 283.0056107994555 0.730225778761922
19.06227913763088 283.27699265021107 0.7308355998440981
19.067506692584296 281.8670199641052 0.7287331087099685
19.07273424753771 279.0204292745422 0.7235287016926569
19.077961802491124 279.1276611390177 0.7232042034916658
19.08318935744454 279.92011376867265 0.7237254039331602
19.088416912397953 282.6458441159691 0.7264176652654667
19.093644467351368 284.3570565372249 0.7290543688941152
19.098872022304782 284.47332261222715 0.7301338155409451
19.104099577258197 282.551994302807 0.7293661002391347
19.10932713221161 280.1033973744527 0.7261218134891837
19.114554687165025 276.9632648480456 0.7221393505423694
19.11978224211844 274.44906454056206 0.7181416346049188
19.125009797071854 274.9597669583823 0.7177445254157502
19.13023735202527 274.8459416557426 0.7173627180924699
19.135464906978683 271.9154696718208 0.7136526150553391
19.140692461932098 266.7764367138001 0.7076560303539058
19.145920016885512 267.60903066520774 0.7097713083239746
19.151147571838926 268.9387159135209 0.7115154355821235
19.15637512679234 271.62840336061726 0.7143082760178674
19.161602681745755 271.50226714296184 0.7147938784950246
19.16683023669917 269.97781069475724 0.7139013223939493
19.172057791652584 268.1337248431727 0.71164714145231
19.177285346606 266.12486816599375 0.7078929898697645
19.182512901559413 265.57187676731985 0.7043130953669969
19.187740456512827 265.15133973773334 0.7034665277803663
19.19296801146624 265.7639901873322 0.7039950660505432
19.198195566419656 266.2179303375625 0.7052740295657824
19.20342312137307 265.469774361534 0.7049483269199204
19.208650676326485 264.55403276381844 0.7030987262041266
19.2138782312799 261.79761986502695 0.6995488365481158
19.219105786233314 263.2986051180899 0.701559174136724
19.22433334118673 265.0799414520517 0.7036357077049986
19.229560896140143 265.2796990143434 0.7042330419479151
19.234788451093557 266.19734590448263 0.7040530183100768
19.24001600604697 265.9767707881359 0.704590265920631
19.245243561000386 267.8651231132509 0.7071232284402048
19.2504711159538 268.58317572244846 0.7074213580253452
19.255698670907215 268.00151833468465 0.7065638279475035
19.26092622586063 266.17300966951325 0.7039430832304934
19.266153780814044 268.3867089899908 0.706628870681922
19.271381335767458 269.3621771376678 0.7097380574131433
19.276608890720873 270.92829685487624 0.7114459991142549
19.281836445674287 273.4590930712289 0.7145649321427796
19.2870640006277 273.6366505552234 0.7135182684133686
19.292291555581116 276.408319058077 0.7161419478849876
19.29751911053453 275.038780803773 0.7151944335224737
19.302746665487945 276.9275201696341 0.716398120045341
19.30797422044136 277.319782030452 0.7168481694837215
19.313201775394774 280.1295390833221 0.7200177404435792
19.318429330348188 284.13044191410756 0.7247328270605168
19.323656885301602 287.3230932740625 0.7290305547997591
19.328884440255017 290.25786077607626 0.7326357491949113
19.33411199520843 291.32258403364716 0.733685614797975
19.339339550161846 292.8251539100358 0.7358814378130022
19.34456710511526 293.12919644307624 0.7349397017238137
19.349794660068675 296.9560363499467 0.7400260301968117
19.35502221502209 300.38350383040483 0.7441018995033908
19.360249769975503 304.9632810655666 0.7500080061526508
19.365477324928918 309.91461325992907 0.7562810325324382
19.370704879882332 315.2737088685771 0.7622772007088698
19.375932434835747 322.4442496493746 0.7705772319413019
19.38115998978916 326.838329400762 0.7749651048840945
19.386387544742576 328.0497830235303 0.7749024522731721
19.39161509969599 331.3233249475692 0.7785705384973299
19.396842654649404 331.61583726811875 0.778896398437381
19.40207020960282 335.01060296123086 0.7827271798182545
19.407297764556233 334.4502179291146 0.7825152388273141
19.412525319509648 334.86553855183604 0.782083265887759
19.417752874463062 334.27906502501924 0.7810990072032705
19.422980429416477 332.89486523806937 0.779614115639432
19.42820798436989 331.8317367750966 0.7779233526362272
19.433435539323305 332.0079263331823 0.7782114845616174
19.43866309427672 330.34556761137566 0.775313242606097
19.443890649230134 329.3277637480513 0.7748810539258297
19.44911820418355 328.31803128047653 0.7740878185499723
19.454345759136963 329.4964901345736 0.7753065186303765
19.459573314090377 335.0273492559221 0.7818133731172117
19.464800869043792 338.6839866693447 0.7862785816837029
19.470028423997206 341.83799164073827 0.7897662377576018
19.47525597895062 343.25367012518547 0.791097719866542
19.480483533904035 341.93666599194825 0.7886757763310578
19.48571108885745 341.5462831174186 0.7884329137611434
19.490938643810864 339.5805782161078 0.7860521810870069
19.49616619876428 337.16304410238433 0.7829267674342352
19.501393753717693 336.2639780040505 0.7826894517255251
19.506621308671107 334.8661411524965 0.7808338834122389
19.51184886362452 335.2652596923375 0.7811150311293984
19.517076418577936 337.8321107930422 0.7833218780267504
19.52230397353135 339.48017892850424 0.7850368577826353
19.527531528484765 342.4154949349476 0.7881962563857515
19.53275908343818 343.1679655607352 0.7892192969953048
19.537986638391594 347.6952163344233 0.7941550554077937
19.54321419334501 349.8364367359389 0.7964781450059645
19.548441748298423 352.75253544351926 0.7995103134145037
19.553669303251837 354.21344817603585 0.8012228747506875
19.55889685820525 356.4356459582877 0.8036889262937733
19.564124413158666 363.2999454058704 0.8111739117878237
19.56935196811208 367.5629390747279 0.8155990707676444
19.574579523065495 371.9767460401889 0.8205852459697612
19.57980707801891 375.97299413401134 0.8249161702298752
19.585034632972324 376.4374695111368 0.8254738423967193
19.590262187925738 375.29305390906205 0.8237589029741287
19.595489742879153 375.97405514906796 0.8249374512609347
19.600717297832567 377.0919198930268 0.8261530479488354
19.60594485278598 378.4563313795225 0.8274032236828719
19.611172407739396 375.241123022091 0.823699190623789
19.61639996269281 372.88362190193624 0.8213247765658411
19.621627517646225 372.4221644034501 0.8209052217450457
19.62685507259964 372.4368278420284 0.8209203215448847
19.632082627553054 372.15388309779865 0.8205355241205999
19.637310182506468 372.30227895560165 0.8207010393162507
19.642537737459882 374.6770273128205 0.8235080245073927
19.647765292413297 379.707165664338 0.8282299650743151
19.65299284736671 384.50465528211765 0.8333399886780107
19.658220402320126 385.99935351407146 0.8346299899520039
19.66344795727354 386.9721161725177 0.8355863814118852
19.668675512226955 386.32607407783445 0.8348017307381268
19.67390306718037 385.7233920621897 0.8338463658592483
19.679130622133783 388.21632328101003 0.8364164880975091
19.684358177087198 388.33204233043716 0.8366148168862876
19.689585732040612 393.61247137556853 0.8421671418469149
19.694813286994027 396.54453382085273 0.8457045416384932
19.70004084194744 399.16701232558046 0.8484883972458424
19.705268396900856 399.19202614532645 0.8481235391867474
19.71049595185427 398.5261397175954 0.8473936610000705
19.715723506807684 393.21234016471175 0.8414300766494398
19.7209510617611 390.92842398116153 0.8393033705392143
19.726178616714513 387.03795875468444 0.8349515991911213
19.731406171667928 385.03864361943124 0.8327776597179467
19.736633726621342 380.188180128606 0.8279039375148903
19.741861281574757 373.44283177631115 0.8205120439562924
19.74708883652817 365.4780607613767 0.8122909669864056
19.752316391481585 361.7597159362382 0.8078020117917244
19.757543946435 358.16874431414413 0.8035330429381573
19.762771501388414 353.4400964058323 0.7988839356392409
19.76799905634183 348.64251490845027 0.7942504409888805
19.773226611295243 346.31494989004966 0.7915231360397986
19.778454166248657 339.4219555903575 0.7837723307075681
19.783681721202072 332.72954336166515 0.7739721344025816
19.788909276155486 328.09544679513016 0.7693859300484519
19.7941368311089 326.18422726320796 0.7670600938108287
19.799364386062315 324.04329031841536 0.7642198725200072
19.80459194101573 322.9143967075817 0.7629027105482883
19.809819495969144 322.1014187011163 0.761752510088511
19.81504705092256 318.55419295413196 0.7579250928533148
19.820274605875973 314.49935633654263 0.753503597883504
19.825502160829387 309.2278278637439 0.7461198111290156
19.8307297157828 307.72422009501065 0.7448477515012916
19.835957270736216 305.4081173392226 0.7420278261248282
19.84118482568963 301.51953001152987 0.7374630597679941
19.846412380643045 301.90397255056433 0.7386610585558374
19.85163993559646 300.00469228975203 0.735899436289437
19.856867490549874 302.4615385642228 0.7401194510958886
19.86209504550329 303.80204474960584 0.7417481023967654
19.867322600456703 303.86354543923466 0.7421845189799374
19.872550155410117 302.708878350493 0.7406920228410829
19.87777771036353 302.2208792282313 0.7395276808031848
19.883005265316946 301.45890487536496 0.7381874463340935
19.88823282027036 299.7261642467652 0.7357158744262252
19.893460375223775 296.481237031106 0.7324266320000398
19.89868793017719 293.0674721064306 0.728216151747357
19.903915485130604 293.0023599385921 0.72788696141653
19.909143040084018 292.0426334654161 0.7268857287739158
19.914370595037433 295.3834637859978 0.7312134924679937
19.919598149990847 296.5677442857486 0.732704035902991
19.92482570494426 296.615790539026 0.7326393606503767
19.930053259897676 294.4604038554303 0.7295826639523412
19.93528081485109 293.2479950366612 0.7276692566099205
19.940508369804505 292.43921370681915 0.727098263673229
19.94573592475792 291.7032172003913 0.7262756556138015
19.950963479711334 291.8598900634353 0.726793624786963
19.956191034664748 293.23813282731726 0.728735594233223
19.961418589618162 291.6793749868501 0.7254920590796603
19.966646144571577 291.0556248692238 0.7246238880732773
19.97187369952499 291.85076521317427 0.7251292680665072
19.977101254478406 291.93303226675766 0.7247803908595402
19.98232880943182 293.8736630293831 0.7278255148307498
19.987556364385235 292.22444779603524 0.7256434014650405
19.99278391933865 292.7367465036178 0.7272110320965839
19.998011474292063 290.7081062238029 0.7252211480988653
20.003239029245478 291.80583267535076 0.7277950051329986
20.008466584198892 291.68240078072347 0.7278851095149125
20.013694139152307 294.0438985037956 0.7299247545601841
20.01892169410572 294.0842018857296 0.7283175337422468
20.024149249059136 296.6438722601665 0.7311728839414764
20.02937680401255 299.1722321599548 0.733789951486566
20.034604358965964 303.7134284208536 0.7392613374952477
20.03983191391938 308.3461123673918 0.7441923287279766
20.045059468872793 308.1272859909 0.7437945472188643
20.050287023826208 306.5092778257442 0.7421315389177511
20.055514578779622 304.1707715796691 0.7391182786679548
20.060742133733036 304.34646212684356 0.739884728021657
20.06596968868645 302.8384343024505 0.7382383129569677
20.071197243639865 302.2949145657539 0.7384514286971264
20.07642479859328 300.5781742373522 0.7366581394811484
20.081652353546694 298.9779274260015 0.7342488518311596
20.08687990850011 298.3785880453992 0.7335084664527759
20.092107463453523 294.8100380789963 0.7293152103337214
20.097335018406937 294.658789028612 0.7303052836494622
20.102562573360352 295.4036780908206 0.7312107882048067
20.107790128313766 294.8221257431626 0.7304096366749632
20.11301768326718 294.8849974365555 0.7292868232347057
20.118245238220595 290.54881003306036 0.7229778965485137
20.12347279317401 290.80910148739565 0.7223892853964556
20.128700348127424 288.4081872871461 0.7194079926858756
20.13392790308084 287.0005789349497 0.7179636004330043
20.139155458034253 287.8793769314908 0.7187310194550423
20.144383012987667 290.6099322921459 0.7223241778221294
20.14961056794108 292.75407080564565 0.7254628992984659
20.154838122894496 292.72380582845886 0.7262246650718429
20.16006567784791 293.71407617704125 0.72837550181794
20.165293232801325 293.974554599861 0.7291107921606514
20.17052078775474 291.49107003047976 0.7260831010045773
20.175748342708154 291.26923059675886 0.7247103529363229
20.18097589766157 292.29759566066883 0.7244490033322952
20.186203452614983 294.8520267137721 0.7272322227459893
20.191431007568397 293.39349614344616 0.725474455121521
20.19665856252181 290.99727237272606 0.7233819948660217
20.201886117475226 289.35928345895627 0.7210026746149456
20.20711367242864 290.4116518628867 0.7225047048325776
20.212341227382055 289.12981529400923 0.7208114169901159
20.21756878233547 288.46407673177015 0.719431204782594
20.222796337288884 286.1490644351955 0.7177805717645969
20.228023892242298 284.7438359827731 0.7165886724557563
20.233251447195713 283.5579845727015 0.714638344213852
20.238479002149127 281.7255334012021 0.7123786056866455
20.24370655710254 280.8332609445064 0.7123613280166574
20.248934112055956 281.7772621923273 0.7146386030592414
20.25416166700937 284.2710913347643 0.7172201691977459
20.259389221962785 285.41571267080246 0.7168257272195843
20.2646167769162 284.2282449691572 0.7146580425631553
20.269844331869614 282.32453475397864 0.7124235104839043
20.275071886823028 281.0353127257611 0.7104523750059325
20.280299441776442 278.1397489520799 0.7069852348357369
20.285526996729857 277.5810037228885 0.7060978613330949
20.29075455168327 277.9766060976307 0.7069835849929738
20.295982106636686 279.676531297718 0.7094217621074487
20.3012096615901 284.0023503516042 0.7150173750749377
20.306437216543515 283.64762268501687 0.7155811440553146
20.31166477149693 285.62572564221085 0.717751452997336
20.316892326450343 283.92253071125253 0.714636879107081
20.322119881403758 278.00703480652373 0.7069639747722827
20.327347436357172 275.66523172765085 0.7036835708360581
20.332574991310587 273.40162899777386 0.7001674422967802
20.337802546264 277.69393045334306 0.7052240269042082
20.343030101217416 277.2349321487564 0.7051643937134573
20.34825765617083 277.13404175833756 0.705560765272529
20.353485211124244 274.7945586498227 0.703385277170795
20.35871276607766 273.6300543259004 0.7016108154343093
20.363940321031073 274.92876369510157 0.7037102583056547
20.369167875984488 275.53230434077915 0.7035345162652523
20.374395430937902 279.15421000062497 0.707950010144084
20.379622985891316 280.8818182519567 0.7100178747257285
20.38485054084473 279.489271887145 0.7082559343051653
20.390078095798145 277.1407018460997 0.7063363032919565
20.39530565075156 276.84730504922766 0.7052851093070106
20.400533205704974 278.9411891469755 0.7082608853106496
20.40576076065839 278.21583707807423 0.7077191512410943
20.410988315611803 275.7259505897755 0.7052159389917081
20.416215870565217 272.83680648548483 0.7023081334129921
20.421443425518632 271.6333908470205 0.7010126088509674
20.426670980472046 272.11749024713663 0.7020949008916665
20.43189853542546 274.03116534678065 0.7041531353936452
20.437126090378875 275.2878287468703 0.7043550545949359
20.44235364533229 273.46547898042905 0.7012963087593357
20.447581200285704 272.50974658078025 0.6996474796718238
20.45280875523912 274.4807234405896 0.7016123980683321
20.458036310192533 275.93153123798044 0.7043843424023762
20.463263865145947 279.0026669483944 0.7077186972787595
20.46849142009936 279.057790962755 0.7080157650672382
20.473718975052776 280.35499249580295 0.7087291603058963
20.47894653000619 281.8793374726045 0.7105732071748847
20.484174084959605 281.4427953944266 0.7102890505133729
20.48940163991302 284.1551844824623 0.7132359537148636
20.494629194866434 282.6704125703713 0.7110227747232243
20.49985674981985 286.2547258400886 0.7158911528276913
20.505084304773263 286.9356735630631 0.7165207401352564
20.510311859726677 288.60635546945446 0.7188986055818337
20.51553941468009 288.7210107828398 0.7184862262453013
20.520766969633506 287.20058473226356 0.716622962785468
20.52599452458692 287.43500884040196 0.7175768466049717
20.531222079540335 287.12661839505023 0.7169199769693173
20.53644963449375 285.2124080926048 0.7143723149259276
20.541677189447164 281.63493506863546 0.709574709918514
20.546904744400578 279.2380284410137 0.706602614613481
20.552132299353993 277.6739282255921 0.7048708042022768
20.557359854307407 280.0369679135012 0.7081265463453716
20.56258740926082 280.9851260025668 0.7095401600902616
20.567814964214236 281.22694767297617 0.7094640106840271
20.57304251916765 279.3614214350046 0.7067748845274752
20.578270074121065 280.31555362560977 0.708175881964565
20.58349762907448 282.9309302103583 0.7112449267764922
20.588725184027894 282.368753801092 0.7100812315468564
20.593952738981308 284.38229237275687 0.713665497261347
20.599180293934722 282.8982845484307 0.7110746872636591
20.604407848888137 281.8412533098668 0.7095886778327792
20.60963540384155 279.7756871757278 0.7060689464363862
20.614862958794966 276.6099306692786 0.7029519710613317
20.62009051374838 278.09985215503633 0.7055064029040825
20.625318068701795 281.51242536798674 0.71013633518467
20.63054562365521 285.14344924246825 0.7148750845558216
20.635773178608623 284.0013186525621 0.713297017571004
20.641000733562038 282.46054457928744 0.7119104493071935
20.646228288515452 281.47431452855034 0.7112507703389955
20.651455843468867 280.1143947191513 0.709951676050201
20.65668339842228 278.8384864354864 0.7084631282684926
20.661910953375695 277.9028586766091 0.7060646108676691
20.66713850832911 275.94075952087087 0.7026709005225094
20.672366063282524 276.6023238887738 0.7040075625349297
20.67759361823594 279.17517737978955 0.7074916111516584
20.682821173189353 283.3106518696927 0.7124037307551975
20.688048728142768 284.4923538269096 0.7136159749589748
20.693276283096182 285.66030154724973 0.7137217098333313
20.698503838049596 281.5895347513068 0.7103009555293476
20.70373139300301 281.36344488663474 0.7099679979834103
20.708958947956425 282.86147721441444 0.7116883560404283
20.71418650290984 285.6675776572919 0.7144268835719739
20.719414057863254 288.50685691806586 0.7168842031388153
20.72464161281667 289.1377340846443 0.7177301384608792
20.729869167770083 288.95687111984927 0.7175856993405868
20.735096722723497 290.2216019446962 0.7188663598376822
20.740324277676912 291.4664859105162 0.7201781402364117
20.745551832630326 293.0541336045036 0.7224803272185547
20.75077938758374 290.57807855805316 0.7207596237317637
20.756006942537155 289.0858732429054 0.7194432043967763
20.76123449749057 288.7939663597219 0.7183118758522297
20.766462052443984 289.62942631220994 0.7185212856321878
20.7716896073974 289.68527645751425 0.717338317814429
20.776917162350813 288.59683337355597 0.7159967445413962
20.782144717304227 287.68022514256137 0.7152021592539309
20.78737227225764 285.5321534308462 0.7125260864726921
20.792599827211056 283.83372390977246 0.7104354369269719
20.79782738216447 289.25802198283543 0.7162970779342196
20.803054937117885 292.1843756604799 0.7204698042977551
20.8082824920713 294.97508807506017 0.7238038990891009
20.813510047024714 295.9172854811267 0.7251524311841944
20.81873760197813 296.21001098665846 0.7256900835943114
20.823965156931543 296.7797517454041 0.7266302925906234
20.829192711884957 293.78887698934506 0.7234710892008178
20.83442026683837 292.65851883917304 0.7211076224029227
20.839647821791786 289.84517985390346 0.716778304442562
20.8448753767452 288.87789863914173 0.7156992737934947
20.850102931698615 288.310822177909 0.7152271006569058
20.85533048665203 290.04824033749344 0.7182279958004716
20.860558041605444 287.96000860269044 0.7158360480737204
20.865785596558858 287.51646082060125 0.715430758684363
20.871013151512273 286.39456172743144 0.7133372784377291
20.876240706465687 285.37595283794104 0.7122041558396205
20.8814682614191 285.46730501408007 0.7122695997998129
20.886695816372516 284.49676199256743 0.7112698739824758
20.89192337132593 287.5788207771741 0.7145490707978789
20.897150926279345 288.9452801759714 0.7159694135321808
20.90237848123276 285.422506865544 0.7114027267035375
20.907606036186174 280.5353751511962 0.7061335349571617
20.912833591139588 278.8910544840188 0.704829085609421
20.918061146093002 278.2440887674141 0.7045107596946663
20.923288701046417 277.48464642189236 0.70338257963495
20.92851625599983 276.2107276452841 0.7018320556859585
20.933743810953246 276.42423942523175 0.7022818431127331
20.93897136590666 279.41267952781703 0.7059947501499916
20.944198920860075 278.58095528764926 0.7042640545120066
20.94942647581349 278.4053724740306 0.7041746140685109
20.954654030766903 277.84718301628413 0.7043185563043728
20.959881585720318 278.8809251946716 0.7061601985651562
20.965109140673732 279.87813298697944 0.7075156218763081
20.970336695627147 279.10825394335785 0.7057725593919333
20.97556425058056 276.43629364126014 0.7010988027045667
20.980791805533975 274.44305491923086 0.6972311251812164
20.98601936048739 273.01277475303044 0.6952080111391441
20.991246915440804 274.485026363076 0.6978392082795017
20.99647447039422 275.03432490524233 0.6992586759163106
21.001702025347633 274.44788224501036 0.6994191919347802
21.006929580301048 274.2745817324205 0.698890149974017
21.012157135254462 273.5212558924023 0.6989082126396983
21.017384690207876 270.1667235672768 0.6937237803374854
21.02261224516129 269.7660385232565 0.6921469623046339
21.027839800114705 270.13269300148187 0.6925201787789872
21.03306735506812 272.2872595337944 0.6954371306895196
21.038294910021534 271.56593296437353 0.6958129164418013
21.04352246497495 273.0517265050791 0.6975854577708488
21.048750019928363 271.99857715000144 0.6962908713337534
21.053977574881777 274.1357315547813 0.6997497871733874
21.059205129835192 274.66180414120765 0.7002697958151632
21.064432684788606 273.8725738347136 0.6996410480866082
21.06966023974202 273.87127574315343 0.698248360217458
21.074887794695435 272.205587799602 0.6951724549908962
21.08011534964885 269.72165033546275 0.6909840362178806
21.085342904602264 269.7747870291342 0.6906073021939094
21.09057045955568 269.24845951641083 0.6896053411883671
21.095798014509093 270.1199395203643 0.6911934683505754
21.101025569462507 271.46259594793736 0.6933970308782285
21.10625312441592 271.8942099621729 0.6947280914704632
21.111480679369336 270.5753691785733 0.6918972529149817
21.11670823432275 267.96618406949693 0.6889610326322275
21.121935789276165 264.1762897522404 0.6860348187932475
21.12716334422958 264.98731244624975 0.6870894468902131
21.132390899182994 266.5676966476354 0.688845436843737
21.13761845413641 267.1495621302197 0.6883103012064677
21.142846009089823 267.9342419562546 0.687609152867128
21.148073564043237 266.45526543940997 0.6857784169801631
21.15330111899665 268.84198098626456 0.687700278830954
21.158528673950066 270.0532250840869 0.6881393327834847
21.16375622890348 273.2527275375579 0.6923172019498912
21.168983783856895 273.15804704209324 0.692788557690351
21.17421133881031 270.7405086600749 0.6907128663805604
21.179438893763724 268.06077845082444 0.6869958522238204
21.184666448717138 270.4011396657982 0.6890104681222791
21.189894003670553 270.2350829638859 0.6878189705723079
21.195121558623967 269.7938606200555 0.6864037021949941
21.20034911357738 270.73726172380856 0.6872344792010345
21.205576668530796 268.1704309720271 0.6840591106648355
21.21080422348421 268.7256529599705 0.6850162151280289
21.216031778437625 269.98740703400085 0.6872263427298942
21.22125933339104 270.98359629298375 0.6876306921358516
21.226486888344454 268.0569778330425 0.6830654145006824
21.231714443297868 266.59361377802884 0.6805836040835899
21.236941998251282 266.986474227121 0.6819197643297292
21.242169553204697 267.68563631856233 0.6834853164197695
21.24739710815811 270.0755419362974 0.6860068813643075
21.252624663111526 269.29105893812687 0.6848014886180036
21.25785221806494 271.3705542488508 0.6855520937948234
21.263079773018355 270.20819024148386 0.6830924586008863
21.26830732797177 269.6715857621159 0.6825281178491943
21.273534882925183 268.7358733181597 0.6821537659235165
21.278762437878598 267.6207577276126 0.6820620856902448
21.283989992832012 269.2577216902339 0.6925254931781072
21.289217547785427 269.9300224209973 0.7052284866710578
21.29444510273884 269.79105440832353 0.7113944648788514
21.299672657692255 266.1429654610283 0.7108773170390353
21.30490021264567 266.90270549918637 0.7159085502156647
21.310127767599084 266.7238400419859 0.7182759820216829
21.3153553225525 269.11307747024864 0.7238131191949039
21.320582877505913 269.9685869074822 0.7271854538536558
21.325810432459328 271.04509896132004 0.7323027555318948
21.331037987412742 270.93725339259845 0.7361617978493668
21.336265542366156 269.6727276564958 0.7398591494481227
21.34149309731957 267.86250309605214 0.7399683652727167
21.346720652272985 266.6709861368835 0.7417912568177983
21.3519482072264 266.0729869399651 0.7428858707848368
21.357175762179814 267.14521902233884 0.7484775830335311
21.36240331713323 264.1685347397887 0.7455439308046142
21.367630872086643 263.57211632505727 0.7445184398221574
21.372858427040057 261.35903680690524 0.742801744212442
21.378085981993472 261.8348651727266 0.7441950301491389
21.383313536946886 260.4790465000378 0.7443082979153478
21.3885410919003 260.4253731266167 0.7471552806924842
21.393768646853715 262.8321924491178 0.753636461458151
21.39899620180713 265.096264016179 0.7608103759464148
21.404223756760544 269.30740421733265 0.7680402994160653
21.40945131171396 268.44206431153987 0.7686234029882306
21.414678866667373 269.4183989441086 0.7717637853171005
21.419906421620787 270.2557910951674 0.7754677354840505
21.4251339765742 269.3075767438888 0.7764980711662471
21.430361531527616 267.9332222404596 0.7767491802681827
21.43558908648103 268.6238920842921 0.7784653066156688
21.440816641434445 267.8444958884513 0.7779851161885812
21.44604419638786 269.5809509500347 0.7811972459210177
21.451271751341274 270.6932910561902 0.7853223868970036
21.45649930629469 276.03160116707113 0.7948200646764597
21.461726861248103 279.1480418455134 0.8018445532857338
21.466954416201517 278.0036028979127 0.8015732892594165
21.47218197115493 272.3765596411428 0.7947035110419715
21.477409526108346 270.44700567821513 0.7927452146777578
21.48263708106176 269.3263100325667 0.7927135609870116
21.487864636015175 272.51877320922836 0.8001518107103156
21.49309219096859 271.6302884139465 0.8004619937129559
21.498319745922004 272.5022078958065 0.803703261388906
21.503547300875418 272.9085694627104 0.8064072836165893
21.508774855828833 278.5602314469929 0.8132511693835333
21.514002410782247 280.4277151088402 0.7982085998581422
21.51922996573566 281.35180080527425 0.7900969658400213
21.524457520689076 280.5238964489729 0.782329605224547
21.52968507564249 279.3733542774443 0.7753487792800459
21.534912630595905 279.1390195377578 0.7701763308262991
21.54014018554932 278.48906209823446 0.7651563037587941
21.545367740502734 278.160935429421 0.7618582551192925
21.550595295456148 277.9135034942201 0.7602005377076048
21.555822850409562 279.08779563485973 0.7590828394181551
21.561050405362977 280.62757486183426 0.7593598921565168
21.56627796031639 280.9081441181511 0.7573326048576261
21.571505515269806 282.3453597304174 0.7588353898974766
21.57673307022322 285.54719799314216 0.7615055588488179
21.581960625176634 290.2413679558976 0.7659211510780927
21.58718818013005 287.02687325676857 0.7600519295252623
21.592415735083463 284.3732487307332 0.7544472246281334
21.597643290036878 280.7705296261378 0.7473406579688718
21.602870844990292 280.2578395457588 0.7447648518910246
21.608098399943707 283.8619895298152 0.7490130184780103
21.61332595489712 284.7804530930171 0.7502242025204027
21.618553509850535 285.0524795540402 0.7498317444049853
21.62378106480395 285.11036648838757 0.7494942594471448
21.629008619757364 285.2676659879417 0.7487258758866759
21.63423617471078 284.93738622649715 0.7485144899003074
21.639463729664193 284.8874223498965 0.7467006808949868
21.644691284617608 281.61153094303876 0.7415122739674692
21.649918839571022 279.9735242422593 0.7384419187906482
21.655146394524436 278.8111958691723 0.7372515438044004
21.66037394947785 278.1835856343016 0.7366282173299368
21.665601504431265 279.31563244000097 0.7372862344113408
21.67082905938468 280.51826789646503 0.7374981932659621
21.676056614338094 282.40595856516643 0.7383881039282473
21.68128416929151 284.46984266534105 0.7403083427953734
21.686511724244923 287.08341701673504 0.7428083397071376
21.691739279198337 287.01968021197956 0.7422170595227816
21.696966834151752 288.1649788418512 0.7428914630046443
21.702194389105166 286.8469890904388 0.740498220456039
21.70742194405858 288.2409149383731 0.7427657581896506
21.712649499011995 288.1300508245814 0.7421633915596374
21.71787705396541 288.9191861839966 0.7430476599271622
21.723104608918824 286.1089235867204 0.7377793754372501
21.72833216387224 282.97933905739535 0.7331333153288331
21.733559718825653 281.9813916314329 0.7315850391164784
21.738787273779067 283.9772610872209 0.7340579281367997
21.74401482873248 289.19329780766185 0.7409083190479315
21.749242383685896 293.5464557400508 0.7470934074410838
21.75446993863931 293.2495381556754 0.746602253100182
21.759697493592725 292.135370373832 0.7457789864645125
21.76492504854614 293.25951187299046 0.7460864761813562
21.770152603499554 293.77352936646696 0.747505370527166
21.77538015845297 295.1069409132948 0.7482850151381303
21.780607713406383 297.7701988386888 0.7502847135174794
21.785835268359797 301.04813795698294 0.7530003209104061
21.79106282331321 304.54155740401416 0.7562564581063759
21.796290378266626 306.91384855370933 0.759578456456775
21.80151793322004 305.7358020077681 0.7579639665059239
21.806745488173455 307.3352412746324 0.7596437787304706
21.81197304312687 307.0519120374949 0.7581125073203117
21.817200598080284 306.3106771831585 0.756082755613944
21.822428153033698 311.4393801175651 0.7623337218364026
21.827655707987113 312.8627752202721 0.7654235951862357
21.832883262940527 314.17700100157043 0.7676332330683404
21.83811081789394 309.8794607449971 0.7621733808438386
21.843338372847356 308.74926063213655 0.7607212315177044
21.84856592780077 312.5910263740111 0.7655789696411018
21.853793482754185 315.965877666359 0.7696641483751535
21.8590210377076 317.2490535144697 0.7701922613348514
21.864248592661014 316.65706956829854 0.7694224157068328
21.869476147614428 312.31029280353346 0.7642620482837155
21.874703702567842 310.12364599669496 0.7610507384062475
21.879931257521257 309.6381161437392 0.7595445697919136
21.88515881247467 311.37299136825607 0.7619118873575035
21.890386367428086 312.7454116680186 0.7632275960666443
21.8956139223815 309.1769308192079 0.7583976845437649
21.900841477334914 304.0925725886053 0.7515949954569533
21.90606903228833 301.8805171825094 0.7488787779767148
21.911296587241743 303.0077888169452 0.7510771639451621
21.916524142195158 304.0207065022804 0.753094113434331
21.921751697148572 302.29229335599763 0.7512191725490919
21.926979252101987 303.743029375296 0.752032233063081
21.9322068070554 303.90036348456465 0.7520508272750335
21.937434362008815 307.31057302002614 0.7555579871173533
21.94266191696223 308.05342820586685 0.7567078048861048
21.947889471915644 309.0361816311989 0.7576094471675403
21.95311702686906 306.97658020874417 0.7539954614333997
21.958344581822473 302.6401309909492 0.7483503688158123
21.963572136775888 301.9699335619655 0.7472576464788142
21.968799691729302 301.89101070140543 0.7469462110116525
21.974027246682716 303.707426229498 0.7493399389748132
21.97925480163613 302.43291565922124 0.7467305795546835
21.984482356589545 300.03364458917713 0.7439032700290943
21.98970991154296 300.16584914361863 0.744045557195244
21.994937466496374 299.94624742381677 0.7431902629574267
22.00016502144979 302.71023264022125 0.7472190906024577
22.005392576403203 300.24834163491374 0.7439465153381517
22.010620131356617 294.9287588687565 0.7378955308074427
22.015847686310032 294.7274664779863 0.7382142188470123
22.021075241263446 296.54124783621364 0.7395041283372911
22.02630279621686 299.4577761590595 0.7432574275850647
22.031530351170275 298.1724294123406 0.7407246091504606
22.03675790612369 297.47886434548786 0.7395863847581119
22.041985461077104 297.32145383240714 0.7393710382718596
22.04721301603052 298.945053205983 0.7404253344112075
22.052440570983933 301.26847714740376 0.7431934485614071
22.057668125937347 300.9181027595248 0.7418962824808317
22.06289568089076 302.52153488561856 0.7436682091947515
22.068123235844176 302.4877962555424 0.7446118573934319
22.07335079079759 303.9688720346054 0.7460264409364316
22.078578345751005 303.1062481896405 0.7453720889066482
22.08380590070442 302.40304634494686 0.7442343413707185
22.089033455657834 302.42547730352953 0.7447001121930343
22.09426101061125 305.3371119216742 0.7484416037585259
22.099488565564663 311.31319062748656 0.7551747678055978
22.104716120518077 315.339057334518 0.7597453956915519
22.10994367547149 317.0449753487404 0.760905155238176
22.115171230424906 315.3081727795627 0.7580068542726606
22.12039878537832 314.2926643009722 0.7566103897486062
22.125626340331735 313.89788006297897 0.7555240401940606
22.13085389528515 312.7610807111603 0.7536439703851496
22.136081450238564 311.4725839611174 0.7524175992068576
22.141309005191978 310.0206410384289 0.7506885815963883
22.146536560145393 308.25402204810666 0.7489699074583055
22.151764115098807 307.97252869717346 0.7489013791411131
22.15699167005222 307.9433997468238 0.7495484566853878
22.162219225005636 307.8206668600026 0.7493958410708313
22.16744677995905 308.70573981081355 0.7492179642425619
22.172674334912465 310.38932962165205 0.7511047188993213
22.17790188986588 311.70058032035934 0.7519892375903671
22.183129444819293 310.4610241566875 0.7515050936559537
22.188356999772708 309.8582009206745 0.7498978469080391
22.193584554726122 309.7228867199303 0.7490002191591725
22.198812109679537 311.4107513776902 0.7511383009657555
22.20403966463295 311.94146381539315 0.7517526559423294
22.209267219586366 309.8394922187999 0.7498801850337962
22.21449477453978 305.7389937830035 0.744744107010778
22.219722329493194 307.6988922131218 0.7473170512052135
22.22494988444661 308.73102063708586 0.7493414848321159
22.230177439400023 308.7922622593952 0.748711126684568
22.235404994353438 308.4413344484598 0.7483673810370338
22.240632549306852 308.5004176370776 0.7476851287372721
22.245860104260267 309.622591896392 0.7484292413569499
22.25108765921368 308.896417802158 0.7479102809225008
22.256315214167095 309.06548079440785 0.7480438602758402
22.26154276912051 308.4371528964961 0.7485066955499561
22.266770324073924 310.0576063226704 0.7496659701224031
22.27199787902734 309.3196211473273 0.7480372478187418
22.277225433980753 308.7418546752103 0.7470464983442718
22.282452988934168 305.19102220814216 0.7422013811866544
22.287680543887582 299.1803519801115 0.7353372867033526
22.292908098840996 296.3041093827812 0.7310970348767277
22.29813565379441 296.27450775205887 0.730796630375617
22.303363208747825 294.5854324752427 0.7291943370623204
22.30859076370124 293.4911247026908 0.7280245479372605
22.313818318654654 294.27043368853106 0.729578785180053
22.31904587360807 296.70016053461234 0.73195522917221
22.324273428561483 294.62525293334596 0.7295631416243151
22.329500983514897 294.72993206239187 0.7302854290354903
22.334728538468312 292.54186346156223 0.7271763570405653
22.339956093421726 291.2883429958869 0.7256473457227561
22.34518364837514 287.00872362020516 0.7205622507838554
22.350411203328555 284.971087446064 0.7186470167988719
22.35563875828197 286.533772242453 0.7215772108017158
22.360866313235384 287.6913114717474 0.7216154420362014
22.3660938681888 289.98874191852025 0.7243767012163351
22.371321423142213 288.70054313776416 0.7219020024535588
22.376548978095627 289.9460590033855 0.7237811258576279
22.38177653304904 288.89509197828414 0.7222819829274548
22.387004088002456 285.1930397824301 0.7168709028973765
22.39223164295587 281.4507674033153 0.7125067559325429
22.397459197909285 278.2512672729202 0.7093015695852289
22.4026867528627 278.40016278668173 0.7093996372476855
22.407914307816114 280.7577921608923 0.7124584313248205
22.41314186276953 282.1199331520854 0.7134032874842813
22.418369417722943 284.0902326009942 0.7152436345250652
22.423596972676357 282.1094562651632 0.7132602313753789
22.42882452762977 276.6367883936448 0.7059285581595675
22.434052082583186 274.90782027843403 0.7044193145993682
22.4392796375366 277.9206964919521 0.7072465378801299
22.444507192490015 281.94418682750563 0.7118351847582
22.44973474744343 280.06499775684404 0.7102145225302257
22.454962302396844 274.725810387823 0.7037843813144105
22.460189857350258 272.68845973126264 0.7018101017257409
22.465417412303673 275.1040443559481 0.7040845527990798
22.470644967257087 278.78231517535784 0.7094299824998614
22.4758725222105 279.8261051220188 0.7107541271457462
22.481100077163916 279.7069547072083 0.7106572263283012
22.48632763211733 281.17464822755585 0.7113254244487547
22.491555187070745 277.9587243716496 0.7054996800217861
22.49678274202416 274.0113528812208 0.7003539802435395
22.502010296977573 271.64562439584984 0.6984890723554334
22.507237851930988 273.4555733614946 0.7011196929373035
22.512465406884402 275.403692683011 0.7045097091376589
22.517692961837817 274.7459488404934 0.7032137218712924
22.52292051679123 274.281021600557 0.7042994304332598
22.528148071744646 274.5483994113385 0.7046417481409691
22.53337562669806 271.8609218367569 0.7004297125798028
22.538603181651474 269.3116953317941 0.6963520109251556
22.54383073660489 267.03739286141916 0.6933676968197693
22.549058291558303 267.1764581979441 0.6951460761169354
22.554285846511718 269.44632957611066 0.6989701596077589
22.559513401465132 273.3549021410188 0.7028870270038197
22.564740956418547 271.84230018042655 0.7000116718150959
22.56996851137196 271.75001339304316 0.6989989160035788
22.575196066325375 269.63812974943096 0.6968425613683045
22.58042362127879 270.1284392415346 0.6982847382284565
22.585651176232204 270.54324255173015 0.6989226573606043
22.59087873118562 272.13940308644993 0.7011740891881764
22.596106286139033 270.9191555223422 0.6983946947833446
22.601333841092448 271.5226555003481 0.6983464559176743
22.606561396045862 272.52172727902564 0.6997807799033233
22.611788950999276 273.64716031146713 0.7024433477737992
22.61701650595269 273.59191474899797 0.7030723841273445
22.622244060906105 273.5210607225259 0.7019467945297311
22.62747161585952 272.87964332978305 0.7007714393513176
22.632699170812934 274.2169777758126 0.7013728764631287
22.63792672576635 271.29674958944474 0.6976881687200749
22.643154280719763 271.34367749883086 0.6983880928558392
22.648381835673177 272.07572139916834 0.6992341127505549
22.653609390626592 273.6457276098467 0.7032184959436258
22.658836945580006 272.7041191385234 0.7020955810777112
22.66406450053342 271.2838529284222 0.6996677101641567
22.669292055486835 271.53451663788115 0.6986893935311392
22.67451961044025 273.0257585383028 0.7013390524205811
22.679747165393664 273.19656537469234 0.7018341979528083
22.68497472034708 273.5081167040659 0.7020235885929187
22.690202275300493 274.5946379360183 0.7022791562161033
22.695429830253907 271.8678826583122 0.6994190278649755
22.70065738520732 268.25481425516153 0.6938304800331672
22.705884940160736 264.9591354013075 0.6889626443079514
22.71111249511415 267.1637718123795 0.692342289279003
22.716340050067565 269.75460717555086 0.6961485553164634
22.72156760502098 273.0857831933925 0.6998873247659886
22.726795159974394 270.5070264547792 0.6951413221575189
22.73202271492781 272.3393915262389 0.6957771827885284
22.737250269881223 270.86494260662107 0.6941821011307716
22.742477824834637 272.35230777003704 0.696971420445294
22.74770537978805 272.51913517705157 0.6980018385017777
22.752932934741466 276.8692082763484 0.7032941237498662
22.75816048969488 277.8273743606721 0.7048124497912338
22.763388044648295 278.6546097147142 0.7056099214218724
22.76861559960171 278.77453193346076 0.7056528728582013
22.773843154555124 280.26240609196526 0.7068281291850537
22.779070709508538 279.3645152109734 0.7053320269520403
22.784298264461952 278.5201239181426 0.7032531277656195
22.789525819415367 277.36420823905416 0.7015712633863094
22.79475337436878 278.03174650331556 0.7026991536423067
22.799980929322196 277.03096506654896 0.7014164674000188
22.80520848427561 280.15338436208265 0.7057544836716916
22.810436039229025 281.1835497281177 0.7059766177803716
22.81566359418244 282.56851994190174 0.7085865600037313
22.820891149135853 282.06618654264025 0.7087954525167426
22.826118704089268 282.49708203066615 0.7093094804545634
22.831346259042682 282.2965306476844 0.7088441651787726
22.836573813996097 282.0236730244 0.7074183302143265
22.84180136894951 284.88336555012773 0.7110057054400589
22.847028923902926 286.832728282864 0.7139592926944882
22.85225647885634 286.8176075593695 0.713816522701785
22.857484033809754 287.9096415087168 0.714958977335403
22.86271158876317 288.6740138501442 0.7153904691405407
22.867939143716583 288.9356769273277 0.7153590639521964
22.873166698669998 288.6660773971855 0.7151749502514274
22.878394253623412 291.89307338619585 0.7180805766580728
22.883621808576827 296.314210353177 0.7238418895737565
22.88884936353024 296.40034371394296 0.7242030675346581
22.894076918483655 292.5717836340359 0.720419778569156
22.89930447343707 289.4244309207684 0.7165423588712833
22.904532028390484 292.2642839746834 0.7190672834402724
22.9097595833439 291.6067911591434 0.718356947956431
22.914987138297313 289.6898266083454 0.7154537115786028
22.920214693250728 291.57779217528366 0.7178159966436889
22.925442248204142 292.31906768066807 0.7180021560567433
22.930669803157556 292.76027082571983 0.7183354347026667
22.93589735811097 290.76819949864694 0.716398443448824
22.941124913064385 290.5188084770875 0.7150568716399358
22.9463524680178 290.12492140385916 0.7152227104372799
22.951580022971214 293.06615786815644 0.7195781237168111
22.95680757792463 293.1974399270971 0.7213598655876389
22.962035132878043 292.0978950416021 0.7204374799142407
22.967262687831457 288.2071913024604 0.7157141838890784
22.972490242784872 288.3006692132124 0.7154106159297403
22.977717797738286 291.1999580862084 0.7183219538510174
22.9829453526917 289.30114904933293 0.7170792047995238
22.988172907645115 288.3099466282669 0.7164626157409137
22.99340046259853 285.22589147440647 0.7114324249273022
22.998628017551944 284.7698290795216 0.7093113703992091
23.00385557250536 283.49522099845944 0.7079057863695798
23.009083127458773 284.771073130111 0.7094078818265438
23.014310682412187 286.3286320857908 0.7113804892820963
23.0195382373656 286.7813925265952 0.7106964800761182
23.024765792319016 285.250801452249 0.7086717160317001
23.02999334727243 288.4862285069988 0.7120969371295808
23.035220902225845 290.2639259786448 0.7147156981222477
23.04044845717926 289.8606482230742 0.7149914469302202
23.045676012132674 284.9041019042009 0.7094141997830841
23.05090356708609 280.47862937403045 0.7039079107268184
23.056131122039503 280.92194807463693 0.7043600912892218
23.061358676992917 282.1493954568509 0.7054310589190647
23.06658623194633 284.333037849834 0.7085384225238295
23.071813786899746 283.6307158042358 0.7072124622034175
23.07704134185316 282.59553371809875 0.7060196779424762
23.082268896806575 278.7499560779503 0.7008852530812311
23.08749645175999 279.1466398748551 0.7006108684798749
23.092724006713404 279.87081795390844 0.7017636674174654
23.097951561666818 283.2459900688478 0.7067092282240764
23.103179116620232 280.62764245126147 0.704481637090204
23.108406671573647 280.90295141664177 0.7053816012040397
23.11363422652706 282.11402139525165 0.707318810749027
23.118861781480476 282.43622953694006 0.7090245449746366
23.12408933643389 282.18624522539966 0.707802521250053
23.129316891387305 283.8497044924317 0.7099085824226
23.13454444634072 287.7448468143253 0.7137476404393062
23.139772001294133 289.15953606495526 0.7153751338989143
23.144999556247548 284.62632766471097 0.7089788810235368
23.150227111200962 283.29452506306217 0.7065448258987034
23.155454666154377 282.68367263905037 0.7052187179030408
23.16068222110779 282.5585151212658 0.7063007623826684
23.165909776061206 281.8629488660458 0.7065223876165823
23.17113733101462 283.0053456028222 0.7090231687091265
23.176364885968034 283.0223100624842 0.707754984411451
23.18159244092145 280.8373844647816 0.7036308600638135
23.186819995874863 278.5410694303137 0.7005111200324325
23.192047550828278 279.0683343634961 0.7024766730376805
23.197275105781692 281.67660916935563 0.7065405734018892
23.202502660735107 282.529265252506 0.7065226724872959
23.20773021568852 282.45814824416493 0.705970337449661
23.212957770641935 278.5140527998615 0.7010691137015473
23.21818532559535 277.4846028992988 0.7007426189590934
23.223412880548764 277.12152724722785 0.7003289161546382
23.22864043550218 276.1780679515214 0.6975798798831288
23.233867990455593 274.58555387544817 0.6950967674776123
23.239095545409008 276.2473052877082 0.696716767938362
23.244323100362422 277.7294994259691 0.6991088108560934
23.249550655315836 278.64601659296414 0.7002057152202614
23.25477821026925 277.4842897709696 0.6976021290232967
23.260005765222665 277.6081528845855 0.6979481179008612
23.26523332017608 278.09099606559516 0.6986179121564653
23.270460875129494 279.46605127652276 0.7017143786465099
23.27568843008291 282.112794333396 0.704734513821295
23.280915985036323 280.97010641274403 0.703503187175401
23.286143539989737 280.02658205626307 0.7029909490176719
23.291371094943152 281.1483204275132 0.704019627619385
23.296598649896566 285.11116119628514 0.7082318945613263
23.30182620484998 285.08243145790357 0.7077689273152662
23.307053759803395 282.30276658823794 0.7043619118527277
23.31228131475681 282.5526123583442 0.7048345973628671
23.317508869710224 282.5984290786709 0.7042144408824325
23.32273642466364 284.39439129864724 0.7073274602797027
23.327963979617053 284.3240356714034 0.70746359964354
23.333191534570467 283.39379590120035 0.705427596309155
23.33841908952388 281.19844719882843 0.7019262546300872
23.343646644477296 277.9625243951828 0.698148618839055
23.34887419943071 277.49417296334315 0.6976429488384369
23.354101754384125 277.6557299574505 0.698798041184972
23.35932930933754 280.6714975568014 0.7020987041479704
23.364556864290954 282.40411010347026 0.7046493031512621
23.369784419244368 283.9757369577751 0.7059949617649637
23.375011974197783 282.5411497071125 0.7037458520830518
23.380239529151197 283.77871604711567 0.7057959140778065
23.38546708410461 284.02928338586827 0.7073946078599047
23.390694639058026 285.1637891346454 0.7080977080887843
23.39592219401144 284.6535048454555 0.7068287141221464
23.401149748964855 284.83260994485994 0.7069756820746749
23.40637730391827 284.4291832012103 0.7077773031438498
23.411604858871684 281.8101251357653 0.7040827151360999
23.416832413825098 281.9486324907841 0.7029472021478503
23.422059968778512 279.6512098996752 0.6986578529565662
23.427287523731927 280.9314090998915 0.7001680626803934
23.43251507868534 279.7151811618457 0.6987520330860958
23.437742633638756 281.68256922965156 0.7017691582583503
23.44297018859217 285.19499892018416 0.7056115572107629
23.448197743545585 289.2570281688559 0.71001899483539
23.453425298499 290.21393423281575 0.7111920655407705
23.458652853452413 288.1599283339227 0.7084608037532849
23.463880408405828 287.0270007033615 0.7074704879180406
23.469107963359242 287.26425693292083 0.7080325081833582
23.474335518312657 287.4811647868496 0.708327402990547
23.47956307326607 290.04120758642966 0.7122786465718572
23.484790628219486 291.86341475274077 0.7148037592574014
23.4900181831729 290.986871021127 0.713741376819089
23.495245738126314 291.9850255863088 0.7139748136276483
23.50047329307973 294.42000715279994 0.7161245614612761
23.505700848033143 296.16270270732076 0.7185161967290209
23.510928402986558 296.00041139523046 0.7186131507112129
23.516155957939972 294.35427632848 0.7172930499128902
23.521383512893387 291.546220919622 0.7138970547028887
23.5266110678468 292.898208640322 0.7155867964430251
23.531838622800215 296.0738195543601 0.7191444280155618
23.53706617775363 299.5098941354606 0.7221342792088412
23.542293732707044 297.8067421126196 0.7195270205751274
23.54752128766046 298.3126651846432 0.7198337281399324
23.552748842613873 298.87918217569575 0.7205611492409592
23.557976397567288 300.22224374236356 0.7202722094954545
23.563203952520702 299.07090065127903 0.7180562516304247
23.568431507474116 296.9542726559457 0.7149829551683555
23.57365906242753 294.26214050813076 0.712026043329641
23.578886617380945 291.30117652392994 0.7081007380368405
23.58411417233436 289.79463071454154 0.7064347854530124
23.589341727287774 291.5608294645841 0.7086896051824958
23.59456928224119 294.9539276514021 0.7122972491789964
23.599796837194603 295.4316100733362 0.7128038163547838
23.605024392148017 294.45630515180136 0.7111584180807123
23.610251947101432 292.467234943434 0.7093126968765802
23.615479502054846 290.92550498905496 0.7069429029336379
23.62070705700826 290.04757833874567 0.7058256417754525
23.625934611961675 290.35084549063595 0.7059183174192949
23.63116216691509 290.03864137670837 0.7053774853480032
23.636389721868504 287.46007850039734 0.7015884241797784
23.64161727682192 285.3311544492303 0.698357126085718
23.646844831775333 285.9684696906201 0.6982991751677378
23.652072386728747 287.38895268905014 0.7004509581343595
23.65729994168216 290.3809108687575 0.7037347483956486
23.662527496635576 289.5731731369398 0.7023893200920691
23.66775505158899 290.02551125081374 0.7033048111012211
23.672982606542405 286.2962307665376 0.6982154991646248
23.67821016149582 289.3838284940887 0.7021200777186261
23.683437716449234 288.9658190167723 0.7011505419645896
23.688665271402648 293.058064205236 0.70592078069519
23.693892826356063 292.25258653261426 0.7040119900870895
23.699120381309477 291.97763963048 0.7031697588554731
23.70434793626289 291.1851193789418 0.7032196220314151
23.709575491216306 294.3894903356356 0.7069521624056212
23.71480304616972 294.1802194296884 0.7068540061931977
23.720030601123135 293.86476308833517 0.7059765629858781
23.72525815607655 289.7571044516146 0.7013353562704359
23.730485711029964 290.0422563976049 0.7012622135235792
23.735713265983378 289.3453603441886 0.6994674983823328
23.740940820936792 288.126405624281 0.6988325864808549
23.746168375890207 287.3156920580919 0.6971897491663185
23.75139593084362 287.76099044420596 0.6971412558224531
23.756623485797036 290.9832165148585 0.7002691574494173
23.76185104075045 293.1757632596774 0.7031431401943073
23.767078595703865 291.3254942776558 0.7012736007947291
23.77230615065728 289.238097935275 0.6987051314580344
23.777533705610693 288.6074025198201 0.6972889257455803
23.782761260564108 291.02165012511654 0.6995680664447912
23.787988815517522 292.9979895248222 0.701081480873107
23.793216370470937 293.93704828878384 0.7014627031759592
23.79844392542435 296.26978485412207 0.7039331897515899
23.803671480377766 294.3777501744851 0.701232833264384
23.80889903533118 294.029124568425 0.7007540031609326
23.814126590284594 291.69243545344847 0.6975813172235898
23.81935414523801 293.72616227228997 0.7011441367719274
23.824581700191423 292.04177279116584 0.6989820994399168
23.829809255144838 290.64760288129116 0.6972699996704511
23.835036810098252 289.98886648119105 0.6950882014380941
23.840264365051667 294.14809631506154 0.6994543531382499
23.84549192000508 294.97012719392694 0.6994668165137898
23.850719474958495 296.3481875621279 0.6999886508161406
23.85594702991191 293.8983504514295 0.6976070753207667
23.861174584865324 296.82774782736976 0.7019852603242559
23.86640213981874 297.46231708962347 0.702977046378943
23.871629694772153 295.2108198984755 0.6996667576025559
23.876857249725568 291.39518972374344 0.694786789149881
23.882084804678982 292.083556147897 0.6959068348968591
23.887312359632396 291.97329345065134 0.6962231768276627
23.89253991458581 295.4151072870009 0.6995447568268421
23.897767469539225 293.1791768379954 0.6961957089949201
23.90299502449264 295.6030870043118 0.6974680295515855
23.908222579446054 293.34698490010356 0.6952846692688168
23.91345013439947 292.7793792306257 0.6957337888066873
23.918677689352883 291.44924774971554 0.6961442517823513
23.923905244306297 294.30274411939547 0.6990647915510692
23.929132799259712 297.5575036813843 0.7001630651235553
23.934360354213126 299.0979484911792 0.7015888595861755
23.93958790916654 295.5437624400278 0.6975405317728572
23.944815464119955 293.41205585894534 0.6961582283453812
23.95004301907337 290.89942403423015 0.6928785730991089
23.955270574026784 289.6853584179214 0.691683999591247
23.9604981289802 290.24110060625685 0.6920768980487106
23.965725683933613 292.7637478810754 0.6942685593065538
23.970953238887027 292.5298527459889 0.6938778638196547
23.97618079384044 293.1648741945491 0.6962410320869925
23.981408348793856 293.74386752616596 0.6973413406494658
23.98663590374727 296.1248185061125 0.7005746038975503
23.991863458700685 298.4272108962029 0.702835107697824
23.9970910136541 298.60685091005377 0.7027641809957534
24.002318568607514 294.73304694122555 0.6979832120795137
24.007546123560928 288.6563311239492 0.6894687885364877
24.012773678514343 286.938659214568 0.6874572884174298
24.018001233467757 288.09764274918103 0.6886215569019212
24.02322878842117 291.58373554278785 0.6932402498075572
24.028456343374586 292.2942342688391 0.6938023864087457
24.033683898328 294.01807932839404 0.6960205614469318
24.038911453281415 294.4362475147884 0.6965804806283858
24.04413900823483 294.7820513904378 0.696605226527027
24.049366563188244 291.64681538417256 0.6935821604372429
24.054594118141658 291.36606125711035 0.6941281105235088
24.059821673095072 292.267827988441 0.6953397258346415
24.065049228048487 293.39972227598855 0.6967265237716365
24.0702767830019 291.79764280856114 0.7077261117111011
24.075504337955316 292.54950679327396 0.7175103216914098
24.08073189290873 289.9948728365867 0.7196381396956809
24.085959447862145 288.8511738270904 0.7221172270312383
24.09118700281556 288.8936574905249 0.7274590877869042
24.096414557768973 289.7714931874695 0.734328826341063
24.101642112722388 288.5791123393857 0.7375915488629408
24.106869667675802 289.41300269151674 0.7433663384159888
24.112097222629217 286.50369240359737 0.742787753406225
24.11732477758263 287.15728669921197 0.7465528951310024
24.122552332536046 286.6555432998689 0.7495638351480012
24.12777988748946 287.5641734446049 0.7537440105328176
24.133007442442874 288.6564947486614 0.7576831766795258
24.13823499739629 291.4970435334023 0.763088673257037
24.143462552349703 292.47954623535634 0.7673934961189761
24.148690107303118 290.9449824453866 0.7689242984014998
24.153917662256532 291.36171759118787 0.7726640631662052
24.159145217209947 291.28664014800876 0.7751286250546474
24.16437277216336 291.92294590974416 0.7798422406493416
24.169600327116775 287.7536791055511 0.776522089037182
24.17482788207019 286.5530179245554 0.7776662377081415
24.180055437023604 287.7453986265784 0.7815093520530283
24.18528299197702 287.0177433149818 0.782302964614346
24.190510546930433 283.4849676927686 0.7803799738615883
24.195738101883848 283.1949849401071 0.7817094087158203
24.200965656837262 287.0090945021801 0.7903319626154298
24.206193211790676 291.341814687307 0.7987108241362244
24.21142076674409 293.8443511403849 0.804285078194713
24.216648321697505 292.7214451046974 0.8052455438784056
24.22187587665092 293.12597972677645 0.8093310655726867
24.227103431604334 290.31071190137686 0.8085513650015633
24.23233098655775 289.81387417556823 0.8120760717233865
24.237558541511163 291.0202906203468 0.8154924296021064
24.242786096464577 293.46482727538586 0.8212345200809291
24.248013651417992 292.9105303102334 0.8209588593818863
24.253241206371406 290.692421006647 0.8203825431521541
24.25846876132482 286.82639135103494 0.8176736228649356
24.263696316278235 285.3460714395986 0.8167243161684793
24.26892387123165 283.59177662291694 0.8157256343314302
24.274151426185064 287.95259721967204 0.8228161578514505
24.27937898113848 289.47790019863646 0.8277451364543671
24.284606536091893 289.6862105358395 0.8297147320826391
24.289834091045307 288.64114504119226 0.8302511850972146
24.29506164599872 288.98752919530386 0.8329539345957228
24.300289200952136 294.5902697477717 0.8432694814058879
24.30551675590555 294.4131535223486 0.8469792064753339
24.310744310858965 291.14740624074153 0.8440364961202543
24.31597186581238 287.4784405570148 0.842122619078185
24.321199420765794 284.5445655809138 0.8397163596181925
24.326426975719208 285.6840220791039 0.8431265896854555
24.331654530672623 288.1730976090538 0.848207055494886
24.336882085626037 293.8291937948537 0.8561127386813235
24.34210964057945 297.28813988240006 0.8619532559265007
24.347337195532866 293.3006536165453 0.8588668877068972
24.35256475048628 287.8549016122341 0.8542642562909469
24.357792305439695 285.9921411580084 0.8543104007919299
24.36301986039311 286.26087211340666 0.8557637112422879
24.368247415346524 289.02324286908754 0.8619811759240817
24.373474970299938 291.43813887551596 0.8679256697999571
24.378702525253352 292.90115003670724 0.8730612196578132
24.383930080206767 294.2625447350912 0.8779581669354528
24.38915763516018 296.0666069583768 0.8819591519284371
24.394385190113596 298.8578564401453 0.8876042935815822
24.39961274506701 295.970935109618 0.8859006219334723
24.404840300020425 292.0416500288936 0.8833915522297918
24.41006785497384 290.58359696592623 0.8842103440800403
24.415295409927253 292.69531790257315 0.8885333958540124
24.420522964880668 294.5561525600284 0.892548268724476
24.425750519834082 295.88616776540533 0.8962318367851804
24.430978074787497 295.87232358818153 0.8974860651126927
24.43620562974091 296.75725890074534 0.9004289038625299
24.441433184694326 293.74471379736485 0.8975509134109763
24.44666073964774 292.26445528917947 0.8987717580138139
24.451888294601154 291.3963900493236 0.9004161877921549
24.45711584955457 290.215724404807 0.9012631944693477
24.462343404507983 292.0165864905665 0.9061477844068249
24.467570959461398 292.21747565712883 0.9087108433819665
24.472798514414812 298.4606367434329 0.9201420765014042
24.478026069368227 300.721569846854 0.9267060341835682
24.48325362432164 296.07683670433613 0.9213952293851472
24.488481179275055 293.3033408281107 0.9206707350371525
24.49370873422847 291.9452663563321 0.9211388316947052
24.498936289181884 293.1486546534566 0.9251805249569434
24.5041638441353 291.0331513242055 0.9236750039617583
24.509391399088713 291.522216056927 0.9252366258131647
24.514618954042128 292.37644660145423 0.9309839609797216
24.519846508995542 294.05127630916445 0.936015147673157
24.525074063948956 293.66255503826875 0.9383204746105211
24.53030161890237 296.2895202973804 0.9426347468108363
24.535529173855785 298.53647589692946 0.9490499881692258
24.5407567288092 297.62337714374047 0.9498378818376789
24.545984283762614 296.42421919275245 0.9508536608466429
24.55121183871603 296.996601172592 0.9532438032797842
24.556439393669443 302.50403419290916 0.9636058981829747
24.561666948622857 305.42673571924854 0.9690430214406005
24.566894503576272 307.5842862073147 0.9750390554310396
24.572122058529686 304.96716367312047 0.9741089653819931
24.5773496134831 302.8260474431394 0.9745034707322542
24.582577168436515 300.04911066874206 0.9726921244042317
24.58780472338993 298.7676800972289 0.9728355613869117
24.593032278343344 298.8215968625323 0.9752430991457773
24.59825983329676 298.83045777748237 0.9786602628088142
24.603487388250173 301.22466681544444 0.9855852691830487
24.608714943203587 298.5941521563238 0.9834779255338877
24.613942498157 299.17441267722234 0.9852778925050161
24.619170053110416 297.2583831199473 0.9844940189657554
24.62439760806383 298.38477428197655 0.9911071568420771
24.629625163017245 299.21153486165105 0.9962440659031502
24.63485271797066 301.64058900394963 1.0026386757986487
24.640080272924074 301.3246254098558 1.003990863569301
24.645307827877488 301.9510413311926 1.0054226296556434
24.650535382830903 295.55456016827304 0.9959766471200325
24.655762937784317 297.21725420938907 1.0003111456578175
24.66099049273773 296.53779953071444 1.0031989614843322
24.666218047691146 298.87874292153657 1.0120170122772114
24.67144560264456 295.6149754453362 1.0087908230019802
24.676673157597975 293.5162514209376 1.0063289740279997
24.68190071255139 292.6009563467685 1.0057366411605289
24.687128267504804 291.11309250541376 1.0055129512452825
24.692355822458218 292.58821413954325 1.010299609126788
24.697583377411632 292.33196119005197 1.013752226664651
24.702810932365047 292.85267102769143 1.0162595720161482
24.70803848731846 293.3526920948991 1.020008470925725
24.713266042271876 292.689637110228 1.0210716895385656
24.71849359722529 293.40374167903104 1.0247949446680362
24.723721152178705 290.55079530158764 1.0235938702642113
24.72894870713212 291.22978211055505 1.0272792867134009
24.734176262085533 290.23768826043965 1.0276624154446106
24.739403817038948 294.5351795293319 1.0379406942847926
24.744631371992362 293.37907147598736 1.0388617640791953
24.749858926945777 295.2023514935035 1.0444958074333575
24.75508648189919 293.1385413962674 1.044128879980273
24.760314036852606 293.0514829573661 1.0437333219159004
24.76554159180602 294.9488596222061 1.0493166883405332
24.770769146759434 295.9346562956513 1.0537944189095318
24.77599670171285 296.7493707786207 1.0592290885908922
24.781224256666263 291.84463234310647 1.054007059714675
24.786451811619678 293.8960665786876 1.0615446902831278
24.791679366573092 292.5412689847034 1.0614481776106799
24.796906921526507 294.80739668825504 1.0685522745424139
24.80213447647992 296.45387237037403 1.0737205597012367
24.807362031433335 297.28366385296647 1.0777155637538922
24.81258958638675 297.42020268289775 1.0824396779213716
24.817817141340164 292.85543749496384 1.0758701555147467
24.82304469629358 289.6820132232571 1.0740177990647741
24.828272251246993 288.36439081966296 1.075246027601393
24.833499806200408 289.79254807392016 1.0809899985743916
24.838727361153822 290.04564004803484 1.0845890074652724
24.843954916107236 290.3067360828335 1.0837976890083538
24.84918247106065 292.0199189426158 1.089206434213416
24.854410026014065 293.4412347351883 1.0951926887779713
24.85963758096748 294.3869204517696 1.1008877704693254
24.864865135920894 294.48136917991974 1.1058913493956937
24.87009269087431 292.02742084632456 1.1030795675054264
24.875320245827723 295.1263544536495 1.1123840628980735
24.880547800781137 298.4870945317029 1.1214851200550553
24.885775355734552 303.14829319206257 1.133939979442241
24.891002910687966 301.9476878009256 1.1331991582132086
24.89623046564138 301.729618722426 1.1338695656105424
24.901458020594795 299.39179374916574 1.1316583243785976
24.90668557554821 301.0658776463005 1.1393079213067137
24.911913130501624 298.3227379689171 1.1375531514233668
24.91714068545504 296.4396234851345 1.1379182033530602
24.922368240408453 290.6894582319795 1.1296488908969695
24.927595795361867 289.0635631551646 1.1291136610214265
24.93282335031528 292.94694449464157 1.1385126561424497
24.938050905268696 295.5744044887465 1.146113365308924
24.94327846022211 295.437140972921 1.14827209327257
24.948506015175525 291.12072832134965 1.1442127697374695
24.95373357012894 296.24932344697487 1.1590799193811971
24.958961125082354 295.9937090454881 1.163102184410612
24.964188680035768 301.8361012124065 1.180436894922581
24.969416234989183 298.66896154444987 1.1775705554643208
24.974643789942597 299.0254886795048 1.1811389833381034
24.97987134489601 298.4767732740394 1.181511477970927
24.985098899849426 300.1564330519113 1.1865535122880233
24.99032645480284 300.82772914465585 1.1909250803667555
24.995554009756255 300.3683373410728 1.1932827764583263
25.00078156470967 297.9789456177642 1.1915789003984825
25.006009119663084 298.3822087882505 1.1980664363129654
25.011236674616498 302.050749762931 1.209056217265894
25.016464229569912 305.53294896458374 1.219129445085769
25.021691784523327 309.4004552639136 1.2275018426152067
25.02691933947674 307.29084148943485 1.2268906875728285
25.032146894430156 306.0133344924507 1.231104252129493
25.03737444938357 303.6165753136518 1.2340958922180465
25.042602004336985 301.1222320223382 1.2334074229614782
25.0478295592904 299.6022623234582 1.230813591640114
25.053057114243813 300.5312377069411 1.233243849052718
25.058284669197228 302.7545079139484 1.2410348319606956
25.063512224150642 306.9829582184454 1.2537894463729398
25.068739779104057 304.67280440029475 1.253127425888281
25.07396733405747 305.9885339885258 1.2592286973809768
25.079194889010886 301.29788868809476 1.2523699142293465
25.0844224439643 298.38530215061184 1.2514287955492283
25.089649998917714 297.0653024746486 1.2536958058595937
25.09487755387113 299.64314027316783 1.2669475325568664
25.100105108824543 309.6854341658432 1.2911368772277132
25.105332663777958 308.7961017328915 1.293035721391744
25.110560218731372 309.0930050414729 1.294287445959412
25.115787773684787 306.1312476399495 1.292135604074756
25.1210153286382 303.2916146421118 1.2891475887551924
25.126242883591615 306.17896453179026 1.3002948605650242
25.13147043854503 304.4135650323276 1.3017913224160935
25.136697993498444 308.4019971549446 1.316349564640269
25.14192554845186 310.01345185572916 1.3257148934048164
25.147153103405273 306.4038203136503 1.3233505839393434
25.152380658358688 304.9519725340618 1.3225551952197396
25.157608213312102 302.3770976250252 1.3204575138830892
25.162835768265516 305.55925883379143 1.3290373107735405
25.16806332321893 305.39941961949455 1.3315022386112259
25.173290878172345 306.31124613090697 1.3368163359928371
25.17851843312576 308.0618600060451 1.347890099690985
25.183745988079174 308.81863988484923 1.3548026054149214
25.18897354303259 310.03587055178286 1.3615949999484906
25.194201097986003 303.1410759111245 1.3507997020975653
25.199428652939417 299.1039633756584 1.3466192917583955
25.204656207892832 295.632264325904 1.3461899755030546
25.209883762846246 298.2914117213497 1.3538239731198087
25.21511131779966 301.21088354759524 1.3625363969093216
25.220338872753075 300.242388729312 1.3627743660396043
25.22556642770649 301.20342403317346 1.3697688142955926
25.230793982659904 297.9735473831964 1.3708269463765685
25.23602153761332 295.4835421054664 1.3676684377053998
25.241249092566733 295.6561298179607 1.3792299084929525
25.246476647520147 303.70799643407577 1.40137095915656
25.25170420247356 313.9028150293535 1.4344350002812347
25.256931757426976 315.37519017902486 1.4392456424072182
25.26215931238039 314.4309534209631 1.4440807885088611
25.267386867333805 310.2192108297568 1.4351989952958586
25.27261442228722 311.88399617984953 1.442980702527412
25.277841977240634 310.56308700508356 1.4433970989748455
25.283069532194048 314.44203518874497 1.4601335800564197
25.288297087147463 312.69139197347664 1.4619419441866361
25.293524642100877 315.17944508891935 1.4744912395833625
25.29875219705429 317.7998729038544 1.4851979282981673
25.303979752007706 314.82651592250477 1.4838207775400163
25.30920730696112 315.81162970740024 1.492545658759542
25.314434861914535 314.4039401637683 1.4982515164465569
25.31966241686795 315.0786998036732 1.50600332980727
25.324889971821364 310.5893709523253 1.501150838388308
25.330117526774778 310.52119627281866 1.5019901729738923
25.335345081728192 312.8645295281928 1.5121352706011504
25.340572636681607 314.2900022947398 1.5191729388846626
25.34580019163502 312.73232242172304 1.52029895118525
25.351027746588436 306.5701486817796 1.5109524004597734
25.35625530154185 310.88243075145675 1.5312904519867094
25.361482856495265 309.778428306068 1.5325460082257363
25.36671041144868 307.63599607584206 1.5357712853230334
25.371937966402093 309.3965749557834 1.5441952636677352
25.377165521355508 311.26679333120643 1.560746507049034
25.382393076308922 318.08624812895135 1.5885033601499117
25.387620631262337 316.2214457614793 1.5928310012595965
25.39284818621575 309.1083527110923 1.578927816859098
25.398075741169166 306.5414443652229 1.5753711016274348
25.40330329612258 306.20662734656054 1.5839193986462596
25.408530851075994 312.1725066692312 1.6052164700975695
25.41375840602941 316.4178336154338 1.6223380996541568
25.418985960982823 315.61207608867375 1.623032973346628
25.424213515936238 312.0760361310554 1.6208948304447348
25.429441070889652 305.58754568700033 1.6115723971050164
25.434668625843067 309.2308402678454 1.6299281535542973
25.43989618079648 313.87463956941843 1.65114131206715
25.445123735749895 319.2105425026605 1.6726034801558647
25.45035129070331 319.3482545384444 1.68230200412506
25.455578845656724 313.4614703068346 1.6808067804435551
25.46080640061014 314.2743078617292 1.69127324772285
25.466033955563553 318.3534609864221 1.7058924231386383
25.471261510516968 325.01468972703276 1.724089175379616
25.476489065470382 329.02574996488016 1.7445151418505795
25.481716620423796 323.6672152615598 1.7425195634570099
25.48694417537721 320.57334040064757 1.7421936694690257
25.492171730330625 318.90295469789 1.7463889286622316
25.49739928528404 319.73453484477056 1.7543281539374591
25.502626840237454 326.2856151800041 1.7796586327368984
25.50785439519087 330.29441258938624 1.7966960393630345
25.513081950144283 333.03407344393594 1.816556512690959
25.518309505097697 336.080247391253 1.8372991086800419
25.523537060051112 327.6638304551202 1.8225090016257444
25.528764615004526 328.188832278575 1.8333060749809318
25.53399216995794 322.36298337854066 1.8207073872859896
25.539219724911355 328.49351064245513 1.8508620408011942
25.54444727986477 331.113005074959 1.8629707958910744
25.549674834818184 326.55927616924384 1.862184316175503
25.5549023897716 325.0759837615591 1.8658283065769616
25.560129944725013 320.41709677961876 1.8642494317191798
25.565357499678427 327.8984502265653 1.8957800929306683
25.57058505463184 321.0503807559051 1.8873178365931997
25.575812609585256 319.4881974528637 1.894438811513565
25.58104016453867 313.4370095342667 1.8889372053908797
25.586267719492085 317.96910397193665 1.914994819255585
25.5914952744455 317.8879776283659 1.9243547970630606
25.596722829398914 318.0890204847294 1.9405871048991865
25.601950384352328 321.8408180945439 1.9633339342405847
25.607177939305743 325.8104067753404 1.9907527590121519
25.612405494259157 321.6977888538229 1.9836651265750453
25.61763304921257 312.9857524952623 1.9756522922565252
25.622860604165986 315.3707809084293 1.9975073270977182
25.6280881591194 321.0724254742906 2.029642156340025
25.633315714072815 326.37379367328515 2.053312136538482
25.63854326902623 323.3268617525001 2.055790233799382
25.643770823979644 319.8611223615121 2.0588620196160767
25.648998378933058 318.061023237265 2.0632517149161393
25.654225933886472 312.5161036848948 2.058981574346057
25.659453488839887 312.85911320309424 2.071260784857
25.6646810437933 317.6194562839606 2.109743591489231
25.669908598746716 318.63799323089836 2.128455686283615
25.67513615370013 315.98536532787125 2.142551001463014
25.680363708653545 312.1719333729957 2.1399763849154185
25.68559126360696 313.71697507169057 2.1612450737195488
25.690818818560373 323.0833134628041 2.2137830682386808
25.696046373513788 326.36253746416577 2.24299193950096
25.701273928467202 332.590566552249 2.284070567727821
25.706501483420617 330.5212172892553 2.2905114421346693
25.71172903837403 326.88547950379797 2.2977023311513207
25.716956593327446 322.4818607200794 2.2990967566399827
25.72218414828086 322.73484796946576 2.332849432838591
25.727411703234274 328.8780792813172 2.376093583509964
25.73263925818769 328.103494239602 2.3965405106649897
25.737866813141103 322.36944996837354 2.3740415064952236
25.743094368094518 316.69804436536157 2.3643433267474814
25.748321923047932 314.3821536065485 2.378137452665698
25.753549478001347 324.8093976848796 2.443056466773371
25.75877703295476 333.3483604289903 2.5018793754381927
25.764004587908175 339.1017927091356 2.5545852563995584
25.76923214286159 337.49501889554796 2.5791667020558364
25.774459697815004 320.6392448247793 2.537887149297293
25.77968725276842 316.66084924831983 2.5412679419968023
25.784914807721833 306.55070292882465 2.523038780691578
25.790142362675248 318.5298109403692 2.614037860528936
25.795369917628662 313.4817471579838 2.6174002545242
25.800597472582076 320.4579270237085 2.6896293367340807
25.80582502753549 308.7011575589373 2.650642151445381
25.811052582488905 312.41018362152386 2.695356223383893
25.81628013744232 309.1151885421681 2.6981739205564015
25.821507692395734 317.15316094677877 2.7620787517554652
25.82673524734915 319.63873411265655 2.810930749109647
25.831962802302563 329.8880239390493 2.8878239787546027
25.837190357255977 328.6573989530746 2.9201852545761238
25.84241791220939 326.44072370542693 2.9394250949613023
25.847645467162806 326.16088147107723 2.972994877354844
25.85287302211622 320.9337289859359 2.9867099763203777
25.858100577069635 319.32315822140475 3.038748807663652
25.86332813202305 316.2208912639509 3.0912149385628416
25.868555686976464 319.2785026704956 3.1670202649750645
25.87378324192988 316.06212473298854 3.180890762760337
25.879010796883293 309.9057355279679 3.170565186243146
25.884238351836707 317.54985821816246 3.2583527003179547
25.88946590679012 313.06706934696973 3.291674180737602
25.894693461743536 332.55739395578576 3.4566314106496936
25.89992101669695 322.12940244751786 3.4419381523328894
25.905148571650365 325.91571286587674 3.5273058098409074
25.91037612660378 322.6537954425236 3.5660427667341628
25.915603681557194 324.8375410672692 3.6819300029182793
25.920831236510608 322.22302246143425 3.7326977383831252
25.926058791464023 310.4666013045203 3.760416615354927
25.931286346417437 308.42947211346194 3.8193978774826185
25.93651390137085 306.7304313570428 3.9049816015688332
25.941741456324266 308.6772157930923 4.003607448558056
25.94696901127768 311.2189200821181 4.094833323237675
25.952196566231095 310.13593556623596 4.201151982980224
25.95742412118451 319.63728859045546 4.418034694123231
25.962651676137924 321.52742777492693 4.5831633370197515
25.967879231091338 321.2900365049279 4.663808526743292
25.973106786044752 319.77958632931865 4.688814032384356
25.978334340998167 319.09166573644313 4.709254672387362
25.98356189595158 298.06207170482895 4.626668684632381
25.988789450904996 290.9964839980425 4.63662960529642
25.99401700585841 298.4632421194335 4.801700982558569
25.999244560811825 312.4453304697119 4.977612718579812
26.00447211576524 343.37793421173296 5.362150767888368
26.009699670718653 330.8007624693434 5.406095660048873
26.014927225672068 329.48231771370416 5.565013858317004
26.020154780625482 319.65329162597385 5.646496211900731
26.025382335578897 293.2767643837324 5.476509008489804
26.03060989053231 305.02658071550314 5.6957030549014505
26.035837445485726 303.89866297721215 5.74836658253147
26.04106500043914 339.74460026006483 6.244834380741922
26.046292555392554 331.74170984438695 6.330861687431878
26.05152011034597 330.5491845602903 6.53524367115217
26.056747665299383 302.99019465674195 6.4168409523859475
26.061975220252798 295.28542772760926 6.605093242854012
26.067202775206212 294.7404203916268 6.7645575306761305
26.072430330159627 292.4620108918075 7.1019485759600025
26.07765788511304 300.006705495263 7.450686844079674
26.082885440066455 289.78660184355743 7.967435648281225
26.08811299501987 292.4180390216292 8.356937801632606
26.093340549973284 289.6275146532229 8.882611032059167
26.0985681049267 306.25679817698887 9.304340894422625
26.103795659880113 302.0273991387207 9.943523254714995
26.109023214833528 274.576779418639 10.332121757254983
26.114250769786942 226.82587396363058 10.288976598048583
26.119478324740356 233.49916749897432 12.051367139132113
26.12470587969377 251.2964203788462 14.28330705632149
26.129933434647185 232.76675308966824 19.002965204852927
26.1351609896006 135.85045158400237 20.536378259323026
