# Supplementary material for: Unraveling metal effects on CO2 uptake in pyrene-based metal-organic frameworks
Source: Nat Commun. 2025 Feb 11;16:1516. doi: 10.1038/s41467-025-56296-w (PMC11814143; doi:10.1038/s41467-025-56296-w)
Supplement: Supplementary file 3 — Source Data [file 41467_2025_56296_MOESM3_ESM.zip › SourceCode/SuppInf/FigureS5_Ga-TBAPy_InSitu_VariableT_PXRD/Data/GaTBAPy_0177p.dat]

0.002613777476707968 18.56740914312431 4.755883092008434
0.007841332430123905 16.77530994709601 4.052298169923041
0.01306888738353984 15.168391703937852 3.442432850739882
0.018296442336955775 13.935689155039244 2.924353037605266
0.02352399729037171 13.963366428582074 2.7760071890084097
0.028751552243787646 22.465316643718857 3.3204202297313516
0.03397910719720358 25.060371902995193 2.8960803621055495
0.03920666215061952 26.22914194028658 2.9276433321442474
0.04443421710403546 22.28317455057775 2.470057303356132
0.0496617720574514 18.286829450849567 2.153588162868791
0.054889327010867336 15.935292435914548 1.9762355034355719
0.060116881964283275 16.48578055631024 1.9061961887418664
0.06534443691769921 20.73933993830984 2.0164637879757787
0.07057199187111515 20.409264913975928 1.8345468598695103
0.07579954682453109 21.38528920534987 1.8148869595667656
0.08102710177794703 21.891515811547954 1.85340338369085
0.08625465673136297 21.648881491569497 1.8632668871136906
0.09148221168477891 21.081219422189516 1.7796387018915483
0.09670976663819485 18.305894876771465 1.5688878822699968
0.10193732159161079 16.95138624369951 1.4346889165505674
0.10716487654502672 16.67853206297744 1.4032533548590402
0.11239243149844266 16.827708314850156 1.3354223727136503
0.1176199864518586 18.80853323415403 1.3831691706608362
0.12284754140527454 18.478029836200996 1.3066499536383138
0.12807509635869047 17.7021274145033 1.2444090978729576
0.1333026513121064 16.37332678571774 1.2039509548617178
0.13853020626552232 18.090189104436266 1.2109092096005518
0.14375776121893824 19.25401398766409 1.231901271133842
0.14898531617235417 18.788240185770224 1.230903085735055
0.1542128711257701 18.21492505666642 1.1847746623492177
0.15944042607918602 17.45990244287237 1.190468874526915
0.16466798103260194 18.481737338630435 1.2146144102098104
0.16989553598601786 19.717375750057023 1.2046939194425035
0.1751230909394338 20.49360090449097 1.1620156772582426
0.18035064589284971 20.415649290315304 1.1484665312899027
0.18557820084626564 19.31128896341219 1.0936914232385433
0.19080575579968156 19.166853061139413 1.0941135049601682
0.1960333107530975 17.580815529920887 1.0410791264567003
0.20126086570651341 18.255832291850915 1.0251556019658097
0.20648842065992934 19.242389542714527 1.0022431112557837
0.21171597561334526 19.440532364309977 0.9955644910899919
0.2169435305667612 19.695484333382534 0.9858376622818164
0.22217108552017711 19.37419734773237 0.981957645069052
0.22739864047359304 18.407421848187692 0.9840436727227767
0.23262619542700896 18.118705269516806 0.9816903962572641
0.2378537503804249 17.892232155053783 0.9589053682973655
0.2430813053338408 20.501306104391396 1.0164586391979475
0.24830886028725674 22.04786609577487 1.0419882047027011
0.25353641524067266 22.531566815274896 1.0133445517439892
0.2587639701940886 21.867188197067996 0.9748044319452996
0.2639915251475045 20.33759221613491 0.9043495798780881
0.26921908010092044 19.8756779155274 0.8989135203366867
0.27444663505433636 20.55785154475153 0.910169715518492
0.2796741900077523 20.2911092171233 0.910605612497444
0.2849017449611682 20.66244849859563 0.9342058437454875
0.29012929991458414 19.980770275646744 0.9145952122433484
0.29535685486800006 19.432592019204414 0.9171813691835726
0.300584409821416 18.675167631443273 0.8662232866414873
0.3058119647748319 17.00672359481739 0.8112429438929815
0.31103951972824784 16.44106946858498 0.833181359332441
0.31626707468166376 16.613996880254003 0.8260396931383659
0.3214946296350797 16.318555204916258 0.8197496981288354
0.3267221845884956 17.205235740465575 0.8306951812406331
0.33194973954191154 17.998531780202825 0.8269422025311228
0.33717729449532746 17.622160658742423 0.8025434254287555
0.3424048494487434 18.101628999569538 0.8162408125393819
0.3476324044021593 18.227187846916546 0.8144133700507027
0.35285995935557524 18.331925967148976 0.8171464930871263
0.35808751430899116 17.846955857134084 0.8224316309290659
0.3633150692624071 16.927984110459647 0.8063430063627665
0.368542624215823 15.622981155572155 0.752720122304272
0.37377017916923894 15.442424946292583 0.7280909591014973
0.37899773412265486 16.123135991566087 0.7359792765826946
0.3842252890760708 16.58638493678297 0.7539782799748761
0.3894528440294867 17.671557495884137 0.8057903934784822
0.39468039898290264 17.366552222685268 0.8129494426170152
0.39990795393631856 18.134222589399403 0.8106363053902466
0.4051355088897345 18.735443312576695 0.7939209947555483
0.4103630638431504 20.832628150987862 0.8188479764837466
0.41559061879656634 20.3603748887513 0.8066616923806305
0.42081817374998226 20.0141817922451 0.7984833783494487
0.4260457287033982 18.818947314381802 0.7897116561372959
0.4312732836568141 17.426662997189627 0.7571119743864237
0.43650083861023004 18.137094782295286 0.7931108937551511
0.44172839356364596 18.11340794796847 0.796160515032939
0.4469559485170619 19.548407105174515 0.8023724608090017
0.4521835034704778 18.84384251093734 0.7879439704219562
0.45741105842389373 18.7106259381246 0.7712647643970747
0.46263861337730966 18.146404829130702 0.7498167473813035
0.4678661683307256 18.273238447823204 0.7545896196111034
0.4730937232841415 19.315123613058176 0.7811242274816547
0.47832127823755743 19.88274021884744 0.8019925095355402
0.48354883319097336 20.40280129651456 0.8083392461497136
0.4887763881443893 19.437146808389233 0.7993888956247048
0.4940039430978052 19.22220717013876 0.7811680138863054
0.49923149805122113 19.40796845184546 0.7733198752468737
0.5044590530046371 19.420187464533846 0.7788602767756495
0.5096866079580531 19.159238588462973 0.7723757510843904
0.5149141629114691 18.358492219789657 0.7726943545388811
0.5201417178648851 17.930131844835575 0.7546962129979741
0.525369272818301 17.994702936240188 0.7337815242943162
0.530596827771717 18.82813553582286 0.7422772109965361
0.535824382725133 19.02158546303476 0.7525764261386653
0.541051937678549 19.697418318189758 0.7742855022326676
0.546279492631965 19.0725561175963 0.7792328466255548
0.5515070475853809 18.189788614183 0.7535458532144491
0.5567346025387969 18.525195485275603 0.7489750770147253
0.5619621574922129 20.120418946784046 0.7669771687445008
0.5671897124456289 20.99859972357985 0.7705460027661836
0.5724172673990449 21.039622955855577 0.7667360657713048
0.5776448223524608 20.350361745310504 0.752083338007452
0.5828723773058768 19.262310553591288 0.7291288196903696
0.5880999322592928 18.06936154574413 0.7115429150259043
0.5933274872127088 17.971427757128787 0.7206702091187157
0.5985550421661248 17.41410855940187 0.7185563913012953
0.6037825971195407 17.64146055822876 0.7250722930480223
0.6090101520729567 17.19859479632682 0.706467520221698
0.6142377070263727 17.51271546309243 0.6894755597559907
0.6194652619797887 18.40230689427135 0.6987296519337772
0.6246928169332047 19.36286495209952 0.7266473157720763
0.6299203718866206 21.614897018467552 0.7893428229561644
0.6351479268400366 22.55035771506479 0.8245344807275319
0.6403754817934526 22.214784514168226 0.7946642483243905
0.6456030367468686 21.928647177404937 0.7692225100792571
0.6508305917002846 22.12995282617525 0.754940302022674
0.6560581466537005 21.949692910635243 0.7411425184724341
0.6612857016071165 21.591667414093312 0.7569484241062184
0.6665132565605325 19.957201222907763 0.7176440750254888
0.6717408115139485 19.317034959709737 0.7062095309628879
0.6769683664673645 20.17151527961822 0.7161076741000397
0.6821959214207804 20.332184683219783 0.7027326549436042
0.6874234763741964 21.853396415832275 0.7377118528163478
0.6926510313276124 22.353381842534024 0.7498130505805555
0.6978785862810284 22.15287226434644 0.7343854763411719
0.7031061412344444 22.429138109600018 0.738499227557675
0.7083336961878604 22.429422492998718 0.7223830398879898
0.7135612511412763 22.224967608611394 0.7162802530802377
0.7187888060946923 22.196679295593807 0.7281710489132789
0.7240163610481083 23.009952640503993 0.7471564783505353
0.7292439160015243 22.930844774222393 0.7580367651492153
0.7344714709549403 23.60007375949601 0.7559735355041328
0.7396990259083562 23.099451539638267 0.7287095062353786
0.7449265808617722 22.657320737559157 0.7206985245636577
0.7501541358151882 23.999786689015533 0.7356199158252517
0.7553816907686042 24.77926537831587 0.7556598041177185
0.7606092457220202 27.7205598951186 0.8006835798772748
0.7658368006754361 28.856756723348518 0.8229029549503155
0.7710643556288521 30.299532717378604 0.8192569745059984
0.7762919105822681 31.011616042141434 0.8113042717783261
0.7815194655356841 29.30585580028624 0.7826611060667807
0.7867470204891001 30.61869467659192 0.8052185778370674
0.791974575442516 31.25495328620426 0.8428082515065654
0.797202130395932 31.039269874038137 0.8464482658021224
0.802429685349348 34.10021050645123 0.8941157772228692
0.807657240302764 35.6355271052484 0.9038071937752574
0.81288479525618 39.42668263038026 0.9506851148122576
0.8181123502095959 45.63490841940972 1.023638074129385
0.8233399051630119 47.673037477598 1.0448800665619822
0.8285674601164279 49.71583681542345 1.082060896996304
0.8337950150698439 51.271656986645624 1.098072873309802
0.8390225700232599 53.90225942633707 1.148375281049385
0.8442501249766758 53.735833747994434 1.1462731515844082
0.8494776799300918 54.9608368166919 1.1833094699398738
0.8547052348835078 57.92671457464151 1.217809065524852
0.8599327898369238 63.17060931794787 1.2588034614452928
0.8651603447903398 66.83063335877809 1.302520568768951
0.8703878997437557 70.00444507261454 1.3167312015982442
0.8756154546971717 70.79668489366576 1.3130978838258571
0.8808430096505877 72.43407403166823 1.3465342754639071
0.8860705646040037 77.19991093496718 1.3860990010792757
0.8912981195574197 78.26530961626912 1.3819135405462324
0.8965256745108356 77.31855423397303 1.379075899387206
0.9017532294642516 80.14231628385551 1.3995154420331097
0.9069807844176676 81.67884853541835 1.389225096742195
0.9122083393710836 78.49678503446648 1.365451181536385
0.9174358943244996 79.94782939412902 1.3617156884446322
0.9226634492779155 78.1042365622377 1.3560846334047074
0.9278910042313315 78.5003466361468 1.386653059703566
0.9331185591847475 80.86831979239072 1.3942406994385879
0.9383461141381635 84.66044467427525 1.4181002053034988
0.9435736690915795 88.70933954588016 1.4399614444361184
0.9488012240449955 90.38931139428115 1.4190338750085176
0.9540287789984114 91.73268770994393 1.4381851276873179
0.9592563339518274 92.4895068739727 1.4488656475855692
0.9644838889052434 89.9694544018535 1.4275100813728474
0.9697114438586594 92.26646843694986 1.43921090683817
0.9749389988120754 98.28357801329473 1.4782061588482103
0.9801665537654913 102.24954704201467 1.5010191056924416
0.9853941087189073 109.07139511739604 1.5573324450114245
0.9906216636723233 105.95826956729795 1.5275526351579478
0.9958492186257393 103.3037572263259 1.4976097362217244
1.0010767735791553 104.66501517378933 1.5153425302894898
1.0063043285325712 105.43328089913429 1.5051466547365486
1.0115318834859872 109.71383261127032 1.5462144357487955
1.0167594384394032 109.90579134904698 1.5417291848254038
1.0219869933928192 116.20186156475441 1.5956826191367433
1.0272145483462352 116.34061278953831 1.578379068227115
1.0324421032996511 117.28496043766879 1.5776569303940444
1.0376696582530671 118.94432122977102 1.5841645892038057
1.042897213206483 123.70196146146203 1.6295639568364284
1.048124768159899 121.23801205019026 1.6090047100428828
1.053352323113315 121.57172287436732 1.603392702617553
1.058579878066731 123.7738218877749 1.6051151507979242
1.063807433020147 120.09552553043889 1.5778882175806206
1.069034987973563 122.24009272967275 1.5801243138950516
1.074262542926979 124.49090460801202 1.6147930514369213
1.079490097880395 122.27827172653014 1.6046809931926098
1.084717652833811 122.31111266972528 1.5932438025654458
1.089945207787227 118.30609502395423 1.5758337585800564
1.095172762740643 117.0508542120998 1.5684468999092165
1.1004003176940589 118.83112311033025 1.604060142397113
1.1056278726474749 125.7889799445848 1.6662338748116765
1.1108554276008908 132.25068350168158 1.7228033412333348
1.1160829825543068 131.80914526757894 1.7117363532037388
1.1213105375077228 130.4746660084526 1.677015349724208
1.1265380924611388 126.59452892609174 1.6300834039667296
1.1317656474145548 125.3721889681843 1.6019414875140736
1.1369932023679707 133.17307728704284 1.6349915800518746
1.1422207573213867 133.57170731629373 1.6463055197713066
1.1474483122748027 135.166171222022 1.6760005158268607
1.1526758672282187 133.2208775386647 1.6435898169696306
1.1579034221816347 130.838755353395 1.644476317158313
1.1631309771350506 133.37458859063022 1.6536613153300364
1.1683585320884666 138.6388959543747 1.6639772361052314
1.1735860870418826 138.0517612541923 1.6727208067441146
1.1788136419952986 136.46512569287438 1.6528246055125384
1.1840411969487146 129.6651661364393 1.5928659555239122
1.1892687519021305 126.53729209344664 1.5916019135371993
1.1944963068555465 131.0744176434181 1.6168706817895604
1.1997238618089625 132.85622798411868 1.6028266172814478
1.2049514167623785 134.53345615850418 1.628384054837832
1.2101789717157945 137.52923323781508 1.6423307195383425
1.2154065266692105 133.50011502795505 1.6096369444883007
1.2206340816226264 129.67670990145024 1.598698669204225
1.2258616365760424 125.96176248207715 1.578302896719453
1.2310891915294584 132.88091614835682 1.6095743727792218
1.2363167464828744 133.57209301967484 1.6225865829684198
1.2415443014362904 134.48833023789808 1.6377237275099914
1.2467718563897063 128.92031618603457 1.6028411567253207
1.2519994113431223 131.41079273114178 1.6310975227767888
1.2572269662965383 131.09171947620732 1.61285570346978
1.2624545212499543 134.05847806387055 1.6165963738655802
1.2676820762033703 136.15059870159774 1.6320322672933463
1.2729096311567862 129.53170474529833 1.5898862488181138
1.2781371861102022 129.73286692549948 1.594854029036909
1.2833647410636182 135.15595761795407 1.6373796546964086
1.2885922960170342 135.7142922706346 1.6443143735570112
1.2938198509704502 138.46488430965877 1.6757826883586868
1.2990474059238661 141.50879014290985 1.7050453898942872
1.3042749608772821 143.32807712885804 1.7095738117370713
1.309502515830698 141.75535463701613 1.6758296654872045
1.314730070784114 138.60446860478078 1.654652364356717
1.31995762573753 137.6330944497406 1.6283239270471863
1.325185180690946 131.86907080675542 1.59624022348674
1.330412735644362 131.0388069442116 1.6006717399142252
1.335640290597778 126.81992540871116 1.576911115080917
1.340867845551194 125.6627359634659 1.577096517402615
1.34609540050461 127.22525619535993 1.565488798971724
1.351322955458026 128.6269673738787 1.5852065307206848
1.356550510411442 127.42040075960396 1.5709332428865972
1.361778065364858 122.90124830682348 1.540295340889238
1.3670056203182739 117.4581133058197 1.4953911150750963
1.3722331752716899 122.31530398400002 1.5418335271705408
1.3774607302251058 126.03089376972336 1.5546373680543704
1.3826882851785218 133.59041894259647 1.5894063614330995
1.3879158401319378 136.83106829307852 1.5840574675283619
1.3931433950853538 134.10820764181437 1.5843589210144489
1.3983709500387698 127.44491455141936 1.5711241896835653
1.4035985049921857 121.74660347496774 1.5575706063961914
1.4088260599456017 119.07000509435335 1.546392137988046
1.4140536148990177 120.6539102836584 1.5581463852087907
1.4192811698524337 127.08936097362424 1.5966904509574356
1.4245087248058497 131.7916066242472 1.607364082643274
1.4297362797592656 130.93559421927384 1.5928004669242615
1.4349638347126816 127.34739716836296 1.5911814559012858
1.4401913896660976 122.08591071421972 1.5700292151857516
1.4454189446195136 127.72129095903185 1.6189140281836905
1.4506464995729296 130.14728977162383 1.6364992292363725
1.4558740545263456 132.62659268200264 1.637561341708891
1.4611016094797615 128.43550556238256 1.6123010389504269
1.4663291644331775 125.08382646382915 1.6123876010649425
1.4715567193865935 123.52623934650266 1.5879948641881432
1.4767842743400095 122.54200598116927 1.5787534119497055
1.4820118292934255 126.06553863067579 1.605249452271889
1.4872393842468414 129.803493501592 1.656369764450209
1.4924669392002574 129.81002800360335 1.6939541560921623
1.4976944941536734 122.59501577996653 1.650948693396087
1.5029220491070894 114.20975024255063 1.5929946154375505
1.5081496040605054 110.97731639123502 1.5259611684706318
1.5133771590139213 109.85491179819576 1.5037998923369649
1.5186047139673373 114.8258654427078 1.5291494288600256
1.5238322689207533 114.8793767922034 1.537787266424594
1.5290598238741693 117.23880683833855 1.5452554913275396
1.5342873788275853 120.52462428620676 1.5596237482476951
1.5395149337810012 124.78260691610066 1.6127672323402427
1.5447424887344172 125.24768929245639 1.6275801896677808
1.5499700436878332 130.21705131305072 1.6806079251377966
1.5551975986412492 133.0405390293553 1.6988579757680593
1.5604251535946652 133.96745894329533 1.7117580933593433
1.5656527085480811 130.5677482316329 1.6769813533401325
1.5708802635014971 124.77425727718902 1.607256824933233
1.576107818454913 119.07792434009767 1.5560286485531998
1.581335373408329 124.01672364027777 1.5864166319371442
1.586562928361745 124.3452621023175 1.5913588783384036
1.591790483315161 124.07546538602895 1.593281788258151
1.597018038268577 123.81831285700414 1.5895867607037435
1.602245593221993 126.74988303445505 1.6236948276145347
1.607473148175409 136.11192445642087 1.6665005786603488
1.612700703128825 141.92434250878892 1.6983656474410345
1.617928258082241 141.94937367263682 1.6899061757245224
1.623155813035657 144.9196627217026 1.7085365091713571
1.628383367989073 150.09509736822812 1.743097472500629
1.6336109229424889 153.23399393359432 1.7648001839759242
1.6388384778959049 147.21581564541825 1.7038900428025716
1.6440660328493208 144.85902536826214 1.6524524546117219
1.6492935878027368 152.81240404935056 1.6897710734226536
1.6545211427561528 155.561748319611 1.7141048343035845
1.6597486977095688 166.75094744373882 1.7985138487737728
1.6649762526629848 177.3135700126229 1.8582680395138171
1.6702038076164007 186.92144805641794 1.919884897691579
1.6754313625698167 186.4875528550494 1.9177566610047794
1.6806589175232327 177.32078257125738 1.865753007335952
1.6858864724766487 175.25529127620703 1.8547251698243905
1.6911140274300647 179.65778746594677 1.8665541614630299
1.6963415823834807 186.94221722981624 1.8713817100538739
1.7015691373368966 183.38908179293156 1.8446603617833945
1.7067966922903126 184.2281005741411 1.8592066354675711
1.7120242472437286 184.51096128796925 1.864410330753004
1.7172518021971446 181.0919848201418 1.8296081773967612
1.7224793571505606 182.95795256041322 1.8157888189893359
1.7277069121039765 181.85235343668631 1.791484305558218
1.7329344670573925 183.2178442009343 1.7852374602531764
1.7381620220108085 185.21837140548965 1.7746745641355541
1.7433895769642245 194.1433301423046 1.8201992588421034
1.7486171319176405 200.34491510664057 1.8633597344005493
1.7538446868710564 214.8019538297369 1.9300281817990421
1.7590722418244724 217.274881072323 1.9423028050629925
1.7642997967778884 212.51746219078774 1.9064353053362808
1.7695273517313044 207.9362489875241 1.8894334440061202
1.7747549066847204 204.54985061703707 1.861520870315999
1.7799824616381363 206.86055179564775 1.8918051194999894
1.7852100165915523 218.23270168214268 1.9390052363336503
1.7904375715449683 224.04211559464966 1.965776067345563
1.7956651264983843 217.95390619227092 1.9238405775998624
1.8008926814518003 216.26869871949228 1.8672764352584679
1.8061202364052162 210.771099793455 1.822907131409476
1.8113477913586322 209.58451707665887 1.7984281397852915
1.8165753463120482 214.07842181980718 1.815452186933199
1.8218029012654642 223.4278274552273 1.8792249340404306
1.8270304562188802 222.52512298906774 1.8679926868039138
1.8322580111722961 227.56773322327317 1.8838937421839725
1.8374855661257121 224.90096122076332 1.8544689758479125
1.842713121079128 229.20682662933268 1.8733063803087315
1.847940676032544 225.78960798448523 1.8519012381825988
1.85316823098596 232.71560799073916 1.8829559188294356
1.858395785939376 231.4130614627181 1.880259429226623
1.863623340892792 230.63918532323746 1.871916667702825
1.868850895846208 232.05520076378434 1.8705280497451566
1.874078450799624 227.63427826697557 1.8511275520943768
1.87930600575304 230.68486319209535 1.8560919827707372
1.884533560706456 229.15108102459706 1.8434174050811427
1.889761115659872 224.11723747648168 1.8090475595119213
1.894988670613288 225.61393852709242 1.7964602197493715
1.9002162255667039 230.4620360126932 1.7939391931921869
1.9054437805201199 226.23717400741305 1.7554763463165282
1.9106713354735358 234.44805037241215 1.7985863574850294
1.9158988904269518 225.88952045569866 1.7594886416976954
1.9211264453803678 215.5562450000952 1.7066225240428157
1.9263540003337838 213.76895620372454 1.700719724014097
1.9315815552871998 214.5799555355335 1.6965145265243293
1.9368091102406157 220.18095875486443 1.7267336405939229
1.9420366651940317 226.05992157157587 1.755591236501025
1.9472642201474477 226.15870338589247 1.7687528024431964
1.9524917751008637 224.50399439767986 1.7529840573089865
1.9577193300542797 224.44390867933464 1.7574495431215977
1.9629468850076957 223.68647563375148 1.7548298295781397
1.9681744399611116 217.7603698569611 1.706783279476575
1.9734019949145276 218.62858110577218 1.7089705358099492
1.9786295498679436 213.02102074131037 1.6752663148939086
1.9838571048213596 213.71249995022433 1.6602623066566076
1.9890846597747756 206.4076367745022 1.6170921128629394
1.9943122147281915 212.30413619847675 1.6695056884062909
1.9995397696816075 207.447881620357 1.6396982798348203
2.0047673246350235 201.39497439738187 1.6066531314558794
2.0099948795884393 192.22118453754828 1.5461127090151854
2.015222434541855 195.20781469798254 1.5501839546566996
2.0204499894952708 197.69714858941484 1.568983417741538
2.0256775444486865 201.1473221023787 1.5934936034508822
2.0309050994021023 201.51913248791513 1.5801991648273237
2.036132654355518 202.96107448444243 1.5998639261563707
2.041360209308934 203.59803175139697 1.6158988605024696
2.0465877642623496 212.8389931748852 1.663017727474823
2.0518153192157653 208.45329115566315 1.6425278442715312
2.057042874169181 203.39588825931753 1.6123452755049383
2.062270429122597 208.4611287047596 1.641194985416149
2.0674979840760126 202.37333247828533 1.6209895331381206
2.0727255390294284 205.64527632761303 1.6499188333411674
2.077953093982844 214.6261189576678 1.688948861712373
2.08318064893626 213.3915178353792 1.6946630801288263
2.0884082038896756 214.22764222449734 1.6915574136516036
2.0936357588430914 202.0346546824521 1.622718695260279
2.098863313796507 205.5014175617026 1.6491548194452774
2.104090868749923 206.31662533165567 1.6512841114660204
2.1093184237033387 203.62746498039652 1.6208050083442198
2.1145459786567544 196.97884159831483 1.5722194750646017
2.11977353361017 186.97907063918578 1.5298925154316994
2.125001088563586 186.8012680394638 1.5331880371999913
2.1302286435170017 191.28514348002207 1.5626624383465646
2.1354561984704175 199.1654262941845 1.6050532130726196
2.140683753423833 204.72394548281832 1.6348666555617615
2.145911308377249 205.04881153072884 1.6489339447267528
2.1511388633306647 198.44193743883508 1.6297066967714338
2.1563664182840805 202.3339074562394 1.6561686657732504
2.1615939732374962 203.4268052950984 1.6643540562627048
2.166821528190912 204.95566422019036 1.6626591030240372
2.1720490831443278 209.42854142632808 1.6681200519139816
2.1772766380977435 207.2480662384887 1.6474088472898394
2.1825041930511593 209.6005154866439 1.6362702966834632
2.187731748004575 208.52868729813187 1.6360752161278715
2.192959302957991 214.12268759329646 1.674213622182817
2.1981868579114066 211.7726480219969 1.6642225018343653
2.2034144128648223 210.81050923958884 1.6815493240840158
2.208641967818238 206.1809148606144 1.6580134526294434
2.213869522771654 202.0941787476085 1.6398039377042908
2.2190970777250696 203.58249745946677 1.649590834263749
2.2243246326784853 206.7749936752232 1.6493618963390526
2.229552187631901 211.12099953563035 1.6618761205367418
2.234779742585317 213.1633389445666 1.6578830643649958
2.2400072975387326 209.2217657428392 1.6297416130030897
2.2452348524921484 202.76615465499552 1.5868743405924062
2.250462407445564 205.6482914319913 1.625153351753736
2.25568996239898 201.16033810969518 1.60897206888783
2.2609175173523957 206.66605030421195 1.6398938766983198
2.2661450723058114 211.25948149488218 1.6631754720376395
2.271372627259227 205.966801833322 1.6360761576372131
2.276600182212643 211.89642707269473 1.6738233950893826
2.2818277371660587 212.17955867679726 1.680531459625316
2.2870552921194744 212.9660962614333 1.6836296152899886
2.29228284707289 209.0484108420091 1.6526600906135407
2.297510402026306 207.29096569874002 1.6351180317703786
2.3027379569797217 201.16634867198562 1.5957840725165389
2.3079655119331375 205.78332788454784 1.598056869271383
2.3131930668865532 204.2796571155074 1.5888350065800463
2.318420621839969 203.35408206975538 1.5905101745050065
2.3236481767933848 197.1060768342566 1.5480695032213256
2.3288757317468005 189.19487223450184 1.5191029250946773
2.3341032867002163 194.8702951450671 1.5644358913971552
2.339330841653632 196.01052179146876 1.5536429278251367
2.344558396607048 202.33000303733928 1.5987781220686739
2.3497859515604635 216.1861918178783 1.664743258569906
2.3550135065138793 223.75211817925563 1.6799321283553927
2.360241061467295 225.51787826832012 1.678526219037449
2.365468616420711 216.99295188761454 1.619653972797935
2.3706961713741266 216.1927023794207 1.6112148957307142
2.3759237263275423 214.84482907930013 1.6042874750156353
2.381151281280958 215.7020988524127 1.622877515524949
2.386378836234374 210.694890560886 1.5997508873562176
2.3916063911877896 209.49690976823865 1.6029632084658774
2.3968339461412054 206.50429967964888 1.5783759672459678
2.402061501094621 216.7853751746443 1.5927006020475938
2.407289056048037 222.57913599441125 1.5869477822324507
2.4125166110014526 225.91471720783352 1.5646060121728023
2.4177441659548684 225.71767504657996 1.5239855495334131
2.422971720908284 225.956127127287 1.4860406217057163
2.4281992758617 234.17356364809905 1.483352392647183
2.4334268308151157 239.72752160296383 1.4468625109177145
2.4386543857685314 247.65952973895656 1.4162518477768609
2.443881940721947 260.8320992761938 1.3931786122409966
2.449109495675363 289.58707062830706 1.4107333475545558
2.4543370506287787 325.48992880590504 1.4450186571889307
2.4595646055821945 370.4786242427523 1.488028268375286
2.4647921605356102 446.53024724427496 1.6071209303302476
2.470019715489026 547.1679776640282 1.761399998054295
2.4752472704424417 683.0847586249843 1.9611524084085705
2.4804748253958575 870.9900014759555 2.2082907006000347
2.4857023803492733 1109.6384895987162 2.483271696768521
2.490929935302689 1382.945658091011 2.769680001796605
2.496157490256105 1712.408813857336 3.089491501051849
2.5013850452095205 2033.2780252841644 3.381308729978177
2.5066126001629363 2277.46048410996 3.5813802682918645
2.511840155116352 2457.52080484863 3.713787396623907
2.517067710069768 2558.982476421209 3.7646009170016166
2.5222952650231836 2672.4607244367135 3.842796150149456
2.5275228199765993 2837.0995177215746 3.9684508217727053
2.532750374930015 3070.9805434710647 4.128726073996267
2.537977929883431 3475.133701106997 4.391546924603745
2.5432054848368466 4062.0134347004646 4.740152852511287
2.5484330397902624 4775.86256073839 5.107251880246477
2.553660594743678 5472.609760044594 5.4463937489523575
2.558888149697094 6017.752721951569 5.704757402459858
2.5641157046505096 6232.096228551924 5.825316124600512
2.5693432596039254 5934.56540905867 5.690751572629245
2.574570814557341 5222.889002637963 5.3270967279005115
2.579798369510757 4290.874849295828 4.8039858051709
2.5850259244641727 3454.5175428641674 4.317922309353311
2.5902534794175884 2699.4467838835276 3.812945267289885
2.595481034371004 2158.7621219248185 3.4172754653591575
2.60070858932442 1728.2584858107189 3.05492822852553
2.6059361442778357 1390.7252025954313 2.7367577020900313
2.6111636992312515 1132.7973345596888 2.4714880520842852
2.6163912541846672 915.6447672164561 2.220494936649282
2.621618809138083 726.4456555579594 1.9917777906523817
2.6268463640914987 575.0893993265207 1.7861132349356104
2.6320739190449145 454.73611886722495 1.6269320197015136
2.6373014739983303 376.8315847567484 1.5335953765249493
2.642529028951746 327.6864923820019 1.487884580465669
2.6477565839051618 295.0296238598255 1.4780949845131173
2.6529841388585775 273.35696862942467 1.4694391072825908
2.6582116938119933 257.93112934763735 1.4855110853816884
2.663439248765409 240.2760817644095 1.4617810963381705
2.668666803718825 229.2603094476037 1.457270923447045
2.6738943586722406 224.85659644543358 1.4922735919497827
2.6791219136256563 217.05428920611521 1.4952731899123552
2.684349468579072 208.34208691557225 1.4684051997168217
2.689577023532488 203.24731550357467 1.4552170923228416
2.6948045784859036 200.97460813041917 1.4418355155045905
2.7000321334393194 203.4150510137796 1.4618791818054808
2.705259688392735 207.16255945646606 1.4938135210293355
2.710487243346151 207.44584291386974 1.5042335052311522
2.7157147982995666 210.4192586094586 1.5235898577336269
2.7209423532529824 216.19789419901045 1.5574326781238763
2.726169908206398 213.16557410933208 1.5437017441239786
2.731397463159814 213.554740870793 1.5518566404043495
2.7366250181132297 211.7757318980081 1.56977586973192
2.7418525730666454 202.50921242805524 1.537828645708809
2.747080128020061 203.12966282814116 1.5662925365232727
2.752307682973477 202.2225860871205 1.575370865413316
2.7575352379268927 199.99265119830375 1.5568429152012568
2.7627627928803085 200.46705920186812 1.5711564571678949
2.767990347833724 199.0624051021581 1.570610579056072
2.77321790278714 197.86351101063158 1.559427907681073
2.7784454577405557 202.13431932949064 1.5790546343228846
2.7836730126939715 204.6375308181841 1.5734723599627685
2.7889005676473873 204.42978294451922 1.5661462421599242
2.794128122600803 203.15219945084743 1.5736255662354366
2.7993556775542188 203.57395673670115 1.5682253221342175
2.8045832325076345 205.57845088074134 1.5858501021368785
2.8098107874610503 209.7778917342557 1.604367123747459
2.815038342414466 207.64388290396852 1.5706354322440976
2.820265897367882 204.76097641906523 1.5703089532595447
2.8254934523212976 202.67012410429794 1.5539836901935717
2.8307210072747133 199.53105082317765 1.5367919785394097
2.835948562228129 206.43007822484816 1.5697215868670948
2.841176117181545 203.15230716374816 1.5567926485847303
2.8464036721349606 206.25026349248708 1.5642382950317193
2.8516312270883764 201.70204662957653 1.5296044743009451
2.856858782041792 198.51651953496165 1.5188079637480296
2.862086336995208 202.7574471802856 1.5498927853647388
2.8673138919486236 202.66015693991451 1.5743975464821356
2.8725414469020394 206.08207931974977 1.5786323894968293
2.877769001855455 208.053349698528 1.569091722049133
2.882996556808871 203.1213387160006 1.5317428328804534
2.8882241117622867 201.92699408376336 1.5296727761123565
2.8934516667157024 202.2763059566515 1.552108602352628
2.898679221669118 205.88071248254772 1.5831938126728777
2.903906776622534 211.524127007252 1.620392391438649
2.9091343315759497 214.99075939680776 1.623154924723633
2.9143618865293655 205.02943732287204 1.5696930279639403
2.919589441482781 200.22224700436132 1.5553148535374652
2.924816996436197 194.92225304368418 1.5050619130031966
2.9300445513896127 197.52216837067527 1.5281295237485248
2.9352721063430285 206.18339189484357 1.5655902001340192
2.9404996612964442 210.33672778947735 1.5661291621912512
2.94572721624986 213.75663592428467 1.5893237928719401
2.9509547712032758 211.15910782130882 1.5852711826134742
2.9561823261566915 205.10673653794825 1.5694640897301129
2.9614098811101073 202.2202954902397 1.5436136431506482
2.966637436063523 196.2904404491382 1.5109522587336448
2.971864991016939 193.7649373241606 1.4858338783443759
2.9770925459703546 190.17756585708108 1.455616611760928
2.9823201009237703 195.07520885737526 1.4859362193386043
2.987547655877186 204.39535645068122 1.5166651850197368
2.992775210830602 208.98499053983957 1.5302548886787741
2.9980027657840176 208.04251948219286 1.5268371370609706
3.0032303207374333 206.48366786979017 1.5164375293843895
3.008457875690849 204.5755938397287 1.5096177337105634
3.013685430644265 203.54189704006856 1.479287529353053
3.0189129855976806 208.6125543948537 1.4936668309735128
3.0241405405510964 203.36350757891748 1.4686013194831917
3.029368095504512 205.13774675866557 1.481148201776417
3.034595650457928 215.35754136955825 1.5334045769531361
3.0398232054113437 216.47214332060577 1.527777927927088
3.0450507603647594 216.9937472488573 1.5239491885979763
3.050278315318175 210.28255370974057 1.4741881374477086
3.055505870271591 202.78340776267595 1.4374863143163414
3.0607334252250067 201.05681958684346 1.4249841123425533
3.0659609801784224 207.0038442620532 1.4502953536014962
3.071188535131838 208.83912544693868 1.457829994202972
3.076416090085254 209.8608036919121 1.460532495143491
3.0816436450386697 206.48574540969062 1.4458266699299285
3.0868711999920855 203.82292147662633 1.4129491419809825
3.0920987549455012 210.593647046494 1.4209490717359081
3.097326309898917 218.25184026417594 1.426849250008048
3.1025538648523328 220.85585612357784 1.410205423345011
3.1077814198057485 224.50394560333854 1.40305949828916
3.1130089747591643 222.8536931224774 1.3615098159097232
3.11823652971258 222.2646566372038 1.3595548753683224
3.123464084665996 226.24863356657008 1.3671237464170598
3.1286916396194115 228.8123879776639 1.3501417423556192
3.1339191945728273 236.10016002432837 1.3620933588571011
3.139146749526243 242.41810981225473 1.3506954435210203
3.144374304479659 249.09878169145534 1.3507880755527693
3.1496018594330746 248.25032830324503 1.3180825197895472
3.1548294143864903 249.09799095918527 1.3003498590432652
3.160056969339906 253.65169438780362 1.294317664176402
3.165284524293322 262.0767520545396 1.2878210794418643
3.1705120792467376 275.1593363829682 1.2939810357557062
3.1757396342001534 293.56106730682416 1.2997061786847892
3.180967189153569 314.17269730910573 1.3127404177881643
3.186194744106985 338.42726437956526 1.3509048831386612
3.1914222990604006 367.872301229846 1.3927635916489505
3.1966498540138164 395.74971481337377 1.434302234586833
3.201877408967232 424.80623710218777 1.4748794704624677
3.207104963920648 459.09381643082213 1.5208634391072384
3.2123325188740637 490.6354681615732 1.564883805108376
3.2175600738274794 526.6411973113521 1.6175581935345955
3.222787628780895 560.7967732198779 1.6667604340402709
3.228015183734311 592.6575823110379 1.7108327404177956
3.2332427386877267 624.2173711292521 1.7538344241777402
3.2384702936411425 660.7471443439722 1.8053146396529398
3.2436978485945582 692.4306506992029 1.8529222343145828
3.248925403547974 722.3728977416074 1.8940894242528885
3.2541529585013897 741.6022355180589 1.9126519771148036
3.2593805134548055 739.3173233403202 1.8999027431020121
3.2646080684082213 727.3872712231041 1.875944257482582
3.269835623361637 709.3951539860042 1.8496391582464047
3.275063178315053 684.0130008099184 1.8182008446882083
3.2802907332684685 655.4303877542326 1.7805889905919619
3.2855182882218843 612.5817909635304 1.717186263503125
3.2907458431753 565.3633881085282 1.6477971099418258
3.295973398128716 526.2605967870386 1.5892629200804151
3.3012009530821316 480.7225845619846 1.5218165609019283
3.3064285080355473 442.62976485635863 1.4738143467706908
3.311656062988963 412.5979682871086 1.433745607901479
3.316883617942379 379.09698362818654 1.3800598457918474
3.3221111728957946 354.0473468141801 1.3293870830132986
3.3273387278492104 339.4822284217862 1.2994981852563534
3.332566282802626 330.87736193368283 1.2831669755301043
3.337793837756042 333.19051666808997 1.2902599980953133
3.3430213927094576 335.46457236797386 1.2919822790238424
3.3482489476628734 338.79351491911757 1.2902540095691004
3.353476502616289 352.50780790505894 1.3088217404948306
3.358704057569705 362.5068671311474 1.3201368672197096
3.3639316125231207 373.1959353882457 1.3333527688946376
3.3691591674765364 383.643129000327 1.3459040542458003
3.374386722429952 388.5763118301022 1.3508746934908449
3.379614277383368 385.09146386188803 1.338620754376102
3.3848418323367837 384.44193599826633 1.3443651579142033
3.3900693872901995 381.7032796007361 1.3416462881153228
3.3952969422436152 376.9035644331146 1.3369353400989576
3.400524497197031 379.85500141784905 1.3466560611554257
3.4057520521504467 373.0174418846009 1.3374973450789016
3.4109796071038625 371.8644199679841 1.3465977749105758
3.4162071620572783 375.8129187648187 1.3629984572572353
3.421434717010694 381.3146953888731 1.3851936709391686
3.4266622719641098 375.0199215569078 1.3796689405927822
3.4318898269175255 384.95517079672913 1.4091349120031622
3.4371173818709413 365.2275081384786 1.374299002710394
3.442344936824357 346.2015585812288 1.3400778813389422
3.447572491777773 338.252830792493 1.3229841385269667
3.4528000467311886 313.2065610446273 1.2652081440176393
3.4580276016846043 316.9556204045594 1.2682192766062992
3.46325515663802 317.61342605649486 1.2523127468120547
3.468482711591436 338.1048236110966 1.2753729500426962
3.4737102665448516 357.92617690692504 1.2948344269680299
3.4789378214982674 398.59823779808096 1.3531216824038805
3.484165376451683 459.8915352890545 1.4471402178121189
3.489392931405099 540.7725818858875 1.5776997994288178
3.4946204863585146 654.5082566079687 1.7335001950248898
3.4998480413119304 809.3843902309623 1.9243924225456528
3.505075596265346 1002.7172352738135 2.138562281799312
3.510303151218762 1261.502056009539 2.3942396871078646
3.5155307061721777 1597.7676944708314 2.693190452331751
3.5207582611255934 1978.3745015647828 2.9986987586966323
3.525985816079009 2453.7224943877845 3.3378305221450484
3.531213371032425 2990.7849302184395 3.686936717435613
3.5364409259858407 3546.9470682859132 4.020273954276721
3.5416684809392565 4125.867042586961 4.33572556281717
3.546896035892672 4696.338894495217 4.628795722819758
3.552123590846088 5173.66260423414 4.862242313083023
3.5573511457995037 5589.3238832711795 5.054416720825251
3.5625787007529195 5906.66844036015 5.197103261519825
3.5678062557063353 6156.913822886397 5.310331487324973
3.573033810659751 6382.529880812142 5.405483098778887
3.5782613656131668 6659.733410003676 5.524689118972877
3.5834889205665825 7063.785281238008 5.691601571224371
3.5887164755199983 7678.737898577244 5.933814899273902
3.593944030473414 8360.827464336995 6.152633440301078
3.59917158542683 9001.235575679086 6.35043966872181
3.6043991403802456 9446.286618923006 6.483488263522681
3.6096266953336613 9394.257369822817 6.440278237826583
3.614854250287077 8825.075817881196 6.246504960902682
3.620081805240493 7744.41197581827 5.858897605603084
3.6253093601939086 6360.1164496042575 5.322423444914887
3.6305369151473244 4935.832245052989 4.679872197093944
3.63576447010074 3589.218016912158 3.9754276666866377
3.640992025054156 2590.9697048004377 3.367983920960662
3.6462195800075716 1840.2560313041995 2.836116282483316
3.6514471349609874 1341.7514051210499 2.4173844305640553
3.656674689914403 1011.0201721235222 2.0985924449157984
3.661902244867819 807.0945845352908 1.873434063563488
3.6671297998212347 670.0492023332469 1.705737336762326
3.6723573547746504 580.8609584575483 1.5921789249779883
3.677584909728066 516.4184618545233 1.5063012821438306
3.682812464681482 467.26874638012805 1.4367972066984678
3.6880400196348977 429.3285272079617 1.3789314504263737
3.6932675745883135 396.70969422325453 1.3261670302595168
3.698495129541729 369.7712717633456 1.2807907779767986
3.703722684495145 353.99164805121967 1.2558672493651284
3.7089502394485607 341.4800680195294 1.2357790880520712
3.7141777944019765 332.92653659403874 1.2220857882938667
3.7194053493553922 327.2331119973331 1.2128996289807026
3.724632904308808 320.08065706625933 1.1995581822673445
3.7298604592622238 313.51586160979576 1.194180213262853
3.7350880142156395 308.2902579673008 1.190554495098699
3.7403155691690553 304.0103573631219 1.189793516612396
3.745543124122471 300.50801907977115 1.1883951618398885
3.750770679075887 300.00364931558477 1.191006106932067
3.7559982340293026 299.66950507892494 1.1874868121797806
3.7612257889827183 303.2246246524058 1.192344257249189
3.766453343936134 302.5236972329125 1.1902902636868806
3.77168089888955 314.3776293655137 1.2161315052771982
3.7769084538429656 322.2681178462352 1.235708926842349
3.7821360087963813 336.55604101214664 1.2664295617897785
3.787363563749797 359.47073260819167 1.3178037218315488
3.792591118703213 375.87272832676825 1.3531493090445195
3.7978186736566286 398.4109642235326 1.3906385411173494
3.8030462286100444 413.558059014468 1.4093986959636655
3.80827378356346 439.6441465010907 1.4493215557749932
3.813501338516876 462.23627297950435 1.4839716454033254
3.8187288934702917 479.7005219911419 1.5116151339374433
3.8239564484237074 498.9972949004637 1.5290407134226836
3.829184003377123 515.3173139871426 1.546133201215193
3.834411558330539 543.3295874633961 1.5915702013150246
3.8396391132839547 547.3878948114271 1.5831465064908188
3.8448666682373704 541.4284807524263 1.5713548336265026
3.850094223190786 520.0274888282005 1.5342745290135507
3.855321778144202 474.54185764832795 1.460818726998755
3.8605493330976177 433.08994851603865 1.3925820613040192
3.8657768880510335 386.81334935127086 1.305634867241361
3.8710044430044492 345.6473529946499 1.2221117680929303
3.876231997957865 330.2817997157586 1.1879487154812607
3.8814595529112808 318.7712155350588 1.164117526224677
3.8866871078646965 316.4510385599157 1.1602091224059994
3.8919146628181123 315.6072972289415 1.1608372322796183
3.897142217771528 314.6575768439974 1.1540339569339624
3.902369772724944 317.27535879724024 1.1618928416681753
3.9075973276783595 317.87540722488535 1.158779380635814
3.9128248826317753 323.92444746870217 1.1641187723180906
3.918052437585191 323.8547268057133 1.161103481102772
3.923279992538607 326.24663069191064 1.1610732472405787
3.9285075474920226 330.2106048612371 1.163699624556238
3.9337351024454383 333.45025003778886 1.1686009136539608
3.938962657398854 334.78435872439593 1.167967378021283
3.94419021235227 334.7430846102483 1.168104778077659
3.9494177673056856 336.76762018422005 1.1718396853730728
3.9546453222591014 340.75797260973405 1.175248217513549
3.959872877212517 348.7898651463183 1.1835270026266256
3.965100432165933 361.028938881128 1.2019701464042085
3.9703279871193486 373.19782301802184 1.2240881348014072
3.9755555420727644 392.24443777283415 1.2522819338811577
3.98078309702618 410.07907234963653 1.277536346653804
3.986010651979596 431.48396833794493 1.3033861763766916
3.9912382069330117 450.2571800698326 1.323673513940491
3.9964657618864274 476.5511187713538 1.3588302940007189
4.001693316839844 502.8172336434424 1.39446553247113
4.00692087179326 539.7605973639003 1.4439495614731532
4.012148426746676 576.801563887098 1.4985099595144955
4.017375981700092 615.2111719868305 1.5667573376087092
4.0226035366535084 669.3038286897511 1.6413738685598076
4.027831091606925 732.0365705091141 1.7196588010162808
4.033058646560341 811.016601586025 1.8137820725707132
4.038286201513757 899.2413703746936 1.9102241567797908
4.043513756467173 993.7574032580078 2.0129303533878233
4.0487413114205895 1107.019237446483 2.125420122885824
4.053968866374006 1241.7867901679845 2.2522506922490972
4.059196421327422 1399.30219635401 2.3971821769558757
4.064423976280838 1580.9758072122358 2.549730669536177
4.069651531234254 1796.6750435479078 2.7134034164795686
4.0748790861876705 2037.8343384776604 2.8912973160044677
4.080106641141087 2323.6989252450844 3.0875709868014587
4.085334196094503 2656.1916677326667 3.304527981472601
4.090561751047919 3020.0423997520634 3.5301867421962236
4.095789306001335 3417.4782584474615 3.7554909035135693
4.1010168609547515 3852.1417697456804 3.9858285807268867
4.106244415908168 4289.318042260124 4.208715667077048
4.111471970861584 4770.285916025346 4.43815528280452
4.116699525815 5274.296927935108 4.669507213260623
4.121927080768416 5704.88782398518 4.793520268061439
4.1271546357218325 6122.753708486291 4.914209551119905
4.132382190675249 6496.647204497161 5.037314454459589
4.137609745628665 6854.491633706688 5.160813084454961
4.142837300582081 7128.455779180057 5.248602152977478
4.148064855535497 7271.821292098945 5.296307933008871
4.1532924104889135 7293.115878522782 5.285615805843065
4.15851996544233 7173.528083847493 5.2274441234800255
4.163747520395746 6904.949691782716 5.113889703302277
4.168975075349162 6550.4668450512445 4.976874235362783
4.174202630302578 6092.778000416816 4.797727860458028
4.1794301852559945 5574.989380701416 4.600508695521665
4.184657740209411 4986.794814017185 4.34125330497641
4.189885295162827 4394.792391065787 4.073846127489023
4.195112850116243 3867.377914846774 3.8243270685561064
4.200340405069659 3352.575553209861 3.557100526547375
4.2055679600230755 2880.0890132005507 3.2909591571460095
4.210795514976492 2477.781365775637 3.048948447396293
4.216023069929908 2120.121758142985 2.8157495092959133
4.221250624883324 1812.8273872665889 2.5982647732530637
4.22647817983674 1575.099620421036 2.4206306693666613
4.2317057347901565 1366.6660839667236 2.254956374043484
4.236933289743573 1202.5439034559633 2.1164974857882415
4.242160844696989 1062.87304129975 1.9911831969146725
4.247388399650405 936.4831575224131 1.8671246939025508
4.252615954603821 820.7635853300643 1.7409895674766036
4.257843509557238 735.8299065553905 1.6443045766466104
4.263071064510654 662.478736760874 1.557980876189816
4.26829861946407 593.8522158894165 1.4738533739338047
4.273526174417486 539.1606130843279 1.4042672146547617
4.278753729370902 492.0331524396401 1.3422091426334535
4.283981284324319 454.38616928497197 1.293710337455601
4.289208839277735 421.3139069973255 1.2494772920392512
4.294436394231151 387.97165093772145 1.2034879421170817
4.299663949184567 360.5608071747979 1.1633822954626512
4.304891504137983 338.8290589949494 1.1301639327127095
4.3101190590914 325.7860617811975 1.1106854336805647
4.315346614044816 308.20486051179796 1.0859158526952097
4.320574168998232 295.2386376023261 1.0658534330087097
4.325801723951648 282.6576305176803 1.0504642933478001
4.331029278905064 274.43808759570777 1.0443046394607458
4.336256833858481 268.5449156279799 1.0376502425322949
4.341484388811897 264.7545017244047 1.036201122872904
4.346711943765313 257.50117113703044 1.0187456148945866
4.351939498718729 248.5505509191093 1.0043179435263059
4.357167053672145 242.76025113798048 0.9950506393357575
4.362394608625562 237.40275214771748 0.993876394156233
4.367622163578978 237.38723871409422 0.9971679194504267
4.372849718532394 232.76770086081672 0.9981312489904605
4.37807727348581 229.20184550739594 1.0014998996573703
4.383304828439226 227.35363604681055 1.0074446087477185
4.388532383392643 221.5241174581423 1.0026724270173466
4.393759938346059 216.51348003239121 1.0032989912477186
4.398987493299475 205.80344180722562 0.9817229645836033
4.404215048252891 197.61049099213503 0.9670017375366183
4.409442603206307 194.76993956489605 0.9658561146920405
4.414670158159724 191.98308461397167 0.9639935366643069
4.41989771311314 191.2623585914589 0.9780352594477129
4.425125268066556 187.9611115497395 0.9798797991793154
4.430352823019972 183.33981419250418 0.9786062924177854
4.435580377973388 180.23213485531127 0.9722228917596821
4.440807932926805 180.8984496446658 0.9711361188714533
4.446035487880221 179.17731435450756 0.9790914874745332
4.451263042833637 174.20619277532253 0.9772935479300174
4.456490597787053 172.474490334644 0.9864540648952148
4.4617181527404695 167.46858287356108 0.992779879992411
4.466945707693886 165.42944441025494 0.9877597692718098
4.472173262647302 162.82218750040985 0.9698130250189023
4.477400817600718 166.83452338305045 0.9819031427220483
4.482628372554134 166.92408089451487 0.9739659854817669
4.4878559275075505 170.69217762803316 0.9944988304690953
4.493083482460967 168.89852714272607 0.9938647293743731
4.498311037414383 164.5890672330838 0.9831882701663794
4.503538592367799 162.9851084168694 0.9878424084910906
4.508766147321215 161.50205334403668 0.9834803794957745
4.5139937022746315 156.2356125227016 0.9700369703021455
4.519221257228048 155.75880831320106 0.9724351900942704
4.524448812181464 152.8119941936099 0.9536565583146401
4.52967636713488 151.2160317361264 0.9517146526185102
4.534903922088296 153.2513395973312 0.958243387962338
4.5401314770417125 152.76847131187506 0.9535840335612226
4.545359031995129 154.75578627459953 0.9811602421214471
4.550586586948545 159.11117542971414 0.9989639622748183
4.555814141901961 158.7019485078852 1.0067990127102378
4.561041696855377 156.0254512254637 0.998858674591116
4.5662692518087935 154.28272978141936 0.9852074691374664
4.57149680676221 147.8627761350366 0.9568787160608704
4.576724361715626 143.8804001799186 0.9464775432845123
4.581951916669042 144.55692886590109 0.9509524172715864
4.587179471622458 147.52890819977173 0.9745328632515248
4.5924070265758745 154.3931281759034 1.0114331028867967
4.597634581529291 155.22548255609718 1.0047796885500089
4.602862136482707 153.63931113304392 0.9981311257822333
4.608089691436123 153.78155359483696 1.00331814064746
4.613317246389539 151.02252683812586 0.99819469587827
4.6185448013429555 152.4650411004419 1.0091257452609554
4.623772356296372 151.4578638137464 1.0039933558106864
4.628999911249788 154.74253500104336 1.0027927047211138
4.634227466203204 152.3169811581478 0.9855294162523751
4.63945502115662 152.0887075359838 0.9849088900618955
4.6446825761100365 150.61623850441768 0.9854414280203501
4.649910131063453 150.03173971394844 0.9905547503558324
4.655137686016869 152.95964413704232 1.000151144673458
4.660365240970285 149.64709379273805 0.9852827171341932
4.665592795923701 143.06283134379066 0.96795912494494
4.6708203508771176 139.83902633199355 0.9528764041464143
4.676047905830534 142.10871296764108 0.9681843509966861
4.68127546078395 145.37121742246347 0.9904046042166386
4.686503015737366 146.80413430256826 0.9927931217996752
4.691730570690782 150.30993633634202 1.0053463013205197
4.696958125644199 153.79277977326942 1.0113242699715785
4.702185680597615 154.38800556278608 1.0061942308734713
4.707413235551031 158.32091507570033 1.0144992788356537
4.712640790504447 158.1742219079212 1.0157992363996873
4.717868345457863 160.5675811142069 1.0325236573972056
4.72309590041128 159.1180178772648 1.0357170315733304
4.728323455364696 158.9998534459497 1.0382973054888316
4.733551010318112 158.2743785817912 1.0255164837241455
4.738778565271528 155.95109065175015 1.0011378758604224
4.744006120224944 152.52165226612482 0.9869102976489565
4.749233675178361 149.43214366756987 0.9847174659813785
4.754461230131777 150.15629547215204 1.0021746175476445
4.759688785085193 150.02318695142762 1.0040030623218306
4.764916340038609 141.6786529987115 0.96359910280572
4.770143894992025 141.40862979693676 0.9601792817368016
4.775371449945442 144.52491596186377 0.9578490433296218
4.780599004898858 146.90384614986868 0.9622960878241082
4.785826559852274 150.49471590217698 0.9822192398680739
4.79105411480569 145.23069175405848 0.9633374382672135
4.796281669759106 144.7380533482905 0.9540438421268176
4.801509224712523 146.54219624290786 0.9552830069231146
4.806736779665939 145.51246568351948 0.9576194876836509
4.811964334619355 145.06590958000066 0.9636885923111543
4.817191889572771 139.49308545592166 0.9521598058953878
4.822419444526187 137.51181878264134 0.9554584729372587
4.827646999479604 140.11696885670634 0.9522831680213933
4.83287455443302 142.9842235008094 0.965011690742177
4.838102109386436 144.02390604897252 0.9603594325549939
4.843329664339852 145.32776436200564 0.9589081775145103
4.848557219293268 148.4433290286096 0.9706094758763784
4.853784774246685 147.14742654626326 0.9719354782560279
4.859012329200101 145.37922264992363 0.963164468688569
4.864239884153517 145.33275964158008 0.9583886713581078
4.869467439106933 143.46789931659146 0.9574221760834136
4.8746949940603495 144.85519649039128 0.9668751219157599
4.879922549013766 145.97545068128574 0.9807910459878766
4.885150103967182 147.29165527346063 0.9806999278143466
4.890377658920598 151.51957066209206 0.9800115174467732
4.895605213874014 150.10902974596294 0.9588233984888479
4.9008327688274305 152.21764480860813 0.9541284347136603
4.906060323780847 152.10329124867476 0.9532250181959521
4.911287878734263 149.8035685234293 0.9539178347692958
4.916515433687679 149.31437744430087 0.9594962312027527
4.921742988641095 145.0424735831212 0.9483264502039563
4.9269705435945115 143.39247034040483 0.9391169020124417
4.932198098547928 139.06817253434974 0.9219115388053635
4.937425653501344 135.0566410907793 0.9131487077023124
4.94265320845476 132.59414666294367 0.9158275189454679
4.947880763408176 136.60169736092553 0.9231433457251431
4.9531083183615925 143.65575187314568 0.9427604070092246
4.958335873315009 146.2804981619562 0.9470361106108393
4.963563428268425 151.0807828058416 0.9592109351531208
4.968790983221841 150.15181618636754 0.9550670943774043
4.974018538175257 146.17282846565814 0.9311268426484959
4.9792460931286735 143.8616686895866 0.9174696974652743
4.98447364808209 148.9748675992586 0.9323170261878627
4.989701203035506 149.03164993357402 0.9203506985596673
4.994928757988922 154.30062615313005 0.9292480553383087
5.000156312942338 155.99002726731803 0.9162650562123825
5.0053838678957545 153.1957957578873 0.8865397159803512
5.010611422849171 158.2712997717435 0.8889179464370423
5.015838977802587 156.93901842327708 0.8764305616256548
5.021066532756003 157.60036249738198 0.8699463968287773
5.026294087709419 157.15761885735677 0.8666487335669923
5.0315216426628355 151.77355624950383 0.8590650492835804
5.036749197616252 155.3419384986879 0.8893118409849097
5.041976752569668 153.41279623919485 0.8909623157563444
5.047204307523084 150.8525956549804 0.8872619853229058
5.0524318624765 152.9305107122741 0.889652930577928
5.0576594174299165 150.20840158561913 0.8742931143602668
5.062886972383333 152.10883706647832 0.8732877112800786
5.068114527336749 154.847428134796 0.8666471940467272
5.073342082290165 158.0410034304366 0.8569174244331526
5.078569637243581 163.35888318686997 0.8525831001404367
5.0837971921969975 169.12869680419092 0.8448172374021007
5.089024747150414 178.46131080466762 0.858202208732628
5.09425230210383 185.62923453501773 0.8596489254794056
5.099479857057246 195.1848948941455 0.8632408847828207
5.104707412010662 210.25548187329184 0.8743290874150224
5.109934966964079 226.88277392890015 0.8839796182448717
5.115162521917495 245.03188022220536 0.9060994351494146
5.120390076870911 267.98519180048567 0.9374657527388478
5.125617631824327 287.27992235360074 0.9587482709060465
5.130845186777743 301.7272224299038 0.972931814062791
5.13607274173116 311.2677661818338 0.9832972402956387
5.141300296684576 308.1322156115379 0.9816901597337039
5.146527851637992 298.9878709943813 0.9741439874073298
5.151755406591408 281.0564234884835 0.957218422248477
5.156982961544824 264.14194933741675 0.9569769403520884
5.162210516498241 243.90007628423592 0.9514368513701207
5.167438071451657 221.26829799926955 0.939844066330133
5.172665626405073 198.72182670388497 0.9217669214680609
5.177893181358489 178.92089099572098 0.8911114588729964
5.183120736311905 169.75402920830675 0.8906374077812564
5.188348291265322 165.69212878381668 0.9044810216117033
5.193575846218738 162.84651594635366 0.9151962174506784
5.198803401172154 160.08531649666077 0.9186382310820409
5.20403095612557 154.87255113814268 0.9095693489280547
5.209258511078986 152.69282894669612 0.9043209236465972
5.214486066032403 149.43521045587443 0.8817687550428938
5.219713620985819 148.17952532788118 0.8791601245114626
5.224941175939235 144.65836607250048 0.8669654951639761
5.230168730892651 142.62004660862482 0.8618027410865844
5.235396285846067 142.91693212636176 0.8651401051764827
5.240623840799484 143.0156358010036 0.8644805943606709
5.2458513957529 145.170822211174 0.8851998215954027
5.251078950706316 147.34585550285203 0.8874777542682765
5.256306505659732 150.5498533138499 0.9063342431031842
5.261534060613148 152.2751049187092 0.9101643072326613
5.266761615566565 152.34353302162322 0.9086293407862623
5.271989170519981 148.8058107494212 0.9014625724757708
5.277216725473397 146.94517250800476 0.8944811220196875
5.282444280426813 149.3120204246772 0.9001318707491012
5.2876718353802294 151.95433478600805 0.9183913835054625
5.292899390333646 152.5811830564207 0.9272975754520133
5.298126945287062 149.7335387776481 0.9148300995151948
5.303354500240478 147.77350436093218 0.9114442860120445
5.308582055193894 147.37394124575536 0.8961427488627497
5.3138096101473105 142.65955425495952 0.8608010503922566
5.319037165100727 140.5639887998154 0.8509980872228803
5.324264720054143 139.44430890666817 0.8419938955657741
5.329492275007559 140.34971234163578 0.8525155695630207
5.334719829960975 145.33424416490914 0.882448487409316
5.3399473849143915 144.31491247707854 0.8875040658587708
5.345174939867808 141.87560825843647 0.8765876437971285
5.350402494821224 141.1756398288547 0.8664172953844596
5.35563004977464 140.1013870502696 0.855103726141465
5.360857604728056 145.01649708539296 0.8625374958632487
5.3660851596814725 145.4361125439198 0.8619664872623883
5.371312714634889 148.1499767912111 0.8641362763513996
5.376540269588305 148.2177934786315 0.8518055945985102
5.381767824541721 146.7966673203259 0.8449045528601093
5.386995379495137 146.73470194379337 0.8422674185506648
5.3922229344485535 147.72609780456526 0.8431018775464975
5.39745048940197 146.65311481178017 0.8378795455754067
5.402678044355386 148.90035686840116 0.8307987936258028
5.407905599308802 150.24391718053425 0.8292980539348005
5.413133154262218 155.92856334325862 0.8384669635737988
5.4183607092156345 158.9828638347642 0.8337925181114426
5.423588264169051 163.44834227635357 0.8314898655219968
5.428815819122467 167.05033279026657 0.829189316391542
5.434043374075883 172.00484497144802 0.832616089307224
5.439270929029299 171.68116441675676 0.8272780565945992
5.4444984839827155 172.38994303997876 0.8252007054675427
5.449726038936132 169.6162905225883 0.8185798795074022
5.454953593889548 170.16056017595216 0.8260397042549857
5.460181148842964 167.4951418978361 0.8319360940940853
5.46540870379638 164.70733691451403 0.8334212931686198
5.4706362587497965 162.74659944855924 0.834772667160812
5.475863813703213 160.42033375622216 0.8317319130208979
5.481091368656629 160.75545470411848 0.8282666306148369
5.486318923610045 159.51450660017275 0.825772318292396
5.491546478563461 162.30407835764694 0.8341730287397484
5.4967740335168775 161.1229015547964 0.8204794824753523
5.502001588470294 161.36284271113928 0.8235223678714847
5.50722914342371 160.57748575955736 0.8202394606185623
5.512456698377126 163.61161558199188 0.8261251308766872
5.517684253330542 168.18154511437257 0.8350179784155304
5.522911808283959 170.9716782479545 0.8323626232482824
5.528139363237375 173.557292751106 0.833806626033106
5.533366918190791 176.60862733624006 0.8414987509908249
5.538594473144207 176.7657017891881 0.841398420771018
5.543822028097623 181.64100650146148 0.8376919174780026
5.54904958305104 181.63416567949827 0.8262890574246675
5.554277138004456 185.51445958040077 0.8225943980578948
5.559504692957872 189.5139503773916 0.8197394611580074
5.564732247911288 197.7249673787199 0.8293505087501327
5.569959802864704 201.56676934516494 0.8282757285638135
5.575187357818121 206.15691959147856 0.8228586349656191
5.580414912771537 212.44269560415137 0.8254549030334862
5.585642467724953 218.01824945730826 0.8320905675663182
5.590870022678369 226.01563449409795 0.841593976094856
5.596097577631785 232.52088166282434 0.8463668382044303
5.601325132585202 244.8060744828665 0.8590513822285262
5.606552687538618 256.33258803513183 0.870883888040881
5.611780242492034 267.9764185598036 0.8793493899198401
5.61700779744545 277.79102645264277 0.8916335347043376
5.622235352398866 289.17024994639206 0.9033641535172114
5.627462907352283 306.3554480498794 0.924361188171316
5.632690462305699 327.59725059894026 0.9484020059999856
5.637918017259115 352.51452392984913 0.9798236050971273
5.643145572212531 386.1810156943861 1.022335352956646
5.648373127165947 420.4585802369068 1.064207161303145
5.653600682119364 456.1569607510471 1.1062049605005133
5.65882823707278 485.17938111425934 1.1369885387689629
5.664055792026196 504.2406854589564 1.1554862189489639
5.669283346979612 519.5234271885595 1.1709797008541716
5.674510901933028 526.7913097140032 1.178141938888204
5.679738456886445 529.0480949791157 1.1816219434289423
5.684966011839861 525.1708178877956 1.1775719465068326
5.690193566793277 522.099874426759 1.1726610632951353
5.695421121746693 520.0988608857602 1.170161649258723
5.700648676700109 513.8744433423644 1.1624137114535562
5.705876231653526 505.44547531731126 1.1541596120503022
5.711103786606942 489.9297972638807 1.1360521532168728
5.716331341560358 476.7287114429876 1.1201700722495311
5.721558896513774 464.9429867752922 1.1064989723422136
5.7267864514671905 461.49150745093897 1.1023195515156483
5.732014006420607 452.3479173068879 1.091200381000622
5.737241561374023 440.97490598875305 1.076411835319393
5.742469116327439 433.92094255813873 1.065947339538396
5.747696671280855 435.7535046812346 1.067408041866645
5.7529242262342715 444.3011821045157 1.0786918700978252
5.758151781187688 450.8281809189668 1.0848754117613124
5.763379336141104 456.6884214415991 1.0910594481465852
5.76860689109452 464.509953475751 1.0994265174534006
5.773834446047936 469.725272199569 1.1049338178584767
5.7790620010013525 475.3335247556928 1.1109559699782898
5.784289555954769 473.82076304629646 1.1095668000787384
5.789517110908185 467.960888194205 1.1011119775147242
5.794744665861601 453.57016212366386 1.0837039873595218
5.799972220815017 423.4630811126551 1.0476556043921041
5.8051997757684335 391.156237715392 1.0113778960831463
5.81042733072185 352.03765687947435 0.9706763357740739
5.815654885675266 313.38903997708263 0.9282402079397538
5.820882440628682 279.8812654306536 0.8906407751103946
5.826109995582098 252.80362184327936 0.8581129293049431
5.8313375505355145 232.3792897776574 0.8366560215965182
5.836565105488931 216.83508353910602 0.8237296354387832
5.841792660442347 204.6868404335709 0.8175059972320355
5.847020215395763 195.7132309637375 0.8108864670061776
5.852247770349179 187.01551435448457 0.8008966087953763
5.8574753253025955 185.5232895779491 0.8056505248815063
5.862702880256012 180.93670746635578 0.8016636805299816
5.867930435209428 179.06634881813972 0.799436528678901
5.873157990162844 177.30033179320648 0.791977667193247
5.87838554511626 175.69390084639494 0.7850960686229728
5.8836131000696765 175.38219804827054 0.7898330165035138
5.888840655023093 173.84202756237767 0.7901402601766355
5.894068209976509 171.83721965960882 0.7895558067572651
5.899295764929925 169.32869979769666 0.7813242544290847
5.904523319883341 166.0501076575582 0.7721374601660757
5.9097508748367575 170.27403862308 0.7827645298067708
5.914978429790174 170.23589261133205 0.7784913731608004
5.92020598474359 170.6015422873464 0.7719447395793895
5.925433539697006 171.33163654519285 0.7668127926485411
5.930661094650422 173.176360430515 0.7681801237334657
5.9358886496038386 175.1278046154444 0.7718513538665775
5.941116204557255 175.52594710487034 0.7734649791526598
5.946343759510671 179.15751415567846 0.7800637946303364
5.951571314464087 179.15182687936735 0.7847325370933239
5.956798869417503 179.41656430234988 0.7859025403646365
5.96202642437092 183.7619257823831 0.7944374145142816
5.967253979324336 187.54612766267965 0.8004908975373343
5.972481534277752 197.0547565380671 0.8155219352271219
5.977709089231168 202.87326328629354 0.8235951482534991
5.982936644184584 209.0998481375693 0.8336136081364554
5.988164199138001 219.21601830761057 0.8447427606496262
5.993391754091417 227.28127497395388 0.855027517640123
5.998619309044833 234.6877516308826 0.8582459480740413
6.003846863998249 245.12996277776563 0.8670971691693101
6.009074418951665 262.0818295331537 0.8882311157213496
6.014301973905082 276.27468734798 0.9043613724108569
6.019529528858498 298.11861666785177 0.9337881597722671
6.024757083811914 325.7496573306205 0.9684132156069436
6.02998463876533 353.70138247492855 1.0023331312199844
6.035212193718746 401.1210431684775 1.0632732685631283
6.040439748672163 454.0292200995145 1.1296577009068374
6.045667303625579 509.4596936487792 1.196274190854754
6.050894858578995 577.0951737881309 1.2740979032056303
6.056122413532411 646.2933208856191 1.3506814079706118
6.061349968485827 720.9604939047839 1.4265928280599915
6.066577523439244 795.5023388047163 1.4985704551419106
6.07180507839266 859.2236521820604 1.5608246117690205
6.077032633346076 906.8720281895673 1.6043231869286143
6.082260188299492 933.7050789356762 1.6297825275973776
6.087487743252908 946.6368181681241 1.640973994326127
6.092715298206325 938.5958306826636 1.6353205407013671
6.097942853159741 911.6312879931926 1.6137703916035246
6.103170408113157 866.0016149978444 1.5743362465517188
6.108397963066573 800.7372697184604 1.5128806032071533
6.113625518019989 727.5264198285809 1.4436049470433545
6.118853072973406 653.6826481209339 1.3699629364573747
6.124080627926822 576.5227973933792 1.2885142935288667
6.129308182880238 507.6759404783008 1.2129444975523322
6.134535737833654 448.8074766641806 1.1445448234899545
6.1397632927870704 403.13211524581686 1.0912847714877083
6.144990847740487 363.7320925926548 1.043189768037566
6.150218402693903 332.7990206342296 1.0085622936770553
6.155445957647319 304.42448725900766 0.972044523739491
6.160673512600735 284.7586773301085 0.9525976078778913
6.1659010675541515 270.7846346216509 0.9401119431426558
6.171128622507568 263.2435802025011 0.9392519589044627
6.176356177460984 254.82233191553658 0.932262068096212
6.1815837324144 244.50885549115483 0.9129327996243134
6.186811287367816 230.77610504854806 0.8924618500696723
6.1920388423212325 226.10927752126824 0.8907625443907927
6.197266397274649 221.8254416490874 0.8948313401530557
6.202493952228065 218.8668383412286 0.8941179503105081
6.207721507181481 213.88313978569946 0.8843866899038025
6.212949062134897 207.3825855410845 0.8680192582052536
6.2181766170883135 199.04161301551983 0.8534631864165304
6.22340417204173 195.60659171070793 0.8447764651187336
6.228631726995146 192.45767899471812 0.831330811652726
6.233859281948562 194.5007383808799 0.833078305206925
6.239086836901978 193.3365755335411 0.8231015373287617
6.2443143918553945 188.20147271608832 0.8118192763793323
6.249541946808811 189.98578894337618 0.8171049214977172
6.254769501762227 187.40735863545788 0.8123699563940109
6.259997056715643 191.13021449416377 0.82389250237121
6.265224611669059 190.97166609230686 0.8275237123972586
6.2704521666224755 189.05840576282137 0.8258231185590269
6.275679721575892 185.40967183545442 0.8215996555476326
6.280907276529308 185.10614988189423 0.8238897198930667
6.286134831482724 182.19444375183883 0.819071980474119
6.29136238643614 177.6268029652572 0.8044187126576062
6.2965899413895565 173.9377000503838 0.7912994765716647
6.301817496342973 171.59438291265533 0.7818474901146826
6.307045051296389 173.0373446772588 0.7824245813351061
6.312272606249805 173.52977433664032 0.7812138498373588
6.317500161203221 176.90358194888194 0.7922206751317179
6.3227277161566375 173.5943317343709 0.787032394960223
6.327955271110054 173.9534318531662 0.7895496660781137
6.33318282606347 175.45252557332526 0.7948457456031206
6.338410381016886 175.98909211633858 0.7987682434513972
6.343637935970302 177.8970604399923 0.8024305751940435
6.3488654909237185 176.97078828516425 0.809317381479751
6.354093045877135 176.46868956624357 0.8082897559385197
6.359320600830551 176.55309351737816 0.8024936703523164
6.364548155783967 176.01871688756358 0.7906144056622639
6.369775710737383 177.7184374976133 0.7810352213096655
6.3750032656908 176.31198090182838 0.780285161967175
6.380230820644216 177.3522816513593 0.7839194229007531
6.385458375597632 177.44029785253537 0.7870589073706182
6.390685930551048 176.99418223446153 0.7903262499520419
6.395913485504464 179.8804040050516 0.7946096471067428
6.401141040457881 177.39775545319208 0.7893402575320758
6.406368595411297 175.41987138004532 0.7867667095207979
6.411596150364713 176.611243360338 0.7843982548921068
6.416823705318129 178.06737223934834 0.7863001453327026
6.422051260271545 182.68702694792267 0.7897602677337919
6.427278815224962 185.3995536241577 0.7911605224376135
6.432506370178378 184.78341594278984 0.7881730948799895
6.437733925131794 184.85530798707794 0.7867283740832283
6.44296148008521 185.12446351133494 0.7881643947700103
6.448189035038626 184.491016553658 0.7855648645417589
6.453416589992043 184.76312560589324 0.7826134896311022
6.458644144945459 183.40615724027828 0.7774272573183737
6.463871699898875 185.84307766844339 0.7782234278526673
6.469099254852291 190.57685686161682 0.7873126430336469
6.474326809805707 192.1856781407711 0.7870657756291584
6.479554364759124 196.13104293687692 0.7908590328088108
6.48478191971254 191.06672696629516 0.7778233996730126
6.490009474665956 191.4152029810818 0.7836541701239829
6.495237029619372 193.39663707037948 0.7933297222648795
6.500464584572788 196.70349442007864 0.7967432590851397
6.505692139526205 199.40102753191587 0.7954117706272745
6.510919694479621 204.1870619874175 0.7982635133087616
6.516147249433037 206.064969159481 0.7998110947389758
6.521374804386453 208.10965318907603 0.8005475712887442
6.526602359339869 206.64055813461155 0.7913290936935211
6.531829914293286 208.59287174595946 0.7833095572484268
6.537057469246702 211.5873843109737 0.7801212404064052
6.542285024200118 219.50148787996147 0.790246827075689
6.547512579153534 227.4870134499988 0.7970378938995883
6.55274013410695 234.9757305557853 0.8051779163645923
6.557967689060367 242.23923013866184 0.8124226992599174
6.563195244013783 248.03551948627472 0.8162002244398409
6.568422798967199 255.9815343931034 0.8236986226505826
6.573650353920615 260.9384225535015 0.828159406526114
6.5788779088740315 271.59285266049454 0.8439725871135805
6.584105463827448 274.8271615671621 0.8478393072806706
6.589333018780864 274.7213211966383 0.8453451348896199
6.59456057373428 272.3104658701806 0.8396434221854122
6.599788128687696 268.63582060187053 0.835095586707881
6.6050156836411125 266.9894471698822 0.8381176089751501
6.610243238594529 260.9707734549178 0.8338649441540971
6.615470793547945 254.11871214640536 0.8249688359247233
6.620698348501361 247.18926529196557 0.8179357528460348
6.625925903454777 238.66811132448032 0.8068611268153072
6.6311534584081935 235.80750607151174 0.8059025791435153
6.63638101336161 232.03890292147906 0.8060838457945244
6.641608568315026 229.68275102689822 0.8001179145784132
6.646836123268442 227.17385343383089 0.796867032232351
6.652063678221858 220.42701254624507 0.7840331568536468
6.6572912331752745 214.92512903531787 0.7783552064140895
6.662518788128691 212.66505921439298 0.7779117511502439
6.667746343082107 211.64498307161915 0.7805254318436093
6.672973898035523 211.56167488403884 0.7841095128723771
6.678201452988939 209.39630299938182 0.7829282520711405
6.6834290079423555 208.64394948320293 0.7835824020292369
6.688656562895772 210.9317147385386 0.784931687629566
6.693884117849188 212.94271246274698 0.7850724681588392
6.699111672802604 213.67600187241774 0.7867127279295912
6.70433922775602 212.8657508323782 0.7817586825725072
6.7095667827094365 208.4628887271988 0.7736285500378279
6.714794337662853 210.40660181286668 0.7786197842306322
6.720021892616269 209.11415591847233 0.775343733317345
6.725249447569685 208.79822602456767 0.7775523997696712
6.730477002523101 211.89175378639922 0.783768919863325
6.7357045574765175 215.95861066421827 0.7882327339554663
6.740932112429934 216.3537203523727 0.7868689811752273
6.74615966738335 215.5772575682912 0.7815659464168231
6.751387222336766 210.7239271803823 0.7725653237569486
6.756614777290182 209.05637814717375 0.7678933004244056
6.7618423322435985 209.2402752364658 0.768993693214507
6.767069887197015 208.78051810418114 0.7661942726888025
6.772297442150431 212.2701136545186 0.7703470713131501
6.777524997103847 214.43238034691112 0.7684215365362426
6.782752552057263 214.64360391289526 0.7655281096653451
6.7879801070106796 216.56457281301346 0.7680406805160795
6.793207661964096 215.6574631999325 0.7689821253477338
6.798435216917512 217.1270800041597 0.7734035270891542
6.803662771870928 219.52039006709967 0.7749532868371503
6.808890326824344 222.4514850489192 0.7789192304678763
6.814117881777761 218.8863404110995 0.7652066151471945
6.819345436731177 218.27318139477302 0.7641001135003628
6.824572991684593 217.6269634110669 0.7628177277016502
6.829800546638009 219.04965826888332 0.7628352899006544
6.835028101591425 219.46807142791366 0.7620066031163616
6.840255656544842 222.09928731693338 0.7646157235450509
6.845483211498258 226.77002347011046 0.7728646064239262
6.850710766451674 230.4741765656716 0.7776736684682501
6.85593832140509 238.8426744491151 0.7892054552890332
6.861165876358506 241.1462268255358 0.7905730061502666
6.866393431311923 244.76028773473195 0.794875301204782
6.871620986265339 247.68755544391104 0.7981124954671299
6.876848541218755 248.63055504116164 0.7955625461325341
6.882076096172171 252.81633692534461 0.798403997885373
6.887303651125587 253.6950995588085 0.7932640020466379
6.892531206079004 256.23360010406265 0.7962665187993139
6.89775876103242 259.3825365985978 0.7993709295774147
6.902986315985836 261.2910396048922 0.8020596146996981
6.908213870939252 267.077684774255 0.809517992935158
6.913441425892668 270.88863445098644 0.8105394683995645
6.918668980846085 274.94433226205126 0.8136478679480565
6.923896535799501 278.8646130871525 0.8156838329234233
6.929124090752917 284.2326255928196 0.8199194548106433
6.934351645706333 289.56576729817186 0.827108313082931
6.939579200659749 298.05371426383965 0.8380876698555488
6.944806755613166 303.66700801960815 0.8441781935056676
6.950034310566582 311.22050545528333 0.85270218901562
6.955261865519998 318.5560160920844 0.8587966819128783
6.960489420473414 327.60472486293696 0.8686633028736277
6.96571697542683 337.35027685021174 0.8782968481009169
6.970944530380247 350.4081690090028 0.8897175544770538
6.976172085333663 367.9578810824708 0.908582300186827
6.981399640287079 387.7752562982695 0.9312528333306331
6.986627195240495 417.95504643663935 0.9654045802026726
6.9918547501939114 456.10382105629253 1.00749969938753
6.997082305147328 505.44826194607117 1.0582441375289056
7.002309860100744 573.3416361035684 1.1243003022342934
7.00753741505416 673.6843990090314 1.2169138804796722
7.012764970007576 804.7313684119237 1.3280615878164073
7.0179925249609925 964.0379187052743 1.4505133640966115
7.023220079914409 1129.252416671864 1.5688099665436157
7.028447634867825 1273.4673726086232 1.663811120356299
7.033675189821241 1373.024889664261 1.727822131019721
7.038902744774657 1413.1417162334324 1.7501469470352762
7.0441302997280735 1383.294190523034 1.730338737770997
7.04935785468149 1306.6173587158949 1.6815468440855184
7.054585409634906 1200.3028975460738 1.6108964045090552
7.059812964588322 1080.3890355427682 1.5278161857520245
7.065040519541738 968.6323146481448 1.4453522031219468
7.0702680744951545 865.492737221208 1.3650538762171116
7.075495629448571 782.0059001807754 1.2964543786760974
7.080723184401987 719.1367334412313 1.2420146326569397
7.085950739355403 672.0008357349699 1.2013270971438945
7.091178294308819 644.6706960025344 1.17632274020322
7.0964058492622355 621.2736685557 1.1545298662924854
7.101633404215652 603.9997160156066 1.1387727886184533
7.106860959169068 599.3113001537643 1.1358267880888429
7.112088514122484 590.1472813667215 1.128674677888551
7.1173160690759 585.3523630838503 1.1242162768533448
7.1225436240293165 577.7762712159434 1.1162705942321467
7.127771178982733 566.7785821728681 1.104907085355772
7.132998733936149 560.9309265751866 1.098545800482556
7.138226288889565 552.3363411879584 1.0889039781006848
7.143453843842981 547.9885062717592 1.0851763960336671
7.1486813987963975 544.2298977678529 1.0822440347197548
7.153908953749814 537.2264660378647 1.0758033526231798
7.15913650870323 528.8906359170863 1.0662747225616396
7.164364063656646 518.2779921880123 1.054646112300603
7.169591618610062 510.3398774638472 1.0444365710028345
7.1748191735634785 508.2110753880144 1.0412331490521338
7.180046728516895 511.20397103071844 1.043185887490249
7.185274283470311 523.0054162044787 1.055459492138948
7.190501838423727 545.060198886836 1.0771738476934234
7.195729393377143 581.971984806995 1.112178766351522
7.2009569483305595 639.3015211152834 1.1640985446025052
7.206184503283976 721.0506702897488 1.2352377546788635
7.211412058237392 807.9436769411415 1.3061402734874996
7.216639613190808 897.0173937602889 1.376744837253425
7.221867168144224 978.7341893496173 1.4379469165594374
7.227094723097641 1040.1534669444352 1.482210343701012
7.232322278051057 1090.2720071362837 1.5170806965541639
7.237549833004473 1116.1327083683836 1.5335407411539121
7.242777387957889 1103.547574762876 1.5218010439081617
7.248004942911305 1056.6872008922282 1.486816977843741
7.253232497864722 975.4699243631035 1.426969548570216
7.258460052818138 865.9065108880591 1.3447191239919427
7.263687607771554 757.6087931588771 1.2576704947680413
7.26891516272497 650.0984429478804 1.1667859984707476
7.274142717678386 555.9392788365534 1.080846479283089
7.279370272631803 479.9093380762257 1.005837099006713
7.284597827585219 421.2290874416793 0.9464336805266368
7.289825382538635 382.6549404459447 0.9033029860592856
7.295052937492051 357.04966449634003 0.8758893382777873
7.300280492445467 336.77820207363584 0.8531178822794849
7.305508047398884 324.0884294442236 0.839704379183247
7.3107356023523 315.7959627051133 0.8290428075089613
7.315963157305716 309.55315795193684 0.8215051869001047
7.321190712259132 303.8745187780769 0.8132628312790251
7.326418267212548 304.33790162902307 0.8139280820634498
7.331645822165965 303.40876748434187 0.8143581697038663
7.336873377119381 305.4506030031346 0.819420791358742
7.342100932072797 304.02250394388375 0.8193552398966122
7.347328487026213 301.6643655147559 0.8151862746764188
7.352556041979629 298.87708650391664 0.8109568554417804
7.357783596933046 296.0137333192411 0.8071155591021872
7.363011151886462 295.307293456652 0.8043963442785071
7.368238706839878 296.1466225217028 0.8086951606459502
7.373466261793294 297.32736305626264 0.8089917509577474
7.37869381674671 293.21843749376325 0.8054464336565721
7.383921371700127 290.6356793884195 0.8041726897279952
7.389148926653543 285.5389280596328 0.7973863309864789
7.394376481606959 286.6251044663099 0.7989805630891506
7.399604036560375 288.1475602281036 0.7984213199116396
7.4048315915137914 290.1424963270361 0.7993929627229726
7.410059146467208 290.9517097202934 0.7976496960413565
7.415286701420624 289.60461482544173 0.7941653653988268
7.42051425637404 293.052798525335 0.797388824779674
7.425741811327456 293.6636142788425 0.7974068121120612
7.4309693662808725 295.4896052165877 0.8022973071519586
7.436196921234289 293.76501168137787 0.8005829522705799
7.441424476187705 292.3896013829565 0.7985813666447009
7.446652031141121 294.68515644000036 0.8007997618295706
7.451879586094537 296.1533176149919 0.8024053329783496
7.4571071410479535 304.4605308847605 0.8150618899425718
7.46233469600137 303.4314573252287 0.8123661372149228
7.467562250954786 308.78519106206323 0.8187139160670364
7.472789805908202 308.1541124566497 0.8156920603107506
7.478017360861618 307.06592535311154 0.8110742511067035
7.4832449158150345 311.21979900418086 0.8129753179144538
7.488472470768451 314.29704373965683 0.8142958182534034
7.493700025721867 322.11200187109677 0.8234337234458233
7.498927580675283 331.1277151159398 0.8353864495589309
7.504155135628699 335.12503638728424 0.8407760841909105
7.5093826905821155 342.16713339806955 0.8498142131113452
7.514610245535532 345.9454539692131 0.8532732371625916
7.519837800488948 350.2896407541655 0.8571649791330693
7.525065355442364 356.1923090140772 0.8619472353759311
7.53029291039578 362.66297730484223 0.8682550966231003
7.5355204653491965 365.1089883278864 0.8707602584197244
7.540748020302613 369.6644520886717 0.8770557413631366
7.545975575256029 367.5565237844417 0.8730640655280323
7.551203130209445 369.6247415009809 0.8747756478516139
7.556430685162861 372.762385158218 0.8769059878743567
7.5616582401162775 374.3383872159507 0.8762561890081225
7.566885795069694 375.2001541132616 0.8758116075925084
7.57211335002311 371.50252665700657 0.8707885528411914
7.577340904976526 370.2846322179279 0.8705513389438011
7.582568459929942 364.23266666013956 0.8648829742093181
7.5877960148833585 359.8534227014904 0.8601731483980523
7.593023569836775 353.64957273659144 0.8524431352162155
7.598251124790191 355.9404767034239 0.85502157587478
7.603478679743607 356.7854274381257 0.8556307801210516
7.608706234697023 357.11491667773066 0.8567617549635297
7.6139337896504395 355.8251662350289 0.8544276445790049
7.619161344603856 354.19265020675755 0.8520031347821305
7.624388899557272 356.60069158020565 0.8532705863678581
7.629616454510688 360.8175207596429 0.8580212582641468
7.634844009464104 362.11076849785184 0.8600119265461673
7.6400715644175206 367.317020742347 0.8659575949325345
7.645299119370937 372.24996802143676 0.8700026540262014
7.650526674324353 381.98478217806564 0.8794242355406662
7.655754229277769 389.68736730992504 0.8879303213988876
7.660981784231185 394.3256865975325 0.8923161177228058
7.666209339184602 404.40599866969865 0.9024746962780895
7.671436894138018 416.2917484973938 0.9144800770086492
7.676664449091434 427.97175467005553 0.9245346449232903
7.68189200404485 441.537766820787 0.9381803506014124
7.687119558998266 456.7702286432872 0.952449949657485
7.692347113951683 475.39662859328234 0.9707181645738985
7.697574668905099 495.7177258815627 0.9899485443346957
7.702802223858515 516.5726866394441 1.0097177376282338
7.708029778811931 536.6977417292223 1.0289996529126932
7.713257333765347 549.9531185038647 1.039855994168378
7.718484888718764 553.3724115165969 1.041048857341838
7.72371244367218 557.8951788727026 1.0458313890056155
7.728939998625596 556.7925189158013 1.0443663048375507
7.734167553579012 554.8811163941757 1.0433658432372437
7.739395108532428 553.4308985561468 1.0412469475284185
7.744622663485845 547.3155110459221 1.0342718491520775
7.749850218439261 544.9884959829533 1.031993659011574
7.755077773392677 538.206574598358 1.0251150832584475
7.760305328346093 529.2607662808161 1.0177112543829265
7.765532883299509 514.5710602551478 1.0029004132533041
7.770760438252926 505.95358085481104 0.9956014752786225
7.775987993206342 497.5110268190829 0.988261611625263
7.781215548159758 487.3332093679293 0.9773696165809093
7.786443103113174 477.5041291620829 0.9661678289808725
7.79167065806659 469.9621374577279 0.9568884060231412
7.796898213020007 457.24026079879883 0.9443892749567931
7.802125767973423 448.73315762749087 0.9349327704362903
7.807353322926839 443.3391152590818 0.9296198690209916
7.812580877880255 439.1935884407854 0.9250362657979138
7.817808432833671 441.451694358173 0.9282979409473435
7.823035987787088 444.9624372492364 0.9328017911425793
7.828263542740504 445.91691883386426 0.9337958183643582
7.83349109769392 448.81994088676595 0.9341988977198271
7.838718652647336 451.47363231032386 0.9365129254992969
7.8439462076007525 455.6672991440237 0.9405081276993227
7.849173762554169 459.7498661113385 0.9439883926665782
7.854401317507585 467.1044754162175 0.9514592511752553
7.859628872461001 473.25921896991923 0.95656658162496
7.864856427414417 479.0269958926761 0.9615427057119403
7.8700839823678335 490.90839480387467 0.9729265921857377
7.87531153732125 505.41294621624206 0.9862054247113199
7.880539092274666 520.3223150860533 0.9988549106582001
7.885766647228082 535.1033295434054 1.0123819728116847
7.890994202181498 545.7908543529693 1.0218226241033184
7.8962217571349145 557.8182188078619 1.0321487241456644
7.901449312088331 571.3908489671057 1.0434270228244453
7.906676867041747 582.582342905607 1.0533921811073221
7.911904421995163 593.192681655636 1.062375413035281
7.917131976948579 605.5498881895608 1.0728661006515325
7.9223595319019955 623.222788628683 1.0872327992985793
7.927587086855412 636.7629904047558 1.0983301202106361
7.932814641808828 649.8707137754357 1.108553666839962
7.938042196762244 660.797327496133 1.1181295668343503
7.94326975171566 668.698251704113 1.1249556187355985
7.9484973066690765 673.6477107258534 1.1284057069176652
7.953724861622493 674.7479654549571 1.1279558310808062
7.958952416575909 676.9652555012227 1.1288589914405867
7.964179971529325 681.308919975554 1.1327648091590103
7.969407526482741 680.7116926305422 1.131956236138881
7.9746350814361575 678.4257555871931 1.1298889270046628
7.979862636389574 674.526426404473 1.1272475362002017
7.98509019134299 661.4820084046343 1.1156023368498438
7.990317746296406 648.314641743355 1.103988828146036
7.995545301249822 634.5934774226948 1.0921740089110374
8.000772856203238 620.2380812947553 1.0788837010632686
8.006000411156654 608.7971771920635 1.0699829455629133
8.01122796611007 600.4233201032127 1.0625954475451194
8.016455521063486 585.5199646565478 1.0477808496921188
8.021683076016902 573.7617996347528 1.0370827911315585
8.026910630970319 559.0382654272206 1.02303578951743
8.032138185923735 553.3995047649571 1.0199996424583897
8.037365740877151 548.473138658744 1.01575475488083
8.042593295830567 543.5801070702651 1.0103329220291655
8.047820850783983 535.905959587916 1.0025458089431494
8.0530484057374 524.8109668438843 0.9904875574359769
8.058275960690816 518.0231891621044 0.984029201648506
8.063503515644232 512.5320704396274 0.9785357033478589
8.068731070597648 511.8471386178991 0.9781141615792129
8.073958625551064 512.1188364963 0.9775674957374787
8.07918618050448 509.6379275142479 0.9755936568608506
8.084413735457897 509.5723889112882 0.9750904100150379
8.089641290411313 514.5717958365232 0.9796584794677284
8.09486884536473 514.622838696744 0.9787922631471272
8.100096400318145 516.3406080441348 0.9788194501931095
8.105323955271562 516.6649947425043 0.9782964600442603
8.110551510224978 516.051730531494 0.9776195759398845
8.115779065178394 518.648417417282 0.97963575806755
8.12100662013181 522.6944896510079 0.9833843987746144
8.126234175085226 530.6317418209898 0.9911737586673216
8.131461730038643 539.8951763745818 1.0002115584661544
8.136689284992059 551.68360595555 1.0100301586222689
8.141916839945475 561.7930104015257 1.0179183478637706
8.147144394898891 577.5921348920469 1.0312890469696283
8.152371949852308 599.7276240860322 1.048629104183388
8.157599504805724 623.7486776571731 1.0686696700286291
8.16282705975914 653.6788579001698 1.0930633471953148
8.168054614712556 682.336722490923 1.1176160584790684
8.173282169665972 708.4146516147562 1.1389624615973584
8.178509724619389 719.6268551632453 1.1477973224482245
8.183737279572805 729.0296125101552 1.1558244517297338
8.188964834526221 722.886441019685 1.1497822440020338
8.194192389479637 715.5707235885953 1.1424448267350116
8.199419944433053 706.1221167696726 1.132696185707193
8.20464749938647 696.9790312600331 1.1247268621264426
8.209875054339886 687.878526170336 1.117762983271268
8.215102609293302 674.6873161029891 1.1063220047653186
8.220330164246718 663.8810941467927 1.0966572104387886
8.225557719200134 660.7163556469981 1.0941041543627814
8.23078527415355 658.1757927401603 1.0918242945466439
8.236012829106967 657.3761340583827 1.0917794910274121
8.241240384060383 651.7070900643329 1.08624891867639
8.2464679390138 646.1138918891884 1.0815332692634743
8.251695493967215 644.5127752828763 1.0793935816315328
8.256923048920632 646.9978568617981 1.0811354296247138
8.262150603874048 646.4155116383525 1.0815685366832708
8.267378158827464 640.4611319247543 1.076924417764315
8.27260571378088 635.2544498467856 1.0709979460571364
8.277833268734296 630.0027609332376 1.0655076192088655
8.283060823687713 625.1459801767919 1.0612749433871882
8.288288378641129 621.4461923921581 1.0580567982340903
8.293515933594545 615.9185420415964 1.0533769675337117
8.298743488547961 615.2657705116078 1.0517288461377785
8.303971043501377 622.0761552554978 1.0574041886486882
8.309198598454794 630.1516934864234 1.0631177319395269
8.31442615340821 638.3170909807153 1.069977375967926
8.319653708361626 644.5028072291501 1.0741269715597832
8.324881263315042 645.3594179143204 1.0737587290131738
8.330108818268458 651.2523429180293 1.0779563638373373
8.335336373221875 656.7517750589651 1.0830432879641305
8.34056392817529 664.6008447749698 1.08890179787213
8.345791483128707 669.1919037822006 1.0923188589235537
8.351019038082123 669.5926436844395 1.0920055561431068
8.35624659303554 672.8178857924185 1.0945988680667804
8.361474147988956 673.5606793749862 1.0950001705739627
8.366701702942372 675.5421095241848 1.0964174488590248
8.371929257895788 680.0276305560494 1.099388943373373
8.377156812849204 682.2412923037077 1.1011726783020157
8.38238436780262 686.008283948667 1.1047704993859335
8.387611922756037 680.9957645985993 1.1005831718785408
8.392839477709453 673.5601287822179 1.0936435810039897
8.398067032662869 660.6091274627564 1.0831882124215366
8.403294587616285 642.3804965272445 1.06815758225818
8.408522142569701 625.3717290667768 1.0534755147330892
8.413749697523118 611.2002446978078 1.0401426846891006
8.418977252476534 600.1970578647848 1.0306433970415234
8.42420480742995 589.8288043039834 1.020506298862102
8.429432362383366 580.174593884767 1.0125476882377278
8.434659917336782 569.134055867382 1.0026622645736565
8.439887472290199 557.344334916813 0.9918916771839078
8.445115027243615 549.1803241773384 0.9839484625415242
8.450342582197031 542.8684644784313 0.9787432477639183
8.455570137150447 541.4633167705739 0.978333548707143
8.460797692103863 537.746853842289 0.9749216311940875
8.46602524705728 532.0723727541388 0.9699310391989061
8.471252802010696 527.952070022874 0.9662110194264004
8.476480356964112 524.1574374314639 0.9625696300413373
8.481707911917528 519.6733089729405 0.9574672492901395
8.486935466870944 513.3302089365425 0.9512348062537305
8.49216302182436 513.330978335331 0.9509232958334989
8.497390576777777 515.3053199352385 0.9518183314135624
8.502618131731193 516.8990476131094 0.9523087872043919
8.50784568668461 521.9137537192628 0.9562543218404813
8.513073241638025 520.9446509377395 0.9547457549754628
8.518300796591442 517.1689982479384 0.951712024629418
8.523528351544858 515.1273438611479 0.9496563666386337
8.528755906498274 516.1666304940982 0.95075443162357
8.53398346145169 513.0358697426941 0.9484996205941244
8.539211016405106 509.2903591617037 0.9451454156617927
8.544438571358523 511.1350100668694 0.9490648481747832
8.549666126311939 507.8395112887428 0.945718293609377
8.554893681265355 507.28992701780885 0.9445758690794257
8.560121236218771 503.8010868207536 0.9378235343011438
8.565348791172188 503.6187382284477 0.9366859830943314
8.570576346125604 507.40676531978335 0.9403515399917216
8.57580390107902 509.4890520860233 0.9421059233914355
8.581031456032436 513.1489862846938 0.9458445508106319
8.586259010985852 512.956274954307 0.9461104593496775
8.591486565939269 512.9145815014745 0.9458147855274611
8.596714120892685 513.2657607259522 0.9454865031561533
8.601941675846101 511.29145489820934 0.942868861357379
8.607169230799517 511.5264247626547 0.9430415610519481
8.612396785752933 514.3861519721265 0.9449537763674732
8.61762434070635 516.577175952865 0.947450081311482
8.622851895659766 516.7151870457269 0.9464814137396783
8.628079450613182 520.8134568354211 0.9495587586247259
8.633307005566598 524.0286469678867 0.9510309299588107
8.638534560520014 528.3054246289232 0.9539915419288446
8.64376211547343 534.1884995818607 0.9591831206762411
8.648989670426847 541.204664021912 0.9650166971535843
8.654217225380263 551.5349316431518 0.9753271072508649
8.65944478033368 556.9640755128517 0.9789547540482486
8.664672335287095 560.0204686576391 0.9809034598441464
8.669899890240512 565.8792627440951 0.9853828617568983
8.675127445193928 573.258281863578 0.9909752838371024
8.680355000147344 580.2790604416515 0.9966203975327684
8.68558255510076 589.4796453795643 1.0045547202711975
8.690810110054176 596.1960351129492 1.0097270166825898
8.696037665007593 606.6118553669704 1.0165443641260359
8.701265219961009 622.4943610873337 1.0292362221580553
8.706492774914425 638.2212645484142 1.0416950312068276
8.711720329867841 650.3288624607324 1.0515000563086736
8.716947884821257 657.7403873375789 1.0559691962661557
8.722175439774674 661.9634343769494 1.0585605646253937
8.72740299472809 664.4159115800059 1.059571594810673
8.732630549681506 667.3955429716809 1.0627385210954117
8.737858104634922 666.4122355789729 1.0631238576601862
8.743085659588338 665.3530594109355 1.0651377718662354
8.748313214541755 660.2871151477253 1.0619416887963125
8.75354076949517 653.537567736545 1.056532604271363
8.758768324448587 641.882797056886 1.044827825494005
8.763995879402003 628.8033739791341 1.0320181748231991
8.76922343435542 614.4528584248898 1.0197148246771948
8.774450989308836 609.4554100941732 1.016705561800149
8.779678544262252 597.1169540063307 1.00498915219271
8.784906099215668 588.5993003804367 0.9959245765151361
8.790133654169084 585.1155375576653 0.9927927170006181
8.7953612091225 581.396030835467 0.9894519325010379
8.800588764075917 582.5864950571671 0.9919371018075621
8.805816319029333 580.7559404122229 0.9889761555757193
8.811043873982749 578.9641116774524 0.9878908708914258
8.816271428936165 571.2299128225079 0.9801917967034627
8.821498983889581 567.718212798534 0.9779566716600901
8.826726538842998 566.8791640826762 0.9770306972901104
8.831954093796414 567.5312245790251 0.9768526415974393
8.83718164874983 564.7706602113032 0.9733724169978802
8.842409203703246 561.5697376113299 0.9698134878387084
8.847636758656662 558.3111741183511 0.9662436549526935
8.852864313610079 554.669413424771 0.9634150006010137
8.858091868563495 558.9928655391318 0.9668867750173049
8.863319423516911 566.3747647667054 0.9728095663766203
8.868546978470327 571.0812115323907 0.9765131384787499
8.873774533423743 575.3749182072089 0.9795989196817688
8.87900208837716 575.324628830098 0.9794798485585564
8.884229643330576 573.1969359106779 0.9775572707480994
8.889457198283992 574.3616082746227 0.9789031138405099
8.894684753237408 574.4233504766669 0.9796473575737625
8.899912308190824 576.3751608003503 0.9819555279496064
8.90513986314424 575.051554153505 0.979416524301992
8.910367418097657 576.4907275877788 0.9792422177602063
8.915594973051073 581.7960060173295 0.9825389109624681
8.92082252800449 585.4748260139826 0.9844645317377773
8.926050082957905 593.2757295242183 0.9909266906334245
8.931277637911322 598.9247961948058 0.9953888603101462
8.936505192864738 601.375817200953 0.9978241013774289
8.941732747818154 599.9737234846262 0.9972559302474165
8.94696030277157 597.7025851840018 0.9942694595880586
8.952187857724986 598.3663372731559 0.9940283710829478
8.957415412678403 599.6674309093132 0.9947712001950818
8.962642967631819 604.4211938119564 0.9985130940812913
8.967870522585235 610.5740827399354 1.0034128111155733
8.973098077538651 611.8654313622196 1.0038439139602655
8.978325632492067 617.0645206719169 1.0077268149734537
8.983553187445484 625.5963738204052 1.0150328818479837
8.9887807423989 634.8235493445834 1.0207206964453066
8.994008297352316 643.0303124992932 1.026362552327641
8.999235852305732 645.9570655914403 1.0276102954581627
9.004463407259149 652.1865082200309 1.0322977919423477
9.009690962212565 659.9336966729765 1.038120604378846
9.014918517165981 667.240569031984 1.0437421453022497
9.020146072119397 678.7503745132796 1.0527125550337857
9.025373627072813 692.7498496694117 1.0632104266876417
9.03060118202623 703.6483344289675 1.0704486395863955
9.035828736979646 721.2727875627459 1.083359345683894
9.041056291933062 740.2625038007749 1.0977189221768466
9.046283846886478 757.9716094189688 1.1111004645750755
9.051511401839894 771.7570239791565 1.1210185091698472
9.05673895679331 782.696272168113 1.127436284663941
9.061966511746727 799.8896566069641 1.1387959021536633
9.067194066700143 820.1593081458007 1.1524147451956144
9.07242162165356 844.8344318639718 1.1693991264951165
9.077649176606975 867.914012413344 1.1852580035373623
9.082876731560392 888.1868587929589 1.1987865644395466
9.088104286513808 901.1480559766321 1.2055298012483389
9.093331841467224 906.9834102407331 1.2083012996235123
9.09855939642064 908.0172503335173 1.2087371935502416
9.103786951374056 904.3436965080311 1.2071240035248134
9.109014506327473 891.7353871227181 1.1974140802664948
9.114242061280889 883.2570972696208 1.1919148965415634
9.119469616234305 868.1751012477368 1.181027656354825
9.124697171187721 859.2405789693452 1.1750142343765593
9.129924726141137 845.6860507738869 1.1657446956628876
9.135152281094554 835.528935884789 1.1588793825477537
9.14037983604797 829.108288483602 1.1544838622624136
9.145607391001386 820.9431268934935 1.1484561794719874
9.150834945954802 817.7718452666771 1.1460291818301056
9.156062500908218 822.3798096169924 1.1497395516152076
9.161290055861635 827.5357010094042 1.1615141087239127
9.16651761081505 839.7136186753377 1.176738347062041
9.171745165768467 847.4115693143001 1.186745410201554
9.176972720721883 850.384548563281 1.193101225665153
9.1822002756753 848.5359907511174 1.1943997699033715
9.187427830628716 844.982632196265 1.1944909490027928
9.192655385582132 835.1418937041996 1.1886352486564897
9.197882940535548 829.9494475361861 1.1870038504326212
9.203110495488964 820.1672682794081 1.1822710941066708
9.20833805044238 810.0193526898356 1.1776888809579646
9.213565605395797 804.9402423098946 1.1759196542037496
9.218793160349213 793.2901310260108 1.1696842900266757
9.224020715302629 789.5470775285261 1.1691607657916214
9.229248270256045 783.0673233474787 1.1649610382158404
9.234475825209461 773.5600552582383 1.159162550307807
9.239703380162878 763.2200662100344 1.1519762888204477
9.244930935116294 755.5185324381334 1.1465225166878499
9.25015849006971 750.9779125676466 1.1448221331420314
9.255386045023126 748.985763870734 1.1463206658543714
9.260613599976542 749.4247802628691 1.1478512689787954
9.265841154929959 747.8849264473654 1.1480486796876883
9.271068709883375 743.4122632850487 1.1444082226030226
9.276296264836791 747.7408543473298 1.1492524541806501
9.281523819790207 750.9801677962763 1.1539314954315776
9.286751374743623 755.8004631260217 1.1589524688309
9.29197892969704 765.2381513924937 1.1673832469003396
9.297206484650456 773.5423881298926 1.1740832732002948
9.302434039603872 783.6794700022364 1.182086575913155
9.307661594557288 789.2046084891888 1.1877585974001028
9.312889149510704 791.6305914384141 1.191886833840989
9.31811670446412 792.2353918847626 1.1932432013657532
9.323344259417537 783.8607629798017 1.1883283743859914
9.328571814370953 769.9805859801118 1.1763174062328792
9.33379936932437 757.5320795915145 1.1666815584631398
9.339026924277785 742.7399034326181 1.1566905512623933
9.344254479231202 731.2077131820248 1.150815707293815
9.349482034184618 721.0094800526344 1.143742596494847
9.354709589138034 711.6910408016354 1.1369095511366158
9.35993714409145 701.2415311351687 1.1292760345135422
9.365164699044866 695.0446374024701 1.1249578249066368
9.370392253998283 683.2813650363994 1.116459898478391
9.375619808951699 675.9862279956315 1.1118377694710873
9.380847363905115 668.0310317290417 1.1060456995031425
9.386074918858531 661.6640593411482 1.1021215119322412
9.391302473811947 662.6017281250655 1.103384769985089
9.396530028765364 663.2048963131822 1.1042415491464923
9.40175758371878 659.0726010594058 1.1011643329550682
9.406985138672196 660.9599761153249 1.103101500399266
9.412212693625612 661.5654724029174 1.1027222142440811
9.417440248579029 658.937565503417 1.0898687058912213
9.422667803532445 657.3947930035956 1.0820859374972227
9.427895358485861 653.7253773074596 1.0756886078849406
9.433122913439277 654.9619638232717 1.0741317725477668
9.438350468392693 654.4430956896753 1.0708345394943515
9.44357802334611 654.02233480284 1.0682624091414028
9.448805578299526 655.8249562702221 1.0669087497292402
9.454033133252942 655.9524066365944 1.065233752131346
9.459260688206358 656.6810488533811 1.0647794602013607
9.464488243159774 658.2609281561312 1.0657947978502509
9.46971579811319 655.76962134361 1.0623227467993261
9.474943353066607 653.2049576293402 1.0581986228601754
9.480170908020023 653.5163607188955 1.0557160097342657
9.48539846297344 655.0483055536685 1.0551973857653216
9.490626017926855 654.6029942120315 1.0528560509631155
9.495853572880272 654.3749754012554 1.0523721867015594
9.501081127833688 654.7896067197086 1.0520745434418277
9.506308682787104 654.4751614785317 1.0501414495007817
9.51153623774052 652.735727394734 1.0475219893554364
9.516763792693936 651.0767243029039 1.0448826397118753
9.521991347647353 652.0415236827947 1.0450401929460433
9.527218902600769 654.8793691477232 1.0461812810948536
9.532446457554185 658.3798269047052 1.0482140527779142
9.537674012507601 658.8494485965576 1.0481837280380468
9.542901567461017 657.5041348573501 1.045709516769627
9.548129122414434 660.5360742506299 1.0474988783711898
9.55335667736785 663.6446190829886 1.0495263634189926
9.558584232321266 667.7776448316845 1.0521550184623745
9.563811787274682 667.682012785954 1.0517109185317435
9.569039342228098 666.1703302660814 1.0503709248996733
9.574266897181515 659.152084038547 1.0440817627539947
9.57949445213493 657.9674837935173 1.0418327708236572
9.584722007088347 656.0584716909985 1.0377319295628438
9.589949562041763 661.887189693458 1.041829527639507
9.59517711699518 663.4928814250571 1.0420419291584426
9.600404671948596 668.8101196567126 1.046623068750283
9.605632226902012 669.3461344589007 1.0464767685037126
9.610859781855428 672.4880753169577 1.0479844146837116
9.616087336808844 671.7516261914967 1.0474076510272594
9.62131489176226 675.8556874244007 1.0500654890886747
9.626542446715677 675.346009514825 1.0488629835890504
9.631770001669093 678.5490853848977 1.0515665986395417
9.636997556622509 680.42072532705 1.051667994306366
9.642225111575925 683.9057014089602 1.0529608587511197
9.647452666529341 684.6429818504399 1.052689556545383
9.652680221482758 685.4401925054547 1.0531638508380372
9.657907776436174 687.1612660494891 1.05281678231412
9.66313533138959 691.429378273833 1.0539351010408247
9.668362886343006 699.0560656269262 1.0598446013334983
9.673590441296422 702.7698561403375 1.0638035376334003
9.678817996249839 705.5812496877819 1.0652422200169733
9.684045551203255 702.1045559158206 1.0620234271756146
9.689273106156671 703.8937981633715 1.0621645046851922
9.694500661110087 707.6439690185603 1.0638463083960479
9.699728216063503 707.2438587476215 1.0633348308632675
9.70495577101692 707.4036082720406 1.062612930471329
9.710183325970336 708.4093734527465 1.0630943011207332
9.715410880923752 711.0522007430516 1.0643163188274143
9.720638435877168 713.6839997270758 1.06592802604179
9.725865990830584 711.8898542667588 1.0644462855927652
9.731093545784 711.1120254646792 1.0629380976243372
9.736321100737417 710.695964573236 1.061716185030486
9.741548655690833 711.331893991668 1.0617836501529452
9.74677621064425 708.4243717674838 1.058437193234821
9.752003765597665 709.5298932842763 1.0593485777872904
9.757231320551082 708.0060705433227 1.0579286452607846
9.762458875504498 707.0228774428006 1.0562629692158854
9.767686430457914 708.3385114372327 1.0570179906658512
9.77291398541133 705.8697747460122 1.0546940618338347
9.778141540364746 701.7924131929134 1.0499615885193303
9.783369095318163 698.2725569289631 1.0461783633995294
9.788596650271579 694.2429442139203 1.0425905164329785
9.793824205224995 695.7366496999476 1.043653593998791
9.799051760178411 698.1223976414765 1.0444963007737094
9.804279315131827 694.852952822614 1.0411134033915705
9.809506870085244 688.9322128681596 1.0365736586715135
9.81473442503866 686.3441361691703 1.0341845022509795
9.819961979992076 685.198210405874 1.032950357446774
9.825189534945492 685.8753622590696 1.0330452507694972
9.830417089898909 690.0164001143638 1.035760479206406
9.835644644852325 687.3719770908781 1.0321349766269536
9.840872199805741 687.9623055462845 1.031636573316022
9.846099754759157 688.4006757884013 1.031770991369668
9.851327309712573 685.2288999812625 1.0294404317578294
9.85655486466599 681.6776245625991 1.0270100781279135
9.861782419619406 677.2872941639373 1.0239003857760454
9.867009974572822 676.9805857955238 1.023866410324668
9.872237529526238 678.2181519517209 1.0242676378180744
9.877465084479654 681.7235680572205 1.026603082520002
9.88269263943307 685.7244898568392 1.0287149080231848
9.887920194386487 688.8603858434419 1.0304382608242335
9.893147749339903 693.3210297388997 1.0339178236561863
9.89837530429332 700.2414515275381 1.038510203430099
9.903602859246735 704.4734270573758 1.0408850027811831
9.908830414200152 707.9704752917296 1.042943044335408
9.914057969153568 716.198552868764 1.0482775277320482
9.919285524106984 719.497106466283 1.0504660136182893
9.9245130790604 724.3945435542948 1.0529096691312778
9.929740634013816 729.2626690767256 1.055809272057022
9.934968188967233 733.4765314862999 1.0581966053592031
9.940195743920649 732.9663176989002 1.0575196366843054
9.945423298874065 736.4920609147457 1.0594038521566118
9.950650853827481 737.3106575153193 1.0598853971960618
9.955878408780897 741.9983485128301 1.0637992497235054
9.961105963734314 743.7017889102151 1.0650036431631777
9.96633351868773 738.7798549345214 1.0613640620980604
9.971561073641146 733.3727618273088 1.0564838301819637
9.976788628594562 730.8559242966846 1.0535408353059974
9.982016183547978 724.0325451212761 1.048245598831757
9.987243738501395 717.4787924274161 1.0416233402448603
9.99247129345481 714.7940205241654 1.0387583028190368
9.997698848408227 712.4665198084181 1.036566020827629
10.002926403361643 709.9309554816183 1.033815468846007
10.00815395831506 709.0390655246321 1.032633541324327
10.013381513268476 703.0471134736283 1.0281531640141364
10.018609068221892 699.718609116022 1.0255286976608917
10.023836623175308 694.3694318791802 1.0209697369691295
10.029064178128724 695.5700582515358 1.021448922820187
10.03429173308214 697.3829003248209 1.0223145047459081
10.039519288035557 701.7485715239 1.0255489455760207
10.044746842988973 706.9700723590298 1.0293105411704295
10.049974397942389 706.5483467259651 1.0291253383553598
10.055201952895805 706.4880020540775 1.028823532188056
10.060429507849221 705.804642908662 1.028047254866554
10.065657062802638 699.3834562060754 1.02332344540351
10.070884617756054 698.672354297951 1.0226156869185494
10.07611217270947 697.1149003729769 1.0207978546128746
10.081339727662886 699.7367927327684 1.0223504184475012
10.086567282616302 698.1158217523233 1.0212596700472218
10.091794837569719 693.7468213206292 1.0171775836765178
10.097022392523135 690.7993654646294 1.01374104245715
10.102249947476551 693.0526050504059 1.0153412606308518
10.107477502429967 694.6768606651416 1.0163653694592898
10.112705057383383 689.7281830664698 1.0124672401655965
10.1179326123368 685.248057778968 1.0096604220340195
10.123160167290216 679.7108895957035 1.006245028921356
10.128387722243632 674.7338148407571 1.0025490630843517
10.133615277197048 671.3975168605289 0.9994866727107423
10.138842832150464 668.4689887436807 0.9953344247889147
10.14407038710388 666.652932738592 0.9934904912482414
10.149297942057297 666.8966872175915 0.9928439708607043
10.154525497010713 663.8595357604312 0.9908124923952705
10.15975305196413 657.8897479554793 0.9862986996456403
10.164980606917545 656.3281972238605 0.985481212210336
10.170208161870962 651.1891459261833 0.980549922319221
10.175435716824378 649.4566133603269 0.9790696784194223
10.180663271777794 647.3095807055261 0.9764395668339102
10.18589082673121 643.4194710746558 0.9733288682526
10.191118381684626 638.8518197713299 0.9697367779845278
10.196345936638043 636.2189860080573 0.9677716009163061
10.201573491591459 632.2937792857649 0.964952438937645
10.206801046544875 629.2024011525858 0.9627260192233937
10.212028601498291 628.7598233789433 0.9618913303205706
10.217256156451707 628.7013773769239 0.9614173200993328
10.222483711405124 626.9725027464577 0.9600074047614008
10.22771126635854 627.0778341818611 0.9605630685328236
10.232938821311956 625.5394304848302 0.959491089103806
10.238166376265372 626.1941046391254 0.9594846239445174
10.243393931218788 626.8356239843185 0.9598325633490131
10.248621486172205 621.2946321477516 0.9551355576877618
10.253849041125621 621.6605797278518 0.9545535650083612
10.259076596079037 617.6979003343423 0.951469214545211
10.264304151032453 614.7235727922828 0.9492636696622271
10.26953170598587 612.4346002560445 0.9465747334802406
10.274759260939286 611.9904709148273 0.9458601469125202
10.279986815892702 614.6796581378399 0.9473215750929566
10.285214370846118 618.3202706328918 0.9509166882290573
10.290441925799534 621.1930381436621 0.9528402798894667
10.29566948075295 617.9162300075997 0.9506479741579817
10.300897035706367 613.4267646523533 0.9471846574501427
10.306124590659783 613.8793051603661 0.9468063815565076
10.3113521456132 611.1309286591714 0.9443130849406791
10.316579700566615 612.3079727425039 0.9441065335333858
10.321807255520032 606.8414715051752 0.9389780839361276
10.327034810473448 601.008244283828 0.9345007523548094
10.332262365426864 594.26877710566 0.9294495723691867
10.33748992038028 593.958733204716 0.9289896179868511
10.342717475333696 591.0140073565614 0.92635746340983
10.347945030287113 587.634635987899 0.922330671973135
10.353172585240529 590.8297194037549 0.9250678841743649
10.358400140193945 590.1444774870307 0.9246746673976746
10.363627695147361 587.9470119229227 0.9234230319299344
10.368855250100777 587.3866860694762 0.9231576744425191
10.374082805054194 584.9065921354216 0.9201408205232916
10.37931036000761 582.7637493100926 0.9171339958337466
10.384537914961026 583.4073328057442 0.9171365794638829
10.389765469914442 580.8808870107299 0.9142075620411623
10.394993024867858 583.0951140216177 0.915679668861503
10.400220579821275 584.9368374090634 0.9173407918758404
10.40544813477469 582.4648026018473 0.9150090957573942
10.410675689728107 579.235255606599 0.9128809070658617
10.415903244681523 579.1945882386968 0.9135000415632695
10.42113079963494 577.7463730348579 0.9116088284787122
10.426358354588356 572.7376945824486 0.9069506710378927
10.431585909541772 569.812981610302 0.9046629491754243
10.436813464495188 569.4361077938662 0.9042700237370431
10.442041019448604 567.7342842508504 0.9029360657278301
10.44726857440202 564.4302809280516 0.8993365725624543
10.452496129355437 561.8292262096534 0.8954382551483401
10.457723684308853 561.5814305772876 0.8950924277086861
10.462951239262269 561.5776050494039 0.8947167113678123
10.468178794215685 560.0542058368142 0.8939264836636222
10.473406349169101 557.7112968057337 0.8919597055303616
10.478633904122518 554.699561798949 0.8897155717943871
10.483861459075934 557.6735922778425 0.8921481059469409
10.48908901402935 557.3017296442705 0.891426381879772
10.494316568982766 556.8998169758933 0.8905830743947228
10.499544123936182 551.2564181925595 0.8859060013533627
10.504771678889599 544.4237596736623 0.8811458046893174
10.509999233843015 538.9234985350658 0.8766629214278652
10.515226788796431 539.631157388303 0.8764370461123668
10.520454343749847 536.0960743303489 0.8729620447447162
10.525681898703263 535.0685620630729 0.8718850273587944
10.53090945365668 530.7548443331069 0.8683189880311581
10.536137008610096 532.1899343918288 0.8690289785924726
10.541364563563512 533.2964667694388 0.8696112124063756
10.546592118516928 532.5010479361514 0.8681100777288537
10.551819673470344 532.515727836309 0.8675279672744082
10.55704722842376 535.3331484345805 0.8699214289180452
10.562274783377177 533.6813663629736 0.8683042640760673
10.567502338330593 530.6115962334651 0.8661731739336306
10.57272989328401 527.979097289596 0.8632715546049405
10.577957448237425 525.2830779902099 0.8613437497043429
10.583185003190842 525.8465056189558 0.8620683628601065
10.588412558144258 524.570973550368 0.860392212743835
10.593640113097674 523.8453867673895 0.8596023035936953
10.59886766805109 524.2409873152466 0.859134800763741
10.604095223004506 521.5127515290345 0.8568116020000748
10.609322777957923 521.0374027731793 0.8569983090810395
10.614550332911339 522.6885421447508 0.8583498765886819
10.619777887864755 525.5175581163192 0.859790538720543
10.625005442818171 527.3950328230629 0.861426585418687
10.630232997771587 525.7938241240018 0.8596628355535247
10.635460552725004 526.9906059671058 0.8599532439099599
10.64068810767842 525.8946543147287 0.8584918354521924
10.645915662631836 526.1585011144199 0.8582271503055933
10.651143217585252 527.2834063820786 0.8589078837370111
10.656370772538668 532.1438351568195 0.863164259173825
10.661598327492085 535.3367294472237 0.8651375244103254
10.666825882445501 542.8954573852664 0.8703431634425373
10.672053437398917 546.2060736194169 0.8720730984493794
10.677280992352333 553.4875258119877 0.8781313340069179
10.68250854730575 556.9036563017253 0.8805881073628681
10.687736102259166 559.7983443139555 0.8824615229225418
10.692963657212582 563.704951478955 0.8849470184341826
10.698191212165998 569.6790668975264 0.8894208989361941
10.703418767119414 575.8012050017117 0.89330798665922
10.70864632207283 581.4786168604332 0.8971749264022434
10.713873877026247 590.7651436896022 0.9037782162924074
10.719101431979663 603.6488706314327 0.913380356631822
10.72432898693308 615.1929489472633 0.9219520481739916
10.729556541886495 624.8129510992359 0.9288550076424258
10.734784096839912 630.7649048502481 0.9334648574304983
10.740011651793328 630.1437474063298 0.9325358861600117
10.745239206746744 628.4622254514614 0.9310502142340314
10.75046676170016 623.4041452048639 0.9265558944084132
10.755694316653576 618.249318991436 0.9224660532264422
10.760921871606993 612.3851931841841 0.9169174906854792
10.766149426560409 608.6993144532327 0.9137559860189661
10.771376981513825 601.3359307946272 0.9080890977190428
10.776604536467241 592.1875623811644 0.9015543379813625
10.781832091420657 587.3214256630799 0.8977989037606785
10.787059646374074 581.0322691162904 0.8926371496746143
10.79228720132749 573.4197947872201 0.8857355086747667
10.797514756280906 575.3492422618998 0.8867317732831577
10.802742311234322 575.7115972494782 0.8871507131065045
10.807969866187738 579.0084681579934 0.889987707228228
10.813197421141155 576.775852110629 0.888008889888431
10.81842497609457 572.4202678544616 0.8849375599156851
10.823652531047987 575.2516405312301 0.8872864232730947
10.828880086001403 580.6650095867458 0.8911725100650636
10.83410764095482 584.2557557682935 0.8936232350519016
10.839335195908236 588.1441287044141 0.8957514202511518
10.844562750861652 591.1558507444788 0.8977690612748965
10.849790305815068 595.6374189416083 0.8999083234533667
10.855017860768484 604.1448106189174 0.9048190513718335
10.8602454157219 608.2372080031423 0.90778673676764
10.865472970675317 618.4500042510156 0.9162181726597114
10.870700525628733 623.6689493358697 0.920397182287859
10.875928080582149 635.3772690130055 0.9291441548850533
10.881155635535565 642.9080169496339 0.9326323196473364
10.886383190488981 649.284667247108 0.9365917601195916
10.891610745442398 652.6649459855402 0.9391040188378161
10.896838300395814 654.0068419461321 0.9408716868357887
10.90206585534923 652.0307845566616 0.9393136506712851
10.907293410302646 649.5257545620233 0.9370716003630298
10.912520965256062 640.5949707250553 0.9291821336865523
10.917748520209479 631.1191477108846 0.922002946028915
10.922976075162895 621.4300771479533 0.9146739150278789
10.928203630116311 610.4624497441271 0.9067151300217642
10.933431185069727 603.090821097199 0.9012919448645538
10.938658740023143 593.6613500142489 0.8938600132061307
10.94388629497656 583.9394955606135 0.886020291717447
10.949113849929976 578.3457689248879 0.8816742978597407
10.954341404883392 575.9492216488547 0.880463944618928
10.959568959836808 569.9953296436008 0.8764636423051695
10.964796514790224 566.9477055548709 0.8742031085154931
10.97002406974364 562.5776813260426 0.8720227721353433
10.975251624697057 556.4396988479147 0.8689012063426069
10.980479179650473 549.4494284865474 0.8646618425266371
10.98570673460389 545.2979701181711 0.8623422569499615
10.990934289557305 543.0035673474902 0.8613353509163041
10.996161844510722 541.0262469617561 0.8606543476236794
11.001389399464138 537.490789029552 0.8585422527918145
11.006616954417554 533.0812002258258 0.8555394431083594
11.01184450937097 530.9386347597783 0.8549361703653291
11.017072064324386 528.8451154912176 0.854335235296482
11.022299619277803 529.4201262518279 0.8557629081567729
11.027527174231219 524.7255813745874 0.8524904433662076
11.032754729184635 521.5679357747106 0.8494859097530714
11.037982284138051 517.5431846835637 0.8467334587986933
11.043209839091467 513.1999638905472 0.8433196393368119
11.048437394044884 513.5230017902536 0.8441034953431127
11.0536649489983 514.1849867389973 0.8455149201775111
11.058892503951716 513.3136029161161 0.8455489833107332
11.064120058905132 514.386833193097 0.8463397130003705
11.069347613858548 512.6937192040809 0.845181020520458
11.074575168811965 508.6092755902954 0.8415967853844387
11.079802723765381 504.7659163769398 0.8377667475934466
11.085030278718797 502.97201603130753 0.836845286851391
11.090257833672213 505.0781595955153 0.8383854312957235
11.09548538862563 509.6125751833864 0.8425365299199965
11.100712943579046 510.77159466334865 0.8440057781228629
11.105940498532462 506.185152079107 0.840460734025111
11.111168053485878 506.17989920913624 0.8410328949935032
11.116395608439294 499.4506416196433 0.8355697397785511
11.12162316339271 496.36181322822125 0.8333386576786407
11.126850718346127 497.02644687446383 0.8338966742316525
11.132078273299543 498.7507960298446 0.8354384036058747
11.13730582825296 499.1923520033498 0.83591557006186
11.142533383206375 498.7994112541396 0.8357836996508805
11.147760938159792 502.35744037329545 0.8388226715606907
11.152988493113208 506.95977151138476 0.8427619605354773
11.158216048066624 509.85580993578725 0.8460189588246215
11.16344360302004 510.3374711090684 0.8463062810959775
11.168671157973456 503.2685351369987 0.8403532052137553
11.173898712926873 500.9582544979873 0.8385945833641055
11.179126267880289 496.96449286745496 0.8353469351421245
11.184353822833705 496.1211984474644 0.8350501609607708
11.189581377787121 494.99593879632266 0.8343992694350902
11.194808932740537 490.7120109953236 0.8309458084966591
11.200036487693954 489.0845529005859 0.8292105457435842
11.20526404264737 486.3890685708005 0.8265081489390743
11.210491597600786 483.6750853730705 0.8241767261200538
11.215719152554202 483.921713932156 0.8251962805791444
11.220946707507618 485.0166491934065 0.8269288877709677
11.226174262461035 485.02451246565676 0.8274500317410045
11.23140181741445 483.550891486282 0.826616612746972
11.236629372367867 480.3680579066675 0.823354581430675
11.241856927321283 475.45671803514705 0.8187838756589761
11.2470844822747 472.9814724693565 0.8163541983851619
11.252312037228116 472.72553317489655 0.81582625245148
11.257539592181532 469.4621888368255 0.8132194817217294
11.262767147134948 468.24613338920653 0.8124346093171013
11.267994702088364 465.0604680525087 0.8098028905168698
11.27322225704178 461.7232521125053 0.8075813379707115
11.278449811995197 461.3446114180587 0.8068871132074652
11.283677366948613 460.41160696693504 0.8058660565130048
11.288904921902029 459.0305635214757 0.8049717744645989
11.294132476855445 455.9528620730557 0.8013958926050008
11.299360031808861 452.0426503662182 0.7980435960272728
11.304587586762278 450.65344839660014 0.7959241344758154
11.309815141715694 446.6506979186759 0.7920990442922801
11.31504269666911 445.8210026517289 0.7921937511117461
11.320270251622526 444.4569283229058 0.7919771615944411
11.325497806575942 443.7208167648433 0.7920388574695465
11.330725361529359 440.68846098962666 0.78990945598331
11.335952916482775 440.85302244116787 0.7908420520066166
11.341180471436191 439.24187258207616 0.7886613242086183
11.346408026389607 435.4419896955755 0.7839809409062465
11.351635581343023 437.375325304255 0.7843123914145688
11.35686313629644 436.2269779437933 0.7827433798127609
11.362090691249856 437.85448090016945 0.783950937743003
11.367318246203272 439.611483868884 0.7862400421814683
11.372545801156688 438.7157688385923 0.7855094889230261
11.377773356110104 438.00715598342 0.7846769405906427
11.38300091106352 436.55843829122347 0.783553845966228
11.388228466016937 435.43013531360634 0.7822103383462555
11.393456020970353 430.1352213476242 0.7774321510016322
11.39868357592377 426.4193935793684 0.7742783531847917
11.403911130877185 422.5493391724709 0.7710761382531258
11.409138685830602 421.7663498142076 0.7709086347372112
11.414366240784018 420.8317575640477 0.7702093770820153
11.419593795737434 419.26449425255703 0.7691919065031134
11.42482135069085 418.44216183714053 0.7687939763030024
11.430048905644266 417.24637213985363 0.76832395792545
11.435276460597683 415.50240472718195 0.7666030093080609
11.440504015551099 414.8127412977686 0.7659512040503501
11.445731570504515 413.07854490421965 0.7638996491346963
11.450959125457931 413.532127569529 0.7634567217311587
11.456186680411347 415.65049309078205 0.76561967775823
11.461414235364764 416.65686851489227 0.7670823646439631
11.46664179031818 414.31932288895877 0.7660555417975201
11.471869345271596 412.8837749846058 0.7660389015721456
11.477096900225012 410.6914749715819 0.7651893771914816
11.482324455178428 406.1521742760823 0.7657883688493357
11.487552010131845 406.6250212576305 0.7677987509011134
11.49277956508526 402.488820494275 0.7649247728874081
11.498007120038677 400.8463370729666 0.7654900094534779
11.503234674992093 399.3275904165502 0.7659639758286112
11.50846222994551 397.37300297951623 0.7650350200301405
11.513689784898926 400.99520004891974 0.7689108836392261
11.518917339852342 398.4422060489485 0.7662179687185496
11.524144894805758 394.46791179933166 0.7641542498736896
11.529372449759174 391.9488777043524 0.7629371719328899
11.53460000471259 390.54045940793947 0.7629733950033195
11.539827559666007 392.7088370837754 0.7648225488889354
11.545055114619423 395.56697485488417 0.7681631590055251
11.550282669572839 395.15152344415947 0.768495602383533
11.555510224526255 398.6711398464694 0.7729293088864065
11.560737779479672 398.87383548312 0.7736351489455667
11.565965334433088 400.50637241147155 0.7746517813643132
11.571192889386504 398.24928866510277 0.7730832460661365
11.57642044433992 393.4539739076328 0.7693213898162132
11.581647999293336 391.5213023101562 0.7688803129490892
11.586875554246753 389.2418627495186 0.767534270948949
11.592103109200169 388.2803211129713 0.7658730240077772
11.597330664153585 389.17196290274626 0.7675014433999314
11.602558219107001 392.9032338563152 0.7712332117008521
11.607785774060417 395.33898724140505 0.7734417248902554
11.613013329013834 398.7191551329065 0.7776159875936185
11.61824088396725 399.0357553481015 0.779200872816745
11.623468438920666 398.51781026705834 0.7795820540439868
11.628695993874082 396.8537492536028 0.7780608113744412
11.633923548827498 398.1603778811386 0.7785382405837046
11.639151103780915 399.46002606909656 0.7796256857721032
11.64437865873433 398.86252086150654 0.7790308582749886
11.649606213687747 400.8935439481444 0.781354585055473
11.654833768641163 399.1930320306477 0.7805747159775562
11.66006132359458 400.03400909344094 0.781990867944775
11.665288878547996 399.9156028836095 0.782566073209798
11.670516433501412 399.6711955290232 0.7828597877639103
11.675743988454828 400.00251079431195 0.7832987508534955
11.680971543408244 403.12237907570994 0.7864706960591459
11.68619909836166 401.8520059901161 0.7851106753523946
11.691426653315077 401.8171522944509 0.7859821882219261
11.696654208268493 400.644481349106 0.7854957325461208
11.701881763221909 397.5136542562302 0.7829714668954608
11.707109318175325 398.06206628617736 0.784370588931549
11.712336873128741 397.52194581963636 0.7829281279209429
11.717564428082158 400.6295519288966 0.7858276064865666
11.722791983035574 403.1209634439478 0.7881297684040791
11.72801953798899 405.8663330743675 0.7917620908732687
11.733247092942406 402.2854803873306 0.789629172215655
11.738474647895822 400.39529155203587 0.7879909171096369
11.743702202849239 398.3001814026854 0.7866145264525867
11.748929757802655 397.1201797664814 0.7858656280205228
11.754157312756071 397.0724488515986 0.7860777079569619
11.759384867709487 398.58972431677296 0.7886672312370491
11.764612422662903 399.3161648453611 0.7895939660134104
11.76983997761632 397.6252954320834 0.7876860215165934
11.775067532569736 396.4174329611311 0.7862261231926762
11.780295087523152 395.9100852012799 0.784953767221506
11.785522642476568 396.3543967907357 0.7849704958802657
11.790750197429984 397.8830348702495 0.7863358424500742
11.7959777523834 401.5553100222235 0.7898792900561326
11.801205307336817 401.49938477422614 0.7900099352004545
11.806432862290233 401.4685495542229 0.7903635158618217
11.81166041724365 398.547199788418 0.7877156940998238
11.816887972197065 394.0743695077545 0.7835650932462304
11.822115527150482 392.9173684223764 0.7827935823642987
11.827343082103898 389.54981200802126 0.7790891086596469
11.832570637057314 388.79442615422664 0.7778406884388008
11.83779819201073 386.67627686739485 0.7764388574432551
11.843025746964146 380.1272811886747 0.7705254405609033
11.848253301917563 377.1989580770032 0.7683154845533056
11.853480856870979 372.4633469079789 0.763924864980382
11.858708411824395 369.7941835204588 0.7601687747414678
11.863935966777811 370.1445394955982 0.7609975272783392
11.869163521731227 368.475495871338 0.7608755607714218
11.874391076684644 364.86986700910603 0.7583991371629496
11.87961863163806 364.5719405871321 0.7599714589120266
11.884846186591476 361.6406596854148 0.7572322051704017
11.890073741544892 355.93202813636174 0.7511834283995501
11.895301296498308 356.3696880729918 0.7516841949369479
11.900528851451725 354.04641420130207 0.7483184157490842
11.90575640640514 352.36955114041547 0.7456734136860922
11.910983961358557 352.5739230697945 0.7462052078067047
11.916211516311973 350.47521879570826 0.7441264543619974
11.92143907126539 346.8213049948413 0.7406100977620531
11.926666626218806 347.8163911592385 0.7427503259738129
11.931894181172222 346.54589315562976 0.7426116191094676
11.937121736125638 347.0289063446903 0.7436266711499134
11.942349291079054 347.1942538376018 0.7432736697114406
11.94757684603247 345.7850284796758 0.7415812696190047
11.952804400985887 344.1754660618968 0.7395360756264248
11.958031955939303 344.4702729552273 0.7409530624788082
11.963259510892719 344.5856001268803 0.741731512174643
11.968487065846135 345.917743125577 0.744747995504389
11.973714620799552 343.8869258814245 0.7433343383487934
11.978942175752968 341.47361815850167 0.7404747080156552
11.984169730706384 341.4640634765694 0.7409781865364193
11.9893972856598 342.55548098448907 0.7410685794455278
11.994624840613216 344.55918473008853 0.7438614458297594
11.999852395566633 345.7252121793316 0.744850794907897
12.005079950520049 346.4772227630663 0.7461255193882897
12.010307505473465 343.9058260307816 0.7443527664741177
12.015535060426881 344.9406296616921 0.7453676721571033
12.020762615380297 340.5726296985309 0.7400483652062221
12.025990170333714 338.7947723244014 0.7384920282209171
12.03121772528713 336.4938674215759 0.7361427584767457
12.036445280240546 335.49487146143497 0.7348513542409456
12.041672835193962 335.0119565839697 0.735330690182697
12.046900390147378 331.7976108472582 0.7313845661321694
12.052127945100795 332.26538761582844 0.7321017700422648
12.05735550005421 336.12899851090356 0.7357117108311425
12.062583055007627 338.4501239240308 0.7381735968842016
12.067810609961043 338.8826459118441 0.7380071214795014
12.07303816491446 336.62988455505666 0.7364828713048172
12.078265719867876 334.520192481756 0.7341356137049756
12.083493274821292 337.23846612699157 0.7368832423083129
12.088720829774708 341.0135978980206 0.7417248299879443
12.093948384728124 344.3326698513685 0.7457126234412083
12.09917593968154 342.0201181719022 0.7435572608397086
12.104403494634957 341.6004607147968 0.744609471409608
12.109631049588373 340.2220763103148 0.7438621508066362
12.114858604541789 339.25523260567724 0.7430182878111208
12.120086159495205 344.05208748624096 0.7472099376730018
12.125313714448621 349.14841491672144 0.750687968832799
12.130541269402038 358.28193437096826 0.7593557502032556
12.135768824355454 368.6527433501225 0.7697773577005154
12.14099637930887 373.31451524062004 0.7739740203082655
12.146223934262286 381.46252238244864 0.7825358061398925
12.151451489215702 387.53478420476114 0.78834256744774
12.156679044169119 394.52951399828663 0.7959126421673118
12.161906599122535 399.89859172899577 0.8015024985802199
12.167134154075951 400.9979085464491 0.802244069372542
12.172361709029367 399.2856865743195 0.8012925080040844
12.177589263982783 396.82668069381924 0.7990882252359637
12.1828168189362 393.6806014291543 0.7964877843080185
12.188044373889616 392.4302923550128 0.7954131886303866
12.193271928843032 390.89784142624427 0.7934758291907777
12.198499483796448 390.9467778963619 0.7926468078075254
12.203727038749864 389.4858021840428 0.7921305350481126
12.20895459370328 393.73137302477875 0.7968646276815999
12.214182148656697 394.9896409826964 0.7985432780553592
12.219409703610113 394.40501504556477 0.7991855044059658
12.22463725856353 391.41717345867374 0.7956510728182495
12.229864813516945 383.537134866817 0.7874935226525107
12.235092368470362 379.02972323741733 0.7829981814000191
12.240319923423778 370.91726171507673 0.7741249190589419
12.245547478377194 365.02730374676355 0.7692925869825588
12.25077503333061 363.0814950998016 0.7685731478671654
12.256002588284026 361.69692855173116 0.7679206685197258
12.261230143237443 361.0337839049916 0.7688546343581842
12.266457698190859 359.0095882327082 0.7658487849977197
12.271685253144275 358.6439015385592 0.7655043339236951
12.276912808097691 354.9651787465343 0.7623624788660086
12.282140363051107 353.74684852882723 0.7607188232713262
12.287367918004524 353.17037651556427 0.7608756770001244
12.29259547295794 350.0605719625361 0.7579778028546911
12.297823027911356 351.1579195697936 0.7581497679361504
12.303050582864772 347.0176522981795 0.7528455009819459
12.308278137818188 347.425225233834 0.7527808968878773
12.313505692771605 348.69187169533325 0.7579327888904314
12.31873324772502 347.61664617424987 0.7652371423235947
12.323960802678437 347.338605629508 0.7698463699373171
12.329188357631853 346.61725832494426 0.7725309356363201
12.33441591258527 341.62099205582376 0.7703615740801003
12.339643467538686 341.2558059862017 0.7740922556837995
12.344871022492102 339.50001525887933 0.7756303167860504
12.350098577445518 340.0390128698404 0.7791266055324418
12.355326132398934 340.35381823112016 0.7831361832463131
12.36055368735235 341.0317515233054 0.7851481769532658
12.365781242305767 339.7143826278777 0.7852638945755507
12.371008797259183 335.23047824548223 0.7819963768582953
12.376236352212599 333.9463695239343 0.7806084959638082
12.381463907166015 328.4711141736383 0.7769222032940927
12.386691462119432 327.08624541823696 0.7785957531957717
12.391919017072848 325.8796958116683 0.7783868012733258
12.397146572026264 322.70429734969804 0.7763859504725324
12.40237412697968 323.2966219724914 0.7791681037644576
12.407601681933096 323.9350495707815 0.7815529705710174
12.412829236886513 325.33662224636527 0.7852857254378088
12.418056791839929 331.45740894607604 0.7945836725417004
12.423284346793345 331.5365461866344 0.7947316666970085
12.428511901746761 330.0374188018139 0.7936595022019597
12.433739456700177 327.5788639559035 0.7916181636608228
12.438967011653594 325.8681858627065 0.7905107747548559
12.44419456660701 326.6834087381018 0.7931571721716506
12.449422121560426 328.0140493050874 0.795572134190306
12.454649676513842 328.20664731331624 0.7970651010688797
12.459877231467258 332.20691271294066 0.8035420616447984
12.465104786420675 333.9402936143428 0.8060139974713343
12.47033234137409 333.85479507793644 0.808397614170263
12.475559896327507 333.4465943662296 0.8075957679103221
12.480787451280923 329.28719560788045 0.8046990381111714
12.48601500623434 328.2356395975482 0.8048989891973158
12.491242561187756 326.4390914600097 0.8034495160677884
12.496470116141172 326.04380281198314 0.8051466331997985
12.501697671094588 326.37243801302833 0.8060755590374821
12.506925226048004 328.1716791681085 0.8085463975958209
12.51215278100142 329.0979488876743 0.8109870508130774
12.517380335954837 328.7388815332315 0.8125778868198876
12.522607890908253 325.12838942839267 0.8093514126835425
12.527835445861669 323.2779735112018 0.8093119930679958
12.533063000815085 324.30221707242015 0.8103947128222648
12.538290555768501 323.9401512154113 0.8098759682116161
12.543518110721918 326.7927082667774 0.8141502206438004
12.548745665675334 323.2633355613332 0.8104921222498167
12.55397322062875 320.7429149828084 0.8090756126160531
12.559200775582166 318.08738419777006 0.807558166385988
12.564428330535582 318.9468602014234 0.8046644257650544
12.569655885488999 316.9688076439871 0.7947236203785316
12.574883440442415 317.34155653049027 0.7911306398873644
12.580110995395831 315.34465838324127 0.7861372152658633
12.585338550349247 313.22325727696864 0.7817740202643574
12.590566105302663 314.32439081573403 0.7815296961204113
12.59579366025608 313.47156954168344 0.7785871662101954
12.601021215209496 314.07960205064 0.7768710666968464
12.606248770162912 315.8290077504359 0.7769917605226707
12.611476325116328 314.80318433246947 0.7737119551367418
12.616703880069744 315.41334002530834 0.7743190820830311
12.62193143502316 317.3408638690103 0.7763956912982505
12.627158989976577 317.61573926499983 0.7749252673318746
12.632386544929993 315.2190769486007 0.7718795436261243
12.63761409988341 316.0362855699216 0.7706132742847095
12.642841654836825 313.18843271400004 0.766751120233646
12.648069209790242 314.19970953091035 0.7687897251751228
12.653296764743658 317.8670284499999 0.7729041275600166
12.658524319697074 321.39529209924143 0.7774965743036681
12.66375187465049 326.2954710930485 0.7821571985175306
12.668979429603906 329.5308079024022 0.7847495563255958
12.674206984557323 334.6732411408586 0.7897823754571659
12.679434539510739 340.2274143062146 0.7952352383381158
12.684662094464155 345.1925765486227 0.7994459193882965
12.689889649417571 351.4811582315613 0.8063466211405241
12.695117204370987 355.34559547123035 0.8097504690079461
12.700344759324404 366.03111543340833 0.820846917195228
12.70557231427782 372.25382117468416 0.8267849376622455
12.710799869231236 378.5513693090784 0.8319195835945653
12.716027424184652 382.99237646865134 0.835133033482534
12.721254979138068 385.42306376289093 0.8381398302363561
12.726482534091485 387.59457222546916 0.8393142010481445
12.7317100890449 388.90384736438 0.8400676590632317
12.736937643998317 384.9314720507818 0.8350730170143849
12.742165198951733 380.561232019854 0.8302771225769969
12.74739275390515 379.3443382091962 0.8299913249462354
12.752620308858566 375.9235150237819 0.8267166122294312
12.757847863811982 371.900131375205 0.8218072047462842
12.763075418765398 368.48534094494585 0.8178983053618353
12.768302973718814 361.79424325437515 0.8097565296054303
12.77353052867223 355.6948682211858 0.8024148877722486
12.778758083625647 351.26075708136153 0.7974420872702936
12.783985638579063 344.82501306498114 0.7900186104243971
12.789213193532479 342.17247789903865 0.7867664658376359
12.794440748485895 340.6899737984885 0.7862349001393861
12.799668303439312 338.906938911909 0.7830323591854704
12.804895858392728 336.01356283005924 0.7808571889170765
12.810123413346144 332.19617536222313 0.7766940313112879
12.81535096829956 327.02118647781214 0.7710758483615661
12.820578523252976 323.23166104580326 0.7668950040658001
12.825806078206393 324.6940152281802 0.7679615068408713
12.831033633159809 322.2748072579093 0.7650203278915889
12.836261188113225 324.41278700144545 0.7667070122554877
12.841488743066641 326.624269115105 0.7690472705802258
12.846716298020057 325.93866595878393 0.7676798257298265
12.851943852973474 327.3422872201179 0.7693638734608544
12.85717140792689 324.9168001788964 0.7655920431142043
12.862398962880306 326.5733070222296 0.7674832683245806
12.867626517833722 325.29841869861303 0.7662663627981974
12.872854072787138 329.01098192378464 0.7715596412747583
12.878081627740555 333.007473338508 0.7757834164134231
12.88330918269397 335.35923313984836 0.7774063399569616
12.888536737647387 340.42077924915367 0.7819597764320977
12.893764292600803 341.8685200430028 0.7827153836928069
12.89899184755422 343.91566735823494 0.7847497953901634
12.904219402507636 346.7203158735352 0.7872531846639144
12.909446957461052 344.3547175735 0.784524742849044
12.914674512414468 339.91220915711773 0.7798051058467679
12.919902067367884 338.32594601659224 0.7788779415353937
12.9251296223213 336.19549771397567 0.7767419064301293
12.930357177274717 335.6874612799334 0.7747785224020424
12.935584732228133 335.15040616632916 0.7727633317128139
12.940812287181549 333.11814364609546 0.7704686376846841
12.946039842134965 331.68087736326544 0.7680507365894729
12.951267397088381 325.4723891042876 0.7605947761110543
12.956494952041798 320.0358166605756 0.7543398646794408
12.961722506995214 319.55676325101666 0.7527551751169934
12.96695006194863 319.1785625108394 0.7528788587944719
12.972177616902046 320.3168631316656 0.7535630946875927
12.977405171855462 320.92528693479204 0.7537502231519136
12.982632726808879 321.57618662187537 0.7551365793816189
12.987860281762295 326.04340115756634 0.7604804283720771
12.993087836715711 326.0672876632511 0.7603257592393564
12.998315391669127 325.1004821316745 0.7592291139183628
13.003542946622543 324.83341996237874 0.7586130306852077
13.00877050157596 325.8911809805162 0.7603643804646119
13.013998056529376 330.57140357956774 0.7654656364246609
13.019225611482792 333.09788874426283 0.7680129374048102
13.024453166436208 332.65329080430087 0.7675228300149226
13.029680721389624 331.3034199340691 0.7667094921377997
13.03490827634304 331.78170191259653 0.7675229396462486
13.040135831296457 331.26948515353166 0.767658171856093
13.045363386249873 335.6606162600083 0.7726287129457737
13.05059094120329 336.90105774532054 0.773312563436121
13.055818496156705 336.01599857052713 0.7720704116450356
13.061046051110122 337.30663805724896 0.7728278405048802
13.066273606063538 337.26791521536364 0.7733361463198009
13.071501161016954 337.84928286472314 0.7749797988115231
13.07672871597037 338.61094232430764 0.7761582663023163
13.081956270923786 337.3879855991544 0.7758857789819628
13.087183825877203 332.5930440674865 0.7708606442369736
13.092411380830619 328.1666692862199 0.7656916245314889
13.097638935784035 325.20836734941514 0.7614956949942467
13.102866490737451 322.2214026557888 0.7589885892471723
13.108094045690867 317.4788096133373 0.7530037879445737
13.113321600644284 314.4832080797027 0.7493883640789364
13.1185491555977 311.6993054741287 0.7475924720980254
13.123776710551116 311.65215491110126 0.7483798996508084
13.129004265504532 310.4801186475649 0.7491042763628867
13.134231820457948 306.0675015532404 0.7429752685597024
13.139459375411365 304.1209863075182 0.739108580650834
13.14468693036478 303.22482918637127 0.7371896420977232
13.149914485318197 301.7675764914716 0.7344268203252664
13.155142040271613 302.6303334706474 0.7349643010366187
13.16036959522503 304.46016918449243 0.738058848115876
13.165597150178446 307.04140462265025 0.7415440777561104
13.170824705131862 307.1655305867703 0.742264137310165
13.176052260085278 309.7206355586444 0.7467408725990451
13.181279815038694 305.2098692569301 0.74148416414073
13.18650736999211 302.0088790999131 0.7383243943466702
13.191734924945527 298.55940007314035 0.7352468596836551
13.196962479898943 297.8633825247997 0.7332339544237502
13.202190034852359 303.9147104758086 0.7414324281038224
13.207417589805775 307.5223624223597 0.7453134136644977
13.212645144759191 309.7073579660199 0.748465048542897
13.217872699712608 308.8113461872801 0.7468218861070454
13.223100254666024 309.5828277633554 0.7460134920605305
13.22832780961944 307.78039384621525 0.7430273727543235
13.233555364572856 308.4613215787837 0.7429298958896949
13.238782919526273 307.81621625222976 0.7420900552168743
13.244010474479689 304.9426708101108 0.7406608115970131
13.249238029433105 304.59712044041254 0.7406488283020924
13.254465584386521 307.4283218035567 0.7446059366078573
13.259693139339937 309.6560874551016 0.7476448133664224
13.264920694293354 307.64722427765685 0.7453970414775738
13.27014824924677 304.3306752659574 0.7401801810808997
13.275375804200186 301.43299069707126 0.7367602369232191
13.280603359153602 298.0337607680847 0.7314140177135203
13.285830914107018 298.3093240744681 0.731174256648996
13.291058469060435 296.28460745752346 0.7291056725393605
13.29628602401385 296.8248910476411 0.7301748795672374
13.301513578967267 297.8350315958743 0.730730319576545
13.306741133920683 296.6912685539418 0.7299469469925983
13.3119686888741 294.6581663394563 0.7266127238286695
13.317196243827516 292.7355284363719 0.7244686577812871
13.322423798780932 294.6847272680826 0.7278718241776312
13.327651353734348 298.58123552639927 0.7325359528862367
13.332878908687764 299.82201275782376 0.7353512075911742
13.33810646364118 298.3048160517263 0.7339833103057778
13.343334018594597 292.7617413004667 0.7270046074358778
13.348561573548013 288.11186874940114 0.7206414358024166
13.353789128501429 286.3474674055194 0.718137257355254
13.359016683454845 284.7622575327755 0.7164204266562064
13.364244238408261 286.40434795213645 0.7197006304825778
13.369471793361678 289.8942921087673 0.7239223326622424
13.374699348315094 290.2587685592468 0.7243018346064352
13.37992690326851 290.46853368625835 0.7258381691382535
13.385154458221926 292.80262720754126 0.7298668457666411
13.390382013175342 291.53804705667795 0.7289730184653515
13.395609568128759 291.6236751592798 0.7299970375555316
13.400837123082175 293.56078451874333 0.7311738576889643
13.406064678035591 293.2384928030139 0.7296619951909237
13.411292232989007 295.88983432874426 0.7314770891477118
13.416519787942423 298.78875962553656 0.7335445500158347
13.42174734289584 300.9591190615708 0.7370331032540236
13.426974897849256 303.36114619950035 0.7398287381524227
13.432202452802672 305.28972910722484 0.7409946391001101
13.437430007756088 306.9931228828882 0.7430421042121436
13.442657562709504 307.5509952020348 0.7422839001792889
13.44788511766292 306.58067337683406 0.7415620968041833
13.453112672616337 306.8614322589731 0.7423066044869255
13.458340227569753 308.55579669999554 0.7438245217258417
13.46356778252317 310.49396344966897 0.7467819602148653
13.468795337476585 312.30630509874914 0.748987519138622
13.474022892430002 316.2766202589215 0.7530947814568238
13.479250447383418 320.2447529962308 0.7582408117324317
13.484478002336834 323.72134841547603 0.7618108943575205
13.48970555729025 323.93429835045276 0.7607893175393543
13.494933112243666 321.9989650038447 0.7604112382258087
13.500160667197083 317.39002603227544 0.7549557250258062
13.505388222150499 315.32019559921224 0.7528730672074493
13.510615777103915 316.17419027693273 0.7534165538885621
13.515843332057331 318.55654627415475 0.754761808477858
13.521070887010747 318.2690270791569 0.7542452034192928
13.526298441964164 313.2588117501709 0.7479817959264152
13.53152599691758 307.6933267135677 0.7417814062879199
13.536753551870996 304.81279688400286 0.7392052826691344
13.541981106824412 301.7755433028325 0.7372297670881097
13.547208661777828 300.7961270647889 0.7367733965558668
13.552436216731245 298.50246140343177 0.7345948962816561
13.55766377168466 296.75150823342614 0.7322045791933749
13.562891326638077 295.33931545136403 0.7304545856969354
13.568118881591493 293.16887855273166 0.7279719166629809
13.57334643654491 288.23823155013577 0.7232274833326148
13.578573991498326 284.57673073687783 0.7201118083224071
13.583801546451742 282.0975401177407 0.7177584398028848
13.589029101405158 277.69863936428976 0.7124559615989698
13.594256656358574 277.1726480640656 0.7114905214508652
13.59948421131199 275.644037455302 0.7101505008901449
13.604711766265407 275.3626049856141 0.7106856381650282
13.609939321218823 274.29530451220774 0.7100756494332332
13.615166876172239 272.5541301687687 0.7082734981136621
13.620394431125655 272.7110332925986 0.7080568861051835
13.625621986079071 271.6134333167827 0.7065948795603875
13.630849541032488 272.5529660210784 0.7076684590488049
13.636077095985904 270.8668096722725 0.7055194039613629
13.64130465093932 270.526755682625 0.7054685476158807
13.646532205892736 271.06221580159445 0.7058126615210497
13.651759760846153 269.2666111399767 0.7023250941195114
13.656987315799569 266.53586358076615 0.6970092717588198
13.662214870752985 262.817702439852 0.6928145451057053
13.667442425706401 259.6339936451607 0.6892661961373666
13.672669980659817 258.7704930944831 0.6888606302384379
13.677897535613234 260.5395457305313 0.6916324283046481
13.68312509056665 263.2375769533499 0.6969002142335865
13.688352645520066 265.61006828074187 0.7010155290715959
13.693580200473482 267.4150234783314 0.7044948523459041
13.698807755426898 267.0106929319249 0.7029573655507709
13.704035310380315 269.6693949335279 0.705408991182658
13.70926286533373 266.7014329206909 0.7030817802099449
13.714490420287147 265.7165276778044 0.7019409050307236
13.719717975240563 264.0752563938491 0.7002363811079786
13.72494553019398 264.5714741794861 0.7005525689780449
13.730173085147396 265.4830613568834 0.7008050380981031
13.735400640100812 266.4308102191929 0.6999888208139504
13.740628195054228 265.82445520736053 0.6976929060255378
13.745855750007644 265.1972205813743 0.6956692674896008
13.75108330496106 266.3188877155619 0.6964368141564037
13.756310859914477 262.0959260822274 0.6913778327815228
13.761538414867893 260.9359455756019 0.6907532911982096
13.766765969821309 261.08273838232515 0.6923660363421427
13.771993524774725 262.8314741375498 0.6962759297393997
13.777221079728141 265.77008215555406 0.7010775028725058
13.782448634681558 261.4362415383925 0.6954432158107381
13.787676189634974 256.85227832336693 0.6894057600437021
13.79290374458839 257.37944028733176 0.6887378079590059
13.798131299541806 258.8763400798825 0.6903027845702876
13.803358854495222 260.79636206768106 0.6937306400349831
13.808586409448639 262.55965650283713 0.6976233977780454
13.813813964402055 262.59043718547576 0.6981356954329575
13.819041519355471 264.7301426693227 0.7003753192450506
13.824269074308887 264.8720661518434 0.6990315313749744
13.829496629262303 264.41035336683245 0.6986232524981595
13.83472418421572 260.1301546532706 0.693922373446428
13.839951739169136 263.2713160319269 0.6977695130400126
13.845179294122552 264.47453173692264 0.699883727106318
13.850406849075968 266.06425659714415 0.7015884067263545
13.855634404029384 265.29156108897536 0.7008682594057805
13.8608619589828 261.01728798984743 0.6954873532953804
13.866089513936217 258.98823220540896 0.6923638305668465
13.871317068889633 259.4852599842198 0.6933562363377279
13.87654462384305 258.9844023869119 0.6922056836278672
13.881772178796465 257.57326601006554 0.6889935726450257
13.886999733749882 259.9518931393446 0.6916826086245486
13.892227288703298 260.1589426991822 0.6920187042484175
13.897454843656714 260.22503366088205 0.6920496053011704
13.90268239861013 261.99559220419746 0.6939252971982807
13.907909953563546 262.4358396931154 0.6941973971573322
13.913137508516963 264.27369989307454 0.6965291154067824
13.918365063470379 264.7450875614056 0.6985266291578905
13.923592618423795 265.31709315918977 0.7001736944267624
13.928820173377211 267.62129503493406 0.7019747654400567
13.934047728330627 267.7243660566167 0.7018531139855376
13.939275283284044 269.21477125356466 0.7035710255411499
13.94450283823746 270.6763011828767 0.7064033830492302
13.949730393190876 268.6610385544627 0.7044503164077097
13.954957948144292 267.4040593977706 0.701643991344625
13.960185503097708 267.2490062507962 0.7010147504269787
13.965413058051125 267.96492114920426 0.7011267278402015
13.97064061300454 268.0801386487983 0.7009927965364838
13.975868167957957 268.3612763929043 0.7021745995858489
13.981095722911373 266.1092207667824 0.6999234064453342
13.98632327786479 264.38989889947635 0.697710219203285
13.991550832818206 265.3689423673374 0.6997711586551835
13.996778387771622 264.92867737480424 0.6988975798151599
14.002005942725038 265.78586005329936 0.6997769902976119
14.007233497678454 266.9794110495137 0.7020471043690517
14.01246105263187 267.9678727731591 0.7031809327104542
14.017688607585287 269.138259544219 0.7042115058755967
14.022916162538703 268.7644827113298 0.7021960325605295
14.028143717492119 269.04239477497174 0.7007389583156101
14.033371272445535 267.6099655967091 0.69985884672653
14.038598827398951 268.1469578094245 0.7022762459255587
14.043826382352368 269.96307146583985 0.704531437437742
14.049053937305784 274.40589310777204 0.7089260268050356
14.0542814922592 275.5544838879927 0.7090882944887726
14.059509047212616 274.1793068472031 0.7073352890713432
14.064736602166032 276.01017547008286 0.7089973763941108
14.069964157119449 278.42583292040933 0.7133327864321397
14.075191712072865 283.0295952007995 0.7200250374209325
14.080419267026281 287.6262878234726 0.7251762259894144
14.085646821979697 290.1730617359395 0.7281601000739792
14.090874376933114 291.59707347654904 0.7283493897971858
14.09610193188653 293.5980870568962 0.7281136573741109
14.101329486839946 295.58756477666515 0.7293275235276577
14.106557041793362 298.8510604631367 0.7338031686043006
14.111784596746778 304.86292454905134 0.7419606137448082
14.117012151700195 305.54975310500157 0.7429383114031461
14.12223970665361 305.4582100081282 0.7426146471439743
14.127467261607027 302.0861408402804 0.7387056618263148
14.132694816560443 299.32492377950945 0.7361741215440217
14.13792237151386 294.0461990940159 0.7308807430482467
14.143149926467276 288.96906647880024 0.7251088478483165
14.148377481420692 287.3155722564402 0.7228043639791373
14.153605036374108 288.67375998281557 0.7248116065302463
14.158832591327524 290.8193510707268 0.7274381357885955
14.16406014628094 291.1359912080274 0.7276250855298193
14.169287701234357 290.6899218623742 0.7272748473388432
14.174515256187773 289.9596060571169 0.7260865791748753
14.179742811141189 287.54977552109153 0.7226181065382674
14.184970366094605 286.54324697375256 0.7199093877589522
14.190197921048021 284.3817341632678 0.7169166902449075
14.195425476001438 281.0317386581438 0.7127740998376766
14.200653030954854 281.99831311007046 0.7136180255385833
14.20588058590827 281.95129765470045 0.713767756617735
14.211108140861686 282.43565710650057 0.7143583121220981
14.216335695815102 280.2665025490727 0.7109321970303545
14.221563250768519 279.0616007123547 0.7086312064980018
14.226790805721935 279.3483015031054 0.7088596453467811
14.232018360675351 280.130640425112 0.7091921201913925
14.237245915628767 282.10239370413643 0.7119664033032266
14.242473470582183 279.2875469477453 0.7081583529410699
14.2477010255356 278.36822569120073 0.7080534713920149
14.252928580489016 277.05246758391047 0.7073519884368268
14.258156135442432 277.7196699671301 0.7071254446253853
14.263383690395848 281.46984167348796 0.7112934914385917
14.268611245349264 284.36230408096236 0.7147789040693795
14.27383880030268 285.4828966419538 0.7167511680252379
14.279066355256097 284.08719865956306 0.7159257773224449
14.284293910209513 281.56390485000475 0.7125477706088914
14.28952146516293 282.0990559046095 0.7116697668529613
14.294749020116345 285.5484473044731 0.7157291034030481
14.299976575069762 286.553547156599 0.717027660870618
14.305204130023178 285.5183340033629 0.7157655041217422
14.310431684976594 286.39934172002603 0.7175231087968331
14.31565923993001 285.47364541013934 0.7158032878805151
14.320886794883426 287.65854619180226 0.7178323528877728
14.326114349836843 291.23481676357096 0.7217372568305971
14.331341904790259 294.3907351519064 0.7249973334103929
14.336569459743675 293.078525745155 0.7247419992692196
14.341797014697091 288.9647653653181 0.7192595674699975
14.347024569650507 288.53438400006627 0.7175575520438947
14.352252124603924 288.2875517370127 0.7162949761538416
14.35747967955734 289.2468076745048 0.7178861484396893
14.362707234510756 291.7790696865138 0.7214519635513457
14.367934789464172 292.9288867879673 0.7244764972094606
14.373162344417588 295.32090539626483 0.7276964358565353
14.378389899371005 293.9585859771514 0.7260432414690653
14.38361745432442 294.839572638558 0.7272923807025746
14.388845009277837 293.6356279063569 0.7245702441549436
14.394072564231253 291.52167730563673 0.722888236831623
14.39930011918467 292.86398394468216 0.7240869588420477
14.404527674138086 292.0083748106621 0.7230908079437215
14.409755229091502 291.07041344116203 0.7216001244464115
14.414982784044918 291.1049624766221 0.7211657886781874
14.420210338998334 291.54177768056485 0.7218049342404638
14.42543789395175 293.03885880796025 0.7233760013897946
14.430665448905167 295.2521543892161 0.7259333545487509
14.435893003858583 293.7486945535217 0.723896264518723
14.441120558811999 294.39743666169664 0.724531060380003
14.446348113765415 294.3463642528609 0.7246345327951188
14.451575668718831 290.62174405855416 0.7209740282650923
14.456803223672248 291.4123522788543 0.7231173529276417
14.462030778625664 291.86146171955045 0.7230031065376611
14.46725833357908 293.29737611547824 0.7244309709097604
14.472485888532496 300.7901636267246 0.7324351177550695
14.477713443485912 303.54501954572515 0.7344322899671949
14.482940998439329 308.6843858440644 0.7391489906362043
14.488168553392745 311.49790731144793 0.7417009463845632
14.493396108346161 314.4473238396277 0.7470825287904792
14.498623663299577 316.59150407859676 0.7508348644816655
14.503851218252994 315.41919488892916 0.7492063814196016
14.50907877320641 315.3986972385572 0.7484587287223662
14.514306328159826 312.97282179200283 0.7455174754462736
14.519533883113242 312.26372796116226 0.7450333746886437
14.524761438066658 311.2822270030248 0.7441764200463306
14.529988993020075 308.48360530448537 0.7412045470771642
14.53521654797349 308.39355536721473 0.7403830253092484
14.540444102926907 310.5984976621353 0.7441369014374417
14.545671657880323 310.5406247349897 0.7449682775127952
14.55089921283374 309.05289901088565 0.742252727949227
14.556126767787156 303.60479723878063 0.7352557027213634
14.561354322740572 299.2195013691181 0.7286708633543255
14.566581877693988 297.0254915985034 0.7256291497721978
14.571809432647404 296.2075786844807 0.7249269132889959
14.57703698760082 298.41479614437065 0.7286997693352976
14.582264542554237 300.0566973524054 0.7329930064755436
14.587492097507653 301.75757301112094 0.7361037031386695
14.592719652461069 303.86389691895135 0.7370526142472618
14.597947207414485 305.8351335304801 0.7382345192218555
14.603174762367901 311.6519333821208 0.7435074392254116
14.608402317321318 317.05469662754825 0.7502010590392619
14.613629872274734 322.4767984277486 0.7558442066406066
14.61885742722815 329.58603934412804 0.7640687581644601
14.624084982181566 335.4241941363746 0.770835586521864
14.629312537134982 341.30467686228184 0.7762165300759906
14.634540092088399 348.48579535461096 0.7831689003070669
14.639767647041815 351.67907571522863 0.7859786626653213
14.644995201995231 353.36960614032597 0.7883804504118282
14.650222756948647 355.16928647015715 0.7899593456690351
14.655450311902063 353.7560279262942 0.7876746670246921
14.66067786685548 352.1897150278322 0.7850316978997458
14.665905421808896 352.65914096380703 0.7850764566941347
14.671132976762312 351.4237984354494 0.783408172093906
14.676360531715728 353.61735908860794 0.7856112525842239
14.681588086669144 353.5358067164567 0.7854680677243175
14.68681564162256 354.69205907196897 0.7873575658722047
14.692043196575977 356.19553698676475 0.7884020503676532
14.697270751529393 356.5744605155574 0.7886409741869329
14.70249830648281 359.6721610345105 0.7918109306500047
14.707725861436225 360.487360783889 0.7917908361648429
14.712953416389642 361.9789281755454 0.7938957236553419
14.718180971343058 359.9103329950807 0.7918331232451281
14.723408526296474 357.19338751059547 0.7893959043440081
14.72863608124989 352.6399430561915 0.7853118419254935
14.733863636203306 346.2253652632153 0.777927466163301
14.739091191156723 340.00893391281886 0.7712182807465288
14.744318746110139 334.50324540980694 0.7651930451700059
14.749546301063555 329.1092762755675 0.7589581778142404
14.754773856016971 320.2291069877343 0.7493010155482793
14.760001410970387 315.555624748429 0.7449344293161274
14.765228965923804 311.649361523126 0.7401996186676525
14.77045652087722 308.9603756826123 0.7375976068592652
14.775684075830636 306.26620012708923 0.7342606463439618
14.780911630784052 303.5134659033441 0.7313018991035475
14.786139185737468 303.09618023644725 0.7313226916311146
14.791366740690885 302.0303075660601 0.7299482048850737
14.7965942956443 300.90530269904036 0.7289219834078096
14.801821850597717 300.3652285728507 0.7280127426566215
14.807049405551133 300.6460730944418 0.7279953857889798
14.81227696050455 302.6438618182446 0.7308406861479518
14.817504515457966 304.1417479374823 0.7326525077033069
14.822732070411382 303.6246019848006 0.731052032965632
14.827959625364798 306.03582788370954 0.7346562602976532
14.833187180318214 305.91361568968944 0.7343062479165572
14.83841473527163 307.8395427469632 0.7363455657074005
14.843642290225047 307.4153122303996 0.7361859141554423
14.848869845178463 308.03977891896875 0.7365481288948976
14.854097400131879 309.30720509426305 0.7379852543067948
14.859324955085295 311.0180367948325 0.7402813101844399
14.864552510038711 312.9550080929955 0.7419344019764406
14.869780064992128 319.2807831211675 0.7491609458424351
14.875007619945544 324.3118011282865 0.7545345263791805
14.88023517489896 328.9699123152206 0.7596520261080365
14.885462729852376 332.6961077857242 0.76334266742737
14.890690284805792 330.18535774065583 0.7605426501142848
14.895917839759209 332.1821077696401 0.7619826062014963
14.901145394712625 334.4922693158359 0.764687657805469
14.906372949666041 335.83329534906574 0.7655550112391191
14.911600504619457 335.9152974572062 0.766132312483295
14.916828059572873 331.06550247492373 0.7612944805793886
14.92205561452629 324.9869095911732 0.7544662223262907
14.927283169479706 320.25473555770157 0.7495092742234511
14.932510724433122 315.27696476544634 0.7441076920505411
14.937738279386538 312.2291816287126 0.7406008584290872
14.942965834339955 307.79940425497074 0.735703758584144
14.94819338929337 304.4635232690325 0.7329279890345194
14.953420944246787 299.76492681141355 0.7290921115334632
14.958648499200203 296.8466568959883 0.7265995590360946
14.96387605415362 293.7272310899661 0.7226376646400262
14.969103609107036 289.2300158091654 0.7169503730917294
14.974331164060452 289.04483352002956 0.7163510565526725
14.979558719013868 291.3352935625464 0.7186206565618429
14.984786273967284 289.98224850370195 0.7181053317291918
14.9900138289207 288.7949322962822 0.7173696139498495
14.995241383874117 289.9985250927186 0.7187243190540821
15.000468938827533 293.63540694147196 0.7231070328824697
15.005696493780949 297.05116987724716 0.727782678438564
15.010924048734365 296.6157223115279 0.7270695362490678
15.016151603687781 295.81383914649155 0.726916445558512
15.021379158641198 296.28293457263 0.7262501542240939
15.026606713594614 295.36966063853606 0.7239792913386144
15.03183426854803 299.32208056008426 0.7279317135926413
15.037061823501446 303.64594319176496 0.732313006933433
15.042289378454862 305.8421070182885 0.7344676648937711
15.047516933408279 305.98748263653926 0.735003299450838
15.052744488361695 303.9810215672442 0.7322935088663871
15.057972043315111 307.02868424429334 0.7362867066608205
15.063199598268527 309.40092959407093 0.7380647198474657
15.068427153221943 314.8313843677611 0.7445584341344783
15.07365470817536 315.8328286623722 0.7457921485358242
15.078882263128776 312.2686573663228 0.7420947711916979
15.084109818082192 310.3395507358072 0.7405640685672473
15.089337373035608 308.7706013537708 0.7389026319300451
15.094564927989024 309.35146741496584 0.7397273256808193
15.09979248294244 308.62725739011296 0.739042938283864
15.105020037895857 304.4410230310229 0.7338779590094102
15.110247592849273 299.02725772870355 0.7282456126329755
15.11547514780269 294.76720609568207 0.7231521771836436
15.120702702756105 297.57009068041043 0.7275859993238554
15.125930257709522 299.62879654212037 0.7292817274971989
15.131157812662938 296.9695899608179 0.7249018430686631
15.136385367616354 296.2648605969864 0.7230966739084274
15.14161292256977 292.7896110719387 0.7178687992774695
15.146840477523186 290.64454757665277 0.7161662737625768
15.152068032476603 291.47419915702335 0.7176360685558134
15.157295587430019 291.659461430103 0.719216636485069
15.162523142383435 292.3118945206236 0.7208646243602853
15.167750697336851 290.7990386648653 0.7182957566734337
15.172978252290267 290.6828063000557 0.719530241113026
15.178205807243684 287.9282519962836 0.7182485814368638
15.1834333621971 283.8569326939143 0.7137332957582853
15.188660917150516 279.1712771881902 0.7076702256412926
15.193888472103932 278.7501538711322 0.7060324802613396
15.199116027057348 278.21605040688127 0.704056489351999
15.204343582010765 281.47749631254436 0.7083716261149627
15.20957113696418 284.27579358904063 0.7113942859246684
15.214798691917597 285.14619041839103 0.7135666001074061
15.220026246871013 286.0743392495027 0.7139664611365379
15.22525380182443 288.8246863639072 0.7162018834514232
15.230481356777846 287.8566856574433 0.7143039871637294
15.235708911731262 289.7195197580343 0.7166398002243378
15.240936466684678 286.76958510459593 0.7122288001529009
15.246164021638094 283.20880577947315 0.7078434603465189
15.25139157659151 283.362502076293 0.7085405000572277
15.256619131544927 283.1055701522893 0.7094828609674864
15.261846686498343 283.0140584948369 0.7113171976748635
15.267074241451759 284.39289197674765 0.7128111572721584
15.272301796405175 282.795597172049 0.7102128494880869
15.277529351358591 282.8839431457545 0.7101465323280061
15.282756906312008 282.71469706260865 0.7092028721570944
15.287984461265424 283.5303967819774 0.7094501771967872
15.29321201621884 285.55004201413544 0.7115434571102413
15.298439571172256 286.7716164884694 0.7118432049834748
15.303667126125672 286.32566053634247 0.7112503413296284
15.308894681079089 287.4761784684179 0.7127966547671447
15.314122236032505 288.8460158235461 0.7153888489205615
15.319349790985921 291.3337407133051 0.7192417045983005
15.324577345939337 293.8957401070736 0.7221025009873349
15.329804900892753 295.24112442883893 0.7237727940570576
15.33503245584617 295.4614952145218 0.723872221237911
15.340260010799586 293.73257165013405 0.721966741775782
15.345487565753002 291.8792002794934 0.7198668854230528
15.350715120706418 294.4708480542177 0.7232113520033904
15.355942675659835 294.906164222247 0.7226928311250684
15.36117023061325 296.4494557166492 0.7241087701964533
15.366397785566667 293.16979495291895 0.7193911627988954
15.371625340520083 292.73745369319255 0.7186093254804189
15.3768528954735 293.6651916551915 0.7203786488938233
15.382080450426916 293.48807320689934 0.7199168842626221
15.387308005380332 297.36933324579076 0.724626451654753
15.392535560333748 296.9687771064475 0.7248276747128032
15.397763115287164 297.42533854841463 0.7344120487283333
15.40299067024058 298.4327259319976 0.743288437350508
15.408218225193997 296.20902160814256 0.7456792236987448
15.413445780147413 293.9726594473889 0.7463275391704693
15.418673335100829 292.1439018315901 0.7476362041767383
15.423900890054245 290.38496434891255 0.748218278480631
15.429128445007661 294.0486193786445 0.7564510709563453
15.434355999961078 292.99165280743034 0.7572345221239429
15.439583554914494 292.8969314593753 0.759877317708005
15.44481110986791 289.81899699391363 0.7573258316585789
15.450038664821326 289.1512080709615 0.7594426144964201
15.455266219774742 289.0961816663471 0.7614293830241844
15.460493774728159 288.39790730934067 0.7637193791500161
15.465721329681575 289.6153690201268 0.766559897261061
15.470948884634991 291.68022631053344 0.7721882266649417
15.476176439588407 291.5208842255984 0.7731604978206345
15.481403994541823 292.35519596145497 0.7774804995717172
15.48663154949524 290.03362771754274 0.7767477809948626
15.491859104448656 289.2732338054981 0.7782723596953933
15.497086659402072 287.00065504070506 0.7775744918787393
15.502314214355488 286.2223171321645 0.7770107666079751
15.507541769308904 286.39039829463974 0.7792244949997195
15.51276932426232 283.16589534628525 0.7767287580361522
15.517996879215737 283.5012673226022 0.7795740838125026
15.523224434169153 281.7390358315046 0.7789954910622063
15.52845198912257 283.236946255538 0.7835951378882827
15.533679544075985 284.58718450630045 0.7871673829343973
15.538907099029402 285.65310447969114 0.7898659844587523
15.544134653982818 285.54501240948457 0.7918144036210779
15.549362208936234 285.43464285829026 0.7934124343989858
15.55458976388965 282.0622138102169 0.7905505416484593
15.559817318843066 281.1995459943724 0.7926811341347033
15.565044873796483 280.6382731983633 0.7944200473103756
15.570272428749899 282.0376792317625 0.796814072590429
15.575499983703315 283.73400342051747 0.7996551840666742
15.580727538656731 281.03881439200677 0.796371790336596
15.585955093610147 274.7681842876426 0.787607435254486
15.591182648563564 272.2654189932982 0.785593778902891
15.59641020351698 268.41609424242387 0.782132267000827
15.601637758470396 271.02732348984944 0.7876694409555842
15.606865313423812 273.2739305270452 0.7942093357642628
15.612092868377228 271.31391203927524 0.7932590853146608
15.617320423330645 272.07201099145834 0.7951877117359636
15.62254797828406 266.99084291857804 0.7894667345340842
15.627775533237477 264.8489050998989 0.7864486269451244
15.633003088190893 262.292446097866 0.7850057397158459
15.63823064314431 261.68070122842585 0.7819203000839593
15.643458198097726 260.3893434472732 0.7678139657779183
15.648685753051142 262.61976406107755 0.7661022034074577
15.653913308004558 264.3326920367942 0.7640149756069018
15.659140862957974 263.91852705647125 0.7598823668863341
15.66436841791139 264.10640411395724 0.7584586442135313
15.669595972864807 265.10438022506537 0.7580598838234811
15.674823527818223 264.46013416223985 0.7570747855589125
15.680051082771639 265.7270858273011 0.756589495632841
15.685278637725055 265.8038884504429 0.7522371302328714
15.690506192678471 267.52062223832934 0.7505901803049588
15.695733747631888 269.0455036697786 0.7504593912599327
15.700961302585304 267.10994591043124 0.74706385340476
15.70618885753872 265.5575057424 0.7444314356366066
15.711416412492136 265.96869875186263 0.7435272284381471
15.716643967445552 267.7760654914387 0.7444387225424473
15.721871522398969 267.61570271655455 0.7440896755475697
15.727099077352385 270.2219948732976 0.7467729274807426
15.732326632305801 271.2617978020365 0.7477665760966345
15.737554187259217 272.72851644628815 0.7502807241248411
15.742781742212633 271.8085562475108 0.748901359141256
15.74800929716605 274.94098900348536 0.7529263926351035
15.753236852119466 274.873642016093 0.750666641390094
15.758464407072882 275.5297047707271 0.7494292507515455
15.763691962026298 274.80595077133614 0.746480717178047
15.768919516979715 275.89644419353186 0.7469404548691414
15.77414707193313 278.244332181384 0.7500829772345547
15.779374626886547 277.3127737807355 0.7487892505602691
15.784602181839963 280.11663207251553 0.7512820227003094
15.78982973679338 276.9821045658429 0.7463301192392761
15.795057291746796 274.5779944177754 0.7411703623775389
15.800284846700212 272.80898335690046 0.7386788742522995
15.805512401653628 269.79147087364925 0.7333682144736671
15.810739956607044 272.5915408370298 0.7363927935525871
15.81596751156046 272.2244534425761 0.7358309272662025
15.821195066513877 272.4547958947443 0.7374819629753002
15.826422621467293 277.2343983535333 0.7436896646726304
15.831650176420709 278.5524032942063 0.7461606568635234
15.836877731374125 280.1581707458273 0.7486912383651063
15.842105286327541 277.89553461730134 0.7447324959828184
15.847332841280958 272.72681673328367 0.7382416055411063
15.852560396234374 269.36485638639743 0.7335920045463491
15.85778795118779 265.49385417478686 0.7277464988390525
15.863015506141206 264.7917943471274 0.7269957866056832
15.868243061094622 265.6392739369878 0.7276155401013882
15.873470616048039 266.34977604158496 0.7279759572312561
15.878698171001455 266.87326563193056 0.7288474266210783
15.883925725954871 271.40311628861315 0.733979571581709
15.889153280908287 273.38936535749787 0.7356426392510356
15.894380835861703 274.0944385976726 0.7375227961671734
15.89960839081512 274.44716460711504 0.7365204529233466
15.904835945768536 274.11899401526284 0.7352563093333923
15.910063500721952 275.8198633422972 0.7359713339393327
15.915291055675368 273.0985663824621 0.7315706236455277
15.920518610628784 271.7536383408874 0.7306767647209994
15.9257461655822 271.7823127577833 0.7303702036784213
15.930973720535617 271.602645312251 0.7289337942622884
15.936201275489033 269.11578750094134 0.7245624526745807
15.94142883044245 267.05232861494994 0.720688132527221
15.946656385395865 264.87968981961757 0.7172895800665172
15.951883940349282 265.33319510663074 0.719045171522455
15.957111495302698 265.49882461034434 0.7184132812203735
15.962339050256114 265.75559731196216 0.7195451834679271
15.96756660520953 268.04859985433734 0.7229273956477619
15.972794160162946 267.4967874337159 0.722121037270854
15.978021715116363 268.6976157240301 0.7229533805328172
15.983249270069779 272.8284606149852 0.727805923649258
15.988476825023195 275.26102217696814 0.7313181221986583
15.993704379976611 274.0936937210822 0.7311653080828026
15.998931934930027 268.9245139197668 0.7245549337448561
16.004159489883442 263.6771562266333 0.7181483586704311
16.009387044836856 263.2303128654582 0.7166366602710912
16.01461459979027 261.58101954335507 0.7137260133233971
16.019842154743685 262.0375198279574 0.7148528761239056
16.0250697096971 263.07595196062715 0.7171468047588185
16.030297264650514 265.3887707995249 0.7219018055262438
16.03552481960393 268.5316131845836 0.7253945842112517
16.040752374557343 271.825396306246 0.727946074282666
16.045979929510757 274.6029276267944 0.7306724785351403
16.05120748446417 276.1360009477575 0.7319399133581272
16.056435039417586 278.4067943365941 0.7352556437677504
16.061662594371 277.80342274990215 0.7337930655327373
16.066890149324415 280.4161720613683 0.7365033591330997
16.07211770427783 283.0027398661353 0.7397539919948463
16.077345259231244 287.74839348435717 0.7449384659517746
16.08257281418466 292.09181074193117 0.7494429381530706
16.087800369138073 296.7334793115023 0.7549588621202873
16.093027924091487 300.88075365913346 0.76026103719271
16.0982554790449 303.4340540224239 0.763780370931867
16.103483033998316 308.38575150482956 0.7705876198679187
16.10871058895173 313.5179701203468 0.7761222036084707
16.113938143905145 315.7144150081077 0.7782230736698931
16.11916569885856 314.51429041628603 0.777508002091934
16.124393253811974 308.34123754535494 0.7704045101070005
16.129620808765388 305.80454461701834 0.767998127279275
16.134848363718802 304.80374034890986 0.7664053663682966
16.140075918672217 309.3109282000791 0.7712620794953209
16.14530347362563 312.1959083799669 0.7741294512269884
16.150531028579046 312.61121915292574 0.774032483469483
16.15575858353246 311.3616016759389 0.7726257567760176
16.160986138485875 309.38459771448635 0.7701774064409508
16.16621369343929 307.14018204024376 0.7668524924896457
16.171441248392703 303.2242867423984 0.7615257482057282
16.176668803346118 301.2238775370216 0.7587064808893932
16.181896358299532 298.37330746747267 0.7557552722547668
16.187123913252947 297.68150113630094 0.7552932924789357
16.19235146820636 294.05931729938897 0.751102425581444
16.197579023159776 288.1749630535437 0.7445232292640875
16.20280657811319 282.9590918525464 0.7381783267686626
16.208034133066604 277.95616359829774 0.7318416964997365
16.21326168802002 274.2609949580182 0.7280518868857411
16.218489242973433 273.5070452274362 0.7279248558950346
16.223716797926848 270.9238468181713 0.7248344089201251
16.228944352880262 268.7964478688816 0.7221118228006241
16.234171907833677 264.2400079082394 0.7145641353173637
16.23939946278709 260.6315577935824 0.709814517080926
16.244627017740505 258.72733588087704 0.7075507913339414
16.24985457269392 257.1014485379829 0.7045870995332356
16.255082127647334 255.81607242176275 0.7030076053972533
16.26030968260075 252.16000980655622 0.6968939348501743
16.265537237554163 252.59855244639505 0.6991186741377977
16.270764792507578 252.80791240320428 0.7001996741521979
16.275992347460992 251.93864611578874 0.6995062745059993
16.281219902414406 248.78027478554125 0.6944118309265851
16.28644745736782 248.14312600017868 0.6928594491808783
16.291675012321235 249.05760190002422 0.6937332583989512
16.29690256727465 251.81220210058544 0.6958537883071361
16.302130122228064 251.70693934739072 0.6962416379780781
16.30735767718148 252.24803355127887 0.6976146755824516
16.312585232134893 251.09224403037703 0.697388102338798
16.317812787088307 250.30559764802962 0.696042952011646
16.323040342041722 252.47504766488748 0.6988763794514559
16.328267896995136 253.39231742707585 0.6986656553537022
16.33349545194855 254.05844668865774 0.6977087616421469
16.338723006901965 251.0981309339164 0.6936547776829813
16.34395056185538 253.19474267578056 0.6956763201658186
16.349178116808794 254.8583204262313 0.699469461785804
16.35440567176221 257.3770024386945 0.702611169642161
16.359633226715623 260.6416155074371 0.7069140588996218
16.364860781669037 264.8266165618914 0.7125347725339664
16.37008833662245 269.18168117442383 0.7164420155794784
16.375315891575866 271.12082068995323 0.7183728045527753
16.38054344652928 271.61080190479873 0.7181420862309972
16.385771001482695 273.90776840073556 0.7216861799936418
16.39099855643611 276.19916981851367 0.7249932055688018
16.396226111389524 275.68708821301556 0.7235663827299831
16.401453666342938 274.14541387770157 0.7208506561481984
16.406681221296353 272.8855603471435 0.7183441831271679
16.411908776249767 270.6776808836136 0.7145701839286096
16.41713633120318 271.000546515462 0.7142131797133682
16.422363886156596 268.93070510835 0.7115645499281276
16.42759144111001 268.9718918190154 0.7114620241007098
16.432818996063425 267.31769794847594 0.7104717177123631
16.43804655101684 267.97805351891554 0.712372237496639
16.443274105970254 266.0612819449307 0.7110488139596671
16.448501660923668 261.7237147129323 0.7057419730171408
16.453729215877082 259.85958671597393 0.702521802032506
16.458956770830497 259.03117531276905 0.7014788449724396
16.46418432578391 255.83108323210595 0.696101635261459
16.469411880737326 256.01533430266534 0.6943607205221882
16.47463943569074 254.6508831652652 0.692234998119433
16.479866990644155 253.42949085353789 0.6909123782891048
16.48509454559757 254.28326923143257 0.6922453124547916
16.490322100550983 256.74041270543745 0.6960630383002442
16.495549655504398 260.0778681925391 0.7012923403816138
16.500777210457812 261.4216599644594 0.7040396917685945
16.506004765411227 261.73603969891764 0.704895852060331
16.51123232036464 260.7214111939309 0.7021404511548859
16.516459875318056 259.3578774278339 0.7000828425113709
16.52168743027147 257.7216104327611 0.6979488643856049
16.526914985224884 255.02102090693228 0.6944721770189102
16.5321425401783 255.930785840415 0.6953392737752289
16.537370095131713 256.50234416962707 0.6964033799820095
16.542597650085128 257.1457613291966 0.6976337711651587
16.547825205038542 257.1341308181301 0.6971522270014631
16.553052759991957 261.1670151967738 0.701334158190189
16.55828031494537 258.50271157893786 0.6985953527635718
16.563507869898785 254.99286884461426 0.6942443242717741
16.5687354248522 253.91713389529937 0.6928258618427074
16.573962979805614 253.70107090809245 0.6908459440112686
16.57919053475903 254.24361997516584 0.6889878740186236
16.584418089712443 251.84619255662267 0.6863784449584994
16.589645644665858 248.0161614347714 0.6825002782663528
16.594873199619272 246.44500832537113 0.6820406956028319
16.600100754572686 247.24286894401496 0.6837072261796697
16.6053283095261 247.63493236686503 0.6817286072285597
16.610555864479515 248.86208376303682 0.681952527777595
16.61578341943293 248.99150848442184 0.6821993369233139
16.621010974386344 246.86698795137193 0.6809610824981226
16.62623852933976 246.80136646113607 0.682222149560291
16.631466084293173 246.84639362006405 0.6825538071417385
16.636693639246587 249.08691145178008 0.6852862430049003
16.641921194200002 252.46621971436443 0.6893458021691642
16.647148749153416 252.97856699754212 0.6884626484658011
16.65237630410683 251.06443999103598 0.6856845651980803
16.657603859060245 251.53431786824927 0.6862845498649521
16.66283141401366 247.64701623536976 0.6819550156339995
16.668058968967074 244.7188204826092 0.6777106170936936
16.67328652392049 240.5718863101337 0.6731370416657494
16.678514078873903 238.40605631268343 0.6695702285891603
16.683741633827317 241.25324350077815 0.6738252401293402
16.68896918878073 240.06578841383933 0.6729811972076541
16.694196743734146 236.252084920604 0.6670855283140366
16.69942429868756 231.9275597302099 0.6611270355508282
16.704651853640975 233.7709091867362 0.6628079378949765
16.70987940859439 236.36171163961743 0.6644821810533669
16.715106963547804 237.6678355831099 0.6671665626682969
16.720334518501218 235.67981406318935 0.6641787706456134
16.725562073454633 233.79838909594525 0.6634233180697272
16.730789628408047 234.94057296395545 0.6652319575238597
16.73601718336146 235.55523883000734 0.6663456855407155
16.741244738314876 236.68225610566506 0.6667914172098962
16.74647229326829 233.94269267242237 0.6618621973387088
16.751699848221705 230.88219394085522 0.6565875250633625
16.75692740317512 226.9887806008033 0.6500800796250166
16.762154958128534 226.4756450366149 0.6502302398495193
16.767382513081948 228.19008494392835 0.6551222716051889
16.772610068035362 229.63522345311722 0.6578605389152332
16.777837622988777 230.34417656902227 0.6598744505889473
16.78306517794219 228.14199747314598 0.655486644041483
16.788292732895606 227.36754873028144 0.6534965686866728
16.79352028784902 228.48650376788922 0.6558911961054167
16.798747842802435 229.6215113272148 0.6565852838361234
16.80397539775585 231.41128551696931 0.6596274369072751
16.809202952709263 232.00143628106684 0.6596358996169089
16.814430507662678 230.33590526226934 0.6590795479484464
16.819658062616092 228.96161075506524 0.6591888027930654
16.824885617569507 227.72462946156043 0.6571658813453473
16.83011317252292 228.1432609194467 0.6560630450412933
16.835340727476336 230.26301145041407 0.6572466081076044
16.84056828242975 229.21158418977498 0.65486471920635
16.845795837383164 227.98229266786666 0.6538897358620064
16.85102339233658 225.25416025355915 0.6497083035728741
16.856250947289993 224.30654274601974 0.6470879966490704
16.861478502243408 223.45071773292491 0.6450135909388371
16.866706057196822 223.43835380220037 0.6455322041845286
16.871933612150237 224.2512624668677 0.6479497098870658
16.87716116710365 223.88186090298754 0.6487119017816957
16.882388722057065 224.1599630077576 0.6503237607622181
16.88761627701048 221.25864054474644 0.6461174751990882
16.892843831963894 222.004266551569 0.6471127106380079
16.89807138691731 223.1770886575432 0.6491298543655445
16.903298941870723 225.72168936213995 0.6541979296747679
16.908526496824138 226.13472225023827 0.6540802836283361
16.913754051777552 226.7965098030458 0.6539651075621224
16.918981606730966 227.89685818371942 0.6553068178849338
16.92420916168438 225.97133786524063 0.6520051701401431
16.929436716637795 225.39169281640173 0.6528570166615262
16.93466427159121 224.15699895174603 0.6510210023359735
16.939891826544624 226.00600275023345 0.6528437860488547
16.94511938149804 228.01563166311982 0.6549069573521623
16.950346936451453 224.59720543963937 0.6494424886852631
16.955574491404867 224.01198690968712 0.648586612425626
16.960802046358282 223.9120467647145 0.6492307603282681
16.966029601311696 222.78542013259545 0.6479813854701005
16.97125715626511 221.43594713349395 0.6458245309946932
16.976484711218525 220.73561013532682 0.6443732498475315
16.98171226617194 222.00732502072245 0.6451686617635604
16.986939821125354 223.60561174108636 0.6473275773874064
16.99216737607877 225.94377511067853 0.6504346486373316
16.997394931032183 225.5655999067175 0.6491894250585298
17.002622485985597 224.17054488815796 0.6478097976185343
17.00785004093901 225.29044226839926 0.6483963816140933
17.013077595892426 227.80634706687772 0.6518256912577365
17.01830515084584 227.96443206184435 0.6507958196314412
17.023532705799255 226.36918464650472 0.6470587425798451
17.02876026075267 222.82319393261628 0.6421736309905054
17.033987815706084 223.5261096028723 0.6442422537928539
17.039215370659498 225.94006136483847 0.650306196670596
17.044442925612913 228.53104981659914 0.6540093115354191
17.049670480566327 229.5493444738188 0.655191259274149
17.05489803551974 228.88560272511177 0.6532043940851477
17.060125590473156 231.05354410300026 0.6552051484680594
17.06535314542657 230.76739513258238 0.6561694556056339
17.070580700379985 231.40042652916893 0.6573529009663537
17.0758082553334 229.22663708124787 0.6552805171310546
17.081035810286814 228.08145241714757 0.6530100111783106
17.086263365240228 229.69633079102434 0.6554689564872297
17.091490920193642 229.97093964911167 0.6545513835657497
17.096718475147057 228.9091992805715 0.6525423673302945
17.10194603010047 226.37737265263866 0.6488912167689498
17.107173585053886 224.79859673436587 0.6452643174227133
17.1124011400073 227.6541510666171 0.6493546159133184
17.117628694960715 230.28301825700996 0.6519001179051155
17.12285624991413 230.98928298671447 0.6529342991897849
17.128083804867543 231.7912023209278 0.6535492832398865
17.133311359820958 233.8933411075982 0.6567254169108275
17.138538914774372 233.87742077327997 0.6582137495829068
17.143766469727787 235.43432384735522 0.6601640593218672
17.1489940246812 236.95999354977158 0.6619502168444003
17.154221579634616 236.5929283719104 0.6608954274586897
17.15944913458803 238.56076247640215 0.6626658104991311
17.164676689541444 239.4958360737689 0.6652642876226873
17.16990424449486 241.87945891882165 0.6685767292633045
17.175131799448273 245.24128250271886 0.672026169381747
17.180359354401688 243.1009760166755 0.6681834065210561
17.185586909355102 244.5681313657145 0.6694474783512466
17.190814464308517 245.19539733353866 0.6694247012546899
17.19604201926193 246.3040126728162 0.6710574095988883
17.201269574215345 248.7822526612186 0.6743016252023627
17.20649712916876 249.71915141334918 0.6757128352886352
17.211724684122174 249.87999880763462 0.6774289546097345
17.21695223907559 249.4881514566389 0.6765458966410245
17.222179794029003 249.76162857447488 0.6763075117211262
17.227407348982418 249.7019324389298 0.6754248744413113
17.232634903935832 251.24316841509355 0.6781279950338144
17.237862458889246 250.70040006068837 0.6772488697139332
17.24309001384266 250.52878761516365 0.6782095240548739
17.248317568796075 248.47623793530641 0.6757524271280023
17.25354512374949 245.6277432762086 0.6727296312309691
17.258772678702904 244.14682248985275 0.6710128789378317
17.26400023365632 242.46387288935387 0.6683917850644114
17.269227788609733 243.1729977687205 0.6694932727564876
17.274455343563147 240.86633266772444 0.6663264402071313
17.279682898516562 238.597740377704 0.6627921767142684
17.284910453469976 235.8384099443594 0.6580260277990679
17.29013800842339 235.94198986802584 0.6596358515593779
17.295365563376805 238.45745993108 0.6631785043278323
17.30059311833022 239.91566241177836 0.6652451593472624
17.305820673283634 241.52778598023207 0.6671933730971357
17.31104822823705 242.51900638129752 0.6684559513669586
17.316275783190463 245.89885193480055 0.6737480103201497
17.321503338143877 244.6585167781371 0.6709961156269231
17.32673089309729 243.26776844793292 0.6679613613296647
17.331958448050706 242.110395978932 0.666478804631396
17.33718600300412 243.16791193814169 0.6693158180764672
17.342413557957535 245.12784977161664 0.6719912006864616
17.34764111291095 246.15081048335693 0.6719747084505879
17.352868667864364 247.17127518730766 0.6717779906826202
17.358096222817778 245.81206889384828 0.6701806832895213
17.363323777771193 245.1603466209216 0.6706353882936587
17.368551332724607 245.0239800926723 0.6709456161016782
17.37377888767802 244.16316319789524 0.67010694665194
17.379006442631436 244.77923443861144 0.6709377594193128
17.38423399758485 243.98225146388754 0.6705518034850606
17.389461552538265 239.99183801362202 0.6663651352878175
17.39468910749168 238.81274279705028 0.664520952691383
17.399916662445094 239.46468250778295 0.6638949876727142
17.405144217398508 240.8141845475812 0.6638213845417473
17.410371772351922 238.9267060219719 0.6607675838484808
17.415599327305337 238.15554305254247 0.6600650204033711
17.42082688225875 235.7554898099671 0.6579135435627967
17.426054437212166 235.80911275997028 0.6583900351733174
17.43128199216558 238.66820183315622 0.6614063261571436
17.436509547118995 240.125963127733 0.6616208505234529
17.44173710207241 240.3445677077054 0.6599934801048988
17.446964657025823 241.2367251797322 0.6616424124383077
17.452192211979238 242.88119301969058 0.665306654144923
17.457419766932652 244.19692729780118 0.6688665827925194
17.462647321886067 244.76358630094703 0.6700952310243972
17.46787487683948 242.26140535606842 0.6667947779601819
17.473102431792896 240.05486883260187 0.6640325795979309
17.47832998674631 238.24640578267608 0.661315955668435
17.483557541699724 237.71513255163106 0.66068225224043
17.48878509665314 239.67035528507665 0.6628242105622129
17.494012651606553 242.03139657681328 0.6656050107575613
17.499240206559968 243.4692343339287 0.667347698090041
17.504467761513382 245.37413865140468 0.6695621941339768
17.509695316466797 247.937993169044 0.6740547368417803
17.51492287142021 246.14413360505458 0.6713987768524008
17.520150426373625 244.43915156014393 0.6692946781309151
17.52537798132704 243.289740144441 0.6672661089793497
17.530605536280454 243.49773702624694 0.667793706990207
17.53583309123387 246.817352444043 0.6725675406442282
17.541060646187283 245.73143749866168 0.6697472052132645
17.546288201140698 245.4730163768305 0.6695802222683346
17.551515756094112 243.89808835431694 0.6679227316615419
17.556743311047526 245.79904518347234 0.6700802587087965
17.56197086600094 251.4456616814572 0.6797099549210585
17.567198420954355 254.37286046958857 0.6831602788765305
17.57242597590777 255.14794095485837 0.6840460232580389
17.577653530861184 253.96398934543896 0.681448108511199
17.5828810858146 253.27948383674905 0.6801437133537982
17.588108640768013 251.1006508421107 0.6773585477701372
17.593336195721427 253.33984927033853 0.6810522011993336
17.598563750674842 255.65750565179445 0.6842317539168723
17.603791305628256 255.4126061507634 0.6836385743185747
17.60901886058167 257.35321199650497 0.6846927496716891
17.614246415535085 259.2341331416543 0.6869066050117827
17.6194739704885 262.0459287742363 0.6905062582927937
17.624701525441914 260.9738249643778 0.6879932014767138
17.62992908039533 260.58516757974263 0.688011920586759
17.635156635348743 262.91991960932603 0.6901506948951893
17.640384190302157 266.10086960073033 0.6941992184211393
17.64561174525557 266.2759055728609 0.6941666847555715
17.650839300208986 264.8754221771979 0.6919662528713434
17.6560668551624 263.533355935881 0.6903509337357506
17.661294410115815 264.49821924497377 0.6911803453553199
17.66652196506923 269.5294623068843 0.6981193814957973
17.671749520022644 275.261864088783 0.7047715232890761
17.676977074976058 278.8758571289677 0.7083992620179861
17.682204629929473 282.0051291837968 0.7116860337697867
17.687432184882887 284.83007852840433 0.7151173236674923
17.6926597398363 287.4308223740423 0.7183223745880946
17.697887294789716 288.03198601686205 0.7191770019857338
17.70311484974313 287.73412727594945 0.7183581057641201
17.708342404696545 288.16356360405666 0.7189666385778941
17.71356995964996 290.4378043923538 0.7218336706677448
17.718797514603374 291.8908776211002 0.7239154339154142
17.724025069556788 292.31941091197206 0.7251867182331325
17.729252624510202 295.4429758830217 0.7293228845308433
17.734480179463617 297.3031467064544 0.7311606622157341
17.73970773441703 299.82105405344487 0.7336959822489775
17.744935289370446 299.71637776780057 0.7334506541609992
17.75016284432386 301.0251234259004 0.7349259899775535
17.755390399277275 301.2644728870314 0.7348609776433954
17.76061795423069 302.7978864900182 0.735670656565509
17.765845509184103 301.79467855611915 0.7338379857166519
17.771073064137518 301.4227184857383 0.7331002766773593
17.776300619090932 298.35263283727454 0.7300464755053174
17.781528174044347 293.3233169913393 0.7241783869606895
17.78675572899776 290.7989744550407 0.7223149943063735
17.791983283951176 287.2156090602596 0.7183416671394156
17.79721083890459 281.136469398785 0.711163930510015
17.802438393858004 274.2079605644187 0.7029736193918332
17.80766594881142 270.07292515084674 0.697722052492338
17.812893503764833 266.9021525633779 0.6947306654203044
17.818121058718248 267.3401774793014 0.6954165819977969
17.823348613671662 265.5558356917773 0.6933790542349006
17.828576168625077 265.439944091089 0.6938492460480751
17.83380372357849 261.0536021553747 0.6882453505134764
17.839031278531905 256.77906822138345 0.6824295805161384
17.84425883348532 252.69540376589046 0.6768094505895028
17.849486388438734 253.2547360017226 0.6762219130216992
17.85471394339215 254.97496157042485 0.6788753279093421
17.859941498345563 256.3998461607992 0.6802134633194536
17.865169053298978 256.01587413837177 0.6804608768086828
17.870396608252392 257.14114556237064 0.6822285383822009
17.875624163205806 259.34641282527775 0.6846981940343356
17.88085171815922 259.89521272599717 0.6856632819031362
17.886079273112635 258.4854879085639 0.683573012290281
17.89130682806605 262.66167055448716 0.6882009814300455
17.896534383019464 266.52720715772506 0.6933558940407805
17.90176193797288 274.3903550599189 0.7026481755164183
17.906989492926293 281.6880961744291 0.7119674190557678
17.912217047879707 289.1624875996334 0.7207989740305341
17.917444602833122 293.7276808547196 0.7248544453179797
17.922672157786536 298.90196736036745 0.7307547078108337
17.92789971273995 303.06812837878124 0.7354145177093698
17.933127267693365 310.2955576254065 0.7434434806432768
17.93835482264678 314.86700148770615 0.7502263913959912
17.943582377600194 315.590998719204 0.7522950908048553
17.94880993255361 316.0723431522194 0.7529276972755385
17.954037487507023 312.80975039273676 0.7493834146680658
17.959265042460437 308.6140901287564 0.7437692118802846
17.96449259741385 303.63045138032817 0.7392346843854454
17.969720152367266 299.9932959227925 0.7356907329868503
17.97494770732068 291.3970467142338 0.7238056887166154
17.980175262274095 285.91115117699206 0.7165072263924132
17.98540281722751 277.83279815268594 0.7067708607799871
17.990630372180924 269.9087710750266 0.6978091323737048
17.995857927134338 265.0337093195126 0.6931274350568551
18.001085482087753 263.73830035456564 0.6914927420096716
18.006313037041167 262.9732863496474 0.6909166881176021
18.01154059199458 259.5661676202904 0.6856342133344545
18.016768146947996 255.6678947271794 0.6807786617396423
18.02199570190141 252.91028131635804 0.6770815787704116
18.027223256854825 251.14827771957172 0.6758796928817936
18.03245081180824 249.75203970457156 0.6754967679035289
18.037678366761654 249.59426648753586 0.6757857489755611
18.042905921715068 250.31684015620635 0.6744573282966152
18.048133476668482 249.58862401050646 0.67318013843648
18.053361031621897 248.04571520660508 0.6695329569903489
18.05858858657531 246.05931655098198 0.6673263339642462
18.063816141528726 244.5927064799765 0.6670676292349936
18.06904369648214 243.00315438584093 0.6659980889448179
18.074271251435555 245.42537566288934 0.6692300145474023
18.07949880638897 247.99837266059745 0.6722155106850926
18.084726361342383 249.92478096916724 0.6737866569988411
18.089953916295798 250.08356719794088 0.6739177253827596
18.095181471249212 248.3771001399192 0.6713826538685645
18.100409026202627 248.1135188780988 0.6712348578337247
18.10563658115604 250.15027789095055 0.6729102650676121
18.110864136109456 253.09278377145878 0.6758065217547742
18.11609169106287 260.09365616880524 0.6850938376709452
18.121319246016284 265.50593857907865 0.6932332092592267
18.1265468009697 270.3160885783289 0.7004995116757596
18.131774355923113 271.9053748749811 0.7021930796286318
18.137001910876528 273.4883595233804 0.7030476054485086
18.142229465829942 274.8368713610869 0.7034409535882369
18.147457020783357 275.1663416278218 0.7025956351532644
18.15268457573677 274.7995417047513 0.7017616393726679
18.157912130690185 276.3648305177245 0.7035895187363193
18.1631396856436 279.50641486125966 0.7074059392870785
18.168367240597014 283.9639232341729 0.7122046966957114
18.17359479555043 288.416878610602 0.717649841603729
18.178822350503843 291.95537196091533 0.7217171338872027
18.184049905457258 297.93030101269625 0.729604861886304
18.189277460410672 303.07320471506864 0.7359463914462038
18.194505015364086 310.3720760472087 0.7441456275898546
18.1997325703175 314.2567646245702 0.7491774287450234
18.204960125270915 319.2004026631768 0.7547397586721656
18.21018768022433 319.700403951129 0.7552054405332826
18.215415235177744 322.1394969244338 0.7575352181630831
18.22064279013116 326.3907998174103 0.7623337292076211
18.225870345084573 332.9157008281046 0.7702530125738408
18.231097900037987 334.9923116958441 0.7718558811412395
18.236325454991402 342.0833836251911 0.7795216172270828
18.241553009944816 346.61318107554325 0.7839695058688646
18.24678056489823 353.2674723520152 0.7907453078823125
18.252008119851645 358.9357208923734 0.7972990699877722
18.25723567480506 361.66114457102816 0.8000308140953983
18.262463229758474 361.9989431242547 0.8005779622104968
18.26769078471189 359.45625360139843 0.7981379592981076
18.272918339665303 351.7239420648057 0.7897810818321418
18.278145894618717 343.29305953317555 0.7804288493994208
18.28337344957213 332.5022790071233 0.768789096896703
18.288601004525546 325.1525760823076 0.7607168655812008
18.29382855947896 316.9655902165366 0.7503741619161048
18.299056114432375 310.3663688076563 0.742204793181509
18.30428366938579 303.18712888452836 0.7336109101522739
18.309511224339204 296.47710076812024 0.7260114467903285
18.314738779292618 290.42901793771824 0.7192194652344841
18.319966334246033 286.00660255095227 0.7159006168543725
18.325193889199447 281.61579745109566 0.7104857898243061
18.33042144415286 276.14612444437677 0.7046903955663454
18.335648999106276 275.5272774069646 0.7029928972034404
18.34087655405969 271.243890772352 0.6976695700337588
18.346104109013105 269.0002647933908 0.6955562799576124
18.35133166396652 266.84601745812824 0.692924737528481
18.356559218919934 266.7833651151609 0.6930959800692994
18.361786773873348 268.6805178278191 0.6951894609195294
18.367014328826762 270.01911933568704 0.6967063915732795
18.372241883780177 268.6678638569936 0.6944347357668081
18.37746943873359 266.7370923584193 0.6917917869901231
18.382696993687006 263.00124310551195 0.6876604368119719
18.38792454864042 264.64942396900125 0.692172410506133
18.393152103593835 268.4252078816987 0.7088850811651247
18.39837965854725 270.7762212369742 0.7178407063403416
18.403607213500663 271.87750564659655 0.7244936262830678
18.408834768454078 271.8666780564429 0.7287840499165376
18.414062323407492 274.35248741887347 0.7365622135635431
18.419289878360907 278.1319086851247 0.7447328042842427
18.42451743331432 281.4694021671408 0.7507527238384744
18.429744988267736 286.1235635107149 0.7595610369395888
18.43497254322115 281.83318224031603 0.7559315412760684
18.440200098174564 278.36688950544175 0.7537193625512886
18.44542765312798 276.5577316478028 0.7549676261064636
18.450655208081393 275.46388700620054 0.7568883832538388
18.455882763034808 276.9699235169277 0.7630660741245692
18.461110317988222 277.541691651195 0.7672307342817645
18.466337872941637 278.9093681542661 0.7711197428790242
18.47156542789505 280.64809375059974 0.7759293895883004
18.476792982848465 278.0351482124792 0.7744857600189604
18.48202053780188 276.8671202971963 0.7753435708817802
18.487248092755294 277.5255428402338 0.7798066953212942
18.49247564770871 279.2631386698967 0.7834608348974392
18.497703202662123 278.45694461706097 0.7844003979931595
18.502930757615538 276.23003612063457 0.7817172453091239
18.508158312568952 274.8493489592811 0.7816461256982122
18.513385867522366 273.8737328263484 0.781928383405496
18.51861342247578 276.0234483852542 0.7870839573006085
18.523840977429195 273.95666083742594 0.7870953214262512
18.52906853238261 275.53590875179185 0.7914787622620812
18.534296087336024 276.2508654338984 0.7954220857492166
18.53952364228944 275.8483409186544 0.7957376266222028
18.544751197242853 273.44623659547705 0.7935078938057658
18.549978752196267 275.37821219019895 0.7980848858602608
18.555206307149682 271.71847575466705 0.7942506082332802
18.560433862103096 271.07168178278505 0.7960213976316739
18.56566141705651 268.6307555432325 0.7946030117933215
18.570888972009925 267.4685840889857 0.7939769464167008
18.57611652696334 270.62619402450406 0.8007818083286985
18.581344081916754 273.2176802110904 0.8071555052773588
18.58657163687017 276.13780960080123 0.8130270867020648
18.591799191823583 277.4055468698704 0.8177105894343212
18.597026746776997 278.33298729279187 0.8201949696280867
18.60225430173041 279.3966035741123 0.8230920926327027
18.607481856683826 279.379559961838 0.8252877810967756
18.61270941163724 279.3904686495069 0.8254656767316048
18.617936966590655 280.78168733848264 0.8283209829512509
18.62316452154407 281.3849752193541 0.8295455295127232
18.628392076497484 285.0214586131085 0.8186876063933841
18.633619631450898 290.5331770462623 0.8188705601715616
18.638847186404313 294.77009955900485 0.8181772930683809
18.644074741357727 298.279881633819 0.8177803956607068
18.64930229631114 296.1344078582322 0.8112419443095051
18.654529851264556 297.4101753775623 0.8085480825727689
18.65975740621797 304.0719040150541 0.8146871031492511
18.664984961171385 311.76873958630557 0.8211955905724206
18.6702125161248 317.8321924930593 0.8269743292528051
18.675440071078214 321.36846377716597 0.8292427258827515
18.680667626031628 323.85063234905255 0.8295110219090525
18.685895180985042 327.78460600811235 0.8316427245641977
18.691122735938457 332.00272150787697 0.8341704330527535
18.69635029089187 338.04770420012596 0.8389312420513628
18.701577845845286 342.9367874328106 0.8426693269843221
18.7068054007987 348.7872404777606 0.8483044441498176
18.712032955752115 351.6909499886629 0.8503047389697552
18.71726051070553 355.1969387683393 0.8534559277377612
18.722488065658943 356.7618823648289 0.8527227647416175
18.727715620612358 359.21610105149125 0.8546118398762622
18.732943175565772 359.01253993431675 0.8530285291404279
18.738170730519187 358.2548164856726 0.8509499468987505
18.7433982854726 358.85360881887306 0.8506193199155535
18.748625840426016 356.7461930814864 0.8469176780796159
18.75385339537943 353.3595776799326 0.8424326588513398
18.759080950332844 349.8438078934914 0.8372895004073341
18.76430850528626 346.50518446199504 0.832083938438193
18.769536060239673 344.954193516879 0.8291205219997642
18.774763615193088 340.59315055566344 0.8223742773183775
18.779991170146502 334.8625976915391 0.8138916661293676
18.785218725099917 331.2625540018036 0.8085068974429921
18.79044628005333 331.1128307735461 0.8073994878820244
18.795673835006745 331.07122998759894 0.8063344646585878
18.80090138996016 327.1482830723632 0.8013536718422096
18.806128944913574 322.104200733633 0.7940178828267013
18.81135649986699 316.4579214095847 0.7861298727429898
18.816584054820403 311.4870499849298 0.7796183045022534
18.821811609773818 309.2480355743823 0.7757976021396797
18.827039164727232 308.3857642220367 0.7756066345948017
18.832266719680646 304.8943379125123 0.7709445791677937
18.83749427463406 300.8451482836833 0.765780755260782
18.842721829587475 297.3234929405311 0.7606276640234986
18.84794938454089 294.130141631697 0.7563291599633081
18.853176939494304 292.9131004246206 0.7546899791908581
18.85840449444772 293.81895526266135 0.7556424324815583
18.863632049401133 293.08648431998375 0.7546934954815055
18.868859604354547 292.31871648624156 0.7546029228692135
18.87408715930796 291.9013616861033 0.7543931540941704
18.879314714261376 286.1993418595019 0.7457640229590938
18.88454226921479 282.1350510260053 0.7403992815355745
18.889769824168205 279.01461504758896 0.7341288964751316
18.89499737912162 276.94743971045864 0.731604813334517
18.900224934075034 277.1916462534391 0.7311502321497482
18.90545248902845 275.34772207605187 0.7287901492474476
18.910680043981863 274.71139345879334 0.7285867339036829
18.915907598935277 273.69536719632526 0.7278438525081686
18.92113515388869 276.6273343237404 0.7335004467764915
18.926362708842106 276.74259002749176 0.7331386222893992
18.93159026379552 275.6699667627517 0.7310767707199898
18.936817818748935 270.28823743461993 0.7237492886659372
18.94204537370235 269.7030472852968 0.7228867420332786
18.947272928655764 273.11064571518415 0.7280804518895345
18.952500483609178 275.3454952733492 0.7303898305633659
18.957728038562593 275.6952658764381 0.7300492432038526
18.962955593516007 272.2747633426622 0.7255228410065699
18.96818314846942 271.3242262510936 0.7232561109348713
18.973410703422836 271.2220422182858 0.7213203339500633
18.97863825837625 270.5111832922454 0.7180557695189671
18.983865813329665 270.7688287963325 0.7182650944520838
18.98909336828308 272.1794794305434 0.7210210646667955
18.994320923236494 273.09496525871685 0.7223866321680783
18.999548478189908 274.2121311846966 0.7236490162806347
19.004776033143322 272.976390599032 0.7220913343560993
19.010003588096737 275.36025334447714 0.7248587526949979
19.01523114305015 276.46567873716333 0.7266837499489501
19.020458698003566 275.74649143021253 0.724616732503032
19.02568625295698 274.6381455210224 0.7221011887621348
19.030913807910395 273.8428964851825 0.7200535979512852
19.03614136286381 277.38547258747485 0.7249496352030008
19.041368917817223 278.9522064911456 0.727214523298808
19.046596472770638 279.82093306189574 0.7279691064472866
19.051824027724052 279.12202170403685 0.726642935768327
19.057051582677467 281.12227689891046 0.7279478207182477
19.06227913763088 280.44802657084557 0.7263049434494917
19.067506692584296 280.42217020307794 0.7270874142548943
19.07273424753771 282.281660452516 0.7289587467024786
19.077961802491124 283.094292486091 0.7297834559316643
19.08318935744454 283.7514551250581 0.7295972931925538
19.088416912397953 282.5592666167573 0.7292376604488271
19.093644467351368 280.96184291920684 0.7278352196963781
19.098872022304782 280.3309821039761 0.7272744179625328
19.104099577258197 280.71424907263616 0.7286841414480292
19.10932713221161 279.44197358180134 0.725939233131381
19.114554687165025 278.0707557668579 0.7242893014536019
19.11978224211844 275.38407991287505 0.7199618624899626
19.125009797071854 276.04837387062895 0.7200841938227411
19.13023735202527 273.65592982397993 0.7160698218860464
19.135464906978683 274.2307049070895 0.7165951428264105
19.140692461932098 272.22592063651723 0.7138640453425246
19.145920016885512 271.16715884160914 0.7137093985785696
19.151147571838926 270.2711641623923 0.7122470737183598
19.15637512679234 270.8024971383887 0.7132921272780189
19.161602681745755 269.76512565702393 0.7116265194968062
19.16683023669917 266.12581517478753 0.7061134777532715
19.172057791652584 262.9943435596179 0.7022754440374455
19.177285346606 262.2632872256192 0.7011671099092088
19.182512901559413 264.5704297365846 0.7042593810152188
19.187740456512827 265.81607536796855 0.7065454103704858
19.19296801146624 264.3530025476976 0.7047942945682633
19.198195566419656 261.24102561546044 0.7010688936346443
19.20342312137307 260.14958994959824 0.6990602105137359
19.208650676326485 257.5253320665485 0.6953698476875624
19.2138782312799 260.20050842001984 0.6990582567209589
19.219105786233314 260.7513080775597 0.699272207855686
19.22433334118673 263.4866840482499 0.7026654994678325
19.229560896140143 263.1167298015193 0.7031789224978239
19.234788451093557 266.2238073705634 0.7077024391745768
19.24001600604697 267.1924976325743 0.7096879744834516
19.245243561000386 267.8896481282725 0.7091456934590797
19.2504711159538 268.18672247569555 0.708983928327674
19.255698670907215 268.610277176798 0.7092523207819748
19.26092622586063 267.9603627978719 0.7069305784529434
19.266153780814044 269.44483877987983 0.7080686786988223
19.271381335767458 268.1182142040936 0.7063394353494674
19.276608890720873 267.7203155076907 0.7057910047989939
19.281836445674287 269.6341675826661 0.7089106793914177
19.2870640006277 271.3069363166645 0.7109951751162817
19.292291555581116 274.619272041635 0.7145836180453156
19.29751911053453 271.8999597638361 0.7103371518360913
19.302746665487945 272.9687807232488 0.7109323008569933
19.30797422044136 275.7488558368385 0.7145498566550871
19.313201775394774 279.137816017354 0.7181998645262551
19.318429330348188 283.11127939274417 0.7227942272432923
19.323656885301602 285.8265898919131 0.7273486828346617
19.328884440255017 288.1150928748606 0.7305451804153529
19.33411199520843 289.3175179212473 0.731972427836775
19.339339550161846 291.2729342548502 0.7351562036996976
19.34456710511526 293.5332230450534 0.7364220131237587
19.349794660068675 295.52659749192964 0.7392027476731003
19.35502221502209 298.44424723956575 0.742188629903622
19.360249769975503 302.1622926477806 0.7459971709820274
19.365477324928918 309.3481001192666 0.7550395695809716
19.370704879882332 314.3772401695765 0.7597006191923018
19.375932434835747 318.05511278050955 0.7635554930506238
19.38115998978916 318.9724968020418 0.7633664585983038
19.386387544742576 322.9119924196289 0.7678132587062823
19.39161509969599 327.404969795486 0.7737656494032563
19.396842654649404 331.416918068124 0.7785858381996839
19.40207020960282 338.94839285257484 0.787808905205305
19.407297764556233 343.2080588969399 0.7929678420856693
19.412525319509648 344.76653820737687 0.7937830283961791
19.417752874463062 343.2156482154934 0.7920213513755612
19.422980429416477 339.61431360011113 0.7878198207716532
19.42820798436989 333.92787660105546 0.7809001079341438
19.433435539323305 332.2113916979124 0.7793919040116725
19.43866309427672 330.5516521051166 0.7767300620617781
19.443890649230134 331.4881686807207 0.7784458516193365
19.44911820418355 330.96558734159913 0.7779855584825053
19.454345759136963 333.01093808620453 0.7796472295977637
19.459573314090377 336.21007475643876 0.7837871199853504
19.464800869043792 336.83647765628075 0.7841241119292498
19.470028423997206 337.73373046345245 0.7849227933474766
19.47525597895062 339.09821348376744 0.7865539246915109
19.480483533904035 338.6769085693358 0.7853818743131342
19.48571108885745 337.2076718012113 0.784433107127126
19.490938643810864 337.8131144307293 0.785058254101101
19.49616619876428 336.9740190607905 0.7831975666352614
19.501393753717693 337.51287718202417 0.7830796117047243
19.506621308671107 336.12333310825 0.7807415858655677
19.51184886362452 334.38933127385826 0.7791268262394305
19.517076418577936 336.85575924435034 0.7824163057863411
19.52230397353135 338.54629322495236 0.7839696003750948
19.527531528484765 344.7901497239096 0.7910231102514167
19.53275908343818 346.76647903098177 0.7931427942631553
19.537986638391594 351.83387892600416 0.7993170554422965
19.54321419334501 351.6695508943296 0.7999667629140875
19.548441748298423 352.23475255856994 0.8009477423292949
19.553669303251837 351.51033531835293 0.7997001682897685
19.55889685820525 351.44160798703615 0.7994261809832353
19.564124413158666 355.66155486543056 0.803382742485169
19.56935196811208 361.73274092710324 0.8098837951439347
19.574579523065495 366.7089869650339 0.8156473339371223
19.57980707801891 368.9383063172418 0.8179302876943598
19.585034632972324 371.0877838347089 0.8202109582145091
19.590262187925738 370.57903823259875 0.8189459863092114
19.595489742879153 371.96910392055844 0.8203630572292082
19.600717297832567 374.0865265384892 0.8229045739092877
19.60594485278598 376.6038938830567 0.8253110453640122
19.611172407739396 377.0227030677878 0.825853085495938
19.61639996269281 377.189276064747 0.826100707262663
19.621627517646225 377.76509701499634 0.8270510594210916
19.62685507259964 374.9710403988576 0.823865450890306
19.632082627553054 372.3007773134081 0.8205823015730426
19.637310182506468 370.41070325751906 0.817991095528776
19.642537737459882 372.70736057837064 0.8207455223717736
19.647765292413297 376.7096595040987 0.8249432940753908
19.65299284736671 380.5475073872517 0.8293601682446192
19.658220402320126 383.7294306514999 0.832224088237941
19.66344795727354 385.55732868909104 0.8338083306111558
19.668675512226955 385.79888136642126 0.8339557337334735
19.67390306718037 386.2191366562641 0.8345042555282899
19.679130622133783 389.6835205066828 0.8385690899651641
19.684358177087198 390.38168478664556 0.8394350181821245
19.689585732040612 393.1054173274996 0.8421124279944329
19.694813286994027 396.49736870916615 0.845506035470592
19.70004084194744 398.56531881328425 0.8476344986364436
19.705268396900856 397.7470256736527 0.8466368836604057
19.71049595185427 396.41533632532804 0.8456686879100928
19.715723506807684 392.35250840160234 0.840893876954247
19.7209510617611 387.63579941657025 0.8364837375121591
19.726178616714513 379.56064403770966 0.8273911521284093
19.731406171667928 376.45254059038217 0.823818928823339
19.736633726621342 372.93942008504115 0.8200613995601737
19.741861281574757 369.19583137884825 0.8153807520253173
19.74708883652817 363.9099525152663 0.8095714064990048
19.752316391481585 359.7171842877804 0.8049771859067897
19.757543946435 355.9116368989555 0.8006859140698704
19.762771501388414 351.9209396088726 0.7963077357948632
19.76799905634183 348.9659943745827 0.7929041946523713
19.773226611295243 344.4841170091696 0.7880377125260926
19.778454166248657 341.682677207931 0.7854516280670427
19.783681721202072 334.52670144729825 0.7766887192436647
19.788909276155486 328.55111562124705 0.7695480398052534
19.7941368311089 324.31466149908334 0.764479356724676
19.799364386062315 322.4076397627211 0.7628475539758239
19.80459194101573 320.8957721205291 0.7615886869339875
19.809819495969144 319.4217093825227 0.7599722907424633
19.81504705092256 315.7403323456742 0.7554072936088342
19.820274605875973 311.92992054369194 0.7517636001658377
19.825502160829387 307.6296575138858 0.7464970491935125
19.8307297157828 306.89262077098033 0.7461889889449376
19.835957270736216 305.9615993633017 0.7450760726690998
19.84118482568963 304.0033349029698 0.742284695715755
19.846412380643045 303.94465962614925 0.7429652531264495
19.85163993559646 301.0624875263297 0.7382862868205397
19.856867490549874 300.707627121596 0.7379650297768325
19.86209504550329 296.4427862413927 0.7322790711022634
19.867322600456703 294.30590035361143 0.728850568703163
19.872550155410117 294.8736617288074 0.7292237738665807
19.87777771036353 296.7193718099948 0.7313739070005754
19.883005265316946 300.2203771295735 0.7364962485745089
19.88823282027036 303.01899792836326 0.7403322601210507
19.893460375223775 300.87655816195 0.7379614329043103
19.89868793017719 301.72743091048005 0.7386221626717295
19.903915485130604 298.62847947482476 0.7336988788648949
19.909143040084018 294.30748257296335 0.7284327697745634
19.914370595037433 295.3536822828761 0.7306325773025995
19.919598149990847 295.70301590317354 0.7312639326774805
19.92482570494426 297.68550457413585 0.7339199068882728
19.930053259897676 298.4299764381188 0.7346210077317019
19.93528081485109 297.83453077999656 0.7344259842361169
19.940508369804505 295.7614463015278 0.7324842880678352
19.94573592475792 291.8797344105416 0.727342047726009
19.950963479711334 289.78812680843794 0.7247758061842974
19.956191034664748 289.65118735409243 0.7242355499751346
19.961418589618162 291.7456695990167 0.7252212384671944
19.966646144571577 290.18892215282796 0.7236028221319514
19.97187369952499 291.49440123578927 0.7257780846737288
19.977101254478406 292.45979188792177 0.7282227011906568
19.98232880943182 295.84429602686146 0.7328500630044478
19.987556364385235 295.9474353955624 0.7324707659548207
19.99278391933865 295.862208969279 0.7320780680284359
19.998011474292063 292.8047115769384 0.7276871804973206
20.003239029245478 290.2542433131647 0.7244300933902291
20.008466584198892 288.0289086764255 0.7212635276237034
20.013694139152307 290.76742357853647 0.7245738892822848
20.01892169410572 293.4891282681228 0.7269555794503989
20.024149249059136 297.38864042391424 0.7306304537365989
20.02937680401255 301.09686790711 0.735252012907817
20.034604358965964 302.29154566078313 0.737601933787046
20.03983191391938 304.83418224536643 0.7404823580706277
20.045059468872793 304.1695305573095 0.7394196347106188
20.050287023826208 304.467910966089 0.7395458240092456
20.055514578779622 303.75961003912266 0.7387578121391927
20.060742133733036 303.84635908913015 0.73962269136185
20.06596968868645 303.11959779507714 0.7384387232625218
20.071197243639865 298.5620175823905 0.7321923793868382
20.07642479859328 297.14895488489316 0.730572329401308
20.081652353546694 296.2809719056189 0.729885725463312
20.08687990850011 295.56764057424937 0.729550230329055
20.092107463453523 294.1768814655867 0.7283457030909884
20.097335018406937 293.19896886001425 0.7263250009061932
20.102562573360352 293.0261725740549 0.7268645427716294
20.107790128313766 293.4679526900392 0.7275741949198843
20.11301768326718 293.0840961529118 0.7266198210518778
20.118245238220595 290.65363209455575 0.7238215795019266
20.12347279317401 286.4599092085652 0.7186215373858142
20.128700348127424 286.9554066032053 0.7204405052422582
20.13392790308084 289.69403482156883 0.7238876981163396
20.139155458034253 292.92411511742847 0.7271135408192405
20.144383012987667 294.6367483016676 0.7282973483595222
20.14961056794108 292.23177846548396 0.7252103101179421
20.154838122894496 291.71072928727784 0.7243616942222293
20.16006567784791 290.07387363158995 0.7224067291501814
20.165293232801325 290.27891093908875 0.7223233173988318
20.17052078775474 290.7511211840463 0.7238743989094093
20.175748342708154 289.47972872569045 0.7225939495048861
20.18097589766157 289.9443142397429 0.72309650920097
20.186203452614983 287.76858530132426 0.7192305240532216
20.191431007568397 288.2122679408397 0.7189986262441673
20.19665856252181 288.713524402704 0.7199056114169647
20.201886117475226 290.83044036666024 0.723543963028985
20.20711367242864 291.9436989302192 0.7258370573844041
20.212341227382055 291.6958779429281 0.7253041615836752
20.21756878233547 289.77905602615743 0.7223496440606159
20.222796337288884 286.29065060344914 0.7177157882404417
20.228023892242298 283.7987603758251 0.7156730293702995
20.233251447195713 280.51387832373933 0.7111642855079211
20.238479002149127 278.13024326762843 0.7077195687317092
20.24370655710254 276.7127901206074 0.7053578218619888
20.248934112055956 280.02693137913394 0.7101414733361556
20.25416166700937 283.99450787250873 0.715592112117907
20.259389221962785 285.93360397635024 0.718081147476596
20.2646167769162 284.45753258187153 0.7169371216863165
20.269844331869614 282.54871764090757 0.714325804389759
20.275071886823028 279.21778805040265 0.7089720339220712
20.280299441776442 276.51610183480466 0.7047853803123918
20.285526996729857 275.23266476354127 0.7034716888495194
20.29075455168327 273.4705154312589 0.7019788055693047
20.295982106636686 273.0560506509832 0.7018365453924261
20.3012096615901 274.8707455792227 0.7032423890618855
20.306437216543515 278.1857857281469 0.7069303452149971
20.31166477149693 279.33435578347274 0.7073453880344328
20.316892326450343 277.20849458197875 0.7042951129912575
20.322119881403758 272.4295160399945 0.6983698481816717
20.327347436357172 272.56668010143613 0.6987591078070017
20.332574991310587 273.7965560068198 0.7008806532335566
20.337802546264 279.3494164003514 0.7089405078024876
20.343030101217416 278.90173824697524 0.7085698688797982
20.34825765617083 276.48913579759915 0.7051674595814592
20.353485211124244 273.424331537925 0.7005597996644042
20.35871276607766 273.7887776625055 0.7007529510814722
20.363940321031073 274.0863856206544 0.7015998849892332
20.369167875984488 273.9431523170319 0.7018411733361289
20.374395430937902 274.7165391589793 0.7020238211871059
20.379622985891316 273.40998263259104 0.7008938938954382
20.38485054084473 271.36101268514295 0.6976849373096081
20.390078095798145 272.9010299510559 0.700095782489216
20.39530565075156 274.6720263360673 0.7018325081677463
20.400533205704974 275.3334897537948 0.703378442304393
20.40576076065839 274.6963572628666 0.7026561115156883
20.410988315611803 274.30499559369565 0.7016161161695101
20.416215870565217 275.60013502099537 0.7039454124606815
20.421443425518632 276.7359695476351 0.7051043889332529
20.426670980472046 278.9850169037201 0.7096710150490741
20.43189853542546 279.2508281448734 0.710593449327322
20.437126090378875 279.4296026810835 0.7106863320152662
20.44235364533229 280.63214458807937 0.7114325852395865
20.447581200285704 279.6899522170886 0.7095148191429771
20.45280875523912 281.3722156124368 0.711880887455384
20.458036310192533 280.2618795549356 0.7107659665729464
20.463263865145947 278.7626798545257 0.707626181597486
20.46849142009936 278.94772789846604 0.7083528366844122
20.473718975052776 279.0044148546824 0.7075691773748887
20.47894653000619 281.64616891122654 0.7106083211353434
20.484174084959605 281.0736138215935 0.7098907851816416
20.48940163991302 279.3454996204526 0.7069338394850518
20.494629194866434 278.85077838555736 0.7065417572569208
20.49985674981985 279.73053805828766 0.7079389530477775
20.505084304773263 282.0162409899556 0.7108925277336713
20.510311859726677 284.6334183251708 0.7148153380719667
20.51553941468009 285.8624706477026 0.715586697643047
20.520766969633506 288.0327537963797 0.7173015200045928
20.52599452458692 286.101750821255 0.714765639545945
20.531222079540335 285.4210760320618 0.7126969921992715
20.53644963449375 283.1258492643461 0.7105779814191835
20.541677189447164 280.3459905140258 0.7077154380505392
20.546904744400578 280.2234628853721 0.708532909086868
20.552132299353993 282.5071812653086 0.7113021436643832
20.557359854307407 286.50761048996725 0.7158007407115572
20.56258740926082 287.79187189626947 0.7167813698665456
20.567814964214236 285.8065148411162 0.7149705816444596
20.57304251916765 280.209051195847 0.707689589044932
20.578270074121065 280.46859732967863 0.7093341042995108
20.58349762907448 280.2060926869755 0.7083585372946827
20.588725184027894 279.11570438390936 0.7067537858684411
20.593952738981308 278.8567138536733 0.7062084109338221
20.599180293934722 279.96276535242464 0.7074098805910793
20.604407848888137 280.16308084974895 0.7087305904278364
20.60963540384155 279.5929774824282 0.7072406939343571
20.614862958794966 279.6392796013945 0.7062517350200179
20.62009051374838 279.487551208528 0.7057896822422969
20.625318068701795 281.24227994696383 0.7082779981741295
20.63054562365521 282.0471539266779 0.7102092939694103
20.635773178608623 282.0583195213109 0.7112563340073886
20.641000733562038 281.3010517211632 0.7095214243379375
20.646228288515452 280.30317164386213 0.7074972084923677
20.651455843468867 278.58760702162454 0.7045274340628581
20.65668339842228 278.1127614359715 0.7046041401527242
20.661910953375695 278.0639321444452 0.7055619264381515
20.66713850832911 279.03871631564823 0.7064620482891668
20.672366063282524 280.48148268342874 0.7086444720231434
20.67759361823594 282.5274650097112 0.7112588180157945
20.682821173189353 284.9320159609294 0.714502848208708
20.688048728142768 284.20969257567214 0.7131886756044076
20.693276283096182 282.33054409346005 0.7100656779696398
20.698503838049596 278.54828369263737 0.7052733882375715
20.70373139300301 279.2102687462037 0.706047962005214
20.708958947956425 282.1194474032498 0.7098022332220437
20.71418650290984 285.8342391508189 0.7138810910173919
20.719414057863254 290.79846565973673 0.720118156677384
20.72464161281667 290.6079206667643 0.7197596415934697
20.729869167770083 289.2627333194185 0.7182037177687406
20.735096722723497 286.7295761853179 0.7149270497436361
20.740324277676912 289.95497730420453 0.7186514153662859
20.745551832630326 289.9982499141432 0.7180751782973133
20.75077938758374 288.56604468586687 0.7171497408203306
20.756006942537155 287.053384835625 0.7161587539820201
20.76123449749057 286.4568227141959 0.7152432374572512
20.766462052443984 286.873582282355 0.7152384316108105
20.7716896073974 287.18056171473023 0.7155009390832602
20.776917162350813 288.0050896387677 0.7163249184120383
20.782144717304227 288.2625044190453 0.7162331522461937
20.78737227225764 287.64535661138865 0.7151744882516515
20.792599827211056 286.79306002845817 0.7147421674301975
20.79782738216447 288.26902649666107 0.7170384697647902
20.803054937117885 290.58325310662053 0.7197110758954368
20.8082824920713 291.86960013092073 0.7202140700512311
20.813510047024714 294.613168934211 0.7227012816382382
20.81873760197813 296.1815019497777 0.7252587794581503
20.823965156931543 297.553297608772 0.7274125247710927
20.829192711884957 295.95846328125316 0.7258978984258153
20.83442026683837 291.5030856563474 0.7203819093145526
20.839647821791786 288.646457262634 0.7166146062394294
20.8448753767452 286.2327230764867 0.7141286190132204
20.850102931698615 285.6104499345588 0.7129727571123152
20.85533048665203 285.4787953793318 0.7128005503504701
20.860558041605444 284.8265395335091 0.7121178319694077
20.865785596558858 287.18291577177934 0.7148596422580796
20.871013151512273 286.179926499199 0.7135970272647738
20.876240706465687 283.558598885305 0.7109776002620003
20.8814682614191 282.0677513214374 0.7083209047447727
20.886695816372516 282.2422943998921 0.7083517000402644
20.89192337132593 285.07814189919344 0.7112879131933328
20.897150926279345 282.0440042411599 0.7077325281931035
20.90237848123276 282.3908404205958 0.7087952941767224
20.907606036186174 278.662129528095 0.7046889377376101
20.912833591139588 280.114633474883 0.706415294318732
20.918061146093002 279.67376973903515 0.7061754235827832
20.923288701046417 279.51661522153864 0.7060024959998368
20.92851625599983 280.8911932171177 0.7076445923582423
20.933743810953246 279.65214233973535 0.706653556818152
20.93897136590666 279.1607439223583 0.7053870205040749
20.944198920860075 275.7654197480134 0.7008168327724206
20.94942647581349 274.4458166172128 0.6984975886826328
20.954654030766903 275.02427632067696 0.6992756159899562
20.959881585720318 278.6535583878597 0.7045593116511797
20.965109140673732 280.232127987748 0.707242641878835
20.970336695627147 280.510091164813 0.7073290163478745
20.97556425058056 277.93278526715005 0.7037031879302488
20.980791805533975 276.8060282457249 0.7023620315062271
20.98601936048739 274.44177116582085 0.6999011355429223
20.991246915440804 272.9235966623298 0.6982681164193068
20.99647447039422 269.8985261297072 0.6955072261448421
21.001702025347633 270.03768855251917 0.6963735620010966
21.006929580301048 268.63668283118074 0.6937282608070621
21.012157135254462 269.03553366951326 0.692946359891289
21.017384690207876 269.83328882707485 0.6934597108363073
21.02261224516129 271.657461343949 0.695452155022866
21.027839800114705 274.38811909316917 0.6991217733859262
21.03306735506812 273.7187846507101 0.6972829892458726
21.038294910021534 272.36091931411306 0.6972861606669328
21.04352246497495 273.33000522365904 0.6996575707386093
21.048750019928363 272.27369302215175 0.6979240186767485
21.053977574881777 272.81918894615427 0.6976131537518423
21.059205129835192 274.167386116121 0.6981009502782282
21.064432684788606 274.9233675500965 0.698376718263162
21.06966023974202 274.47498607402116 0.6976733592794399
21.074887794695435 270.6652880816831 0.6937178415548296
21.08011534964885 266.87997294176324 0.6894578970872806
21.085342904602264 263.02571485961 0.684336210972106
21.09057045955568 263.18683864341733 0.6831080158582017
21.095798014509093 266.7012115585522 0.6872060864166105
21.101025569462507 270.57538105164195 0.6912157551495828
21.10625312441592 272.3898021672006 0.6950605426785531
21.111480679369336 272.72938521512106 0.6946331446082805
21.11670823432275 270.9509445587654 0.6915654928785443
21.121935789276165 266.99508949051216 0.686826375580478
21.12716334422958 264.3213234984503 0.6845759031651233
21.132390899182994 265.0436992879415 0.6864892908925003
21.13761845413641 269.09256060858235 0.6908544317311524
21.142846009089823 269.9852178320311 0.6912314813028151
21.148073564043237 268.4277874963558 0.6894136671464235
21.15330111899665 267.72913625502935 0.6869915379455857
21.158528673950066 268.3208990856327 0.6879200492181728
21.16375622890348 271.1147202140682 0.6914345317954443
21.168983783856895 270.1405020291426 0.6895794577020582
21.17421133881031 268.3123775137814 0.686029118676158
21.179438893763724 267.2886712357803 0.6851746295601912
21.184666448717138 265.7778140539696 0.6844606963712951
21.189894003670553 267.5962930798817 0.6873649086264589
21.195121558623967 267.61820499832277 0.6861537150365048
21.20034911357738 271.80043451954646 0.6895993798701159
21.205576668530796 271.35931462723534 0.6882956545941918
21.21080422348421 272.11054500441514 0.6891902973682131
21.216031778437625 270.04485370830326 0.6866157565571879
21.22125933339104 269.32861205536807 0.685528797023966
21.226486888344454 267.68552191708756 0.683871486161232
21.231714443297868 266.8960792705171 0.6827857645767463
21.236941998251282 269.6910469450211 0.6858857875579012
21.242169553204697 271.5644826814968 0.6879602998621559
21.24739710815811 273.3619346125878 0.6887144683373282
21.252624663111526 270.51779164282135 0.6857769257567169
21.25785221806494 270.5521319244906 0.6853679405275839
21.263079773018355 269.4780382989809 0.6844484803550234
21.26830732797177 270.3701083672144 0.6855222288829687
21.273534882925183 267.76261439727796 0.6817046966746243
21.278762437878598 266.01947371805034 0.6787304273485184
21.283989992832012 266.6443908642955 0.6866237561037903
21.289217547785427 269.61778527025734 0.7005611071846745
21.29444510273884 269.0740379357263 0.7068271407310666
21.299672657692255 265.76837211698245 0.7067660596908093
21.30490021264567 264.17308758653587 0.7086982751673021
21.310127767599084 266.1456658311081 0.7144146516842058
21.3153553225525 267.0335484049941 0.7201150508020062
21.320582877505913 265.59250867933287 0.7224523504521154
21.325810432459328 263.9566552716356 0.7236702028256858
21.331037987412742 263.314978814852 0.7259194614598272
21.336265542366156 266.6926332229936 0.7342150377645414
21.34149309731957 267.7546732541696 0.739169774532296
21.346720652272985 267.3884324503527 0.7413113317993972
21.3519482072264 263.3778841996584 0.737319656295298
21.357175762179814 262.609186251456 0.7386476237058139
21.36240331713323 260.73507656994786 0.7377978687659585
21.367630872086643 259.9134748643582 0.7380023682946446
21.372858427040057 259.3123865704488 0.7389132193350654
21.378085981993472 260.72900502378894 0.7431467977400434
21.383313536946886 260.3570975628325 0.7461463689155691
21.3885410919003 258.43838635338244 0.7457579992105329
21.393768646853715 258.56862087961116 0.7470809230311549
21.39899620180713 259.7523841230575 0.7509413898105635
21.404223756760544 261.16112267263543 0.7541968379857475
21.40945131171396 259.48939080399094 0.7538176831430512
21.414678866667373 261.0891271208677 0.7578547160372864
21.419906421620787 263.56407722307506 0.7643956406910828
21.4251339765742 266.22636206450215 0.7710016708257136
21.430361531527616 264.90145418798414 0.7713128753225593
21.43558908648103 265.23526495300626 0.7723563373717146
21.440816641434445 263.84178677713425 0.7720570318152844
21.44604419638786 265.5434020114583 0.7762052703836286
21.451271751341274 267.2344404507821 0.7820606943511632
21.45649930629469 272.67341130658997 0.7910192817299001
21.461726861248103 275.4288005309104 0.7972671576860505
21.466954416201517 275.77253303707346 0.7992261090072313
21.47218197115493 271.9075891780327 0.7961620317419744
21.477409526108346 269.5111784000033 0.7934882336702039
21.48263708106176 267.2152726699022 0.790414413620349
21.487864636015175 270.1562932658274 0.7937950961451552
21.49309219096859 272.1092392578442 0.800141536039846
21.498319745922004 274.33920898541976 0.8061166454070735
21.503547300875418 273.65353992923633 0.807807321630485
21.508774855828833 272.5643106079686 0.804463703963141
21.514002410782247 271.0209377959242 0.7836791861022119
21.51922996573566 272.32420192448876 0.7781377366228879
21.524457520689076 274.0364820412442 0.7740447224182797
21.52968507564249 277.1637287164553 0.7740339087050964
21.534912630595905 276.0528452791351 0.7674817647655188
21.54014018554932 275.8269658116005 0.7640365156900495
21.545367740502734 279.7954979856839 0.7661306372447845
21.550595295456148 280.5551990567221 0.7644528230213218
21.555822850409562 283.82337015528134 0.7655190806540989
21.561050405362977 284.34850510043094 0.7647799105277625
21.56627796031639 286.5816812644627 0.7655411870572375
21.571505515269806 286.69512371980676 0.7643351154618422
21.57673307022322 286.2213312373185 0.7625820441355381
21.581960625176634 285.2358591609212 0.7609546083435255
21.58718818013005 284.7645535596301 0.7592345276273135
21.592415735083463 285.591047069798 0.7585468504080818
21.597643290036878 285.6129552191696 0.7568841667871622
21.602870844990292 281.66981479760364 0.7500549201256693
21.608098399943707 282.24219659147 0.7486315156158232
21.61332595489712 283.20919573573127 0.7482123591687774
21.618553509850535 285.12737089371603 0.7498028863977789
21.62378106480395 284.6189896634496 0.7482298507683174
21.629008619757364 284.78883391297194 0.7470421906042316
21.63423617471078 282.7752587349114 0.7429345278491377
21.639463729664193 280.8544926504376 0.7404176210182405
21.644691284617608 277.6531909295741 0.7353290112341501
21.649918839571022 279.494397739429 0.7377544018562897
21.655146394524436 281.17345002750176 0.7390971824894103
21.66037394947785 280.88682085213213 0.7373494372093973
21.665601504431265 280.4921458102362 0.7351219656284652
21.67082905938468 280.9897216034843 0.7357075618371116
21.676056614338094 282.5557252852152 0.7398045601688891
21.68128416929151 284.6403115708965 0.7422864064767591
21.686511724244923 284.6663545266964 0.740624622746611
21.691739279198337 286.4215566903527 0.740894948662103
21.696966834151752 283.8528947724014 0.7375105481957513
21.702194389105166 283.140347746233 0.7375321658487268
21.70742194405858 283.0425187584 0.7369999498170341
21.712649499011995 283.06786998527974 0.7352956398404594
21.71787705396541 283.7809403169825 0.7346243487713157
21.723104608918824 283.7838155181638 0.7351088719373533
21.72833216387224 283.95258154400074 0.7349477079457141
21.733559718825653 280.87442574022697 0.7304455072281087
21.738787273779067 280.6594818409008 0.7294850344649767
21.74401482873248 283.920798766424 0.7341835431089591
21.749242383685896 287.0408974626006 0.7394607833745227
21.75446993863931 288.212232386303 0.7402137686439807
21.759697493592725 289.3451100007176 0.7409944286463713
21.76492504854614 290.1778199574135 0.7406459750597577
21.770152603499554 291.35901410219185 0.7422133763336323
21.77538015845297 291.28802255580854 0.7417682712399241
21.780607713406383 294.20776283714946 0.7446674263016029
21.785835268359797 297.3796329381145 0.7480741939300277
21.79106282331321 300.7595704988808 0.7515046747040794
21.796290378266626 302.6090214553327 0.7532210532067952
21.80151793322004 307.8420400185283 0.7591357266434317
21.806745488173455 309.95337408209394 0.7615053139538345
21.81197304312687 313.15818749800025 0.7660883357287331
21.817200598080284 310.8909853904529 0.7646000964497277
21.822428153033698 312.09703135303647 0.7661654319258506
21.827655707987113 309.84189112504134 0.7625130150979433
21.832883262940527 309.7779482043526 0.7616717489970057
21.83811081789394 310.33740232109375 0.7614921541572554
21.843338372847356 311.8587143736926 0.7629777835136597
21.84856592780077 313.4467884796139 0.764938186662476
21.853793482754185 313.19124668841573 0.7654836179253061
21.8590210377076 310.19081265786394 0.7621085377504945
21.864248592661014 312.6001127203616 0.7650268576126401
21.869476147614428 315.3965545806628 0.7677690260918112
21.874703702567842 315.88822487015045 0.7677952872410035
21.879931257521257 313.84340535906716 0.7646215319441813
21.88515881247467 313.17854358419714 0.7643004538289795
21.890386367428086 310.80234144706225 0.7618311021784793
21.8956139223815 309.6896260334711 0.760252796834459
21.900841477334914 308.15641939677045 0.7571711031659679
21.90606903228833 307.1413742435879 0.7558849347183455
21.911296587241743 308.9452327882262 0.7584304219754662
21.916524142195158 310.3599471569214 0.7606962575540134
21.921751697148572 309.1620855652844 0.7588784535861329
21.926979252101987 306.8013924875895 0.7544436259451602
21.9322068070554 303.80935459119905 0.7506332448731494
21.937434362008815 305.375157375804 0.7519222696002157
21.94266191696223 304.7030782874682 0.751478884649483
21.947889471915644 301.0747883510698 0.7468830613093844
21.95311702686906 298.7711856375886 0.7447109695722219
21.958344581822473 297.2477087564813 0.7427978847840531
21.963572136775888 298.5683489445648 0.7440391664004016
21.968799691729302 296.79921879918106 0.7406755539455858
21.974027246682716 298.6642290345128 0.7431896811923248
21.97925480163613 301.8087345331405 0.7471773335623026
21.984482356589545 301.4319831429802 0.7470757209581141
21.98970991154296 302.8829286710922 0.7486389369899505
21.994937466496374 299.41448685536807 0.7427887320832582
22.00016502144979 300.7327192599937 0.7447902440541595
22.005392576403203 297.71750495961953 0.7403533881868369
22.010620131356617 295.68379973488084 0.7383380499853388
22.015847686310032 297.4011298704022 0.7404018044462327
22.021075241263446 300.3789193741766 0.7434690992219142
22.02630279621686 300.1296930032019 0.7435308593404255
22.031530351170275 297.6472125134317 0.7391636393958527
22.03675790612369 294.5093963404938 0.7353508529579157
22.041985461077104 295.1937628902963 0.7361146833216969
22.04721301603052 297.770978633425 0.7394102361866022
22.052440570983933 300.64370764002035 0.7424627686033094
22.057668125937347 303.90086398027546 0.7455205984693315
22.06289568089076 305.4212582433495 0.7472701119007166
22.068123235844176 305.56450139633137 0.7476820290208018
22.07335079079759 303.20849905044423 0.7443067602370581
22.078578345751005 302.97246003769163 0.743996157141554
22.08380590070442 301.7686298374119 0.7424582514561137
22.089033455657834 303.64943119136757 0.7449025380958537
22.09426101061125 305.643484587627 0.7474573127877845
22.099488565564663 307.4112030042028 0.7502746644555623
22.104716120518077 310.21217201334696 0.7538878911292497
22.10994367547149 311.9575156216935 0.7553499228874642
22.115171230424906 314.4964392946779 0.7577501645221895
22.12039878537832 314.2428443308575 0.7569190872249526
22.125626340331735 312.6379976079752 0.7540568804912025
22.13085389528515 309.781778054755 0.7511088979885349
22.136081450238564 307.9872954554871 0.7487109784771209
22.141309005191978 308.0627158396869 0.7489840198362872
22.146536560145393 307.6193381375873 0.7483250626795938
22.151764115098807 305.7799329118384 0.7453820599102644
22.15699167005222 305.3855505817479 0.7450358796232595
22.162219225005636 307.3155197031712 0.7478402890390571
22.16744677995905 308.2364992768185 0.7488529934306485
22.172674334912465 310.66791121824355 0.7522550102294013
22.17790188986588 310.8279794125837 0.7515661759676974
22.183129444819293 309.58248184410854 0.7500196568309373
22.188356999772708 310.2518628137251 0.7502089835306802
22.193584554726122 310.52734120169094 0.7506304102554175
22.198812109679537 312.39214574593854 0.7538781491618627
22.20403966463295 312.74454808008113 0.7544414071693804
22.209267219586366 314.85131433772483 0.7566135584716076
22.21449477453978 311.6267818810988 0.7521853212980171
22.219722329493194 310.8213931265775 0.7513253781591024
22.22494988444661 308.0845933188861 0.7480762471613643
22.230177439400023 309.72220088672225 0.749133198044087
22.235404994353438 311.17344920618837 0.7503952938059149
22.240632549306852 312.63869567902105 0.7520293816925165
22.245860104260267 312.0955594728894 0.7513179225311594
22.25108765921368 305.51537916685925 0.7440716896916101
22.256315214167095 301.17122884393166 0.7381110423694892
22.26154276912051 301.18479146445674 0.7393657053263978
22.266770324073924 304.61096788356593 0.7436893357559264
22.27199787902734 307.0130738971293 0.7457038617966516
22.277225433980753 307.1488593665573 0.7460853578787418
22.282452988934168 306.255822486703 0.7441884162060478
22.287680543887582 302.2622967033741 0.7400604128024355
22.292908098840996 301.36195503038886 0.7381684642620145
22.29813565379441 300.6391561652186 0.7370729449787008
22.303363208747825 297.4420974320313 0.7333762951089997
22.30859076370124 294.6380748365929 0.7303896649287752
22.313818318654654 293.644031518183 0.7294749924717271
22.31904587360807 295.1920343983633 0.7313531673733251
22.324273428561483 292.5935653810932 0.7273793913802903
22.329500983514897 291.8096024273113 0.7260694462817662
22.334728538468312 292.87062854484225 0.7265617338775291
22.339956093421726 292.17908825333456 0.7265406717952989
22.34518364837514 291.57951154527245 0.7261746566947449
22.350411203328555 290.85013462853306 0.7254324042507787
22.35563875828197 288.155986749872 0.7214961249030439
22.360866313235384 288.5135250437274 0.7203209040527011
22.3660938681888 288.8445204395744 0.7210756536366187
22.371321423142213 290.38838479950994 0.7234171490865683
22.376548978095627 289.51995188816124 0.7237932458870041
22.38177653304904 287.9682749802388 0.7226891679927446
22.387004088002456 283.7119612919849 0.7166869044925664
22.39223164295587 281.7910178831079 0.7129986616188575
22.397459197909285 278.0252162844878 0.7073493872790799
22.4026867528627 275.8512816310965 0.7042832167174773
22.407914307816114 276.92372390758686 0.7057914885630673
22.41314186276953 277.9243913140713 0.7077364951324359
22.418369417722943 282.9444391761589 0.714619376764818
22.423596972676357 281.94597993404767 0.7148553090036628
22.42882452762977 280.75561724967196 0.7133137515693991
22.434052082583186 277.26830876111626 0.7087221065301466
22.4392796375366 276.0106974428788 0.7062985754518518
22.444507192490015 275.6975131233907 0.7049428723529754
22.44973474744343 276.33234226653326 0.7056608303987433
22.454962302396844 274.7648070296897 0.7036731909222107
22.460189857350258 272.65109567030845 0.7025955898258178
22.465417412303673 272.73277110201565 0.7030301929737108
22.470644967257087 274.1442340452693 0.7041500980529863
22.4758725222105 275.32511450502454 0.7050438270420298
22.481100077163916 276.0323516094952 0.7061292532563294
22.48632763211733 277.69769625898067 0.7078651717536435
22.491555187070745 274.9732792181177 0.7042900712427062
22.49678274202416 272.6367986877005 0.7002196257340614
22.502010296977573 271.8049160434928 0.6999958689474658
22.507237851930988 271.9450110367907 0.7000898386017258
22.512465406884402 274.404337127137 0.7031890469695947
22.517692961837817 273.3960934503202 0.7016999863731356
22.52292051679123 274.03065874912227 0.7018842999831046
22.528148071744646 272.1557693375766 0.7002721447798184
22.53337562669806 271.42042473074594 0.6985169901949795
22.538603181651474 270.7570912922293 0.6985362856550695
22.54383073660489 270.4518862332822 0.6974599737261317
22.549058291558303 273.0039381034231 0.7014201694692072
22.554285846511718 271.7332539202571 0.699430506734702
22.559513401465132 271.51794282504324 0.698413644422043
22.564740956418547 268.56584950928493 0.6945607698469204
22.56996851137196 271.03665872869163 0.6976454584984172
22.575196066325375 270.3478083060367 0.6971109745630643
22.58042362127879 270.5928091891895 0.6977225003677225
22.585651176232204 270.6716846976525 0.6974462760428976
22.59087873118562 272.5558803328892 0.6998351271971535
22.596106286139033 273.42771181988417 0.7006551541345813
22.601333841092448 272.0840637389184 0.6995275911775855
22.606561396045862 274.15533873803315 0.7015841713533126
22.611788950999276 271.8219681641025 0.6986608785246958
22.61701650595269 272.45239582237963 0.6996591004686861
22.622244060906105 268.87699838157624 0.6958044557998766
22.62747161585952 268.48605611736497 0.6963217134416758
22.632699170812934 266.6386367086922 0.6942083322751056
22.63792672576635 268.0718589565157 0.6960373315489561
22.643154280719763 268.7669626223857 0.6959524714297849
22.648381835673177 272.19196479365445 0.6998857906667139
22.653609390626592 269.8272491446119 0.6955076010923149
22.658836945580006 269.43642216826095 0.6951400583953455
22.66406450053342 267.804453370887 0.6931466363561238
22.669292055486835 269.84636882274 0.696054040821331
22.67451961044025 272.5116093966732 0.6995508431311844
22.679747165393664 277.0814274863292 0.7053414124046474
22.68497472034708 279.2965666099303 0.7070848590185171
22.690202275300493 276.3114254213628 0.7034925209093016
22.695429830253907 273.7156836174259 0.7004024763737188
22.70065738520732 271.1860771588119 0.6969768175143671
22.705884940160736 269.0897637261729 0.6928142271761719
22.71111249511415 267.96194957094605 0.6910806841271946
22.716340050067565 270.21060875195025 0.6939785056576762
22.72156760502098 270.9008218804331 0.6953901748859247
22.726795159974394 273.38296318275667 0.6993373120750865
22.73202271492781 275.1582290934394 0.7017743420652544
22.737250269881223 270.46595297085827 0.6956951894143422
22.742477824834637 267.4339005564224 0.6913869428376753
22.74770537978805 264.43393071681743 0.6870961186847631
22.752932934741466 270.63711582162784 0.6948872190926927
22.75816048969488 273.9444113137336 0.6998004245836443
22.763388044648295 275.6068775816841 0.7020583576559206
22.76861559960171 276.83556508135035 0.7029969398252782
22.773843154555124 277.70523305642456 0.7027861192010515
22.779070709508538 278.45218408946715 0.703677682573139
22.784298264461952 280.90704908328667 0.7085294786714428
22.789525819415367 281.3422060894182 0.7092510036440645
22.79475337436878 282.61865977747357 0.7107320075448615
22.799980929322196 281.55073734896985 0.7071913867457625
22.80520848427561 282.3138874484748 0.7074667292520612
22.810436039229025 282.3663012822244 0.7070857238633539
22.81566359418244 280.7747199942465 0.7065405816442588
22.820891149135853 282.93017917996406 0.7101937353198374
22.826118704089268 282.8069435631528 0.7098459128312264
22.831346259042682 282.36369847105004 0.7091932750286305
22.836573813996097 282.59993363087057 0.7085256031930038
22.84180136894951 284.92452375438364 0.7116742237744368
22.847028923902926 287.39897455270375 0.7145235527067554
22.85225647885634 288.18835613351393 0.715236691006319
22.857484033809754 291.24715262574017 0.7183955923951308
22.86271158876317 290.1460889246384 0.7167369048613952
22.867939143716583 291.3914367204732 0.7192894907916408
22.873166698669998 289.13177322344075 0.716557051107785
22.878394253623412 290.2336060120285 0.7173915850112358
22.883621808576827 291.4198596956725 0.7179374390342025
22.88884936353024 290.65255597075776 0.7164306999637002
22.894076918483655 287.8796528056435 0.7136975076967468
22.89930447343707 289.268012800222 0.7160423630422902
22.904532028390484 292.0663587354592 0.7195260802917646
22.9097595833439 293.62257034507826 0.7205184522411842
22.914987138297313 292.66911015484766 0.7192917894534306
22.920214693250728 293.6522220825401 0.7212386103112008
22.925442248204142 294.27305069354446 0.7234359627648999
22.930669803157556 291.9711563628079 0.7201333503829398
22.93589735811097 289.3410439858872 0.7172100787588355
22.941124913064385 287.88269327457687 0.7141634414678489
22.9463524680178 288.84459237623213 0.7154096799449922
22.951580022971214 287.12879895107744 0.7125059000783767
22.95680757792463 282.17726949070624 0.706328981100384
22.962035132878043 278.04678582000787 0.7020347740957402
22.967262687831457 278.87855747531876 0.7043162011280744
22.972490242784872 284.46999671979773 0.7106091949010465
22.977717797738286 288.1398530360213 0.7137948170430325
22.9829453526917 291.3991710773534 0.7169738096917669
22.988172907645115 290.8674093632893 0.717324590540588
22.99340046259853 290.7027503969282 0.7177497165233228
22.998628017551944 285.812220209914 0.7119121749936597
23.00385557250536 283.55744541774385 0.7082941890701626
23.009083127458773 282.7195135989517 0.7069392481182275
23.014310682412187 282.0332232992545 0.7057865967720602
23.0195382373656 283.1889573397932 0.7067791157575785
23.024765792319016 281.603298764206 0.7048256800374433
23.02999334727243 283.51245475619754 0.7078021791837068
23.035220902225845 284.8584173976398 0.7096385655767641
23.04044845717926 284.10016521228937 0.7095346713755674
23.045676012132674 283.73947499549774 0.7089292618382814
23.05090356708609 281.1039947601644 0.7053146758908764
23.056131122039503 283.08506888104625 0.7064050365957704
23.061358676992917 283.11152980301665 0.7066976028000027
23.06658623194633 281.99794046303583 0.7064449887613777
23.071813786899746 278.1843474520786 0.7022195362077633
23.07704134185316 276.972520190971 0.7014809878071415
23.082268896806575 280.5982139119162 0.7055112216403535
23.08749645175999 282.42488612209263 0.7062746163766586
23.092724006713404 281.4675233695219 0.7048195488872702
23.097951561666818 280.4806585391765 0.7035975552862976
23.103179116620232 278.5335798559743 0.7021221111499145
23.108406671573647 279.6298157902266 0.703812064962657
23.11363422652706 278.6351574021574 0.70257324636459
23.118861781480476 278.5293783094032 0.7034417346689511
23.12408933643389 277.36990564723556 0.7015783197239326
23.129316891387305 277.87114310186956 0.7011234613098025
23.13454444634072 278.9469804793121 0.7010105207490067
23.139772001294133 277.6976866314826 0.6988387018464114
23.144999556247548 277.17788535370613 0.6992188069054218
23.150227111200962 278.9136075269965 0.7009195744884281
23.155454666154377 279.48172620095926 0.702431855942356
23.16068222110779 277.2657180996173 0.6990728172664165
23.165909776061206 277.3817094647258 0.6989020287255576
23.17113733101462 278.1454830434957 0.6994985221359639
23.176364885968034 279.188322048039 0.7008579929145762
23.18159244092145 275.5987436820508 0.6971263051197502
23.186819995874863 276.401909105336 0.6981366792267133
23.192047550828278 277.60627435201206 0.7000555196034043
23.197275105781692 280.22191702406064 0.703709341881351
23.202502660735107 277.80977676769595 0.7009642331814551
23.20773021568852 279.50030859625207 0.7018687246287326
23.212957770641935 280.4074325743861 0.7030767149274817
23.21818532559535 280.5186750768835 0.7041629017363322
23.223412880548764 278.52647128147765 0.7026672137399973
23.22864043550218 279.6009233440057 0.7022045823657393
23.233867990455593 278.8975223242521 0.7006558905693808
23.239095545409008 279.54119361881436 0.701446740043208
23.244323100362422 278.8691198749429 0.700646184724728
23.249550655315836 279.6947649660138 0.7010242398243954
23.25477821026925 277.7745382027514 0.6975639042837419
23.260005765222665 277.93791380904986 0.6990238893202062
23.26523332017608 278.0265055739612 0.6991689340943771
23.270460875129494 278.5181136590981 0.7010607368362772
23.27568843008291 279.84961998749327 0.7026211634913556
23.280915985036323 281.2143469908828 0.7037481452045579
23.286143539989737 282.6264604519747 0.7053695611716678
23.291371094943152 283.49793534376465 0.706258000837928
23.296598649896566 282.3462743990638 0.7059038605828074
23.30182620484998 280.0388626750583 0.7028170294460201
23.307053759803395 276.5711579255078 0.6969509937093715
23.31228131475681 276.8868561707044 0.6968716379067782
23.317508869710224 276.61464741515755 0.6952918832286469
23.32273642466364 278.7786267857983 0.6993316914933104
23.327963979617053 281.6025984675532 0.7031153420418047
23.333191534570467 282.4225229873615 0.7044327353715093
23.33841908952388 281.7195514647147 0.7039185016927086
23.343646644477296 281.3369269793357 0.7038341464756074
23.34887419943071 281.3358809739567 0.7043339571048566
23.354101754384125 281.88879067321784 0.7049233599237325
23.35932930933754 280.5537370307813 0.7024209518030491
23.364556864290954 279.91100493700054 0.7007460158433443
23.369784419244368 279.32186900449335 0.699148256539128
23.375011974197783 282.12451174676477 0.7036519301128514
23.380239529151197 280.7149312096501 0.7018458557509523
23.38546708410461 280.3200174788289 0.7009695512017063
23.390694639058026 281.6189637690668 0.7013505601319685
23.39592219401144 284.79224940196826 0.7050868469847066
23.401149748964855 284.48290682716646 0.7064697821602305
23.40637730391827 283.97675589074885 0.7065692031176858
23.411604858871684 283.09391671257373 0.7066194558328635
23.416832413825098 283.8220093797576 0.7067975519093637
23.422059968778512 278.93695710956996 0.6997712530646342
23.427287523731927 279.06411437919513 0.6989273536252827
23.43251507868534 278.6804086396041 0.6978776276277429
23.437742633638756 282.99159901128434 0.7034300047095161
23.44297018859217 284.70537915628256 0.7060367739845879
23.448197743545585 286.8380412117956 0.7085394892319521
23.453425298499 289.6406264101264 0.7117949688374388
23.458652853452413 290.2235280219418 0.7127003113306966
23.463880408405828 290.0890590708255 0.7122368452679646
23.469107963359242 289.28932313681355 0.7122041837385812
23.474335518312657 289.15359418926903 0.7120120231808627
23.47956307326607 291.7387916449091 0.7149511837333795
23.484790628219486 293.475869084539 0.7163113691570107
23.4900181831729 292.7100402696814 0.7141587239236872
23.495245738126314 291.7889480156413 0.7125180306088262
23.50047329307973 291.3036237688265 0.7117356026796687
23.505700848033143 292.39922911888726 0.7136353973621522
23.510928402986558 292.2886145687529 0.7133073996835856
23.516155957939972 293.820955091195 0.7149187089830282
23.521383512893387 292.47447111853944 0.7131755528425462
23.5266110678468 293.4711375625569 0.7149904216784924
23.531838622800215 292.5129803154275 0.7139741484116026
23.53706617775363 289.52052133523057 0.7087393409277353
23.542293732707044 289.45076430451803 0.7076744035746961
23.54752128766046 290.527645069088 0.7086667164960665
23.552748842613873 294.100622756758 0.7139014131300803
23.557976397567288 296.4479728412764 0.7169930072566295
23.563203952520702 297.7718879318605 0.7178340477443895
23.568431507474116 298.25462532754744 0.7176352341289548
23.57365906242753 295.2353339962174 0.7136562917966556
23.578886617380945 290.2407201588109 0.7067209837148652
23.58411417233436 288.2505808323011 0.704347442925995
23.589341727287774 286.7824085337475 0.7021735866180355
23.59456928224119 287.33082236817773 0.7035684412390247
23.599796837194603 290.14243843791854 0.7073880407873329
23.605024392148017 292.1863369078081 0.7089591367283175
23.610251947101432 294.85059739211636 0.7113691397665205
23.615479502054846 292.82303106333484 0.7091182368375011
23.62070705700826 290.3746514359536 0.7060076753799674
23.625934611961675 287.4825383210515 0.7019488610884442
23.63116216691509 289.12620858244907 0.7039745163703386
23.636389721868504 288.2487351505182 0.7032702982856761
23.64161727682192 285.77204106245904 0.7002395639271793
23.646844831775333 286.7424152961023 0.6997022103825318
23.652072386728747 287.5364742656763 0.7005075360298281
23.65729994168216 290.09888708811917 0.703256885667782
23.662527496635576 291.0964436792653 0.7044755371187078
23.66775505158899 290.6970752474194 0.7031985960546653
23.672982606542405 290.66217646835986 0.7032444158050334
23.67821016149582 291.7222447799811 0.704314061011015
23.683437716449234 292.07532524794715 0.7046078528400266
23.688665271402648 289.6330601692716 0.701412402659007
23.693892826356063 290.9363098915906 0.7024910396359666
23.699120381309477 290.37839473352903 0.7014453308256895
23.70434793626289 291.4376241967145 0.7020305973921978
23.709575491216306 291.03437318017126 0.7018078951224666
23.71480304616972 291.99420352649383 0.7037409555843888
23.720030601123135 292.12747807523687 0.7034052957193937
23.72525815607655 291.79078521760783 0.7021189570073172
23.730485711029964 293.15664940943935 0.7036592860060671
23.735713265983378 293.35865406764236 0.704274506305352
23.740940820936792 293.10584164820045 0.7052608219886152
23.746168375890207 291.4228427892657 0.7021665237316442
23.75139593084362 291.81412164392157 0.7011344548873928
23.756623485797036 290.9382324108363 0.6991659774745842
23.76185104075045 290.9650062977839 0.7009571404134967
23.767078595703865 289.63778561999646 0.6997558760377
23.77230615065728 287.4548139422529 0.6966144371971217
23.777533705610693 288.42383618180565 0.6969566753859455
23.782761260564108 292.36013820683434 0.7014681395021714
23.787988815517522 298.9043127479432 0.7083735968559662
23.793216370470937 302.0321803809754 0.711812710399091
23.79844392542435 299.9503359183892 0.7092629012523386
23.803671480377766 294.3668987610238 0.7029286455133779
23.80889903533118 292.13463492595224 0.6994630216490128
23.814126590284594 292.82972961353244 0.6992713757565399
23.81935414523801 295.3159121737826 0.7029326719357364
23.824581700191423 294.89148743273006 0.7019342890182585
23.829809255144838 291.57379157578555 0.6981048785959177
23.835036810098252 289.67419928489267 0.6946252881821962
23.840264365051667 289.5324528750385 0.6946629428269203
23.84549192000508 290.803343424193 0.6962001866315759
23.850719474958495 289.88744583390803 0.6947643772079718
23.85594702991191 288.7968572367175 0.693184817453905
23.861174584865324 291.4509331496332 0.6968143173173803
23.86640213981874 292.68105337930666 0.6978304256130372
23.871629694772153 292.60114576014666 0.6971368191363194
23.876857249725568 290.0686096258244 0.6929000489104273
23.882084804678982 291.6980953551215 0.6946505292413597
23.887312359632396 293.07971311228823 0.6969790215729952
23.89253991458581 296.6459063809731 0.700207977065867
23.897767469539225 296.37766137472124 0.7001297448208244
23.90299502449264 297.21242826469427 0.7008301931093222
23.908222579446054 296.3355653060941 0.7009626727723391
23.91345013439947 293.8194430343325 0.6969286978633883
23.918677689352883 289.3683787355066 0.6908096326969463
23.923905244306297 288.1355300046588 0.6892977770290596
23.929132799259712 290.86467062043243 0.6920845187376645
23.934360354213126 291.46167680400913 0.6929334974208688
23.93958790916654 292.1626410807064 0.693530986626952
23.944815464119955 289.13034855024455 0.6897575294471541
23.95004301907337 290.9717749372972 0.6917212623568382
23.955270574026784 286.8644518273317 0.6865166685734173
23.9604981289802 284.4014225215732 0.6839919697400381
23.965725683933613 283.27798927958503 0.6829930480046719
23.970953238887027 283.41269204600474 0.6837392164043983
23.97618079384044 285.04693120697345 0.6864695220172247
23.981408348793856 287.11996317476934 0.689226974431704
23.98663590374727 290.9371625719703 0.6935718559336075
23.991863458700685 293.47425454823576 0.6955554345523897
23.9970910136541 293.5829371278984 0.6952459468691861
24.002318568607514 294.1895177033706 0.6961459849918042
24.007546123560928 292.36661715877244 0.693771842884314
24.012773678514343 290.12716005006337 0.6911892272045134
24.018001233467757 288.6267874780233 0.6894200346252028
24.02322878842117 290.71310407629204 0.6928515886784433
24.028456343374586 292.28374010865974 0.6952559127311673
24.033683898328 293.21806490742904 0.6957950371773679
24.038911453281415 291.00846972996465 0.692797202246893
24.04413900823483 291.79070453519716 0.6933542942906727
24.049366563188244 291.2589710285916 0.6927823460629355
24.054594118141658 293.97725672927186 0.6961968159256415
24.059821673095072 292.9368442740398 0.6946337909393954
24.065049228048487 292.9358793561979 0.6955933255805493
24.0702767830019 290.3955305875438 0.7061610364730836
24.075504337955316 292.150479546646 0.7180329201504784
24.08073189290873 292.2961884122267 0.7252190190459646
24.085959447862145 292.37761021151806 0.7306682716504254
24.09118700281556 291.7037029245529 0.7327919725347317
24.096414557768973 290.713569323715 0.7348564394832375
24.101642112722388 290.21563606096595 0.738154878897215
24.106869667675802 291.105855181159 0.7440724593265851
24.112097222629217 292.3264619502795 0.7494641730293338
24.11732477758263 292.4253513972172 0.7526193048816192
24.122552332536046 288.24483699394756 0.7509374086667568
24.12777988748946 287.5485780098311 0.7532595736683493
24.133007442442874 289.06524167278616 0.7591913344664497
24.13823499739629 293.44292339255526 0.7682809029768869
24.143462552349703 292.4522749225782 0.7703615869271337
24.148690107303118 290.3668081406088 0.7697255073581855
24.153917662256532 283.9343737254134 0.763367069304965
24.159145217209947 283.25010988033233 0.7643401769733515
24.16437277216336 282.7181628391162 0.7665314966003492
24.169600327116775 284.22799992731575 0.7705180267140748
24.17482788207019 286.9544900500978 0.7766718509603198
24.180055437023604 289.86540154838383 0.7835820630929065
24.18528299197702 292.81688854118556 0.7907836368505192
24.190510546930433 290.74717748352487 0.7897830703509796
24.195738101883848 290.2001315291538 0.7906464618597342
24.200965656837262 289.58608282393027 0.7923336344135271
24.206193211790676 288.302867416863 0.7937286476193228
24.21142076674409 288.9800923569167 0.7989039742758892
24.216648321697505 292.63856772568954 0.8077078370371438
24.22187587665092 295.1048545233284 0.8150229018563407
24.227103431604334 292.7925300078543 0.8137153379234142
24.23233098655775 288.27675638365145 0.8078584295784621
24.237558541511163 289.3081543593312 0.8103193895276997
24.242786096464577 292.2759601857283 0.8164523141211495
24.248013651417992 293.64502915452067 0.8218354386256045
24.253241206371406 292.2430979678791 0.8228068002493202
24.25846876132482 291.0185785137339 0.8242032757038823
24.263696316278235 289.9853303966836 0.823788757394432
24.26892387123165 288.29500586083657 0.822825821868824
24.274151426185064 290.47038950066184 0.8262109968151593
24.27937898113848 294.0084016925004 0.8335400897424231
24.284606536091893 294.8760435986264 0.8374564299796976
24.289834091045307 293.9107222846699 0.8400002048654004
24.29506164599872 289.15754726264754 0.8358802767879439
24.300289200952136 287.94232173755796 0.8361851649143878
24.30551675590555 286.9741842162571 0.8381248507732262
24.310744310858965 285.1971808734492 0.8372191484382558
24.31597186581238 286.34376131604495 0.841758448719104
24.321199420765794 287.06102333561887 0.8430936922934422
24.326426975719208 291.892996187589 0.8530024828564357
24.331654530672623 292.5014417970564 0.8550303254949514
24.336882085626037 292.1408949297317 0.8554027798452881
24.34210964057945 288.12507006627527 0.8493806019975548
24.347337195532866 285.03435937976974 0.8459251153142682
24.35256475048628 286.0356139369979 0.85037818107524
24.357792305439695 285.13774254082125 0.8511073385054071
24.36301986039311 284.3577305115905 0.8535387063781318
24.368247415346524 281.2346062615632 0.8513916049477173
24.373474970299938 283.5405322758151 0.8581894689103667
24.378702525253352 285.733862184661 0.862547780509013
24.383930080206767 292.38390968086946 0.8750212535506529
24.38915763516018 296.0373109065028 0.8833323061607966
24.394385190113596 300.2436875900278 0.8929413633025888
24.39961274506701 295.4260592163701 0.8873412985794092
24.404840300020425 292.8696735400275 0.8858987727141218
24.41006785497384 291.2230780863436 0.8848898721505181
24.415295409927253 292.6800609348473 0.8885705274568072
24.420522964880668 293.0970080296087 0.8899074484636942
24.425750519834082 293.18806921213957 0.891787551044022
24.430978074787497 295.0583689239703 0.8970355344222177
24.43620562974091 296.91234486690564 0.9023731262875502
24.441433184694326 295.50285354671234 0.9024214046825699
24.44666073964774 295.558976782055 0.9049132588016775
24.451888294601154 292.6039943448461 0.9015460677690013
24.45711584955457 292.79362446957924 0.9033212120003956
24.462343404507983 294.25305790039397 0.9082950522494191
24.467570959461398 295.9526365353478 0.9134135830473178
24.472798514414812 299.78584617663057 0.921388016831767
24.478026069368227 298.2420520550732 0.9207254523745522
24.48325362432164 296.62918911130896 0.920293669904741
24.488481179275055 294.03063453612805 0.918979867232346
24.49370873422847 293.2468933477481 0.9198669447524312
24.498936289181884 298.74621458414344 0.9316796042043299
24.5041638441353 301.587240534781 0.9384742246342194
24.509391399088713 302.3476944748575 0.9431064740088797
24.514618954042128 295.9813179034972 0.9346868161535571
24.519846508995542 292.9407391169477 0.9320734924171706
24.525074063948956 292.7313183632209 0.9338578751193384
24.53030161890237 295.52688599700485 0.9400277819022695
24.535529173855785 299.24704970812985 0.9493038800562655
24.5407567288092 298.89021083529303 0.9497274571530856
24.545984283762614 299.7314833515706 0.9533732959631986
24.55121183871603 296.90048503125746 0.9514526990787314
24.556439393669443 298.20158440505406 0.957170166020864
24.561666948622857 299.77577996181907 0.9642578817203642
24.566894503576272 301.4635201535316 0.9672554561466918
24.572122058529686 301.25224031458447 0.9688694880661267
24.5773496134831 300.257498845989 0.9681691352945343
24.582577168436515 300.2496522092188 0.9715343334480853
24.58780472338993 298.5728245281287 0.9715850435202419
24.593032278343344 300.4525679365772 0.9771225570691525
24.59825983329676 304.3604305860325 0.985846480239558
24.603487388250173 305.12465885933767 0.9893348120958496
24.608714943203587 305.1937625800166 0.9908580993475066
24.613942498157 299.50996378511826 0.9843629757838144
24.619170053110416 295.7803603113347 0.9825371631639555
24.62439760806383 291.297984838414 0.9776725946215113
24.629625163017245 289.3158768469276 0.9757434912739219
24.63485271797066 293.89685778599545 0.9838012500511611
24.640080272924074 295.1720344281407 0.9894158441892428
24.645307827877488 293.97820598414563 0.9894632671980779
24.650535382830903 288.57656691132746 0.983358361251113
24.655762937784317 288.36570034616204 0.9844579543587049
24.66099049273773 294.2253373696524 0.9978545582557818
24.666218047691146 299.42584836947975 1.0124068720016821
24.67144560264456 298.44642616125714 1.0147877144676514
24.676673157597975 294.4568416470709 1.009376342083541
24.68190071255139 293.56652716469597 1.0071351102938217
24.687128267504804 295.4661336023126 1.0127809878986513
24.692355822458218 294.9250610361734 1.0163471003685984
24.697583377411632 296.34244443500535 1.022219064788897
24.702810932365047 294.51142342818696 1.020440404940879
24.70803848731846 293.4596489763054 1.019035287810701
24.713266042271876 289.0868926063909 1.0125078969689683
24.71849359722529 288.6355414891024 1.0145530098583126
24.723721152178705 290.56862732505175 1.0227995097325995
24.72894870713212 294.0172974164553 1.0325928404810185
24.734176262085533 295.9344848183721 1.0389882569326936
24.739403817038948 298.49355825345 1.045709907687501
24.744631371992362 297.8675719469434 1.0499677564105006
24.749858926945777 298.1479234092724 1.0531018893958464
24.75508648189919 296.0454920779665 1.0511140949434528
24.760314036852606 294.49727694546266 1.0485244601102583
24.76554159180602 298.182920256931 1.0574385695609037
24.770769146759434 296.50978730691037 1.0573061083449702
24.77599670171285 295.52635682348915 1.0603123222944135
24.781224256666263 289.85479866725365 1.0533177075427482
24.786451811619678 294.9263187932438 1.065669067803514
24.791679366573092 298.5270321725397 1.0722368368930215
24.796906921526507 300.3154243950499 1.0771006468160471
24.80213447647992 294.96223231523186 1.0699917413932665
24.807362031433335 292.8199238312172 1.0684525338339788
24.81258958638675 293.48812723996963 1.071649646335419
24.817817141340164 293.54994200000095 1.0757385113800173
24.82304469629358 291.3404805063723 1.0775752376319816
24.828272251246993 288.13931805162446 1.0742243289338709
24.833499806200408 287.82053425220715 1.076830974670634
24.838727361153822 291.2924104662877 1.0853732019105342
24.843954916107236 296.1754109649659 1.0964221918601091
24.84918247106065 299.8148668845291 1.1039302366809536
24.854410026014065 300.3058248444467 1.105534404671202
24.85963758096748 298.77860307060695 1.1051283437173511
24.864865135920894 295.16446783831043 1.1011500278637136
24.87009269087431 293.7065368670612 1.1021021168804657
24.875320245827723 293.03676968879586 1.1045859930276694
24.880547800781137 294.8102637287931 1.11177259718957
24.885775355734552 298.14320520859616 1.1211645995548039
24.891002910687966 294.59404739970665 1.1176396500830224
24.89623046564138 293.03901856169267 1.1184511187598434
24.901458020594795 290.2452330136704 1.1176567351820714
24.90668557554821 292.36537974941785 1.1255359055514738
24.911913130501624 294.0582763106533 1.1320369263790038
24.91714068545504 295.3253536588901 1.1359331850101095
24.922368240408453 296.4162841813881 1.1410150175060538
24.927595795361867 299.62038692293214 1.1512877143069031
24.93282335031528 298.5151803939017 1.1518113969620278
24.938050905268696 300.0718847038856 1.1593914122992963
24.94327846022211 299.1138513881027 1.1623097941482574
24.948506015175525 299.39223671676575 1.1679901686407501
24.95373357012894 299.9488019981978 1.1713663890810306
24.958961125082354 299.5475091512017 1.1702192721189946
24.964188680035768 303.24551162632014 1.1794384516176384
24.969416234989183 297.8216046462086 1.172590640644143
24.974643789942597 296.56401676990293 1.172776868076084
24.97987134489601 295.5091011684891 1.1733113448393282
24.985098899849426 294.9152709072484 1.1758984890194413
24.99032645480284 294.8612085297798 1.1807901471802316
24.995554009756255 290.7448511108461 1.1781013182453413
25.00078156470967 293.2251250835176 1.1853597331866805
25.006009119663084 294.95804496483214 1.1944900926459106
25.011236674616498 297.46418086105126 1.2021369412796237
25.016464229569912 299.3235521829588 1.210827303496766
25.021691784523327 298.3429719706796 1.211548160022149
25.02691933947674 299.6688208596877 1.2170786263619207
25.032146894430156 303.32822402691227 1.2259504407398625
25.03737444938357 306.9715080185198 1.2341541161447342
25.042602004336985 306.5149092181905 1.2348122285130276
25.0478295592904 307.5965718644229 1.2416676074764035
25.053057114243813 304.6365247151981 1.23968868114905
25.058284669197228 302.8179492537032 1.2398855197617544
25.063512224150642 297.06574789698436 1.2319063090885025
25.068739779104057 297.0583920332031 1.2381736256916833
25.07396733405747 300.2581290541247 1.2509666008991789
25.079194889010886 302.35742347308116 1.2625586396508435
25.0844224439643 299.1811703379328 1.2620837260382978
25.089649998917714 297.6268948090857 1.2645608922211005
25.09487755387113 297.5412612043459 1.2665935535966368
25.100105108824543 304.63953784538353 1.280166663482551
25.105332663777958 302.6989731622877 1.2778859996495944
25.110560218731372 303.4969129756436 1.280512142613305
25.115787773684787 296.92056682058745 1.2720545400292267
25.1210153286382 290.13867720199056 1.2612898917088626
25.126242883591615 290.9430028863546 1.2689253576815385
25.13147043854503 294.31845402388535 1.2802392856601523
25.136697993498444 302.19867626286884 1.3010916315828314
25.14192554845186 300.7015701195571 1.2992007644318015
25.147153103405273 301.9175373041258 1.3062934256782555
25.152380658358688 303.59509856527075 1.313659415908085
25.157608213312102 306.51539259378615 1.3265485194318172
25.162835768265516 305.85243715827613 1.329800705822435
25.16806332321893 303.920413713445 1.3273170788584707
25.173290878172345 303.1529388280856 1.33035790677034
25.17851843312576 300.5785092572022 1.3301901139311878
25.183745988079174 298.8621124418336 1.3331593373002952
25.18897354303259 297.2207079996433 1.3339289081570629
25.194201097986003 298.02177655522166 1.3418707349992682
25.199428652939417 302.7783313064773 1.3586921547467643
25.204656207892832 303.879157272162 1.3649251353698593
25.209883762846246 302.9135481927282 1.3648498970154337
25.21511131779966 302.09741342733946 1.3647987353662427
25.220338872753075 301.7520512017079 1.3687291558468675
25.22556642770649 304.7345017499861 1.3819720774946993
25.230793982659904 305.61540642849326 1.3922398290500626
25.23602153761332 310.26836371141917 1.4084302814327478
25.241249092566733 311.3490153459125 1.4148168917605746
25.246476647520147 313.88095840055246 1.4193331091255799
25.25170420247356 315.870463953549 1.4276302701225891
25.256931757426976 315.92829761930176 1.431616157694385
25.26215931238039 311.4737314571385 1.4312948808570896
25.267386867333805 308.3503251368129 1.427922879689446
25.27261442228722 306.5178358199352 1.4288796803794237
25.277841977240634 309.47665199693733 1.439271033818456
25.283069532194048 315.38779010524655 1.4588559218107136
25.288297087147463 319.27271787999643 1.4779424246844144
25.293524642100877 325.4524926867835 1.500269951982862
25.29875219705429 320.60759858744615 1.4940102910150483
25.303979752007706 313.0445506590214 1.4785647542116638
25.30920730696112 305.48304112483 1.4635467874777417
25.314434861914535 302.28599811907037 1.4657177212805086
25.31966241686795 305.71037516684504 1.4847970414472211
25.324889971821364 313.52363679313754 1.5128644011103027
25.330117526774778 318.0217525060438 1.5279271138126267
25.335345081728192 319.62677292451065 1.5356512398482922
25.340572636681607 314.65150717389434 1.5271285581007155
25.34580019163502 310.98518856984623 1.5232832568994223
25.351027746588436 306.63016513630356 1.5170855994328456
25.35625530154185 309.39946952899004 1.5321248716508928
25.361482856495265 312.35932969013635 1.5458203114534104
25.36671041144868 315.24436361270966 1.5628732936878098
25.371937966402093 319.0093721964387 1.5789150580332927
25.377165521355508 315.2948952630674 1.5752643843374408
25.382393076308922 312.6485695133568 1.5744090739725587
25.387620631262337 309.48997477311207 1.5746705178945795
25.39284818621575 303.0021377372947 1.565319121251616
25.398075741169166 300.8687421021241 1.561747281899436
25.40330329612258 295.6241970319999 1.5502112752168031
25.408530851075994 295.41784601433324 1.555077531933435
25.41375840602941 303.2794171715404 1.5838068677074062
25.418985960982823 310.4142414024012 1.6092485649272041
25.424213515936238 315.182334960767 1.6333569274928101
25.429441070889652 308.2005106590652 1.6256050233208654
25.434668625843067 306.9991362457311 1.6310640029748729
25.43989618079648 303.9227731890796 1.628968578723624
25.445123735749895 307.43475184642364 1.6425314651776244
25.45035129070331 310.4469808694281 1.6587005756863782
25.455578845656724 315.6920593540592 1.674799610211112
25.46080640061014 315.9721321837776 1.6890410458067708
25.466033955563553 310.8189070368876 1.6855602758734403
25.471261510516968 310.482273729168 1.6976001595246555
25.476489065470382 314.62990133671207 1.7142614596912775
25.481716620423796 313.4415117760976 1.7272745951614508
25.48694417537721 310.7266775668172 1.7235345680664516
25.492171730330625 310.6214536615292 1.7318402424230586
25.49739928528404 312.92719807655453 1.7441529352501637
25.502626840237454 322.3901799861724 1.7771589762163875
25.50785439519087 325.5148217127299 1.7932460257803489
25.513081950144283 324.82651491932074 1.789001379656879
25.518309505097697 323.53437960823936 1.7975752464992798
25.523537060051112 319.74193038663145 1.79748646185525
25.528764615004526 320.2287775872691 1.8117608372724512
25.53399216995794 315.760510998514 1.8052893013952498
25.539219724911355 318.2161207361578 1.8260181406700415
25.54444727986477 319.68020197824154 1.840589388378076
25.549674834818184 329.45785144881114 1.8845194236373337
25.5549023897716 330.865642205027 1.8990383343903954
25.560129944725013 325.57941966359977 1.8965591343219326
25.565357499678427 324.4828184622049 1.898224606681299
25.57058505463184 323.1111516551641 1.9005070201807743
25.575812609585256 330.571496071319 1.9289511078206594
25.58104016453867 330.069833951997 1.941935664998267
25.586267719492085 328.4982548278797 1.9500313748440385
25.5914952744455 325.37259792217543 1.9482646793014535
25.596722829398914 323.6292538300706 1.9542500682496753
25.601950384352328 326.01403113036184 1.9722293453880753
25.607177939305743 324.20773125181466 1.982913749455879
25.612405494259157 319.22583335103246 1.9783870119276916
25.61763304921257 312.4776752425606 1.9736747055049635
25.622860604165986 315.96014502777746 1.9987148940629078
25.6280881591194 326.3642767097816 2.0423390078699715
25.633315714072815 330.67979374994997 2.06537329752579
25.63854326902623 327.27957319282484 2.0666234846589013
25.643770823979644 325.5053627293553 2.076904853612874
25.648998378933058 327.5602068517053 2.0954678730802394
25.654225933886472 331.52947117979 2.1292907352197283
25.659453488839887 325.30871186701216 2.120873127281386
25.6646810437933 320.0364975758498 2.1245967351549626
25.669908598746716 322.01487429151564 2.1448924571964834
25.67513615370013 319.1972784207282 2.1588072114964647
25.680363708653545 318.37863439974456 2.169386138036565
25.68559126360696 303.185500064645 2.1378547598240907
25.690818818560373 306.676445192462 2.157244431509095
25.696046373513788 303.15798933996507 2.16709256135422
25.701273928467202 309.72671914284376 2.2014178853012436
25.706501483420617 313.6025671180246 2.2325957680661674
25.71172903837403 319.5982177427645 2.278030746584272
25.716956593327446 322.408040360841 2.3071393468171726
25.72218414828086 319.844780471234 2.3262853919160187
25.727411703234274 316.17656609867726 2.319447541859349
25.73263925818769 306.5120052819251 2.299725502220379
25.737866813141103 304.73772323976567 2.3014374106294975
25.743094368094518 309.5734682577426 2.339174384905416
25.748321923047932 309.322339001218 2.36521070796591
25.753549478001347 308.66250134452235 2.3884626748709237
25.75877703295476 306.0904848912971 2.399354413132331
25.764004587908175 315.09898448275743 2.4544211463483188
25.76923214286159 321.42053663975383 2.501399074628004
25.774459697815004 309.3515080825464 2.4740757662040522
25.77968725276842 308.0473912660933 2.4962833030970373
25.784914807721833 310.5236815314497 2.534386196074394
25.790142362675248 326.09243719859813 2.6319605800225405
25.795369917628662 326.0037127930777 2.6563194165256263
25.800597472582076 321.4379540321048 2.6639763070968674
25.80582502753549 307.13198440248783 2.6236162924091135
25.811052582488905 309.7541794396753 2.668265203516007
25.81628013744232 313.22160178071965 2.711834019690228
25.821507692395734 319.1394687848963 2.770809400268923
25.82673524734915 323.7731047360961 2.8214161875460264
25.831962802302563 330.1121879226275 2.8732795819375867
25.837190357255977 332.3118275270345 2.9331702472948287
25.84241791220939 329.89021985701385 2.9568695212565577
25.847645467162806 326.2492049658304 2.986323692794082
25.85287302211622 333.9722450680387 3.0522454589919965
25.858100577069635 337.6300066774837 3.1217783805252313
25.86332813202305 322.4995019886301 3.08707796765915
25.868555686976464 313.75872705022414 3.1043120775589004
25.87378324192988 302.2528637658568 3.1101045388626676
25.879010796883293 304.5993794046433 3.1938904035967473
25.884238351836707 313.7441322649641 3.285657750793228
25.88946590679012 319.6871755177125 3.3356773684523433
25.894693461743536 338.1702783478866 3.46596544120801
25.89992101669695 338.6262936845058 3.521632448211697
25.905148571650365 325.97173213946917 3.5447397654184596
25.91037612660378 312.0333278819549 3.5289110278588205
25.915603681557194 290.0415029702114 3.502320683162067
25.920831236510608 298.18507732369045 3.620394501788618
25.926058791464023 303.68005176214876 3.746144151530982
25.931286346417437 307.20254735280236 3.840600117155158
25.93651390137085 311.63967119645895 3.9465576604784776
25.941741456324266 308.9491469066444 4.005370561781391
25.94696901127768 306.58850558247684 4.064257047070743
25.952196566231095 294.1085643349285 4.091157349475258
25.95742412118451 289.65223536806235 4.166478056644685
25.962651676137924 293.3558610821235 4.298820197003803
25.967879231091338 319.8751823883101 4.6042238380732226
25.973106786044752 334.24008581042983 4.817110164546316
25.978334340998167 326.7833445593968 4.861177673748627
25.98356189595158 295.4871042314792 4.661357964546495
25.988789450904996 276.5765634355779 4.548816087578518
25.99401700585841 265.80144360951016 4.53135777241637
25.999244560811825 275.64346992211296 4.675283366874999
26.00447211576524 308.66296674668183 5.078693928870206
26.009699670718653 317.16115670014847 5.220714293098554
26.014927225672068 300.77993340675556 5.219615067941676
26.020154780625482 283.6769592419384 5.158540357565631
26.025382335578897 277.19758438384565 5.234207245060422
26.03060989053231 294.6523283189426 5.515624937735642
26.035837445485726 277.1359904612936 5.48942083088861
26.04106500043914 268.36837122824045 5.550221413178638
26.046292555392554 283.24544679789454 5.849843595319665
26.05152011034597 309.24623922592053 6.3211479237394625
26.056747665299383 295.9217505576898 6.3415501557541045
26.061975220252798 287.5469839620738 6.517969945959623
26.067202775206212 281.9320341687572 6.679811544075129
26.072430330159627 284.115877533559 7.199620354559438
26.07765788511304 298.4125044053211 7.608298183677763
26.082885440066455 277.8652336743284 7.738939763992224
26.08811299501987 304.529889221827 8.222333016180494
26.093340549973284 301.55446454069534 8.717703327901942
26.0985681049267 335.5839715315766 9.739649979763493
26.103795659880113 305.8574041979057 10.006371474996186
26.109023214833528 293.87694545935636 10.689081061865613
26.114250769786942 254.2716298859173 10.89368558442546
26.119478324740356 290.72808716004016 13.447363494436393
26.12470587969377 311.51617908485 15.902885245375979
26.129933434647185 281.82536743182885 20.909851081015088
26.1351609896006 269.30089595883237 28.91426859036259
