# Supplementary material for: Unraveling metal effects on CO2 uptake in pyrene-based metal-organic frameworks
Source: Nat Commun. 2025 Feb 11;16:1516. doi: 10.1038/s41467-025-56296-w (PMC11814143; doi:10.1038/s41467-025-56296-w)
Supplement: Supplementary file 3 — Source Data [file 41467_2025_56296_MOESM3_ESM.zip › SourceCode/SuppInf/FigureS5_Ga-TBAPy_InSitu_VariableT_PXRD/Data/GaTBAPy_0178p.dat]

0.002613777476707968 12.028057063379281 3.827835418026576
0.007841332430123905 11.495768951157478 3.256341434284485
0.01306888738353984 16.143261489194636 3.0680709252675853
0.018296442336955775 15.649343501348474 2.4513090051839117
0.02352399729037171 16.258990408543823 2.3736368447864913
0.028751552243787646 17.540481459597284 2.4385092189587
0.03397910719720358 15.67749267298387 2.2112058991061083
0.03920666215061952 15.336659233984072 2.184440000989591
0.04443421710403546 13.479385433196393 1.8730739306185298
0.0496617720574514 13.39684170084136 1.693330099856923
0.054889327010867336 13.646358132455449 1.7419497460879991
0.060116881964283275 14.011216734816466 1.7258341475306649
0.06534443691769921 17.640991131423867 1.8729636302308117
0.07057199187111515 18.57184544639581 1.74732554327846
0.07579954682453109 18.476910576072587 1.6297608884009556
0.08102710177794703 18.836448353456934 1.5747497540941657
0.08625465673136297 18.68973314631223 1.5595683542362033
0.09148221168477891 19.250173255236565 1.505596190347482
0.09670976663819485 19.452412576436217 1.4792436869043548
0.10193732159161079 20.5181864042848 1.5129840130627026
0.10716487654502672 19.818905213336492 1.5463371660039058
0.11239243149844266 17.447284717187163 1.4152253187446757
0.1176199864518586 15.879627565931811 1.2959752311493122
0.12284754140527454 16.930675047352928 1.2426672968721222
0.12807509635869047 17.78169514801289 1.219778985488114
0.1333026513121064 19.23681734390888 1.277389306682297
0.13853020626552232 18.79099678076855 1.2338227756444096
0.14375776121893824 17.60683538475919 1.1597356957415135
0.14898531617235417 17.623908487570837 1.1895075846763121
0.1542128711257701 16.676897941703043 1.117932387735737
0.15944042607918602 16.80871910606882 1.1010691598818667
0.16466798103260194 16.672771937505047 1.056177572601409
0.16989553598601786 18.248064165404767 1.063415254986521
0.1751230909394338 19.195286645063078 1.0738486755093273
0.18035064589284971 19.597945816792944 1.0768936574415917
0.18557820084626564 19.716084650391185 1.0695722609729064
0.19080575579968156 20.52398605632368 1.0848968072013718
0.1960333107530975 21.680828338088038 1.0946710213290265
0.20126086570651341 22.674613268355433 1.121455636145381
0.20648842065992934 22.375095545804527 1.0966955556659692
0.21171597561334526 21.181441383868908 1.033951914460435
0.2169435305667612 20.597770791605765 1.0034357799560263
0.22217108552017711 19.24703513774356 0.948210043867675
0.22739864047359304 19.28465978169868 0.9695378290607617
0.23262619542700896 19.748596896475192 0.9763490119835815
0.2378537503804249 18.510107769974308 0.9328782966210809
0.2430813053338408 17.191251522623503 0.8710561848501397
0.24830886028725674 17.165179614760756 0.8445401178637194
0.25353641524067266 16.904991100008797 0.8064052622088937
0.2587639701940886 17.472563618916357 0.8186131706016443
0.2639915251475045 17.686093684432876 0.8327918981475573
0.26921908010092044 17.97892652537578 0.870632225696742
0.27444663505433636 18.36990521874381 0.8844205963294653
0.2796741900077523 18.457794280544324 0.8980336029908993
0.2849017449611682 18.492946572266476 0.913178670689838
0.29012929991458414 18.83826175590658 0.894572867876915
0.29535685486800006 17.43652525512318 0.8553226036462956
0.300584409821416 17.44682440125489 0.8009579166972133
0.3058119647748319 16.88000371704342 0.7697947000671399
0.31103951972824784 16.698371665464368 0.7599672335701325
0.31626707468166376 17.11674843141574 0.7741341033438733
0.3214946296350797 17.865285638415237 0.7938929828466601
0.3267221845884956 18.018124936371972 0.7902702298857304
0.33194973954191154 17.62400905993158 0.7954069375961096
0.33717729449532746 17.596022571028413 0.8030521915139136
0.3424048494487434 18.462140744410018 0.8504660117437555
0.3476324044021593 19.238352847343997 0.8899065824561638
0.35285995935557524 19.140740875916485 0.8677146013857439
0.35808751430899116 19.589309491619684 0.8512565000512373
0.3633150692624071 19.371301126252277 0.819473791159126
0.368542624215823 17.65835899061133 0.7719105477951896
0.37377017916923894 18.180696848335625 0.7881409950629846
0.37899773412265486 16.667306434704113 0.7821994213644692
0.3842252890760708 16.897836996677647 0.8186530055388817
0.3894528440294867 18.617944705700793 0.879288525042359
0.39468039898290264 20.600510512314365 0.9361492473129811
0.39990795393631856 21.263576314245906 0.9230937753876953
0.4051355088897345 20.458395681221052 0.8996090937209165
0.4103630638431504 19.825665371088174 0.8542497053190905
0.41559061879656634 19.49642235611208 0.8376410964606826
0.42081817374998226 19.17156976930809 0.8301624046715851
0.4260457287033982 17.88491096942679 0.8048594431802902
0.4312732836568141 17.838973735996568 0.8016264212442767
0.43650083861023004 18.60480925836917 0.8144101693307542
0.44172839356364596 17.997064363537238 0.794581783230076
0.4469559485170619 18.765584782575417 0.8024115089682733
0.4521835034704778 18.065907745389453 0.7923137401439287
0.45741105842389373 17.131304091689447 0.7679294580562378
0.46263861337730966 17.194797681669538 0.7596099119470823
0.4678661683307256 16.431650918188197 0.7472948954084844
0.4730937232841415 16.44856783303252 0.7440349626412474
0.47832127823755743 17.36350980334906 0.7757324860271687
0.48354883319097336 17.907325036541696 0.7592613898491075
0.4887763881443893 17.960217125848835 0.7388083583881911
0.4940039430978052 17.79636277272396 0.7166325205935684
0.49923149805122113 18.581046908600452 0.7404512742274664
0.5044590530046371 18.47334161256902 0.7690714390363327
0.5096866079580531 18.818332754894904 0.8012900316561679
0.5149141629114691 17.836010608652856 0.8047192158055967
0.5201417178648851 17.57439435381707 0.7735603094087897
0.525369272818301 17.814904613623057 0.741654997249007
0.530596827771717 17.956555245692698 0.7268267461159765
0.535824382725133 17.44258767761669 0.712643524308904
0.541051937678549 18.299982489519024 0.7376252470377683
0.546279492631965 18.65277529051569 0.7460985246610747
0.5515070475853809 19.53194314609403 0.7713198746728761
0.5567346025387969 20.706349042436173 0.8030085903540541
0.5619621574922129 20.706055629465002 0.7819208494447588
0.5671897124456289 21.01335454155974 0.8007307637864313
0.5724172673990449 19.706008969678475 0.7579677403451522
0.5776448223524608 18.033082582759775 0.7170527983322129
0.5828723773058768 17.551138910901056 0.6986322397065107
0.5880999322592928 17.622955554552888 0.6929615376781461
0.5933274872127088 18.027978459471864 0.7327142372536054
0.5985550421661248 19.233179619412994 0.768304628959645
0.6037825971195407 18.48768068219652 0.7614925733987449
0.6090101520729567 17.569684772571193 0.7135757138980495
0.6142377070263727 16.591045667726895 0.6629556255388045
0.6194652619797887 17.08035604256205 0.6656733599488004
0.6246928169332047 18.208913142772754 0.6850793252362334
0.6299203718866206 19.034534833839217 0.6934035515585341
0.6351479268400366 20.00376970831825 0.7030277532425081
0.6403754817934526 18.794612837669654 0.6822243870225806
0.6456030367468686 19.256495873251247 0.6871802922483495
0.6508305917002846 19.290213195641506 0.6842646865731494
0.6560581466537005 18.801021564807392 0.6869677576030478
0.6612857016071165 19.480438428346986 0.7093664327956534
0.6665132565605325 18.818056605000923 0.6897193351926965
0.6717408115139485 18.24104582341948 0.6789606306804126
0.6769683664673645 19.214043468252704 0.6867576693794077
0.6821959214207804 19.144059092340672 0.6765462534720759
0.6874234763741964 19.68750840216818 0.6850808006397383
0.6926510313276124 20.504551370206126 0.6937815876618372
0.6978785862810284 20.662192441523704 0.6934628486816796
0.7031061412344444 21.96743198534298 0.7184831487780144
0.7083336961878604 21.90432208069841 0.7188791801742279
0.7135612511412763 21.630472867501425 0.7169474941522481
0.7187888060946923 21.287360360996676 0.7112307114410356
0.7240163610481083 21.917430223676 0.7220276697051026
0.7292439160015243 22.965276638872535 0.7493813666918048
0.7344714709549403 24.373048677020765 0.7684537478773281
0.7396990259083562 24.80787825059813 0.7787899848876013
0.7449265808617722 25.310102616754914 0.7977573818133858
0.7501541358151882 25.749450885572745 0.8037497390313827
0.7553816907686042 26.383001090232753 0.8069989258578462
0.7606092457220202 26.632045914359523 0.7991437082823378
0.7658368006754361 25.80396587161391 0.7731449170082811
0.7710643556288521 27.154187352912917 0.7838933479427924
0.7762919105822681 27.34717686515739 0.7742450311252351
0.7815194655356841 29.511621071262653 0.7994371226889957
0.7867470204891001 29.914604835362436 0.7934041356313357
0.791974575442516 30.363669029529 0.7904175849505771
0.797202130395932 30.922841638867077 0.7848302204743532
0.802429685349348 31.728584043697943 0.7873208356985986
0.807657240302764 32.986893278983956 0.8185505562219978
0.81288479525618 37.313545267025134 0.9039097479178587
0.8181123502095959 40.65160625227922 0.9560853208757832
0.8233399051630119 43.00614070065732 1.002392163307787
0.8285674601164279 44.92780944409997 1.0480114665785873
0.8337950150698439 44.87997349202405 1.0617545483156243
0.8390225700232599 48.19307543428408 1.115810122116999
0.8442501249766758 48.68461549672981 1.1239251640941696
0.8494776799300918 51.23635576425899 1.1392831388293454
0.8547052348835078 52.571071967562595 1.1457445797384733
0.8599327898369238 56.06907715412322 1.1695855974080605
0.8651603447903398 61.097994597868514 1.232253706359302
0.8703878997437557 65.42825722411251 1.2692915921424375
0.8756154546971717 68.9155297751717 1.2893780723008024
0.8808430096505877 70.29397241356983 1.2949746840847285
0.8860705646040037 69.85411103966959 1.2671134049849913
0.8912981195574197 67.00053422014686 1.2358070137305777
0.8965256745108356 71.13996817950814 1.2893341639953406
0.9017532294642516 77.01724528415707 1.3632516115610818
0.9069807844176676 80.34885898681922 1.413786321093118
0.9122083393710836 84.42494454748784 1.4708196151728068
0.9174358943244996 84.6032588770047 1.464855167656744
0.9226634492779155 86.16178349908654 1.4576572319414407
0.9278910042313315 92.85650961321471 1.5267641391528965
0.9331185591847475 96.10627798570434 1.555870104999774
0.9383461141381635 99.38724862685382 1.595897697285491
0.9435736690915795 96.4466989639411 1.5652915609137539
0.9488012240449955 95.02197075331188 1.5107943874745982
0.9540287789984114 96.57986254337828 1.4929963213029815
0.9592563339518274 97.94158710948619 1.4906209013086686
0.9644838889052434 100.62712688811854 1.5069176593737943
0.9697114438586594 101.85629069012734 1.519742930745089
0.9749389988120754 103.48330836427924 1.5102812278201323
0.9801665537654913 104.68251710029946 1.5252330310232038
0.9853941087189073 107.93068186137182 1.5364765658749258
0.9906216636723233 111.13200482974443 1.5490013621625094
0.9958492186257393 109.99125495622532 1.535612435282174
1.0010767735791553 111.52328005743534 1.5420335649434602
1.0063043285325712 114.8222120986802 1.5704455420352383
1.0115318834859872 114.99496878257443 1.5854665122567906
1.0167594384394032 117.37637728529353 1.593426392682199
1.0219869933928192 119.27081130302693 1.5908398049426336
1.0272145483462352 117.90762305744015 1.5592629642433982
1.0324421032996511 120.7468493159953 1.6037214522293455
1.0376696582530671 123.9111354173593 1.649824907379313
1.042897213206483 129.02377447587594 1.682490383909363
1.048124768159899 131.79248329452082 1.7036866019370607
1.053352323113315 130.70086449925034 1.663800169804641
1.058579878066731 126.45815105487013 1.6326008920213533
1.063807433020147 120.95379465945113 1.600850093426717
1.069034987973563 121.35434031862414 1.58846531482507
1.074262542926979 122.78706073974621 1.5915819986646773
1.079490097880395 127.40865885829871 1.615662986089098
1.084717652833811 125.28136231141254 1.6270285470307113
1.089945207787227 122.36687693335813 1.610630225026746
1.095172762740643 123.90522573616076 1.6183735329231255
1.1004003176940589 121.08037311809153 1.5966407954347843
1.1056278726474749 120.90407003259155 1.5960392733987854
1.1108554276008908 125.26957780508849 1.6478846727236256
1.1160829825543068 122.82468199082729 1.6374204873366576
1.1213105375077228 121.63774565297875 1.601060135057638
1.1265380924611388 123.52568956136959 1.5884190366347426
1.1317656474145548 123.25497619173048 1.5763077345660175
1.1369932023679707 128.94533087973662 1.6088234085043362
1.1422207573213867 133.08669816808307 1.6399414272519743
1.1474483122748027 133.1740961503539 1.6537466569193346
1.1526758672282187 137.714021667736 1.6748252485930435
1.1579034221816347 138.6811494828652 1.7124288607450695
1.1631309771350506 135.45592879077356 1.6846837733753834
1.1683585320884666 135.7544985402965 1.662730602561139
1.1735860870418826 137.22366105053328 1.6978927210617565
1.1788136419952986 138.70622087413827 1.7097765175561113
1.1840411969487146 142.04793457574442 1.7218335767710329
1.1892687519021305 142.034850657903 1.723007998581907
1.1944963068555465 147.20447825912706 1.738665349089264
1.1997238618089625 151.72255831919253 1.7490581601724187
1.2049514167623785 151.1354551750366 1.7688245047608453
1.2101789717157945 148.93876675570584 1.7440765526498985
1.2154065266692105 142.59858959421837 1.6860348211543397
1.2206340816226264 137.57789796763782 1.6623111570548572
1.2258616365760424 137.5962145414426 1.6697592284928253
1.2310891915294584 141.93937322141187 1.6788618985315236
1.2363167464828744 139.41477347742986 1.6576711358604377
1.2415443014362904 140.01585592342997 1.6363660707979932
1.2467718563897063 135.6127505029135 1.6145511602553464
1.2519994113431223 136.36250554616706 1.6474321898863682
1.2572269662965383 141.5232365514485 1.691951386719068
1.2624545212499543 147.3064690980224 1.7401609202016488
1.2676820762033703 144.21527265175158 1.7179440053377866
1.2729096311567862 137.66942543302028 1.6773042656897357
1.2781371861102022 135.46615539632236 1.6517360355502586
1.2833647410636182 132.21490956616262 1.6407692735550392
1.2885922960170342 134.56461127952255 1.6506304299548833
1.2938198509704502 133.4579236641741 1.633445751868611
1.2990474059238661 133.5715514455169 1.6416173288858922
1.3042749608772821 134.77073002832873 1.6335638590584243
1.309502515830698 139.0371246856782 1.6600045027292971
1.314730070784114 144.6843974162836 1.7006985281242408
1.31995762573753 147.9165875825607 1.7269306350993807
1.325185180690946 144.26984751467148 1.713477284214149
1.330412735644362 145.3242328799709 1.7348988858428553
1.335640290597778 136.69036825830486 1.6682536539647195
1.340867845551194 130.52888583053146 1.6205552424515053
1.34609540050461 126.85212213499322 1.5774340536989475
1.351322955458026 127.98778366519355 1.5768806131286892
1.356550510411442 132.80656364085385 1.6142822601368696
1.361778065364858 131.41354000007385 1.6225807677328616
1.3670056203182739 133.70742530920168 1.6519867505187957
1.3722331752716899 131.8037662240929 1.6600226265920752
1.3774607302251058 132.35592832111308 1.6624158395456863
1.3826882851785218 134.76246958111741 1.670547157616523
1.3879158401319378 136.4956725488156 1.6723991289261653
1.3931433950853538 140.8871642223151 1.6978457892684529
1.3983709500387698 140.77970571103785 1.671554418712463
1.4035985049921857 138.6188688453884 1.6524894703794233
1.4088260599456017 135.75489445490436 1.6554689358059724
1.4140536148990177 132.73570271368212 1.6553910177570759
1.4192811698524337 131.1580061055562 1.6580707224857087
1.4245087248058497 127.6675055369217 1.622286391350948
1.4297362797592656 126.48041394593893 1.6109739097946674
1.4349638347126816 123.02140811519615 1.5774069631882306
1.4401913896660976 127.68402499525176 1.6057361364342781
1.4454189446195136 133.97894304510174 1.6636975038075839
1.4506464995729296 136.19296647850484 1.6837489926495282
1.4558740545263456 140.0935250033828 1.7305781113473304
1.4611016094797615 133.2352446715475 1.7001674204935984
1.4663291644331775 129.91734223530145 1.6821030783802449
1.4715567193865935 124.61937492587947 1.6130629518461823
1.4767842743400095 118.88903870308268 1.5700808085023237
1.4820118292934255 111.99459333142354 1.5320792904737845
1.4872393842468414 111.42688543008293 1.5295328092287934
1.4924669392002574 111.257292346914 1.5483769636471527
1.4976944941536734 111.29375629033426 1.5768088272468879
1.5029220491070894 115.85067262630582 1.6472332296351757
1.5081496040605054 112.91188131531226 1.6218149225294243
1.5133771590139213 118.03460641355632 1.637374072809803
1.5186047139673373 119.30880728730598 1.6174497302176725
1.5238322689207533 123.67505755471048 1.6344050024683816
1.5290598238741693 129.069552246906 1.6626240709732902
1.5342873788275853 124.99595338565933 1.6151214360164465
1.5395149337810012 122.9712594539027 1.6119370930110744
1.5447424887344172 116.88574362652525 1.5586267121122153
1.5499700436878332 118.27138052248552 1.5782472258190818
1.5551975986412492 121.91607229317188 1.5949584358872595
1.5604251535946652 130.07239274266414 1.639400656600906
1.5656527085480811 132.94165899993882 1.650468176229321
1.5708802635014971 134.00324452206252 1.651023559130659
1.576107818454913 133.00315113861976 1.6694520082394337
1.581335373408329 135.3356578926287 1.690560804822325
1.586562928361745 139.59862266267385 1.7041579526357173
1.591790483315161 138.7044992978007 1.6878380982942451
1.597018038268577 133.8197755266281 1.6322330095554556
1.602245593221993 129.58880424437893 1.6059244271984758
1.607473148175409 133.29622427361664 1.624505584617349
1.612700703128825 138.97597543280705 1.6517141145984973
1.617928258082241 139.32370126778662 1.6405054213059482
1.623155813035657 141.81689435121058 1.6775930327861335
1.628383367989073 145.624204263096 1.7216536525003008
1.6336109229424889 144.7044431465529 1.7014670848763374
1.6388384778959049 144.91896163158566 1.6853032258156924
1.6440660328493208 147.14964944748672 1.67497071029109
1.6492935878027368 155.90965120024066 1.7207652144857446
1.6545211427561528 151.95290352401489 1.7055280503726826
1.6597486977095688 156.42273305953006 1.7195829895142023
1.6649762526629848 160.83185028267928 1.7505919507807262
1.6702038076164007 167.8937251692443 1.7941176138805914
1.6754313625698167 181.77705571495414 1.867567996324614
1.6806589175232327 185.99897456429116 1.8918965507130865
1.6858864724766487 190.90892354514116 1.9331192574191536
1.6911140274300647 186.07887902374026 1.9144302260270423
1.6963415823834807 186.44592802392737 1.9089582073631859
1.7015691373368966 183.70704319950195 1.900646101919234
1.7067966922903126 184.92944957734446 1.8722400501660839
1.7120242472437286 191.4845720460852 1.888030778817449
1.7172518021971446 191.2323063447737 1.866583449035956
1.7224793571505606 196.72316831588918 1.8635914248375947
1.7277069121039765 198.7515630974406 1.8895906093507973
1.7329344670573925 198.44318484341943 1.888128343755215
1.7381620220108085 198.635704929165 1.8781359681072323
1.7433895769642245 191.98532403623472 1.8429336399262537
1.7486171319176405 193.51924355989746 1.84500995340098
1.7538446868710564 202.89417154312696 1.8944982277592306
1.7590722418244724 208.69152698763025 1.915974286613993
1.7642997967778884 212.0874427571478 1.9652173004153137
1.7695273517313044 207.72691714556393 1.9235670675009438
1.7747549066847204 200.0028536762223 1.8818739417429815
1.7799824616381363 198.75082896248833 1.8715506760561904
1.7852100165915523 210.90999581671716 1.9134765741339783
1.7904375715449683 216.43971154903207 1.9242432858144116
1.7956651264983843 222.0108152324772 1.948495674265419
1.8008926814518003 223.29581005435168 1.9417326694827293
1.8061202364052162 221.23055289607515 1.9195288267744226
1.8113477913586322 217.80949397121867 1.86357084252862
1.8165753463120482 216.80655127821743 1.8517486533491883
1.8218029012654642 217.08355910048616 1.8426871751969545
1.8270304562188802 220.1165524561921 1.8592314143825022
1.8322580111722961 232.03833574040934 1.9058844660848953
1.8374855661257121 239.87213777543647 1.9425349204335145
1.842713121079128 236.06039126026843 1.9011298147983329
1.847940676032544 231.1875168224311 1.8738656640480509
1.85316823098596 229.39536804924668 1.8569244078553495
1.858395785939376 233.40742455643218 1.8691860375034428
1.863623340892792 233.28869306701125 1.8691369967080205
1.868850895846208 229.46067772699635 1.8589509985838955
1.874078450799624 221.36717973024753 1.8084371356784756
1.87930600575304 219.80828733812723 1.8116823082251337
1.884533560706456 219.76207328521514 1.7990781897753008
1.889761115659872 218.00122160691924 1.777087435959056
1.894988670613288 222.79539345075293 1.808726883516196
1.9002162255667039 229.7624861603148 1.834886586845879
1.9054437805201199 227.4372259076805 1.805307165672501
1.9106713354735358 227.1549706145513 1.777633743572452
1.9158988904269518 225.87076131181075 1.7512212655155595
1.9211264453803678 216.23792295235634 1.6884264084186187
1.9263540003337838 216.76414953182675 1.6876262207713986
1.9315815552871998 222.29821279398095 1.7367252593546432
1.9368091102406157 218.86186222026947 1.7326415438420184
1.9420366651940317 213.68980794980632 1.7114380744564426
1.9472642201474477 211.55098459620996 1.7196665963343933
1.9524917751008637 205.09067049429348 1.6532815953398683
1.9577193300542797 209.91574080765258 1.6716920993068352
1.9629468850076957 214.25487882770284 1.6948522310157814
1.9681744399611116 212.86667349872187 1.677388990654153
1.9734019949145276 220.78028512563463 1.7330765946996116
1.9786295498679436 213.93821835827703 1.696544128438255
1.9838571048213596 211.20422904519612 1.653936027908022
1.9890846597747756 211.7860721917946 1.6688347846064033
1.9943122147281915 206.5487940788005 1.65091776098211
1.9995397696816075 210.03998046528966 1.6747691053170628
2.0047673246350235 212.6541926335329 1.6969159421491835
2.0099948795884393 213.7740952045294 1.6988996544977002
2.015222434541855 212.4697952952574 1.6627777655064233
2.0204499894952708 213.6942735542406 1.6598978910774136
2.0256775444486865 216.00210576323144 1.6804966067503682
2.0309050994021023 215.21860142954998 1.665943870673081
2.036132654355518 216.30793835102298 1.6695522969786665
2.041360209308934 201.70616194407916 1.5849373389006485
2.0465877642623496 197.33787805757433 1.5605551168480285
2.0518153192157653 194.57248281207507 1.5546521198838774
2.057042874169181 191.74251437956 1.547593501618915
2.062270429122597 202.3922753652329 1.6156044060015795
2.0674979840760126 201.12497973491685 1.608095570788432
2.0727255390294284 207.59422832284105 1.6387184028894946
2.077953093982844 212.85568395918853 1.6591963284932154
2.08318064893626 212.14660748557932 1.65635526684474
2.0884082038896756 216.18415770190035 1.694915133762593
2.0936357588430914 208.60851570427232 1.6510763111129865
2.098863313796507 210.2658661414424 1.6615602537868552
2.104090868749923 204.36208062349453 1.625143113743742
2.1093184237033387 207.33141164368462 1.6373155208910788
2.1145459786567544 209.78572018878944 1.6566638715009392
2.11977353361017 201.0857548501868 1.6112440819795926
2.125001088563586 199.1883980194255 1.5925102748566469
2.1302286435170017 196.333073520057 1.571815227230761
2.1354561984704175 198.10965013440872 1.5920133106013257
2.140683753423833 202.48153732420812 1.6098021359861439
2.145911308377249 206.62187965120427 1.6311311897586473
2.1511388633306647 209.62523358590522 1.6477548758667038
2.1563664182840805 206.91986792275773 1.6158961103484537
2.1615939732374962 207.01540235474855 1.6396314235287317
2.166821528190912 203.98280935792224 1.6285509418337578
2.1720490831443278 210.59329641873813 1.66830496649203
2.1772766380977435 204.9014283397167 1.6616768901280285
2.1825041930511593 204.4887530703174 1.6297438091949958
2.187731748004575 210.03438035843962 1.6459180565690688
2.192959302957991 211.14647402554272 1.6163304983541833
2.1981868579114066 208.54655545420573 1.5827270201979715
2.2034144128648223 202.47710417826787 1.5537957627373356
2.208641967818238 198.6605662762941 1.5578882154697449
2.213869522771654 200.96074951321162 1.59122208128482
2.2190970777250696 207.44129261013848 1.638173770555792
2.2243246326784853 209.51735919911752 1.6366369498262676
2.229552187631901 217.03241528713335 1.6773154496658622
2.234779742585317 219.29650275209102 1.681600498200694
2.2400072975387326 214.65646506408558 1.667560410291813
2.2452348524921484 212.73580743663877 1.6690309454141279
2.250462407445564 212.35053599982768 1.6609654321060976
2.25568996239898 205.83908751169844 1.6317975315654598
2.2609175173523957 206.04479960697608 1.6199117017954188
2.2661450723058114 206.89579748729767 1.6341320009607132
2.271372627259227 201.2309271152407 1.6194362314378692
2.276600182212643 206.34253312730715 1.6503419845978902
2.2818277371660587 205.46913533862565 1.648063655205402
2.2870552921194744 205.26479853933893 1.6400691134079008
2.29228284707289 204.6459691078747 1.6224447605380148
2.297510402026306 203.63419613092867 1.6221902146657685
2.3027379569797217 196.70217500737098 1.5862215323975277
2.3079655119331375 195.46683565770064 1.5751925750133915
2.3131930668865532 195.6200138304017 1.5697413781130518
2.318420621839969 190.03600694007065 1.5416575387844367
2.3236481767933848 188.49655236564004 1.52383961032024
2.3288757317468005 190.0499871581036 1.528347733264884
2.3341032867002163 195.41869715604437 1.5474821154420362
2.339330841653632 203.50418418888214 1.5601127412379963
2.344558396607048 208.38163133770271 1.578831147238356
2.3497859515604635 203.72660997766772 1.536903853863826
2.3550135065138793 202.48169170382852 1.5326478829483872
2.360241061467295 209.03726110540816 1.5783178068469355
2.365468616420711 207.84339993416745 1.5835902541681555
2.3706961713741266 208.2210332537506 1.5854821124489735
2.3759237263275423 209.88606509556476 1.5843447652890204
2.381151281280958 204.7345203448391 1.5489202025245674
2.386378836234374 207.9743915918476 1.5562123015941756
2.3916063911877896 213.35744928724074 1.5797298208484793
2.3968339461412054 212.03559596495282 1.5600637892891793
2.402061501094621 215.52118071018842 1.562782442066666
2.407289056048037 215.6788995095248 1.5461213363322144
2.4125166110014526 212.45714085938158 1.4968374424403932
2.4177441659548684 210.4214716046057 1.4576984167059255
2.422971720908284 209.0315789589877 1.407144358189725
2.4281992758617 215.5395681953096 1.3862355377605349
2.4334268308151157 220.3917936036299 1.3419623854473217
2.4386543857685314 233.42109637217902 1.3284263430362429
2.443881940721947 251.99412349050345 1.3219356131847557
2.449109495675363 281.3037718627204 1.3560239206954936
2.4543370506287787 328.3614936081581 1.4288973063726733
2.4595646055821945 392.9433598781436 1.5375711673408075
2.4647921605356102 483.4940703703727 1.6843469497838144
2.470019715489026 600.224387264635 1.8585165211364985
2.4752472704424417 741.639728945705 2.0536261079132503
2.4804748253958575 925.3632189866522 2.2800002285876584
2.4857023803492733 1153.7733998461235 2.5396610880737867
2.490929935302689 1418.9228604556586 2.8181854306142533
2.496157490256105 1725.4784784959006 3.1065340981883582
2.5013850452095205 2009.0765913320438 3.3461803277666586
2.5066126001629363 2242.5215313413096 3.5222476178463467
2.511840155116352 2427.8482622005517 3.6645324462678532
2.517067710069768 2557.6014481518537 3.755305361148836
2.5222952650231836 2671.82374924637 3.840965096042501
2.5275228199765993 2803.8272262232927 3.933045083199562
2.532750374930015 3012.8160883875075 4.070989413834568
2.537977929883431 3383.798595958258 4.3082012271982135
2.5432054848368466 3953.277766549663 4.6575139480993055
2.5484330397902624 4684.062436979669 5.05554119120253
2.553660594743678 5399.652072059009 5.41685529155825
2.558888149697094 5941.5191752859355 5.668282331028089
2.5641157046505096 6105.1322013123345 5.73241326705892
2.5693432596039254 5835.481176536509 5.609317086967877
2.574570814557341 5148.076982405256 5.265057241015163
2.579798369510757 4277.734232027019 4.804546157461124
2.5850259244641727 3433.9635554729944 4.317339294239291
2.5902534794175884 2652.041218367511 3.7884867928903714
2.595481034371004 2087.393417386784 3.3636525444900065
2.60070858932442 1646.005450373299 2.973657119361057
2.6059361442778357 1322.4101944171296 2.6660957562400984
2.6111636992312515 1076.532692851746 2.410010889154192
2.6163912541846672 867.9349154198621 2.1705623343891953
2.621618809138083 682.3431455822199 1.9321103973487261
2.6268463640914987 533.1770597723 1.7157883433801564
2.6320739190449145 419.9525746303247 1.5529499736447834
2.6373014739983303 350.1076833067799 1.4669068638583442
2.642529028951746 303.1515075563708 1.4260543877148049
2.6477565839051618 269.00226066874444 1.4027532701663965
2.6529841388585775 246.09564715059636 1.3787679530352657
2.6582116938119933 235.0440665586434 1.3909842012871032
2.663439248765409 225.2127798828867 1.3946445526353102
2.668666803718825 221.75060677754482 1.4207578977625432
2.6738943586722406 222.98776783016658 1.470656162601046
2.6791219136256563 217.58120450753853 1.469326915564885
2.684349468579072 213.3583717575364 1.4715094395316217
2.689577023532488 213.2786837384957 1.485754819818471
2.6948045784859036 215.06854977371523 1.4964862015617841
2.7000321334393194 217.4699281857201 1.5202116552774658
2.705259688392735 219.45558344443083 1.5463653016502246
2.710487243346151 221.54305659901206 1.588438557489726
2.7157147982995666 220.13664098617005 1.597174111619937
2.7209423532529824 215.0882090825434 1.592004726885957
2.726169908206398 213.06420482136804 1.5898320349871577
2.731397463159814 213.0187722866534 1.5755647106504118
2.7366250181132297 216.05206940855197 1.59428668355146
2.7418525730666454 215.8442558344539 1.606150354208862
2.747080128020061 215.37398213008544 1.609121664081635
2.752307682973477 220.48777197691967 1.640053015612518
2.7575352379268927 215.0209291195384 1.6058012469783902
2.7627627928803085 208.34028670030116 1.573936498924675
2.767990347833724 197.2423880401369 1.5349236164486246
2.77321790278714 192.7843950787379 1.526007645697856
2.7784454577405557 193.23731694116776 1.5334046411109281
2.7836730126939715 203.38349355482833 1.562009358512349
2.7889005676473873 195.69454079359932 1.5117112156641064
2.794128122600803 199.34445507420702 1.5419198073184215
2.7993556775542188 207.95026185837068 1.5965106441406642
2.8045832325076345 217.4157204901314 1.638270739221108
2.8098107874610503 226.77225849149468 1.6856737109264437
2.815038342414466 225.54226212362934 1.675970475876857
2.820265897367882 218.94534442988436 1.657444058223846
2.8254934523212976 210.7790474702013 1.6068941035721507
2.8307210072747133 208.73755065400852 1.5935384147817218
2.835948562228129 202.7107306064342 1.5514952033490856
2.841176117181545 199.0204898517387 1.5381864012042799
2.8464036721349606 201.3237393713763 1.5586087850061205
2.8516312270883764 200.80115853074517 1.5565872496621342
2.856858782041792 204.92998163761095 1.5902768415902844
2.862086336995208 207.27430114057785 1.5918144310771698
2.8673138919486236 207.39189496677665 1.5994454641041842
2.8725414469020394 200.69324241375097 1.5476468544352142
2.877769001855455 200.10194445881592 1.5463342225893937
2.882996556808871 200.62500664411056 1.5522557827753227
2.8882241117622867 198.82174321791834 1.535674665778196
2.8934516667157024 202.69133052374912 1.5562755715044263
2.898679221669118 203.73801237284673 1.5625747066798792
2.903906776622534 200.1421227930795 1.5485668596725728
2.9091343315759497 213.4248837736469 1.6003319682364834
2.9143618865293655 219.11314729623354 1.6193433810775208
2.919589441482781 220.93894860918275 1.642280238877891
2.924816996436197 207.33271388617092 1.5572507504364825
2.9300445513896127 201.60634333821972 1.5289662630926935
2.9352721063430285 208.81094837059527 1.5525747447658003
2.9404996612964442 211.89720210628 1.558635381407118
2.94572721624986 220.59097541500438 1.5939157324697943
2.9509547712032758 221.48267905460062 1.6190723545740913
2.9561823261566915 218.5793554549447 1.6295077346968425
2.9614098811101073 210.83121491618556 1.5932157462614325
2.966637436063523 204.86242072140828 1.56881006353292
2.971864991016939 203.15663812608904 1.541802907233449
2.9770925459703546 206.53433066124168 1.530062445703197
2.9823201009237703 207.44450824070742 1.517867587313915
2.987547655877186 208.33351365367568 1.5232378470718417
2.992775210830602 208.7267583302372 1.5357267863488475
2.9980027657840176 204.88632554822024 1.5327435605600335
3.0032303207374333 201.82448258137973 1.524127544608644
3.008457875690849 204.54138651833063 1.5222905375036933
3.013685430644265 210.57515473694372 1.5431591275121488
3.0189129855976806 211.3733976628391 1.52230475369265
3.0241405405510964 209.6397437076334 1.506169360011794
3.029368095504512 208.84166801104524 1.4820852354990914
3.034595650457928 208.96776797869907 1.4724918141119323
3.0398232054113437 208.07090222683198 1.476164080771483
3.0450507603647594 208.4366554891542 1.4818693206267235
3.050278315318175 209.17210888090355 1.499239194080916
3.055505870271591 206.67347328066128 1.4763867513026994
3.0607334252250067 207.61303083357234 1.4689722722662972
3.0659609801784224 209.6075686776659 1.4714416304917517
3.071188535131838 200.2112303556147 1.422122058622795
3.076416090085254 202.15657379383535 1.4139588366620304
3.0816436450386697 199.54576122601614 1.3724261489260534
3.0868711999920855 202.72510039402303 1.3747439654662397
3.0920987549455012 213.2821740936562 1.4050734746774276
3.097326309898917 222.42203084218798 1.4348673775516538
3.1025538648523328 223.36122388460748 1.4312909698919283
3.1077814198057485 229.6640484561714 1.4353904227149912
3.1130089747591643 227.99274241502664 1.4144927438543333
3.11823652971258 223.87647469408853 1.3856869182603138
3.123464084665996 226.03574536276497 1.3775706707783464
3.1286916396194115 228.17825207498694 1.3610574657631282
3.1339191945728273 225.5636870302491 1.3121304267893092
3.139146749526243 232.73115196912352 1.3068690204296889
3.144374304479659 238.09279346170018 1.2953447348920017
3.1496018594330746 239.51840953502685 1.2728642843840097
3.1548294143864903 246.124794492516 1.2833150410470284
3.160056969339906 250.9045468845377 1.2756409651916052
3.165284524293322 256.9383667860727 1.2594460292287322
3.1705120792467376 272.15916017350855 1.269957611996647
3.1757396342001534 292.69838164168215 1.282877634931989
3.180967189153569 315.02550068792294 1.30896013933852
3.186194744106985 339.83360302265385 1.3450952876687754
3.1914222990604006 369.057464906758 1.3900493424857132
3.1966498540138164 392.665283787909 1.420643335066463
3.201877408967232 426.0261922472208 1.471707480036873
3.207104963920648 465.141947284504 1.529609892359812
3.2123325188740637 502.1992089893181 1.5896401738998056
3.2175600738274794 545.0547968840538 1.6541805881994553
3.222787628780895 578.8186303872866 1.6996317386013668
3.228015183734311 604.9823524549577 1.7268445934193726
3.2332427386877267 632.5154702671119 1.7605369370992696
3.2384702936411425 661.261524901119 1.7952534413824288
3.2436978485945582 694.4335578189671 1.843460592521497
3.248925403547974 715.2207376332224 1.8744571252562168
3.2541529585013897 729.4574467133101 1.8873362768362472
3.2593805134548055 731.5368648351764 1.887345892787179
3.2646080684082213 725.5537032355663 1.875512564509605
3.269835623361637 716.1092443433483 1.860888178353427
3.275063178315053 693.7172338008542 1.8314913347506963
3.2802907332684685 656.8641673635142 1.77716522921886
3.2855182882218843 610.6548716367648 1.7115254634555939
3.2907458431753 564.8962449127343 1.6453493563469117
3.295973398128716 521.0836313733521 1.5813648619598377
3.3012009530821316 488.0912357294709 1.541095264420072
3.3064285080355473 445.48739799272863 1.4815485511749582
3.311656062988963 409.59965684105777 1.4280911042249502
3.316883617942379 375.07609506895915 1.3684037272411378
3.3221111728957946 355.70042303354677 1.3374511643366755
3.3273387278492104 345.1900352996247 1.323559367420467
3.332566282802626 338.58169993711545 1.3140029144728915
3.337793837756042 337.17170089311355 1.3053857577297234
3.3430213927094576 338.8660328138023 1.3002242402266475
3.3482489476628734 342.9888672383864 1.29712644924153
3.353476502616289 355.65221121846616 1.3151318130738294
3.358704057569705 365.1229811181842 1.3249560044953483
3.3639316125231207 373.7315804145833 1.329410629787172
3.3691591674765364 387.5702993221632 1.3517121158005179
3.374386722429952 394.31836406653923 1.3613055773618794
3.379614277383368 392.00232494568905 1.3576980214217427
3.3848418323367837 391.95155817536 1.3595188786707049
3.3900693872901995 387.57485721358967 1.3547248804191625
3.3952969422436152 386.1595453904763 1.3531661572713232
3.400524497197031 388.78260904294973 1.3614548980847518
3.4057520521504467 392.6944929417694 1.3684726925286705
3.4109796071038625 407.30815573950116 1.405787148287853
3.4162071620572783 411.42862062030946 1.417499096224394
3.421434717010694 424.4098154317914 1.4474151823712158
3.4266622719641098 415.30365966667125 1.4397137999991858
3.4318898269175255 417.97888752204005 1.4563817629365887
3.4371173818709413 399.13699936724595 1.4360716748983262
3.442344936824357 376.6142381151207 1.401128796744066
3.447572491777773 364.76797487357874 1.376484551968313
3.4528000467311886 332.4063389481944 1.2999703919993284
3.4580276016846043 333.2270084438959 1.290086483611125
3.46325515663802 331.5134879021055 1.273724170632763
3.468482711591436 347.58756675965896 1.286581662146515
3.4737102665448516 366.31963199359643 1.310230574211371
3.4789378214982674 405.753734688309 1.3645336316460652
3.484165376451683 468.3862564779281 1.4582048546451636
3.489392931405099 563.5115056330392 1.6083280779335092
3.4946204863585146 692.3287108849645 1.78119417140463
3.4998480413119304 865.8799446066778 1.99066901339536
3.505075596265346 1076.195079915724 2.2164662133009494
3.510303151218762 1350.9756155678697 2.477714602082787
3.5155307061721777 1713.009965615487 2.787434879040222
3.5207582611255934 2127.3576665353185 3.1074456971977336
3.525985816079009 2644.9372746113954 3.465409087489241
3.531213371032425 3238.814781545007 3.836773377309484
3.5364409259858407 3855.2816926742535 4.191373397098242
3.5416684809392565 4475.177486318732 4.5155359351253725
3.546896035892672 5074.129219615333 4.811373392068853
3.552123590846088 5557.296866211918 5.0392899254878545
3.5573511457995037 5957.025976352969 5.218024982744254
3.5625787007529195 6247.243799374611 5.344834679532381
3.5678062557063353 6457.773069766981 5.438529445715943
3.573033810659751 6617.752661689598 5.504189165585637
3.5782613656131668 6814.425021696131 5.58848424793603
3.5834889205665825 7131.992965919068 5.719014516910155
3.5887164755199983 7624.2240603978435 5.912714349295657
3.593944030473414 8196.351424292301 6.093011856146001
3.59917158542683 8712.33119443622 6.243272610404624
3.6043991403802456 9070.516069450825 6.348755886291784
3.6096266953336613 9019.978286002643 6.3243465750320444
3.614854250287077 8447.275818686678 6.125982120694798
3.620081805240493 7389.726715178324 5.732010866697543
3.6253093601939086 5988.169976735108 5.1379970185804185
3.6305369151473244 4653.134359427593 4.5211692136944555
3.63576447010074 3402.4323204920256 3.8547650098809396
3.640992025054156 2488.968241552677 3.303706006239577
3.6462195800075716 1791.3730449537593 2.798198821091549
3.6514471349609874 1315.561920013542 2.3938536357552955
3.656674689914403 989.6176335964848 2.0676501176590514
3.661902244867819 787.2975735270107 1.840722248542232
3.6671297998212347 652.1214755251964 1.6738205342284753
3.6723573547746504 569.0228877913548 1.5675506151585952
3.677584909728066 508.0048400729654 1.483223442102861
3.682812464681482 466.04501805245087 1.4241073957032075
3.6880400196348977 438.4126820961011 1.3892039737462993
3.6932675745883135 409.1144897036017 1.3449406281725114
3.698495129541729 381.8096259935209 1.3026057286612447
3.703722684495145 362.2611275582092 1.2684610940943621
3.7089502394485607 346.7759597686377 1.2432203971977405
3.7141777944019765 339.49954466314085 1.2365008632051404
3.7194053493553922 333.6978640000602 1.2299437261104482
3.724632904308808 328.009000739198 1.2255727186305279
3.7298604592622238 319.0462469611068 1.2109679598504886
3.7350880142156395 315.2114216768662 1.2085389462488363
3.7403155691690553 307.2739581667592 1.1949774863212652
3.745543124122471 305.4888725049472 1.1953143577650616
3.750770679075887 301.9946718616468 1.1919602660497035
3.7559982340293026 301.0412522445392 1.1899032913549465
3.7612257889827183 307.1453207515849 1.2039431585698581
3.766453343936134 318.8927330288434 1.228862069189423
3.77168089888955 328.4301086645867 1.2447473331861392
3.7769084538429656 342.5512336316282 1.2750885909442924
3.7821360087963813 347.41872694686094 1.283380132699636
3.787363563749797 378.7890919990404 1.3398254230103894
3.792591118703213 411.96472283435213 1.401999974150941
3.7978186736566286 457.59486225605934 1.481312656126275
3.8030462286100444 503.2903245538289 1.5529129914161843
3.80827378356346 520.4571304804128 1.5752955273128466
3.813501338516876 554.2776339073516 1.612153338828023
3.8187288934702917 548.6938165275621 1.6038456065686153
3.8239564484237074 547.529594609802 1.594149082907227
3.829184003377123 532.832711016776 1.5573260036215295
3.834411558330539 499.51416953283496 1.5070810292256758
3.8396391132839547 482.320495042617 1.4679025271990092
3.8448666682373704 444.77079394082136 1.4159292234807719
3.850094223190786 421.24284093010095 1.3777799201445413
3.855321778144202 389.41351199456915 1.3200852794709022
3.8605493330976177 361.4219072489671 1.2677091773090137
3.8657768880510335 336.4166733959447 1.2113329284310441
3.8710044430044492 321.080212749825 1.183521736269871
3.876231997957865 315.1117146635974 1.1731040284265513
3.8814595529112808 313.18395668017746 1.1687922092857606
3.8866871078646965 311.5994324361296 1.1605069029658268
3.8919146628181123 314.4319401315234 1.1611585098928714
3.897142217771528 318.2339101851965 1.1615533559418487
3.902369772724944 321.44863761750423 1.1596904983715453
3.9075973276783595 325.11369541665977 1.1616961464671098
3.9128248826317753 330.3808555830444 1.1707621028623243
3.918052437585191 331.938655973834 1.1752430403667775
3.923279992538607 332.0874950752112 1.176117907233077
3.9285075474920226 337.2196587960621 1.1774660816657077
3.9337351024454383 335.93616280904365 1.173409987558574
3.938962657398854 335.3237602977475 1.1667855717184852
3.94419021235227 332.7939307934361 1.1567720875003566
3.9494177673056856 331.8408466005134 1.152770835818025
3.9546453222591014 341.4563845032223 1.1687560836022564
3.959872877212517 355.05932800634304 1.1918721704041104
3.965100432165933 369.8636916476469 1.2175654900524875
3.9703279871193486 383.3004145221395 1.2356478260940567
3.9755555420727644 394.5112022478872 1.2468662091374947
3.98078309702618 412.44388514237136 1.2726035889166187
3.986010651979596 434.9493684802085 1.3037859116971684
3.9912382069330117 461.138275395939 1.3409960977173183
3.9964657618864274 485.9523398595947 1.3709049006523186
4.001693316839844 515.4415722264614 1.4106414875111557
4.00692087179326 550.5910659659792 1.4548994270065547
4.012148426746676 586.6379498120839 1.509714516932843
4.017375981700092 627.5497150021397 1.5801276293715625
4.0226035366535084 680.0333072072932 1.6538100744523978
4.027831091606925 737.4549329742837 1.726883578969092
4.033058646560341 811.6017310907196 1.8163014346379784
4.038286201513757 896.8973877686667 1.909825936060217
4.043513756467173 1000.9231595357977 2.0258856201468736
4.0487413114205895 1119.8615392452505 2.144152350646716
4.053968866374006 1259.9626815277843 2.2750428109440644
4.059196421327422 1409.84033470342 2.4087033797856345
4.064423976280838 1583.658064729163 2.552316667762018
4.069651531234254 1800.0139457292823 2.714416842404369
4.0748790861876705 2041.98028355764 2.895118982330523
4.080106641141087 2326.7540886370116 3.08983167061421
4.085334196094503 2649.0244866888993 3.292590712003883
4.090561751047919 3004.022133296347 3.5094362712975635
4.095789306001335 3409.1488669630135 3.737930531015429
4.1010168609547515 3861.398026862686 3.9823624574029797
4.106244415908168 4311.984097947352 4.214247603070565
4.111471970861584 4795.470857074989 4.446070264290743
4.116699525815 5282.630879482187 4.666510333489191
4.121927080768416 5725.098001211156 4.798916709389264
4.1271546357218325 6141.663634663024 4.918633163124722
4.132382190675249 6540.077405398894 5.056147839832382
4.137609745628665 6904.612269679555 5.1807054987060175
4.142837300582081 7176.858648617842 5.2691703560630865
4.148064855535497 7319.636565139651 5.318747079133667
4.1532924104889135 7330.522642284596 5.304433424567756
4.15851996544233 7207.407353164775 5.247912122256344
4.163747520395746 6945.11906302885 5.145993115079665
4.168975075349162 6576.037166705949 5.002852486422882
4.174202630302578 6086.070563709168 4.806877996649824
4.1794301852559945 5541.554586407534 4.587799866276003
4.184657740209411 4941.606987375268 4.320492099879557
4.189885295162827 4327.874848209166 4.036830141869101
4.195112850116243 3781.729439641918 3.769532640989407
4.200340405069659 3268.305859358366 3.4977869886231945
4.2055679600230755 2814.4654559598757 3.245363043360633
4.210795514976492 2433.003194667914 3.021616952259955
4.216023069929908 2096.7427068980955 2.807026101739395
4.221250624883324 1797.7946528826267 2.593793846906572
4.22647817983674 1562.8496352369716 2.4190609501094498
4.2317057347901565 1355.712856804051 2.2486985620431237
4.236933289743573 1182.2450252735086 2.097857816518899
4.242160844696989 1034.4669335476592 1.959502282269972
4.247388399650405 909.7220664978944 1.8367539604432512
4.252615954603821 803.5887458913166 1.7256365739406827
4.257843509557238 725.8749937129286 1.640591456777575
4.263071064510654 653.2435850657657 1.5547805169426732
4.26829861946407 590.845938863256 1.4758157199492672
4.273526174417486 537.2507778569928 1.4050177387657627
4.278753729370902 495.4414264628908 1.3496757086071258
4.283981284324319 455.37851585665595 1.2984442738448476
4.289208839277735 418.7372768345426 1.249274034760655
4.294436394231151 387.1230053896001 1.2043851647454866
4.299663949184567 359.7253319905585 1.1628996725922083
4.304891504137983 340.84544318643117 1.1364674589522132
4.3101190590914 327.87329898910104 1.1215014963811276
4.315346614044816 312.0133155369651 1.1020417017255462
4.320574168998232 296.46806863193495 1.0764039200900328
4.325801723951648 283.8878452811389 1.055006182004846
4.331029278905064 271.6087138520421 1.0350689656975274
4.336256833858481 266.1164531384433 1.0331881269046872
4.341484388811897 260.04121675869663 1.0280347857947842
4.346711943765313 255.01453716833936 1.0224757557118827
4.351939498718729 249.49804233937158 1.0131752082853265
4.357167053672145 245.75245037118364 1.0013082539535108
4.362394608625562 244.7755895387168 1.00655710122865
4.367622163578978 246.2470325261218 1.0163159144217941
4.372849718532394 241.72329379856282 1.0243621694769574
4.37807727348581 236.86451870587555 1.0280659024687622
4.383304828439226 229.99051574726428 1.0133947901932296
4.388532383392643 221.48215111024447 0.9986576125454938
4.393759938346059 217.4609626302 1.0000383135084394
4.398987493299475 210.7903016922309 0.9940813038178503
4.404215048252891 205.29115178211407 0.9886100901521435
4.409442603206307 201.31718375979435 0.981503813493683
4.414670158159724 201.51168999831694 0.9884986834524873
4.41989771311314 194.68207970192216 0.9839062213628255
4.425125268066556 189.98375836808668 0.9847721679083047
4.430352823019972 181.07778980846635 0.9694473788543467
4.435580377973388 179.2274460925789 0.9689047697952626
4.440807932926805 178.3686165829965 0.9691516461531626
4.446035487880221 174.67604302791494 0.9639531049063971
4.451263042833637 171.1146784295664 0.9595302426839384
4.456490597787053 168.0588835371638 0.9482667415990593
4.4617181527404695 166.65121183547444 0.9553071258967617
4.466945707693886 165.61846981392256 0.9581218512617575
4.472173262647302 165.44587941310644 0.9594705917679979
4.477400817600718 166.80145768369286 0.9746840786820754
4.482628372554134 168.9161049808602 0.9794176630129139
4.4878559275075505 173.55039895667244 0.9939652491875447
4.493083482460967 174.57410746248308 1.0006194302851674
4.498311037414383 172.0899973627966 0.9966737743571248
4.503538592367799 168.19932393590423 0.9911554582225505
4.508766147321215 159.7306489710065 0.9760197439913008
4.5139937022746315 154.73782765102737 0.9627721097640408
4.519221257228048 155.82757922818143 0.9708195656681419
4.524448812181464 156.68775240245017 0.9682346526732922
4.52967636713488 160.63342894228714 1.0011366945810762
4.534903922088296 158.25225729857212 0.99116588793644
4.5401314770417125 157.8781191985317 0.9898323670222074
4.545359031995129 155.84769299826542 0.9864333533469831
4.550586586948545 154.2852795087101 0.9672664360004716
4.555814141901961 156.14072789330675 0.9786154217342117
4.561041696855377 152.0807661500704 0.9715570526895836
4.5662692518087935 154.1532557258659 0.9908726239067547
4.57149680676221 151.1020262219122 0.9834153457322157
4.576724361715626 147.96473257838448 0.9647303579118829
4.581951916669042 148.73593914862641 0.9542802183055075
4.587179471622458 144.78271026728493 0.9327460027559252
4.5924070265758745 149.04867417076127 0.9555383801405987
4.597634581529291 152.7016253535314 0.9743221670861367
4.602862136482707 154.1149279463114 0.994318092478571
4.608089691436123 155.3728114377812 1.0111905111595818
4.613317246389539 156.6992283404446 1.0222895874955897
4.6185448013429555 156.39798816549614 1.0234502505514844
4.623772356296372 157.20363036120565 1.0319935178336725
4.628999911249788 157.96681829132055 1.0365679778353447
4.634227466203204 156.4031546949803 1.0261048081097839
4.63945502115662 154.18885648238032 0.9972402966889846
4.6446825761100365 153.2906660900526 0.9908493919354923
4.649910131063453 149.42364092583196 0.9716808212757949
4.655137686016869 152.78696998541133 0.9809327022154293
4.660365240970285 152.8699470981737 0.9855166643274748
4.665592795923701 148.39884522676178 0.9646479961736265
4.6708203508771176 144.43099615480608 0.9481039225615229
4.676047905830534 146.3662865894412 0.9660558547562331
4.68127546078395 147.5291299585964 0.9738945359752551
4.686503015737366 152.10145266115094 1.0004361371119654
4.691730570690782 154.56666641529992 1.0115714262604092
4.696958125644199 150.5226997367171 0.9797069523959643
4.702185680597615 149.3802090929774 0.9665934027415689
4.707413235551031 151.4589434241995 0.9769325509898046
4.712640790504447 153.41682402965174 0.9901602671885947
4.717868345457863 152.24617525383653 1.0006705129605278
4.72309590041128 151.77211653400644 1.0017451026583908
4.728323455364696 148.65064962719674 0.9938115411885674
4.733551010318112 152.05571923916426 1.0079620279560695
4.738778565271528 151.9946518832635 1.0054674586521104
4.744006120224944 150.0766217785602 0.998668094993436
4.749233675178361 150.65611132320439 0.9999433589481433
4.754461230131777 145.7677432613984 0.9771675924157218
4.759688785085193 146.79407243812605 0.9856756875026651
4.764916340038609 143.34196902445447 0.9767567830825129
4.770143894992025 139.97187874640125 0.9476275865805455
4.775371449945442 142.92399882430917 0.9458269681420034
4.780599004898858 144.36088323022858 0.9422760810167374
4.785826559852274 147.98217552411447 0.9540268976733843
4.79105411480569 143.29020984160186 0.9377382519659242
4.796281669759106 142.7377389232724 0.9521664722242335
4.801509224712523 142.73495524563805 0.9441098006601126
4.806736779665939 145.74201283592106 0.9618501304402408
4.811964334619355 148.8738577029888 0.9745641893304139
4.817191889572771 147.21208777433137 0.9716402052268126
4.822419444526187 145.9204540891137 0.969715766740651
4.827646999479604 146.60532933255843 0.9693114243507213
4.83287455443302 148.74725889642983 0.9817694319476564
4.838102109386436 147.46147157276874 0.9638532115399187
4.843329664339852 152.0175498662582 0.9691221570640483
4.848557219293268 152.70123244450676 0.975605194871715
4.853784774246685 150.5934060756574 0.9755309792407989
4.859012329200101 148.85859800102781 0.9684180029546051
4.864239884153517 148.45366741800515 0.9693613438739637
4.869467439106933 143.3389094381616 0.9431270769341145
4.8746949940603495 145.8395816095632 0.9450398275613024
4.879922549013766 146.38111131634022 0.9541551471223801
4.885150103967182 148.06433037315992 0.9578453958083168
4.890377658920598 152.17453793815616 0.9732533059757119
4.895605213874014 147.58379174552826 0.9496131692894554
4.9008327688274305 146.9856384708924 0.9384637020621278
4.906060323780847 146.91624631423505 0.9468867934249101
4.911287878734263 143.98600294723292 0.9372216477061889
4.916515433687679 144.37661716667483 0.9526849988540526
4.921742988641095 144.67107189511617 0.9506495911206374
4.9269705435945115 146.54026204274135 0.9458194435414461
4.932198098547928 146.86463862137714 0.9452104728686471
4.937425653501344 149.18009526348771 0.9503199404260415
4.94265320845476 147.88327799101114 0.9539209210324696
4.947880763408176 146.20194869230755 0.9360414758369584
4.9531083183615925 148.55831114151593 0.9333311434141671
4.958335873315009 148.7069687843975 0.9274340894147747
4.963563428268425 151.25447449622544 0.9343622815257562
4.968790983221841 153.3612185267997 0.9374390996920312
4.974018538175257 150.26782459451658 0.9185024825874334
4.9792460931286735 151.17531340791788 0.9178737514399816
4.98447364808209 149.28375108465252 0.9204569453590381
4.989701203035506 148.99544305046393 0.907601005598995
4.994928757988922 149.95658508670584 0.9002104994670509
5.000156312942338 151.51111726373907 0.8923493683575145
5.0053838678957545 151.1367283194868 0.8665275974184449
5.010611422849171 154.347484961013 0.8698486142147578
5.015838977802587 156.77523934086878 0.8706535988992881
5.021066532756003 154.47031515114213 0.8611655013203612
5.026294087709419 153.9573919864123 0.8594399555437408
5.0315216426628355 150.11827411409746 0.8521994161845869
5.036749197616252 152.57916915482394 0.8757904249885924
5.041976752569668 151.9793389195496 0.8810853829573362
5.047204307523084 149.21335550801297 0.8786333428803373
5.0524318624765 147.60302262696217 0.8727527786669482
5.0576594174299165 149.07891163501682 0.8762350599117588
5.062886972383333 154.8499009685886 0.8856136759326076
5.068114527336749 158.33850363390883 0.8821305644087171
5.073342082290165 164.6228658830826 0.8856627305301836
5.078569637243581 169.82058935722864 0.8763764752924037
5.0837971921969975 174.9367338325151 0.8661356599358294
5.089024747150414 180.48848215781112 0.8604948013911261
5.09425230210383 183.10913733045223 0.850247905847952
5.099479857057246 194.10621844316643 0.8615024129859862
5.104707412010662 209.92038284611525 0.8815046314346218
5.109934966964079 227.20107404456044 0.8925787645024996
5.115162521917495 244.13020196514003 0.9042748929472911
5.120390076870911 267.2590972736024 0.9292141268647701
5.125617631824327 290.0596224698192 0.956303795585697
5.130845186777743 304.9544980082637 0.9742898019562489
5.13607274173116 315.2778331711078 0.9889011794978424
5.141300296684576 311.86216778149526 0.9867575027093184
5.146527851637992 301.7383460661945 0.9786511468726071
5.151755406591408 284.48406055763417 0.9663414205678511
5.156982961544824 261.86493487046926 0.9505110767213313
5.162210516498241 243.44257157549023 0.9446533492241952
5.167438071451657 221.34955764797863 0.9329687399457393
5.172665626405073 199.36142881371578 0.9172050175401903
5.177893181358489 182.68244364454338 0.9046009104308859
5.183120736311905 169.37251734639491 0.8922695297973819
5.188348291265322 167.76831151808054 0.9057970545452821
5.193575846218738 165.52492405163835 0.9061641167414596
5.198803401172154 161.36459513413146 0.9035150028203826
5.20403095612557 156.12380902152313 0.8880618836778253
5.209258511078986 155.03197934306758 0.8953607587482697
5.214486066032403 152.7153512192488 0.8981571489287753
5.219713620985819 150.26948407151556 0.8937262552761572
5.224941175939235 148.09648088253076 0.8781398612786058
5.230168730892651 146.71676074184882 0.8693689821056744
5.235396285846067 149.24671845652122 0.8753335662153199
5.240623840799484 148.75809286359208 0.8760576246091489
5.2458513957529 150.2273589638206 0.8983103871303197
5.251078950706316 148.38550851389655 0.8966932256502563
5.256306505659732 151.03225592151145 0.9127216118354203
5.261534060613148 152.60612333016584 0.9169906384074549
5.266761615566565 151.66916370804404 0.9025638124489425
5.271989170519981 149.04692367768834 0.8942042703388579
5.277216725473397 151.83603881305712 0.9113035387806904
5.282444280426813 152.5375259014748 0.9189417902135293
5.2876718353802294 154.6357340491991 0.9384493616997612
5.292899390333646 152.91459167930935 0.9285290810316885
5.298126945287062 150.1636657681185 0.9046855765146502
5.303354500240478 150.23566908985387 0.9032254402996663
5.308582055193894 148.0671696774736 0.8855839948783905
5.3138096101473105 147.59969790650197 0.8778102131174212
5.319037165100727 145.7899105077926 0.869224544522615
5.324264720054143 143.66721940746118 0.8608262735738292
5.329492275007559 146.37771602079403 0.8758561118240528
5.334719829960975 148.52775112927156 0.8913974589684694
5.3399473849143915 149.31311531904848 0.9058527096236298
5.345174939867808 147.21670489187676 0.89804310498571
5.350402494821224 146.38959285683757 0.8889590693431307
5.35563004977464 147.39797571888553 0.8827190793173251
5.360857604728056 150.3025114097485 0.8750025746182926
5.3660851596814725 153.14391638944116 0.8760533083531225
5.371312714634889 155.09853401127 0.8791278494599504
5.376540269588305 155.74363161634207 0.8771139426594512
5.381767824541721 153.92156465474474 0.8825359810639408
5.386995379495137 158.51770551247807 0.9022226236689997
5.3922229344485535 159.9387671647975 0.8993377424342455
5.39745048940197 157.24240077236703 0.8902571963247677
5.402678044355386 156.24402415023337 0.8669871186538677
5.407905599308802 152.98308171747024 0.8462833047260435
5.413133154262218 159.51945591694619 0.8532700463588205
5.4183607092156345 163.69149223414107 0.8448701807308088
5.423588264169051 168.06410749201504 0.8483754815263614
5.428815819122467 167.99939396212756 0.8326280626210477
5.434043374075883 170.19085096316522 0.8315176476754655
5.439270929029299 172.1921238431867 0.8277113648050323
5.4444984839827155 173.8497391599474 0.8232074400101497
5.449726038936132 172.16193471870517 0.8227024782450898
5.454953593889548 173.034883404806 0.8227951707831752
5.460181148842964 171.27451937165483 0.8290040445190178
5.46540870379638 172.21622378294558 0.8495545648637758
5.4706362587497965 168.83826522472367 0.8528471115503717
5.475863813703213 167.06622757786428 0.851393665942811
5.481091368656629 166.01507919418145 0.8515448890630157
5.486318923610045 163.51458081561174 0.8411088259089454
5.491546478563461 162.79414984052227 0.8310718257260756
5.4967740335168775 162.90470156332518 0.8220217639467619
5.502001588470294 164.13061249837642 0.8220931104943068
5.50722914342371 163.77792651462102 0.8208034905579272
5.512456698377126 167.38587795037213 0.8332014627621617
5.517684253330542 166.4912683532478 0.8314128595869824
5.522911808283959 167.84679652732612 0.8238254458155719
5.528139363237375 171.82844910792252 0.8329694377095754
5.533366918190791 171.92107949910778 0.8275296914228774
5.538594473144207 175.88998684550205 0.83282783604587
5.543822028097623 183.2875509194905 0.8393069503419971
5.54904958305104 188.06539824809778 0.8385773732585092
5.554277138004456 194.70495876737306 0.8384241297944368
5.559504692957872 192.70718278118414 0.8168841431579428
5.564732247911288 195.0924123096494 0.8168044934001548
5.569959802864704 199.6975337834278 0.8157655290342383
5.575187357818121 207.0565549455996 0.8168527831104505
5.580414912771537 219.5962289399753 0.8327113126410735
5.585642467724953 230.32297997200897 0.8448301487794485
5.590870022678369 238.59755145652676 0.8506290847229336
5.596097577631785 244.62019512813072 0.8558736803149711
5.601325132585202 255.34128675026744 0.869172103179629
5.606552687538618 268.9944959967767 0.8890711564537183
5.611780242492034 282.81473012873886 0.90394649634774
5.61700779744545 293.59312353460007 0.9174264197763528
5.622235352398866 302.21281214505456 0.9234435880656029
5.627462907352283 317.63101532525474 0.9383734082798363
5.632690462305699 335.4578544549474 0.9625056776780195
5.637918017259115 359.16831973436615 0.9905297276933591
5.643145572212531 388.85923803762904 1.0282723568395813
5.648373127165947 419.4388654156194 1.0652793663383007
5.653600682119364 447.3759619033654 1.0957389144348173
5.65882823707278 472.61925371435956 1.123533535124171
5.664055792026196 488.62371572115063 1.1404394137040705
5.669283346979612 498.48690381849383 1.1491880980739562
5.674510901933028 507.1394073735004 1.1557669646289064
5.679738456886445 509.66602389473405 1.1579646690411072
5.684966011839861 510.7667876835352 1.1581904447030944
5.690193566793277 507.3247704317826 1.1549936133687884
5.695421121746693 499.03661286397744 1.1455131422738116
5.700648676700109 491.92231501143505 1.1377316587516908
5.705876231653526 484.41952481219624 1.1294107713405102
5.711103786606942 472.0765611565709 1.114450991126838
5.716331341560358 463.51789232532826 1.1034984363383096
5.721558896513774 453.0952638295604 1.0895046242450275
5.7267864514671905 444.161143738963 1.0792423015853378
5.732014006420607 437.3939490843263 1.0716048733547312
5.737241561374023 429.5054046388146 1.0624185578887961
5.742469116327439 424.5724680591451 1.0561832361251313
5.747696671280855 423.68347920514685 1.053878405838114
5.7529242262342715 427.5404860176677 1.0592823582863329
5.758151781187688 431.0113219445975 1.062905399169078
5.763379336141104 439.38286653369136 1.0728297886718692
5.76860689109452 449.98505116522915 1.0849587092004676
5.773834446047936 454.2369432855661 1.0886687834484543
5.7790620010013525 459.2627094652544 1.0945476707613275
5.784289555954769 454.15960757739964 1.0880935355179757
5.789517110908185 446.3021812247653 1.0777623823934523
5.794744665861601 432.27551989768557 1.0618278753979133
5.799972220815017 408.82301139446514 1.0353610000008
5.8051997757684335 378.9487555695397 1.002088423577272
5.81042733072185 344.43207578641545 0.9646391423768592
5.815654885675266 306.3972915845181 0.9227775410472294
5.820882440628682 274.48152194220955 0.8886850168847583
5.826109995582098 248.4714818410402 0.8555937694065777
5.8313375505355145 230.7164720185411 0.835262315016416
5.836565105488931 214.1470767213759 0.8169497509663318
5.841792660442347 200.06133026088912 0.8060539794543999
5.847020215395763 188.1528492384364 0.7959990831575786
5.852247770349179 182.7399753011832 0.7955471429424982
5.8574753253025955 180.2472219582668 0.7975633527533704
5.862702880256012 176.96900515466422 0.7957678476963527
5.867930435209428 177.11228497655068 0.8010958182565033
5.873157990162844 174.34228160526675 0.7901393875213584
5.87838554511626 176.5597990712726 0.7902942284112038
5.8836131000696765 177.4526304680981 0.8003050936650273
5.888840655023093 175.1900689333399 0.7964391785792188
5.894068209976509 173.9255926211077 0.7972007154817013
5.899295764929925 172.36581117529937 0.788697528261293
5.904523319883341 172.46468511292034 0.7867247588717236
5.9097508748367575 174.14313558791002 0.7937692329528022
5.914978429790174 175.78545843592923 0.8033882937760108
5.92020598474359 174.9627326772542 0.8038234416484012
5.925433539697006 177.18420687111498 0.8060518360631082
5.930661094650422 178.19493109599432 0.8049673055941583
5.9358886496038386 177.40372398533754 0.7935348650996081
5.941116204557255 177.9837527951594 0.7895792317434529
5.946343759510671 180.32972242520523 0.7941598604447405
5.951571314464087 179.29755551760422 0.7942237678485611
5.956798869417503 180.3954469571769 0.795398819858943
5.96202642437092 181.10953298275655 0.7908653037447462
5.967253979324336 183.1949733258247 0.7958973393301136
5.972481534277752 189.3574136322985 0.8043187653318978
5.977709089231168 195.17647897029815 0.8124576260227907
5.982936644184584 202.61844090220362 0.8196749434433885
5.988164199138001 208.9274964042196 0.8218590010977378
5.993391754091417 214.54676080996148 0.8292506347635462
5.998619309044833 222.95549018255235 0.8408056756747433
6.003846863998249 235.85285060726363 0.8584213006063004
6.009074418951665 256.10689072510246 0.8878370976360526
6.014301973905082 274.62964470364426 0.9084825636025597
6.019529528858498 299.39367151819044 0.9374281831876224
6.024757083811914 325.2704462660293 0.9693212554585996
6.02998463876533 349.4155173957583 0.9980815821026221
6.035212193718746 385.8104083512565 1.0448636262642566
6.040439748672163 431.631058236838 1.1029274670312241
6.045667303625579 487.05978998276566 1.1714435510841354
6.050894858578995 557.391067564615 1.2539107272526528
6.056122413532411 625.6895291897474 1.3300282854659584
6.061349968485827 696.8879789734884 1.4028201425878246
6.066577523439244 760.7421040633486 1.465059576128873
6.07180507839266 821.4624373133546 1.5243991650502609
6.077032633346076 868.7995643339156 1.5681882860300898
6.082260188299492 898.2649389467956 1.5962929493761946
6.087487743252908 912.7689476048837 1.611453170157659
6.092715298206325 908.1564931561645 1.6086899496156828
6.097942853159741 883.4750884172544 1.5881878971624954
6.103170408113157 844.4333617674786 1.55385389799234
6.108397963066573 781.3553466633683 1.4946280143704238
6.113625518019989 706.7822697502104 1.4233905519831331
6.118853072973406 633.2647925397862 1.34734104978072
6.124080627926822 562.7067845989454 1.2719033306294876
6.129308182880238 500.523386242009 1.2028005847559677
6.134535737833654 440.38975624211173 1.1323333879208382
6.1397632927870704 389.34227596227447 1.0701949339999886
6.144990847740487 349.4765362183154 1.022283104379865
6.150218402693903 317.94452874284076 0.9850437264152045
6.155445957647319 299.43073883076204 0.9659254290464837
6.160673512600735 279.82016862291596 0.9434278154654352
6.1659010675541515 263.7811854949939 0.9278508628407948
6.171128622507568 256.2942679843286 0.9231073871136214
6.176356177460984 246.67262569944208 0.9150600482133554
6.1815837324144 236.85245356204038 0.9087401041934932
6.186811287367816 232.13124310870296 0.9115786812000756
6.1920388423212325 224.86843999389134 0.9074148525222456
6.197266397274649 220.6153838481012 0.9035359299702382
6.202493952228065 217.6118777303748 0.8930529720857477
6.207721507181481 208.97846427984305 0.8662486032688664
6.212949062134897 205.7139911983748 0.8573244917022981
6.2181766170883135 198.23737504665863 0.844408445359206
6.22340417204173 195.93671762606814 0.8445921173315191
6.228631726995146 192.76714010784167 0.835021953838202
6.233859281948562 192.1155173428765 0.8316692225413179
6.239086836901978 192.12117157053856 0.8311456395314665
6.2443143918553945 188.34151128021313 0.8202002136082719
6.249541946808811 187.8588089959124 0.8185304631035063
6.254769501762227 184.8313375326162 0.8094045067829355
6.259997056715643 186.13052298856016 0.812267878210912
6.265224611669059 186.60056948372028 0.818785582358323
6.2704521666224755 182.8278606134966 0.8179210679609382
6.275679721575892 182.09790524995884 0.8183063527865281
6.280907276529308 179.6708367167569 0.8111889873827722
6.286134831482724 180.73990542046133 0.8115783078427946
6.29136238643614 181.4733712484343 0.8104345272625627
6.2965899413895565 181.29272755890904 0.807614567212939
6.301817496342973 181.76993700473045 0.8112263727654011
6.307045051296389 183.62269941366665 0.8166570376256254
6.312272606249805 181.0881591482885 0.8079599957587948
6.317500161203221 181.84799747679307 0.8105780387004129
6.3227277161566375 180.70443735080661 0.8017386105142759
6.327955271110054 183.4098067941199 0.80438911577999
6.33318282606347 180.82694185083588 0.8025628156765079
6.338410381016886 179.70619222044203 0.8027620797158406
6.343637935970302 178.41821389862386 0.797776106872883
6.3488654909237185 177.6800639131352 0.7930313644332153
6.354093045877135 177.89387981191967 0.7919623861218258
6.359320600830551 174.80622883643903 0.780348794123327
6.364548155783967 176.40075400427045 0.7874552966116332
6.369775710737383 174.9621309040831 0.7832966373930179
6.3750032656908 175.30047974881012 0.7828963279858611
6.380230820644216 176.82420528300958 0.7854754238616238
6.385458375597632 178.379914490115 0.7888592733879569
6.390685930551048 180.5596868026174 0.7906995495188929
6.395913485504464 182.2806643111623 0.7916415120981031
6.401141040457881 182.33995946179903 0.793779194536479
6.406368595411297 180.43304133571428 0.7952382419645138
6.411596150364713 180.02585518842338 0.7875356246421708
6.416823705318129 183.57797966873932 0.7930161569885595
6.422051260271545 184.66329439140074 0.7921574638365049
6.427278815224962 184.4562591737705 0.7934320330175355
6.432506370178378 182.37588050408377 0.7930024609022501
6.437733925131794 180.88291650388115 0.7867608513524152
6.44296148008521 182.05205404460605 0.7832767139582962
6.448189035038626 185.49128145613486 0.7861570147992226
6.453416589992043 186.56836457290802 0.7852482908267272
6.458644144945459 186.65629800400777 0.7818853656420226
6.463871699898875 189.7613964339697 0.7885190178248982
6.469099254852291 192.38162137380047 0.7949622520738845
6.474326809805707 193.5078274300354 0.7923115794565558
6.479554364759124 192.30190475492412 0.7837597582674268
6.48478191971254 188.4820067271742 0.7746413316127381
6.490009474665956 188.08597747094592 0.7687526489505462
6.495237029619372 189.6604643313279 0.7705072642978898
6.500464584572788 193.0005797535729 0.7744632348148396
6.505692139526205 192.78872902928035 0.7696726425342602
6.510919694479621 195.75400021852755 0.7749553353324136
6.516147249433037 195.6704660448001 0.772703673986707
6.521374804386453 197.65244821526477 0.776087974694595
6.526602359339869 199.51119431401585 0.7794577264301866
6.531829914293286 207.31473674135535 0.7892134196029652
6.537057469246702 215.16231192277684 0.7978868730806035
6.542285024200118 221.32433144183568 0.7994930127085651
6.547512579153534 229.22285816278782 0.8019925830596213
6.55274013410695 231.52113507250155 0.8004852504719216
6.557967689060367 238.53641257946433 0.8050010871742121
6.563195244013783 246.265347740987 0.8153093080178052
6.568422798967199 255.48925770364582 0.8292327691383546
6.573650353920615 262.9403463497095 0.8369110886495493
6.5788779088740315 269.00436263672407 0.8430096485945479
6.584105463827448 273.3939601199717 0.8480306629247433
6.589333018780864 273.00240275300297 0.8504955020151556
6.59456057373428 268.0353824644578 0.8429973819619593
6.599788128687696 262.23271155623155 0.83604719846563
6.6050156836411125 258.1547900839701 0.8286399743392835
6.610243238594529 253.90345811331778 0.823046281961755
6.615470793547945 250.14866056373194 0.8187222045098351
6.620698348501361 244.30843627649747 0.8112428560700984
6.625925903454777 238.02530495283588 0.8027055102806484
6.6311534584081935 231.5385470413371 0.7969439947875856
6.63638101336161 226.585124059966 0.7921634178989203
6.641608568315026 218.6001600966388 0.7814309404300189
6.646836123268442 215.05683886550378 0.7770318649704617
6.652063678221858 211.18561664119625 0.7725633219243536
6.6572912331752745 207.50785879363977 0.7657508126266546
6.662518788128691 206.79356939747464 0.7631506330293261
6.667746343082107 206.5612038440565 0.7639075160903742
6.672973898035523 209.41158221287674 0.7707635269455055
6.678201452988939 210.40989176766124 0.7772918810700526
6.6834290079423555 208.84490055330087 0.7796387597186198
6.688656562895772 210.19091185417867 0.7817753214878046
6.693884117849188 208.82314113634246 0.7777941266587691
6.699111672802604 211.34229217577644 0.7802219932685106
6.70433922775602 206.88457819658896 0.7700421396752521
6.7095667827094365 206.16667659816284 0.7673470849509775
6.714794337662853 206.5010947406094 0.7687671037844992
6.720021892616269 207.5703866014739 0.7694586880583237
6.725249447569685 207.68582047130775 0.7726723539671219
6.730477002523101 210.8856377666438 0.7788101256886417
6.7357045574765175 213.25619069915024 0.7786858754494255
6.740932112429934 213.9956214603631 0.780815478753187
6.74615966738335 216.01416491008274 0.7813365182106072
6.751387222336766 215.27653137449198 0.7786748790868577
6.756614777290182 215.49033214690206 0.7813526936912573
6.7618423322435985 213.91400712541693 0.7792763508168802
6.767069887197015 213.23578931562085 0.7785014484163977
6.772297442150431 213.84951987444194 0.7752621013415466
6.777524997103847 214.86407223274998 0.7713804955340304
6.782752552057263 216.26267432230017 0.7680975985346766
6.7879801070106796 214.3773648775494 0.7613670894828067
6.793207661964096 211.6786930013402 0.7539899092578161
6.798435216917512 210.79919842219496 0.7552160208832122
6.803662771870928 215.60976302243097 0.7615093113518476
6.808890326824344 219.60392493140296 0.7690364014669256
6.814117881777761 227.51255385364053 0.7830793271233734
6.819345436731177 226.69413402555654 0.7837980733187836
6.824572991684593 227.9763402739352 0.7867132787018757
6.829800546638009 227.29335389359755 0.7862627712725108
6.835028101591425 226.34168632261324 0.7782957285225182
6.840255656544842 230.10795977478853 0.780666108179947
6.845483211498258 235.5398425056525 0.7884852836591836
6.850710766451674 236.23160488735596 0.787119191471992
6.85593832140509 238.87990520202382 0.7907933841304309
6.861165876358506 237.62332541742006 0.7899435412144481
6.866393431311923 237.13200659089398 0.7866031997680499
6.871620986265339 240.80884677605715 0.7891901179869723
6.876848541218755 243.08298678624178 0.789308386489683
6.882076096172171 247.79841001830528 0.7928224090096491
6.887303651125587 252.68051194406223 0.7989033795129568
6.892531206079004 254.59105875019802 0.7977406032566547
6.89775876103242 256.59229559231727 0.7957769690343952
6.902986315985836 261.2986933419256 0.8001567868471616
6.908213870939252 267.48482060079476 0.8079834040471567
6.913441425892668 273.3260055178147 0.8149061357161101
6.918668980846085 280.28065183632253 0.8229875962713065
6.923896535799501 285.5205240493504 0.8285802905441552
6.929124090752917 288.0654082464213 0.8268710589692266
6.934351645706333 290.7117339903732 0.8292866821209753
6.939579200659749 297.53333744854274 0.8361566988599712
6.944806755613166 303.5600283113691 0.8411617658427056
6.950034310566582 313.1917400147338 0.8528248915776206
6.955261865519998 323.09032236508733 0.8647953583354635
6.960489420473414 334.1768021788085 0.8787401792337355
6.96571697542683 345.46276342260376 0.8898595895939759
6.970944530380247 357.15289958214476 0.9014829694366863
6.976172085333663 371.71634035052017 0.9169242301221351
6.981399640287079 391.07403759819744 0.9363518207633249
6.986627195240495 416.6342081890032 0.9630285265600363
6.9918547501939114 452.8186161178148 1.0009786858569802
6.997082305147328 501.0897490712094 1.050947629155618
7.002309860100744 573.0196883913917 1.1227503561144099
7.00753741505416 678.1414313603511 1.2200883718652176
7.012764970007576 813.6732697767015 1.335611377539438
7.0179925249609925 975.8040720980287 1.4621324307406776
7.023220079914409 1137.780571331954 1.5773852619583355
7.028447634867825 1275.8477860874495 1.667535698597884
7.033675189821241 1372.3770088126992 1.7269675037135739
7.038902744774657 1412.2411144002506 1.7505444891562576
7.0441302997280735 1379.7158056066764 1.7291871544519126
7.04935785468149 1304.8387607102654 1.680376832872718
7.054585409634906 1195.3719989339806 1.6054952523404658
7.059812964588322 1072.5770365605374 1.5206405075880722
7.065040519541738 967.0472520859024 1.444302435000432
7.0702680744951545 870.1975362978861 1.3702006808641771
7.075495629448571 794.7923988446039 1.3094387120322086
7.080723184401987 731.5739299633469 1.2555881564907756
7.085950739355403 683.6095123368084 1.2140214461741492
7.091178294308819 654.2913964868281 1.186485888078777
7.0964058492622355 637.5293144512813 1.1701831792931978
7.101633404215652 624.6392173245854 1.1586451849455286
7.106860959169068 617.3414289218158 1.1510070339558782
7.112088514122484 607.490301143406 1.143727031843622
7.1173160690759 599.5358892320958 1.1364594182298817
7.1225436240293165 595.6420480831267 1.1352067255624505
7.127771178982733 585.7009547073154 1.125450690039298
7.132998733936149 578.4882062704274 1.1174890472150958
7.138226288889565 567.5747535488696 1.1061536267043695
7.143453843842981 558.4694917890974 1.096814858664091
7.1486813987963975 553.9343300740064 1.0936106697815124
7.153908953749814 545.9671049966732 1.0845286490539965
7.15913650870323 539.5132054007363 1.0773143673043526
7.164364063656646 532.9064296601156 1.0700166684300265
7.169591618610062 524.1289409736559 1.060775702390515
7.1748191735634785 518.3734475480043 1.0540406676783178
7.180046728516895 516.4288752893541 1.0512881913452925
7.185274283470311 522.1401020374121 1.0559202232776816
7.190501838423727 540.0888528438683 1.0738074289993356
7.195729393377143 573.7137163972975 1.1042225589186552
7.2009569483305595 629.7553766602684 1.155230930798324
7.206184503283976 701.4888694244598 1.2183606666914049
7.211412058237392 785.0033041876914 1.2877728764848477
7.216639613190808 867.1004037545756 1.3533302200054902
7.221867168144224 941.3078959380692 1.408899025606011
7.227094723097641 1003.9568439358809 1.4533755126745034
7.232322278051057 1048.2665579405948 1.483219742846634
7.237549833004473 1066.4689225606635 1.4950832209101783
7.242777387957889 1054.9525323178125 1.4872695481207914
7.248004942911305 1010.9886225180082 1.4564651794480907
7.253232497864722 935.9922042081356 1.3997740572971975
7.258460052818138 834.5664231451452 1.3212009955594852
7.263687607771554 729.2304898698025 1.2344029506534981
7.26891516272497 628.8285266864581 1.1484617150297425
7.274142717678386 542.1301622004873 1.0698454652177927
7.279370272631803 471.6721742348409 1.0010366496325196
7.284597827585219 417.87637865695694 0.947225717343247
7.289825382538635 380.75918730121225 0.9053762010876012
7.295052937492051 357.7168111813694 0.8803656074523084
7.300280492445467 337.87263667259776 0.8568163472744666
7.305508047398884 324.3531993423439 0.8401285077376228
7.3107356023523 314.55790161877076 0.8276820985130374
7.315963157305716 309.22235043051734 0.8221219146552695
7.321190712259132 308.20788975630694 0.8234287944714686
7.326418267212548 309.8885317947016 0.8264567959889413
7.331645822165965 307.2207626645884 0.823890424115339
7.336873377119381 310.8269541047459 0.829881149788154
7.342100932072797 311.15707484746304 0.8307050100209745
7.347328487026213 309.20716115215004 0.8276676774139495
7.352556041979629 305.4274715645916 0.8223122400918408
7.357783596933046 296.3868090807207 0.8113520906739521
7.363011151886462 293.135092637235 0.8054121284086304
7.368238706839878 290.5913153549111 0.8028870472099138
7.373466261793294 289.0726075823842 0.7978586647298183
7.37869381674671 286.1502890454108 0.7918840403610455
7.383921371700127 282.1394419927897 0.7857785322585952
7.389148926653543 279.71898817928684 0.7835530509193444
7.394376481606959 280.7232538004427 0.7861531586738741
7.399604036560375 284.0193149702974 0.7909699776291415
7.4048315915137914 284.7660591689979 0.7904135377300624
7.410059146467208 284.95056242835904 0.7910172905324856
7.415286701420624 286.3497893236545 0.7927983111969146
7.42051425637404 286.9349720974698 0.7918259626825341
7.425741811327456 286.9437774360217 0.7919276460673661
7.4309693662808725 290.8819881228439 0.7965455545251146
7.436196921234289 291.18353206866584 0.7964471512998795
7.441424476187705 295.44393054523 0.802463045478272
7.446652031141121 298.17083622537285 0.8037927502479324
7.451879586094537 304.11076741996544 0.8144428486297847
7.4571071410479535 309.05097488153837 0.820195983608509
7.46233469600137 308.391593381078 0.8168056619641293
7.467562250954786 312.06018120349086 0.8195339044946206
7.472789805908202 308.8217803201614 0.8133320961923871
7.478017360861618 317.0756476424458 0.8254710780871025
7.4832449158150345 322.40857701914473 0.831353032231063
7.488472470768451 325.5187139859728 0.8349021168167589
7.493700025721867 326.63433652294145 0.8346465143810864
7.498927580675283 328.3352947453102 0.8317576915475808
7.504155135628699 330.5485433815474 0.8325044942793932
7.5093826905821155 338.0710838397674 0.8414320308288405
7.514610245535532 349.3050563270115 0.8535526679679691
7.519837800488948 356.6810311853339 0.861566788180894
7.525065355442364 362.79514106577284 0.8664269626246938
7.53029291039578 369.11032536084264 0.8742381077908798
7.5355204653491965 372.471977178002 0.8796103901366595
7.540748020302613 375.4103571647584 0.8830405130883074
7.545975575256029 374.8308580383597 0.8818076341016067
7.551203130209445 371.43584192410395 0.8770656020345035
7.556430685162861 374.4162481875287 0.8798348451570135
7.5616582401162775 375.2523887834754 0.87717881832918
7.566885795069694 373.80405038945946 0.8751756353106112
7.57211335002311 368.35544761009515 0.8697085603388031
7.577340904976526 362.14696215174 0.8637105854776846
7.582568459929942 358.1479298043283 0.8610686502981819
7.5877960148833585 358.14265385760905 0.8613825903499561
7.593023569836775 352.9300416464977 0.8525326253786082
7.598251124790191 352.78038211992697 0.8502418692197942
7.603478679743607 352.19517418770664 0.8493076607203555
7.608706234697023 351.94398575452976 0.8484183697150206
7.6139337896504395 352.3217840716729 0.8496844145279004
7.619161344603856 354.17708532134947 0.851798821413024
7.624388899557272 354.99132804666215 0.8512300998828068
7.629616454510688 357.5343881719 0.8527038527117897
7.634844009464104 359.54683207084514 0.8546941481864674
7.6400715644175206 363.15434810285245 0.8574800012705595
7.645299119370937 369.867628559038 0.865664649368095
7.650526674324353 377.8700520589629 0.8741799435696898
7.655754229277769 385.5662642335506 0.8825932310825396
7.660981784231185 392.3090215548047 0.8892704226438265
7.666209339184602 402.25574226843486 0.8988602803238673
7.671436894138018 412.0390877641684 0.9089187605258321
7.676664449091434 425.3845139026933 0.9222765995431611
7.68189200404485 439.2163800141424 0.9352479933150916
7.687119558998266 456.2487013196614 0.9514256092871902
7.692347113951683 473.9665855399996 0.9677027559907143
7.697574668905099 495.4057038707119 0.9886253916624622
7.702802223858515 517.6256150985995 1.0102199896430255
7.708029778811931 534.1817963256934 1.025811106062626
7.713257333765347 547.7150523784352 1.0374545856810944
7.718484888718764 553.1831474674804 1.0424626040233929
7.72371244367218 556.837858568945 1.0461216236365953
7.728939998625596 559.7254966411753 1.0462106771649011
7.734167553579012 557.3960839556274 1.042942760874318
7.739395108532428 558.9046851563685 1.0438289762126225
7.744622663485845 556.6755218721642 1.0434469345522042
7.749850218439261 551.4256290490379 1.0394258430781405
7.755077773392677 549.8125960800254 1.037910238897234
7.760305328346093 538.0946509493737 1.0253286898327305
7.765532883299509 528.2128155241271 1.0154101904150707
7.770760438252926 514.0212367932794 1.0009528107391121
7.775987993206342 499.22440096196516 0.9863197894525736
7.781215548159758 486.92497294498025 0.9729853873446428
7.786443103113174 472.84176666188597 0.9589160307054614
7.79167065806659 463.7425955067144 0.950517630873164
7.796898213020007 453.5877663632836 0.9402352466810335
7.802125767973423 449.73857584428924 0.9363659795690498
7.807353322926839 447.26633660027153 0.9339576633255381
7.812580877880255 446.8267163317792 0.9330984151547097
7.817808432833671 444.8236508815181 0.9303506098000761
7.823035987787088 443.99872608684586 0.9289119564719129
7.828263542740504 445.4619134315025 0.9313685905712584
7.83349109769392 446.1164317592806 0.9324832171158699
7.838718652647336 452.39079475680063 0.9394058277416976
7.8439462076007525 455.54075381522836 0.9423528535421793
7.849173762554169 462.151996894516 0.9479165753989308
7.854401317507585 471.466973194505 0.9560744051725979
7.859628872461001 477.34456757360147 0.9610646718447394
7.864856427414417 483.8881971218503 0.9649064190672438
7.8700839823678335 493.404609736953 0.9731049271179806
7.87531153732125 508.3008806227594 0.9869992085141281
7.880539092274666 521.4851770443441 0.999046449043174
7.885766647228082 534.8538415147258 1.0119807021929577
7.890994202181498 547.5335313888166 1.0232517596131294
7.8962217571349145 560.3043026202618 1.034366471918894
7.901449312088331 577.4140142097491 1.0490329357915271
7.906676867041747 592.2601489936295 1.0623721518965534
7.911904421995163 606.0536072416801 1.075392950666349
7.917131976948579 617.3628103196538 1.0851417460809376
7.9223595319019955 633.2066550516375 1.098237625681865
7.927587086855412 647.3791389731794 1.1095050235030384
7.932814641808828 659.0319510442374 1.1178959235829664
7.938042196762244 668.5742741403345 1.125384832245558
7.94326975171566 670.2423299384078 1.1268000305445014
7.9484973066690765 674.7920205761213 1.1302396764038585
7.953724861622493 679.1143329308354 1.1330706579315413
7.958952416575909 681.6199058948773 1.1335216554829044
7.964179971529325 684.2313577897819 1.1357716986087223
7.969407526482741 681.1716088831292 1.1322455146090835
7.9746350814361575 673.6731397396547 1.1259330654343185
7.979862636389574 667.6515966549687 1.1208942263635342
7.98509019134299 656.3884381014262 1.1101419155468726
7.990317746296406 647.3532843857631 1.1021059907226618
7.995545301249822 639.2140232192394 1.0955289223966782
8.000772856203238 626.0569251936116 1.0844733845834134
8.006000411156654 611.2998650004281 1.0717341292005604
8.01122796611007 595.9188093156097 1.0577225606938683
8.016455521063486 581.9543148151122 1.0429443111493648
8.021683076016902 570.7979885591151 1.0324148505413155
8.026910630970319 559.2846855088826 1.0216748475881454
8.032138185923735 551.3608883430651 1.0164567908905824
8.037365740877151 544.5552452889643 1.0115005013625706
8.042593295830567 540.7120233982888 1.006932759576782
8.047820850783983 534.8019482571916 1.0008819084523102
8.0530484057374 531.5823365267308 0.9971268362281264
8.058275960690816 523.6880175905108 0.9897893326831426
8.063503515644232 517.3558712551257 0.9846899846573811
8.068731070597648 512.1707567303586 0.9799173429567083
8.073958625551064 509.62536074884963 0.9769238343623011
8.07918618050448 507.8577095853945 0.9734416933761352
8.084413735457897 506.5962599421642 0.97096830423075
8.089641290411313 510.5267053204427 0.975442201140974
8.09486884536473 512.8990212863472 0.9776663212371339
8.100096400318145 515.0854241278183 0.9791198986558266
8.105323955271562 515.0106990433047 0.9781280612898924
8.110551510224978 519.1597279773241 0.9811079088762302
8.115779065178394 518.3009941736562 0.9800607744074642
8.12100662013181 516.9807731085466 0.9772198338133478
8.126234175085226 522.7962824031233 0.9821127068010568
8.131461730038643 527.7871141492685 0.986586597421515
8.136689284992059 547.221911562312 1.0042676182333896
8.141916839945475 564.7551088043151 1.0202204211971404
8.147144394898891 582.8620030217022 1.035684229522785
8.152371949852308 608.1594914887854 1.0567382884143985
8.157599504805724 637.4321158581382 1.0817104837928198
8.16282705975914 669.137067680131 1.1071980311557879
8.168054614712556 694.2548046971428 1.1268176972121022
8.173282169665972 714.5263739420927 1.1430760550330819
8.178509724619389 719.1226579988535 1.146933040032436
8.183737279572805 725.557744636905 1.1529908512649063
8.188964834526221 722.5409927843049 1.1492250070139305
8.194192389479637 715.5454190007258 1.142171962929378
8.199419944433053 706.2714845223348 1.1323760883743592
8.20464749938647 693.5404556824182 1.1213663910859515
8.209875054339886 681.2022664001532 1.1116974248353906
8.215102609293302 677.1014501040439 1.1092515944012498
8.220330164246718 673.2177308036771 1.1059702639897253
8.225557719200134 673.9665389348105 1.1065709139062048
8.23078527415355 669.0135773272591 1.1026995637617365
8.236012829106967 663.2880648370092 1.0976883312789532
8.241240384060383 655.709258623799 1.090330213663563
8.2464679390138 649.9608165242619 1.084306300626687
8.251695493967215 647.4257404648519 1.0816667916975429
8.256923048920632 644.744239222244 1.0794865663425983
8.262150603874048 642.9150571403743 1.0789083371543697
8.267378158827464 640.3306280576917 1.0767388201090777
8.27260571378088 641.3927458730033 1.0770114729397593
8.277833268734296 636.2185607720388 1.0706592821151344
8.283060823687713 630.3763561997238 1.0650931345516113
8.288288378641129 622.8316502474607 1.0573392277719504
8.293515933594545 621.259101714064 1.056325372591113
8.298743488547961 623.3803263650323 1.0574667016767687
8.303971043501377 634.2343560725989 1.0682319204420736
8.309198598454794 642.0926664555637 1.075347348101883
8.31442615340821 648.0253377694158 1.0799395408095318
8.319653708361626 652.2746195876383 1.0820362971279192
8.324881263315042 650.2687994049229 1.0790959548859975
8.330108818268458 654.3159909335466 1.081875917006698
8.335336373221875 656.44945350532 1.0825826998456798
8.34056392817529 660.8478620514451 1.0854530205635733
8.345791483128707 665.3684946630217 1.0890034408228075
8.351019038082123 667.1302998970381 1.090541636594217
8.35624659303554 670.7545387090377 1.0929512254042508
8.361474147988956 676.69819900321 1.0972428323025176
8.366701702942372 677.8790356902186 1.0969139121389055
8.371929257895788 680.8194828912101 1.0989451544972575
8.377156812849204 681.5648814633815 1.0993421643767178
8.38238436780262 682.3405301451212 1.1001751255349868
8.387611922756037 677.4408097001534 1.09588344729896
8.392839477709453 669.4639710362968 1.088897185099795
8.398067032662869 659.8090381790282 1.0818078999243759
8.403294587616285 649.896216362101 1.0742848724329292
8.408522142569701 637.4048126991456 1.0653738067029812
8.413749697523118 622.3594719289216 1.051758571601429
8.418977252476534 606.1373874280379 1.0375241024101645
8.42420480742995 589.7897568209257 1.0209667079289273
8.429432362383366 580.2737264382603 1.011953693660329
8.434659917336782 571.9157408068966 1.0042002260079672
8.439887472290199 561.8601587348334 0.9954572163394961
8.445115027243615 552.9171981284272 0.9873866434128141
8.450342582197031 543.6336752713385 0.9789385715007183
8.455570137150447 539.8166593743113 0.9760362919879262
8.460797692103863 537.4481794036101 0.9741009211811267
8.46602524705728 533.4202206365455 0.9697827862119113
8.471252802010696 527.4814928590024 0.9640226626921046
8.476480356964112 522.62653554613 0.9599143190858234
8.481707911917528 520.5421608263196 0.9590577461717644
8.486935466870944 519.2279101649773 0.9578553934378474
8.49216302182436 521.1428254635351 0.9586631368846958
8.497390576777777 518.1928262818035 0.9539684176671154
8.502618131731193 515.1108019266975 0.9497073545673629
8.50784568668461 514.5511729123293 0.9499399794501673
8.513073241638025 516.6474632433425 0.9521627124743354
8.518300796591442 515.5213047409469 0.9516773032326242
8.523528351544858 518.4537111609275 0.954166642663876
8.528755906498274 515.3808815744648 0.9494721152424327
8.53398346145169 510.97560406477714 0.9445525030590762
8.539211016405106 507.73408857539266 0.9422593078287068
8.544438571358523 510.5451022914562 0.9456209479950386
8.549666126311939 506.8258599090519 0.9429777594500508
8.554893681265355 508.93315048802833 0.9443995577868066
8.560121236218771 506.4556238772594 0.9398686925152596
8.565348791172188 507.1775885359035 0.9396799113163425
8.570576346125604 516.7017606191765 0.9480231169695125
8.57580390107902 514.7168615452649 0.9456696090401877
8.581031456032436 516.0803651985708 0.9473797446090599
8.586259010985852 513.7793410407604 0.9446452360247817
8.591486565939269 514.3782435228219 0.9449988866262007
8.596714120892685 517.4216238418333 0.9471121764001483
8.601941675846101 516.6834815723516 0.9460178329012873
8.607169230799517 517.2349467248416 0.9475051665080797
8.612396785752933 516.7126672098497 0.9471252423314674
8.61762434070635 518.1649241873021 0.9481238438089284
8.622851895659766 518.5088815777258 0.9482064309593088
8.628079450613182 525.5433041485699 0.9540743717858664
8.633307005566598 530.8112421662728 0.9583670143573998
8.638534560520014 538.2668530575708 0.9650468392226125
8.64376211547343 546.5554881898232 0.9727089666296497
8.648989670426847 549.9910009098217 0.9750116145164572
8.654217225380263 553.3918653622583 0.9768779425094353
8.65944478033368 558.2703552613754 0.9811144953710143
8.664672335287095 558.886662800356 0.9803715114941156
8.669899890240512 566.7011073249097 0.9866335849517032
8.675127445193928 578.4415887268284 0.9962662907673332
8.680355000147344 584.2256139555543 0.9997596725575141
8.68558255510076 590.0345902367815 1.0041795788302177
8.690810110054176 597.4505390762489 1.0101834335505755
8.696037665007593 609.3564621720981 1.0192005697871322
8.701265219961009 630.6833995945393 1.0366948974655368
8.706492774914425 647.425864536659 1.050481354120067
8.711720329867841 657.363308846401 1.0576589758515957
8.716947884821257 666.1013134024483 1.06243386370337
8.722175439774674 670.0223967280001 1.0645358694262606
8.72740299472809 673.0754610460042 1.0668233210828706
8.732630549681506 670.7582318861971 1.0660652993623623
8.737858104634922 666.7375890105477 1.0634625185283126
8.743085659588338 663.3957392826111 1.061539225884064
8.748313214541755 660.5918457914398 1.0600356453649706
8.75354076949517 653.7366084386701 1.0545985585145068
8.758768324448587 643.8055804430312 1.0464604576644796
8.763995879402003 629.5826066703389 1.0339597939267555
8.76922343435542 615.0488584681727 1.0210382175453216
8.774450989308836 601.4612470624247 1.0080239723847098
8.779678544262252 593.081268848505 1.000093545487188
8.784906099215668 589.0290699743001 0.9959032286791184
8.790133654169084 590.0874048394544 0.9974740065071347
8.7953612091225 586.7514640645262 0.9946596922316967
8.800588764075917 580.9827363324405 0.9890353193118957
8.805816319029333 576.0620732049224 0.9837370839842415
8.811043873982749 572.815732099008 0.9811823545601182
8.816271428936165 571.4181096772808 0.9804726492276901
8.821498983889581 574.1448999434492 0.9832556127028961
8.826726538842998 575.760702990443 0.984677794288679
8.831954093796414 574.5584664787586 0.9832158297747379
8.83718164874983 573.7294946651724 0.9819497191832494
8.842409203703246 571.6262774145437 0.9795221504163597
8.847636758656662 565.0364449074883 0.9735326253735734
8.852864313610079 565.8364238723099 0.9732222182743113
8.858091868563495 566.3541553322622 0.9730176425703657
8.863319423516911 568.8398176659852 0.9750112984319833
8.868546978470327 575.0417944658526 0.9808138176783969
8.873774533423743 575.0253060856717 0.9808205339296283
8.87900208837716 574.3554813865443 0.9804090230653639
8.884229643330576 573.6705128872773 0.9787370418387213
8.889457198283992 571.7192542267533 0.9764699335277199
8.894684753237408 574.5226451007786 0.9784471232587318
8.899912308190824 580.2820163913207 0.9845176680994537
8.90513986314424 581.457570069956 0.9847416883753347
8.910367418097657 580.7656825101413 0.9838790490420471
8.915594973051073 582.3988258905752 0.9839499766998971
8.92082252800449 587.2211592573116 0.9867676973823379
8.926050082957905 590.9337829542569 0.9898914101538774
8.931277637911322 597.0081330949381 0.9944097947097755
8.936505192864738 599.1120033752965 0.995566481479955
8.941732747818154 600.2287434891093 0.9969632310538172
8.94696030277157 604.2934598187321 0.9993681913611354
8.952187857724986 601.514134953706 0.9960972830785195
8.957415412678403 604.6121311255424 0.9986464460026774
8.962642967631819 608.392881398155 1.0009798147605733
8.967870522585235 615.295421844123 1.0056127918417508
8.973098077538651 621.3784978789172 1.0094812596351845
8.978325632492067 628.3230975663558 1.0154006993129054
8.983553187445484 637.8935628598244 1.0239082411774003
8.9887807423989 646.8702471362562 1.0300796917088773
8.994008297352316 652.3041740812058 1.034176993314968
8.999235852305732 656.3801722469464 1.0375588176362989
9.004463407259149 658.9414026134922 1.0390762580496322
9.009690962212565 669.6102681337962 1.0476704648249695
9.014918517165981 685.3391335337062 1.0600065147614495
9.020146072119397 697.4409708597836 1.0692088491953784
9.025373627072813 706.0931300877683 1.0743694040709144
9.03060118202623 716.6727919673245 1.0803705204825547
9.035828736979646 725.6653842179737 1.087154870017687
9.041056291933062 741.7264257560373 1.09835913311303
9.046283846886478 758.4074145295101 1.109485434435308
9.051511401839894 771.4571051071449 1.1182652250122704
9.05673895679331 787.7069636232345 1.1296905556276686
9.061966511746727 805.8162926203281 1.142415443060695
9.067194066700143 827.2965736111729 1.1574754816426596
9.07242162165356 851.0852863139918 1.1737673003910705
9.077649176606975 873.7663060949864 1.189763715799635
9.082876731560392 891.8044501007558 1.2016548006392336
9.088104286513808 908.2831575289046 1.2122987597983295
9.093331841467224 916.3529118504094 1.217229871135139
9.09855939642064 914.5210276272076 1.2155322936943507
9.103786951374056 907.1201431461417 1.2096706423988597
9.109014506327473 897.0111215599663 1.2006586324339377
9.114242061280889 888.3857592325188 1.194761020110384
9.119469616234305 878.8412695076673 1.1880694704918484
9.124697171187721 865.6551056601031 1.1787537611679642
9.129924726141137 845.4193637652191 1.1639622703957169
9.135152281094554 833.8118909676512 1.1565952759897018
9.14037983604797 823.6420575323684 1.1503200724040359
9.145607391001386 819.7104165790739 1.1476450020784454
9.150834945954802 821.0277227440553 1.1481960340404935
9.156062500908218 823.6429188650075 1.1502861566127203
9.161290055861635 825.1422355337314 1.1603666120496647
9.16651761081505 832.1762574748666 1.1714528787009393
9.171745165768467 837.437512202365 1.1797562764433853
9.176972720721883 844.2734675384202 1.1889837456500598
9.1822002756753 839.8331513118605 1.188434424488238
9.187427830628716 834.4423764856984 1.1872646399877511
9.192655385582132 822.585348409579 1.179595237354045
9.197882940535548 818.1916835185434 1.1783971656029892
9.203110495488964 811.5107037702957 1.1756862438473035
9.20833805044238 803.8535298417182 1.1723766045463828
9.213565605395797 798.8340474858566 1.1696206079490452
9.218793160349213 789.723297874493 1.1653526451938176
9.224020715302629 787.185501887626 1.1672408697980212
9.229248270256045 784.863879052115 1.1672283844520182
9.234475825209461 773.6271936116302 1.1602172331427794
9.239703380162878 766.0630847531023 1.1555007409013895
9.244930935116294 759.2674688148868 1.1515987578178122
9.25015849006971 754.4198441999832 1.1497139118412065
9.255386045023126 746.7681349125013 1.1449119030878403
9.260613599976542 737.6857571662661 1.1384128374319353
9.265841154929959 735.8907815610276 1.138559307095476
9.271068709883375 737.1783521481319 1.1399918553908015
9.276296264836791 741.5976642127972 1.1448897662385833
9.281523819790207 748.6457296434426 1.1519679758586687
9.286751374743623 752.2255217765227 1.1553010535976076
9.29197892969704 763.03252244517 1.1647403114713284
9.297206484650456 774.4520053352636 1.1728426658606892
9.302434039603872 786.9639504418839 1.182885358544048
9.307661594557288 793.1191123087423 1.189542414252456
9.312889149510704 799.3440910991889 1.197614316797902
9.31811670446412 794.7510410136636 1.1955889248798581
9.323344259417537 791.1887208554024 1.194990622000278
9.328571814370953 781.7544019988186 1.1882061891488114
9.33379936932437 771.8677955714693 1.1810531266539293
9.339026924277785 757.0850841911822 1.170525141036439
9.344254479231202 737.5783099474997 1.1542644186477835
9.349482034184618 724.4531659418553 1.1442743789985519
9.354709589138034 711.9586105062372 1.1351987217797053
9.35993714409145 702.0290127190319 1.1290743453471797
9.365164699044866 692.4355496910189 1.1220548814924864
9.370392253998283 684.2080545060942 1.116988011627933
9.375619808951699 680.6121795184478 1.1163712859293062
9.380847363905115 679.648442746115 1.1161184381495233
9.386074918858531 676.8006080618806 1.1146320051458358
9.391302473811947 673.0657110757579 1.1112259897486367
9.396530028765364 667.8636876039313 1.1073581033913076
9.40175758371878 663.1384607462657 1.1039495526643812
9.406985138672196 663.095311570214 1.1056708562002668
9.412212693625612 664.5016291104056 1.1066335229924629
9.417440248579029 661.8347659599232 1.0931092624823915
9.422667803532445 662.853864427996 1.0871507849031445
9.427895358485861 664.5236614770337 1.0850961516916342
9.433122913439277 663.834235780632 1.0805515285899858
9.438350468392693 662.661416333167 1.0769185632403395
9.44357802334611 662.1224709444818 1.074439401961005
9.448805578299526 659.3068842511288 1.0701790410158991
9.454033133252942 658.3780315485285 1.0676473894335141
9.459260688206358 661.7559807822108 1.0688000886542817
9.464488243159774 661.9614553316019 1.06848401846891
9.46971579811319 659.4274167594691 1.0647835791455655
9.474943353066607 655.6220887473036 1.0606742805337386
9.480170908020023 654.4547794065716 1.0571001918393124
9.48539846297344 656.7555163761137 1.0567136201879503
9.490626017926855 660.4800014957477 1.0585990903402474
9.495853572880272 663.2377029945455 1.0599830930678538
9.501081127833688 665.585497914624 1.0611701137640128
9.506308682787104 666.5241386850303 1.0603888337613059
9.51153623774052 666.917984513669 1.059563807436073
9.516763792693936 663.6830027761995 1.0558814861849688
9.521991347647353 663.7031516790871 1.0542273843847174
9.527218902600769 663.4577631638276 1.0523585553560726
9.532446457554185 666.9156398997382 1.054445508657301
9.537674012507601 666.5742297869128 1.0549444118667142
9.542901567461017 668.2159786003282 1.0558839989852324
9.548129122414434 668.2184008032566 1.055174546404549
9.55335667736785 666.2057457886482 1.0503798416033965
9.558584232321266 665.5099666190774 1.0486639148887122
9.563811787274682 666.9631777685315 1.0494717021717772
9.569039342228098 666.1539950038126 1.0485714963440287
9.574266897181515 664.9791459387918 1.0469016712739985
9.57949445213493 669.8997202460453 1.049992582761191
9.584722007088347 673.059191466415 1.0525709896775646
9.589949562041763 677.9077088919072 1.0556620001489732
9.59517711699518 677.9463677072174 1.0540112624572724
9.600404671948596 680.2397163421499 1.0539042840386523
9.605632226902012 680.7337728013517 1.0533405294239357
9.610859781855428 682.9329581845268 1.0546932326334983
9.616087336808844 681.1463458413521 1.0539615977853667
9.62131489176226 681.4953851767625 1.0536026876863065
9.626542446715677 680.5685610919072 1.0519602726655246
9.631770001669093 684.8936400164334 1.0551501095481037
9.636997556622509 688.3656244059089 1.0565137055863405
9.642225111575925 686.9294055356133 1.0540608631642263
9.647452666529341 685.8252754913792 1.0516038853921232
9.652680221482758 683.8210300367261 1.0498588920563012
9.657907776436174 684.196497972226 1.0490479152895233
9.66313533138959 690.5876481986649 1.053674760738355
9.668362886343006 697.0431641818506 1.0590995554210858
9.673590441296422 704.1588816079012 1.066063796255172
9.678817996249839 707.2262939044945 1.0672296005747923
9.684045551203255 703.9775902698738 1.0640444165187455
9.689273106156671 704.3271785503954 1.0626920863134601
9.694500661110087 706.5350996858233 1.0630928881144635
9.699728216063503 711.5207784373418 1.0665129576786836
9.70495577101692 712.3457058393984 1.0665704592560676
9.710183325970336 715.0175287968781 1.0686285067695203
9.715410880923752 718.5369706079604 1.069873576853535
9.720638435877168 715.9599510494024 1.0665601946428453
9.725865990830584 715.3048424095036 1.0658319518005541
9.731093545784 715.4757207047702 1.065301286686637
9.736321100737417 718.9696531564878 1.067740310542775
9.741548655690833 726.3089685248083 1.0732413121625164
9.74677621064425 724.9724284884182 1.0711512017938207
9.752003765597665 721.4491488551619 1.067994925639651
9.757231320551082 716.5227211355858 1.0637178563850156
9.762458875504498 714.1253925508959 1.0610143950922781
9.767686430457914 715.2765592750816 1.0615819911984332
9.77291398541133 711.895714107662 1.0586607908764145
9.778141540364746 708.875490103336 1.0552624480220931
9.783369095318163 709.0705688809464 1.0550066793607291
9.788596650271579 708.1565891810452 1.054254273990949
9.793824205224995 706.9423925231132 1.0546386029970292
9.799051760178411 700.9097685985175 1.0489968761057136
9.804279315131827 694.6357830213329 1.042825071042434
9.809506870085244 692.8199288783522 1.0400679088483895
9.81473442503866 696.9636808267522 1.0426442571811998
9.819961979992076 700.555490905344 1.0445082766638707
9.825189534945492 702.4459099862613 1.045802737648862
9.830417089898909 702.5464811627858 1.0453855239044672
9.835644644852325 698.7217717822402 1.0422999733881808
9.840872199805741 694.9858132265371 1.0401344201625284
9.846099754759157 689.9162339869725 1.036097819966577
9.851327309712573 685.0016592775465 1.0317913040537987
9.85655486466599 681.2080418095229 1.0273629984840802
9.861782419619406 683.1394054120302 1.0283435532562286
9.867009974572822 686.1750809801882 1.0293288974643395
9.872237529526238 688.8784825518406 1.0307252680505403
9.877465084479654 686.9798384226247 1.0292085617110185
9.88269263943307 687.9516508482358 1.0302364936612154
9.887920194386487 688.4328785174055 1.0302317082307075
9.893147749339903 694.8353217418587 1.0349791899567045
9.89837530429332 701.7118068534373 1.038444054624818
9.903602859246735 708.5133536732862 1.0428861705780745
9.908830414200152 712.7212144804796 1.0458275205146188
9.914057969153568 721.6569755707335 1.0522570084244598
9.919285524106984 728.0196219755235 1.056548653848992
9.9245130790604 731.9018528937577 1.0587217502512691
9.929740634013816 737.0005680523319 1.0622905970282186
9.934968188967233 739.7729248433625 1.06364724892163
9.940195743920649 740.4168561898307 1.0631376490762507
9.945423298874065 742.3527926458482 1.0634025096979944
9.950650853827481 740.6462902301873 1.0618937076695807
9.955878408780897 742.1502460556793 1.0635798342938603
9.961105963734314 742.0450466469457 1.0637547817176833
9.96633351868773 739.3998235745892 1.0618377039755507
9.971561073641146 736.2623862351181 1.0577491249093596
9.976788628594562 731.8113587231832 1.0537890015324818
9.982016183547978 724.6533530315467 1.0481134298549084
9.987243738501395 720.2968326861718 1.043580864687607
9.99247129345481 717.8720580412526 1.040986839726725
9.997698848408227 717.5282538184601 1.040429034838475
10.002926403361643 715.5409793030424 1.0370715837919364
10.00815395831506 712.8941777950764 1.034230432789638
10.013381513268476 709.5206256457546 1.0313271991058008
10.018609068221892 705.0018593927192 1.0284208118356188
10.023836623175308 701.2659303226105 1.025749160694401
10.029064178128724 702.299508556193 1.0264580067542386
10.03429173308214 705.709314949237 1.029092429150797
10.039519288035557 714.24144263443 1.0350330438793103
10.044746842988973 716.1141105840499 1.036470515147233
10.049974397942389 713.924867947031 1.0348874899517746
10.055201952895805 707.3283595555728 1.0299197165787843
10.060429507849221 705.2688525441058 1.0279705115652489
10.065657062802638 701.3871920174747 1.0245630507273935
10.070884617756054 704.9900657108204 1.026989452310181
10.07611217270947 701.3012648753931 1.023850866237392
10.081339727662886 699.2141839241917 1.0219196089794709
10.086567282616302 698.2390449605489 1.020967888794055
10.091794837569719 696.5597912870846 1.0187846603902673
10.097022392523135 694.6451436905063 1.016414475601125
10.102249947476551 696.7394443731116 1.0181094697010031
10.107477502429967 695.7232292929201 1.017076221135376
10.112705057383383 691.8489864453073 1.0134938641435869
10.1179326123368 686.9509563173485 1.0097530996230355
10.123160167290216 678.8162211816933 1.0040041696364976
10.128387722243632 674.8416906399019 1.0009205590791561
10.133615277197048 670.4499286404758 0.9970654702269103
10.138842832150464 669.4541216881281 0.9952400761302489
10.14407038710388 667.9719660466504 0.9942227264303951
10.149297942057297 670.048643340187 0.995986695652417
10.154525497010713 667.2439310314088 0.9941208906406461
10.15975305196413 662.8856553472447 0.9907726004412066
10.164980606917545 661.0496860518302 0.9884962306238428
10.170208161870962 659.4082452097929 0.9862764508843987
10.175435716824378 658.8687469495834 0.9859907520602886
10.180663271777794 650.1456663555006 0.9787238863248369
10.18589082673121 648.1011645325145 0.9769037482881517
10.191118381684626 643.2411174548497 0.9733084465938331
10.196345936638043 642.00051826116 0.9725080552157472
10.201573491591459 638.2253789181868 0.9695520778125585
10.206801046544875 634.88651709539 0.9670106628199769
10.212028601498291 632.9452397032994 0.965159171930965
10.217256156451707 632.5816334395071 0.9644159688629478
10.222483711405124 635.2885126212914 0.9663486371086147
10.22771126635854 634.724267756742 0.9663420684709343
10.232938821311956 633.0051711706515 0.9650717119114433
10.238166376265372 630.5343236983888 0.962826404165877
10.243393931218788 627.8412746297994 0.9605751487297824
10.248621486172205 619.6632057335142 0.9541310079620169
10.253849041125621 622.5259920516505 0.9561885149089989
10.259076596079037 617.6191598449336 0.952340869737857
10.264304151032453 616.8543021625261 0.951695796861635
10.26953170598587 613.1468923814866 0.9473993786559708
10.274759260939286 615.0663803838615 0.9485138424534859
10.279986815892702 620.4974663452722 0.9523173895554373
10.285214370846118 626.4885754503862 0.956512196840725
10.290441925799534 629.4378019023101 0.9579364062507542
10.29566948075295 627.7128395979666 0.957150008231178
10.300897035706367 622.464062219774 0.9534695382633817
10.306124590659783 618.160681295058 0.9498421211981448
10.3113521456132 609.5602646614946 0.9424674280256083
10.316579700566615 606.9990418506136 0.9391707175234837
10.321807255520032 602.7492016548388 0.9354837713467103
10.327034810473448 603.0054494535651 0.9366132050527802
10.332262365426864 601.4905347762763 0.93604764525289
10.33748992038028 602.2910016408388 0.9354724875537058
10.342717475333696 595.4938995640372 0.9290944299825497
10.347945030287113 592.3808818035286 0.9258458279766594
10.353172585240529 590.8963742331365 0.9251056744286171
10.358400140193945 588.6634152175382 0.9233707880946901
10.363627695147361 589.2641318695025 0.9235398534190211
10.368855250100777 588.885914573801 0.9236008489425034
10.374082805054194 588.8895464074641 0.9233005651106122
10.37931036000761 585.4166982495324 0.919654327277588
10.384537914961026 586.4928586839991 0.9205524662720089
10.389765469914442 586.4745553392496 0.9188886136560039
10.394993024867858 585.7815387474965 0.918063344402861
10.400220579821275 587.0046930319143 0.9191325682187237
10.40544813477469 582.1807931660817 0.914922590195256
10.410675689728107 582.7925267516024 0.9154355836266287
10.415903244681523 581.0027046595769 0.9136283324732557
10.42113079963494 579.6643991700037 0.9120724318076432
10.426358354588356 579.5880346026788 0.9114994692826003
10.431585909541772 574.2272005161097 0.9078222270904155
10.436813464495188 572.7755240410708 0.9072398640356202
10.442041019448604 566.4412920678376 0.9021789523533498
10.44726857440202 559.7438933232479 0.8956926616700154
10.452496129355437 557.7715511689019 0.8925315257610246
10.457723684308853 560.9576721909687 0.8949901440921433
10.462951239262269 562.6893466785791 0.8962924595352557
10.468178794215685 561.6444728045303 0.8960112096048692
10.473406349169101 554.9758499572168 0.8907378106397037
10.478633904122518 553.1790276684947 0.8893236864325194
10.483861459075934 556.0669419590748 0.8911328938234393
10.48908901402935 556.1355727413298 0.8906999677689791
10.494316568982766 555.1191731696496 0.8890950036941289
10.499544123936182 550.2374023467377 0.8849003982314619
10.504771678889599 541.7423065264758 0.8779167085130204
10.509999233843015 540.4849307675901 0.8765238393225768
10.515226788796431 542.6874363371962 0.8780277696893128
10.520454343749847 543.9968566097175 0.8796619818415108
10.525681898703263 543.5101005853007 0.8795471655322653
10.53090945365668 541.3887461833588 0.877374762952494
10.536137008610096 541.3297877329522 0.8762186509352711
10.541364563563512 541.2528155921634 0.8745697602401824
10.546592118516928 543.1530636396808 0.8763484570602228
10.551819673470344 537.8136362709246 0.8723181276762046
10.55704722842376 536.3837375504933 0.8715850450115931
10.562274783377177 534.8519151514784 0.8702606774921614
10.567502338330593 530.6807524659633 0.8661180896938833
10.57272989328401 533.3450876714522 0.8676601019342216
10.577957448237425 531.4338218416067 0.865566765280543
10.583185003190842 530.0065736755274 0.8631695247133906
10.588412558144258 529.9240931260529 0.8625970290787869
10.593640113097674 528.3623956065933 0.8617994384745393
10.59886766805109 530.674367171716 0.8648629944659845
10.604095223004506 529.329404583111 0.8637071671310255
10.609322777957923 526.4181373959769 0.8609943406567176
10.614550332911339 525.6962111742007 0.8589324114143193
10.619777887864755 525.8594820306225 0.8584218170533716
10.625005442818171 527.814497636697 0.8606167134327126
10.630232997771587 528.640763949098 0.8618997518675479
10.635460552725004 528.2002174082046 0.8616647271668173
10.64068810767842 526.3459538746645 0.8590829001460878
10.645915662631836 525.6400319678501 0.8580930069339177
10.651143217585252 529.9108336437847 0.8613520158572096
10.656370772538668 537.5764586229014 0.8674664313985004
10.661598327492085 539.957954769271 0.8691255096666801
10.666825882445501 545.0777290657804 0.873665816719585
10.672053437398917 548.3305236625566 0.8751271711874519
10.677280992352333 554.4768918969628 0.879169407180032
10.68250854730575 558.9391277681232 0.8832162705312743
10.687736102259166 564.3522462680468 0.8857449174945364
10.692963657212582 571.299649697968 0.890526133732829
10.698191212165998 577.6112551741267 0.8952204186732787
10.703418767119414 584.428507425032 0.8997309739065313
10.70864632207283 588.8541350407511 0.9027596162879785
10.713873877026247 600.0812265630854 0.9109642002153708
10.719101431979663 611.7120282644486 0.9194659010099521
10.72432898693308 621.6836195731697 0.9263839962568566
10.729556541886495 629.7275811378887 0.9322612591055992
10.734784096839912 635.9930454507255 0.9372114138683268
10.740011651793328 633.6710388159366 0.9351012728555181
10.745239206746744 629.237453718488 0.9312953042675849
10.75046676170016 623.0476597539931 0.9266222338425816
10.755694316653576 612.6857802791384 0.9185758810257371
10.760921871606993 603.9288658579937 0.9116108149310277
10.766149426560409 601.4384027335295 0.9091263966664515
10.771376981513825 593.6841531216678 0.9026448390517255
10.776604536467241 590.6832126253536 0.9005948538562187
10.781832091420657 589.3718895706434 0.8989843619137875
10.787059646374074 585.1891676105648 0.895675577852287
10.79228720132749 582.0060824259092 0.8932116460915628
10.797514756280906 579.990072901675 0.8913089143866405
10.802742311234322 579.462677781822 0.890987703667015
10.807969866187738 582.8434788160113 0.8938483839886543
10.813197421141155 582.9744800017567 0.8933579155123086
10.81842497609457 579.2742317061715 0.8905080361312244
10.823652531047987 577.3912892382212 0.887227188003711
10.828880086001403 576.7723476056883 0.8864090873255147
10.83410764095482 581.4700955350149 0.8904652230347951
10.839335195908236 588.4684102668864 0.8956581311824453
10.844562750861652 588.3605640434258 0.8954819541895094
10.849790305815068 595.5426404609543 0.9001532294507362
10.855017860768484 599.9107462590647 0.9030610569412936
10.8602454157219 605.4195510390495 0.9071819947931469
10.865472970675317 614.0328500819896 0.9128707258231618
10.870700525628733 623.3727228836292 0.9194029741137938
10.875928080582149 637.2986184953113 0.9296807873025814
10.881155635535565 646.1346933824058 0.9359043286279043
10.886383190488981 651.7290777834784 0.9399129733964318
10.891610745442398 651.8496007449675 0.939924339573985
10.896838300395814 652.6481133634228 0.9391965094780504
10.90206585534923 651.206436306487 0.9379362764793878
10.907293410302646 649.2282651398413 0.9362470291658183
10.912520965256062 640.4409208291655 0.9291506998984425
10.917748520209479 630.8965363229164 0.9220177831990836
10.922976075162895 620.5696358667485 0.9145703165460787
10.928203630116311 613.5509324698866 0.9095436766305632
10.933431185069727 605.0590312670556 0.9031847074059702
10.938658740023143 600.2119359541008 0.8989173645801634
10.94388629497656 592.6555074053086 0.8931680892409445
10.949113849929976 582.8394462309905 0.885360193624056
10.954341404883392 574.6308133557071 0.8788196240863834
10.959568959836808 569.2807152654441 0.8749907742753724
10.964796514790224 564.5389391570358 0.870956943152582
10.97002406974364 564.2838348301503 0.8723618469716777
10.975251624697057 559.606746507937 0.870785885620726
10.980479179650473 553.9949488701608 0.8683903317467208
10.98570673460389 550.6131295511186 0.8669702073811713
10.990934289557305 548.9875630761679 0.8666593900588824
10.996161844510722 543.645746861117 0.8630729646019724
11.001389399464138 538.7710283688388 0.8601710146590776
11.006616954417554 535.59249875353 0.85837889466716
11.01184450937097 529.7521394528837 0.8543209676252544
11.017072064324386 530.070827173284 0.8551960865522651
11.022299619277803 531.6569357422437 0.8565371415572238
11.027527174231219 530.9071394328831 0.8563824062085625
11.032754729184635 528.5711828242111 0.8546855465186002
11.037982284138051 523.1062805885742 0.8504035346586508
11.043209839091467 518.7930562716778 0.846861779242157
11.048437394044884 516.5561054987492 0.8449529633648651
11.0536649489983 516.244411906707 0.8454156129723525
11.058892503951716 516.5879850344385 0.8460699831314651
11.064120058905132 513.6761242716381 0.843996666241346
11.069347613858548 512.4894295921124 0.8437317320966998
11.074575168811965 511.3647480103165 0.8426952293520147
11.079802723765381 510.6140044074699 0.8429636338780508
11.085030278718797 514.4447026713954 0.8468413565860821
11.090257833672213 514.4139830798716 0.8467842573971974
11.09548538862563 511.95517730222883 0.8445166419191975
11.100712943579046 511.19860891425475 0.8437661045147581
11.105940498532462 509.7588276650712 0.8429543834777434
11.111168053485878 513.0542226016087 0.8457990177111614
11.116395608439294 508.9952691184309 0.843487636579202
11.12162316339271 506.82974286805694 0.8417621738378774
11.126850718346127 505.3516170989454 0.8411112008961998
11.132078273299543 508.8798437612828 0.8440941712841167
11.13730582825296 508.9748384744505 0.8436452590303881
11.142533383206375 508.0576705777781 0.8428514799578751
11.147760938159792 507.9711014490448 0.84339052789242
11.152988493113208 505.2690601499907 0.8415581411346008
11.158216048066624 506.45151656716956 0.8433168876254137
11.16344360302004 504.68478657737785 0.8415564430442404
11.168671157973456 501.5456297415054 0.8383456834003786
11.173898712926873 503.67734662004676 0.8407327323521834
11.179126267880289 500.8642597251052 0.838528413569149
11.184353822833705 504.2677881915943 0.8415344873377596
11.189581377787121 504.52340805427934 0.8426491397429833
11.194808932740537 499.9328057421554 0.8383463902667988
11.200036487693954 497.6048712895017 0.8368298722199741
11.20526404264737 495.5587231031278 0.8356091071141742
11.210491597600786 493.25669719840545 0.8334051970386476
11.215719152554202 493.54256613540065 0.8343230790028315
11.220946707507618 491.7219109227544 0.8325516139216824
11.226174262461035 492.25582733618336 0.8326767228564843
11.23140181741445 488.28122992025345 0.830258330577618
11.236629372367867 482.0333334781341 0.8245706627443874
11.241856927321283 476.5644392814241 0.8195475105558188
11.2470844822747 471.34797731483036 0.8153605225711082
11.252312037228116 471.9643408347913 0.8155089168020184
11.257539592181532 469.9317815041628 0.8138427505919298
11.262767147134948 467.8472012063901 0.8123832061986835
11.267994702088364 466.29929152269995 0.811058375170549
11.27322225704178 462.4850211993656 0.8080414688626973
11.278449811995197 459.97801908701086 0.805781532353925
11.283677366948613 460.74982772518825 0.8065211092193543
11.288904921902029 461.53036286697727 0.8074749180602968
11.294132476855445 458.79228918413816 0.8049821525346751
11.299360031808861 452.77365895018096 0.799347107074719
11.304587586762278 449.7146556065313 0.7968367892557174
11.309815141715694 446.0454392493221 0.7929050837512109
11.31504269666911 446.1969382151387 0.7935930345597596
11.320270251622526 448.48932113707053 0.7957377274101558
11.325497806575942 446.1772391851184 0.7927289725080315
11.330725361529359 447.33494064042395 0.7929972413271059
11.335952916482775 449.1004390666821 0.7947044889625283
11.341180471436191 448.6151368306217 0.7946526380669058
11.346408026389607 446.6409539115072 0.7937546868392028
11.351635581343023 444.7083077538578 0.7924356257831257
11.35686313629644 439.1142030571773 0.7880089653261833
11.362090691249856 436.37818884295666 0.7842609337117707
11.367318246203272 432.501374660296 0.7812771527981714
11.372545801156688 431.6975302456763 0.7807002124448792
11.377773356110104 432.5333540493653 0.7806391872877739
11.38300091106352 432.74204829569067 0.7809714549459468
11.388228466016937 434.6738648410212 0.782147253308826
11.393456020970353 430.7191317002123 0.7777324067419378
11.39868357592377 429.959648669564 0.7781416034468639
11.403911130877185 426.9872561792488 0.7756784271820276
11.409138685830602 425.0149221101999 0.7739589125755177
11.414366240784018 423.97491982514856 0.7733230940991888
11.419593795737434 422.1006299763928 0.7711386490630445
11.42482135069085 422.1041158153448 0.7714049239670805
11.430048905644266 421.388176385351 0.7706834664574335
11.435276460597683 420.20958318626975 0.7695236407701792
11.440504015551099 419.41682921312224 0.7694189717423685
11.445731570504515 417.44868498488773 0.7675640619018431
11.450959125457931 417.70940906767765 0.7670314831389211
11.456186680411347 417.9623418361018 0.7676276378715037
11.461414235364764 418.0767488876087 0.7677654075550113
11.46664179031818 412.0419626975681 0.7627439459412049
11.471869345271596 410.44877805848404 0.7616202084675493
11.477096900225012 407.88748051620007 0.7593604062427423
11.482324455178428 406.28465104262557 0.764581618563485
11.487552010131845 403.2873670024712 0.7632305531049199
11.49277956508526 400.34645180190324 0.7624778701267708
11.498007120038677 397.6189448217536 0.7614090937055674
11.503234674992093 397.546608167032 0.7626847943592132
11.50846222994551 401.3321484745283 0.7680814364570238
11.513689784898926 402.2095238704149 0.7696490536543295
11.518917339852342 403.87069101170334 0.7719192896194732
11.524144894805758 401.34983393174906 0.7705592891159014
11.529372449759174 399.1915039198357 0.7693725662667005
11.53460000471259 399.31181968600265 0.7699171427102075
11.539827559666007 400.09622688903505 0.7713809046216089
11.545055114619423 399.08333980289643 0.7707291719496675
11.550282669572839 399.3538679014961 0.7703396804161635
11.555510224526255 398.75225885355644 0.770656380266303
11.560737779479672 398.16384203158754 0.771171546265019
11.565965334433088 398.9245102949319 0.7736202708749943
11.571192889386504 396.8905882087504 0.7734111324051095
11.57642044433992 395.1578323852383 0.7725075370450403
11.581647999293336 395.10337904860654 0.7738936172451607
11.586875554246753 395.58590392283224 0.7746869722922293
11.592103109200169 393.6032391671623 0.7725704090496013
11.597330664153585 394.7948630771756 0.7733194075234153
11.602558219107001 397.72475089773985 0.7757786667074831
11.607785774060417 396.6369605935292 0.7746451515742138
11.613013329013834 400.49935314975 0.7784664127820319
11.61824088396725 397.7610664904154 0.7764278204748076
11.623468438920666 398.6950690797402 0.7783689600469784
11.628695993874082 399.5000931696097 0.7796127875787264
11.633923548827498 401.03425943579737 0.7805408156330679
11.639151103780915 403.1818616602949 0.7827752425476746
11.64437865873433 403.0306131217113 0.7829520362612844
11.649606213687747 402.60094674209967 0.7829659244759399
11.654833768641163 400.47484533222024 0.7822364409153504
11.66006132359458 399.16797986432874 0.7810664123373916
11.665288878547996 400.87709338199954 0.7831537401739596
11.670516433501412 401.1080463352169 0.7833830245453648
11.675743988454828 399.80025628523515 0.782376311594471
11.680971543408244 401.2948794159331 0.7836614449971719
11.68619909836166 405.3801175611855 0.7883424218462026
11.691426653315077 408.1088118937094 0.791708641334804
11.696654208268493 407.75232067029026 0.7926172625854594
11.701881763221909 403.4282922670187 0.7890194543583672
11.707109318175325 400.5488079734462 0.7864072844156756
11.712336873128741 396.3048712799565 0.7818390915432908
11.717564428082158 397.6662367126041 0.7827638733230012
11.722791983035574 399.31971951110154 0.7844391170457262
11.72801953798899 397.945338862765 0.7834220088167293
11.733247092942406 398.75558939218155 0.7842421098655168
11.738474647895822 396.75595880920173 0.7830315671943677
11.743702202849239 395.96314253134045 0.7829963611728264
11.748929757802655 398.0627189275434 0.7861219260391016
11.754157312756071 399.5669078731574 0.787683187680597
11.759384867709487 402.75542978830566 0.7915109357343952
11.764612422662903 402.40541874355654 0.7912065957216384
11.76983997761632 401.1103207796923 0.7899273808532814
11.775067532569736 401.5664279079771 0.7903236298479395
11.780295087523152 402.8826803170243 0.7910305241702987
11.785522642476568 403.707195873249 0.7915016383180113
11.790750197429984 401.9776866541504 0.7901834976409641
11.7959777523834 399.070084662827 0.7875008436626696
11.801205307336817 395.5496470423695 0.7855883661466185
11.806432862290233 395.0943053548539 0.7851336712675717
11.81166041724365 396.2587059777651 0.7866437409649452
11.816887972197065 396.09533726905846 0.7867465258247133
11.822115527150482 396.738651139634 0.7874805059767215
11.827343082103898 395.84480738793064 0.7863063775063831
11.832570637057314 391.40776535892485 0.7808204839062505
11.83779819201073 388.39057999166937 0.7781493128422144
11.843025746964146 381.997099238673 0.7719061882331664
11.848253301917563 379.4186060209264 0.7699389934312393
11.853480856870979 377.64627264540223 0.7685271504322568
11.858708411824395 375.33957763340555 0.7658581014752274
11.863935966777811 371.78753204773017 0.7631492836830484
11.869163521731227 366.6284483855607 0.7592317752079588
11.874391076684644 360.262236717216 0.7537341569451279
11.87961863163806 356.9100595357859 0.750965439994605
11.884846186591476 356.4696283660171 0.7513773536771569
11.890073741544892 356.62752065473614 0.7530410299209899
11.895301296498308 356.9660290275827 0.7540522785914182
11.900528851451725 355.55534194237947 0.7533009351366153
11.90575640640514 351.2182894291468 0.7476986301146994
11.910983961358557 348.81984592261927 0.7444214814019615
11.916211516311973 347.6200845300088 0.7430673713471737
11.92143907126539 343.13958648521543 0.7384914323027664
11.926666626218806 341.452173466845 0.7361027609371464
11.931894181172222 343.45349657381166 0.7390897384818491
11.937121736125638 347.17396479183975 0.7450367353236726
11.942349291079054 351.4405320254185 0.7498947338018694
11.94757684603247 348.8499498003255 0.7481467616821876
11.952804400985887 346.5336944546347 0.7462678002242924
11.958031955939303 344.7038183913895 0.7449180176990077
11.963259510892719 345.6628901757871 0.7461708018717544
11.968487065846135 344.208787745082 0.7447563466921685
11.973714620799552 343.86635214639904 0.7438805424795932
11.978942175752968 344.41974310824617 0.7441482058569774
11.984169730706384 345.2129742701728 0.7449467651478622
11.9893972856598 346.6333732813613 0.7467213618096074
11.994624840613216 345.5516449778843 0.7453375162925573
11.999852395566633 344.9031351204001 0.7448650794560395
12.005079950520049 346.3752294201925 0.745595493138285
12.010307505473465 345.5928896276994 0.7451667540915332
12.015535060426881 344.588843342741 0.7443778102422274
12.020762615380297 341.1372190845309 0.7403946058952724
12.025990170333714 337.53791470700946 0.7367237582056735
12.03121772528713 336.0016333771405 0.7353611433710442
12.036445280240546 334.9358030189966 0.7341389351477593
12.041672835193962 335.5468404687063 0.7362449175722287
12.046900390147378 334.90491437642385 0.736391814028751
12.052127945100795 335.44334484767523 0.736521278149133
12.05735550005421 338.9988190145496 0.739819757028502
12.062583055007627 341.12985028034973 0.7409441374450786
12.067810609961043 342.1296093935052 0.7415402487095566
12.07303816491446 338.69529490529726 0.7380169109091848
12.078265719867876 339.21274624893994 0.7400483962627928
12.083493274821292 338.5196367449286 0.7400874645839884
12.088720829774708 341.0763434923096 0.743415336784486
12.093948384728124 340.3601802445933 0.7425724813621057
12.09917593968154 338.6332673080089 0.7412201571555664
12.104403494634957 338.6542973976131 0.7411814218096306
12.109631049588373 338.56017003743926 0.7410157943775247
12.114858604541789 342.04551919315077 0.7447905566338111
12.120086159495205 348.4800083175899 0.7525745543592581
12.125313714448621 354.78132309776163 0.7585834860322161
12.130541269402038 362.387545568025 0.7659683514990933
12.135768824355454 367.85478712275204 0.7714238955236365
12.14099637930887 374.16737944597656 0.7767099382623674
12.146223934262286 382.8612891753558 0.7856736235537052
12.151451489215702 389.29066165681564 0.7919211281083817
12.156679044169119 392.8285958036607 0.7958814626765532
12.161906599122535 395.25663299377743 0.798260533053594
12.167134154075951 394.7359652734024 0.7984252367820005
12.172361709029367 397.7119464005621 0.8007713089021321
12.177589263982783 399.02617143531364 0.8018467074151652
12.1828168189362 397.04300115484733 0.7999710552554571
12.188044373889616 394.9648858228575 0.7975971442018726
12.193271928843032 391.7720815158521 0.7943053191825344
12.198499483796448 389.6866286359914 0.7915410929907586
12.203727038749864 391.2001092802054 0.7936497750640683
12.20895459370328 392.2193146775797 0.795181772317879
12.214182148656697 393.01899215055903 0.7974542787085703
12.219409703610113 388.99133596855347 0.7942832449959171
12.22463725856353 383.6755991178598 0.7893128417527824
12.229864813516945 376.02894397028086 0.7815884153773542
12.235092368470362 369.0393086116193 0.7740168803740395
12.240319923423778 364.5705325026703 0.769040208915106
12.245547478377194 363.3570229482235 0.7678156295647451
12.25077503333061 365.90532762307373 0.7705521024140352
12.256002588284026 362.56421335254487 0.7672994150313411
12.261230143237443 362.71317237036067 0.7678070436201078
12.266457698190859 360.42692069273517 0.7655958607342717
12.271685253144275 361.1906865200983 0.7659107569114703
12.276912808097691 358.14968890277015 0.7639000994351384
12.282140363051107 356.1040185077692 0.7624443569432056
12.287367918004524 354.7114045665506 0.7619960074324298
12.29259547295794 351.6054221203402 0.7589300073532594
12.297823027911356 349.84571187899456 0.7573149245099623
12.303050582864772 347.687590524522 0.7565474496719539
12.308278137818188 350.01996593589985 0.758289826893
12.313505692771605 350.35900596391485 0.761619824419657
12.31873324772502 351.89954878324795 0.7706752021607385
12.323960802678437 350.37861072804515 0.7727862600383061
12.329188357631853 347.9868993225193 0.7742355255115523
12.33441591258527 347.04660712276916 0.7769029348185598
12.339643467538686 344.2637023032707 0.7777993419678465
12.344871022492102 340.7932355825411 0.7770521082630618
12.350098577445518 336.92421580237976 0.7749789340775143
12.355326132398934 334.6231046921547 0.7757151060273763
12.36055368735235 333.8602198518692 0.7765778571933102
12.365781242305767 332.9977418334521 0.7771303548021519
12.371008797259183 333.2686070014478 0.7786401437529273
12.376236352212599 331.6858929497295 0.7777089889516656
12.381463907166015 329.37001618324155 0.7768828913097864
12.386691462119432 330.05353042272947 0.7806504238211683
12.391919017072848 328.09618918807735 0.7812993287936115
12.397146572026264 326.84683319476363 0.7814950280080999
12.40237412697968 326.15442144157464 0.7824201946921563
12.407601681933096 324.9714732572864 0.7826390145270822
12.412829236886513 326.49250190930627 0.7844252546576176
12.418056791839929 330.05956178619795 0.7902409424221655
12.423284346793345 330.40619458127543 0.7917755720919657
12.428511901746761 328.03198397496686 0.7900872107413678
12.433739456700177 327.8673087237957 0.7916015940349824
12.438967011653594 328.8543656692458 0.7942735466170521
12.44419456660701 330.5561380068932 0.7972073458557155
12.449422121560426 335.6587863254003 0.804504710511949
12.454649676513842 335.7970958926511 0.8061569208194801
12.459877231467258 335.20798289279304 0.8059650940485585
12.465104786420675 334.8576936133168 0.8068233696572644
12.47033234137409 334.3444103688336 0.8077093362563948
12.475559896327507 333.9497287869743 0.8076065804590308
12.480787451280923 331.7655571479334 0.8060340767163939
12.48601500623434 326.8114791165637 0.8011077244146445
12.491242561187756 326.9150589074581 0.8018880366796718
12.496470116141172 327.40681826947014 0.8047354893560106
12.501697671094588 329.1976085262773 0.8081522847909953
12.506925226048004 331.9716345850414 0.812534837678604
12.51215278100142 330.4248557470151 0.8134572279012354
12.517380335954837 327.2078854922931 0.8111177682760854
12.522607890908253 326.6569732256018 0.8130108898812141
12.527835445861669 325.1958143325742 0.8123514502979015
12.533063000815085 326.36022379073665 0.8128376904062958
12.538290555768501 325.27440611879064 0.8113653040243116
12.543518110721918 324.4483348734249 0.8105782943161562
12.548745665675334 324.0844809319339 0.8113938123611167
12.55397322062875 323.2190542192348 0.8129150973623601
12.559200775582166 324.0619390454495 0.8160174279438267
12.564428330535582 323.13772801962034 0.8105890942091007
12.569655885488999 318.9138927164826 0.7968299473784137
12.574883440442415 318.04130129069847 0.7927935809504822
12.580110995395831 314.70153595632934 0.7849311194115555
12.585338550349247 312.67249449079213 0.7803594531708238
12.590566105302663 309.96877829934243 0.7746744730016462
12.59579366025608 310.1904771759542 0.7722576407294052
12.601021215209496 311.83885424474715 0.7733689082028132
12.606248770162912 314.06637792085553 0.7743396326489866
12.611476325116328 316.6572349142229 0.7773783329531163
12.616703880069744 318.91105724861217 0.7790561087044606
12.62193143502316 320.8576835637213 0.7807673790921312
12.627158989976577 320.9440635837215 0.7805125216019982
12.632386544929993 317.96572280907026 0.7760596932330355
12.63761409988341 318.9536468183348 0.7764298995607596
12.642841654836825 320.08030160239866 0.7782349389522571
12.648069209790242 323.67829608253487 0.7822164766657843
12.653296764743658 326.6320379413077 0.7840439756451715
12.658524319697074 326.7436061600026 0.7834338443287384
12.66375187465049 327.9892493543476 0.78350519213837
12.668979429603906 331.11178853413963 0.7855775202671323
12.674206984557323 338.3138839570897 0.7922144705559924
12.679434539510739 344.3818999408401 0.7967360520529752
12.684662094464155 349.34444373160653 0.8011395392900702
12.689889649417571 349.940678779023 0.8011945190101306
12.695117204370987 354.3374483039311 0.806148023879552
12.700344759324404 361.96526161531807 0.8141986367362363
12.70557231427782 370.7285916754415 0.8235019477990937
12.710799869231236 378.39842677260157 0.830599047314324
12.716027424184652 386.0410853361654 0.8382453505540364
12.721254979138068 391.1990605645972 0.8438153916968664
12.726482534091485 391.60777790672273 0.8438168598448753
12.7317100890449 388.85395500256965 0.8407150178355023
12.736937643998317 385.4088771946779 0.8373063761781586
12.742165198951733 380.00270518040645 0.8302746289044275
12.74739275390515 377.978838825265 0.8281653125248111
12.752620308858566 375.38483696864375 0.8254207322517458
12.757847863811982 372.86820908581154 0.8218300391791197
12.763075418765398 369.6541541511612 0.8183865177801983
12.768302973718814 363.40214231729584 0.8120662655496524
12.77353052867223 358.05522921632115 0.8058003940200703
12.778758083625647 351.920741759934 0.7995510201478525
12.783985638579063 344.91683868867443 0.7919313711936172
12.789213193532479 343.8862049612018 0.790868711220092
12.794440748485895 341.0772584910345 0.7880378967127604
12.799668303439312 339.0068036472966 0.7843779578233566
12.804895858392728 336.63327260085936 0.7802726635465975
12.810123413346144 330.40767149911994 0.7729932492869539
12.81535096829956 324.9704881196957 0.7671005762585653
12.820578523252976 322.21102073656687 0.7644478540067569
12.825806078206393 321.248883831227 0.7641222083276338
12.831033633159809 320.84820397382003 0.7629522027073152
12.836261188113225 319.06077223970686 0.7618696576148872
12.841488743066641 322.52088217520776 0.7668712585264186
12.846716298020057 322.2621727680612 0.7663363293568529
12.851943852973474 328.41671493786555 0.7731743025834035
12.85717140792689 328.59050062275304 0.7722887697039836
12.862398962880306 327.37859110795364 0.7693310228874114
12.867626517833722 325.74091723926324 0.7670283449796576
12.872854072787138 327.42423773724863 0.7683190364777042
12.878081627740555 330.0470721098644 0.7702996224703105
12.88330918269397 332.8791779634096 0.7740782843930553
12.888536737647387 335.6518406646008 0.7768191168349268
12.893764292600803 336.51816570218836 0.7767738625518679
12.89899184755422 338.5881082108589 0.7789035354854765
12.904219402507636 340.4128395065173 0.7798265176445442
12.909446957461052 341.83020456089963 0.7812506303247055
12.914674512414468 345.21090127388646 0.7848830689164213
12.919902067367884 343.43007947628934 0.7821504543876133
12.9251296223213 339.9325609962476 0.7786545488718817
12.930357177274717 336.33207201775156 0.774777520403721
12.935584732228133 332.0681167641234 0.7693762026958244
12.940812287181549 329.4232586592135 0.7647818278545031
12.946039842134965 328.452782188537 0.762342930696081
12.951267397088381 324.62616837141064 0.7571385148798471
12.956494952041798 322.4103406370613 0.75458543070372
12.961722506995214 322.18623972119633 0.7548899310535123
12.96695006194863 322.8590167594703 0.7569022688260931
12.972177616902046 323.59278289415283 0.7590113467983719
12.977405171855462 324.23853133382664 0.7608999004732613
12.982632726808879 328.2214187896114 0.7650538668867117
12.987860281762295 329.3047242433975 0.7654531035003957
12.993087836715711 332.3123211628272 0.768053968795528
12.998315391669127 327.9326636052107 0.7629407735392717
13.003542946622543 324.1548319776534 0.7591903692614972
13.00877050157596 326.10306806297825 0.7619914533154298
13.013998056529376 330.4767360994592 0.7665428289436891
13.019225611482792 337.27270289099044 0.7739564995781433
13.024453166436208 341.1534504921051 0.7777997155264135
13.029680721389624 342.65164238461676 0.7802078646139049
13.03490827634304 340.6389817926501 0.7781295233038722
13.040135831296457 342.03869152758875 0.780263570859331
13.045363386249873 343.7098449383036 0.7818265195979381
13.05059094120329 345.06138072708603 0.7827497589541672
13.055818496156705 344.0014342824344 0.7807771920747107
13.061046051110122 343.1004749647312 0.778887833799088
13.066273606063538 344.3038553028548 0.7806700293677097
13.071501161016954 341.1030752361289 0.7764850540526488
13.07672871597037 338.2243198892378 0.774041225697889
13.081956270923786 335.38605322113943 0.7711065597546106
13.087183825877203 328.2421619132669 0.7630820533652027
13.092411380830619 324.2117735930918 0.7585783779917991
13.097638935784035 322.6935053728745 0.7580153606107877
13.102866490737451 321.52312793632944 0.7573743547058207
13.108094045690867 320.62984225922753 0.7561510918841141
13.113321600644284 316.3009041426381 0.7519891803049664
13.1185491555977 311.83204353329785 0.7464670325921425
13.123776710551116 310.12462488929117 0.7440343296606046
13.129004265504532 306.172083836705 0.7398671295831606
13.134231820457948 304.5889287806094 0.7384958781803009
13.139459375411365 303.7091857279274 0.7381683050394517
13.14468693036478 299.95866794760104 0.734456684954493
13.149914485318197 300.3880658197558 0.7360239354444384
13.155142040271613 301.66044628539356 0.7375548445832465
13.16036959522503 303.1230666785362 0.7391059778604846
13.165597150178446 304.9357317178554 0.7400960839219289
13.170824705131862 303.8016333345963 0.7394345263270954
13.176052260085278 304.7738258521009 0.7415573018286038
13.181279815038694 307.7881483593087 0.7448433047449139
13.18650736999211 309.3582312485114 0.7457515115592688
13.191734924945527 308.1197943225947 0.7434578109525491
13.196962479898943 310.54256976463483 0.7459912408116647
13.202190034852359 309.9454862071759 0.7457035495207669
13.207417589805775 307.467951537748 0.74370993177112
13.212645144759191 304.98463342869184 0.7413111377814564
13.217872699712608 306.29560571556937 0.7426872360843342
13.223100254666024 307.1521444077288 0.7442035338443703
13.22832780961944 310.5162351248262 0.7498263573807702
13.233555364572856 309.11374294993175 0.7487420238913287
13.238782919526273 306.0308680215871 0.7455681283616024
13.244010474479689 306.45052193870987 0.744787016449235
13.249238029433105 304.0696338082417 0.7405222011137322
13.254465584386521 305.847051708417 0.7422014355455891
13.259693139339937 308.30843295256227 0.7448231632069231
13.264920694293354 306.28589111108374 0.7419025405877064
13.27014824924677 303.6998522671336 0.7378344910048191
13.275375804200186 301.21218912266806 0.7347277245367696
13.280603359153602 299.47410489002027 0.7328212645512647
13.285830914107018 298.88309665113235 0.7318682865574572
13.291058469060435 299.39404272820383 0.7327619534757257
13.29628602401385 302.9445663104923 0.7374439985738991
13.301513578967267 305.8919164176392 0.7422444667086199
13.306741133920683 303.80749629215376 0.7407866822773054
13.3119686888741 302.40383984726355 0.7396328622972699
13.317196243827516 299.0231585346741 0.7349152199465192
13.322423798780932 297.76689715628214 0.7322054164956497
13.327651353734348 297.1557831369527 0.7316131748454995
13.332878908687764 295.7858689867512 0.7306574342815134
13.33810646364118 295.0953805970042 0.7309054551483353
13.343334018594597 293.51078117898265 0.7302247434083508
13.348561573548013 292.5653024779409 0.7297543604678886
13.353789128501429 294.4425716083499 0.7318199418658989
13.359016683454845 294.6689615507246 0.7300147323485948
13.364244238408261 293.78025645858355 0.7288130887200539
13.369471793361678 295.3323477915141 0.730067989787384
13.374699348315094 294.5806092444626 0.7293256096919755
13.37992690326851 295.024152666038 0.7306684151136983
13.385154458221926 296.8460824311015 0.7322016026196101
13.390382013175342 295.6379432096321 0.7306340161630709
13.395609568128759 292.7241951236109 0.7267415849650898
13.400837123082175 292.9717865660563 0.7265156491955732
13.406064678035591 295.24377709822465 0.7300772587066362
13.411292232989007 296.34470376623165 0.731815557815532
13.416519787942423 300.1641090168758 0.7354056222639972
13.42174734289584 301.59405974286017 0.7360149801378079
13.426974897849256 302.68687007935443 0.7360398982310414
13.432202452802672 306.6125651068083 0.7395404241929163
13.437430007756088 311.2796622453624 0.747729415228999
13.442657562709504 315.24328011890935 0.7527575576844509
13.44788511766292 314.7983003379501 0.75270574010171
13.453112672616337 314.7668240287057 0.75325968517249
13.458340227569753 315.0320386782395 0.7522464456440928
13.46356778252317 314.5216659297386 0.7520483057301055
13.468795337476585 314.83288540877504 0.7521073331514405
13.474022892430002 315.91464381515897 0.7527842622454041
13.479250447383418 319.83446708460065 0.7570498323550928
13.484478002336834 323.48318730817925 0.7607771804463792
13.48970555729025 323.2629347532452 0.7612836926969383
13.494933112243666 320.4350514140522 0.7589401484479676
13.500160667197083 316.0672658323495 0.7533655028340194
13.505388222150499 310.99680861319865 0.7469884220497162
13.510615777103915 309.1770340854334 0.7447111625686328
13.515843332057331 310.6852477280237 0.7459798271111698
13.521070887010747 313.59873200063066 0.7502281989266267
13.526298441964164 315.5771104956918 0.752310818082082
13.53152599691758 311.5361880326593 0.7465415635846424
13.536753551870996 307.43473832254205 0.7418993381059259
13.541981106824412 302.6995408413535 0.7361669161894794
13.547208661777828 298.66823926839766 0.7312649322569185
13.552436216731245 297.9280976335712 0.7310993560548439
13.55766377168466 296.62870975823176 0.7301473250654842
13.562891326638077 295.26916950927733 0.7298559472772027
13.568118881591493 294.23939412526147 0.7322029817015926
13.57334643654491 292.8234044014178 0.7323783101797368
13.578573991498326 291.8985704737948 0.732536612420901
13.583801546451742 289.8160155151428 0.7290856937777455
13.589029101405158 286.80791759233017 0.7246907838635153
13.594256656358574 282.16015548134516 0.7179630695513888
13.59948421131199 278.0365573921614 0.7131757935151872
13.604711766265407 272.7093210954932 0.7055933038223946
13.609939321218823 270.84516284151084 0.7047229778713648
13.615166876172239 270.62566638664606 0.7047494624393605
13.620394431125655 270.6561813907717 0.7046954032436208
13.625621986079071 269.82974289407656 0.7030917265302361
13.630849541032488 268.24028472138326 0.7004141734744985
13.636077095985904 267.89365203217443 0.7008346892419793
13.64130465093932 269.340663511206 0.7030183512923741
13.646532205892736 270.150431543395 0.7046128669705393
13.651759760846153 269.1219945718994 0.703416859450757
13.656987315799569 267.97487372406334 0.7020657719748615
13.662214870752985 268.0363825045512 0.7021122059675794
13.667442425706401 266.5133079199539 0.7000572080490153
13.672669980659817 266.2286393989414 0.6999328769937581
13.677897535613234 266.590162188636 0.7004635867786452
13.68312509056665 266.4686594392535 0.6996788269910483
13.688352645520066 267.2661772378246 0.7006715623320484
13.693580200473482 264.78886943673757 0.6970398318250725
13.698807755426898 262.5725334614329 0.6943998964091931
13.704035310380315 263.920324333473 0.6973051485367497
13.70926286533373 263.8092452127788 0.6981177052110603
13.714490420287147 264.5382038614451 0.7001119380949791
13.719717975240563 264.7074052384766 0.700445305771042
13.72494553019398 266.3880073360858 0.7014887142707054
13.730173085147396 267.98454455061875 0.7029580577674156
13.735400640100812 270.72330664768583 0.7045465578778203
13.740628195054228 271.26669509628397 0.7054794290501621
13.745855750007644 271.9100839670084 0.7056420404723018
13.75108330496106 273.0021378590155 0.7073733631935195
13.756310859914477 271.274025106975 0.7047356178837525
13.761538414867893 269.6876940644541 0.7028646422281587
13.766765969821309 268.2677943712717 0.7006486818856666
13.771993524774725 269.0791219670597 0.7020722082337235
13.777221079728141 269.59644253340883 0.7035149079294812
13.782448634681558 268.8370625425857 0.7030559452592043
13.787676189634974 264.960499188078 0.6976373307155018
13.79290374458839 262.11591573320504 0.6936596329098249
13.798131299541806 262.75113973351915 0.6943416829788291
13.803358854495222 258.4673410412334 0.6901152108378698
13.808586409448639 257.39729351512744 0.6893441929319348
13.813813964402055 256.4482244970079 0.6877334035495858
13.819041519355471 258.8958667608803 0.6908451946390626
13.824269074308887 262.11119378241546 0.6946240692106084
13.829496629262303 265.2996347748518 0.7001418353745861
13.83472418421572 265.57046821216164 0.7012956662210458
13.839951739169136 264.6797406916625 0.6991227284244804
13.845179294122552 260.87350696492973 0.6937190566990875
13.850406849075968 259.33552330257766 0.6909261407962419
13.855634404029384 257.16198968004994 0.6874976862942475
13.8608619589828 257.0974203607527 0.6886472950172584
13.866089513936217 256.5890979104647 0.686247263690435
13.871317068889633 255.94372635268113 0.6853276381699659
13.87654462384305 255.63482545649563 0.6842821811025332
13.881772178796465 256.8444095414071 0.6858725821606395
13.886999733749882 258.87699470493845 0.689840099926734
13.892227288703298 261.38684888083816 0.6940451835750764
13.897454843656714 264.72333195567074 0.6994123603518805
13.90268239861013 266.5350695783971 0.7031388867862357
13.907909953563546 266.7003857341299 0.7020038648251585
13.913137508516963 267.0620240921063 0.701419086266713
13.918365063470379 264.6146672394126 0.6983373896727525
13.923592618423795 264.5197689474775 0.6969534034437967
13.928820173377211 264.1137503655098 0.6957414935685007
13.934047728330627 265.98379591940306 0.6982785865304579
13.939275283284044 270.7258981847905 0.7055554826387183
13.94450283823746 273.39006668007585 0.711342272179541
13.949730393190876 271.82014378680003 0.7101234308238653
13.954957948144292 270.1632435567691 0.7081127306409624
13.960185503097708 268.11237110936236 0.7045352183993444
13.965413058051125 268.5664000893282 0.7034629813168799
13.97064061300454 268.83958194520744 0.7014747924346615
13.975868167957957 267.9483162153347 0.7000462830022114
13.981095722911373 267.7907789623895 0.6999226917989857
13.98632327786479 268.1276920551273 0.7004405489141814
13.991550832818206 267.2122722338565 0.6999143552345589
13.996778387771622 267.0338595271604 0.7002112384902895
14.002005942725038 264.3501966599032 0.6969682011810973
14.007233497678454 263.28164545737457 0.6957900222987476
14.01246105263187 264.42773425272145 0.6976662798446887
14.017688607585287 266.2294332553193 0.7000770165976978
14.022916162538703 271.2446802648244 0.7070413931167461
14.028143717492119 269.90099688891974 0.7047318690600378
14.033371272445535 270.84410650355863 0.7051886600041145
14.038598827398951 269.3574244208351 0.7013594684512414
14.043826382352368 268.89538370544795 0.699449881810549
14.049053937305784 271.2833877090584 0.70341182150215
14.0542814922592 273.25224105499336 0.7062120300391902
14.059509047212616 274.91890790049035 0.7088444059214095
14.064736602166032 276.48072024266577 0.7097790265668644
14.069964157119449 278.097301479898 0.7119813044899412
14.075191712072865 282.3301860265032 0.7183562083007269
14.080419267026281 284.8374120525479 0.722211060662233
14.085646821979697 290.42365499461135 0.7283198660033707
14.090874376933114 293.7472648945896 0.7308156876910976
14.09610193188653 297.4828444896458 0.7332922173068825
14.101329486839946 300.9743241486145 0.7356575484141422
14.106557041793362 303.1549842733214 0.7389134201132992
14.111784596746778 304.4997351448793 0.7414866494913196
14.117012151700195 303.4353231269533 0.7424773179377598
14.12223970665361 301.3039003857594 0.7399299776768823
14.127467261607027 298.0276667311996 0.7355049565568743
14.132694816560443 297.61885623244945 0.7345386330495709
14.13792237151386 295.2277442664832 0.7315617115803904
14.143149926467276 291.6848783046685 0.727321254426665
14.148377481420692 290.98551808784487 0.7258281580832358
14.153605036374108 289.3139682929574 0.7245393190620215
14.158832591327524 289.2466965405729 0.7244337827548311
14.16406014628094 290.74268922043734 0.7269871898351944
14.169287701234357 288.76549859190834 0.724410826543335
14.174515256187773 287.2921916986459 0.7219374306263382
14.179742811141189 287.7015562964737 0.7214537087261854
14.184970366094605 285.50453129256823 0.7177574231069007
14.190197921048021 285.4801750783729 0.7178413463056228
14.195425476001438 281.1303705005268 0.7140209319317143
14.200653030954854 279.6289736845064 0.7125212362279545
14.20588058590827 281.48733029090965 0.7137830345030732
14.211108140861686 286.49677472856575 0.7202547733079384
14.216335695815102 287.7105042587403 0.720968208212326
14.221563250768519 288.47676287138074 0.722968638224841
14.226790805721935 285.65230818642755 0.7194581951816624
14.232018360675351 282.326716752151 0.7141485704096274
14.237245915628767 282.67407775237234 0.7141292200415796
14.242473470582183 284.3060600312947 0.7158302000406436
14.2477010255356 285.5087577095224 0.7176825630550847
14.252928580489016 284.63943695669 0.715630617851807
14.258156135442432 281.1039688878725 0.7109251535665548
14.263383690395848 283.0906416607413 0.7131689142127986
14.268611245349264 282.47355970589825 0.7125484957162704
14.27383880030268 282.8318954737356 0.7126406994868868
14.279066355256097 281.6101317014978 0.7106267709450385
14.284293910209513 280.761940797567 0.7102393487252655
14.28952146516293 284.13768359406043 0.714564464562503
14.294749020116345 286.52277558137666 0.717092577087828
14.299976575069762 287.2664067867908 0.7185893144000147
14.305204130023178 288.28338368190606 0.7191521970137646
14.310431684976594 287.2879646135873 0.7177015042855743
14.31565923993001 288.41721727609087 0.7180250628982889
14.320886794883426 288.93589647247603 0.7183309461354195
14.326114349836843 291.790006526692 0.7224422580841748
14.331341904790259 295.7065469792318 0.7269393219211533
14.336569459743675 296.4061306634127 0.7269049623068431
14.341797014697091 295.3022465521261 0.7241490163147168
14.347024569650507 293.73008294252355 0.7219824866991941
14.352252124603924 293.1965308861445 0.7232353467136927
14.35747967955734 294.85748281604464 0.7265359845665961
14.362707234510756 296.5830097505822 0.7282977689977601
14.367934789464172 296.8152912226296 0.7281212759038482
14.373162344417588 298.68690845191963 0.7298609847469177
14.378389899371005 298.09512346300716 0.7317838161408605
14.38361745432442 298.6961371322514 0.7343901577664448
14.388845009277837 296.79568011270425 0.732170716446212
14.394072564231253 292.3616932050517 0.7260561527453543
14.39930011918467 292.58489802686603 0.7254717478677649
14.404527674138086 292.95943232437526 0.7249041506653682
14.409755229091502 292.8307302181402 0.7252547696376666
14.414982784044918 292.0611193483865 0.7237879320087267
14.420210338998334 288.30619409080447 0.7179095076907961
14.42543789395175 288.4853745255994 0.7187596286787119
14.430665448905167 288.5421485133453 0.718156893245491
14.435893003858583 288.276815971328 0.7184915296585825
14.441120558811999 290.049211082141 0.7202314007389482
14.446348113765415 291.51103618436264 0.7213911514900444
14.451575668718831 292.49913939130454 0.723304873166752
14.456803223672248 294.1399853112028 0.7255816793425641
14.462030778625664 296.2416796140718 0.7279971346622178
14.46725833357908 297.7620025401038 0.7291521697934219
14.472485888532496 301.5191742472321 0.7329789249931022
14.477713443485912 302.9810432484623 0.7341216063094874
14.482940998439329 308.57780934672354 0.7395251311045747
14.488168553392745 311.1792706994779 0.7418457318842825
14.493396108346161 311.1557940934243 0.7427058053342286
14.498623663299577 308.49739124596704 0.740150780195097
14.503851218252994 309.4048972860391 0.7416805909373213
14.50907877320641 311.51618399937865 0.7448140527290696
14.514306328159826 310.1156828555975 0.7440150957899375
14.519533883113242 309.0163468044076 0.7430797343932759
14.524761438066658 305.29091679101316 0.7386809304347499
14.529988993020075 305.7556194714421 0.7388427284804179
14.53521654797349 305.6850936991663 0.7386318334939344
14.540444102926907 307.7537592492311 0.741936994534388
14.545671657880323 309.13892899449525 0.743640521693104
14.55089921283374 306.7300201827076 0.7396443697964034
14.556126767787156 303.99420678000035 0.7358884257915407
14.561354322740572 297.6905288117767 0.7277127436627765
14.566581877693988 297.66155956061635 0.7283415729680189
14.571809432647404 298.88908243869224 0.7299559604438431
14.57703698760082 300.2482672373538 0.7319171074294942
14.582264542554237 303.30001018668685 0.7347606283144505
14.587492097507653 304.63557686029895 0.7353473178971096
14.592719652461069 307.5910088061731 0.7378550837253204
14.597947207414485 310.8025480444357 0.7413763374886776
14.603174762367901 313.8738653912052 0.7444929498662021
14.608402317321318 322.1263599124049 0.7546150433389984
14.613629872274734 326.2338331266538 0.7587625230160129
14.61885742722815 331.26676968161655 0.7642230267216418
14.624084982181566 333.9945217905954 0.7671698617601371
14.629312537134982 337.1065754190416 0.7694855788749592
14.634540092088399 345.61286900843953 0.7785593027367442
14.639767647041815 350.42752531094857 0.7832962493484704
14.644995201995231 351.1150948814411 0.7843566889718827
14.650222756948647 353.1408778573096 0.7863553490274643
14.655450311902063 350.81770659950917 0.7834636536408626
14.66067786685548 352.0440788158527 0.7842282975854082
14.665905421808896 350.45758839170634 0.7822425438030682
14.671132976762312 350.79065353370294 0.7825254227101499
14.676360531715728 351.2754443908084 0.7831036876273233
14.681588086669144 349.61746164592404 0.7811956740174782
14.68681564162256 351.362014108516 0.7831445081122977
14.692043196575977 353.4253578483303 0.7844932180895104
14.697270751529393 355.80985755175294 0.7869580923299754
14.70249830648281 359.18200055026995 0.790553200144585
14.707725861436225 360.62798085547206 0.7918608424887009
14.712953416389642 359.1064761576011 0.7901002465210402
14.718180971343058 354.66155791940145 0.7853262248831556
14.723408526296474 349.74660068983917 0.7799780672187837
14.72863608124989 346.24033748549357 0.7767359491457738
14.733863636203306 345.2332454377169 0.7758013814012155
14.739091191156723 345.3087019452404 0.7759962823753582
14.744318746110139 339.13203234163467 0.769912199896303
14.749546301063555 332.36674611063467 0.7622267355970022
14.754773856016971 323.8554173148401 0.7538487529123309
14.760001410970387 317.7482372428633 0.747988957336678
14.765228965923804 312.85991357194655 0.7426725771139286
14.77045652087722 306.5765156327097 0.7361021806700195
14.775684075830636 304.09776978840205 0.7333970900975486
14.780911630784052 301.62300885983564 0.7303946644840767
14.786139185737468 300.98082536763184 0.729740386479968
14.791366740690885 300.97376403774877 0.7295305569826492
14.7965942956443 300.19158574291646 0.7276182510608108
14.801821850597717 300.0310219897058 0.7282190973017282
14.807049405551133 301.36631083929154 0.7304202634661553
14.81227696050455 300.6639176623452 0.730364927692935
14.817504515457966 303.09575317376135 0.7327522920266647
14.822732070411382 303.41708692402756 0.7312147370392085
14.827959625364798 304.0503819572132 0.7320877789785623
14.833187180318214 304.06585141052983 0.7316421842191304
14.83841473527163 302.6191133559435 0.7300027445587807
14.843642290225047 303.16635162346716 0.7312148395256746
14.848869845178463 305.63694175163465 0.7329625465740152
14.854097400131879 311.5984271196527 0.7398395552385629
14.859324955085295 312.39265628755015 0.740368289604079
14.864552510038711 315.8573095514371 0.7433866818115847
14.869780064992128 317.99126120827384 0.746075159668619
14.875007619945544 320.69972202641236 0.7484649365057263
14.88023517489896 326.80151624561194 0.7553700372968247
14.885462729852376 331.5734855522292 0.7611273647892655
14.890690284805792 332.9917416872161 0.7622208802403065
14.895917839759209 334.21614935403716 0.7633733314505974
14.901145394712625 335.11930348577516 0.764264099506742
14.906372949666041 336.2842656572723 0.7660775793594677
14.911600504619457 336.44555544775125 0.767250057263583
14.916828059572873 334.7061424796718 0.7663824668596156
14.92205561452629 326.91502650849924 0.757819984526793
14.927283169479706 318.6023942013135 0.7490165497529448
14.932510724433122 314.39626007870396 0.7442963415625778
14.937738279386538 312.27544251371245 0.7412180874733992
14.942965834339955 310.3525635023216 0.7396096248837563
14.94819338929337 306.3938792658488 0.7354035595322801
14.953420944246787 299.4353934770225 0.727322146244474
14.958648499200203 294.21214852749887 0.7215479068567902
14.96387605415362 292.113770306186 0.7191261066993833
14.969103609107036 288.1966079495141 0.7145592834231471
14.974331164060452 286.33523794175295 0.7131020947851813
14.979558719013868 285.3881995988535 0.7117342911323209
14.984786273967284 283.38062714526325 0.7089951988358408
14.9900138289207 282.82076581255103 0.7081349991409295
14.995241383874117 285.26725246115734 0.709938991792582
15.000468938827533 289.93045419979217 0.7159323451850182
15.005696493780949 293.6229467297556 0.7200346863283342
15.010924048734365 295.6407517315344 0.7237773501359959
15.016151603687781 295.5394382273015 0.7247426823328965
15.021379158641198 295.9165916399725 0.7251278438041685
15.026606713594614 296.89917334536005 0.7257500214200069
15.03183426854803 302.3617475043328 0.7311250084071332
15.037061823501446 305.4831641797986 0.7348427528851721
15.042289378454862 304.54114906914305 0.733188171650017
15.047516933408279 302.81752142323285 0.7309952696612861
15.052744488361695 305.4647756108755 0.7338184316648554
15.057972043315111 308.42881166795866 0.7373068579650804
15.063199598268527 310.77809876727855 0.7407302990368224
15.068427153221943 310.8775496131549 0.7406322724534673
15.07365470817536 311.8772165681469 0.7408895264737846
15.078882263128776 310.84854181905047 0.7388921578591541
15.084109818082192 310.5412676868845 0.7383478416713054
15.089337373035608 311.04800480252675 0.7394711794796563
15.094564927989024 309.8200391232342 0.7381085899037123
15.09979248294244 310.3732694122181 0.7388507871665271
15.105020037895857 309.25484331696714 0.7373833818080566
15.110247592849273 305.1284605058143 0.7330781491083683
15.11547514780269 301.5156510967708 0.7291345111337736
15.120702702756105 300.7127408323816 0.7293944953366781
15.125930257709522 302.4322462975097 0.7311272367046668
15.131157812662938 301.2352676198595 0.729655139938062
15.136385367616354 299.3585925553165 0.7272771816880327
15.14161292256977 294.19847085481047 0.7209292213699595
15.146840477523186 290.94562425539254 0.7176873089871796
15.152068032476603 290.72644372250204 0.7177348544579135
15.157295587430019 291.13848419191595 0.7186058869932405
15.162523142383435 293.08664882207324 0.721263152432595
15.167750697336851 291.1326933449546 0.7189990476052571
15.172978252290267 289.48515337324886 0.7172251467336628
15.178205807243684 286.3425112232003 0.7148164351890639
15.1834333621971 281.1408651913785 0.708458745545423
15.188660917150516 277.3747787917481 0.7045383492636149
15.193888472103932 276.04466268947874 0.7022089974095673
15.199116027057348 277.1527009452854 0.7025750418734412
15.204343582010765 281.3845538419088 0.7069703287263367
15.20957113696418 286.8647995546124 0.7134084191420648
15.214798691917597 288.3750092642578 0.7145686462153743
15.220026246871013 289.2338784522605 0.7159934818268774
15.22525380182443 285.23411357895986 0.7110022807831275
15.230481356777846 282.3579931322288 0.7075027697039158
15.235708911731262 282.1811087820147 0.7078122374998773
15.240936466684678 284.6546967407073 0.711379668520459
15.246164021638094 288.9416491346129 0.7167869851908576
15.25139157659151 290.5203472499358 0.7181954913797575
15.256619131544927 287.5351907548918 0.7146523170349787
15.261846686498343 281.6166730354724 0.707452665058608
15.267074241451759 279.4801914475813 0.7056932551827515
15.272301796405175 279.3533196822971 0.7054553464615717
15.277529351358591 283.8154923755228 0.7115748926295495
15.282756906312008 286.7972870646115 0.7147584602806465
15.287984461265424 286.5162967268881 0.7140155724520088
15.29321201621884 286.80790218484606 0.7146894465360688
15.298439571172256 284.72321720318257 0.7112697145853127
15.303667126125672 287.63556931520094 0.7143159697913248
15.308894681079089 289.1269903665719 0.7149465583676382
15.314122236032505 290.63550202775843 0.7165002279328729
15.319349790985921 289.7452765570442 0.7157848840968392
15.324577345939337 292.1927027174729 0.7187338802780721
15.329804900892753 293.9087219038246 0.7222651531068458
15.33503245584617 298.36019962141916 0.7285890331997746
15.340260010799586 299.40782643655496 0.7304249690615775
15.345487565753002 300.4285145107801 0.73124463417043
15.350715120706418 300.51914606704446 0.7305480364084568
15.355942675659835 298.736791516317 0.7276285145157614
15.36117023061325 297.82122722446263 0.725934734261132
15.366397785566667 294.1274533592161 0.7210635347287478
15.371625340520083 294.64851656094186 0.7221603998676305
15.3768528954735 296.8373071851903 0.7253771307865335
15.382080450426916 298.22545636477093 0.7270889465299011
15.387308005380332 300.8946388998011 0.7294206092131809
15.392535560333748 299.9525386396427 0.7289474924065689
15.397763115287164 297.69080013477566 0.7353697390192411
15.40299067024058 296.5782465595361 0.7417463030454657
15.408218225193997 293.6248232930082 0.7432472183887865
15.413445780147413 294.631298613536 0.7477084758092767
15.418673335100829 297.20407507531195 0.7542859413489124
15.423900890054245 299.31997770054795 0.7597258411187514
15.429128445007661 299.5921881651179 0.7627552200498257
15.434355999961078 296.2248690527095 0.7617955957883072
15.439583554914494 293.49231762410597 0.7605061913361004
15.44481110986791 290.6298889482729 0.759970820214651
15.450038664821326 293.243424485892 0.7662742609238391
15.455266219774742 292.4991354441282 0.7678569193088193
15.460493774728159 290.9822565938629 0.7686647763649338
15.465721329681575 292.9305580094986 0.7726665749656995
15.470948884634991 291.47962189162905 0.771201179852242
15.476176439588407 293.9643912822697 0.7761348071667663
15.481403994541823 293.85393377432825 0.7775461785427629
15.48663154949524 292.8894523799391 0.779428875604941
15.491859104448656 294.0472553893179 0.7843373468899273
15.497086659402072 291.7803980386896 0.7829285208503121
15.502314214355488 292.40223338638316 0.7854504239590678
15.507541769308904 291.6784116583268 0.7858813918679228
15.51276932426232 289.49144753826084 0.7846864446273024
15.517996879215737 288.38499278821445 0.7857700096758585
15.523224434169153 286.2624251811551 0.7834033657826145
15.52845198912257 284.6377175017958 0.7830159553029793
15.533679544075985 282.147149865122 0.7810658093912064
15.538907099029402 281.4248268578356 0.7829575119203803
15.544134653982818 281.6380330256473 0.785855885154788
15.549362208936234 283.939428654166 0.7910691133018821
15.55458976388965 283.6459303697458 0.7931596904126131
15.559817318843066 281.2107370608264 0.7902675782928091
15.565044873796483 278.2052287609184 0.7871983478985676
15.570272428749899 276.3187457444842 0.7858998351136706
15.575499983703315 276.3071545763103 0.7880939028189919
15.580727538656731 274.27712870473846 0.7869934323318847
15.585955093610147 273.08801373413854 0.7877641798765325
15.591182648563564 273.36325831240026 0.7899000720797502
15.59641020351698 272.31774292213885 0.7908252942056267
15.601637758470396 273.3093228677504 0.793613770015081
15.606865313423812 273.36002086293837 0.7960560817094673
15.612092868377228 269.4424746341619 0.7913958730807196
15.617320423330645 269.9242633921794 0.7934267614511907
15.62254797828406 268.7866470523637 0.7941891301585658
15.627775533237477 269.99045394940674 0.7967546100759787
15.633003088190893 268.0733054553251 0.7961170022022186
15.63823064314431 266.9726043529953 0.7932686731220441
15.643458198097726 262.63200659635504 0.7736314133872754
15.648685753051142 262.09759983335266 0.7665451792093531
15.653913308004558 263.82232229916525 0.7642172713502554
15.659140862957974 264.9278981278069 0.7622834382161799
15.66436841791139 267.2303857169771 0.7642759153612572
15.669595972864807 268.27986428108915 0.7641384116952138
15.674823527818223 269.37152188507076 0.7639950971732943
15.680051082771639 268.64304514118834 0.7598315357694808
15.685278637725055 268.16864805262 0.7565403642474884
15.690506192678471 266.16405275301486 0.7517312595616353
15.695733747631888 266.8599155730505 0.751700451748298
15.700961302585304 266.8901953170511 0.7506151696575339
15.70618885753872 266.2088579487403 0.7465703681433797
15.711416412492136 265.5097966914776 0.7430496737644965
15.716643967445552 266.3589903930466 0.7424351078064257
15.721871522398969 269.83543073747353 0.7476462700806698
15.727099077352385 270.9771404039474 0.7485486703626955
15.732326632305801 272.87995387429595 0.7511543065284171
15.737554187259217 273.46390215837357 0.7516959175557455
15.742781742212633 272.96672752659015 0.74908872092985
15.74800929716605 277.38929889435803 0.7544440291576411
15.753236852119466 275.3932859928749 0.7507988334257627
15.758464407072882 277.35643065495805 0.7512927164736378
15.763691962026298 274.4191790260276 0.7474662850943942
15.768919516979715 270.9237225417654 0.7400688229836505
15.77414707193313 270.5735621629175 0.7384426611457733
15.779374626886547 271.9581374312559 0.7398383847785919
15.784602181839963 273.7407389514665 0.7429168191565159
15.78982973679338 274.6540332130802 0.7455790486806307
15.795057291746796 272.490964138523 0.7427752404277586
15.800284846700212 273.5372406386561 0.7449542926743937
15.805512401653628 272.46946787269866 0.7437269609866345
15.810739956607044 275.84636294396245 0.7476931091950623
15.81596751156046 277.0487592758097 0.7476201255397243
15.821195066513877 275.67496201949535 0.743858401868785
15.826422621467293 277.46303097785665 0.7443143255723466
15.831650176420709 273.8335481746146 0.7387445953270945
15.836877731374125 273.96001119360324 0.7394452401484432
15.842105286327541 275.372679240069 0.7426389049304648
15.847332841280958 273.166972404615 0.7391673745783596
15.852560396234374 271.8298563439882 0.7373185684737245
15.85778795118779 270.60428990979005 0.7328976277585197
15.863015506141206 270.490058526936 0.7316823573734524
15.868243061094622 270.63254064922444 0.7316512594556769
15.873470616048039 269.24269096277925 0.7295940584516846
15.878698171001455 269.6294569943365 0.7302535591456198
15.883925725954871 268.85134080830784 0.72767693106998
15.889153280908287 268.6259043904525 0.7259573748635678
15.894380835861703 267.79761578784615 0.7245791466857441
15.89960839081512 268.38689118491754 0.7252758658782221
15.904835945768536 272.54129428425233 0.7323424441695143
15.910063500721952 274.4477014365787 0.7347565240429668
15.915291055675368 275.2474760929386 0.7360242500335731
15.920518610628784 276.04340660298277 0.7359814425840867
15.9257461655822 273.8816129819203 0.7308553230982693
15.930973720535617 276.11034140559786 0.7338067414942393
15.936201275489033 272.4462369905693 0.7300511218559883
15.94142883044245 270.89425148042824 0.7284920094578377
15.946656385395865 269.4367246594465 0.7278003382680618
15.951883940349282 266.6574204083892 0.7224342148988706
15.957111495302698 269.320286747575 0.7241359070930204
15.962339050256114 268.12735694036047 0.7210645175827709
15.96756660520953 268.70565741508466 0.7219953980509197
15.972794160162946 267.4988791656224 0.7212615662727021
15.978021715116363 267.5086433736242 0.7220244993706711
15.983249270069779 268.2021357116369 0.7223911870062323
15.988476825023195 269.3663449697158 0.7247930043565801
15.993704379976611 270.45674969030165 0.7267045063209621
15.998931934930027 269.86210707242896 0.7262872160594199
16.004159489883442 272.4438564015371 0.729844994733767
16.009387044836856 274.4982683628712 0.733243703847245
16.01461459979027 272.63553541486675 0.730172072274601
16.019842154743685 270.0927689851754 0.7271466316570812
16.0250697096971 268.21220708442695 0.7246048037103933
16.030297264650514 269.50926164867695 0.7269445652783392
16.03552481960393 271.6053469391645 0.7300451100842866
16.040752374557343 272.7458298666877 0.7308095013200278
16.045979929510757 273.02435573155105 0.7297138215051863
16.05120748446417 273.6001282750205 0.7282582284825585
16.056435039417586 277.323291568544 0.7318466135701103
16.061662594371 280.72767957690695 0.7358190516168587
16.066890149324415 285.89562045591214 0.7417238882553044
16.07211770427783 286.65448046357784 0.7428483243598784
16.077345259231244 289.95162523412216 0.7468215240574757
16.08257281418466 292.0317628763606 0.7478211768587367
16.087800369138073 294.841538483378 0.7503874435322381
16.093027924091487 298.5046048764053 0.754466674131247
16.0982554790449 305.1715508403859 0.7630557082581554
16.103483033998316 310.7794167693533 0.7712053433473209
16.10871058895173 315.0823012512649 0.7760694818796718
16.113938143905145 314.62434612574543 0.7750938596290343
16.11916569885856 315.8683451214432 0.7761802142881639
16.124393253811974 316.99834242063815 0.7786681296117859
16.129620808765388 315.1815319615307 0.7769688734012933
16.134848363718802 313.70376005233715 0.7748958749206112
16.140075918672217 311.6332919062527 0.7726108699505259
16.14530347362563 310.3836146813025 0.7712626074989399
16.150531028579046 308.89242283673326 0.7689133069916149
16.15575858353246 310.3987586365643 0.7708814058877281
16.160986138485875 311.43750827673614 0.7718088649001754
16.16621369343929 312.18330733993196 0.7726677574013012
16.171441248392703 311.2305705454858 0.7726656239919925
16.176668803346118 307.72322323276353 0.7683248788795827
16.181896358299532 302.8538182114819 0.762075557141891
16.187123913252947 297.03355262577566 0.7534685038138383
16.19235146820636 292.5747672108493 0.7476821172163489
16.197579023159776 286.20612518833417 0.7401457536356973
16.20280657811319 280.1586379647786 0.7328303374224918
16.208034133066604 277.23213519152506 0.730581609905602
16.21326168802002 273.70284515478306 0.7260939379797635
16.218489242973433 270.64831265927467 0.7229524115254794
16.223716797926848 269.413594778844 0.7211863110625264
16.228944352880262 269.35163065465184 0.720715672145898
16.234171907833677 270.5190732214116 0.7218549685554142
16.23939946278709 266.9527967630657 0.7174558286154288
16.244627017740505 261.7861222967914 0.7114530510539092
16.24985457269392 255.99238059402643 0.7041280477106341
16.255082127647334 253.57624849838797 0.7012115759965644
16.26030968260075 250.7109819961668 0.6975281353201293
16.265537237554163 250.82517271874235 0.6976345311190737
16.270764792507578 252.17635105681742 0.6987856976559699
16.275992347460992 252.77094949513986 0.699874418603609
16.281219902414406 252.84788115829164 0.7009339313027148
16.28644745736782 249.0216216587926 0.6950438321013398
16.291675012321235 247.19647219457482 0.6925870320268982
16.29690256727465 250.48195048171183 0.6951935910368203
16.302130122228064 250.59921587408914 0.6964033789930218
16.30735767718148 251.43417290304558 0.6973186083419751
16.312585232134893 249.82289809439936 0.6950483783590155
16.317812787088307 250.13424063836047 0.6948741302993169
16.323040342041722 252.24633041642306 0.6984363111349663
16.328267896995136 255.9829669513446 0.703764334565447
16.33349545194855 255.6672604853979 0.7020536862420773
16.338723006901965 254.54817861837174 0.7002210227557674
16.34395056185538 255.5468747514747 0.6987304306168138
16.349178116808794 256.74883171843356 0.7000770121497459
16.35440567176221 261.48705541058604 0.7062279697855884
16.359633226715623 264.71235280620914 0.7108900951642002
16.364860781669037 266.88536982949296 0.714324766945138
16.37008833662245 270.81275672310056 0.717903658553348
16.375315891575866 270.90343689293456 0.7179706961233868
16.38054344652928 271.6593488323078 0.7172023418540304
16.385771001482695 273.3558853801819 0.7185973573702757
16.39099855643611 276.74540052872925 0.7216812425905884
16.396226111389524 278.62977957525754 0.7234539015110126
16.401453666342938 279.339689509577 0.7251836466886105
16.406681221296353 279.06446317453174 0.7252038149231814
16.411908776249767 276.5736470654245 0.7214531836261145
16.41713633120318 274.9542933077485 0.7194501748120078
16.422363886156596 269.7477392877941 0.7126887584972791
16.42759144111001 267.2866155457948 0.7086016936120498
16.432818996063425 269.34143375186954 0.7110276344976211
16.43804655101684 270.67565798661303 0.7126675852277091
16.443274105970254 268.85317892920693 0.7119304899833339
16.448501660923668 265.48294228256043 0.7084792373323836
16.453729215877082 260.34907254851856 0.7018732149532592
16.458956770830497 259.02023843350025 0.7003774271400119
16.46418432578391 256.59409415432606 0.6976519052022468
16.469411880737326 254.94304037339546 0.6939861772540968
16.47463943569074 254.78606474217867 0.6936867417915127
16.479866990644155 254.5680041466619 0.6921555356643141
16.48509454559757 257.676030911709 0.6957667754474837
16.490322100550983 257.3155630857048 0.6954892932740266
16.495549655504398 257.7162770043656 0.6966561035976185
16.500777210457812 256.7505037434351 0.6960172966011978
16.506004765411227 256.0864541702507 0.6944425925391415
16.51123232036464 257.46301806716554 0.6956781509805531
16.516459875318056 257.28627760087164 0.695288743473059
16.52168743027147 258.4394950818218 0.6976833134979943
16.526914985224884 258.9971327525778 0.6980206584039546
16.5321425401783 258.73467914659443 0.6975274272422158
16.537370095131713 254.3862231961551 0.6907196847234511
16.542597650085128 251.98069556301814 0.6871430319516934
16.547825205038542 252.02073543835488 0.6879336229232085
16.553052759991957 256.08050506474274 0.6925642539326387
16.55828031494537 257.15045548777215 0.6957462189338276
16.563507869898785 255.03558437139245 0.6939490095122434
16.5687354248522 250.65999962736223 0.6864845824649907
16.573962979805614 250.5033426142911 0.6854837313494975
16.57919053475903 251.752717512556 0.6861053696389091
16.584418089712443 251.50513268747562 0.686528137633048
16.589645644665858 251.55252852908322 0.6879271329456942
16.594873199619272 252.85566078630544 0.6900598338719129
16.600100754572686 251.73172861287614 0.6882950927349851
16.6053283095261 249.7426840618669 0.6847884771256804
16.610555864479515 250.48107596521763 0.686675569442427
16.61578341943293 249.49851649773422 0.6865270638687222
16.621010974386344 250.21703683717212 0.6885300653092747
16.62623852933976 251.31498222226978 0.6898813182685942
16.631466084293173 249.33284257598845 0.6852226029460771
16.636693639246587 252.8201798429694 0.6888316532513105
16.641921194200002 251.7089991806256 0.6870876289597572
16.647148749153416 251.53914503768505 0.6865263509918459
16.65237630410683 248.99947284751835 0.6834842996084967
16.657603859060245 246.72130486477332 0.679904882320436
16.66283141401366 240.65714202232894 0.6715234667223732
16.668058968967074 237.58878231530093 0.6678562411361048
16.67328652392049 234.22398391789267 0.6633453704184862
16.678514078873903 234.6917719478294 0.6646852957937446
16.683741633827317 238.1976018853383 0.6703529818296303
16.68896918878073 239.97216413926418 0.6726396972232055
16.694196743734146 240.64034445266802 0.6741216104270611
16.69942429868756 240.96931426250097 0.6740857137591354
16.704651853640975 241.9436584104777 0.6753988066317781
16.70987940859439 242.6770605519023 0.6761213558040651
16.715106963547804 240.55223614589013 0.6736129039437002
16.720334518501218 238.98697791243046 0.6716077304677754
16.725562073454633 235.27923558848903 0.6660675995317107
16.730789628408047 234.85365649160477 0.6650016448256114
16.73601718336146 236.5226699755364 0.6667508607350462
16.741244738314876 237.41991927628075 0.6666551477441848
16.74647229326829 237.0512472467785 0.6663527233144169
16.751699848221705 236.92253884284025 0.6669154834129816
16.75692740317512 234.22438837758042 0.6639927632677068
16.762154958128534 234.96168619827245 0.6653330633796919
16.767382513081948 233.24608438514545 0.6618912135788237
16.772610068035362 230.8353786549323 0.6561031504208849
16.777837622988777 231.45034421413857 0.6564381874706161
16.78306517794219 230.72982776955695 0.6559933452370256
16.788292732895606 230.22472363145778 0.6565408984173938
16.79352028784902 232.01008438717577 0.6616188320672233
16.798747842802435 230.84152292588283 0.6581421303026304
16.80397539775585 230.77072294971143 0.6597790538255836
16.809202952709263 229.75493724870228 0.6588462828852252
16.814430507662678 227.5059858500476 0.6559929081611925
16.819658062616092 229.33920805893501 0.6598659311688233
16.824885617569507 227.79772128064704 0.655757952053339
16.83011317252292 227.9020757146784 0.6564693751172856
16.835340727476336 229.05639737592892 0.6553557305646215
16.84056828242975 228.1409227920372 0.6537453890278002
16.845795837383164 229.62670688317309 0.6552570924681268
16.85102339233658 227.38811441645294 0.6544386038650896
16.856250947289993 227.11971640769673 0.6533212596495129
16.861478502243408 226.5224571324171 0.6532284846781028
16.866706057196822 225.5927515908347 0.6515883144811888
16.871933612150237 225.96563423187362 0.6506477319104101
16.87716116710365 227.34927904909193 0.6537517545909375
16.882388722057065 226.49682525062735 0.65268148550687
16.88761627701048 226.7795880561043 0.6551612976774038
16.892843831963894 225.63828714714887 0.6549591661305564
16.89807138691731 224.6430750355025 0.6528520687383558
16.903298941870723 222.64346851402547 0.6491777414046789
16.908526496824138 222.69150537859414 0.6475095935578922
16.913754051777552 224.3963839538267 0.6482138255547018
16.918981606730966 226.21558600607136 0.6497231167208185
16.92420916168438 225.0567082344893 0.6456989460147115
16.929436716637795 222.5308975110183 0.6436245109463308
16.93466427159121 221.09302316793497 0.6415046003936667
16.939891826544624 221.506930027248 0.6431944961126271
16.94511938149804 222.58915895768814 0.6446551691697969
16.950346936451453 223.29257308355764 0.6473062020880748
16.955574491404867 224.5915331967914 0.6496243247204334
16.960802046358282 227.35091554371957 0.655053191313201
16.966029601311696 227.80202065919147 0.6547488006093554
16.97125715626511 228.73302712970107 0.6550302885272209
16.976484711218525 227.68889905523372 0.6524326404883691
16.98171226617194 225.849708116459 0.6501175182906156
16.986939821125354 223.45011976870302 0.6473840775659401
16.99216737607877 223.06972664075266 0.6484404310460132
16.997394931032183 225.9308746815777 0.6529152725171194
17.002622485985597 226.9264030504548 0.6551351581639508
17.00785004093901 229.18204870081826 0.6550382118714424
17.013077595892426 228.68158863947 0.6527950665986847
17.01830515084584 225.86940930636186 0.6469454775798906
17.023532705799255 225.84087258086265 0.6450327203584165
17.02876026075267 225.65332267908926 0.6454283493859785
17.033987815706084 228.22551128341624 0.6488412970252284
17.039215370659498 229.41163389523305 0.6519039456814115
17.044442925612913 227.56457728198984 0.6495127715604002
17.049670480566327 227.19069154459905 0.6486645728135119
17.05489803551974 225.3111183305765 0.6461704074597078
17.060125590473156 228.11060708961782 0.6509794381419711
17.06535314542657 228.50904915089754 0.6541403688752624
17.070580700379985 230.138220591501 0.6577630640167397
17.0758082553334 231.06283173515732 0.6589944140299521
17.081035810286814 229.3874343772792 0.6551110998341635
17.086263365240228 230.41664752140417 0.6540358621879037
17.091490920193642 229.62172689890707 0.6527466343087898
17.096718475147057 228.5904015781318 0.6510217162860907
17.10194603010047 229.49535029572797 0.6532193707389764
17.107173585053886 229.18658556340702 0.6528344703479753
17.1124011400073 228.82928047570414 0.6514386335358937
17.117628694960715 228.43594469553494 0.6489006615713292
17.12285624991413 228.6617899062875 0.6502602275683994
17.128083804867543 233.2650446960114 0.6578133843476153
17.133311359820958 234.07526087774139 0.6596393070763823
17.138538914774372 234.67386467487444 0.6601510457493579
17.143766469727787 233.45950499750757 0.6566943310692945
17.1489940246812 233.6220718874474 0.656930464914831
17.154221579634616 232.75128715559842 0.6572778475401675
17.15944913458803 234.16554393400887 0.6597374665189373
17.164676689541444 237.84454307115834 0.6652653274075305
17.16990424449486 242.91340648347622 0.6711564911815738
17.175131799448273 247.40612672609308 0.6744359684909547
17.180359354401688 246.05641282918955 0.671823506125669
17.185586909355102 244.3041046913416 0.6684043105787536
17.190814464308517 243.9529182213409 0.6685087475421835
17.19604201926193 247.58657975792084 0.6742167679759671
17.201269574215345 251.99272012688436 0.6801747124747772
17.20649712916876 254.38523111394747 0.6833154946298997
17.211724684122174 253.63848599952442 0.6824676723475255
17.21695223907559 254.68066331493074 0.6836934868202574
17.222179794029003 255.51105798983048 0.6837215428428061
17.227407348982418 253.45793890009278 0.6803752925780377
17.232634903935832 249.793478460899 0.6768003496777739
17.237862458889246 247.6964491756157 0.6748635401693586
17.24309001384266 246.8061625612872 0.6742967209823179
17.248317568796075 247.5918801258859 0.6765499769471548
17.25354512374949 247.00197238849293 0.6762461490927955
17.258772678702904 247.8838143414969 0.6769620027106527
17.26400023365632 245.63798763889469 0.6730399762505183
17.269227788609733 243.8492514892931 0.6693828336845551
17.274455343563147 238.15201680563794 0.6618991557924533
17.279682898516562 238.2705897930071 0.6634581947929242
17.284910453469976 239.3819705277566 0.6654696095718432
17.29013800842339 239.66128646115337 0.6652469384532737
17.295365563376805 238.25044950903305 0.6623001777971647
17.30059311833022 237.77487020405337 0.6609421740905865
17.305820673283634 237.81543926992987 0.6604158513692224
17.31104822823705 238.47598760624751 0.6623217764014806
17.316275783190463 240.8968924021523 0.6649934004752591
17.321503338143877 242.70258289580494 0.668067328385338
17.32673089309729 244.35142330790455 0.6698393284307169
17.331958448050706 243.84768200895977 0.6685670665991372
17.33718600300412 246.75638193627512 0.6735169386778593
17.342413557957535 250.53617979923553 0.6782212072781385
17.34764111291095 251.95406428690802 0.680173585644005
17.352868667864364 249.07853356577817 0.6750529923313906
17.358096222817778 247.54113839213116 0.6733777827034294
17.363323777771193 246.7411764959567 0.672722266808401
17.368551332724607 244.9756435066141 0.671055500150038
17.37377888767802 243.36262378722373 0.6694110495572219
17.379006442631436 243.6066741907976 0.6688667986338034
17.38423399758485 243.34164510909176 0.6674130882209935
17.389461552538265 240.14659463422228 0.6630068984143009
17.39468910749168 239.04826853382468 0.6619185132099719
17.399916662445094 240.64041095350638 0.6642573060677058
17.405144217398508 243.48343120662886 0.6675580567461937
17.410371772351922 242.03104076633886 0.6663720474925036
17.415599327305337 242.4208876554736 0.6663014448319456
17.42082688225875 240.76293279635914 0.6640487731306814
17.426054437212166 240.9102597477327 0.6655294038610805
17.43128199216558 242.78766008511448 0.6676985358085205
17.436509547118995 241.84059259485363 0.6659714677488479
17.44173710207241 242.13486136723944 0.666511792081755
17.446964657025823 241.2287681728898 0.6642688085806518
17.452192211979238 239.99258974458266 0.6630231158847562
17.457419766932652 241.78485941384977 0.6653658863880003
17.462647321886067 241.4512781489388 0.6642966514879133
17.46787487683948 241.0279964348682 0.6641146209111815
17.473102431792896 239.15961839738165 0.6622250548167484
17.47832998674631 236.48101445911254 0.659568544257165
17.483557541699724 238.25024365709703 0.6620974967430518
17.48878509665314 240.21505512545204 0.6632258722865338
17.494012651606553 241.33382242511138 0.664008697471301
17.499240206559968 242.89580763016315 0.6662524072648452
17.504467761513382 244.7601146213008 0.668848981113879
17.509695316466797 247.28542155862732 0.670985339670325
17.51492287142021 245.53353544544942 0.6680729651153876
17.520150426373625 246.14484135669562 0.6689266322608997
17.52537798132704 244.32774635452668 0.666069662198445
17.530605536280454 247.03019405984386 0.6712998039853032
17.53583309123387 246.03618455224253 0.6709147518033493
17.541060646187283 247.1935295413151 0.6725185060332679
17.546288201140698 245.20395730828812 0.6694249816444113
17.551515756094112 243.12060224918773 0.665038074886115
17.556743311047526 244.1681608314968 0.6654693836541693
17.56197086600094 247.60696528158473 0.6705094309084837
17.567198420954355 251.51819549027547 0.6761397919301517
17.57242597590777 253.0843635406573 0.678841111388531
17.577653530861184 248.7864686478216 0.6746140739683616
17.5828810858146 247.7133618049259 0.6735175191745832
17.588108640768013 248.04222578105214 0.6738198590241777
17.593336195721427 249.05536492523674 0.6738887381249437
17.598563750674842 252.93619704652826 0.67856933068798
17.603791305628256 256.50976795244867 0.683790689822042
17.60901886058167 260.28954457867655 0.688650768987473
17.614246415535085 261.4896775282351 0.6896783059953994
17.6194739704885 260.0915163197677 0.6872549942349302
17.624701525441914 258.6312888548094 0.6848630226912731
17.62992908039533 260.3739613183428 0.6877161805599077
17.635156635348743 263.2027397838072 0.6913799191307901
17.640384190302157 264.9019566194594 0.6930226888927411
17.64561174525557 266.58302914954817 0.6950294756991711
17.650839300208986 265.1469729172188 0.6928724218883217
17.6560668551624 265.6222431738038 0.6933718996206465
17.661294410115815 266.0915953129163 0.6940417001041761
17.66652196506923 269.6291160631017 0.6996153124472645
17.671749520022644 271.46552654695455 0.7013967803313512
17.676977074976058 275.6298303115384 0.7063516648751993
17.682204629929473 279.2283482086484 0.7090241911013576
17.687432184882887 283.5753210010007 0.7139012944739626
17.6926597398363 285.4993052996067 0.7158781212062241
17.697887294789716 286.4760439978733 0.7172435613867759
17.70311484974313 286.9011802599064 0.7177664490189806
17.708342404696545 290.05926483237454 0.7214317371822263
17.71356995964996 292.93696499598286 0.7243841714221908
17.718797514603374 296.0214536198614 0.72773817508106
17.724025069556788 299.4831009538012 0.7321222521056212
17.729252624510202 301.27268323586827 0.7345469800072946
17.734480179463617 300.99280039950224 0.7343395737400553
17.73970773441703 303.1123071765611 0.7366094176082021
17.744935289370446 302.0321975555212 0.7351970817809091
17.75016284432386 304.3987074052414 0.7377411689904634
17.755390399277275 304.6306563948999 0.7378462219928096
17.76061795423069 306.6598657030598 0.7405391033742452
17.765845509184103 305.0517845182978 0.7381184667378089
17.771073064137518 303.5214009261834 0.736735376759466
17.776300619090932 300.8728448325653 0.7336370211885245
17.781528174044347 295.8314457521829 0.727949113212384
17.78675572899776 289.28445221871846 0.7204534096828948
17.791983283951176 284.30695635408694 0.7144489097965523
17.79721083890459 276.4977419750674 0.7048518636904645
17.802438393858004 273.22140889719583 0.7010195933838307
17.80766594881142 269.0696627252813 0.6951247659772138
17.812893503764833 264.52623684479397 0.690016223746419
17.818121058718248 263.4222349395697 0.6888629365162015
17.823348613671662 261.81307649014127 0.6869639930454342
17.828576168625077 262.399060403248 0.6883654115885062
17.83380372357849 261.0155830733972 0.68665535089424
17.839031278531905 258.71345408864175 0.6843196063298179
17.84425883348532 257.0384202407197 0.6828928837232776
17.849486388438734 258.3630036924219 0.6858291448992851
17.85471394339215 257.38981637548096 0.6855458763834018
17.859941498345563 255.54770354641852 0.6852299778342977
17.865169053298978 252.90931431196998 0.6801527174084357
17.870396608252392 253.71333877334473 0.6806317270817178
17.875624163205806 256.85495377277914 0.6821205101747839
17.88085171815922 260.5711335080562 0.6867724574509967
17.886079273112635 261.68864908892357 0.6888697044583801
17.89130682806605 265.725389086907 0.6936291915320615
17.896534383019464 268.18637730566775 0.696831732476961
17.90176193797288 274.73270522412304 0.7038119060822542
17.906989492926293 281.8978262962353 0.7119916846388479
17.912217047879707 289.9374075334766 0.7218909911687076
17.917444602833122 299.36869786461773 0.7329823756224153
17.922672157786536 304.17172785600644 0.73902789639774
17.92789971273995 309.058263379254 0.7434598775233597
17.933127267693365 314.66470376021704 0.7482157954658062
17.93835482264678 320.2545818364476 0.7550847092940766
17.943582377600194 319.73108935930685 0.7546413860467414
17.94880993255361 314.8466273563978 0.7492558382881608
17.954037487507023 307.85570507888184 0.7417579438413985
17.959265042460437 304.3925357915915 0.7381865520975192
17.96449259741385 301.6124933833914 0.7354425500179379
17.969720152367266 295.55233858475987 0.7284830472591254
17.97494770732068 290.3959414529557 0.7216238696294051
17.980175262274095 283.7263586153863 0.7133247826598409
17.98540281722751 278.52044056953065 0.7069892930498712
17.990630372180924 274.0421096868307 0.7016849448231486
17.995857927134338 269.9251988315027 0.6972626630959532
18.001085482087753 269.347936029808 0.6973555974937254
18.006313037041167 265.52392878155285 0.6928097335097418
18.01154059199458 260.6185076704496 0.6865629759285727
18.016768146947996 257.0087500823822 0.6819398187703258
18.02199570190141 256.06095530673804 0.6816921457497718
18.027223256854825 255.17342209180003 0.6808506563113524
18.03245081180824 254.09611868174474 0.6781136137807757
18.037678366761654 251.11103514781126 0.6740991972539085
18.042905921715068 247.5533941266125 0.6690863558349688
18.048133476668482 247.29146032337655 0.6704836094892412
18.053361031621897 248.2127864105292 0.6722451484095853
18.05858858657531 247.04278832298857 0.6712321368494315
18.063816141528726 244.53521919450182 0.6687604310661254
18.06904369648214 241.21664049531768 0.6638151148866489
18.074271251435555 242.33437905260402 0.6647516435092238
18.07949880638897 245.25173141454954 0.6680080049769472
18.084726361342383 250.84993389884454 0.6753339194294069
18.089953916295798 252.11576786612363 0.6781927917231955
18.095181471249212 249.2389505784224 0.6744297421280883
18.100409026202627 250.66564349071848 0.6772506469259905
18.10563658115604 253.5754722402134 0.6795167899652225
18.110864136109456 258.7073679942456 0.6856132931048597
18.11609169106287 264.9817981606389 0.6929756501456216
18.121319246016284 269.40261516399516 0.6973069768214536
18.1265468009697 268.7211802961959 0.6960238480001492
18.131774355923113 269.074866485327 0.6958611186642841
18.137001910876528 269.1375969766724 0.6951241576012163
18.142229465829942 271.34405515880934 0.6986769129731565
18.147457020783357 273.10002935456527 0.7013331400409352
18.15268457573677 275.13102869616444 0.7051008622099435
18.157912130690185 278.76700166459045 0.7101164731967962
18.1631396856436 281.0586282597072 0.7126918262494087
18.168367240597014 284.61798799061177 0.715830789731758
18.17359479555043 285.85793569368093 0.7158743469532489
18.178822350503843 288.4269006305391 0.7176677303099621
18.184049905457258 290.9712266811648 0.7206553495522302
18.189277460410672 296.5565331765309 0.7265896068309141
18.194505015364086 304.73474293757664 0.7361605752939117
18.1997325703175 308.6404008265105 0.7409061578847601
18.204960125270915 313.4176427817104 0.7469431913746875
18.21018768022433 316.9888604393354 0.7514289107558546
18.215415235177744 323.05874475677626 0.7589518578470038
18.22064279013116 329.07893921331964 0.7657005930403302
18.225870345084573 331.6500326210098 0.7681578403595284
18.231097900037987 334.17436894482034 0.7705294907151305
18.236325454991402 341.88788932114005 0.7794132355981321
18.241553009944816 348.91768183642847 0.7874069285270833
18.24678056489823 356.8760912474829 0.7964643293825251
18.252008119851645 359.37483289355464 0.7990059455099238
18.25723567480506 362.2163694081697 0.8016389375125105
18.262463229758474 364.31374289065093 0.8039528114549286
18.26769078471189 362.2752123953353 0.8013751362021211
18.272918339665303 358.0912135865651 0.7968187720929463
18.278145894618717 350.4018221158389 0.7883528890751618
18.28337344957213 339.0120025402856 0.7760526765486754
18.288601004525546 332.8991626865649 0.7695538534866256
18.29382855947896 325.870003653949 0.7624457155659072
18.299056114432375 318.4234581655692 0.7534353105557904
18.30428366938579 307.94339400311526 0.741115811119842
18.309511224339204 298.0426909265159 0.7289162080366786
18.314738779292618 291.56836875579677 0.7210853387882904
18.319966334246033 285.246031819091 0.7137103597801405
18.325193889199447 281.33147561748666 0.7089460118719009
18.33042144415286 273.670572801748 0.7006132055111866
18.335648999106276 270.93751218811997 0.6980881684533379
18.34087655405969 269.5638438696671 0.6970843237265154
18.346104109013105 271.5130748657896 0.6989754600157114
18.35133166396652 272.1254445202045 0.7002553028800722
18.356559218919934 269.1291152995372 0.6961056171261648
18.361786773873348 264.972774241972 0.6916907247715227
18.367014328826762 264.200972995943 0.6904762894050039
18.372241883780177 263.06208248093486 0.6885279463251787
18.37746943873359 263.9102651046824 0.6891386466429719
18.382696993687006 263.4437914503471 0.6876326163519987
18.38792454864042 265.3154978980629 0.6921324105059351
18.393152103593835 267.0155536579322 0.7055988741084864
18.39837965854725 267.63667595265025 0.7123468247255461
18.403607213500663 266.0531754231178 0.7158580516096975
18.408834768454078 265.32704029832104 0.7184677457276519
18.414062323407492 269.545336262558 0.7287000573906408
18.419289878360907 275.6935958233074 0.740520019491692
18.42451743331432 282.4630883680727 0.7530776761590947
18.429744988267736 285.49098766633085 0.7606950393151048
18.43497254322115 281.88581999868865 0.7577512903946128
18.440200098174564 276.6322320221028 0.7540119527292547
18.44542765312798 273.75995395394943 0.7532147092334053
18.450655208081393 271.415785756777 0.7520548349371742
18.455882763034808 272.45497709765374 0.7563471937135928
18.461110317988222 272.65716052685326 0.7582517528086743
18.466337872941637 273.40236606411145 0.7613424809507324
18.47156542789505 276.7865538942172 0.768014619842995
18.476792982848465 277.297587462355 0.7698912286940006
18.48202053780188 277.531633811815 0.7739987121755969
18.487248092755294 276.72352502022966 0.7761589483858171
18.49247564770871 275.7481687164728 0.7777966285572232
18.497703202662123 276.37824299196893 0.7819819349333228
18.502930757615538 278.2521192386218 0.7865784516182172
18.508158312568952 277.0391322386628 0.7870962558705322
18.513385867522366 275.0665387734953 0.7864461527476385
18.51861342247578 273.48969806021404 0.7844136968752692
18.523840977429195 270.7423823162659 0.7821697665775691
18.52906853238261 273.273576717222 0.7862819544864916
18.534296087336024 273.2628749518908 0.7882517460895083
18.53952364228944 274.50926991763157 0.7917222936432963
18.544751197242853 273.2028433795979 0.7915886502911126
18.549978752196267 271.5765605608496 0.7916712684324861
18.555206307149682 273.26268075890164 0.7965599012326277
18.560433862103096 273.03552341976797 0.7980401696863048
18.56566141705651 271.767385244338 0.7991912363552837
18.570888972009925 270.94353696470125 0.7999645487986814
18.57611652696334 270.72710959855925 0.8018809761377811
18.581344081916754 272.7914904298265 0.8065277070187606
18.58657163687017 272.6954614377522 0.8067032481160449
18.591799191823583 271.12828883773795 0.8058645490236628
18.597026746776997 273.2264603675256 0.8098111061360286
18.60225430173041 274.65670767266386 0.8144548185384808
18.607481856683826 275.1656250426921 0.817261390629324
18.61270941163724 276.63770786879377 0.821075479445558
18.617936966590655 279.600084226666 0.8279420797753162
18.62316452154407 284.3457261780622 0.8336307112837614
18.628392076497484 289.21640592755716 0.8239924105906274
18.633619631450898 293.7493699815166 0.8218060195793042
18.638847186404313 296.10907500743394 0.8184664559859772
18.644074741357727 296.20639360825226 0.8145869490479307
18.64930229631114 295.16802128015445 0.809897624435896
18.654529851264556 297.1138517934795 0.8077232095923217
18.65975740621797 304.8959857460593 0.8158316299422304
18.664984961171385 311.39694691627716 0.8202325794083606
18.6702125161248 316.99613293261933 0.8247249944917868
18.675440071078214 320.6807928478404 0.8272101043885025
18.680667626031628 324.2166570635464 0.8282923260592628
18.685895180985042 327.8236450430495 0.8309788810600544
18.691122735938457 332.2469708005432 0.83422784972822
18.69635029089187 339.4778310931395 0.8405008551918152
18.701577845845286 343.02837077394463 0.8429895564178558
18.7068054007987 349.9058459116611 0.8492479650464155
18.712032955752115 353.809808846052 0.8522260836259119
18.71726051070553 356.86716437696464 0.854820552890857
18.722488065658943 358.93906387437556 0.8565209951162579
18.727715620612358 359.5616253735574 0.8562541431065714
18.732943175565772 360.4600616073766 0.8553409178385945
18.738170730519187 360.6927707115455 0.8537913814942989
18.7433982854726 359.1815062151427 0.8507001735277578
18.748625840426016 357.81000634842866 0.847753761994694
18.75385339537943 354.1246859092257 0.842685865084674
18.759080950332844 351.2794448236533 0.838813334174488
18.76430850528626 348.91938702456633 0.8345194394258069
18.769536060239673 343.29147177581495 0.8265291704905692
18.774763615193088 337.95318928945903 0.8187682983700145
18.779991170146502 331.24372668053695 0.8091359945629001
18.785218725099917 327.9582033871104 0.8046654169173074
18.79044628005333 325.79111313733665 0.8012957523620349
18.795673835006745 325.72773894171524 0.8006875237803998
18.80090138996016 322.2958424201643 0.7964862063586501
18.806128944913574 322.946068532178 0.7959896354893883
18.81135649986699 320.09032467499105 0.791733359571732
18.816584054820403 320.562640788352 0.7911273853650027
18.821811609773818 317.23478876523006 0.7859872916158676
18.827039164727232 315.85802420059144 0.784244656820192
18.832266719680646 309.1416607112234 0.775386314842087
18.83749427463406 302.1100988774801 0.7671811684072701
18.842721829587475 299.3115442222689 0.7644284042910469
18.84794938454089 297.01755161970084 0.7612460238682873
18.853176939494304 296.1502108530889 0.7598340420625103
18.85840449444772 295.5440285666549 0.7575849158469287
18.863632049401133 292.6378586121334 0.7537184293543623
18.868859604354547 290.6987512619673 0.7514319536924243
18.87408715930796 289.9029264742671 0.7504739953214002
18.879314714261376 289.09835220321486 0.7496620340529994
18.88454226921479 287.949817298847 0.7479905651749814
18.889769824168205 284.8410259476022 0.7434363664931009
18.89499737912162 282.08336499562023 0.7389000442497208
18.900224934075034 281.0589255984189 0.7365551320665598
18.90545248902845 281.7957836773717 0.7370459064888153
18.910680043981863 281.1876832663533 0.7366613646262703
18.915907598935277 280.23251097446564 0.735399877382671
18.92113515388869 278.33431850900695 0.7336300833909801
18.926362708842106 276.0319309209014 0.7300246022330817
18.93159026379552 274.4636356131066 0.7268366368533737
18.936817818748935 272.074957776143 0.7228828714733336
18.94204537370235 273.21631031344396 0.7247681298153671
18.947272928655764 273.7217307410334 0.726576246886532
18.952500483609178 277.3922225728731 0.7316395952643507
18.957728038562593 275.9923276395394 0.7284982757169207
18.962955593516007 274.0817195972752 0.7250848143748078
18.96818314846942 272.86693555758154 0.7227453294835603
18.973410703422836 273.53485680549176 0.723486939710999
18.97863825837625 272.09066724403715 0.7215228950306993
18.983865813329665 274.1284661795771 0.7250272590267964
18.98909336828308 274.653021583059 0.7265177399910282
18.994320923236494 271.79219021775714 0.7225101005575428
18.999548478189908 269.60431683394415 0.7190512665543201
19.004776033143322 267.3278181552008 0.7160410989277476
19.010003588096737 271.34310411956056 0.7218168108913939
19.01523114305015 275.7593183603321 0.7279411891171154
19.020458698003566 274.04706482780733 0.7243576313769488
19.02568625295698 272.09718262383825 0.7204520903053283
19.030913807910395 271.9574154024861 0.7192430384976399
19.03614136286381 275.93863506108494 0.7230448944071644
19.041368917817223 282.90486305976094 0.732257085714412
19.046596472770638 285.9582093899147 0.7354784758643833
19.051824027724052 284.7981290912094 0.7345947587287639
19.057051582677467 285.8075765956588 0.73404315282688
19.06227913763088 285.4012906794715 0.7327965438761597
19.067506692584296 289.0370982963686 0.7379234704809863
19.07273424753771 289.64893905979403 0.7383989145151622
19.077961802491124 286.8518507009945 0.7358372910383094
19.08318935744454 285.1464939690423 0.7334407477309004
19.088416912397953 283.20310039954217 0.7305612902119233
19.093644467351368 284.7001169044134 0.7320839356476431
19.098872022304782 285.94836693389357 0.7338057240762678
19.104099577258197 286.3938857551663 0.7341408771728395
19.10932713221161 288.7800586048632 0.7368880766019928
19.114554687165025 284.74110362902724 0.7317363817908357
19.11978224211844 282.76287899995685 0.729694041099862
19.125009797071854 279.8002069681667 0.7248099031134295
19.13023735202527 275.8075258103462 0.719277931937638
19.135464906978683 274.00471090715496 0.7166869835364721
19.140692461932098 270.95837964616055 0.7122440134163599
19.145920016885512 271.5815977487385 0.7125332870071884
19.151147571838926 271.4825347185373 0.7118084678906511
19.15637512679234 268.778523805742 0.7076810046420593
19.161602681745755 266.54158757515324 0.7060980859074528
19.16683023669917 264.03746521295 0.7037171073004866
19.172057791652584 265.22349267806885 0.707211824644363
19.177285346606 266.0951258095832 0.709480631671231
19.182512901559413 266.78706979098126 0.7099220614486725
19.187740456512827 265.95443035478326 0.7071597386372241
19.19296801146624 263.93765095705515 0.703833434456889
19.198195566419656 264.63947235327214 0.7042575937670394
19.20342312137307 265.64712759673125 0.7064952099145331
19.208650676326485 264.8407760143713 0.705013021794515
19.2138782312799 265.8523959609629 0.705170725667178
19.219105786233314 265.405871428045 0.7032946136237521
19.22433334118673 267.8300884906179 0.70633863314126
19.229560896140143 267.4211142335651 0.7075226878548131
19.234788451093557 266.9854861562949 0.7064246307323603
19.24001600604697 266.04378054861553 0.7053702403838131
19.245243561000386 265.53092397173396 0.7036219428436056
19.2504711159538 267.3143064759782 0.7052952549491928
19.255698670907215 266.04608182765526 0.7043546915052842
19.26092622586063 266.15092142386095 0.7035481532621316
19.266153780814044 267.3622613563629 0.7055049516219779
19.271381335767458 266.4103865409413 0.7040762811040445
19.276608890720873 265.90637598250004 0.7021977570759212
19.281836445674287 267.67696126782226 0.7052360116564717
19.2870640006277 270.57444800403925 0.7094624822867321
19.292291555581116 274.8320343636452 0.7151935413018756
19.29751911053453 274.0352312109342 0.7147127827875916
19.302746665487945 275.81561488216005 0.7158849265411017
19.30797422044136 277.7803710106212 0.7178069645024594
19.313201775394774 284.3881965773697 0.7261249924922691
19.318429330348188 288.1407660162761 0.7305457843824886
19.323656885301602 288.464757753177 0.7311633565365592
19.328884440255017 289.42097654441903 0.731993123927282
19.33411199520843 292.34681638008055 0.7345683854596208
19.339339550161846 296.28377962324527 0.7387945955970787
19.34456710511526 298.50863283126785 0.7396347791696861
19.349794660068675 300.25488333974414 0.7419736445378233
19.35502221502209 302.8427110275244 0.745605824476869
19.360249769975503 306.55431935744235 0.7503796412179141
19.365477324928918 311.9355338711635 0.7574881828637654
19.370704879882332 319.02510531414777 0.7657318249092335
19.375932434835747 323.40063512499404 0.770658438424626
19.38115998978916 325.48344662698156 0.7728050040933423
19.386387544742576 326.2660965432876 0.772947540818115
19.39161509969599 327.5321185590234 0.7744212569196908
19.396842654649404 329.8792076772167 0.7766862459409242
19.40207020960282 334.65196388147615 0.7816125473576867
19.407297764556233 336.0598471326831 0.783583650992205
19.412525319509648 339.4215941546231 0.7871925071000635
19.417752874463062 338.7779709716685 0.7871278142884408
19.422980429416477 339.31427172022956 0.787141152983744
19.42820798436989 338.6146499458161 0.785465050107741
19.433435539323305 338.74574369231544 0.7859564771147777
19.43866309427672 336.5053162526628 0.7833785820159921
19.443890649230134 335.2314045855794 0.7835251147284185
19.44911820418355 333.34560882072947 0.7811616866976028
19.454345759136963 335.05137166504227 0.7821322555538792
19.459573314090377 335.78790870831824 0.7821657353536081
19.464800869043792 336.12349445843694 0.7819461209647048
19.470028423997206 334.2583039968577 0.779421130048685
19.47525597895062 334.65476964795533 0.7805428654919971
19.480483533904035 335.0213619077706 0.7812221543589383
19.48571108885745 335.98245224111275 0.7827411456965996
19.490938643810864 338.36922259131194 0.7853210519345691
19.49616619876428 340.05490861181795 0.7870123987199751
19.501393753717693 342.1934154329458 0.7891821109905954
19.506621308671107 339.8867030794672 0.7863117657444687
19.51184886362452 338.60444198887484 0.7849756288793365
19.517076418577936 337.9743990164394 0.784569036757508
19.52230397353135 337.35352479291106 0.7835674253606235
19.527531528484765 341.8881841164338 0.7886662267499627
19.53275908343818 343.513365945872 0.7904156349173826
19.537986638391594 346.8695247583353 0.7943030032555057
19.54321419334501 346.6602129141278 0.793907019409103
19.548441748298423 348.34852679676857 0.7952901873117012
19.553669303251837 352.84585941791426 0.8000050921606517
19.55889685820525 358.3673179054581 0.8058126851875995
19.564124413158666 361.39273690554126 0.808769019023165
19.56935196811208 365.23756082640745 0.8134212970533788
19.574579523065495 366.47061463537096 0.8148862418415912
19.57980707801891 367.19913473645084 0.8156894082976393
19.585034632972324 370.0650954282251 0.8188761618328518
19.590262187925738 372.06010924107244 0.8204843032361169
19.595489742879153 373.6997519049325 0.822286358928851
19.600717297832567 373.4334390613857 0.822295869413265
19.60594485278598 377.36201317160914 0.8265709408871919
19.611172407739396 378.15714666978187 0.8271449162654518
19.61639996269281 377.6381745650439 0.8262862231263873
19.621627517646225 375.3440754122249 0.8238251871280573
19.62685507259964 371.34061929832194 0.8199811872890717
19.632082627553054 372.01488404895645 0.8203624678352873
19.637310182506468 369.5401415547012 0.8168611126608278
19.642537737459882 370.48850627060784 0.8179768389441435
19.647765292413297 370.1729312793478 0.8176607615351755
19.65299284736671 376.2131051658908 0.8245353979591167
19.658220402320126 378.62777253392295 0.8269033936783263
19.66344795727354 385.07437291296384 0.8334550420554334
19.668675512226955 387.0963994118565 0.8354304869313257
19.67390306718037 388.4414924016384 0.8368014834898719
19.679130622133783 389.68269451211705 0.8382095067730213
19.684358177087198 390.7947528711772 0.8397528285347426
19.689585732040612 397.70400791137035 0.8470808383512382
19.694813286994027 404.98135896527947 0.8547005566457426
19.70004084194744 405.90956113498635 0.8552662135910207
19.705268396900856 402.6487962542881 0.8513635632736354
19.71049595185427 399.0352928193507 0.8479362422935873
19.715723506807684 395.02750908478805 0.8434785552346277
19.7209510617611 393.3119882562853 0.841995716006701
19.726178616714513 386.0469100603825 0.8339670472903595
19.731406171667928 382.1350397654001 0.8295700409912585
19.736633726621342 375.00149061169213 0.822158687519409
19.741861281574757 370.04499804313855 0.8167516854110363
19.74708883652817 366.63234582780547 0.813244556061845
19.752316391481585 362.4379557304011 0.8084410947036315
19.757543946435 359.4066699606054 0.8049504499701386
19.762771501388414 353.6384803852218 0.7983253982279649
19.76799905634183 347.9659421458821 0.7918709463429398
19.773226611295243 344.35979785088693 0.7876289577651036
19.778454166248657 339.9693366995287 0.7827575619537981
19.783681721202072 335.48917258891225 0.7771918697229507
19.788909276155486 331.8058572831311 0.7731372226694159
19.7941368311089 330.1624680705421 0.7709870795872902
19.799364386062315 325.709935262796 0.7653443992450886
19.80459194101573 322.4031235866832 0.7617968080114064
19.809819495969144 318.4860256295669 0.757490306376383
19.81504705092256 315.7376624233654 0.7556270072575015
19.820274605875973 314.88617100546594 0.7550884286427706
19.825502160829387 312.9190798609973 0.7530398019950354
19.8307297157828 310.69069172633414 0.750279119658481
19.835957270736216 306.04867100715575 0.7446053660515828
19.84118482568963 304.1377594192547 0.7414640643251237
19.846412380643045 301.9890052906382 0.7390900993244237
19.85163993559646 300.61782656827097 0.7368863760406709
19.856867490549874 298.09709547244603 0.7340476762372862
19.86209504550329 295.48372820045404 0.7311304365045954
19.867322600456703 297.58493166224486 0.7335298901010621
19.872550155410117 300.29128918843656 0.7362756497671155
19.87777771036353 301.87044549870956 0.7372410220118473
19.883005265316946 302.1812558423898 0.7381032408788215
19.88823282027036 301.11950390194824 0.7381596579306882
19.893460375223775 299.13178050067734 0.7357671706416407
19.89868793017719 299.8591277695193 0.7359863132971787
19.903915485130604 299.62197896110604 0.735249411230752
19.909143040084018 300.5946286320629 0.7363209282914179
19.914370595037433 302.1123975648975 0.739050981228664
19.919598149990847 302.1419618648051 0.7383937935205093
19.92482570494426 299.35325813251427 0.7355689958373562
19.930053259897676 298.0162434980685 0.7340093786962517
19.93528081485109 299.17067738372646 0.7357387528280294
19.940508369804505 299.05131070983293 0.7358474481222929
19.94573592475792 298.4530833677574 0.7342304721495891
19.950963479711334 297.82650689128445 0.7326064443649876
19.956191034664748 293.73092591756034 0.7276801505977464
19.961418589618162 293.2054611717499 0.7268803797129364
19.966646144571577 291.79616449798596 0.7255421505812395
19.97187369952499 291.64813304619867 0.7250524767969144
19.977101254478406 294.3745011796656 0.728560124349655
19.98232880943182 295.46151531101464 0.7303772338950184
19.987556364385235 295.1795664999274 0.7301520794609118
19.99278391933865 295.53806012571033 0.7311285805967156
19.998011474292063 294.2796758259886 0.7297933148834573
20.003239029245478 294.2924387051433 0.7290767907803483
20.008466584198892 292.708475735474 0.7266845455098866
20.013694139152307 293.92562862953395 0.7274561812249832
20.01892169410572 296.9796602365135 0.7306324544066065
20.024149249059136 300.56704206962723 0.7358780409538351
20.02937680401255 301.0346656458598 0.7365115422903139
20.034604358965964 298.6715616598915 0.7341574818123917
20.03983191391938 301.12141096856755 0.7367628391388988
20.045059468872793 302.25954277038176 0.7381373671842998
20.050287023826208 307.05481182710736 0.7443695660102994
20.055514578779622 305.1934627980624 0.7419645163528554
20.060742133733036 304.46162858968415 0.7410369611154024
20.06596968868645 304.19286400575226 0.7412073824570587
20.071197243639865 304.0699533242894 0.7409643787554929
20.07642479859328 300.7905938895178 0.736810613979685
20.081652353546694 298.23248074866547 0.7331366325297057
20.08687990850011 295.0573639070099 0.728960480786494
20.092107463453523 294.03133169468543 0.7285535966944857
20.097335018406937 292.966898567301 0.7271106850886603
20.102562573360352 292.94256863571934 0.7267684241533696
20.107790128313766 291.823197307648 0.7267717324325591
20.11301768326718 291.340907505046 0.7266209726199413
20.118245238220595 287.23394431252615 0.7216934540345799
20.12347279317401 286.47661316792943 0.7188959212743046
20.128700348127424 286.0397203443813 0.7175262747106933
20.13392790308084 289.9627151546342 0.7223885836653201
20.139155458034253 295.33159240116345 0.7288476587229454
20.144383012987667 297.71972014283693 0.732438809896709
20.14961056794108 298.2075705604187 0.7326557666683008
20.154838122894496 296.1086377941872 0.7303690291624363
20.16006567784791 295.39254430156376 0.7301570088913382
20.165293232801325 289.93771582916054 0.7227831686877928
20.17052078775474 286.24855440649765 0.7183584050429852
20.175748342708154 285.1965218243891 0.7160436763149479
20.18097589766157 287.6307599594549 0.7193290340465961
20.186203452614983 290.703320754344 0.723004902409576
20.191431007568397 289.6324047673834 0.7206735176102559
20.19665856252181 288.19843357618146 0.7193917197642579
20.201886117475226 287.1670117124265 0.7182956738436453
20.20711367242864 287.82549993985083 0.7188674530752243
20.212341227382055 286.2579242295138 0.7164646659075242
20.21756878233547 286.33585092093847 0.7169399729476076
20.222796337288884 286.2262056564187 0.717292418845218
20.228023892242298 287.26639582819064 0.718872733444883
20.233251447195713 287.76565689192773 0.7196501825087365
20.238479002149127 283.91215686591147 0.7150533602197136
20.24370655710254 279.6865048764192 0.7106495892063419
20.248934112055956 277.48799648436676 0.7074227749070607
20.25416166700937 277.9443710228164 0.7072472808719829
20.259389221962785 278.8945042039505 0.7073053069654358
20.2646167769162 279.18820451376035 0.7079417848367944
20.269844331869614 278.73407840448067 0.7076574184272735
20.275071886823028 280.5189276399925 0.7096458331557974
20.280299441776442 277.3612548710806 0.7056925372986392
20.285526996729857 276.9088531521256 0.7053706819211228
20.29075455168327 278.743220708486 0.7076484780302102
20.295982106636686 280.90745890989444 0.7107513760433307
20.3012096615901 279.4154347283405 0.7093636241325422
20.306437216543515 277.27650013528694 0.7064697541244599
20.31166477149693 279.2540351550494 0.7092316689074462
20.316892326450343 281.270125646352 0.7101681393866204
20.322119881403758 280.5300470079835 0.7099312102642367
20.327347436357172 278.36851650350627 0.7078430172189726
20.332574991310587 273.2765131926364 0.7026413961438106
20.337802546264 274.15871198999747 0.7039222137363393
20.343030101217416 274.3252161486985 0.703669602758957
20.34825765617083 275.877201511422 0.7046038986691835
20.353485211124244 274.3429657452073 0.7029138630975099
20.35871276607766 271.79102008873934 0.6997123053876626
20.363940321031073 272.41439991989637 0.7007793768305968
20.369167875984488 275.0128865167812 0.704339574227238
20.374395430937902 277.9436852491661 0.707101655894811
20.379622985891316 278.78852633665474 0.7080260411115015
20.38485054084473 278.11770949258187 0.7056864452016015
20.390078095798145 278.98916699528047 0.7078296704447257
20.39530565075156 277.71606430570205 0.7055656327898732
20.400533205704974 277.020775971872 0.7048372969440622
20.40576076065839 277.5200045024277 0.7047912971371262
20.410988315611803 278.2129159902071 0.7070068669486536
20.416215870565217 278.2725629103166 0.709161009823484
20.421443425518632 277.28559431664615 0.7092695195773472
20.426670980472046 274.43366628919773 0.704609452683352
20.43189853542546 274.97973489011196 0.7044630379786815
20.437126090378875 274.16817538041926 0.7011686824030724
20.44235364533229 273.89854203347574 0.6998280720230282
20.447581200285704 274.9025451675318 0.701946360524519
20.45280875523912 278.16656852106155 0.7063300741362256
20.458036310192533 282.93480654654866 0.7141980028858065
20.463263865145947 284.35846443959144 0.7142643303353533
20.46849142009936 283.74946903008237 0.7141478680300035
20.473718975052776 282.02578841991425 0.711996838165572
20.47894653000619 282.3089248661993 0.7123193011559518
20.484174084959605 283.4144576715536 0.7139575214790737
20.48940163991302 283.73139473258664 0.7125637457837325
20.494629194866434 281.7276367445574 0.7103439283310079
20.49985674981985 281.1416923194626 0.708991007438114
20.505084304773263 283.21043805925314 0.7112533598871364
20.510311859726677 287.01865851855865 0.7165701366811441
20.51553941468009 289.163306532249 0.7195122353497001
20.520766969633506 289.3800239900217 0.720120086487141
20.52599452458692 286.78505504614725 0.7177524393178036
20.531222079540335 284.2227611817075 0.7127469868372927
20.53644963449375 283.5885027762723 0.7121926218830277
20.541677189447164 281.3148873948184 0.7093031741641119
20.546904744400578 282.9486306742555 0.7118763209925639
20.552132299353993 285.83535147923334 0.7169215377755954
20.557359854307407 288.2048968759383 0.7198892643354681
20.56258740926082 291.7486869729955 0.7240982078126394
20.567814964214236 289.35843437630024 0.720736573750793
20.57304251916765 284.3750571707893 0.7142965655423872
20.578270074121065 282.56706316863193 0.71232383308458
20.58349762907448 280.6137208442324 0.709474785732898
20.588725184027894 278.8396069849561 0.7057573813345263
20.593952738981308 281.45239273523896 0.7087939047513135
20.599180293934722 280.75179017047117 0.7079557485108202
20.604407848888137 280.9529962019298 0.7100962369829403
20.60963540384155 281.10915915467103 0.7099272032788932
20.614862958794966 279.9914709983213 0.7085428471045269
20.62009051374838 278.62011677564027 0.7060856817288548
20.625318068701795 279.58655710086884 0.7055536771028055
20.63054562365521 281.004499356315 0.7079546059703007
20.635773178608623 281.8231496443835 0.7086291987888758
20.641000733562038 279.7136139305033 0.7057434385720177
20.646228288515452 279.79312782294835 0.705996503834468
20.651455843468867 280.61857680052776 0.7074978739478188
20.65668339842228 282.41662641722365 0.7108829270456214
20.661910953375695 283.1639870734498 0.7124252970654779
20.66713850832911 281.15624238973163 0.7092779235228557
20.672366063282524 280.1128203952413 0.7078965635536831
20.67759361823594 281.1956589575881 0.7080831180959339
20.682821173189353 282.5629376560704 0.7106762908927252
20.688048728142768 283.7251764896293 0.7121518704505382
20.693276283096182 285.0759203291017 0.7130461921777058
20.698503838049596 283.56637585394304 0.7114442678244411
20.70373139300301 283.7943063725549 0.7111008100703099
20.708958947956425 285.7432376344622 0.71360591782702
20.71418650290984 287.1979621722477 0.7149849142047712
20.719414057863254 289.9452084547232 0.7181910193312422
20.72464161281667 292.02456807185337 0.720603782702118
20.729869167770083 292.35678317568846 0.7206084672638785
20.735096722723497 291.45803900089663 0.7191489499812783
20.740324277676912 292.2792512772474 0.7206584343110436
20.745551832630326 291.33172735282244 0.7194452770115716
20.75077938758374 290.76272306522924 0.7193030958219208
20.756006942537155 290.597705221019 0.7189575889796694
20.76123449749057 293.7763990328625 0.7226190993961651
20.766462052443984 295.59210898880104 0.7251561235181656
20.7716896073974 294.9572948826045 0.7244348492294863
20.776917162350813 295.18317908193006 0.7253699962522447
20.782144717304227 293.29448318654056 0.7227104248073178
20.78737227225764 291.7144424195484 0.7207973773024606
20.792599827211056 288.27349513822776 0.7164562914947332
20.79782738216447 289.68544999748565 0.7181206405330569
20.803054937117885 290.2469128062191 0.7189156500003049
20.8082824920713 294.6059777210774 0.7239329489581565
20.813510047024714 296.13618625532865 0.7264900418804668
20.81873760197813 295.79396474434225 0.7261495977593906
20.823965156931543 294.3825977949428 0.7250104883661679
20.829192711884957 296.2119723892908 0.7260382497451501
20.83442026683837 294.36473702155723 0.7234648066485665
20.839647821791786 291.47589610826356 0.718961757914458
20.8448753767452 288.8589900283744 0.715955795846643
20.850102931698615 289.18797173129985 0.716257519810488
20.85533048665203 290.899840310839 0.7194966939117514
20.860558041605444 287.85009754903626 0.7155447304961361
20.865785596558858 287.2103110161575 0.7143596807089976
20.871013151512273 284.92743339958673 0.7113492834430104
20.876240706465687 283.2752167471125 0.7092730720868904
20.8814682614191 283.4974051992866 0.7105749111711794
20.886695816372516 284.79693433179716 0.7123140452271465
20.89192337132593 286.8544717095647 0.7146484511460617
20.897150926279345 285.97941242475883 0.7124523962639857
20.90237848123276 284.3032035629049 0.7110152123239266
20.907606036186174 279.9544178283933 0.7054511251013538
20.912833591139588 280.56978137014744 0.7079543736638325
20.918061146093002 277.820193214966 0.7041338059340924
20.923288701046417 278.2826699830541 0.7044308553412528
20.92851625599983 278.37068903793454 0.7042658081870934
20.933743810953246 277.5372154799404 0.7034315493582793
20.93897136590666 277.9516596035564 0.7041456393056008
20.944198920860075 273.9556428333631 0.698647641131377
20.94942647581349 275.9499149667044 0.7016733653910169
20.954654030766903 279.1931860335029 0.7067963307697681
20.959881585720318 282.97500637124796 0.7108377955460975
20.965109140673732 284.0265120727398 0.7118809481741379
20.970336695627147 281.3637134240701 0.7081716890992144
20.97556425058056 280.54145660283115 0.708189224983408
20.980791805533975 278.64747670820185 0.705933797478338
20.98601936048739 276.6757404843727 0.7035377560570008
20.991246915440804 274.59387983515927 0.6995262027041562
20.99647447039422 272.0918524382138 0.695862837785587
21.001702025347633 272.1878268474405 0.696856787472242
21.006929580301048 273.18163185673967 0.6977509214883622
21.012157135254462 275.5421031081453 0.7013796033839691
21.017384690207876 276.1106078874741 0.701685884642261
21.02261224516129 275.13981996494675 0.7007413008424711
21.027839800114705 272.9531447094743 0.6979370229913003
21.03306735506812 272.13786404440805 0.695451939984374
21.038294910021534 271.5139807740214 0.6941076603956516
21.04352246497495 270.88261972447776 0.6932332848255391
21.048750019928363 271.3405965267633 0.6933455940744881
21.053977574881777 271.35521180611397 0.6934817768158156
21.059205129835192 273.5494693918218 0.6965076887023613
21.064432684788606 275.7079974209661 0.6999780351898062
21.06966023974202 275.86465228245686 0.7003600040576189
21.074887794695435 275.1326556238244 0.6992895975141125
21.08011534964885 271.7296308125956 0.6956124380046675
21.085342904602264 269.0182291906373 0.6914292580470225
21.09057045955568 268.33882047070546 0.6901294139560659
21.095798014509093 268.2914696635054 0.6896467601787974
21.101025569462507 267.77043816531454 0.6871607786479957
21.10625312441592 269.4323407897153 0.6885827699848103
21.111480679369336 269.4811524012147 0.6884417174969482
21.11670823432275 268.9266662472138 0.6892049571619006
21.121935789276165 266.635243751804 0.6883166533104309
21.12716334422958 264.9605382218859 0.6851896867042335
21.132390899182994 266.7769916267216 0.6878040420716789
21.13761845413641 267.93140587627516 0.6868706253458295
21.142846009089823 272.03676169706716 0.6918428195844973
21.148073564043237 270.3056366902494 0.6894414978381103
21.15330111899665 269.3385362690987 0.6881013641278216
21.158528673950066 268.02185820784644 0.6868185006577956
21.16375622890348 268.70006204398834 0.6868238106385309
21.168983783856895 268.7689858346323 0.6858779174081242
21.17421133881031 267.70769849415785 0.6842093938434854
21.179438893763724 267.7895241273507 0.6844609859822374
21.184666448717138 267.2412235760876 0.6838500766004539
21.189894003670553 269.60576896902165 0.6864622301147679
21.195121558623967 268.6766028329253 0.6852827379331446
21.20034911357738 271.3560934815061 0.6877541152238282
21.205576668530796 271.2856095478774 0.6869446517686695
21.21080422348421 273.26451226095463 0.6888758609291754
21.216031778437625 272.30596432553233 0.6887845436578978
21.22125933339104 272.61348261081895 0.6896842071493928
21.226486888344454 272.6858210813985 0.6904029985599638
21.231714443297868 273.7994110182773 0.6911687336544238
21.236941998251282 275.17281811805566 0.6918265301864117
21.242169553204697 275.62705617938747 0.6920361496794706
21.24739710815811 276.31341398008567 0.6920149938366025
21.252624663111526 275.69506804876664 0.6924128899789658
21.25785221806494 277.5940776859793 0.693687451362917
21.263079773018355 274.28278363470974 0.6889859797873086
21.26830732797177 272.86368658902245 0.686915273546921
21.273534882925183 270.6354500921029 0.6844783415137121
21.278762437878598 270.75043760866663 0.6869112916327802
21.283989992832012 272.7983475324202 0.6975351617298285
21.289217547785427 273.6802806650665 0.7088217424824764
21.29444510273884 273.2139250656481 0.7133935856174535
21.299672657692255 269.6397061500247 0.7128830978072984
21.30490021264567 268.75010060457544 0.715898522555446
21.310127767599084 269.25716945305123 0.7203324857528904
21.3153553225525 268.4556175942682 0.7226571087145184
21.320582877505913 268.66056047956874 0.7270670817306673
21.325810432459328 268.9595848499796 0.7306906450696683
21.331037987412742 270.88261694527984 0.7361088378434358
21.336265542366156 270.92339796756914 0.7391198201605806
21.34149309731957 266.9594779254536 0.7361312162507689
21.346720652272985 264.3246896521215 0.7351387146090704
21.3519482072264 261.9881101912307 0.7343919950786958
21.357175762179814 263.43280885577934 0.7384492527377757
21.36240331713323 262.02952074013325 0.7397806560230549
21.367630872086643 260.4081632114535 0.7391734971228593
21.372858427040057 258.771752223466 0.7393360994686468
21.378085981993472 261.6437043028249 0.7452293883579137
21.383313536946886 263.9934691767908 0.7514829262202704
21.3885410919003 265.34497321803724 0.7556966513796092
21.393768646853715 265.61259326298466 0.7571673026800532
21.39899620180713 263.4545408875301 0.7550102533583195
21.404223756760544 263.5845052782876 0.7566317415984389
21.40945131171396 262.972367723621 0.7584182971878793
21.414678866667373 264.7692046053014 0.7644936499485865
21.419906421620787 265.1176769273323 0.766596694533222
21.4251339765742 266.54892686834864 0.7723669834088855
21.430361531527616 266.3635547919248 0.7744991443440993
21.43558908648103 265.78330455907707 0.775164202559156
21.440816641434445 265.0173762164128 0.7745412839271534
21.44604419638786 263.92320868050035 0.7744402249135138
21.451271751341274 266.1589806094631 0.779771540695953
21.45649930629469 272.93938230855167 0.7927889310915268
21.461726861248103 274.8502564597553 0.7961625206531993
21.466954416201517 276.9428776452162 0.8000046967871485
21.47218197115493 274.48249257179725 0.7968766417044754
21.477409526108346 273.15732716651206 0.7966740297316723
21.48263708106176 273.42729925249864 0.8003160513481484
21.487864636015175 276.2846044871477 0.8058850944679957
21.49309219096859 277.92365999031415 0.8101345561449594
21.498319745922004 276.1035798658291 0.8076835825311748
21.503547300875418 273.20641269601396 0.8052039514663509
21.508774855828833 271.4037545429448 0.8007852632865156
21.514002410782247 273.2777715921378 0.787529652541757
21.51922996573566 273.8175585478791 0.7787849913112167
21.524457520689076 274.81745479332653 0.7738856902387431
21.52968507564249 276.0781665282846 0.7692647201483701
21.534912630595905 276.9721545755928 0.7668800074728775
21.54014018554932 277.36379925023664 0.7642657086605877
21.545367740502734 280.29981650149085 0.7669235098854036
21.550595295456148 281.68514417264123 0.7670029634438424
21.555822850409562 282.1960529827654 0.7645992487495605
21.561050405362977 280.87472571722117 0.7603474916288318
21.56627796031639 282.1187302015156 0.7593183378768349
21.571505515269806 285.96783025470955 0.7635382256260381
21.57673307022322 288.1963577658622 0.7654370570255491
21.581960625176634 286.35629977459615 0.7620559156367063
21.58718818013005 282.1431136015855 0.7549348999915368
21.592415735083463 282.499243055579 0.7527255934076204
21.597643290036878 283.78534430138996 0.7526828215738557
21.602870844990292 284.0944691373461 0.7520851148783324
21.608098399943707 283.4704282678975 0.7502440102431065
21.61332595489712 282.51480829714245 0.7476653451858256
21.618553509850535 283.33927852790686 0.7475199377825705
21.62378106480395 283.4699505581076 0.746844645744541
21.629008619757364 284.0054236197538 0.7472540044210201
21.63423617471078 282.274799628305 0.7448957321856863
21.639463729664193 281.6767858264369 0.743127750022547
21.644691284617608 282.2785940637223 0.7423496594275267
21.649918839571022 284.39735861913687 0.7435052869464941
21.655146394524436 285.88758826743174 0.7452301069110303
21.66037394947785 283.5673499577085 0.7415160207189534
21.665601504431265 284.51804458341746 0.742119393332492
21.67082905938468 284.96169963949166 0.7415724489224162
21.676056614338094 287.43972511657284 0.7435847772665584
21.68128416929151 287.18104011771584 0.7427748441591044
21.686511724244923 285.3108635503874 0.7400467827229253
21.691739279198337 284.87640787016096 0.7399354672217155
21.696966834151752 284.58397536702466 0.7386175990199956
21.702194389105166 283.80133938473625 0.7379895615187867
21.70742194405858 283.1533027524279 0.737137421153773
21.712649499011995 285.5556536776139 0.7397434027837503
21.71787705396541 288.9250532275622 0.7425180044991584
21.723104608918824 287.7000924123624 0.7405665788407619
21.72833216387224 287.95483948399055 0.7412765954373414
21.733559718825653 285.4732813955819 0.7377511044361348
21.738787273779067 285.211913335595 0.7361495178789887
21.74401482873248 286.7181255036776 0.7373425450137744
21.749242383685896 291.36178525532307 0.7437521286318685
21.75446993863931 295.27442695905637 0.7486035262587328
21.759697493592725 298.84793919043614 0.7528989047298
21.76492504854614 298.03382022567706 0.7502105416574704
21.770152603499554 294.44794896030635 0.7450807076304619
21.77538015845297 291.30691103518797 0.7417835847658215
21.780607713406383 295.4622174918676 0.7478849130000456
21.785835268359797 303.0206229637088 0.7575926483568051
21.79106282331321 307.46052711442803 0.7619817468291811
21.796290378266626 308.15401775900733 0.7625202850809278
21.80151793322004 307.697864833056 0.7615818347612134
21.806745488173455 310.34200882123986 0.7638567915167621
21.81197304312687 309.8793680803918 0.7624264397447265
21.817200598080284 311.7245964088018 0.7647286254600648
21.822428153033698 310.53646071079834 0.7628441656378906
21.827655707987113 312.2778265898715 0.7659135393603305
21.832883262940527 312.93749491611567 0.766340670467812
21.83811081789394 314.2074938187614 0.7685333377383242
21.843338372847356 311.5650531345984 0.7647524194901449
21.84856592780077 307.61940527564843 0.7601534996884663
21.853793482754185 307.1644877592343 0.759639449054014
21.8590210377076 311.1614539638855 0.7637227394620091
21.864248592661014 313.89496258393183 0.7668360705710322
21.869476147614428 312.5249985511457 0.7643047397597093
21.874703702567842 311.57042402078406 0.7628906234893598
21.879931257521257 310.75053312915605 0.7620846878943106
21.88515881247467 310.7761369850167 0.7612495494824925
21.890386367428086 310.70038890451417 0.7608630099351901
21.8956139223815 309.259760713433 0.7585606505896682
21.900841477334914 307.5780895945936 0.7566890001850122
21.90606903228833 307.0093091852443 0.7571196450267645
21.911296587241743 306.60617907590023 0.7568641283147587
21.916524142195158 306.1216197185031 0.7553749050288947
21.921751697148572 304.2782906688592 0.7521429215223334
21.926979252101987 303.05001862731405 0.7501382859250669
21.9322068070554 302.3037664981141 0.7502881446216535
21.937434362008815 304.9979542549943 0.7533590633013605
21.94266191696223 302.4718025517188 0.7501818680230434
21.947889471915644 299.8613195878068 0.7461520958079779
21.95311702686906 294.90380172050146 0.7393688932598252
21.958344581822473 296.5470528231864 0.7406667597411674
21.963572136775888 296.9289253472854 0.7407657447407073
21.968799691729302 298.5152820144488 0.7418774550078716
21.974027246682716 301.56264817184825 0.7454286844448283
21.97925480163613 302.5057468992868 0.745792354797056
21.984482356589545 300.06426512588405 0.7432896190420852
21.98970991154296 298.8322640625084 0.74329940653421
21.994937466496374 299.0483152241744 0.742989609755931
22.00016502144979 301.14257807355966 0.7464438128826097
22.005392576403203 300.5388247656817 0.7452381261649699
22.010620131356617 299.6973534189073 0.74432577804331
22.015847686310032 297.9131389876993 0.7417755688339033
22.021075241263446 297.7932847005356 0.7396741166691512
22.02630279621686 298.75999229238164 0.7412618220716198
22.031530351170275 302.25107216269845 0.7448760696804876
22.03675790612369 302.90009051034576 0.7460797802567969
22.041985461077104 302.8141946931199 0.7457592640675303
22.04721301603052 304.85095966235974 0.7467409612866075
22.052440570983933 305.36560214954267 0.7474933085557969
22.057668125937347 306.32301698367473 0.7492529430709828
22.06289568089076 305.2687753121155 0.7482005881236918
22.068123235844176 305.4430667231142 0.7485891534962626
22.07335079079759 304.42472845507405 0.7465487167498163
22.078578345751005 304.7834679626487 0.7471943057056407
22.08380590070442 304.25269252717885 0.7467805638354551
22.089033455657834 303.94415333647044 0.7466490619572238
22.09426101061125 305.12363942388276 0.748013419528604
22.099488565564663 304.65049325832723 0.746538300257705
22.104716120518077 307.6274135189585 0.7504091714230882
22.10994367547149 308.3937288555397 0.7502532905605525
22.115171230424906 309.3263196974332 0.7500607523784784
22.12039878537832 307.9852538174422 0.7479675859907761
22.125626340331735 308.2612443936132 0.7487475182517841
22.13085389528515 308.89475003533823 0.7506258737444162
22.136081450238564 311.8938153996167 0.7539784510924399
22.141309005191978 311.30199363744214 0.7535236039958904
22.146536560145393 309.61464179891937 0.7510959245786432
22.151764115098807 309.26129777431174 0.7493825180537902
22.15699167005222 309.1504113994861 0.7488885037380658
22.162219225005636 308.3898877563652 0.7478989785674262
22.16744677995905 307.7292841603231 0.7475219950372869
22.172674334912465 311.1250749552306 0.7525302675549933
22.17790188986588 313.4419122953071 0.7549483857254324
22.183129444819293 313.3745833285277 0.7553882071485604
22.188356999772708 308.76959501252725 0.7495229783210383
22.193584554726122 310.66876808583555 0.7510116788139419
22.198812109679537 312.06254795679394 0.751845011190203
22.20403966463295 312.96934918150686 0.7522389951815156
22.209267219586366 312.6428387395851 0.7525892014178476
22.21449477453978 312.20190178098335 0.7523789062372641
22.219722329493194 313.47612531709456 0.7533652748866385
22.22494988444661 313.3231437864773 0.7531173587258984
22.230177439400023 313.3790290647521 0.7523825672344676
22.235404994353438 313.3641711653646 0.7530395673774807
22.240632549306852 315.71230734804766 0.7567290377734399
22.245860104260267 313.23211012788573 0.7540458083501443
22.25108765921368 308.43281024456155 0.7482902261279298
22.256315214167095 303.5233787337502 0.7401600514961479
22.26154276912051 304.1470068090041 0.7411458315591204
22.266770324073924 306.53485308041 0.7445710598531026
22.27199787902734 308.9492289512855 0.7480158061570221
22.277225433980753 309.5642369067959 0.7485816823538602
22.282452988934168 308.1376609780469 0.7462215625728332
22.287680543887582 303.51451515869405 0.7410249490326289
22.292908098840996 300.55373334628786 0.7372865105205382
22.29813565379441 299.20862877413225 0.7361819598756502
22.303363208747825 297.5995077042617 0.7348417073165066
22.30859076370124 296.2227146471195 0.7334725605123593
22.313818318654654 295.90361354571104 0.7328823301030348
22.31904587360807 297.5034807490799 0.7340936508306067
22.324273428561483 298.284881148433 0.7342341246786452
22.329500983514897 299.71629239043057 0.7368380154060943
22.334728538468312 298.0751960454524 0.7341404793386221
22.339956093421726 295.29917113689436 0.7301584576504784
22.34518364837514 291.1168009047458 0.7250154913739896
22.350411203328555 291.163866803361 0.7263037665747096
22.35563875828197 289.0185346644428 0.7255626803704901
22.360866313235384 289.3158600840124 0.724687540146398
22.3660938681888 286.9909902346603 0.7204818000247478
22.371321423142213 285.85460928673496 0.718327086766817
22.376548978095627 283.5595397001272 0.7164519441924734
22.38177653304904 283.6538129550838 0.7172528478344004
22.387004088002456 285.8173787145353 0.7206019000458833
22.39223164295587 287.09502035828325 0.7221722416657013
22.397459197909285 286.11673333578955 0.7219467719883915
22.4026867528627 282.6029421722548 0.715887977000151
22.407914307816114 281.5950959723909 0.7151408745624357
22.41314186276953 281.05527854208935 0.7140440184574142
22.418369417722943 284.5567518549974 0.7187612053098336
22.423596972676357 280.89366651006276 0.7137119511375086
22.42882452762977 278.7814712850752 0.7104048603126609
22.434052082583186 275.5359723264716 0.7056181336985208
22.4392796375366 279.5180386512626 0.7100296553546495
22.444507192490015 280.00946372180147 0.7109608805861843
22.44973474744343 279.8601235672124 0.7116012112814374
22.454962302396844 276.6031076252149 0.7064042168006534
22.460189857350258 276.5431648746469 0.705255421000946
22.465417412303673 274.60366868269796 0.7023414810483534
22.470644967257087 278.62692357838586 0.7075540169550977
22.4758725222105 281.5369280812399 0.7113404250893435
22.481100077163916 285.02265836938903 0.7158308540705266
22.48632763211733 283.8766041354605 0.7143011525391022
22.491555187070745 280.12985088495134 0.7094642044356271
22.49678274202416 274.9411548510975 0.702200369081425
22.502010296977573 272.9521663846418 0.7003711151044759
22.507237851930988 272.9344109804839 0.7003418036197427
22.512465406884402 274.7911849944684 0.7035913759008618
22.517692961837817 275.20937025189403 0.7031644596086605
22.52292051679123 274.63663850796394 0.7028986501507377
22.528148071744646 275.23516723802874 0.7037614539937179
22.53337562669806 277.09335286652305 0.7078024487772718
22.538603181651474 276.7216707598541 0.7076757152893873
22.54383073660489 275.06294956279515 0.7047123563617981
22.549058291558303 274.49302704223044 0.7026607118490664
22.554285846511718 273.7806040100289 0.7010160208694277
22.559513401465132 274.1848666399873 0.7013440458516097
22.564740956418547 271.96577583786814 0.6988032997435659
22.56996851137196 270.1601133093669 0.6966694316970236
22.575196066325375 270.52508957740895 0.6969336328931872
22.58042362127879 271.84635338569234 0.6978887490372697
22.585651176232204 270.88410184124973 0.6970099219082136
22.59087873118562 272.60912996111773 0.699582782962664
22.596106286139033 271.6760923125391 0.6980947910172655
22.601333841092448 272.7305357198771 0.6987353686351713
22.606561396045862 274.4965935696318 0.7013958122647417
22.611788950999276 274.6572780142247 0.702966720250025
22.61701650595269 274.8301658001405 0.7036924879825298
22.622244060906105 274.77632739142007 0.7036574637206185
22.62747161585952 274.2420545041257 0.7024471869804869
22.632699170812934 272.88894230074163 0.6999353372460522
22.63792672576635 270.12824748872737 0.6964399169120971
22.643154280719763 267.0747643348499 0.6925830929096641
22.648381835673177 271.9750570163576 0.698948012967039
22.653609390626592 272.07880225328194 0.6980466762831319
22.658836945580006 271.7362926771298 0.6975764915966615
22.66406450053342 267.83952233390494 0.6913600152361983
22.669292055486835 268.74376169812257 0.691648281143215
22.67451961044025 269.98611881572543 0.6938366223755413
22.679747165393664 273.61415025123966 0.6991630060624987
22.68497472034708 273.72489400745155 0.6996138528233555
22.690202275300493 275.51651557753934 0.7021300479026632
22.695429830253907 272.54741671864616 0.6994619158355763
22.70065738520732 271.3301162703332 0.6989360976201254
22.705884940160736 268.6160387201509 0.6963428982255471
22.71111249511415 270.60210783430887 0.698256024438387
22.716340050067565 275.13854550319377 0.703579432513922
22.72156760502098 278.43516539941965 0.7054229313105912
22.726795159974394 277.23077728617477 0.7028073161273969
22.73202271492781 275.36711185270906 0.700077414418863
22.737250269881223 272.01112636614516 0.6964105463198623
22.742477824834637 274.22591021520384 0.6997811613766627
22.74770537978805 276.59946680311 0.7023706238576014
22.752932934741466 278.93315953056134 0.7047297806356299
22.75816048969488 278.38822983589233 0.7031709736942046
22.763388044648295 277.173101813119 0.7027418506295974
22.76861559960171 277.3774380276016 0.7042930122526274
22.773843154555124 279.38706383335006 0.7083386476113385
22.779070709508538 281.11979171112694 0.7104358392398503
22.784298264461952 282.34670537920357 0.7116410660165148
22.789525819415367 279.502654556845 0.7069418612545247
22.79475337436878 280.18197864986485 0.7070964101748822
22.799980929322196 281.5709746814913 0.7074208382838586
22.80520848427561 283.0206141361159 0.7086315603169293
22.810436039229025 284.0542003834557 0.7089685409866278
22.81566359418244 283.15649669860574 0.7086604782934574
22.820891149135853 282.28866508573395 0.7073483272182147
22.826118704089268 281.18470147146706 0.7063430931875038
22.831346259042682 284.0701789461113 0.709891665285717
22.836573813996097 285.82677778019684 0.7128313816298248
22.84180136894951 289.08616934047313 0.7166161726555226
22.847028923902926 289.2574366252347 0.7165076550146442
22.85225647885634 289.92659114197755 0.7171853087312159
22.857484033809754 289.8991348230853 0.7174951918241282
22.86271158876317 289.0918053917919 0.7157736564527538
22.867939143716583 287.04010009878215 0.7128960524680382
22.873166698669998 287.48371818300404 0.713211614892147
22.878394253623412 288.8391529402165 0.7145730155523995
22.883621808576827 290.69869881874706 0.7166204027946861
22.88884936353024 290.4339312986474 0.7166079706743829
22.894076918483655 288.7055129480657 0.7156180348019774
22.89930447343707 288.94332640815935 0.7160321365670717
22.904532028390484 290.9373944306709 0.7179656308405066
22.9097595833439 290.5228445822434 0.7166068647091492
22.914987138297313 287.5411225157766 0.7120667406735768
22.920214693250728 288.57834081139373 0.7131899263976808
22.925442248204142 289.4893996319134 0.7146550068756735
22.930669803157556 289.4799146097624 0.7149469293595926
22.93589735811097 289.8529056787928 0.7163452005151733
22.941124913064385 290.96074802058894 0.7177020292703663
22.9463524680178 293.8416004683774 0.7216272288601062
22.951580022971214 294.2924676736538 0.7225364425346391
22.95680757792463 287.6241009737774 0.7143552378667718
22.962035132878043 283.75313661649926 0.7100643737419611
22.967262687831457 283.1707411423564 0.7085583368669969
22.972490242784872 287.6506569872402 0.7137188985102149
22.977717797738286 290.67470387597774 0.7169397796274875
22.9829453526917 288.17506675736604 0.7137865733755777
22.988172907645115 286.9089452364446 0.7123071663122135
22.99340046259853 285.1788463288613 0.710258012935912
22.998628017551944 285.59393594317635 0.7108884089370793
23.00385557250536 284.3836160569949 0.7094972160162923
23.009083127458773 284.43394928550794 0.7088057051262068
23.014310682412187 286.2043508634126 0.7109362707572132
23.0195382373656 286.4444111434115 0.7110546990806997
23.024765792319016 287.4129290044201 0.711936643003976
23.02999334727243 289.6385405624772 0.7144683739291843
23.035220902225845 287.5344232761255 0.7125725821123895
23.04044845717926 284.36175405314026 0.7088243392186754
23.045676012132674 282.87318551193647 0.7070104896553677
23.05090356708609 281.9078720231858 0.7065389894117069
23.056131122039503 282.8759742082283 0.7084407315381857
23.061358676992917 285.05724779823197 0.7104967194994738
23.06658623194633 286.9614925149488 0.7120608960890819
23.071813786899746 284.86671358068645 0.708696125818268
23.07704134185316 282.4733617729869 0.7058652398698886
23.082268896806575 281.7331746945298 0.705476803231836
23.08749645175999 281.8707970761256 0.705607865382226
23.092724006713404 279.9750393802817 0.7034411631598948
23.097951561666818 281.01076042626204 0.7029556924606617
23.103179116620232 278.2248167257487 0.6988647639309132
23.108406671573647 275.2606277301687 0.6947928304441254
23.11363422652706 271.0717779460512 0.6900753510920825
23.118861781480476 273.2266799558863 0.6937882217528529
23.12408933643389 276.95721953813756 0.6989628400346516
23.129316891387305 281.1389802546309 0.7051011598901409
23.13454444634072 279.4976077882921 0.7026524253844897
23.139772001294133 276.64674931313084 0.6988897717496495
23.144999556247548 279.12692887040026 0.7020442328908776
23.150227111200962 283.93308568960987 0.7080055103416016
23.155454666154377 285.9284090390203 0.7110645857239365
23.16068222110779 281.7224829622525 0.7057567557838076
23.165909776061206 279.06002018430314 0.7028819056030869
23.17113733101462 278.0882325909797 0.7023843044328014
23.176364885968034 280.22853915764284 0.7040217948254445
23.18159244092145 277.26623815759154 0.6990496243063964
23.186819995874863 278.4804986759328 0.7002450285718631
23.192047550828278 279.85306398386956 0.702521226135924
23.197275105781692 282.36022310052317 0.7063646628761778
23.202502660735107 279.9425400789685 0.7034310678913495
23.20773021568852 278.0894771444656 0.7009566044515363
23.212957770641935 277.5118887661821 0.6994685771401162
23.21818532559535 278.80315217679345 0.7018169870188828
23.223412880548764 279.1138790980825 0.7028487643264488
23.22864043550218 281.75191363842384 0.7060835777018811
23.233867990455593 277.65418577986895 0.7001232532026854
23.239095545409008 276.5885796473254 0.6969639093499855
23.244323100362422 276.163056799047 0.6961888819473041
23.249550655315836 279.181593053171 0.7002619578338424
23.25477821026925 279.57409135184616 0.7004396411342338
23.260005765222665 279.3029080906492 0.7004095507770913
23.26523332017608 278.46873400131716 0.6989476320265015
23.270460875129494 281.7886164040064 0.7035376369858146
23.27568843008291 284.3733631814296 0.706229423738786
23.280915985036323 282.23635795331774 0.7039541247313528
23.286143539989737 280.4822342300405 0.7024632577884501
23.291371094943152 280.4255228844817 0.7026793958348835
23.296598649896566 282.750397331965 0.7064813640964137
23.30182620484998 283.46013199991455 0.7074677454888871
23.307053759803395 281.31129202682735 0.7052496999236977
23.31228131475681 279.5425033013459 0.7023008814438397
23.317508869710224 278.78354134583276 0.7005350399450774
23.32273642466364 281.2353539665306 0.7025701958202532
23.327963979617053 280.53652224955516 0.7008873447320372
23.333191534570467 278.4846619966986 0.6969309803066245
23.33841908952388 277.64557623257866 0.696040215782523
23.343646644477296 279.12380958744325 0.6989218567181871
23.34887419943071 279.8360765665178 0.7003813666654315
23.354101754384125 278.03333678616286 0.6991875569844026
23.35932930933754 276.9993936817773 0.6970958239332681
23.364556864290954 280.30131686435857 0.7016066042655773
23.369784419244368 281.9977341299235 0.7018823775266323
23.375011974197783 284.8045370630211 0.7051727487913422
23.380239529151197 282.7594098552296 0.7030732566253091
23.38546708410461 280.2896907613771 0.7005270664653326
23.390694639058026 282.8281022886724 0.7044164940551404
23.39592219401144 283.43696552490167 0.7035906819320438
23.401149748964855 282.68810450255495 0.7027510604387872
23.40637730391827 280.8518669159348 0.6996004732056428
23.411604858871684 282.0259658140396 0.701180138377886
23.416832413825098 282.8635971051246 0.7021786881716389
23.422059968778512 282.79593887404553 0.7014560224244787
23.427287523731927 282.7628757153207 0.7019128683636606
23.43251507868534 282.51941001979804 0.7022056071267916
23.437742633638756 283.22033202643195 0.7035720718772096
23.44297018859217 284.0390012096505 0.7042279411796779
23.448197743545585 283.9760124130151 0.703828086171045
23.453425298499 283.33672818362186 0.7032069132235832
23.458652853452413 287.2004025672838 0.7097277849343068
23.463880408405828 289.90079434740505 0.7126234467737985
23.469107963359242 293.36224593392546 0.7170156139398643
23.474335518312657 292.33694911085996 0.7149279250770433
23.47956307326607 292.20380033201343 0.714928777147446
23.484790628219486 290.84225700253427 0.7123106511463679
23.4900181831729 289.67819759105566 0.710474171868293
23.495245738126314 290.41044546417316 0.7117683575479167
23.50047329307973 289.7643187014041 0.7108423706752726
23.505700848033143 291.3336378433833 0.7128764376920319
23.510928402986558 291.9704412858558 0.7132172010703872
23.516155957939972 293.82643714376763 0.7152608795613351
23.521383512893387 294.9900985780072 0.7174662774017901
23.5266110678468 293.92508537704964 0.7164992321049519
23.531838622800215 292.51784734218114 0.7148405629153839
23.53706617775363 291.0228785359172 0.7122359248193202
23.542293732707044 292.3810658491607 0.7127158007401614
23.54752128766046 294.5514295030141 0.7148058515745538
23.552748842613873 295.27943211350595 0.7161043356486155
23.557976397567288 295.692143505236 0.7162132818110875
23.563203952520702 296.38307907948945 0.7164511055913803
23.568431507474116 295.77631624486565 0.7145477430411605
23.57365906242753 295.08483606258767 0.7140385672172748
23.578886617380945 292.8224899674613 0.7104086702012
23.58411417233436 293.61409975016926 0.7112518379679585
23.589341727287774 294.8288322833019 0.7131749712264738
23.59456928224119 295.8986816915203 0.7147266820471413
23.599796837194603 296.21504000745574 0.7148504404604817
23.605024392148017 296.9692548698988 0.7150397489804964
23.610251947101432 296.7994612622603 0.7147185966964192
23.615479502054846 296.97399184492997 0.7149904773045357
23.62070705700826 294.4638748943304 0.7115774634237885
23.625934611961675 292.6174650383202 0.7079341447790022
23.63116216691509 292.85361879904366 0.7082724376765251
23.636389721868504 293.4654701053654 0.7089722590704365
23.64161727682192 290.6935326667672 0.7066159667021757
23.646844831775333 291.81581561784816 0.7070338662149789
23.652072386728747 292.0729440437396 0.707557922822188
23.65729994168216 294.7652678008085 0.7103028932988703
23.662527496635576 291.5493976727544 0.7058128407509131
23.66775505158899 290.252980580707 0.7039248201663614
23.672982606542405 289.38610615601374 0.7019253825167281
23.67821016149582 289.99487597827937 0.7024044112287713
23.683437716449234 288.4824843122702 0.7001762820353796
23.688665271402648 287.02815374613397 0.6985565277787643
23.693892826356063 288.90240964075804 0.7005896390050227
23.699120381309477 289.07619218211414 0.7001930897636631
23.70434793626289 295.33746639675775 0.708272776814868
23.709575491216306 297.99926586432804 0.7107300122620398
23.71480304616972 296.8054455325421 0.7100956026712538
23.720030601123135 292.9864877199002 0.7046174586043655
23.72525815607655 290.5470116968383 0.7022579220955464
23.730485711029964 290.07851054501236 0.7010165182451827
23.735713265983378 289.8539738350118 0.700449762420669
23.740940820936792 286.82707922987544 0.6960886146992346
23.746168375890207 290.16888891490413 0.6995690037045145
23.75139593084362 291.10163442018444 0.699340081021471
23.756623485797036 290.9599773875529 0.699102909807334
23.76185104075045 292.2479149643184 0.7005002768863487
23.767078595703865 288.9228555788688 0.6966569016818459
23.77230615065728 289.78068988997217 0.6983254094009484
23.777533705610693 289.1379625266499 0.6983878871415403
23.782761260564108 293.62969453132666 0.7039219150138984
23.787988815517522 293.7390726544767 0.7029936342447173
23.793216370470937 292.59102341768624 0.7008400430588341
23.79844392542435 288.3280135905185 0.6943268506787508
23.803671480377766 287.3822239403269 0.6932960392521277
23.80889903533118 289.01143686754614 0.6959275710164712
23.814126590284594 290.31945692894004 0.6977027281877506
23.81935414523801 293.7419550151248 0.7016772680118188
23.824581700191423 294.30429159726555 0.7009818638050078
23.829809255144838 295.81968044619526 0.7029715189081893
23.835036810098252 294.05257383655675 0.6995257364632669
23.840264365051667 294.1074775830758 0.6984651528004372
23.84549192000508 294.56584723264876 0.6989695749144772
23.850719474958495 295.33332246103555 0.7011432726662292
23.85594702991191 291.8734223489219 0.6974736415850283
23.861174584865324 288.8829229216426 0.6931402497155894
23.86640213981874 287.07829384714694 0.6894068633645447
23.871629694772153 290.45872996104686 0.6933754225614241
23.876857249725568 290.9082869084359 0.6942267766641453
23.882084804678982 292.07490750496265 0.6960365388928619
23.887312359632396 291.6278640740355 0.6943754335336899
23.89253991458581 293.48031855712156 0.6955509171601126
23.897767469539225 294.0587479581096 0.6964240854737563
23.90299502449264 294.11114923551077 0.6971959508727075
23.908222579446054 290.99241802063926 0.6932142488791639
23.91345013439947 287.3197909655253 0.6885992248076303
23.918677689352883 288.58267054625134 0.6904684089069686
23.923905244306297 290.05329823131 0.6928008774474579
23.929132799259712 296.3417550230354 0.6995173941909062
23.934360354213126 296.4448924986529 0.6989654138003089
23.93958790916654 296.9725260506843 0.6989021447557306
23.944815464119955 292.92601945122806 0.6943117397759435
23.95004301907337 290.67530283942614 0.6913841634727916
23.955270574026784 287.41316175279746 0.6874498143933698
23.9604981289802 288.3885632347006 0.6892592605129377
23.965725683933613 292.1058469834818 0.6934150804409095
23.970953238887027 291.0129755092841 0.6924895696236121
23.97618079384044 289.11713163328 0.6902274618216928
23.981408348793856 287.5135492704647 0.6892702660717035
23.98663590374727 290.8610261053859 0.6946335548311029
23.991863458700685 293.87558804876784 0.6976456133097909
23.9970910136541 294.51830211228275 0.697349365926883
24.002318568607514 294.72126940930025 0.6971399762934793
24.007546123560928 293.36555832151663 0.6956989120627816
24.012773678514343 292.3368311302034 0.6948951956457716
24.018001233467757 293.12520504653685 0.6954582550864842
24.02322878842117 293.3234328636678 0.6956239144016951
24.028456343374586 293.7422842638385 0.6953773981690652
24.033683898328 296.0546145133153 0.6978815701488015
24.038911453281415 296.5417779163418 0.6988117950445304
24.04413900823483 293.9021647785154 0.6953066934449696
24.049366563188244 288.00375263948723 0.6882986814957907
24.054594118141658 290.3543789903706 0.6903196245605129
24.059821673095072 293.4230186737895 0.693909971960608
24.065049228048487 293.56025163252633 0.6944835190053578
24.0702767830019 290.55394974338145 0.7036112652260619
24.075504337955316 292.26141571112134 0.7145545208817977
24.08073189290873 291.26192064309714 0.7200473144469252
24.085959447862145 291.55989978782964 0.7268423863935036
24.09118700281556 292.55522318568893 0.7330193753694858
24.096414557768973 292.2994692004105 0.7369138024900393
24.101642112722388 291.4916193774607 0.7390300247445538
24.106869667675802 290.3472796455748 0.7416438546602965
24.112097222629217 287.30875413947194 0.742136810751637
24.11732477758263 285.6091317898186 0.7440205610090574
24.122552332536046 284.0688728593022 0.7454798633835306
24.12777988748946 285.8960216234652 0.7505279336175444
24.133007442442874 287.9107730363053 0.756230437172805
24.13823499739629 288.59499547768417 0.7605987908884638
24.143462552349703 289.7848226355432 0.7653634477293276
24.148690107303118 289.57978437152224 0.7668434973075208
24.153917662256532 289.6051170585605 0.7698044705156907
24.159145217209947 289.6326489380672 0.7733167907116306
24.16437277216336 290.0053564876464 0.7775801511998246
24.169600327116775 288.5138665500539 0.7783413132546616
24.17482788207019 287.46685422327306 0.779455927678762
24.180055437023604 287.97010975855534 0.7831065187318753
24.18528299197702 290.1649072909634 0.788775785324885
24.190510546930433 288.9343802178788 0.7893904174238029
24.195738101883848 288.38995913534626 0.7910887260617763
24.200965656837262 287.6573670955773 0.791502649927307
24.206193211790676 288.69823830827374 0.794469438524923
24.21142076674409 291.6873103367353 0.7999625507202422
24.216648321697505 291.8599806322528 0.8024091135220848
24.22187587665092 295.12458910980007 0.8101328049886865
24.227103431604334 292.9948756346321 0.8099072231341763
24.23233098655775 291.0084089502954 0.8098171762311168
24.237558541511163 289.302519409324 0.8097625684436763
24.242786096464577 289.06086570586433 0.8135960967113315
24.248013651417992 292.46381588758607 0.8218679463267689
24.253241206371406 291.8241018277625 0.822836528077637
24.25846876132482 291.29443810729936 0.8244117863579447
24.263696316278235 288.9200889691465 0.8231855082820623
24.26892387123165 283.7989414345385 0.8181436423875389
24.274151426185064 284.28088371829404 0.8190970688553261
24.27937898113848 285.9910371245542 0.8231712565718093
24.284606536091893 290.69939728073547 0.8316933843928697
24.289834091045307 292.2475312318213 0.8361270352505024
24.29506164599872 290.095217644846 0.8355460306846819
24.300289200952136 287.93461808226857 0.8332964534148143
24.30551675590555 287.0695618840795 0.8357033077414752
24.310744310858965 288.7574083273021 0.8399163318077404
24.31597186581238 290.24049677093336 0.8454438994254796
24.321199420765794 290.81123762524277 0.8472641722069455
24.326426975719208 286.3995830484495 0.8430600768070425
24.331654530672623 288.0015664862779 0.8475566959749058
24.336882085626037 289.1665739978108 0.8506359425854944
24.34210964057945 294.80260310650857 0.8615673417141189
24.347337195532866 290.40854851506236 0.8584025146666
24.35256475048628 286.7771629628476 0.8571024902080258
24.357792305439695 283.0892161950865 0.8519565634924376
24.36301986039311 283.6942507536122 0.8544755646043564
24.368247415346524 287.608458474477 0.8614349362256163
24.373474970299938 292.44431797474334 0.8722032867926178
24.378702525253352 295.93209142101216 0.8793920286769523
24.383930080206767 296.7256718072219 0.8818895759407075
24.38915763516018 297.1958999717677 0.8844076425963416
24.394385190113596 295.6329565289805 0.8840608259112901
24.39961274506701 293.8742566633967 0.8846867259346564
24.404840300020425 294.63284450923413 0.8862753360267194
24.41006785497384 299.6283161069622 0.8956570550211346
24.415295409927253 299.27640750790727 0.8960478695838766
24.420522964880668 296.9649624154736 0.895182291079556
24.425750519834082 294.91126928544134 0.8949653383982107
24.430978074787497 296.7137210760044 0.9010623697597183
24.43620562974091 298.9052221199631 0.9062617652281023
24.441433184694326 295.588507217325 0.9036533892297577
24.44666073964774 292.2560009762495 0.9018428295785905
24.451888294601154 293.33607719933923 0.907360210596582
24.45711584955457 294.4475945751178 0.9096365404123024
24.462343404507983 296.51538014495986 0.912527034821293
24.467570959461398 294.49367620672166 0.9103314083104977
24.472798514414812 298.101177018849 0.9185861241617117
24.478026069368227 300.2464885845955 0.9251241799849426
24.48325362432164 298.83122287231026 0.9250035086502523
24.488481179275055 295.2655915761046 0.9221121250422947
24.49370873422847 292.3220116848209 0.9198802655322378
24.498936289181884 297.1255250559727 0.930544563556171
24.5041638441353 298.70180345894556 0.9347208896677061
24.509391399088713 300.62304393903275 0.9393495516551157
24.514618954042128 299.14473284672596 0.9391577090687669
24.519846508995542 299.3734820795126 0.9416893918835314
24.525074063948956 299.92456819382426 0.9457893113599817
24.53030161890237 300.24166443929914 0.949173094973991
24.535529173855785 300.30189425982917 0.9517312043763602
24.5407567288092 297.2199079979292 0.9485394988639863
24.545984283762614 296.40544805617424 0.9490912569950253
24.55121183871603 296.8949756283349 0.9533898944747908
24.556439393669443 302.1296487613805 0.9639541329052149
24.561666948622857 307.85092285288596 0.9753015272723652
24.566894503576272 308.56704736218364 0.9780584516967258
24.572122058529686 306.7194399189413 0.9772821882419364
24.5773496134831 305.07329173311985 0.9769196941901903
24.582577168436515 303.3512126787223 0.9761885076596034
24.58780472338993 303.4006123364878 0.9778435289097404
24.593032278343344 303.6688837925257 0.9808184084242839
24.59825983329676 305.0081975765187 0.9844415558695037
24.603487388250173 303.3135681729598 0.9847842041628526
24.608714943203587 300.8915088105372 0.9833090905930635
24.613942498157 297.29378907325633 0.9800884373707314
24.619170053110416 297.838253112719 0.9833995165741277
24.62439760806383 299.2748193859954 0.9875909536378398
24.629625163017245 301.9529882821038 0.9949538233195376
24.63485271797066 305.7379083828473 1.0031535336981585
24.640080272924074 304.116997499499 1.0033491582052498
24.645307827877488 304.65651205221707 1.006249320527771
24.650535382830903 303.6574968475589 1.0064108807495875
24.655762937784317 304.478161340654 1.0120277354969327
24.66099049273773 304.3362581016966 1.0148280088490387
24.666218047691146 302.7003200651017 1.0161528466564358
24.67144560264456 300.4273061661744 1.0144157829236762
24.676673157597975 296.9282830139117 1.0112279423118398
24.68190071255139 295.7240662821248 1.0118937493798748
24.687128267504804 296.78640260600616 1.0173714272059404
24.692355822458218 295.8608971602166 1.0188882572879627
24.697583377411632 294.28739093371183 1.0196851321162947
24.702810932365047 291.86554338575155 1.016223670253718
24.70803848731846 291.0979547201826 1.01589492715141
24.713266042271876 287.9590761659756 1.0123588691742629
24.71849359722529 292.2598797731839 1.0233707720315905
24.723721152178705 294.6964347931407 1.0319525778575496
24.72894870713212 299.5325188807245 1.0424332078440703
24.734176262085533 296.6467631729834 1.040412629554293
24.739403817038948 296.07717747841247 1.0398737561109996
24.744631371992362 297.7680617161065 1.0455696523486986
24.749858926945777 299.85678912602276 1.0527216942387838
24.75508648189919 298.2762850556046 1.0545466983335188
24.760314036852606 298.15760275266314 1.0576142375111517
24.76554159180602 297.53838416755246 1.059640308815802
24.770769146759434 295.00498945653237 1.0579507142344935
24.77599670171285 292.0481851856384 1.0548924819757857
24.781224256666263 289.6606774219875 1.051623261067628
24.786451811619678 297.09337800696636 1.0661184147207068
24.791679366573092 299.2258843493528 1.0738393676872533
24.796906921526507 295.8627301658922 1.0696708364410064
24.80213447647992 292.77848004376216 1.070192395585092
24.807362031433335 291.9928913220489 1.0690199476242805
24.81258958638675 293.84258963438396 1.0739399585301208
24.817817141340164 293.37774506027966 1.0731889366444123
24.82304469629358 290.09033953652425 1.072692264872722
24.828272251246993 289.05586764726195 1.0741854801473938
24.833499806200408 287.8799995644326 1.0738445818066635
24.838727361153822 289.74873934366616 1.0796924186651764
24.843954916107236 291.42702021322987 1.087250278592103
24.84918247106065 294.9727415723335 1.0963977888994958
24.854410026014065 296.4153512549829 1.1015548276359803
24.85963758096748 294.63770755556186 1.099270620421089
24.864865135920894 298.02162050341866 1.1093678841490302
24.87009269087431 295.15371272294914 1.106483987939795
24.875320245827723 298.85279139642876 1.1170280371954782
24.880547800781137 297.29164622083414 1.1178054193851323
24.885775355734552 301.98251654064524 1.129036369873742
24.891002910687966 306.2881851463086 1.1389718212610647
24.89623046564138 305.1312361783712 1.1379323113160285
24.901458020594795 300.969692556137 1.1337164804110211
24.90668557554821 297.6721259289282 1.130583493184234
24.911913130501624 298.2740180737434 1.1376984332659554
24.91714068545504 299.2550100317262 1.1446092122266829
24.922368240408453 295.88819120006235 1.1419502699708108
24.927595795361867 296.83037441664135 1.146177047869153
24.93282335031528 294.3474732234382 1.1455380503884005
24.938050905268696 296.68630238836 1.1542439460718676
24.94327846022211 293.84623184126804 1.1520155165282282
24.948506015175525 293.91595069750554 1.154176308443782
24.95373357012894 295.2945404509931 1.1610846831109365
24.958961125082354 293.1871945335187 1.1600091636571117
24.964188680035768 297.15094219202456 1.1705721271987473
24.969416234989183 297.6863329501829 1.173575179120286
24.974643789942597 301.2732488578543 1.1838006944045918
24.97987134489601 297.4581806189705 1.1786564850406303
24.985098899849426 296.55842850331135 1.177332896636012
24.99032645480284 294.3614234257099 1.1765105594395087
24.995554009756255 296.3515211626513 1.1852862479409154
25.00078156470967 304.36832651852353 1.2055525438238484
25.006009119663084 308.99234563949875 1.2181180175921558
25.011236674616498 309.9873971877302 1.2224209573152045
25.016464229569912 306.16384394902303 1.2186286419132957
25.021691784523327 302.42681443003585 1.2130651171949611
25.02691933947674 300.12223466957835 1.2136628151550213
25.032146894430156 297.60720934980213 1.2144818300203326
25.03737444938357 297.5690734227912 1.2188194429311479
25.042602004336985 298.3066313996592 1.221355058497438
25.0478295592904 298.63890729947354 1.224320188736881
25.053057114243813 302.15763519783064 1.2351116411674157
25.058284669197228 303.2319555011399 1.2417324303779507
25.063512224150642 304.7065105537596 1.2490621230065018
25.068739779104057 298.8289056343359 1.240494338346976
25.07396733405747 300.32366790988226 1.2491529846825868
25.079194889010886 301.12060390567933 1.2551071310225785
25.0844224439643 302.85921257228915 1.2646818084971936
25.089649998917714 299.0290306347975 1.2597893518538286
25.09487755387113 295.7138590606325 1.2585994409550203
25.100105108824543 298.61313426048423 1.266834981319341
25.105332663777958 303.29447890479616 1.282053416725374
25.110560218731372 305.09470468163755 1.2855238799035156
25.115787773684787 303.49270184621037 1.2843320517842969
25.1210153286382 302.4280718212391 1.2834433457870094
25.126242883591615 303.9443156608805 1.292915435942644
25.13147043854503 303.52512613187 1.2972741392275124
25.136697993498444 301.26710952750716 1.2976560732206202
25.14192554845186 299.2650180718608 1.2985785143785844
25.147153103405273 303.16017886475623 1.310003251745738
25.152380658358688 305.79695277080145 1.318157310840302
25.157608213312102 309.0428836302528 1.3300610385685272
25.162835768265516 309.4542569887221 1.3375402029420231
25.16806332321893 307.20463818977277 1.3390513473720298
25.173290878172345 308.2701774444571 1.3458696498119822
25.17851843312576 304.67966762154043 1.3421730921696842
25.183745988079174 307.795470240459 1.3541296692091995
25.18897354303259 312.57625445798584 1.3686203704441562
25.194201097986003 311.0183860017847 1.3712389296330545
25.199428652939417 308.6034943990234 1.3694983002018792
25.204656207892832 302.71574043419537 1.3634830404285514
25.209883762846246 306.58029409192176 1.3759011672898322
25.21511131779966 311.254102573036 1.393602614451608
25.220338872753075 310.80621371012097 1.397661325318278
25.22556642770649 312.5515640269411 1.4041816760616044
25.230793982659904 312.9754203288168 1.4072828276089044
25.23602153761332 318.8097374429439 1.420082657776621
25.241249092566733 316.4823689731634 1.4219349349501034
25.246476647520147 317.466796544436 1.4276364730609208
25.25170420247356 312.3828882415993 1.4218912259584677
25.256931757426976 317.391641577172 1.437861876995976
25.26215931238039 314.0660591116507 1.4350309681519617
25.267386867333805 316.95301466255194 1.4457142278445236
25.27261442228722 315.74836209271575 1.4478221715498938
25.277841977240634 324.95570610879145 1.4737944370143563
25.283069532194048 322.8260693880426 1.4759136245353468
25.288297087147463 319.8722299133646 1.475874990961753
25.293524642100877 315.46509782711644 1.4723447476515013
25.29875219705429 319.3577480895867 1.49043057135748
25.303979752007706 320.2178002588066 1.5002473998308528
25.30920730696112 317.1658838481009 1.5013424546370824
25.314434861914535 312.7073328313511 1.4938323773897109
25.31966241686795 311.7303450378483 1.4983972202475933
25.324889971821364 314.5144938339788 1.507173532901989
25.330117526774778 322.3489275256653 1.5323528842628489
25.335345081728192 326.07652409915687 1.544322616515609
25.340572636681607 325.3474844245399 1.5475994415306191
25.34580019163502 321.7616159118842 1.5438979090732383
25.351027746588436 314.44097285501147 1.531538959145754
25.35625530154185 313.66200565766025 1.537919120677102
25.361482856495265 308.499528210425 1.5330483658480063
25.36671041144868 308.37325446818903 1.5384413661281766
25.371937966402093 310.431542178528 1.5478039326121686
25.377165521355508 310.3382781862437 1.5539785889340114
25.382393076308922 316.64463656099036 1.5760492119191167
25.387620631262337 317.651041985033 1.5873153517239413
25.39284818621575 316.50005274284035 1.5962758664669907
25.398075741169166 311.48093627796715 1.597914261527108
25.40330329612258 307.6204150327264 1.5974201450924643
25.408530851075994 309.7388093439368 1.6026930060411413
25.41375840602941 313.04309934104566 1.6143369616235763
25.418985960982823 314.25100408060086 1.6217282753754585
25.424213515936238 313.0616779457436 1.631800204237493
25.429441070889652 310.5194447411136 1.6358021359525214
25.434668625843067 312.45080814019576 1.6495570031092095
25.43989618079648 314.0179129023268 1.6589060600565313
25.445123735749895 317.2391409463142 1.6686374525056584
25.45035129070331 309.199410389935 1.653965246683173
25.455578845656724 304.7917516739122 1.6493911417708724
25.46080640061014 307.5644955353459 1.6667430159818526
25.466033955563553 311.56502084982844 1.6833757041946371
25.471261510516968 318.5309343511074 1.7110833063132667
25.476489065470382 317.79459303762275 1.7128933243735247
25.481716620423796 314.5996130715973 1.717399137708587
25.48694417537721 315.4430813658677 1.7268996456330012
25.492171730330625 312.78933285422056 1.730545571654162
25.49739928528404 316.1761070891684 1.7433128886406224
25.502626840237454 316.74650016151503 1.7525917299384037
25.50785439519087 316.0594580492495 1.7579821280811676
25.513081950144283 319.36323247486075 1.7822086399758013
25.518309505097697 318.3074699117712 1.792332753380845
25.523537060051112 317.847659062541 1.7979977197735013
25.528764615004526 315.911404787438 1.801079397846402
25.53399216995794 313.12715224453393 1.794516772340446
25.539219724911355 316.1135249471277 1.8186890893938814
25.54444727986477 320.5117022474786 1.837907179699966
25.549674834818184 323.38913163594555 1.859487247041812
25.5549023897716 329.61971387438314 1.8856387342265972
25.560129944725013 323.85113364298047 1.882097699071511
25.565357499678427 324.0211391965584 1.891159364007653
25.57058505463184 317.753992685829 1.8829598173988893
25.575812609585256 319.43406507806543 1.9041443458082288
25.58104016453867 325.2480031152379 1.9355719645461082
25.586267719492085 328.37417101346455 1.9598025046327356
25.5914952744455 326.12851651627284 1.953225160197258
25.596722829398914 317.8488010167568 1.940328657219094
25.601950384352328 317.29142134174054 1.9493687088895617
25.607177939305743 322.578845307482 1.9812690265807609
25.612405494259157 325.7582839798747 1.9991837668417574
25.61763304921257 322.34087929877 2.004972411032729
25.622860604165986 326.2291561668991 2.027569544271777
25.6280881591194 332.0964878975353 2.060035396585296
25.633315714072815 329.2598866506072 2.058505586071188
25.63854326902623 315.12363549769026 2.0315705042153147
25.643770823979644 305.15707686928204 2.0153689725435386
25.648998378933058 305.82481408622516 2.036280189567582
25.654225933886472 312.2377203898011 2.070650332886905
25.659453488839887 312.9850539313254 2.08570563559995
25.6646810437933 311.4671587888998 2.098766761219935
25.669908598746716 312.2831377456992 2.1119016826642247
25.67513615370013 316.3989838501737 2.1414771317647334
25.680363708653545 316.2616136165645 2.1477745135886286
25.68559126360696 320.42820628793453 2.190124912501823
25.690818818560373 316.1405020737817 2.195900432263731
25.696046373513788 310.16315028759044 2.1926026257562934
25.701273928467202 310.953385775642 2.201994110129027
25.706501483420617 322.9261214571703 2.260262499233187
25.71172903837403 333.73162478675187 2.324244379479568
25.716956593327446 323.9561113251809 2.304534319711258
25.72218414828086 308.817659050708 2.2683635860795888
25.727411703234274 307.1599292916658 2.2745995004254818
25.73263925818769 314.1251026578443 2.3278753184020187
25.737866813141103 319.44347596414923 2.362779324482752
25.743094368094518 312.1330461201865 2.3538454755081157
25.748321923047932 309.543961656671 2.3644869186868562
25.753549478001347 307.7423876360197 2.3849924998962706
25.75877703295476 313.0223102646553 2.42933286848077
25.764004587908175 321.0360149511147 2.4803893463777875
25.76923214286159 320.51411669941024 2.5011592949840504
25.774459697815004 319.3815083657283 2.5206577888609845
25.77968725276842 302.67487731757706 2.480099064918025
25.784914807721833 297.43033481507666 2.487883868440637
25.790142362675248 310.3061233983899 2.575074901679405
25.795369917628662 324.45168271761145 2.6630040507241337
25.800597472582076 338.74612984013146 2.7423723164300267
25.80582502753549 334.097760290175 2.739095153338675
25.811052582488905 329.6184262003234 2.7439135099671823
25.81628013744232 334.66601474723956 2.8071470332064745
25.821507692395734 337.572504029597 2.8726990156045695
25.82673524734915 338.39322689803726 2.927819042216794
25.831962802302563 326.5000004103081 2.903077039365828
25.837190357255977 320.0934326939884 2.8997146853757734
25.84241791220939 318.2277545400017 2.913497091994839
25.847645467162806 323.7969638445886 2.975021012665416
25.85287302211622 326.3775007469061 3.0182494597722345
25.858100577069635 325.02030202772073 3.0490007157698082
25.86332813202305 314.87782430637367 3.0361834749499517
25.868555686976464 314.99333895292017 3.088372159981685
25.87378324192988 313.0895527699331 3.1193634316416303
25.879010796883293 315.37039591780336 3.1830691125892043
25.884238351836707 311.2834615630406 3.212565451581927
25.88946590679012 306.93633800070626 3.2415220397496975
25.894693461743536 320.4779554773329 3.374081675831239
25.89992101669695 333.6238371367488 3.495523488159456
25.905148571650365 337.9427569584593 3.5917990860834204
25.91037612660378 334.9031233105564 3.6331033899116307
25.915603681557194 322.47789538449325 3.663112156929783
25.920831236510608 321.5767990298312 3.7289653893831205
25.926058791464023 310.3984480349246 3.7533684667322946
25.931286346417437 308.60233140293656 3.7984570565890285
25.93651390137085 305.40919438525594 3.8662732161199385
25.941741456324266 319.71004196638626 4.044259133460934
25.94696901127768 325.2507391235042 4.186126800311254
25.952196566231095 331.69519129485786 4.344721422207582
25.95742412118451 317.96409365864235 4.365356299430488
25.962651676137924 299.9871468186533 4.341200079064976
25.967879231091338 299.58193368719515 4.409798844863706
25.973106786044752 297.27408467432707 4.4938508908145955
25.978334340998167 318.4570230934773 4.744884653976458
25.98356189595158 303.6023658017296 4.723619299637224
25.988789450904996 308.6104061178355 4.80502855936916
25.99401700585841 287.884709375061 4.744777932809816
25.999244560811825 284.23020632159535 4.808450725326965
26.00447211576524 289.399307109126 4.984209317755467
26.009699670718653 315.3381585879222 5.278192412794703
26.014927225672068 324.1605054334118 5.498322934750596
26.020154780625482 321.63678685316603 5.576516109259041
26.025382335578897 305.88859901681604 5.569118275033833
26.03060989053231 317.75938790161473 5.7278150074383465
26.035837445485726 321.15395364505963 5.9093089694030985
26.04106500043914 316.7134387704398 6.029452655053618
26.046292555392554 292.99276489834006 5.94964747763969
26.05152011034597 299.25176576306296 6.21816298171499
26.056747665299383 272.8790171667446 6.089646166217732
26.061975220252798 283.6671036139141 6.4738470174269835
26.067202775206212 282.6821811017186 6.68869225082521
26.072430330159627 303.2401658975791 7.43798343200054
26.07765788511304 307.91183417258287 7.728446532952941
26.082885440066455 280.2125316417571 7.771558804786241
26.08811299501987 279.96061626213555 7.883672423562299
26.093340549973284 276.1235736794664 8.342014625200436
26.0985681049267 274.3374435532753 8.806133976668862
26.103795659880113 245.8191994954435 8.97067292498892
26.109023214833528 243.41890274646317 9.728250885147865
26.114250769786942 232.1660943938602 10.409390013471596
26.119478324740356 256.31878462791195 12.626525685813213
26.12470587969377 204.9258716409329 12.89834582668576
26.129933434647185 223.8267882837259 18.63446507708601
26.1351609896006 134.30890469952533 20.419528771541298
