# Supplementary material for: Unraveling metal effects on CO2 uptake in pyrene-based metal-organic frameworks
Source: Nat Commun. 2025 Feb 11;16:1516. doi: 10.1038/s41467-025-56296-w (PMC11814143; doi:10.1038/s41467-025-56296-w)
Supplement: Supplementary file 3 — Source Data [file 41467_2025_56296_MOESM3_ESM.zip › SourceCode/SuppInf/FigureS5_Ga-TBAPy_InSitu_VariableT_PXRD/Data/GaTBAPy_0179p.dat]

0.002613777476707968 10.889512368168289 3.6421659750021544
0.007841332430123905 10.211101114722336 3.1615671125496663
0.01306888738353984 12.798301825535647 3.125068038424184
0.018296442336955775 17.672193579711138 3.200070864056484
0.02352399729037171 18.02811671507017 3.170995180672013
0.028751552243787646 21.3238016366056 3.339641772924357
0.03397910719720358 23.272652360878997 2.810760359092567
0.03920666215061952 21.34402808572189 2.5458096208698504
0.04443421710403546 19.74046845189313 2.156856905744408
0.0496617720574514 17.838806098726202 1.83406142481635
0.054889327010867336 17.219311168800637 1.829976859434749
0.060116881964283275 17.829724366002626 1.7580679848976615
0.06534443691769921 19.775561330980274 1.7629128895407251
0.07057199187111515 20.775258696807562 1.8425725551757344
0.07579954682453109 20.57221241344228 1.8155201251379356
0.08102710177794703 19.712687053378772 1.6949453287508145
0.08625465673136297 20.008562661772977 1.7490975919006977
0.09148221168477891 19.668778200884663 1.5638865083291686
0.09670976663819485 17.993749379446747 1.3906415690727583
0.10193732159161079 17.208542183579016 1.347041978064845
0.10716487654502672 16.11106311797486 1.3144760802863384
0.11239243149844266 17.09869001417002 1.331216486601786
0.1176199864518586 19.203173904483116 1.3853833883579356
0.12284754140527454 20.18570592158734 1.342272602650766
0.12807509635869047 19.618020117894957 1.2165156629507246
0.1333026513121064 18.18070477488578 1.1999015350909497
0.13853020626552232 17.70061659229674 1.2234533632823301
0.14375776121893824 17.778293279318614 1.2972239843487499
0.14898531617235417 17.908554552390957 1.3607013730352198
0.1542128711257701 17.117508421194366 1.2306244863644942
0.15944042607918602 17.900389721459756 1.1762204144120043
0.16466798103260194 19.389795444438228 1.1797056140327946
0.16989553598601786 19.90407743849211 1.1392782151836838
0.1751230909394338 20.880969759749227 1.1323243060440011
0.18035064589284971 20.965481807870187 1.125263682618163
0.18557820084626564 19.548082410500477 1.0746035127479039
0.19080575579968156 18.70328668816372 1.0475495907287744
0.1960333107530975 17.20310548270813 1.0006338858896604
0.20126086570651341 16.828825987069113 0.9657940821609894
0.20648842065992934 17.07005883523177 0.9419055141313116
0.21171597561334526 17.61464766710807 0.9641704054736792
0.2169435305667612 16.865875792295693 0.9046797039540853
0.22217108552017711 16.95258249507412 0.9270635429475449
0.22739864047359304 16.381892520895 0.9380406916585736
0.23262619542700896 16.83525598398009 0.940535817336569
0.2378537503804249 16.772835298337096 0.9382053388339953
0.2430813053338408 15.975100536371729 0.8962600387142087
0.24830886028725674 15.618021029512335 0.8585432940954861
0.25353641524067266 16.85262400410618 0.8589643361767398
0.2587639701940886 17.78422970160471 0.886067371055477
0.2639915251475045 18.93095038425239 0.939370263848631
0.26921908010092044 19.4429888365176 0.9479856205414273
0.27444663505433636 19.167488957346933 0.936324358802117
0.2796741900077523 19.18118705061926 0.8994183049610032
0.2849017449611682 17.956447970415628 0.8519606538662646
0.29012929991458414 17.405348171434294 0.825952124139233
0.29535685486800006 18.320875235132736 0.8564210790668954
0.300584409821416 18.125661683159795 0.8289531282837506
0.3058119647748319 18.471411475966814 0.8208454906263095
0.31103951972824784 19.854010978756577 0.8475240549757469
0.31626707468166376 19.929914311421136 0.8467373623857206
0.3214946296350797 21.06766384292379 0.8641638929462719
0.3267221845884956 21.2771182261304 0.872479094708819
0.33194973954191154 20.13114142673319 0.8743860124258028
0.33717729449532746 18.29006203869633 0.8276805427656434
0.3424048494487434 17.45229421587816 0.8039594583437916
0.3476324044021593 16.62235162266544 0.776396327934471
0.35285995935557524 16.66954366194013 0.7632781316622891
0.35808751430899116 18.18096547337718 0.8080672914666439
0.3633150692624071 19.14103761632668 0.8591530500572618
0.368542624215823 19.050693193973025 0.8610176465307786
0.37377017916923894 17.508406995585105 0.8253526377323739
0.37899773412265486 16.781303026338374 0.8055199951862955
0.3842252890760708 15.013758467040988 0.7724441437430812
0.3894528440294867 16.40825709953075 0.8033959582889032
0.39468039898290264 16.94493708324664 0.8039192429854998
0.39990795393631856 17.63408035950758 0.7701888352137003
0.4051355088897345 17.82123278563253 0.7549177010064334
0.4103630638431504 18.274177511404076 0.7644663883250477
0.41559061879656634 18.921675299736645 0.7997388167288346
0.42081817374998226 18.946740323879187 0.8045110211055503
0.4260457287033982 19.09732612985061 0.8052105840135394
0.4312732836568141 19.57102989228418 0.8067398761283253
0.43650083861023004 21.33379543877635 0.8477166644384057
0.44172839356364596 20.280474398477697 0.8294350926292914
0.4469559485170619 19.828299796301533 0.8080789114394344
0.4521835034704778 18.115405109787304 0.7885446029823677
0.45741105842389373 18.176581643690213 0.7911526902178855
0.46263861337730966 19.218406875310027 0.806007385891885
0.4678661683307256 20.151419776686616 0.845819578449989
0.4730937232841415 21.174829568986233 0.8407675134239634
0.47832127823755743 21.3971139662499 0.8214979382923727
0.48354883319097336 21.57871092639834 0.8266848938010884
0.4887763881443893 20.372867546617716 0.7910313130977364
0.4940039430978052 19.264983631830503 0.757664934364326
0.49923149805122113 18.84138531146713 0.7496160560114624
0.5044590530046371 18.691412373159128 0.759687601845273
0.5096866079580531 20.049009645979066 0.8077783436727705
0.5149141629114691 20.29683733803671 0.855499172443978
0.5201417178648851 20.388903630281472 0.8423714453691992
0.525369272818301 19.52338644137646 0.8183664109236776
0.530596827771717 18.957072478790202 0.772160308035695
0.535824382725133 18.61816160078272 0.7416327510992136
0.541051937678549 18.23338959286045 0.7219499997154804
0.546279492631965 18.129359918604365 0.7144531704711617
0.5515070475853809 18.067042577341812 0.7206727883205545
0.5567346025387969 17.308972796965918 0.6974274698083611
0.5619621574922129 17.969741554989035 0.71851781220278
0.5671897124456289 17.049902401804843 0.6994674817769211
0.5724172673990449 16.87115195737302 0.7068929183695476
0.5776448223524608 18.20852068300984 0.716921093120712
0.5828723773058768 19.39511080412563 0.7275445324206496
0.5880999322592928 19.804549143880283 0.7390666401031409
0.5933274872127088 20.626950568871337 0.7620462803301495
0.5985550421661248 19.330131341679074 0.7568588266049362
0.6037825971195407 18.692523847852097 0.7422108764688636
0.6090101520729567 19.041497399353524 0.7428144330196392
0.6142377070263727 18.185159845824977 0.7070166346380363
0.6194652619797887 18.007694568605856 0.6913483613305526
0.6246928169332047 17.39383771054997 0.676074260739046
0.6299203718866206 17.607968643398017 0.6771406928674611
0.6351479268400366 18.036988704089854 0.6940694289007264
0.6403754817934526 19.6584774309625 0.72971164046549
0.6456030367468686 18.91952262323152 0.7115392154254304
0.6508305917002846 19.584084139581066 0.7178790941806148
0.6560581466537005 20.018939957899597 0.7147198394887665
0.6612857016071165 19.46256561079095 0.7106069852987985
0.6665132565605325 20.413204703979606 0.7291698982935088
0.6717408115139485 20.611427655604583 0.7368493866727365
0.6769683664673645 20.977823262997724 0.742963448113405
0.6821959214207804 21.556794058989087 0.7441263188929421
0.6874234763741964 21.190500790642332 0.7335694831459206
0.6926510313276124 21.016706093737998 0.725603062092566
0.6978785862810284 20.017246265158274 0.6875202753257046
0.7031061412344444 18.87267870400044 0.668923105492496
0.7083336961878604 18.31043386098662 0.6340201083878467
0.7135612511412763 18.384845159944728 0.6330538914556678
0.7187888060946923 19.408817825472646 0.6613672573349602
0.7240163610481083 20.642351809010133 0.6874877817252211
0.7292439160015243 21.508910471915936 0.7149331493946091
0.7344714709549403 22.56404658337026 0.7337205182358327
0.7396990259083562 23.266057567945552 0.7421874916351741
0.7449265808617722 24.122534996717228 0.7462491313692106
0.7501541358151882 24.39228682080352 0.7478738031212502
0.7553816907686042 25.150981645027844 0.7724249818017447
0.7606092457220202 27.185609572479045 0.7977665386405669
0.7658368006754361 27.963937105401968 0.8147844010031191
0.7710643556288521 29.957549279270218 0.8297694043673486
0.7762919105822681 30.840823104199632 0.8456388680145507
0.7815194655356841 31.07754042369703 0.8455746803972087
0.7867470204891001 31.765653664575368 0.8601373500521333
0.791974575442516 30.785685041902283 0.8463426287284953
0.797202130395932 29.78494756407548 0.8256138205521228
0.802429685349348 30.014980049286763 0.8304316225464704
0.807657240302764 30.153268593460222 0.8209709148604432
0.81288479525618 34.93733940237069 0.8824621963526846
0.8181123502095959 38.43818915786641 0.933862566154858
0.8233399051630119 39.802299267503315 0.9639025289918779
0.8285674601164279 43.47448692279442 1.044439644826513
0.8337950150698439 45.944864219861486 1.0870590545218932
0.8390225700232599 51.791497633310655 1.14867998161836
0.8442501249766758 55.93357464476841 1.199391924174288
0.8494776799300918 60.404165237608105 1.2531914206615433
0.8547052348835078 60.16884881591898 1.2564086781033321
0.8599327898369238 61.42289666283813 1.2599917892933596
0.8651603447903398 64.59141315461817 1.2767211510619965
0.8703878997437557 65.05147316252038 1.2587728909724232
0.8756154546971717 68.5989294594688 1.2737971519184634
0.8808430096505877 70.57814299681048 1.2739665634686312
0.8860705646040037 70.90578994640293 1.2873315140717057
0.8912981195574197 73.31440902815649 1.3402888009939462
0.8965256745108356 76.51076604805176 1.3995955723178028
0.9017532294642516 75.64313249986402 1.4019899861814864
0.9069807844176676 77.39741281370478 1.40740648362923
0.9122083393710836 79.91272588787754 1.4077620324093698
0.9174358943244996 83.99397811449143 1.4407257698013898
0.9226634492779155 87.57893902269328 1.4731899015165444
0.9278910042313315 90.1144133691562 1.4774557241542947
0.9331185591847475 88.04549593051622 1.4401758169304537
0.9383461141381635 91.4863341898924 1.4397931215089506
0.9435736690915795 90.7531883565349 1.4223890648652753
0.9488012240449955 96.50488277823904 1.4647009789772734
0.9540287789984114 97.98129434057164 1.4633237188579247
0.9592563339518274 97.89886851035746 1.4612875758110164
0.9644838889052434 99.12341636215807 1.4826367342175208
0.9697114438586594 97.14134089892366 1.461717203103967
0.9749389988120754 99.40459768651392 1.4863956726737568
0.9801665537654913 104.62930612600238 1.5278423483542896
0.9853941087189073 112.33661888626685 1.5929476543675376
0.9906216636723233 111.57675943385534 1.568079287264215
0.9958492186257393 110.67441608198808 1.5481989710953008
1.0010767735791553 108.06982284338098 1.5497222572764977
1.0063043285325712 108.84561710598872 1.5596210283086749
1.0115318834859872 107.13922610730052 1.5484204063589946
1.0167594384394032 108.52028230514355 1.5240884752122434
1.0219869933928192 111.45898583070762 1.5343497089785396
1.0272145483462352 111.92532709048187 1.5226366479646556
1.0324421032996511 112.88597041577016 1.5201296673776985
1.0376696582530671 115.81355845537762 1.5469839671813195
1.042897213206483 122.63457547249259 1.6006148852077793
1.048124768159899 126.02075825979723 1.648424230757371
1.053352323113315 125.35889751881528 1.64789734854042
1.058579878066731 127.12536631295934 1.6625159708035864
1.063807433020147 128.24038589420363 1.6588661930261939
1.069034987973563 125.55268005805847 1.6165615843254335
1.074262542926979 122.62564582579333 1.5808737657529883
1.079490097880395 127.26478678710619 1.6179478986572324
1.084717652833811 126.10800729156794 1.6389200708478249
1.089945207787227 132.29454094569422 1.6902768093858644
1.095172762740643 128.60263571762934 1.6561838008622152
1.1004003176940589 126.74024551297082 1.642285253632153
1.1056278726474749 131.67755672538368 1.6724958310796985
1.1108554276008908 133.69258204548316 1.695347086195642
1.1160829825543068 135.7524419063131 1.7039283646436887
1.1213105375077228 135.79962742441367 1.6909786040622075
1.1265380924611388 133.55333912039643 1.6756661868810865
1.1317656474145548 130.95259607834393 1.6311578166428151
1.1369932023679707 131.2617544547865 1.6183273280544048
1.1422207573213867 133.20541828022888 1.6196763228152844
1.1474483122748027 131.69274762908998 1.612750769602728
1.1526758672282187 129.5295467226146 1.608895352664977
1.1579034221816347 127.21320251117221 1.6062288480290439
1.1631309771350506 132.07747351967652 1.650107590264672
1.1683585320884666 139.62828115401072 1.7006125851040725
1.1735860870418826 140.1015558765462 1.696202330640711
1.1788136419952986 138.7652538797506 1.6861601633253738
1.1840411969487146 133.87699002366648 1.6330200572630933
1.1892687519021305 128.88636313915583 1.6035208413108406
1.1944963068555465 137.83723915228626 1.6714819890496107
1.1997238618089625 139.78860337722728 1.673583715819971
1.2049514167623785 142.55949969984778 1.7039297364388646
1.2101789717157945 147.15469110094077 1.7291809034968988
1.2154065266692105 146.19055214097966 1.7200418843133942
1.2206340816226264 146.2359300823654 1.726014416691924
1.2258616365760424 145.69574228363967 1.7220935232960983
1.2310891915294584 149.63990684540795 1.7340085532691527
1.2363167464828744 151.30404540141083 1.7582822626192927
1.2415443014362904 150.89524200614184 1.749271378221192
1.2467718563897063 143.28138878974593 1.7114189875789214
1.2519994113431223 140.31385674290453 1.6975601115868373
1.2572269662965383 137.3683108176902 1.6459449311765988
1.2624545212499543 137.14466110714287 1.6268610205008034
1.2676820762033703 138.63504742457945 1.6352810423056616
1.2729096311567862 138.72336193431155 1.644762408837326
1.2781371861102022 143.0913921856922 1.7039549653909478
1.2833647410636182 144.67967467323834 1.7175879780995804
1.2885922960170342 139.0829177421481 1.679530238402172
1.2938198509704502 136.3520913627335 1.6464688903663631
1.2990474059238661 134.462108824254 1.6267746402238847
1.3042749608772821 134.69379141654682 1.6149066341760534
1.309502515830698 140.98660361228954 1.6490856155759093
1.314730070784114 137.33918877425646 1.6284677481721739
1.31995762573753 137.4388830994564 1.6200713951564705
1.325185180690946 136.25640160774503 1.6351511161338732
1.330412735644362 136.75612655778204 1.6348161278774453
1.335640290597778 138.64066119712868 1.6442620222942805
1.340867845551194 137.80737549014003 1.6371204166452047
1.34609540050461 137.78095093613732 1.6342204475043278
1.351322955458026 138.08695509644912 1.6267619688957324
1.356550510411442 129.6977800001857 1.5680011942994148
1.361778065364858 125.07781899143788 1.5359268306404619
1.3670056203182739 123.712942982052 1.533076478379906
1.3722331752716899 123.43085740010616 1.5404904206056036
1.3774607302251058 125.94695978117772 1.5505327528077832
1.3826882851785218 130.7481546559904 1.60570153871946
1.3879158401319378 137.52259182498412 1.6748100158547528
1.3931433950853538 132.25232546047854 1.6416163137642301
1.3983709500387698 128.41375493901756 1.6019912801797804
1.4035985049921857 124.62517105103299 1.5643857117977955
1.4088260599456017 120.31533619565064 1.5319687657786047
1.4140536148990177 129.13076529039344 1.5965840800392141
1.4192811698524337 131.513057884576 1.6215398444276738
1.4245087248058497 134.32175824324446 1.640303835167206
1.4297362797592656 131.96236947884233 1.606772331190907
1.4349638347126816 125.59291277889464 1.5589290296141987
1.4401913896660976 123.93138100084998 1.5438751117746539
1.4454189446195136 126.31139501130274 1.5810009382547996
1.4506464995729296 129.02739111147122 1.6040578347420666
1.4558740545263456 128.94293982284145 1.6136213911360504
1.4611016094797615 125.53058986143381 1.6084896896469885
1.4663291644331775 120.82842241205273 1.589676166043959
1.4715567193865935 120.87465195213254 1.5821694232084749
1.4767842743400095 123.88099958101408 1.6006622571635083
1.4820118292934255 122.31446833460069 1.608998234363952
1.4872393842468414 126.54602462448246 1.6538602282086845
1.4924669392002574 123.14796774085752 1.6617947441605985
1.4976944941536734 119.5379749096491 1.6597181752673835
1.5029220491070894 117.49108095252309 1.646108907066981
1.5081496040605054 114.11678783923448 1.5524042848990411
1.5133771590139213 119.6955449579916 1.617276431058722
1.5186047139673373 116.27954313096728 1.5760151514114995
1.5238322689207533 116.40604000069438 1.6057798489752129
1.5290598238741693 119.3931829191652 1.6508854668671211
1.5342873788275853 120.73329445224701 1.650768628948913
1.5395149337810012 127.61604224015758 1.6915581686546812
1.5447424887344172 127.39173085394138 1.6654520172723912
1.5499700436878332 122.40611375057668 1.5831328416097135
1.5551975986412492 121.07420692551422 1.5579278865082997
1.5604251535946652 124.30002849352296 1.5814840007017754
1.5656527085480811 122.12262086803281 1.580370595924516
1.5708802635014971 127.36523892950996 1.6430537696359713
1.576107818454913 124.94483361710174 1.624092880454439
1.581335373408329 122.84898229087361 1.613030153830677
1.586562928361745 129.83234500993737 1.657321204047195
1.591790483315161 126.37252130835039 1.6326217014413706
1.597018038268577 130.4530377954129 1.6505951334056883
1.602245593221993 137.5749558248078 1.6794189761426157
1.607473148175409 142.46574651459696 1.6994236997213277
1.612700703128825 151.0168636003848 1.7632639477536718
1.617928258082241 149.84154343942785 1.7544308635071668
1.623155813035657 150.01097677976128 1.7600258163643325
1.628383367989073 147.71334714807332 1.7288745642785124
1.6336109229424889 148.22339152570146 1.7213455290376907
1.6388384778959049 153.35438314087295 1.7407646096185336
1.6440660328493208 159.6457072190051 1.7735367088288287
1.6492935878027368 168.0327575224273 1.8053979066176948
1.6545211427561528 167.8712203022843 1.7899125264316438
1.6597486977095688 166.87227953555313 1.773096154085428
1.6649762526629848 169.59415485389954 1.7898888214910962
1.6702038076164007 173.6577868950921 1.8229635466210155
1.6754313625698167 182.06629716697415 1.8759280350985263
1.6806589175232327 184.42504267796772 1.8912440826326367
1.6858864724766487 184.383520166356 1.8849912751920983
1.6911140274300647 180.41709622737753 1.8454383497941487
1.6963415823834807 172.63212831532957 1.7720363819019191
1.7015691373368966 164.14816453098695 1.7288922847307506
1.7067966922903126 162.84375673675441 1.7212245218131275
1.7120242472437286 178.09355018459206 1.8299453845312015
1.7172518021971446 182.38539876113597 1.8500703123636935
1.7224793571505606 187.68609173960567 1.8466970368814453
1.7277069121039765 193.99686818019475 1.8824290465309348
1.7329344670573925 192.13472934495644 1.8674088713544654
1.7381620220108085 188.77371229491052 1.8503276251841485
1.7433895769642245 188.15731898812456 1.84654081185887
1.7486171319176405 190.33717709648448 1.8319274498049822
1.7538446868710564 199.05579388871146 1.8502334904055493
1.7590722418244724 209.6724279915885 1.8869919207425234
1.7642997967778884 219.01609241598308 1.9565020705938925
1.7695273517313044 218.68376444172802 1.93939852661915
1.7747549066847204 216.5311199293713 1.9194541656083481
1.7799824616381363 212.60584258697565 1.8797698136965302
1.7852100165915523 217.86353405653935 1.8826524156513416
1.7904375715449683 225.09757412687142 1.9270558040334307
1.7956651264983843 227.8563594980926 1.9556339671730039
1.8008926814518003 229.23246995096736 1.9558336012873867
1.8061202364052162 228.82910222790053 1.9627140099079436
1.8113477913586322 226.2519978441532 1.9302312428205493
1.8165753463120482 229.65202031627072 1.9280849292769047
1.8218029012654642 224.16900244329614 1.8827634826569202
1.8270304562188802 220.8900458708952 1.851944971291711
1.8322580111722961 227.4693490048856 1.8741509731570587
1.8374855661257121 223.19886424431397 1.853944398480709
1.842713121079128 226.18940518607624 1.8547555427751776
1.847940676032544 221.5819750810936 1.7997414309763444
1.85316823098596 227.01033001086523 1.8226128914688602
1.858395785939376 229.09156131193345 1.8266438758642574
1.863623340892792 230.51629505239177 1.8443217544409394
1.868850895846208 230.68325304699502 1.8436768926882412
1.874078450799624 219.05431304156411 1.7907244422104742
1.87930600575304 222.07868731581127 1.816352526163626
1.884533560706456 223.44956433048512 1.8195261288264215
1.889761115659872 221.0221736395633 1.7818354638866951
1.894988670613288 228.50223893088435 1.802883240888578
1.9002162255667039 233.16199765717295 1.8115329130559776
1.9054437805201199 229.88405929873085 1.79638796169149
1.9106713354735358 223.29037258179434 1.7774075348106388
1.9158988904269518 213.7552903819303 1.7184761835095006
1.9211264453803678 209.2505795306411 1.6766731970900954
1.9263540003337838 213.5390237528613 1.6737610097455395
1.9315815552871998 221.00705320585084 1.7184084931498216
1.9368091102406157 230.76373502083064 1.760089931538047
1.9420366651940317 232.3401443287982 1.7631099462488635
1.9472642201474477 226.45483337020792 1.741973246997462
1.9524917751008637 221.67949851178906 1.6870340226009184
1.9577193300542797 220.21891906562215 1.7016992672982016
1.9629468850076957 224.2379314006595 1.7357003578566244
1.9681744399611116 223.31688255936336 1.7195840976268122
1.9734019949145276 220.54340964688552 1.7136470517145312
1.9786295498679436 219.99204602728335 1.6997305885945944
1.9838571048213596 219.6599200937315 1.6828294645223192
1.9890846597747756 219.4903691471639 1.693388078852208
1.9943122147281915 219.68287508298752 1.703924800213906
1.9995397696816075 223.7656093247703 1.7310500025872824
2.0047673246350235 220.3508190366675 1.7252234265782271
2.0099948795884393 217.89488361486016 1.7023968692273432
2.015222434541855 213.77239189123125 1.6619749146359863
2.0204499894952708 214.60484942746484 1.6640791592420658
2.0256775444486865 219.23688600524878 1.689029279071312
2.0309050994021023 219.53662411984558 1.6923643288970334
2.036132654355518 223.29593138685513 1.730785584164712
2.041360209308934 214.12921787258765 1.6854873770644636
2.0465877642623496 212.58001719595194 1.6473420088115052
2.0518153192157653 211.2985109667703 1.6420403409560125
2.057042874169181 201.9971230384759 1.5722150985181882
2.062270429122597 202.32320185994624 1.5784767567632478
2.0674979840760126 201.08472109813562 1.579119262272569
2.0727255390294284 207.1171854330463 1.6254172376400262
2.077953093982844 206.77134435694848 1.6213690693299232
2.08318064893626 204.5078746630508 1.6245413037606768
2.0884082038896756 203.91768715705334 1.6386481408720845
2.0936357588430914 210.84200803157154 1.6846774076044395
2.098863313796507 215.39213406311657 1.6998607403709178
2.104090868749923 215.46559160878158 1.704238796347647
2.1093184237033387 210.1007770243764 1.6655519314379859
2.1145459786567544 201.4927594501149 1.619736456810027
2.11977353361017 200.21869786155617 1.60336717729505
2.125001088563586 202.70141426963696 1.5998691105401714
2.1302286435170017 201.2971058151148 1.5809854851133083
2.1354561984704175 205.48070646463472 1.6186907512624775
2.140683753423833 205.15799144154474 1.6347577710177168
2.145911308377249 201.61523420592667 1.6052084300126082
2.1511388633306647 193.71175543970926 1.557627621570218
2.1563664182840805 198.50705772873744 1.5578703697642133
2.1615939732374962 202.76648036237066 1.572797829437474
2.166821528190912 201.38969207113834 1.5793175195329088
2.1720490831443278 209.23232557374104 1.611739601762837
2.1772766380977435 198.619687416506 1.5688800835052996
2.1825041930511593 197.79228561857602 1.5674948429373792
2.187731748004575 199.80577621766676 1.5767002532382122
2.192959302957991 206.0032038036674 1.6199435149628114
2.1981868579114066 208.59561099610696 1.6327015713782906
2.2034144128648223 211.13512933019587 1.6515509548553375
2.208641967818238 215.5051264803406 1.6775651514299208
2.213869522771654 215.73672161007028 1.6795208023530404
2.2190970777250696 221.91631603747902 1.7173301581845692
2.2243246326784853 216.95148276263058 1.6765714098832603
2.229552187631901 215.77641375570695 1.6689809029228888
2.234779742585317 207.15823747434496 1.615704685125449
2.2400072975387326 206.250730777962 1.6065152999303902
2.2452348524921484 209.0887096196762 1.6383922735439453
2.250462407445564 211.57301488589 1.6608359239545438
2.25568996239898 207.5654535212815 1.6516418643473936
2.2609175173523957 202.69273312301488 1.6196353550274465
2.2661450723058114 196.14031946852543 1.575738279474327
2.271372627259227 193.97513763298576 1.557919971195713
2.276600182212643 197.28467123604736 1.573350024090571
2.2818277371660587 195.22915210234248 1.5662644645321513
2.2870552921194744 198.66151056511387 1.6072907455949403
2.29228284707289 202.03885744720662 1.627415717616246
2.297510402026306 207.23872809041663 1.6408725907879786
2.3027379569797217 204.7067248067057 1.6081566492897885
2.3079655119331375 204.97263244375014 1.5987204555382586
2.3131930668865532 198.60329397100577 1.5620867428467042
2.318420621839969 193.6492422732939 1.5452065035371045
2.3236481767933848 195.45031497664277 1.5538492993750013
2.3288757317468005 194.09606187766792 1.5626593899857115
2.3341032867002163 195.76840549507148 1.5683124711281655
2.339330841653632 208.08740733876508 1.624990230448827
2.344558396607048 212.3325389360245 1.6619768076607695
2.3497859515604635 215.76161885733418 1.6587471780682377
2.3550135065138793 213.59800630051413 1.6368608570947227
2.360241061467295 205.98118018732183 1.5965298220791373
2.365468616420711 203.04450248238285 1.5731011967016824
2.3706961713741266 206.78619865561245 1.5769085905539852
2.3759237263275423 209.15735560720609 1.581375336600303
2.381151281280958 211.50854717825237 1.594747475168375
2.386378836234374 211.9404428805856 1.596352274445764
2.3916063911877896 216.50248041056196 1.616916382230512
2.3968339461412054 216.49598045454698 1.6104762891513886
2.402061501094621 217.8477125046227 1.5811065473652184
2.407289056048037 221.5134171761076 1.5783549681577458
2.4125166110014526 219.1874963818202 1.544429211224027
2.4177441659548684 221.01453397611746 1.5083484129405418
2.422971720908284 224.0267809331148 1.4636298624784727
2.4281992758617 228.11781881605768 1.4324194697290833
2.4334268308151157 240.3912402609109 1.4019502957269256
2.4386543857685314 257.6201274354188 1.3868442474797622
2.443881940721947 275.1700352267949 1.371062187365852
2.449109495675363 306.8727206188703 1.3948436418689538
2.4543370506287787 355.1805950861426 1.4662820930974396
2.4595646055821945 417.915150445393 1.5665095681155752
2.4647921605356102 508.3336867297232 1.7109412311881615
2.470019715489026 617.8791684619813 1.8729924774907858
2.4752472704424417 759.1627003577444 2.0688701064918615
2.4804748253958575 953.5156922125276 2.3160438343793777
2.4857023803492733 1184.2824176683353 2.5706604543593765
2.490929935302689 1444.2116242306518 2.8300174576982022
2.496157490256105 1746.731580441435 3.1118101840285823
2.5013850452095205 2037.681456749118 3.366230979851174
2.5066126001629363 2282.372140050953 3.572720806962556
2.511840155116352 2458.183593640085 3.7103661359295192
2.517067710069768 2558.5565305487994 3.772516769546101
2.5222952650231836 2650.462086075963 3.831689208578254
2.5275228199765993 2775.0180637766202 3.919588014417478
2.532750374930015 2969.162390030588 4.04732100578143
2.537977929883431 3338.636685007396 4.287532154011239
2.5432054848368466 3903.3525879136487 4.6328853518439335
2.5484330397902624 4653.953418812273 5.055141524976239
2.553660594743678 5399.379531829505 5.45005560095937
2.558888149697094 5970.499242219097 5.721483637474889
2.5641157046505096 6161.894193432664 5.810788461943049
2.5693432596039254 5867.734272801182 5.657501402078882
2.574570814557341 5187.5258749096 5.312473858865102
2.579798369510757 4267.10142775483 4.79633051528627
2.5850259244641727 3393.0776621243194 4.274640480167153
2.5902534794175884 2608.490531398003 3.7477889127012243
2.595481034371004 2038.3506118085659 3.3120736523961436
2.60070858932442 1610.9462723679394 2.9530404707555196
2.6059361442778357 1283.6033450769526 2.6342627057496624
2.6111636992312515 1031.586798514501 2.358426169199208
2.6163912541846672 822.2969796858584 2.095288448774727
2.621618809138083 655.3918132190073 1.8869314081683406
2.6268463640914987 520.7050170026439 1.7034880533072108
2.6320739190449145 416.42374034882346 1.5668549977254698
2.6373014739983303 341.8668748841799 1.4685919869063269
2.642529028951746 296.59665038116776 1.4266482574898514
2.6477565839051618 271.9667535588283 1.4412867516859662
2.6529841388585775 252.8002204499153 1.4350551964079106
2.6582116938119933 240.6207566893365 1.4330160554036129
2.663439248765409 230.46958029384945 1.43435145471463
2.668666803718825 226.6246255115624 1.445597299144466
2.6738943586722406 221.52455180558982 1.440980139906088
2.6791219136256563 220.1009876826952 1.468416405304921
2.684349468579072 222.0943561200753 1.5101019276729308
2.689577023532488 219.0714170423572 1.5193709028845153
2.6948045784859036 212.32381211475027 1.5000350196109167
2.7000321334393194 209.60721617361597 1.495380389318733
2.705259688392735 209.24045304312185 1.4984540268081084
2.710487243346151 215.71547493156208 1.5419382933351156
2.7157147982995666 218.8741822296132 1.5696749848166842
2.7209423532529824 214.63071090728798 1.5566901795772035
2.726169908206398 205.4129922959189 1.523522083162785
2.731397463159814 202.5922199978205 1.5164216423901176
2.7366250181132297 197.64218630620417 1.4885196311721032
2.7418525730666454 202.28489777585048 1.5211486980838502
2.747080128020061 203.89328495342392 1.5362399902261599
2.752307682973477 210.32469845052486 1.5688815467117878
2.7575352379268927 213.40505813445714 1.5879678523267575
2.7627627928803085 208.32480395181813 1.5699005243977584
2.767990347833724 203.20065620302304 1.5458651615210874
2.77321790278714 201.51908362627393 1.5567112463061286
2.7784454577405557 204.2183512354144 1.587476015079905
2.7836730126939715 204.6708965979802 1.5811178892629723
2.7889005676473873 203.7827426299511 1.5831338497987222
2.794128122600803 202.3748300228773 1.5604173596664401
2.7993556775542188 203.92279736609555 1.5411037299213919
2.8045832325076345 208.93327889778934 1.568839829803798
2.8098107874610503 210.36868023029422 1.5521200654192373
2.815038342414466 211.02708486724694 1.554803551618828
2.820265897367882 212.1815806869265 1.5820487934186473
2.8254934523212976 209.73964085324937 1.5838043108379107
2.8307210072747133 216.45370275847802 1.6339540655856302
2.835948562228129 213.9161504292325 1.626863272418713
2.841176117181545 204.08021387144532 1.5753615707780984
2.8464036721349606 206.91077830987845 1.5777029188842102
2.8516312270883764 205.95751924358277 1.5642281924028851
2.856858782041792 209.48929923112075 1.581698205200664
2.862086336995208 210.2492388473593 1.590585029696485
2.8673138919486236 207.9155374867342 1.5933779066589548
2.8725414469020394 204.36523650420355 1.5767580002053934
2.877769001855455 207.27226540595765 1.5824737302987089
2.882996556808871 204.7133983697124 1.5525056043239969
2.8882241117622867 202.90385566548053 1.53031440891098
2.8934516667157024 201.24765772571732 1.5104176977251609
2.898679221669118 203.32056808504035 1.5229407982851246
2.903906776622534 210.01162934844007 1.5688269295790338
2.9091343315759497 217.36840818122872 1.6172351815169086
2.9143618865293655 212.2608934744392 1.5903424494753786
2.919589441482781 203.42859501215034 1.5273208634223987
2.924816996436197 202.90118385134915 1.541166946604953
2.9300445513896127 210.60708224368432 1.5747481098605882
2.9352721063430285 221.9158980712522 1.6239188399565507
2.9404996612964442 227.07815782648342 1.6450435880621777
2.94572721624986 222.06506983545748 1.61444541292665
2.9509547712032758 221.41387380673697 1.6266029995387568
2.9561823261566915 209.6161569768391 1.5739469025019792
2.9614098811101073 210.5473040195155 1.5712160076096395
2.966637436063523 210.394668508625 1.5683115751678047
2.971864991016939 213.4074273585009 1.559578085826439
2.9770925459703546 216.3114088969852 1.5692047480950713
2.9823201009237703 220.75213814546126 1.6051238590790218
2.987547655877186 225.18119469469147 1.619906861467128
2.992775210830602 221.78937911466744 1.604334494132534
2.9980027657840176 215.60670739146258 1.5644783581182247
3.0032303207374333 208.3642960633434 1.523247174745139
3.008457875690849 207.80330673347848 1.5245349189966073
3.013685430644265 208.0111634855304 1.5081025267025432
3.0189129855976806 202.9526837773547 1.4652893774964602
3.0241405405510964 203.3060688525864 1.448475226182848
3.029368095504512 202.4667812892755 1.4287322975746775
3.034595650457928 205.0302548411693 1.447153786721169
3.0398232054113437 207.2435694330018 1.4570118923809114
3.0450507603647594 209.04667464939556 1.4782349814300055
3.050278315318175 208.10221870726494 1.4834965079336513
3.055505870271591 209.27894382839563 1.4876866464895755
3.0607334252250067 208.5926541547676 1.4785882182646226
3.0659609801784224 211.254726776072 1.4716347690187155
3.071188535131838 206.95247278374626 1.451763051738175
3.076416090085254 211.86787676838586 1.4779199253504485
3.0816436450386697 213.07928040638316 1.4649446066638245
3.0868711999920855 214.52004611489147 1.4574357240472373
3.0920987549455012 215.27332181334495 1.429057814015962
3.097326309898917 218.83316463288256 1.4076543283031064
3.1025538648523328 212.57723517351155 1.3588698881246137
3.1077814198057485 217.20286276626766 1.3553356564124917
3.1130089747591643 220.13591356321544 1.353746858253804
3.11823652971258 224.8943007259502 1.3757983886990126
3.123464084665996 224.11978729460557 1.3641644555148262
3.1286916396194115 222.3477498423108 1.3302259937455225
3.1339191945728273 223.3029150556398 1.3095963503376327
3.139146749526243 229.82139089325673 1.2936277731131085
3.144374304479659 239.63333688323434 1.2984316906393085
3.1496018594330746 248.07894388276776 1.303413230878962
3.1548294143864903 257.06122005228207 1.314802732075933
3.160056969339906 258.325448151051 1.2923175849668993
3.165284524293322 263.11969704840294 1.2760459229686705
3.1705120792467376 279.55189051263494 1.293623711310615
3.1757396342001534 298.420075897324 1.312348000107681
3.180967189153569 319.05302666338594 1.3367629762079998
3.186194744106985 340.01934002721214 1.3540321678542537
3.1914222990604006 364.02196535718423 1.3744712372638055
3.1966498540138164 395.64876371372026 1.4220216956253922
3.201877408967232 427.42713167332846 1.4716446645862595
3.207104963920648 464.13305419466536 1.5260318922933107
3.2123325188740637 501.1212705479143 1.5807060892645168
3.2175600738274794 549.2682610192288 1.653243938202658
3.222787628780895 588.2471012934631 1.706599033023199
3.228015183734311 616.352521689303 1.744488507256511
3.2332427386877267 645.7484862454371 1.7805557464655477
3.2384702936411425 677.055002099381 1.8198430885602819
3.2436978485945582 704.9038185172653 1.8546073952486601
3.248925403547974 725.8388334528721 1.880749314593097
3.2541529585013897 740.2829238959082 1.8978026969474906
3.2593805134548055 745.7473230436339 1.907180614261012
3.2646080684082213 737.1575910876226 1.8928383580038952
3.269835623361637 721.2390642443257 1.869063494145113
3.275063178315053 695.5440233944029 1.8362947251911212
3.2802907332684685 658.4160990191597 1.7836990292098995
3.2855182882218843 612.9628047431289 1.7196900547669567
3.2907458431753 565.2439494631477 1.6512393291851963
3.295973398128716 520.0731167342897 1.5880942379242031
3.3012009530821316 480.3033505640569 1.5356306493847645
3.3064285080355473 442.6086033219222 1.4860924590634488
3.311656062988963 407.14950213983155 1.4286029028582388
3.316883617942379 372.8424407309043 1.3694324487585439
3.3221111728957946 348.1179146659472 1.3205627213446565
3.3273387278492104 330.49485198150313 1.2847418603284837
3.332566282802626 326.09149733387716 1.2780812680476223
3.337793837756042 332.00248533575285 1.2898519551290304
3.3430213927094576 335.36143647981294 1.2929029434016264
3.3482489476628734 336.80960664805644 1.2894696255998817
3.353476502616289 351.2087722367999 1.3113165327209293
3.358704057569705 364.5547989540158 1.3293974056314335
3.3639316125231207 378.74615584163774 1.349228179378885
3.3691591674765364 393.45172419917293 1.3743907772072415
3.374386722429952 398.6314373663471 1.3797470157346032
3.379614277383368 393.7305412170138 1.367294908863418
3.3848418323367837 388.5597963487456 1.3576549536290057
3.3900693872901995 381.8142145297901 1.344375799884864
3.3952969422436152 372.8756863377396 1.3300294378546418
3.400524497197031 372.53652875902804 1.3382761077429486
3.4057520521504467 375.2368179345309 1.34634944649239
3.4109796071038625 379.604602931621 1.36028821741228
3.4162071620572783 382.1289025212615 1.3700187441036873
3.421434717010694 403.7272848656212 1.4140382579917752
3.4266622719641098 403.5839885508647 1.4252957899737
3.4318898269175255 415.60680704668926 1.4562143147353406
3.4371173818709413 406.8675090539532 1.4447389270683193
3.442344936824357 389.61496522848245 1.4235480554017523
3.447572491777773 380.213412481508 1.3982149927306742
3.4528000467311886 353.57158351451545 1.3368433314954071
3.4580276016846043 352.56407212654005 1.3228521400628777
3.46325515663802 346.1800404771141 1.2963351194454709
3.468482711591436 362.08901553014147 1.3109240906901336
3.4737102665448516 381.7276786059221 1.3348586590064748
3.4789378214982674 430.6396559301259 1.4065782162165534
3.484165376451683 498.2463663869129 1.504426645570803
3.489392931405099 593.0430227252059 1.6460479524477378
3.4946204863585146 730.9431221607689 1.8288941517357156
3.4998480413119304 912.5284489375002 2.043250401915822
3.505075596265346 1141.4856859787558 2.283115428391497
3.510303151218762 1434.7230788156555 2.5533628241463147
3.5155307061721777 1826.516314148224 2.8783097241224564
3.5207582611255934 2277.0964555518917 3.214032381494239
3.525985816079009 2853.9576981700943 3.5997354684546
3.531213371032425 3499.155307844867 3.9879958802840947
3.5364409259858407 4156.231840860312 4.351892682612783
3.5416684809392565 4815.382251050362 4.6840287766826405
3.546896035892672 5436.295499000631 4.980120239147732
3.552123590846088 5932.937593274048 5.206818471776316
3.5573511457995037 6329.534994354148 5.378699849403393
3.5625787007529195 6595.583792800533 5.491824755035353
3.5678062557063353 6765.9637789186545 5.566791157676351
3.573033810659751 6862.859238062224 5.6051937759143176
3.5782613656131668 6977.73362501971 5.655052166645864
3.5834889205665825 7183.6193367695805 5.739676313736939
3.5887164755199983 7561.052330738523 5.888168027009599
3.593944030473414 7982.918389842588 6.012200665636506
3.59917158542683 8380.818681436218 6.127704360409182
3.6043991403802456 8649.179198169964 6.2039380974304565
3.6096266953336613 8521.647009189466 6.141254282084757
3.614854250287077 7945.693493433193 5.926839831366238
3.620081805240493 6932.003606302447 5.531762633395504
3.6253093601939086 5660.168690163021 4.997839243168969
3.6305369151473244 4429.183240562939 4.417885729791778
3.63576447010074 3266.3916455662156 3.7869352087243726
3.640992025054156 2383.5626211676736 3.2312737989124316
3.6462195800075716 1727.5730737624249 2.7457979501837846
3.6514471349609874 1284.0973531048658 2.364517316282851
3.656674689914403 988.8575954323051 2.0734221046128023
3.661902244867819 795.5997333386446 1.856322622204552
3.6671297998212347 664.3195848266458 1.692185779590671
3.6723573547746504 577.3934821973031 1.580954197426127
3.677584909728066 517.2191393428991 1.499095863011568
3.682812464681482 469.88209406065516 1.4309575929955176
3.6880400196348977 430.59352124672677 1.3734821079759112
3.6932675745883135 404.24684254015443 1.3333144861532795
3.698495129541729 379.2731777529072 1.2945165511935508
3.703722684495145 361.57046230001754 1.2652714349082033
3.7089502394485607 348.49990919863836 1.2433510162779184
3.7141777944019765 340.39821529757126 1.2331346624775905
3.7194053493553922 338.56025814602873 1.2377485263878065
3.724632904308808 333.161247180918 1.2329144831119612
3.7298604592622238 325.83335569766507 1.2312707423321834
3.7350880142156395 316.287516868526 1.212919123588977
3.7403155691690553 311.7904797151844 1.205569044776114
3.745543124122471 307.56929793828516 1.1957874574019278
3.750770679075887 304.2113678940212 1.1854184611890644
3.7559982340293026 301.8970413648442 1.1842815839964431
3.7612257889827183 301.0422304441001 1.176569282328426
3.766453343936134 301.4588491856716 1.184061842943063
3.77168089888955 311.75933496184365 1.2054765000064103
3.7769084538429656 316.56750753938485 1.222592965690267
3.7821360087963813 318.1177640186359 1.233936713657273
3.787363563749797 325.0477684189628 1.251004331222923
3.792591118703213 336.2328865018594 1.2725480610673847
3.7978186736566286 351.51529354862254 1.295598693791714
3.8030462286100444 372.98853395246203 1.3313676138160162
3.80827378356346 388.5461623649567 1.3513051410513628
3.813501338516876 395.07973977966924 1.3611942121097087
3.8187288934702917 399.5021948607038 1.3735938883422267
3.8239564484237074 398.36557605852255 1.3708612135318674
3.829184003377123 396.0871743510811 1.3695426056765478
3.834411558330539 385.64428666790064 1.3451384125877321
3.8396391132839547 381.16311821443907 1.3245028077475154
3.8448666682373704 368.3466193324875 1.2962977944933316
3.850094223190786 360.3067013094636 1.2712176638158152
3.855321778144202 350.3447148912758 1.2472292598256594
3.8605493330976177 334.7501919390025 1.2146776156941266
3.8657768880510335 321.3789023727444 1.1821183154527335
3.8710044430044492 310.95890337563776 1.1608118653416095
3.876231997957865 307.76491153494874 1.148838491122267
3.8814595529112808 306.1347652767364 1.1407203179997059
3.8866871078646965 310.3848476841267 1.1480183094287595
3.8919146628181123 314.2933487357499 1.1518522376269182
3.897142217771528 317.54933208136754 1.1542369030123834
3.902369772724944 321.3912607532483 1.1534597343612965
3.9075973276783595 326.26959601596405 1.157724175014707
3.9128248826317753 330.4027375610512 1.1634989722354916
3.918052437585191 332.6691954532123 1.167492862382192
3.923279992538607 333.72153999639215 1.1713707864172218
3.9285075474920226 337.0236474604937 1.173595929881111
3.9337351024454383 337.92679138220086 1.1741438562346387
3.938962657398854 344.0787024374052 1.184638786639883
3.94419021235227 349.68709008242865 1.1931576027384578
3.9494177673056856 355.7625134751872 1.2054482898590242
3.9546453222591014 359.30249138699025 1.2094655931946052
3.959872877212517 362.62411238027966 1.2072372078573645
3.965100432165933 372.3665961915942 1.2223948364098824
3.9703279871193486 388.0065535565285 1.2481294783368535
3.9755555420727644 407.01891056397164 1.274394646576403
3.98078309702618 426.0150215353624 1.3003434117280732
3.986010651979596 444.72289459449297 1.322227408269197
3.9912382069330117 466.9683266474278 1.3519360609302495
3.9964657618864274 490.3167876150146 1.3817702016420692
4.001693316839844 520.589467249487 1.4204228711841151
4.00692087179326 556.8550710198945 1.4668535732901786
4.012148426746676 592.8718304191171 1.5211266662843488
4.017375981700092 631.6007671039567 1.5905079928826058
4.0226035366535084 680.0417584862596 1.659119411791371
4.027831091606925 737.3486097099251 1.7301073048405162
4.033058646560341 815.2901822465438 1.8219001212592036
4.038286201513757 902.6483417347015 1.9154846189995274
4.043513756467173 1005.5742548124758 2.027737380925028
4.0487413114205895 1123.5617663014893 2.1450560429872523
4.053968866374006 1259.4654271663676 2.2649008914785362
4.059196421327422 1411.788569392335 2.401645041701544
4.064423976280838 1594.101211930277 2.5550783383679088
4.069651531234254 1825.175637290553 2.7418475222487313
4.0748790861876705 2074.272194019969 2.9288203062402607
4.080106641141087 2355.505500211726 3.114186222971015
4.085334196094503 2676.816484339877 3.312912796757444
4.090561751047919 3024.5170092186745 3.5239715003829803
4.095789306001335 3435.823065712593 3.7601029736246656
4.1010168609547515 3901.150788526977 4.015633269450196
4.106244415908168 4355.57818655257 4.249241918709694
4.111471970861584 4845.781520216685 4.47798434770728
4.116699525815 5325.138040047899 4.685499490587584
4.121927080768416 5764.629107944 4.815335212965672
4.1271546357218325 6183.487190420755 4.937573632421432
4.132382190675249 6540.18554458068 5.048786839626241
4.137609745628665 6880.821072603101 5.159015072998963
4.142837300582081 7154.493741427117 5.248522167902992
4.148064855535497 7299.854022154769 5.3027900026680586
4.1532924104889135 7298.400244129897 5.281470718504981
4.15851996544233 7165.12189849127 5.222082181220059
4.163747520395746 6892.0805021095575 5.115480114977146
4.168975075349162 6533.383188287984 4.980525813911215
4.174202630302578 6044.393034095719 4.784912781491596
4.1794301852559945 5488.9410520243 4.55914252314531
4.184657740209411 4885.325442096629 4.289323707970385
4.189885295162827 4279.952822282026 4.0128895268638125
4.195112850116243 3761.3271337948217 3.770536924068268
4.200340405069659 3258.716063084547 3.5062942338997494
4.2055679600230755 2791.0844463745434 3.2394142626604854
4.210795514976492 2401.509925039484 3.000706601240343
4.216023069929908 2061.065776666086 2.779162458241125
4.221250624883324 1760.9793453429693 2.5646388198286454
4.22647817983674 1529.3273959375754 2.3869505894553624
4.2317057347901565 1325.4405321727145 2.218209696945146
4.236933289743573 1160.4055493187916 2.0734414662990646
4.242160844696989 1021.9555237606335 1.9453077088706385
4.247388399650405 897.0068389927178 1.82120869054278
4.252615954603821 787.8753784604068 1.7040137865362361
4.257843509557238 712.3679206423593 1.6198947913452069
4.263071064510654 642.4960147922206 1.5381616597587113
4.26829861946407 581.4223867108846 1.4611878979281188
4.273526174417486 526.3046083906702 1.3891718627281957
4.278753729370902 477.8475685714025 1.3230627423652899
4.283981284324319 439.2896357874608 1.2745265998610276
4.289208839277735 404.5582107929157 1.2285866333227797
4.294436394231151 378.89694688861226 1.1953210931527074
4.299663949184567 354.6415134887668 1.1601222684158727
4.304891504137983 339.2905097681925 1.1373083981411636
4.3101190590914 325.7119370333723 1.1151952574442596
4.315346614044816 308.80572445453805 1.087777780832288
4.320574168998232 294.1927040277931 1.064794431597757
4.325801723951648 280.83960908733286 1.0424934841619746
4.331029278905064 270.3554373149431 1.0273405506071045
4.336256833858481 264.8266063340351 1.022617976299196
4.341484388811897 259.45040925802607 1.0182836560682975
4.346711943765313 256.0125708849024 1.0148654124527925
4.351939498718729 252.68199398674165 1.0159037645695752
4.357167053672145 246.55110329603178 1.0049870956708757
4.362394608625562 238.09469067619503 0.9922706529906598
4.367622163578978 230.14365185579632 0.9796937374684644
4.372849718532394 225.63996041486567 0.9789459208958331
4.37807727348581 224.5865752257594 0.9821893362468674
4.383304828439226 228.38544051536263 1.006016992559343
4.388532383392643 225.08664222161022 1.013168691609361
4.393759938346059 221.9014371307846 1.0171360466335464
4.398987493299475 214.24828652102946 1.0040894313041653
4.404215048252891 207.65189798472866 0.9961633066922383
4.409442603206307 201.30514369474605 0.9858303788489597
4.414670158159724 193.91160358327195 0.9787525268855246
4.41989771311314 189.87273428868633 0.9770238573304163
4.425125268066556 189.22234726700367 0.9897958317101642
4.430352823019972 190.16234420452844 1.0014989633386677
4.435580377973388 186.37065126282877 0.9979038594614474
4.440807932926805 183.09943721922076 0.9976438381817492
4.446035487880221 177.1865251476521 0.9918637744101215
4.451263042833637 175.40194761518234 0.9912744075522761
4.456490597787053 173.0499053368234 0.9809106301835036
4.4617181527404695 163.7466165721531 0.9531569728605007
4.466945707693886 161.06134065827337 0.9381475860792193
4.472173262647302 160.2716288111879 0.922591993964641
4.477400817600718 162.33784902517104 0.9287825437917737
4.482628372554134 165.80932061915556 0.9474249631457928
4.4878559275075505 169.59525110492496 0.9683670247971321
4.493083482460967 170.53193172632268 0.9847937005797982
4.498311037414383 170.63497814823253 0.9908863100132783
4.503538592367799 169.45160726128637 0.9900842984460726
4.508766147321215 165.6908548491897 0.9939782542099546
4.5139937022746315 160.0215752363747 0.9842684247123551
4.519221257228048 159.18684209253703 0.9965608115065315
4.524448812181464 156.54246516156613 0.9883058740656547
4.52967636713488 160.79079730056472 1.020502983040461
4.534903922088296 160.75797612448295 1.0139299216456323
4.5401314770417125 159.10262145075467 0.9915183912815988
4.545359031995129 159.65603579268947 0.9931866200094212
4.550586586948545 158.73751210395616 0.9879494154035686
4.555814141901961 154.74912579284535 0.9712339173920099
4.561041696855377 154.5477150162485 0.9851760306864025
4.5662692518087935 153.27061283641086 0.9816993306255976
4.57149680676221 151.91214207752714 0.9755426749677659
4.576724361715626 151.57297658293317 0.9757346499756591
4.581951916669042 151.7626846707895 0.9653487184443568
4.587179471622458 151.2167513877111 0.9582020410357722
4.5924070265758745 156.29176914645203 0.977007584781084
4.597634581529291 158.06116122685307 0.9839576670890781
4.602862136482707 157.64887709393264 0.9977562967817462
4.608089691436123 157.13187671691585 1.0103658626234873
4.613317246389539 153.29520432359675 1.0053456951484991
4.6185448013429555 153.5519547706457 1.0071995984679574
4.623772356296372 155.993232948389 1.0130915775334648
4.628999911249788 158.62081615871963 1.0253977683492157
4.634227466203204 158.50244364610404 1.0255801285910384
4.63945502115662 159.04915662427268 1.0217141577263102
4.6446825761100365 156.77039452097702 1.0050037808438033
4.649910131063453 158.5556701307685 1.0039986253305115
4.655137686016869 161.6774195430906 1.0214098384641535
4.660365240970285 159.93415872446604 1.0065813928963054
4.665592795923701 156.12166925187404 0.9982043009125113
4.6708203508771176 152.78931367551226 0.9848974079633914
4.676047905830534 149.3743247386186 0.9780583661924043
4.68127546078395 146.95216258975083 0.9752040481013439
4.686503015737366 145.16358961870856 0.9704468737186311
4.691730570690782 147.90593794781893 0.9854726580916612
4.696958125644199 150.30385938259792 0.9973785543751198
4.702185680597615 154.4757236805952 1.0054332482107025
4.707413235551031 158.91531979108962 1.0218455082768882
4.712640790504447 157.51658060644107 1.0105952262722393
4.717868345457863 154.94563070198106 0.9998109115390005
4.72309590041128 151.18735150076273 0.9770844710432779
4.728323455364696 148.8873354681719 0.9704934354941435
4.733551010318112 151.80878239866598 0.9778560087666203
4.738778565271528 153.96902007803737 0.9833761408382931
4.744006120224944 156.935459779748 0.9892518726505556
4.749233675178361 157.8275364273012 0.993767767387939
4.754461230131777 161.1364968909979 1.0137649801313844
4.759688785085193 159.37917666371274 1.0173601061353565
4.764916340038609 150.14899776082805 0.9828801676968915
4.770143894992025 146.15253662290175 0.9618935387870737
4.775371449945442 144.9408916671868 0.9392509924715624
4.780599004898858 148.55091743650732 0.9392630738951253
4.785826559852274 149.87845787808973 0.9454293687966177
4.79105411480569 143.24800606595656 0.9295644002762457
4.796281669759106 139.98207926421622 0.924827026366905
4.801509224712523 138.90451369309466 0.9210107181610858
4.806736779665939 142.59108100005568 0.9469185697394914
4.811964334619355 148.2675501179664 0.9832275858261583
4.817191889572771 149.26247690538517 0.9899553208097066
4.822419444526187 150.7541275489287 0.9966774774307362
4.827646999479604 150.47360842841624 0.9818115026919536
4.83287455443302 150.41180853259286 0.9673591350159948
4.838102109386436 150.5323847990649 0.9579195116343653
4.843329664339852 150.27300793929595 0.9674195590788204
4.848557219293268 149.31387844918223 0.964951508376038
4.853784774246685 145.2860708870678 0.9458754531602447
4.859012329200101 144.57331930440552 0.9357483142510367
4.864239884153517 147.49445590021585 0.9433243905698179
4.869467439106933 144.1366594421571 0.9252363113271171
4.8746949940603495 139.82181493034267 0.919613114523521
4.879922549013766 140.39621315143776 0.9251421297443776
4.885150103967182 143.7607648147472 0.9366740747854339
4.890377658920598 153.8352303897998 0.9672142433933749
4.895605213874014 154.2173917866395 0.9595174353948147
4.9008327688274305 155.94375068703837 0.9618992610518824
4.906060323780847 152.95863074105148 0.9520734294515975
4.911287878734263 147.08305243900486 0.9398850965618378
4.916515433687679 145.60891192608514 0.9384397395648403
4.921742988641095 142.7345261224862 0.9309843686715507
4.9269705435945115 142.21702500371046 0.9277195617298153
4.932198098547928 140.05598826008875 0.9085373435194807
4.937425653501344 140.11183532766387 0.899056889111727
4.94265320845476 139.9713393124642 0.8961722132814535
4.947880763408176 140.80057871505727 0.897296868397914
4.9531083183615925 148.90142984990408 0.9381496408347526
4.958335873315009 150.71851145379864 0.9497070531298276
4.963563428268425 153.02904228579303 0.9657296402598226
4.968790983221841 151.0213344109055 0.9516601448000883
4.974018538175257 149.72305004681618 0.9315423507598324
4.9792460931286735 153.68649933618806 0.9398307055777984
4.98447364808209 155.74673838278747 0.9324318608884993
4.989701203035506 157.96205916130714 0.9270458926809471
4.994928757988922 158.81046966769657 0.9206274028170293
5.000156312942338 157.88206527445183 0.9072447658403057
5.0053838678957545 156.10416407314116 0.8902339088802949
5.010611422849171 158.03254592740146 0.884440135816903
5.015838977802587 160.25713221271533 0.8869376207948423
5.021066532756003 157.85530016281336 0.8758247294382466
5.026294087709419 156.45259008583704 0.8700238013251391
5.0315216426628355 150.10073949260627 0.8575530097104298
5.036749197616252 150.44074623524781 0.8677326056573027
5.041976752569668 150.26823940741153 0.8747511866937865
5.047204307523084 147.70365173869948 0.8697107974216054
5.0524318624765 145.46696175498693 0.8504668654351935
5.0576594174299165 146.94419803818232 0.8489675183179317
5.062886972383333 152.64195001730997 0.8634093206923662
5.068114527336749 161.27285359900125 0.8847970654821128
5.073342082290165 171.0048251490212 0.9018162425502425
5.078569637243581 175.59984108627685 0.8882119453707055
5.0837971921969975 176.01084984690357 0.8649655530208753
5.089024747150414 184.86674446263075 0.8690324221534795
5.09425230210383 189.84287772506076 0.8701526221688062
5.099479857057246 200.09940019840022 0.8785888407650195
5.104707412010662 210.72201838580736 0.8815875364902775
5.109934966964079 224.6963758647416 0.8848489085514644
5.115162521917495 243.72601762610054 0.901235888309366
5.120390076870911 268.75901628303353 0.9306712473201695
5.125617631824327 291.45340367277436 0.9559503125254708
5.130845186777743 306.8879116223986 0.9735056829008799
5.13607274173116 317.6499487667379 0.9869729059260937
5.141300296684576 313.17832056842656 0.98434143344909
5.146527851637992 303.19448542375756 0.9765417336193863
5.151755406591408 282.7213836692569 0.9561058003701337
5.156982961544824 262.7934357110771 0.9420934955204591
5.162210516498241 243.55550842909892 0.9321542726201869
5.167438071451657 220.16276957000758 0.9149021757943818
5.172665626405073 200.353234806809 0.8981885907174753
5.177893181358489 182.91782968493754 0.8818494945553218
5.183120736311905 174.62488616566702 0.8837515501659401
5.188348291265322 168.1867531676271 0.8846132598432828
5.193575846218738 167.31739416604714 0.905761000115678
5.198803401172154 159.53057927124877 0.8915734759031798
5.20403095612557 158.46591781254426 0.9014019936705587
5.209258511078986 156.7825133259738 0.904033473691334
5.214486066032403 156.21315244421993 0.9018313917206812
5.219713620985819 156.32598821533588 0.9097264203334294
5.224941175939235 153.4373870369095 0.9017249247416536
5.230168730892651 151.7770758741338 0.8981818244009954
5.235396285846067 151.15519679009302 0.8954865263273816
5.240623840799484 149.25446848286578 0.8840888740645054
5.2458513957529 147.93654188657757 0.8819899858593396
5.251078950706316 146.84099574337012 0.8834729675756307
5.256306505659732 145.89143551810608 0.8809091521800333
5.261534060613148 150.97507933400635 0.9028854985757296
5.266761615566565 151.8294937636539 0.9026224057870678
5.271989170519981 145.66184787567283 0.8720843251218295
5.277216725473397 145.36378853575837 0.8693590954205096
5.282444280426813 145.6783422837444 0.8760005020728735
5.2876718353802294 150.4797467853458 0.9024661749689596
5.292899390333646 154.53213868066172 0.9300215902729236
5.298126945287062 150.43689875300777 0.907879470197507
5.303354500240478 146.62319872608415 0.8856280055872634
5.308582055193894 145.09551775374595 0.8619028422706247
5.3138096101473105 145.22067370622676 0.8569373512011563
5.319037165100727 147.09010858984442 0.8634787447124129
5.324264720054143 147.61126202637385 0.8732174775877928
5.329492275007559 147.49459510427855 0.8871342008024833
5.334719829960975 148.06663274233378 0.8942992332420382
5.3399473849143915 149.07006757567729 0.9031532084982005
5.345174939867808 148.41241844315508 0.8936264299823874
5.350402494821224 146.2899302737606 0.8789001609529793
5.35563004977464 145.85598263781264 0.8681243606432305
5.360857604728056 149.20532200626374 0.8704099605422067
5.3660851596814725 153.18162788684631 0.8779315503110692
5.371312714634889 152.93658187374345 0.8722430181672575
5.376540269588305 152.06186498399333 0.8706745320355365
5.381767824541721 150.69968709405427 0.8653229034352413
5.386995379495137 147.57793372774023 0.8535628301876729
5.3922229344485535 148.11417415941395 0.8463064306421624
5.39745048940197 145.254704845522 0.8353340749892648
5.402678044355386 147.7050330798678 0.8235457479746652
5.407905599308802 153.22979140011802 0.8344001752569986
5.413133154262218 158.3696351270864 0.8362572416938361
5.4183607092156345 160.0183623162124 0.8199138278780307
5.423588264169051 163.74688829684786 0.8129184252002264
5.428815819122467 166.28411137924292 0.8016260900289238
5.434043374075883 172.5762169995342 0.8142915098360497
5.439270929029299 176.40701071028997 0.8215722744265038
5.4444984839827155 178.30894462582575 0.828844800840707
5.449726038936132 174.81159336536078 0.8210836730082466
5.454953593889548 173.04075418130049 0.8260526953606069
5.460181148842964 170.62752625437935 0.8255128976706809
5.46540870379638 168.9517883612645 0.8358753058667994
5.4706362587497965 165.31382579174584 0.835170512131459
5.475863813703213 164.64215454820973 0.8411428958362444
5.481091368656629 165.78556666479207 0.8446651393701183
5.486318923610045 166.08088540360566 0.8456240473114721
5.491546478563461 161.50228114849375 0.8249763546999185
5.4967740335168775 160.5714085773769 0.8147899323335495
5.502001588470294 162.01804961474568 0.8192179665933629
5.50722914342371 160.15307098469225 0.8145335202290104
5.512456698377126 162.861497291001 0.8157709808528147
5.517684253330542 164.9314462715247 0.815847590370929
5.522911808283959 168.2625181786818 0.8178572443160752
5.528139363237375 171.55141877032162 0.8171460814890029
5.533366918190791 175.52912692479183 0.826013794106333
5.538594473144207 177.55087058607108 0.8259897725099387
5.543822028097623 183.03372964842404 0.8291748602597747
5.54904958305104 191.01364819009348 0.8366771602976159
5.554277138004456 198.54035813154462 0.8380264448523366
5.559504692957872 203.17695547894095 0.8339532112309814
5.564732247911288 207.57178569264101 0.8306605135287474
5.569959802864704 210.52245914277984 0.8247809329600702
5.575187357818121 218.30136044922344 0.830203324110804
5.580414912771537 230.1736963062036 0.8452032037095598
5.585642467724953 241.75977352161632 0.8598778535219731
5.590870022678369 255.44615831535035 0.8762142263435212
5.596097577631785 264.87919180122657 0.8866913589712679
5.601325132585202 272.12612874835895 0.8894955144624889
5.606552687538618 283.6712712878871 0.9034757693715365
5.611780242492034 290.9467127051135 0.9074153316088975
5.61700779744545 302.7603250633055 0.9239075499315074
5.622235352398866 314.34077009689105 0.9387951572301554
5.627462907352283 326.1645258732288 0.952327400318795
5.632690462305699 339.603828437789 0.9673862710665279
5.637918017259115 357.2367736024505 0.9890320044903318
5.643145572212531 382.20198433542976 1.020123600243694
5.648373127165947 415.43251519459403 1.0616061581075484
5.653600682119364 443.60236448469965 1.0934558213104835
5.65882823707278 462.91593256260205 1.1122357164305703
5.664055792026196 476.41977088060315 1.1261411394021998
5.669283346979612 489.0450850037376 1.140454485884545
5.674510901933028 495.8923670493457 1.1460392492045517
5.679738456886445 499.36384337132785 1.1500059067542492
5.684966011839861 496.86071978471506 1.1476595949030515
5.690193566793277 490.25877224928456 1.138941886741603
5.695421121746693 482.70735084869955 1.1291226978077147
5.700648676700109 477.2069368154809 1.120799461799074
5.705876231653526 470.0968122216966 1.1112352846514735
5.711103786606942 460.3461048646755 1.0990224293403037
5.716331341560358 449.7015886285675 1.0858578175668772
5.721558896513774 436.1988719994323 1.0686183358125267
5.7267864514671905 427.6217430399014 1.0594675890926977
5.732014006420607 415.7712806072269 1.0464074183616805
5.737241561374023 412.4782998041973 1.044923885943209
5.742469116327439 407.0840605960202 1.03865018803382
5.747696671280855 407.69431679944313 1.038035855085069
5.7529242262342715 411.35514787927997 1.0417480172105555
5.758151781187688 410.78434836790336 1.0397960151659127
5.763379336141104 417.4557503218551 1.048647563019978
5.76860689109452 424.86906993050195 1.0582817254063575
5.773834446047936 436.8440749876157 1.0713701875393615
5.7790620010013525 442.74094387377323 1.077021426073999
5.784289555954769 443.7139372784291 1.0782841907246707
5.789517110908185 437.9072204447913 1.0711838478486349
5.794744665861601 420.6720203620167 1.0497049563375234
5.799972220815017 392.4560745541094 1.0145328954869581
5.8051997757684335 360.2908944818517 0.9780153406747605
5.81042733072185 324.1596559222365 0.936836735856236
5.815654885675266 291.5742383258078 0.900625053919177
5.820882440628682 263.59149795839704 0.8697795207419879
5.826109995582098 248.03788324675614 0.8580808446658497
5.8313375505355145 233.2582970137008 0.8486214077484194
5.836565105488931 217.83050340302088 0.8373536039075996
5.841792660442347 203.13853963014196 0.8216353331825844
5.847020215395763 189.78082657100336 0.802645303008696
5.852247770349179 183.72519256076018 0.7949991546804647
5.8574753253025955 181.561360963888 0.7920058941492722
5.862702880256012 178.4179700985527 0.7885742110431783
5.867930435209428 176.82370118063778 0.7870561404707911
5.873157990162844 174.12296110897563 0.7846032877046392
5.87838554511626 175.7421932244133 0.7919673606748703
5.8836131000696765 175.6695426542146 0.792936774114498
5.888840655023093 175.1178545914991 0.7938316406641763
5.894068209976509 175.29356364324428 0.7957599435943308
5.899295764929925 171.0748720971349 0.7864419542873681
5.904523319883341 169.8136022522501 0.7865673131107764
5.9097508748367575 170.67770057498458 0.7873817156257671
5.914978429790174 171.61260333875464 0.7828050428250332
5.92020598474359 176.02092203885334 0.7873968826661656
5.925433539697006 179.52643702565263 0.7968283952976353
5.930661094650422 182.2488926446393 0.8072185380230378
5.9358886496038386 185.64861300844666 0.822087430097804
5.941116204557255 184.5871159416237 0.8100124715997895
5.946343759510671 184.68573775761956 0.7994255688984828
5.951571314464087 182.994061490306 0.795201993235894
5.956798869417503 182.20207435763876 0.7886603262435146
5.96202642437092 185.4824240524051 0.7989901830147201
5.967253979324336 186.75931224586355 0.8008874520029134
5.972481534277752 192.06860971859032 0.8080944913658913
5.977709089231168 194.0979104063718 0.8087474506937794
5.982936644184584 198.10255653191706 0.815010337102555
5.988164199138001 204.3602000247294 0.8222249750509938
5.993391754091417 211.955524922412 0.8353275281812906
5.998619309044833 220.01363298941848 0.8409989271395006
6.003846863998249 234.84553004608387 0.859623870638244
6.009074418951665 252.85935238522774 0.8827610970076
6.014301973905082 269.63461260208607 0.9011722307197026
6.019529528858498 293.0455056566872 0.9325121804958243
6.024757083811914 316.6265760322163 0.9627278998312248
6.02998463876533 339.5361424261062 0.9881282994222164
6.035212193718746 374.12000882716933 1.0327093840580024
6.040439748672163 412.70438917094447 1.081120653689363
6.045667303625579 462.233354035412 1.1414362573590244
6.050894858578995 526.904491323481 1.2155801617303923
6.056122413532411 594.0016346220921 1.2916380406573509
6.061349968485827 668.6524755287045 1.37006113500475
6.066577523439244 738.408641705482 1.4415411685465478
6.07180507839266 796.3353364475421 1.5000468927098092
6.077032633346076 843.7411686903062 1.5477860864297273
6.082260188299492 869.6934465381257 1.572919999162029
6.087487743252908 875.3872488602531 1.5772919406988446
6.092715298206325 864.8023753787386 1.5687562555762236
6.097942853159741 840.3240889500031 1.5484709783169506
6.103170408113157 798.4073588214594 1.510304383081356
6.108397963066573 741.3923620867234 1.4553000605158661
6.113625518019989 674.5657370795458 1.3891358325569028
6.118853072973406 606.5900134297578 1.3203309440697726
6.124080627926822 541.344152734302 1.2485016543937204
6.129308182880238 481.60070525038884 1.1814478520464973
6.134535737833654 434.89130668419574 1.1312419042450987
6.1397632927870704 389.11503572957935 1.0785708388591448
6.144990847740487 352.7392988060014 1.0368091488352253
6.150218402693903 319.27777462980305 0.9993856200764382
6.155445957647319 291.87412397894934 0.9641209694594824
6.160673512600735 272.5218021755446 0.939244756456313
6.1659010675541515 256.6841078409001 0.9227078071155934
6.171128622507568 248.67709230667361 0.9151454979916137
6.176356177460984 241.3172053643988 0.908879992818263
6.1815837324144 231.3809793363788 0.8955334830183846
6.186811287367816 226.11060679097542 0.8911119965599062
6.1920388423212325 219.86599163272368 0.8855538408833994
6.197266397274649 220.91822717910057 0.8970657484425917
6.202493952228065 221.2666415046417 0.9024546679606935
6.207721507181481 214.84073473776084 0.8849486842562894
6.212949062134897 208.87900776253903 0.8688892026152845
6.2181766170883135 200.13396520000157 0.8497611776539421
6.22340417204173 191.04614964088586 0.8268531771476949
6.228631726995146 187.33291124391542 0.816088421163793
6.233859281948562 186.19420594474204 0.8103908884159232
6.239086836901978 188.8888476547085 0.8150127471320748
6.2443143918553945 187.6678371097208 0.8165569390552729
6.249541946808811 188.33576862551962 0.8195157099328666
6.254769501762227 188.52618071293148 0.8225428268183593
6.259997056715643 188.4430867117756 0.8221090929878212
6.265224611669059 187.03082563392 0.8217185714870598
6.2704521666224755 181.59570933190867 0.8092508994174313
6.275679721575892 178.2320432367161 0.7960030976003988
6.280907276529308 177.32678201684652 0.7965261161406312
6.286134831482724 177.71665567432433 0.797065160920358
6.29136238643614 179.05479597491924 0.7998450930901072
6.2965899413895565 180.6848247504769 0.8042501624100677
6.301817496342973 183.69098164171916 0.8081371982868817
6.307045051296389 186.20606958718636 0.8130766168606354
6.312272606249805 185.79790329743642 0.8144957750000058
6.317500161203221 182.16284218887094 0.8100062729212978
6.3227277161566375 181.2601895532531 0.8091082352422606
6.327955271110054 182.3651344108702 0.8136586912901913
6.33318282606347 181.8971504621058 0.8106288393973223
6.338410381016886 180.24327168574166 0.8066381480604778
6.343637935970302 181.90451536000919 0.8081777177100515
6.3488654909237185 180.08163470167588 0.8003690910957927
6.354093045877135 178.34814391881952 0.7925791112623087
6.359320600830551 176.54452322196923 0.7842683838514513
6.364548155783967 177.57355700665738 0.789320293888905
6.369775710737383 180.67845989288168 0.7986012713780004
6.3750032656908 182.17028465562964 0.8049996578140306
6.380230820644216 181.03599958054625 0.7983746974744902
6.385458375597632 179.48633797917205 0.7940716397300743
6.390685930551048 178.03985825599753 0.7881353629531862
6.395913485504464 179.62296077568624 0.7920606754455957
6.401141040457881 181.35112323871118 0.7940811274287926
6.406368595411297 181.72291570418162 0.7972326385654264
6.411596150364713 181.59575157133165 0.7912284922988454
6.416823705318129 181.33679964480825 0.7872326492410973
6.422051260271545 181.46141619060074 0.7890590886000233
6.427278815224962 185.06703137707945 0.7975044985741435
6.432506370178378 186.56800899926446 0.7977049030897028
6.437733925131794 185.47288607367688 0.7916584527688965
6.44296148008521 185.20865802965136 0.7792925598237056
6.448189035038626 182.63905861648414 0.7696090989377368
6.453416589992043 184.39872030739105 0.7742406973850943
6.458644144945459 187.41709235515947 0.7854744557116935
6.463871699898875 190.23582018814253 0.7921700907442262
6.469099254852291 191.59844036440242 0.7991537628292466
6.474326809805707 190.6813212540002 0.7934936790372221
6.479554364759124 193.97854547943172 0.7943419971284643
6.48478191971254 191.63605123499303 0.7862343858279499
6.490009474665956 189.64520029586924 0.7789682384177397
6.495237029619372 187.63760146724758 0.7762045959427809
6.500464584572788 188.4693063073814 0.776983529507363
6.505692139526205 191.57744625928746 0.7817582514841065
6.510919694479621 198.67766137307052 0.7918816139690501
6.516147249433037 198.19523049244742 0.7826499787759523
6.521374804386453 199.35495710307407 0.7829144937147454
6.526602359339869 200.68342492929415 0.7805812297037902
6.531829914293286 207.84870299030408 0.7901666407584791
6.537057469246702 215.94943862467343 0.7985829039559003
6.542285024200118 224.5635011692935 0.8086620337034289
6.547512579153534 229.29921760622926 0.8055267004321867
6.55274013410695 232.10901773447287 0.8018217339895797
6.557967689060367 237.32173484960367 0.801967744385792
6.563195244013783 240.33279696491084 0.8002798833862834
6.568422798967199 249.8655140548239 0.8150574510487302
6.573650353920615 259.08425074196595 0.8314680474982559
6.5788779088740315 264.0678961780587 0.8382191549009017
6.584105463827448 267.4410955576899 0.8417332469862684
6.589333018780864 260.0806109660554 0.8287212591906892
6.59456057373428 258.55476179943827 0.8242124703470047
6.599788128687696 257.6004908573526 0.8239574391911041
6.6050156836411125 255.3773351439184 0.8240454844291595
6.610243238594529 254.72548486788523 0.8306191580931976
6.615470793547945 247.2485246605363 0.8215226827642598
6.620698348501361 240.27874617856006 0.8116522355231355
6.625925903454777 234.45775292823507 0.8057325795366377
6.6311534584081935 227.4646719759761 0.7989128606999296
6.63638101336161 222.953183678684 0.7984034983746781
6.641608568315026 218.79657148027823 0.7905906315021983
6.646836123268442 216.16750550400258 0.7866223682415563
6.652063678221858 214.87857550908927 0.7861786066062556
6.6572912331752745 213.04450325466138 0.7839212682179291
6.662518788128691 210.5008506357951 0.7826406874364035
6.667746343082107 208.9477884633131 0.7825942214355971
6.672973898035523 211.30286719775975 0.784977993787044
6.678201452988939 209.46548771787587 0.7793759342253398
6.6834290079423555 206.95258314363875 0.7754376832053796
6.688656562895772 210.6820705088444 0.7796089521097063
6.693884117849188 210.14006140118283 0.7785242754702086
6.699111672802604 210.97979907632325 0.7795752041213733
6.70433922775602 211.75582159461848 0.7800681828189063
6.7095667827094365 210.53615127345697 0.7817634709049153
6.714794337662853 212.66923191373786 0.7860691539591758
6.720021892616269 213.18300662668292 0.7858689547891022
6.725249447569685 210.16318022754734 0.7767072698059433
6.730477002523101 207.74894081033574 0.7707483188706398
6.7357045574765175 209.32086054567037 0.7714028279486527
6.740932112429934 211.3010288189001 0.7713847468403947
6.74615966738335 215.38476338992123 0.7761620989267839
6.751387222336766 216.2656418479828 0.7779888371858318
6.756614777290182 216.15001874778807 0.7770710978553457
6.7618423322435985 217.18457378647187 0.7797935802025041
6.767069887197015 219.85507204595245 0.7823756310349056
6.772297442150431 221.51360083554582 0.7825697416532703
6.777524997103847 220.48740807878565 0.77845924633298
6.782752552057263 219.27348799084706 0.7732253986037361
6.7879801070106796 220.77278206921378 0.7761191211707308
6.793207661964096 221.6281183626777 0.7801733417539768
6.798435216917512 224.0474307707225 0.7858986859934803
6.803662771870928 225.45527468993149 0.7856077095307293
6.808890326824344 225.47049728528754 0.7806038720034426
6.814117881777761 228.93754572405365 0.7824346428952139
6.819345436731177 227.9137469285894 0.7812411871152337
6.824572991684593 229.04940107173303 0.7861845240343802
6.829800546638009 229.32599765560224 0.7879970788540253
6.835028101591425 230.77933396732442 0.7901739154707365
6.840255656544842 234.36127036994603 0.7908030464212987
6.845483211498258 234.6842309929974 0.7873528443240451
6.850710766451674 237.13937758325778 0.7890166066784158
6.85593832140509 241.20697494358768 0.7955374948703936
6.861165876358506 242.72001670589358 0.7959883194660734
6.866393431311923 246.431767541369 0.7999719674682879
6.871620986265339 252.57910485666267 0.8070096798960352
6.876848541218755 254.23228033994212 0.8058555613970954
6.882076096172171 255.84155461170172 0.8030671828116375
6.887303651125587 259.18654871293194 0.8054542186329712
6.892531206079004 258.7285548762381 0.8012561459025462
6.89775876103242 262.880929242593 0.8063359625883361
6.902986315985836 265.95253377893005 0.8111536753425657
6.908213870939252 268.692612018269 0.8116983139509701
6.913441425892668 272.84244555047394 0.8138954260351258
6.918668980846085 276.633860244389 0.8165850045009485
6.923896535799501 280.96725608280144 0.8182978613561616
6.929124090752917 285.9875172024001 0.8231922846123959
6.934351645706333 288.573686948381 0.8243526883056381
6.939579200659749 295.05671179220167 0.83264653752687
6.944806755613166 302.18784550111224 0.8415947239569147
6.950034310566582 312.01827640882766 0.8524263037712096
6.955261865519998 319.223605197082 0.8573718246353653
6.960489420473414 332.0848502327616 0.8703496989972519
6.96571697542683 345.2590864025711 0.8831363013445701
6.970944530380247 360.8495981931817 0.89924085523038
6.976172085333663 381.16748451834155 0.9233051545153058
6.981399640287079 399.363729884539 0.9433288702284645
6.986627195240495 426.048172685268 0.9733674310865211
6.9918547501939114 461.2449771983807 1.0106531254730782
6.997082305147328 513.6479847007109 1.0647179132726245
7.002309860100744 582.7603465251001 1.1320873287480757
7.00753741505416 680.0431631526272 1.221834095787128
7.012764970007576 809.7124818027071 1.331800306296878
7.0179925249609925 971.5146623503281 1.456955249500131
7.023220079914409 1134.4398283682842 1.5726918249262338
7.028447634867825 1277.211248360002 1.6648270123508477
7.033675189821241 1375.6401219030524 1.7254973367052164
7.038902744774657 1412.7147090162737 1.7461011740986037
7.0441302997280735 1388.0125566788424 1.7323586082586988
7.04935785468149 1316.231821165007 1.6906224473463192
7.054585409634906 1209.4031377146282 1.6192937107065077
7.059812964588322 1083.6647414929223 1.5302643497408082
7.065040519541738 972.3683633839706 1.4483316007762062
7.0702680744951545 871.705178540306 1.3709016646619694
7.075495629448571 795.0005009261713 1.3092579497287167
7.080723184401987 732.6049663641714 1.25461097434737
7.085950739355403 687.647512628111 1.2153513886698077
7.091178294308819 660.3521400096382 1.191595833427831
7.0964058492622355 645.1379882713992 1.1778911927958557
7.101633404215652 637.166702674552 1.1714711897745727
7.106860959169068 634.271097448772 1.1683272257166322
7.112088514122484 630.0112225897033 1.1647147788926984
7.1173160690759 619.0593000361199 1.153645621890716
7.1225436240293165 608.4655162332891 1.1426917913891277
7.127771178982733 598.2218330994605 1.132942910501867
7.132998733936149 591.9225616776691 1.1268392432181065
7.138226288889565 579.998778549842 1.115031115704245
7.143453843842981 570.7381702369715 1.1070856913789902
7.1486813987963975 558.0018555569744 1.0949091419658603
7.153908953749814 548.0903282958349 1.085608810963414
7.15913650870323 540.6715933881367 1.077634378942462
7.164364063656646 533.9826698082293 1.071296585853981
7.169591618610062 525.2862622360276 1.0618946523717756
7.1748191735634785 519.4160764882587 1.0549709514281673
7.180046728516895 515.7533505835381 1.0498480926799223
7.185274283470311 519.9180469337507 1.0534047671947067
7.190501838423727 535.4196674390683 1.0677959991095725
7.195729393377143 564.1575042596647 1.095454357950568
7.2009569483305595 616.5444061769293 1.1443863710767173
7.206184503283976 684.435157329563 1.20523459798661
7.211412058237392 763.2494993058428 1.270926667336812
7.216639613190808 844.739235887155 1.3365428335515785
7.221867168144224 910.9642358080409 1.3869946365969128
7.227094723097641 963.6133857526667 1.4260916200695177
7.232322278051057 998.9511644000506 1.4496073155209908
7.237549833004473 1017.2446307693389 1.4618168436551557
7.242777387957889 1006.3140673021128 1.4518749545110978
7.248004942911305 965.4012415752842 1.4207606623179982
7.253232497864722 892.3659478249655 1.3639681023418957
7.258460052818138 799.4408106224577 1.2912749652612971
7.263687607771554 700.9825773467895 1.2101670677192944
7.26891516272497 608.5107162569185 1.1303013599067788
7.274142717678386 524.4237562269459 1.0504500217150707
7.279370272631803 458.6055987638336 0.9851951421224883
7.284597827585219 408.4300427571361 0.9331290146260344
7.289825382538635 376.06009485492655 0.8999326791822266
7.295052937492051 357.0483808777771 0.879081976118012
7.300280492445467 339.08233137353733 0.8582385960269304
7.305508047398884 321.7810764209839 0.8353828134293386
7.3107356023523 316.58915927670097 0.8302425899671992
7.315963157305716 312.0442329822333 0.826930426999981
7.321190712259132 308.7660537016064 0.8238844178611557
7.326418267212548 310.4168948879008 0.8284144180340159
7.331645822165965 306.89567091323204 0.8229923739824683
7.336873377119381 315.47592343696925 0.8338561270407316
7.342100932072797 317.47789036455646 0.8348965807836728
7.347328487026213 312.53402900696227 0.8264285094446694
7.352556041979629 308.81174332983767 0.8220180589250403
7.357783596933046 299.75302405424486 0.8102218750279779
7.363011151886462 297.06236170185065 0.8072134773112712
7.368238706839878 292.23167942155965 0.8042979717730284
7.373466261793294 294.83959941778875 0.8087388851136805
7.37869381674671 291.2886740429671 0.8043842102115573
7.383921371700127 292.5728745765533 0.8069614656789774
7.389148926653543 291.0620113331063 0.8046386215535912
7.394376481606959 288.5349502824923 0.8007730094928956
7.399604036560375 291.8370917031087 0.8057359559718947
7.4048315915137914 293.60711411618576 0.8062438937803262
7.410059146467208 295.7012821277384 0.8076814383566417
7.415286701420624 293.86934462439865 0.8042533484549294
7.42051425637404 295.30477250210794 0.8065628685727787
7.425741811327456 294.20875436694394 0.8049643029318453
7.4309693662808725 297.0711182263357 0.8087759189902244
7.436196921234289 297.96046118441177 0.8090683579121369
7.441424476187705 299.8732121623499 0.8121746125164185
7.446652031141121 301.9879414610891 0.8105554932345764
7.451879586094537 303.25694563868365 0.8109417893188047
7.4571071410479535 303.1773847606243 0.8080310748161466
7.46233469600137 302.2701096753757 0.8051862035627284
7.467562250954786 304.89484203037887 0.8090336185314184
7.472789805908202 308.46860491267637 0.8137952156508146
7.478017360861618 316.4116682981622 0.8247418725571439
7.4832449158150345 322.07290004140833 0.8333488811661485
7.488472470768451 324.85780658894015 0.8341971024762779
7.493700025721867 328.7168645588756 0.8389288559292356
7.498927580675283 334.435660425215 0.8423742359742196
7.504155135628699 339.57633850044476 0.846687554053828
7.5093826905821155 345.23369045433947 0.8506374567119137
7.514610245535532 349.30936465599143 0.8548297364941008
7.519837800488948 354.1024311320079 0.8594196282901629
7.525065355442364 357.86973906153435 0.8639446602997695
7.53029291039578 361.9001705293841 0.8677936617273445
7.5355204653491965 363.5486026919979 0.8685516999873981
7.540748020302613 366.74489267081947 0.8713844113392392
7.545975575256029 367.07284357191986 0.8707203350798728
7.551203130209445 369.56153069369174 0.87386998760863
7.556430685162861 368.5729590284143 0.8723034221821112
7.5616582401162775 367.5589262298667 0.8687476322119287
7.566885795069694 367.0902702860333 0.8681646423971714
7.57211335002311 364.8197928014774 0.8645796557525925
7.577340904976526 365.83569982909324 0.8663711353719301
7.582568459929942 362.1712707278272 0.8624305670384692
7.5877960148833585 363.0663937207192 0.8643361182596931
7.593023569836775 361.3196217196766 0.8640425828487073
7.598251124790191 360.2070154816932 0.861697049805551
7.603478679743607 360.596467218418 0.8611554812034042
7.608706234697023 360.9278277123798 0.8601867712210407
7.6139337896504395 361.6546496814034 0.8600937642151161
7.619161344603856 364.6585250984247 0.8641047878673684
7.624388899557272 365.1293625708776 0.8655211410380917
7.629616454510688 363.591016624331 0.8628433732482551
7.634844009464104 361.46014577597674 0.8597727087192266
7.6400715644175206 361.8003801833475 0.8602743646775071
7.645299119370937 367.2903873157323 0.8658911433337341
7.650526674324353 379.7732810237697 0.8786399542085601
7.655754229277769 390.59112802778765 0.8895891841969747
7.660981784231185 393.740229528944 0.890910047263427
7.666209339184602 400.2643361094028 0.8960197461620973
7.671436894138018 406.7079142933674 0.9027892387126741
7.676664449091434 420.7426882805823 0.9160364205139548
7.68189200404485 437.5785458019911 0.9332750999925159
7.687119558998266 455.4656677684598 0.9504116553846814
7.692347113951683 473.6348220860124 0.9679967094983405
7.697574668905099 491.2469650981079 0.9850963022573322
7.702802223858515 513.7716815106546 1.0065648873009372
7.708029778811931 534.703085249733 1.0262466491395412
7.713257333765347 552.197126353606 1.0424608825336408
7.718484888718764 560.3935693137913 1.0497873577926695
7.72371244367218 561.7591958375967 1.050986210071141
7.728939998625596 559.7138736029917 1.0459010396529764
7.734167553579012 558.7100641860644 1.0439635005506442
7.739395108532428 563.52733860772 1.0486877363178457
7.744622663485845 565.0290675907668 1.0510038829395763
7.749850218439261 562.4195166262598 1.048025035732146
7.755077773392677 554.5697459706377 1.039998892157473
7.760305328346093 539.5681941255029 1.0251815565051727
7.765532883299509 524.5303926057621 1.010338819365765
7.770760438252926 508.7813109112415 0.9943861458366043
7.775987993206342 497.4483463192173 0.9832869734458566
7.781215548159758 488.5906689829925 0.9743725377516227
7.786443103113174 480.7416594203795 0.9663554940954613
7.79167065806659 474.19028944270093 0.9600491618727843
7.796898213020007 464.7947307126141 0.951826045382137
7.802125767973423 458.90424489539197 0.9473536157718653
7.807353322926839 454.95563028041647 0.9442921340416752
7.812580877880255 453.03164212971575 0.9427075877156867
7.817808432833671 453.31334218172395 0.9415467879205829
7.823035987787088 452.37534621031335 0.9397404180043394
7.828263542740504 453.08673325900713 0.9395549123969833
7.83349109769392 453.72269352331665 0.9390034911134255
7.838718652647336 456.9553598793987 0.9405050322686138
7.8439462076007525 462.98626626293395 0.9453960225478286
7.849173762554169 474.8750446640842 0.9565384886472372
7.854401317507585 484.4936539382652 0.9660205033945976
7.859628872461001 491.33584833229645 0.9726858798132852
7.864856427414417 496.2196916687523 0.9773728101272233
7.8700839823678335 503.47140683554665 0.9846071793148865
7.87531153732125 513.9336873887846 0.9938962633868339
7.880539092274666 528.160223211376 1.0057201921254333
7.885766647228082 542.6222300415991 1.018605654196105
7.890994202181498 558.1088004121458 1.0326421298386688
7.8962217571349145 573.425221343073 1.047263194497844
7.901449312088331 587.8563598536717 1.0596866355812944
7.906676867041747 597.0054120238151 1.0673284090897164
7.911904421995163 606.1216429961057 1.0742597938171714
7.917131976948579 618.7016093992855 1.0842146970069453
7.9223595319019955 639.0074970823385 1.1014262046197498
7.927587086855412 652.1770562892016 1.1127315499420023
7.932814641808828 663.6230391424058 1.121927191202826
7.938042196762244 671.5904389862668 1.1287767517455578
7.94326975171566 674.8943919419846 1.1309844687671708
7.9484973066690765 681.8783192219373 1.1358685599385772
7.953724861622493 683.7962052475974 1.1359611312000322
7.958952416575909 685.2202327637747 1.1368437779245475
7.964179971529325 689.0302683842249 1.1395337285500082
7.969407526482741 680.8840668324756 1.1314649269262083
7.9746350814361575 673.9707984744358 1.1243881128088486
7.979862636389574 661.4271142891503 1.1147204376792617
7.98509019134299 648.7130642278237 1.103388438949306
7.990317746296406 638.6285700622618 1.09485272753608
7.995545301249822 628.2504810232655 1.0858239862234458
8.000772856203238 618.2211557978441 1.0766594945967578
8.006000411156654 605.7881537620815 1.0663296885890117
8.01122796611007 592.5158235193477 1.0543690692387824
8.016455521063486 578.8890142589833 1.0414138544192835
8.021683076016902 565.9669064913303 1.0282699254655139
8.026910630970319 556.9390750224666 1.0194356077195668
8.032138185923735 551.5588311007313 1.0157547663597553
8.037365740877151 546.5770369538809 1.0129867288349326
8.042593295830567 539.448447721259 1.0058256898733735
8.047820850783983 528.6043275681068 0.994714749950797
8.0530484057374 522.1495596272166 0.9872080594379145
8.058275960690816 514.0586388382144 0.9792477647045637
8.063503515644232 513.0411257468477 0.97885135244582
8.068731070597648 510.4439459234016 0.9767098224466693
8.073958625551064 509.75815250735553 0.9760257058169707
8.07918618050448 509.77429633561434 0.9759576271418255
8.084413735457897 510.31268652790465 0.9755322480542368
8.089641290411313 512.3814126609097 0.9771392730224749
8.09486884536473 516.5476411729215 0.9790832433052933
8.100096400318145 518.4101680512848 0.9804442495955428
8.105323955271562 516.8801050455348 0.9787974827748659
8.110551510224978 514.9645425427902 0.9776436300983756
8.115779065178394 515.6098153921769 0.9780525958435667
8.12100662013181 517.5880271405907 0.9785174364696925
8.126234175085226 522.2521737223304 0.9817986858277402
8.131461730038643 531.8698009773159 0.9903551159517537
8.136689284992059 546.9341400014137 1.0038558199648242
8.141916839945475 565.7117003453865 1.020933585195056
8.147144394898891 588.425016650234 1.0402597140891048
8.152371949852308 614.1027302622853 1.0625360607618484
8.157599504805724 641.3197794470611 1.086432521011958
8.16282705975914 671.084323627334 1.1109128973571207
8.168054614712556 697.0669929482508 1.1302757515444453
8.173282169665972 715.9583741490306 1.1446214140442772
8.178509724619389 724.2251350252325 1.150597057521583
8.183737279572805 728.7421446520272 1.1539240534214075
8.188964834526221 726.794675340455 1.1503296567736008
8.194192389479637 723.6850675990191 1.1471241361703481
8.199419944433053 714.7369968330894 1.1398120134392444
8.20464749938647 701.8414302060922 1.1299771706902964
8.209875054339886 689.9299182983847 1.1201415293865666
8.215102609293302 677.9658279440935 1.1107070986963952
8.220330164246718 672.2898615280568 1.1053350333093088
8.225557719200134 668.5838519779327 1.1019850251079728
8.23078527415355 662.7733378706528 1.096283832252524
8.236012829106967 660.9540238044182 1.094689862450107
8.241240384060383 652.9455766565804 1.0869319264935309
8.2464679390138 649.6292976285401 1.083507901958964
8.251695493967215 649.1253013631898 1.0824270678254335
8.256923048920632 650.425410702263 1.0827734535236593
8.262150603874048 648.4385820276774 1.081842967772522
8.267378158827464 645.7619370212818 1.0802044310351826
8.27260571378088 645.3540517368023 1.0801493822369301
8.277833268734296 641.6710781910233 1.0753993018833732
8.283060823687713 636.1320200715043 1.069795038764779
8.288288378641129 633.294432664359 1.0666555200142354
8.293515933594545 630.4821144622025 1.0649738601729508
8.298743488547961 634.7230088057672 1.067662132855767
8.303971043501377 639.4921102291052 1.0720242162379552
8.309198598454794 643.7820909577118 1.0752084467377223
8.31442615340821 644.256039902327 1.0753487793226246
8.319653708361626 644.2805869648467 1.0737442188819426
8.324881263315042 649.4544610948409 1.0774646620436368
8.330108818268458 658.4255333254957 1.0854589575511946
8.335336373221875 663.1422100828715 1.0893775930066465
8.34056392817529 668.8915714499606 1.0930005823890816
8.345791483128707 675.5371754975206 1.097438055372825
8.351019038082123 676.7868195513939 1.0982737337056792
8.35624659303554 677.1982814385844 1.098649770301154
8.361474147988956 679.0440274568858 1.0999144573765531
8.366701702942372 680.6099138277776 1.100360152612624
8.371929257895788 686.6601668492957 1.1043767091889618
8.377156812849204 685.5756088588528 1.1030493570935926
8.38238436780262 686.3908658465178 1.1040086878321191
8.387611922756037 679.4011402397558 1.0987011937458144
8.392839477709453 672.2754996566076 1.0922596259876307
8.398067032662869 661.6947805530349 1.083801215845629
8.403294587616285 649.6433530853964 1.0741312750447414
8.408522142569701 634.5214401941572 1.060684567775833
8.413749697523118 620.29105139883 1.0475696521579285
8.418977252476534 608.6469237477692 1.0377575631918954
8.42420480742995 597.52449225482 1.0277511786967888
8.429432362383366 587.2593511525283 1.0197021667708384
8.434659917336782 574.4108775283582 1.0081370214089724
8.439887472290199 565.3927359528539 0.9995540171140979
8.445115027243615 559.9596758679136 0.994526500506917
8.450342582197031 552.8929620419141 0.9882935977938916
8.455570137150447 546.8006877347282 0.982590445041311
8.460797692103863 541.4993015273944 0.9777863942411528
8.46602524705728 536.4898618093483 0.9721454805203456
8.471252802010696 530.6952906359024 0.9661874643630413
8.476480356964112 529.3522406172356 0.964726724256558
8.481707911917528 525.4042194352019 0.9612616219424058
8.486935466870944 523.7920554178726 0.9599620407188343
8.49216302182436 524.7004926036942 0.9603822855241039
8.497390576777777 524.6627292060754 0.9590996018803035
8.502618131731193 528.0293066761553 0.9617332036626229
8.50784568668461 530.0453410174938 0.9629512547923603
8.513073241638025 529.4291125277265 0.9624360631626158
8.518300796591442 523.5518497374486 0.957490317917063
8.523528351544858 517.5606099016077 0.9517338457499582
8.528755906498274 513.5382961474536 0.948320230586474
8.53398346145169 511.60096367527024 0.9473953902833246
8.539211016405106 509.24137428490707 0.9453265657365911
8.544438571358523 510.01258743158064 0.9448993772639833
8.549666126311939 509.5726896299769 0.9437190724387684
8.554893681265355 510.54011750419363 0.9434552370988685
8.560121236218771 512.2279440364847 0.9441598261038795
8.565348791172188 513.4477538912139 0.9445571485964179
8.570576346125604 518.5216641000619 0.9489822610192495
8.57580390107902 518.8430408219645 0.9487510362330995
8.581031456032436 518.8487719029263 0.9488059793905784
8.586259010985852 520.6106732069507 0.9503975648769908
8.591486565939269 521.6666248386595 0.9512420026307761
8.596714120892685 525.31841069957 0.9537650621468455
8.601941675846101 524.5741900013811 0.9522554970994019
8.607169230799517 523.3204153962606 0.9512297594008986
8.612396785752933 523.6648573104604 0.9524265490338957
8.61762434070635 522.4013779169719 0.9508757154992981
8.622851895659766 524.4013458017631 0.9529268372973886
8.628079450613182 528.676493139336 0.9559337779402965
8.633307005566598 532.143868954393 0.9581091282409326
8.638534560520014 536.7957849473796 0.9616401393855216
8.64376211547343 541.1401066472237 0.9651547204785376
8.648989670426847 545.9895791902741 0.9692882594970389
8.654217225380263 551.0885106501913 0.974132878498357
8.65944478033368 558.6887174922867 0.9800859277475188
8.664672335287095 561.183681161763 0.9812525295788045
8.669899890240512 572.3656803840812 0.9909506442122893
8.675127445193928 582.654775205559 1.0004042280825072
8.680355000147344 591.0149699899779 1.0066291198028452
8.68558255510076 597.9655408510974 1.0113478438220949
8.690810110054176 604.1520686874571 1.0155726949487394
8.696037665007593 614.8178893446288 1.0229251960481534
8.701265219961009 628.9906690853226 1.0339541948358815
8.706492774914425 647.9026794780976 1.0485635304430247
8.711720329867841 659.239741452114 1.0579269173107348
8.716947884821257 669.1910196014113 1.0648687968659871
8.722175439774674 672.2242977905623 1.0669731893208216
8.72740299472809 670.529012440147 1.064981359494361
8.732630549681506 669.5959679919608 1.0653584657188857
8.737858104634922 668.2798392170334 1.0649151219092488
8.743085659588338 666.645597387177 1.0653690326588339
8.748313214541755 665.5888887908367 1.06496684681861
8.75354076949517 655.8571710864508 1.0573974179596541
8.758768324448587 645.6646048000898 1.0476413263245679
8.763995879402003 633.2177272778794 1.036313600661053
8.76922343435542 619.8375433114891 1.0238965571517924
8.774450989308836 612.5023172295377 1.0165467586014367
8.779678544262252 602.8981745183361 1.0074544905108473
8.784906099215668 596.257102152423 1.0018224862646363
8.790133654169084 594.7667285875156 1.0016553293884927
8.7953612091225 592.0306933515305 0.9990930347030261
8.800588764075917 590.204316857108 0.9974976314010683
8.805816319029333 589.7610726996317 0.9968140308478798
8.811043873982749 589.844276528618 0.9969648665037902
8.816271428936165 587.6336301102777 0.9948914145916629
8.821498983889581 584.7254154888315 0.9927273675535951
8.826726538842998 580.5953857668874 0.9893288545686066
8.831954093796414 576.2282441615076 0.9839347077416404
8.83718164874983 576.4372816412098 0.9834510914241142
8.842409203703246 576.371093814155 0.982602543242976
8.847636758656662 573.7529322083815 0.980423165291168
8.852864313610079 570.284340948089 0.9762453222521118
8.858091868563495 574.1250644582323 0.9792284125804005
8.863319423516911 577.1648637551314 0.9813254942795667
8.868546978470327 582.2051019800257 0.9859273313019746
8.873774533423743 583.0712899371046 0.9865055248408551
8.87900208837716 582.6951706842611 0.9855338984820622
8.884229643330576 581.012580655036 0.983675463903804
8.889457198283992 583.8387279827779 0.9856918285106695
8.894684753237408 583.1272009104528 0.9861011440968964
8.899912308190824 584.3701651894272 0.9874491309227773
8.90513986314424 584.7784344569852 0.9859190093192836
8.910367418097657 586.5311309045379 0.9861741418493002
8.915594973051073 591.4039769875378 0.9894017716471873
8.92082252800449 599.4176561020205 0.996692281338077
8.926050082957905 602.7118065958424 0.9997873390522273
8.931277637911322 604.0309128319462 1.0005242964254264
8.936505192864738 603.8731878877408 0.9987468924332801
8.941732747818154 605.4013600628234 0.9993709817436452
8.94696030277157 607.0048104796526 1.000496454352263
8.952187857724986 608.6733420072067 1.001880294898095
8.957415412678403 610.9695938012467 1.0034495392658032
8.962642967631819 616.7822905575113 1.0072723275174529
8.967870522585235 623.5902424036899 1.0123321625981212
8.973098077538651 632.153200108064 1.0191872191123228
8.978325632492067 638.3241107948094 1.023758645995539
8.983553187445484 647.2508471878659 1.0307803820144394
8.9887807423989 655.1096546545872 1.0360928876297129
8.994008297352316 663.8161693551556 1.0434445285920346
8.999235852305732 665.788456511682 1.0454022035671884
9.004463407259149 669.3494792151344 1.047493268188794
9.009690962212565 674.6933363085234 1.0508896487858206
9.014918517165981 685.5277563580387 1.058269052938423
9.020146072119397 700.1624657939806 1.069095984223873
9.025373627072813 712.8239321939744 1.0780219218163856
9.03060118202623 724.9300300753954 1.0860294461326099
9.035828736979646 741.8841261928064 1.0987042289165012
9.041056291933062 757.1273770545301 1.1100183938145693
9.046283846886478 773.5674582453814 1.1225789241681088
9.051511401839894 781.6468689098089 1.1278198893375753
9.05673895679331 792.7489016308629 1.134222672886993
9.061966511746727 808.2357885039763 1.1443657855695297
9.067194066700143 828.418445887479 1.158228936270092
9.07242162165356 855.9523426981676 1.17763098874497
9.077649176606975 875.0561274636941 1.1906318644491543
9.082876731560392 889.2212600050051 1.1997246758571836
9.088104286513808 902.7620510394049 1.2080683291035532
9.093331841467224 908.8452694474502 1.2111664455177364
9.09855939642064 913.7421052854689 1.214327317664271
9.103786951374056 912.0683764030007 1.2125066065506829
9.109014506327473 902.0150828380387 1.2040541045622437
9.114242061280889 891.1620979795196 1.196795602195802
9.119469616234305 878.5649760248148 1.187253660997465
9.124697171187721 865.1570305554734 1.1780871533211035
9.129924726141137 850.6438247055046 1.167342991516201
9.135152281094554 841.340762251415 1.1620153715088821
9.14037983604797 832.0053178775098 1.1561450649785336
9.145607391001386 827.2982136805931 1.153273471953987
9.150834945954802 825.2829570903516 1.150714400458167
9.156062500908218 824.777249518914 1.1504693106970298
9.161290055861635 824.438442540913 1.1586675628482401
9.16651761081505 829.368533606351 1.168816335222629
9.171745165768467 836.6419813118184 1.1784685572668843
9.176972720721883 840.4749932663035 1.1850325634597327
9.1822002756753 837.8131865949582 1.1862551994052934
9.187427830628716 835.8957596437839 1.187963192610207
9.192655385582132 827.8771952457535 1.1853543748377888
9.197882940535548 821.7959611808462 1.1830928337880664
9.203110495488964 812.1868769747284 1.1779726722710933
9.20833805044238 803.2304656066856 1.1727968634753059
9.213565605395797 796.7227332138491 1.169157241740257
9.218793160349213 788.4614121276678 1.1652698696432415
9.224020715302629 784.6306503750308 1.1656480771133726
9.229248270256045 781.1156043947113 1.164398639297498
9.234475825209461 773.0245865391082 1.1598688524023246
9.239703380162878 762.8858528278594 1.1527704140565065
9.244930935116294 758.5702818572422 1.149885649958058
9.25015849006971 753.424483201106 1.1475254673507
9.255386045023126 746.5577532102872 1.1433592540175423
9.260613599976542 742.6133963310386 1.1415628855904023
9.265841154929959 739.6991808725569 1.1417402976613713
9.271068709883375 740.4299772543357 1.1430606377582724
9.276296264836791 746.470929793537 1.149005433639062
9.281523819790207 747.8036178061781 1.1515285452308306
9.286751374743623 757.6303594529493 1.1603913741003087
9.29197892969704 765.9021041998359 1.168490638226573
9.297206484650456 776.6722532726022 1.1779153581856097
9.302434039603872 786.0999521777817 1.18483027801697
9.307661594557288 789.1978129626377 1.1885389627060776
9.312889149510704 787.6957278698715 1.1883838273560703
9.31811670446412 780.3851222919714 1.1838932951513474
9.323344259417537 776.6435606805106 1.183014544496236
9.328571814370953 768.6434906009858 1.1772347205520073
9.33379936932437 762.2877851052415 1.1724964463316123
9.339026924277785 753.0279815243274 1.1663918132542908
9.344254479231202 738.098367795867 1.1546900569849876
9.349482034184618 725.1949515679279 1.1451970880932814
9.354709589138034 711.8290108732449 1.135516513562838
9.35993714409145 697.2756563989747 1.125054128946651
9.365164699044866 689.0867967669017 1.1190943751372076
9.370392253998283 679.9568255473 1.1125208198850283
9.375619808951699 673.9389669527869 1.1087077706199522
9.380847363905115 670.1115844411061 1.106576461834695
9.386074918858531 668.4498512393427 1.1068777825538096
9.391302473811947 668.6530902957358 1.1074709703206034
9.396530028765364 666.4167087858115 1.1068044634325975
9.40175758371878 667.8627953068077 1.1087221822532498
9.406985138672196 670.1031042275982 1.1108971203037448
9.412212693625612 671.4587081263473 1.110731453295077
9.417440248579029 672.5517124061956 1.100585623561309
9.422667803532445 669.7645896386575 1.0924394337633625
9.427895358485861 667.3223419600481 1.0864692407833971
9.433122913439277 665.7409798339617 1.082119716484878
9.438350468392693 660.7165883240524 1.075997386095242
9.44357802334611 658.5833310092088 1.0725576306216023
9.448805578299526 660.7418618156318 1.0727121861189073
9.454033133252942 663.1037192477322 1.0722914306080653
9.459260688206358 663.9730179091091 1.0709518318890263
9.464488243159774 663.2207453067325 1.0687874431411648
9.46971579811319 661.0796030669729 1.0649412496311819
9.474943353066607 660.081316190402 1.063264417648299
9.480170908020023 661.7354747075805 1.0627125674169084
9.48539846297344 663.2637249381861 1.063139757699613
9.490626017926855 665.566933636465 1.0629297084139413
9.495853572880272 666.7998146438428 1.0626027710134123
9.501081127833688 665.9063603805025 1.0604717017398937
9.506308682787104 669.085959426769 1.0611289453502684
9.51153623774052 665.1795930220679 1.0569097330127886
9.516763792693936 663.5068272102731 1.0547947961126505
9.521991347647353 663.4907847446934 1.0540871108255756
9.527218902600769 666.24347304665 1.0555120403616125
9.532446457554185 672.5387948330954 1.0597196992911975
9.537674012507601 675.9894118320764 1.061402395640105
9.542901567461017 677.3374570925687 1.060937773234195
9.548129122414434 678.9397762399649 1.061446050184973
9.55335667736785 677.2417328866555 1.0587986554619044
9.558584232321266 671.0718600021524 1.0532274444275425
9.563811787274682 671.1379636716534 1.0531591938586813
9.569039342228098 672.1379724642998 1.0543881717486054
9.574266897181515 672.3512146738126 1.0539513665472546
9.57949445213493 676.0142609996683 1.0551365782913371
9.584722007088347 673.7188917394535 1.0513915799303204
9.589949562041763 674.8089290682465 1.0512130011894016
9.59517711699518 670.4585484631482 1.0467557495974713
9.600404671948596 669.4418140787307 1.0461542337896905
9.605632226902012 668.7405896080048 1.0452576889773204
9.610859781855428 672.3910813055276 1.0473842064808077
9.616087336808844 676.0443449640982 1.0503830763659274
9.62131489176226 684.0307234126519 1.0560673588474456
9.626542446715677 687.7959953064662 1.0584982746794396
9.631770001669093 693.0106401639171 1.0629977542033335
9.636997556622509 692.801428862416 1.061404378465272
9.642225111575925 695.3694017857086 1.061675179482702
9.647452666529341 694.2200685431928 1.0590841234029214
9.652680221482758 694.7142470492212 1.059334663192585
9.657907776436174 699.2111110798651 1.0622513029981393
9.66313533138959 700.9124018681423 1.0628007727459956
9.668362886343006 708.5564766776388 1.0688885272907664
9.673590441296422 709.2026067477536 1.069944667423139
9.678817996249839 708.3679484552099 1.0676452688667577
9.684045551203255 707.5609625226712 1.066486285148741
9.689273106156671 705.7832354778021 1.0634338977899078
9.694500661110087 707.885628681805 1.0639155822497541
9.699728216063503 711.0358462948525 1.0660191865481374
9.70495577101692 717.3300316888487 1.0705195922953195
9.710183325970336 723.3514605869168 1.075594665904923
9.715410880923752 726.9433061190498 1.0769298207094478
9.720638435877168 726.9286488838036 1.0753961282528557
9.725865990830584 723.0654701918075 1.0723878165986431
9.731093545784 715.8594148644479 1.0663220875120802
9.736321100737417 717.6603485611477 1.067501238358602
9.741548655690833 721.9957052825 1.0704008218977281
9.74677621064425 722.9303788307603 1.0700059879245167
9.752003765597665 722.0968334345333 1.068547448427119
9.757231320551082 717.1904154833146 1.064773520678974
9.762458875504498 715.4822039571653 1.0625721001103996
9.767686430457914 718.8569657147852 1.0647672308983713
9.77291398541133 720.0642903572367 1.0653407813358122
9.778141540364746 719.2455322424607 1.0628441293912483
9.783369095318163 713.3983496850093 1.0577114799376652
9.788596650271579 705.6184100764963 1.0512128102982654
9.793824205224995 704.4917131170824 1.0510953679317563
9.799051760178411 702.7661003345141 1.0487920270361704
9.804279315131827 703.0218385570338 1.0483390736842657
9.809506870085244 702.3565592288854 1.0467605356854506
9.81473442503866 695.0637984802019 1.040463292938371
9.819961979992076 692.4150365230129 1.0380034495428987
9.825189534945492 690.2263322445772 1.0372840209820837
9.830417089898909 697.4541531905351 1.042633827578296
9.835644644852325 698.8768949135092 1.0424856880104472
9.840872199805741 694.3891474208625 1.037396620640374
9.846099754759157 691.4558178675114 1.0348898994603217
9.851327309712573 693.224655026731 1.0358586107189727
9.85655486466599 695.3216281556793 1.0373713160201423
9.861782419619406 696.7204825648087 1.0383537913009626
9.867009974572822 695.8766084779454 1.0361748551645735
9.872237529526238 695.8428067435447 1.0349999167897608
9.877465084479654 694.3191047561915 1.0336302267157167
9.88269263943307 696.3934577265867 1.0353605783556796
9.887920194386487 694.6833348133453 1.0340177720756907
9.893147749339903 697.8894800094633 1.036211722335592
9.89837530429332 701.6039418420527 1.037261372426799
9.903602859246735 706.139359420925 1.0398849192913764
9.908830414200152 714.7783691979113 1.0456610807805347
9.914057969153568 724.516426002927 1.0526462363963676
9.919285524106984 730.9177755592915 1.0569049241190405
9.9245130790604 737.262823015441 1.0607869003426227
9.929740634013816 739.6219338738779 1.0633521157817178
9.934968188967233 744.9675428249423 1.0668003454486037
9.940195743920649 745.8228012346862 1.0675477858352822
9.945423298874065 747.4045701851963 1.0678498954961149
9.950650853827481 748.1306224989015 1.0680789765666314
9.955878408780897 748.476564261455 1.0677298301753595
9.961105963734314 747.7161547594379 1.0664988658310135
9.96633351868773 744.414174041835 1.0639576180769073
9.971561073641146 739.0106196509429 1.058671085797161
9.976788628594562 741.5239014078741 1.0600654731954413
9.982016183547978 739.3243172980657 1.0583245504585583
9.987243738501395 739.0675869148059 1.0581250622231564
9.99247129345481 734.7376688484711 1.054064762830564
9.997698848408227 731.2995441094363 1.0510773362244552
10.002926403361643 729.9823907294925 1.0500504605376229
10.00815395831506 727.4388501256808 1.0476523838239034
10.013381513268476 720.5488796320899 1.042372613499779
10.018609068221892 714.0076402163508 1.0362362994016547
10.023836623175308 710.3003170446685 1.0331163886985102
10.029064178128724 709.5063987291059 1.032371658485585
10.03429173308214 712.2497136052351 1.0342179958434072
10.039519288035557 718.5444479123303 1.0386804537055452
10.044746842988973 724.4249493932601 1.042545642981331
10.049974397942389 722.0187429493506 1.0410425259589293
10.055201952895805 719.7829906910176 1.0392756189249275
10.060429507849221 716.37634232521 1.036428371862838
10.065657062802638 712.1900098760016 1.0326701808654357
10.070884617756054 713.6549976354007 1.033289997669168
10.07611217270947 710.6952354390038 1.031502494015966
10.081339727662886 709.1733513916693 1.0301619227087315
10.086567282616302 705.8583956891017 1.0275721867917138
10.091794837569719 701.6099624407534 1.0230110401885617
10.097022392523135 701.4441713097315 1.0215038682641793
10.102249947476551 703.8455309348703 1.0232086877334103
10.107477502429967 701.4622551841088 1.0216210441320925
10.112705057383383 695.010311536331 1.0164403308981353
10.1179326123368 686.5001478152926 1.010453855379887
10.123160167290216 686.4607934442847 1.0111769591773763
10.128387722243632 683.2877741728214 1.0086918443422541
10.133615277197048 678.6751164813274 1.0038200288935455
10.138842832150464 676.5155331771908 1.0007474828027503
10.14407038710388 676.175505858206 1.0004577183989856
10.149297942057297 674.2470739820259 0.9993867798030606
10.154525497010713 669.05812447179 0.9955813677317132
10.15975305196413 663.280209895741 0.991154743433772
10.164980606917545 659.8908334405987 0.9877898940946314
10.170208161870962 658.4606985034757 0.9860519309786944
10.175435716824378 657.4468366366978 0.9851930438829133
10.180663271777794 652.0225975411732 0.9799486521610671
10.18589082673121 650.3219071101943 0.9783918243530733
10.191118381684626 645.5508381687746 0.975162924003241
10.196345936638043 645.8801668911682 0.9756685695825229
10.201573491591459 644.7679015519401 0.974464344329172
10.206801046544875 640.2730843555944 0.9712171729815278
10.212028601498291 637.9439252202159 0.9675108010662143
10.217256156451707 636.1102253927569 0.9658209752045219
10.222483711405124 634.1605297201897 0.9643078379827328
10.22771126635854 633.1799736210079 0.9640959549090956
10.232938821311956 629.2123569473042 0.9614196703897125
10.238166376265372 625.8045676084245 0.9584070565237508
10.243393931218788 627.9107136682533 0.960352479651728
10.248621486172205 625.1332449409981 0.9583348192877356
10.253849041125621 624.3919072704833 0.9574314914134447
10.259076596079037 619.3729887760956 0.9537813447349528
10.264304151032453 615.3916985239424 0.9502257212657942
10.26953170598587 616.8899353595826 0.9503835744228016
10.274759260939286 620.3646252589446 0.9521482128806583
10.279986815892702 623.4962290828774 0.9539772150447811
10.285214370846118 628.5234161039085 0.9584168899789691
10.290441925799534 625.7615988420205 0.9560204605679378
10.29566948075295 623.5096879691362 0.9542261841832633
10.300897035706367 617.52696772836 0.9484633342109545
10.306124590659783 617.7627922352563 0.948417964811501
10.3113521456132 616.1676165579081 0.9471695642479948
10.316579700566615 615.7563719638902 0.946166684965877
10.321807255520032 611.9707901111143 0.9426679206676288
10.327034810473448 606.5883764124449 0.9387077378726817
10.332262365426864 603.5116556227305 0.9370211833087764
10.33748992038028 606.2921966605804 0.9387495984702164
10.342717475333696 601.8971644673113 0.9350700561611907
10.347945030287113 599.8515848575779 0.9326131059501896
10.353172585240529 599.6302371210264 0.9325091046600676
10.358400140193945 597.4924037094349 0.9307186850719787
10.363627695147361 596.2028984462971 0.928602334501125
10.368855250100777 596.8175429404417 0.928962021853604
10.374082805054194 596.0322480214974 0.9282904536710691
10.37931036000761 595.7635456353099 0.9283351943509973
10.384537914961026 596.4618972239729 0.9291152121347853
10.389765469914442 590.7862334191267 0.9227598995343419
10.394993024867858 590.7063321434842 0.9220013575008975
10.400220579821275 586.3688470610123 0.9186737990449234
10.40544813477469 581.5226375809959 0.9142603540356069
10.410675689728107 582.676166313293 0.9146695851994344
10.415903244681523 582.6566928230759 0.9143457440642757
10.42113079963494 585.9014471800986 0.9168328479422022
10.426358354588356 585.8579132205385 0.9168586140238827
10.431585909541772 579.8090556577966 0.9127709738430295
10.436813464495188 578.8726179507444 0.9131409605160319
10.442041019448604 575.4065235097399 0.9108904509941577
10.44726857440202 571.5117176918505 0.9065928866501713
10.452496129355437 567.3812645689198 0.901881943106462
10.457723684308853 569.5939469243643 0.9031120670267059
10.462951239262269 573.3649976721557 0.9054992890485857
10.468178794215685 571.3633227686097 0.904323850023852
10.473406349169101 568.5559924344275 0.9021070682499067
10.478633904122518 564.251560416068 0.8981987759357796
10.483861459075934 563.0079858522636 0.8964178569082112
10.48908901402935 561.190775626556 0.8944185997429972
10.494316568982766 557.6075557700791 0.8915047593025824
10.499544123936182 553.9780782293074 0.8888462603232841
10.504771678889599 551.5740434111723 0.887274865644956
10.509999233843015 550.5549841976855 0.886920262701655
10.515226788796431 549.0293690896982 0.8848847984509174
10.520454343749847 544.2575248860774 0.8805700864680489
10.525681898703263 540.1140458302676 0.8764298340326679
10.53090945365668 540.7995651157779 0.8756800919757156
10.536137008610096 543.8176816995252 0.8774607096182182
10.541364563563512 548.5775406482878 0.8807800118910405
10.546592118516928 551.2013151856052 0.8828873770475065
10.551819673470344 547.1311959220682 0.8793204588699505
10.55704722842376 543.9452740497063 0.877079427217644
10.562274783377177 540.5839789356526 0.8739862198036485
10.567502338330593 539.5304532561413 0.8736708137818436
10.57272989328401 539.7095800775546 0.8731285102421091
10.577957448237425 537.864396753917 0.8713195339459361
10.583185003190842 535.8395960323594 0.8691620810713833
10.588412558144258 534.4049669918511 0.8678534266135747
10.593640113097674 534.540841251272 0.8675620681733155
10.59886766805109 532.2585605809461 0.8642662233178062
10.604095223004506 528.7904348872331 0.8604700925543438
10.609322777957923 526.3051171926345 0.8591101140687993
10.614550332911339 528.4045050095417 0.8611449300023747
10.619777887864755 530.8894777512915 0.8624104480007336
10.625005442818171 533.8187520660093 0.8646683025886434
10.630232997771587 532.5087120843552 0.8627180059293467
10.635460552725004 533.0035552482789 0.8627478344991942
10.64068810767842 531.8103975808839 0.8620724296645551
10.645915662631836 534.9583694065511 0.8662618677831007
10.651143217585252 539.7867572237834 0.870444392515488
10.656370772538668 540.982348935266 0.8708660519682593
10.661598327492085 543.7752624921169 0.8721557681518682
10.666825882445501 549.0825008976885 0.8758445942013505
10.672053437398917 552.575862077601 0.8774317394836987
10.677280992352333 561.7206164518567 0.8842114861342757
10.68250854730575 566.4255443695957 0.8880252142368689
10.687736102259166 571.7122416709769 0.8907682737501007
10.692963657212582 574.8944251267973 0.8924357814792248
10.698191212165998 584.5234246894231 0.8996198384536535
10.703418767119414 596.3583618639775 0.9088470011528114
10.70864632207283 601.8027324806048 0.9126891897658705
10.713873877026247 608.6797307082786 0.9174931033624646
10.719101431979663 613.8691928912102 0.9201490003609093
10.72432898693308 622.7208320123697 0.9266280196999549
10.729556541886495 632.7164723660256 0.9339376960160751
10.734784096839912 640.7807277769382 0.9409669137217476
10.740011651793328 639.663001375866 0.9395643199173239
10.745239206746744 635.4610709070733 0.935817204683607
10.75046676170016 628.0056757658249 0.9301136253588482
10.755694316653576 618.7747311373703 0.9232201900501203
10.760921871606993 611.8211808425987 0.9177102121821099
10.766149426560409 606.6508372081863 0.9134778820383799
10.771376981513825 598.7566051553732 0.9070770483480798
10.776604536467241 591.2972720408774 0.9012912858097905
10.781832091420657 586.6060530094778 0.897177787113491
10.787059646374074 584.916373449856 0.8955836918951553
10.79228720132749 580.383781527397 0.8915036931789365
10.797514756280906 578.9105590382409 0.8903262573866467
10.802742311234322 579.9349515268169 0.8908551748856046
10.807969866187738 578.7239204377902 0.8895389327362174
10.813197421141155 580.5113541806463 0.8903175326750199
10.81842497609457 581.1899303276223 0.8914351640598761
10.823652531047987 584.6465772791299 0.8943407247104489
10.828880086001403 585.862941338834 0.8949521301169353
10.83410764095482 585.2870556570055 0.8941962538077165
10.839335195908236 584.2419606241394 0.8927381173470579
10.844562750861652 588.4427217086579 0.8956864061036632
10.849790305815068 591.6524199706984 0.8973987389439662
10.855017860768484 597.6797055507552 0.9011958922544611
10.8602454157219 602.0194681293272 0.904632886408036
10.865472970675317 613.4202276920091 0.9126970756850579
10.870700525628733 623.8414269618058 0.9198858608002174
10.875928080582149 634.8795582070422 0.927883711335987
10.881155635535565 643.5002502161449 0.9332006090160221
10.886383190488981 650.2584669288285 0.9376916215049476
10.891610745442398 653.5573689291757 0.9401467465699694
10.896838300395814 656.2287385795489 0.9420650010965428
10.90206585534923 650.8239355967286 0.9380456625900591
10.907293410302646 646.714078503831 0.9347383330017548
10.912520965256062 638.0796682235857 0.9274087236630398
10.917748520209479 631.9427547695421 0.9227330131749161
10.922976075162895 624.3243597457504 0.9172375197298006
10.928203630116311 619.2093840134332 0.9142803736967445
10.933431185069727 610.4577527486672 0.9079832490650939
10.938658740023143 602.1801969147953 0.9012582866374148
10.94388629497656 591.9952282975753 0.8928393312446313
10.949113849929976 586.4905147382814 0.8885097767905055
10.954341404883392 580.234495717327 0.8834517787767224
10.959568959836808 575.4698007492905 0.87986467421479
10.964796514790224 569.2712531602872 0.8751146182233428
10.97002406974364 567.2251801678954 0.8748061152566075
10.975251624697057 564.8723027237071 0.8755209773883604
10.980479179650473 560.1713169663354 0.8734160104976899
10.98570673460389 556.9009183919117 0.872218610370517
10.990934289557305 554.4018412483291 0.8706064890343927
10.996161844510722 550.0049772860299 0.8675263106805683
11.001389399464138 544.9844301027047 0.8645132246896396
11.006616954417554 539.4124039317643 0.8606337533840737
11.01184450937097 533.735603984118 0.8569265957665425
11.017072064324386 531.2767209470053 0.8554297600732794
11.022299619277803 532.1822864749045 0.8566440363421841
11.027527174231219 531.0874377047496 0.8562250252352279
11.032754729184635 531.4441578862599 0.8575012192626054
11.037982284138051 529.4717571645407 0.8564770544050134
11.043209839091467 524.3806126299509 0.8525854553451475
11.048437394044884 521.1203944683964 0.8504241039754296
11.0536649489983 520.740230613989 0.8502457577809875
11.058892503951716 522.0018071062588 0.8513687989393336
11.064120058905132 524.2422725122178 0.8533221301453063
11.069347613858548 522.1855542071137 0.851977068398055
11.074575168811965 518.4344354383464 0.8491546700841403
11.079802723765381 514.3141583145713 0.8460081340947704
11.085030278718797 515.6092633697286 0.8474371100929414
11.090257833672213 518.1127152038737 0.8497156869155564
11.09548538862563 520.7212093087921 0.8515476102987645
11.100712943579046 519.9387082510494 0.8511370432454892
11.105940498532462 519.6635686635141 0.8511846517125878
11.111168053485878 518.2659211160832 0.8503845009052171
11.116395608439294 517.0704547083529 0.8500782746034112
11.12162316339271 514.1894249944951 0.8477530378095643
11.126850718346127 514.0545580284396 0.8480055055284668
11.132078273299543 513.5495122471971 0.8478243089485663
11.13730582825296 514.0302482800199 0.8487827898361987
11.142533383206375 512.8502855295053 0.848180681104009
11.147760938159792 512.8842228261381 0.848042166790814
11.152988493113208 513.7697188227912 0.848143583925298
11.158216048066624 511.51436921877206 0.8466440561498517
11.16344360302004 510.48957677908584 0.8463539841964268
11.168671157973456 505.3533182375494 0.8420530986667605
11.173898712926873 506.7506919984748 0.8436272118563158
11.179126267880289 505.81617569568164 0.8430047263545655
11.184353822833705 505.03060027287097 0.8418602371983622
11.189581377787121 502.7110153002531 0.8404302219935142
11.194808932740537 498.2547270293935 0.8367698432943489
11.200036487693954 497.4703034348758 0.8363233643693067
11.20526404264737 495.63373189567335 0.8354273127437474
11.210491597600786 493.9281211792425 0.8340081929313906
11.215719152554202 493.18012049498407 0.8332458756006195
11.220946707507618 493.9294908717021 0.8336083351469331
11.226174262461035 492.1388806359168 0.8320369733964733
11.23140181741445 489.79792983043495 0.830336527371046
11.236629372367867 483.80354224102547 0.825562689674986
11.241856927321283 477.2330802648842 0.8203871885426294
11.2470844822747 474.0660710948342 0.8176338983597561
11.252312037228116 474.31681222234425 0.8174423672051085
11.257539592181532 472.6645923262229 0.8157875783526457
11.262767147134948 470.89657732910416 0.8144921043149858
11.267994702088364 466.3276285121471 0.8110692120437897
11.27322225704178 463.1562028391926 0.8091436898749412
11.278449811995197 461.13532166966473 0.807543238706956
11.283677366948613 461.8399405845677 0.8080830363634273
11.288904921902029 460.9411577150814 0.8067876837809087
11.294132476855445 459.60543798611764 0.8052574268897197
11.299360031808861 458.6699433201074 0.8049224072465653
11.304587586762278 454.95285113309416 0.801085691843525
11.309815141715694 454.2302433835416 0.8004517220617036
11.31504269666911 453.9574085973493 0.8004077668693955
11.320270251622526 454.3110380750478 0.8002839630444373
11.325497806575942 452.2710029460297 0.798398047076148
11.330725361529359 448.35745822622994 0.7947733675655018
11.335952916482775 447.97947460580525 0.793909692218786
11.341180471436191 445.07548050407127 0.7915930476205834
11.346408026389607 444.576255149544 0.7909222232317307
11.351635581343023 443.7791258401306 0.7906736872721389
11.35686313629644 441.8225699015247 0.7889563588704335
11.362090691249856 441.41770305073237 0.7884514016040064
11.367318246203272 440.7559804182493 0.7875850341903496
11.372545801156688 441.77214067602193 0.78873854844076
11.377773356110104 440.6155996685034 0.7874940376932266
11.38300091106352 443.8995704755855 0.7903763102383727
11.388228466016937 441.79329467774824 0.7882505881945595
11.393456020970353 437.2057825352058 0.7836540918171915
11.39868357592377 433.17507116991624 0.7805394137021816
11.403911130877185 428.93452827853844 0.7771217567706911
11.409138685830602 428.7740582275837 0.7777704141704418
11.414366240784018 431.29199231276476 0.7810431386102092
11.419593795737434 430.9169622938821 0.7811878897464115
11.42482135069085 429.4252914349114 0.7794112363504659
11.430048905644266 427.77653410135076 0.7773016032652772
11.435276460597683 424.36598636449975 0.7736751633683983
11.440504015551099 422.8259186249165 0.7722187993812853
11.445731570504515 419.968884705209 0.7699916193940235
11.450959125457931 419.65087296438537 0.7693824206737739
11.456186680411347 420.02298961877756 0.7694918452450032
11.461414235364764 416.72645802939223 0.7663380498767864
11.46664179031818 412.9360740883477 0.7628242392784265
11.471869345271596 412.66389752634285 0.7629980370968453
11.477096900225012 412.5164641453279 0.764230989524617
11.482324455178428 416.5005166126544 0.7750079912171706
11.487552010131845 416.4749523812798 0.7775897389558619
11.49277956508526 413.7583230403765 0.7757396084736996
11.498007120038677 412.0440306161521 0.7749304238128646
11.503234674992093 409.7549404270632 0.7739373707521162
11.50846222994551 408.4111591827058 0.7741519072397585
11.513689784898926 407.8647499316982 0.7750076285894199
11.518917339852342 406.5927649773007 0.7742912730440673
11.524144894805758 404.36389294813023 0.7740872164330795
11.529372449759174 400.8513720846158 0.7722792593964636
11.53460000471259 398.95946896333504 0.7713706543582807
11.539827559666007 401.26893895550927 0.7738155034596164
11.545055114619423 403.6372658509583 0.7757373631169548
11.550282669572839 406.04055561717223 0.7783470061098964
11.555510224526255 407.4855267614346 0.7804434580362918
11.560737779479672 403.1825079855307 0.7763824250176755
11.565965334433088 401.24466730214755 0.7748703963622359
11.571192889386504 399.5491970178255 0.773810175002923
11.57642044433992 400.4455123402113 0.7749488951704697
11.581647999293336 400.1280443541592 0.7749985112582543
11.586875554246753 397.32609818172205 0.7734686484168676
11.592103109200169 395.15234145123156 0.7718745394612927
11.597330664153585 393.8656611465478 0.770990867818506
11.602558219107001 393.5516047136311 0.7718950521350597
11.607785774060417 395.17680414570253 0.7732024013023396
11.613013329013834 399.49156838011015 0.7775984790291509
11.61824088396725 398.9889058045253 0.7780733150033227
11.623468438920666 401.8495251028696 0.7807924752770256
11.628695993874082 404.4785700135865 0.7833919244470582
11.633923548827498 403.29259597412533 0.7824929792514256
11.639151103780915 404.1950630756796 0.783916534419288
11.64437865873433 403.20900908498504 0.783828752356393
11.649606213687747 404.2613759796086 0.7865918776120241
11.654833768641163 402.18166297604245 0.7854655151246908
11.66006132359458 403.1362689516226 0.7862753513626818
11.665288878547996 403.9595446220057 0.7858725831747614
11.670516433501412 405.08303171404634 0.7858522068579137
11.675743988454828 408.5288937248053 0.7895951846417457
11.680971543408244 409.5090608660042 0.7911636062991931
11.68619909836166 410.71489147428997 0.7933272455179483
11.691426653315077 410.1317534211154 0.7936458471252873
11.696654208268493 406.993164208951 0.7903146511673154
11.701881763221909 404.22138009946354 0.7875529069304164
11.707109318175325 403.64933009437823 0.7876620422488826
11.712336873128741 403.8242300576297 0.7877954570558401
11.717564428082158 407.4364889383542 0.7928706664110156
11.722791983035574 407.7097233517489 0.7942034421479112
11.72801953798899 406.6372763525606 0.7937479656802354
11.733247092942406 403.7491499036903 0.7921262994946361
11.738474647895822 401.4860611035665 0.7894299779565683
11.743702202849239 398.8089632081958 0.786875252714049
11.748929757802655 399.6683648239375 0.7887265058310613
11.754157312756071 401.6241424915176 0.7910406839366534
11.759384867709487 401.4822639400636 0.791558297801878
11.764612422662903 403.50070994664384 0.7936369621833748
11.76983997761632 405.3999520591651 0.7944332476363372
11.775067532569736 406.5302579219971 0.7961738512714869
11.780295087523152 408.3230707718219 0.7977572450870011
11.785522642476568 409.02824278598393 0.7987917401396546
11.790750197429984 402.7463464552716 0.7927109188459497
11.7959777523834 402.56902723382103 0.7916362459715698
11.801205307336817 400.00481338672824 0.7886141566720277
11.806432862290233 398.9615630362851 0.7880486975049277
11.81166041724365 399.797401131998 0.7885496067065023
11.816887972197065 395.3328405636831 0.7848827100191925
11.822115527150482 392.11637078891215 0.7818243161992651
11.827343082103898 387.6568453677984 0.7769797924778321
11.832570637057314 388.3461521648064 0.7771533393990108
11.83779819201073 387.9971019417943 0.7768682456078345
11.843025746964146 381.97895943600463 0.7715923593672351
11.848253301917563 380.2029641393684 0.771247214999736
11.853480856870979 378.37930989791215 0.7705609863205113
11.858708411824395 377.9000164880423 0.769761852419612
11.863935966777811 379.1215477899047 0.7718536152784421
11.869163521731227 376.6051832213554 0.7695091222087438
11.874391076684644 374.3582221260997 0.76835129921964
11.87961863163806 372.5840755646893 0.7668412460683696
11.884846186591476 369.9179190973816 0.7649251386454997
11.890073741544892 365.79701555179236 0.7618379415481806
11.895301296498308 363.1916247091402 0.7584879060993277
11.900528851451725 358.3210965206598 0.7537363834509845
11.90575640640514 355.8719105083417 0.7504039067526649
11.910983961358557 355.94160734927596 0.750335628450854
11.916211516311973 354.4802314451942 0.7496772314736551
11.92143907126539 352.0738173664703 0.7487294939783481
11.926666626218806 349.0762903908319 0.7456946435308807
11.931894181172222 345.91464738626956 0.7422470023610284
11.937121736125638 346.52605819397013 0.7425162340859546
11.942349291079054 348.0368204744786 0.7435153901914977
11.94757684603247 348.18959588943903 0.7444440869999575
11.952804400985887 352.32514320648676 0.7503554269760366
11.958031955939303 351.3515619964389 0.7495160317302884
11.963259510892719 351.6212397313228 0.7488363244419535
11.968487065846135 352.2495515509906 0.7508533491577283
11.973714620799552 350.3243646548903 0.7488508905963429
11.978942175752968 351.6242811411167 0.750627991462282
11.984169730706384 350.61364223667425 0.7504624352416428
11.9893972856598 346.75181498126443 0.7467680838780676
11.994624840613216 346.8842765372627 0.7463860033188789
11.999852395566633 344.02447233178236 0.743012541063561
12.005079950520049 341.65137983293454 0.7386864978908947
12.010307505473465 343.3421933353973 0.7400741810485348
12.015535060426881 340.65231279523584 0.7378547100459697
12.020762615380297 341.8262477947747 0.7395480313602428
12.025990170333714 340.55284522132933 0.7395071964384566
12.03121772528713 338.4439555919556 0.7374910903176662
12.036445280240546 337.78336070835195 0.7367196693627726
12.041672835193962 339.91738000823887 0.7400997840115019
12.046900390147378 339.9801540838374 0.7405570734248875
12.052127945100795 341.296181188303 0.7440241877689662
12.05735550005421 344.8179411685322 0.7487158364893013
12.062583055007627 343.862637340412 0.7465080254609191
12.067810609961043 343.43988905080744 0.7445469668339144
12.07303816491446 339.76133435044534 0.7398421966150179
12.078265719867876 339.8518912714225 0.7400415819312649
12.083493274821292 339.79430299394875 0.7412145113089944
12.088720829774708 342.30443033349604 0.7448020942728124
12.093948384728124 342.3040536908949 0.7449724958344929
12.09917593968154 341.5155635241554 0.7434675405943709
12.104403494634957 338.78197187565127 0.7415405578713994
12.109631049588373 336.8154168412583 0.7386802206836539
12.114858604541789 339.7135749212236 0.7418881190487429
12.120086159495205 344.56326478301264 0.7471442681360045
12.125313714448621 352.15785332194287 0.7535718647380097
12.130541269402038 357.5207137233564 0.75888775885175
12.135768824355454 365.61903881771724 0.7673580280649009
12.14099637930887 369.6806014953734 0.7720199064262832
12.146223934262286 377.83701918108187 0.7810349719019897
12.151451489215702 383.93710556970746 0.7866670942574576
12.156679044169119 388.368875225949 0.7898657850436615
12.161906599122535 392.79548475421456 0.7943744270418055
12.167134154075951 392.9935932989353 0.7943413384002277
12.172361709029367 391.34188652309456 0.792568400123491
12.177589263982783 393.45742418687047 0.7950317836411015
12.1828168189362 393.5024717948854 0.7942151564404151
12.188044373889616 396.1622999261057 0.7981461220784004
12.193271928843032 398.3519860249034 0.8011407109513533
12.198499483796448 398.2890162967824 0.8010984863694698
12.203727038749864 397.4923714936992 0.802455902237902
12.20895459370328 398.940995066146 0.803853801003778
12.214182148656697 393.5342976491783 0.7984576925723098
12.219409703610113 388.3715574267633 0.7933036929451961
12.22463725856353 382.9666708204077 0.7869552234542628
12.229864813516945 375.7430637554293 0.7802564063418039
12.235092368470362 375.96165583672695 0.7807287266227896
12.240319923423778 372.57932411458563 0.7772468955163941
12.245547478377194 367.73990502176025 0.7729362116640356
12.25077503333061 367.96351330924944 0.7741886921039801
12.256002588284026 365.914389526129 0.7728860930903955
12.261230143237443 364.48537553790476 0.7720552311003069
12.266457698190859 362.71772762826004 0.7693966610785522
12.271685253144275 362.1956323710263 0.7677544110062832
12.276912808097691 360.42626497633285 0.7665105098862663
12.282140363051107 360.2091017863011 0.7665581056831543
12.287367918004524 358.1836674635898 0.7648538733305843
12.29259547295794 352.78219942418707 0.7594936645732963
12.297823027911356 351.55930788581276 0.7574877787181982
12.303050582864772 349.7039349667713 0.755852160581703
12.308278137818188 349.8188531057645 0.756253097420019
12.313505692771605 351.83211702166625 0.7619952645114005
12.31873324772502 350.9466911880317 0.7692763281361872
12.323960802678437 350.59867589636355 0.7732723799275028
12.329188357631853 350.8620530228155 0.7764792514251885
12.33441591258527 348.25023381157365 0.777013832997772
12.339643467538686 346.84225652041636 0.7791338244090376
12.344871022492102 342.2707234903693 0.777390096814127
12.350098577445518 340.2465982063194 0.777903220138458
12.355326132398934 338.11747397476955 0.7781066227641346
12.36055368735235 335.1134289721995 0.7777706948694608
12.365781242305767 333.0716438212985 0.7768562979484204
12.371008797259183 331.1643529519281 0.777681086775251
12.376236352212599 334.4060505807333 0.7832987725693681
12.381463907166015 333.9281544147546 0.7841333618547841
12.386691462119432 337.26382276959436 0.7907691665273516
12.391919017072848 334.38994458116883 0.7878589630414718
12.397146572026264 333.5323265595603 0.7884966791684689
12.40237412697968 333.6330563037123 0.7898533620792048
12.407601681933096 332.09682844970024 0.7905142871277923
12.412829236886513 335.320684131956 0.7965809789902554
12.418056791839929 336.29925398700374 0.80099902355715
12.423284346793345 336.65979211867807 0.803057320581958
12.428511901746761 339.41991482689093 0.8064328398186879
12.433739456700177 338.76027829883066 0.8047735019272823
12.438967011653594 340.2320476603661 0.8063011301918218
12.44419456660701 337.69522977048246 0.80481660887302
12.449422121560426 335.929868744256 0.8043777176344363
12.454649676513842 335.67758968911664 0.8059090380860011
12.459877231467258 334.57861684405515 0.8050806469224316
12.465104786420675 334.923213124145 0.8062587154579818
12.47033234137409 334.30159233339197 0.8069982095330942
12.475559896327507 333.56291425135703 0.8061663519305216
12.480787451280923 332.74937942357906 0.8069242740380955
12.48601500623434 331.59977945179236 0.8068077941294104
12.491242561187756 333.2379587408544 0.8105556011720352
12.496470116141172 333.707845649772 0.8143035784793329
12.501697671094588 334.0309948523593 0.8163476846178067
12.506925226048004 335.43589613513933 0.8190722164533462
12.51215278100142 331.2772491669717 0.813677656672861
12.517380335954837 328.5549086584498 0.8109274209077578
12.522607890908253 327.50360503951686 0.8119487314776559
12.527835445861669 322.61138699535525 0.8070696809805556
12.533063000815085 325.9375387212172 0.8131465096450893
12.538290555768501 324.5016201797195 0.8126992669903257
12.543518110721918 324.3659673364901 0.8115815605872262
12.548745665675334 324.42537060733554 0.8126766762777091
12.55397322062875 322.66431096756173 0.8116721891496822
12.559200775582166 322.30242273717766 0.8125441306505853
12.564428330535582 318.70534888487316 0.8041250217302474
12.569655885488999 313.68718980141983 0.7906127175419336
12.574883440442415 313.9613360037522 0.7863668015160348
12.580110995395831 313.3775060526196 0.7824327286481184
12.585338550349247 314.8870957584674 0.7817148953455517
12.590566105302663 315.9654138264385 0.7811277278429632
12.59579366025608 314.5328759708389 0.7785465582040633
12.601021215209496 314.6200909815994 0.7755886562257382
12.606248770162912 313.8179816055179 0.7730442435500462
12.611476325116328 312.14334990506006 0.7688865005387143
12.616703880069744 312.75705717703676 0.7684240853983495
12.62193143502316 314.43836580208614 0.7724351018294358
12.627158989976577 318.1142945580079 0.7766789769755917
12.632386544929993 318.79464330080566 0.7773767380503666
12.63761409988341 322.3495859084886 0.7804062138723338
12.642841654836825 321.25129505568236 0.7773545074350979
12.648069209790242 321.5120134770332 0.7780868230566444
12.653296764743658 324.7252896672617 0.7804660800857334
12.658524319697074 327.81053712145 0.7838946154014917
12.66375187465049 331.95239436581744 0.7888868183292703
12.668979429603906 337.0537765753547 0.7927545450061937
12.674206984557323 341.4189558489181 0.7970845766858221
12.679434539510739 347.9870996369258 0.8028868193843656
12.684662094464155 355.7589988411094 0.8095354976106756
12.689889649417571 358.6529291062376 0.8116512841176674
12.695117204370987 364.79178325442666 0.8175338011641156
12.700344759324404 368.34743244346777 0.8204620565225995
12.70557231427782 375.81161257258856 0.8287366803286285
12.710799869231236 381.3654228568631 0.8341605103597365
12.716027424184652 387.3726423009273 0.8401533777638454
12.721254979138068 389.4275929546203 0.8420102410296547
12.726482534091485 390.51646754208326 0.842267320597756
12.7317100890449 390.72089822360505 0.8414935019477263
12.736937643998317 387.33596192348057 0.8371771914122059
12.742165198951733 383.2582712772456 0.8326797273897394
12.74739275390515 378.0999170888781 0.8273734026948815
12.752620308858566 377.41587559719693 0.8272837033531959
12.757847863811982 374.9395820157222 0.8246496469804363
12.763075418765398 369.58130726860924 0.8185704606622018
12.768302973718814 364.00187721213626 0.8128796259156802
12.77353052867223 359.7666693498256 0.8090337958249493
12.778758083625647 355.6671502014347 0.8052699586960383
12.783985638579063 346.75419772598786 0.7954067966064858
12.789213193532479 341.919341016603 0.789598143218875
12.794440748485895 335.651274372323 0.7813346277619225
12.799668303439312 334.1966587740629 0.7793020293838375
12.804895858392728 335.3919908689208 0.7807457579237251
12.810123413346144 331.273514466907 0.7771210857568526
12.81535096829956 330.8170476921155 0.777194719967214
12.820578523252976 327.3219209553747 0.7729425706919295
12.825806078206393 327.9210057820965 0.7730208567255591
12.831033633159809 326.5217029788391 0.7704001245880322
12.836261188113225 323.9933559506953 0.7680067335152981
12.841488743066641 324.32967969996093 0.7676264662835207
12.846716298020057 324.61971239983154 0.7682775327873145
12.851943852973474 327.73437114155877 0.7707677852353485
12.85717140792689 326.00085420969594 0.7688906722861882
12.862398962880306 329.02965253136045 0.7719068000784391
12.867626517833722 328.4685691559068 0.7713912745841373
12.872854072787138 331.4342265333239 0.774092355909318
12.878081627740555 335.3149016248501 0.7769465927253016
12.88330918269397 335.60994884936684 0.7765523179730929
12.888536737647387 339.18686441788793 0.7804895358917996
12.893764292600803 339.4221277250995 0.7805425285282315
12.89899184755422 339.85546701646217 0.7812163421611685
12.904219402507636 341.04187364133617 0.780953501204548
12.909446957461052 340.8679665731661 0.7803284905630091
12.914674512414468 340.7595152086919 0.7796365811788759
12.919902067367884 338.44890963044026 0.7769812125183051
12.9251296223213 333.8258454863034 0.7713013280642883
12.930357177274717 333.95998927004507 0.7706898148213666
12.935584732228133 331.59695845188156 0.766690863958359
12.940812287181549 328.6540501352109 0.7630696803723584
12.946039842134965 326.08170886050226 0.7605186799480573
12.951267397088381 322.7045081882034 0.7562312152389712
12.956494952041798 322.8610502761521 0.756204950511247
12.961722506995214 328.73395930516654 0.7619430910210995
12.96695006194863 328.51404979520385 0.7612777938668143
12.972177616902046 326.4528392714901 0.7591090984452649
12.977405171855462 325.4522294823328 0.7583920138147082
12.982632726808879 325.692620199417 0.7591382529954231
12.987860281762295 328.0174338070724 0.7631044499654642
12.993087836715711 327.9856831184403 0.7618515241006254
12.998315391669127 328.3869276620812 0.7619969488792171
13.003542946622543 328.05719776156326 0.7607382503482286
13.00877050157596 328.93162813518046 0.7616217078965969
13.013998056529376 332.41786004268823 0.7668092276562046
13.019225611482792 338.69843848934516 0.7756558547941766
13.024453166436208 341.4066481367338 0.7798051718444646
13.029680721389624 340.3554701675079 0.7792345124141076
13.03490827634304 339.0294480750543 0.7776759109609002
13.040135831296457 337.9112354217244 0.7758764094171892
13.045363386249873 342.82777241729036 0.7811911749561872
13.05059094120329 343.7607559168294 0.780435636886862
13.055818496156705 343.80948790691065 0.7798751236667202
13.061046051110122 341.3442196020437 0.7762320965453269
13.066273606063538 340.92525749582495 0.7763384596482248
13.071501161016954 339.6136680808506 0.7754974009139503
13.07672871597037 338.4374391293558 0.7755155666197208
13.081956270923786 336.8925306969654 0.7753892143231441
13.087183825877203 331.8060471565026 0.7701500018513336
13.092411380830619 328.74762409091636 0.7662362519129845
13.097638935784035 326.01458455731347 0.7628842044938655
13.102866490737451 322.985215696085 0.7586138913331832
13.108094045690867 318.01018030378685 0.7520825745271115
13.113321600644284 313.9869343008334 0.7502292707687863
13.1185491555977 311.5002004440691 0.7474700461132825
13.123776710551116 311.85482399069656 0.7474274077433439
13.129004265504532 309.56524662588583 0.7443821827805901
13.134231820457948 308.4763624983123 0.7422176466567435
13.139459375411365 309.0156852911187 0.744428331353343
13.14468693036478 308.0224822616725 0.7445017424739535
13.149914485318197 309.29735932437103 0.7459015292286343
13.155142040271613 306.9297710006295 0.7430378632994906
13.16036959522503 307.16917387681406 0.7427256576626855
13.165597150178446 307.1587677967228 0.7428862775293078
13.170824705131862 309.18555164578845 0.7456681349158
13.176052260085278 311.94739328518426 0.7495943106052936
13.181279815038694 309.41119041194673 0.7461840584053275
13.18650736999211 310.5455729361475 0.7473919570095624
13.191734924945527 307.15981009342 0.7435797492110118
13.196962479898943 311.12923541257135 0.7472757973875208
13.202190034852359 313.85321086478314 0.7516691878012759
13.207417589805775 313.27853481554064 0.7495989149926641
13.212645144759191 312.36468477080393 0.7484937870904165
13.217872699712608 311.10152624837673 0.7488571500101628
13.223100254666024 311.0057601271207 0.7482682749810469
13.22832780961944 308.88029481731337 0.7458316245839253
13.233555364572856 308.3231322518054 0.7454720225419217
13.238782919526273 308.3022864455724 0.7446479876426496
13.244010474479689 304.9017498356174 0.7420850314067828
13.249238029433105 303.68683163824767 0.7415908203662741
13.254465584386521 306.41247202462733 0.7445237426465282
13.259693139339937 307.6589428085661 0.7443534547525421
13.264920694293354 308.89908914530736 0.7455867619359131
13.27014824924677 308.32462070329956 0.7454264484727771
13.275375804200186 306.0161293265305 0.7422049283596659
13.280603359153602 306.10589435674456 0.7427456440918017
13.285830914107018 305.80973532405665 0.7408704024618644
13.291058469060435 304.7599562005638 0.7396899962355525
13.29628602401385 305.1619750739849 0.74129948538969
13.301513578967267 306.1090034774814 0.7422222348448899
13.306741133920683 305.0926560466406 0.7427507834624364
13.3119686888741 302.52665760006647 0.7409917642777716
13.317196243827516 298.968531590072 0.7373492421388381
13.322423798780932 300.05501052194825 0.7381292949477286
13.327651353734348 298.2290120620698 0.7344668665105919
13.332878908687764 298.13032559880804 0.7337795833747532
13.33810646364118 297.0794558184499 0.7325053635137709
13.343334018594597 294.7797879035304 0.7290513440197267
13.348561573548013 292.84387125217364 0.726505134655453
13.353789128501429 294.7677398003126 0.7284592469026266
13.359016683454845 293.79186326128485 0.7276005674881358
13.364244238408261 293.84176287327676 0.728039840793954
13.369471793361678 298.06650000486854 0.7339186157947967
13.374699348315094 296.1305491949393 0.731225406102849
13.37992690326851 298.22272315246227 0.7346585654480469
13.385154458221926 298.30834233595766 0.7353095222755993
13.390382013175342 295.5190449953543 0.7321031389018032
13.395609568128759 294.87189131134147 0.7310945516738313
13.400837123082175 296.21609524096203 0.7318628028541403
13.406064678035591 299.6903535866194 0.7362585080268415
13.411292232989007 301.674564676608 0.7381074142247807
13.416519787942423 304.4137863685885 0.7421653790045202
13.42174734289584 303.16628828274503 0.7404674348663707
13.426974897849256 305.09197865593296 0.7424363356261884
13.432202452802672 309.54824479659885 0.7469865988208004
13.437430007756088 312.80439045855877 0.7497950786615275
13.442657562709504 315.1980059444351 0.7507990714329853
13.44788511766292 314.3442983107753 0.7494818718498529
13.453112672616337 312.84120037598444 0.747459474030492
13.458340227569753 315.169185076072 0.7499300288752804
13.46356778252317 316.1024760276508 0.7512574909761568
13.468795337476585 318.20037129985127 0.7540934936440021
13.474022892430002 318.87764905969516 0.7570219133744638
13.479250447383418 321.32621980526847 0.7609492093682673
13.484478002336834 323.80402367634343 0.7632431611167708
13.48970555729025 323.22344871342307 0.7627271025871691
13.494933112243666 322.30753427909906 0.7607495789434414
13.500160667197083 321.0509038545227 0.7594784767287979
13.505388222150499 322.4950629457277 0.7616649327910882
13.510615777103915 323.67087767831595 0.7645037513777355
13.515843332057331 323.3720238900614 0.7630039950032493
13.521070887010747 321.12417973496173 0.7599239485775644
13.526298441964164 318.3409981357081 0.7563958681635997
13.53152599691758 316.3456226518379 0.753658185892319
13.536753551870996 311.2911936977319 0.7483420755344115
13.541981106824412 307.00712010049153 0.7441639462274314
13.547208661777828 304.27532665344796 0.7408831961232628
13.552436216731245 300.5871423199323 0.7371128364902422
13.55766377168466 299.42588125540084 0.7350150419184542
13.562891326638077 296.3232434758679 0.7305364945296007
13.568118881591493 292.80286365852834 0.7277252850733752
13.57334643654491 289.4729606834109 0.7249561278041959
13.578573991498326 286.83516117456026 0.7221130543413083
13.583801546451742 287.5657763104149 0.7220271187289093
13.589029101405158 287.13142195145235 0.7206570982274846
13.594256656358574 284.93784640982517 0.7180130143290703
13.59948421131199 282.47786965537506 0.7160092976375177
13.604711766265407 277.5936150582395 0.7099036861601694
13.609939321218823 272.70318301331855 0.7051367988540338
13.615166876172239 271.46440159809515 0.7035865841016627
13.620394431125655 271.50005176442875 0.7036173614413146
13.625621986079071 272.81340380909495 0.7047614715125393
13.630849541032488 275.61000345656026 0.7081939283198494
13.636077095985904 273.682734325372 0.7063043138960436
13.64130465093932 273.77086394332747 0.7073664519411389
13.646532205892736 272.2765662946096 0.7067190726335766
13.651759760846153 267.95503631515714 0.7008767604348856
13.656987315799569 265.8681670187928 0.6980848568854993
13.662214870752985 266.99199903345334 0.7005237194587747
13.667442425706401 267.3008648220377 0.7014298016329747
13.672669980659817 267.86221216676904 0.703560478398565
13.677897535613234 267.85031282566115 0.7027206419253931
13.68312509056665 264.3175145794018 0.6974698436408401
13.688352645520066 265.7326801367549 0.698291266850914
13.693580200473482 266.7478832532752 0.6986028508747458
13.698807755426898 268.6427524507031 0.701716374326548
13.704035310380315 271.12307047428294 0.7051416928924757
13.70926286533373 270.66977153532866 0.7061365497592792
13.714490420287147 269.33190491448903 0.7058168917618001
13.719717975240563 267.26570946561395 0.7026845283188461
13.72494553019398 268.74228625673635 0.7039107206182921
13.730173085147396 264.72902836329297 0.6970076327597996
13.735400640100812 266.4394461011308 0.6967924483980993
13.740628195054228 266.19162601276463 0.6956553954435447
13.745855750007644 268.32338721967284 0.6984365530930751
13.75108330496106 270.6443945270871 0.7014419348702386
13.756310859914477 269.5518148526024 0.7016543588563466
13.761538414867893 269.17061169661423 0.7020068491369978
13.766765969821309 267.0199688584023 0.699343096067867
13.771993524774725 265.46648733770104 0.6964676649266249
13.777221079728141 263.4904262784453 0.6932322481326424
13.782448634681558 261.3242732681432 0.6907876334348647
13.787676189634974 260.30389553500567 0.6906851911378883
13.79290374458839 262.2911356352673 0.6936449713982344
13.798131299541806 266.3345734044603 0.6995744198417555
13.803358854495222 266.9444996117834 0.701182425548288
13.808586409448639 267.08514138961715 0.7026696098792189
13.813813964402055 265.4970467907131 0.702668326235964
13.819041519355471 261.75931505038676 0.696761334531815
13.824269074308887 260.68382689670506 0.694614859521177
13.829496629262303 259.6300306077983 0.6919983564076994
13.83472418421572 261.6956863137749 0.693542108379854
13.839951739169136 265.3770440051966 0.6972443571027128
13.845179294122552 263.5838760383419 0.6961774457501347
13.850406849075968 268.5927165261744 0.7036547679208582
13.855634404029384 268.2639991771128 0.7023903359172112
13.8608619589828 267.81331435704107 0.7022133713452486
13.866089513936217 268.1248744771261 0.7025219444795031
13.871317068889633 266.5955338966427 0.7027108021281737
13.87654462384305 268.20886673228114 0.7072550084836234
13.881772178796465 265.5549972105737 0.7022714988536966
13.886999733749882 265.0459933003268 0.6998522676029197
13.892227288703298 265.1057286956543 0.7000103342080297
13.897454843656714 265.811457156433 0.6984163090551728
13.90268239861013 268.3818389104955 0.7017579753385003
13.907909953563546 268.61381255804383 0.7008679499117328
13.913137508516963 270.528410391557 0.7036970590668162
13.918365063470379 270.9332552802387 0.7069716071967336
13.923592618423795 272.29191338524714 0.7084013788609983
13.928820173377211 273.21852631372326 0.7100227921057488
13.934047728330627 273.44874327757793 0.7081537705788791
13.939275283284044 272.92685050164704 0.7062537669036159
13.94450283823746 271.31684362378735 0.7051519771889059
13.949730393190876 268.4985799447852 0.7014708882241256
13.954957948144292 266.06617919593157 0.6991441409843309
13.960185503097708 266.71452291645596 0.6999945583399186
13.965413058051125 268.6015480967825 0.7022699447567456
13.97064061300454 272.61047919758175 0.7062934095806462
13.975868167957957 273.4316262978555 0.707514508887304
13.981095722911373 271.50271890031087 0.7052281451563718
13.98632327786479 269.5010562304715 0.7034032371041754
13.991550832818206 266.23140419736035 0.7001007247008622
13.996778387771622 264.6135616711407 0.6983750225609454
14.002005942725038 262.59203027201585 0.6958309468572538
14.007233497678454 264.85490155364977 0.6972464444095832
14.01246105263187 265.8608630776376 0.6986787773824722
14.017688607585287 270.1711388769498 0.7040674237609491
14.022916162538703 273.0243777028985 0.7072182236240626
14.028143717492119 274.8408116731899 0.7088745162487379
14.033371272445535 275.2589664955635 0.7082145462275944
14.038598827398951 276.91005320629597 0.7116473111486581
14.043826382352368 277.68269171599223 0.7120619390763343
14.049053937305784 279.960481602549 0.716006715580317
14.0542814922592 276.81604774932634 0.7108789267195847
14.059509047212616 276.5004293531663 0.7084474470696135
14.064736602166032 279.89728080763393 0.7128430148623498
14.069964157119449 282.59682499749454 0.7154556179995548
14.075191712072865 285.3837388810266 0.7202679096719694
14.080419267026281 288.79132928036785 0.7250699630067189
14.085646821979697 292.24825196149345 0.7289552339901406
14.090874376933114 293.46455613670327 0.7295021396077401
14.09610193188653 297.2569788815216 0.733359938770048
14.101329486839946 297.41029832342514 0.7322331344919372
14.106557041793362 303.39894931305844 0.7395771188266737
14.111784596746778 308.04291629977234 0.7448933242117368
14.117012151700195 307.8667795350991 0.7455328963996805
14.12223970665361 304.0812532019122 0.7404902944347495
14.127467261607027 299.2996525553255 0.7346967236853148
14.132694816560443 296.66947248246237 0.7325360692386431
14.13792237151386 296.82424755347364 0.7333082672814879
14.143149926467276 296.6395789946845 0.7333048250483071
14.148377481420692 295.79148817746614 0.7322889810184671
14.153605036374108 294.3923476828791 0.7300036069507663
14.158832591327524 292.1913954140397 0.727894031990719
14.16406014628094 292.42618407466153 0.7274034884465417
14.169287701234357 291.39345948722917 0.7254041240792276
14.174515256187773 290.1706571395101 0.7225778647809268
14.179742811141189 288.7663978220875 0.7211244506769163
14.184970366094605 288.34049866809283 0.7205189274675025
14.190197921048021 284.74408971693697 0.7164320635120643
14.195425476001438 281.0279463440389 0.7139631710490776
14.200653030954854 279.60004889267 0.7121431186321001
14.20588058590827 280.66959247045475 0.714027479273723
14.211108140861686 283.95121639764056 0.7173004336350447
14.216335695815102 283.03290050753947 0.7144862313853924
14.221563250768519 283.9083630595692 0.7167314726888178
14.226790805721935 285.25522976575553 0.7179531548646156
14.232018360675351 286.5208069721902 0.7201552972173192
14.237245915628767 288.0480991369996 0.721798610356517
14.242473470582183 284.5584424459683 0.7170303293956529
14.2477010255356 282.04623779297515 0.7138724241470111
14.252928580489016 279.8844845179724 0.7107865748348248
14.258156135442432 277.7914914695377 0.7079275762005645
14.263383690395848 280.29425080545906 0.7093572432819191
14.268611245349264 281.7244392571144 0.7103854238830845
14.27383880030268 285.23642038516334 0.7150931930770902
14.279066355256097 289.0394061544112 0.7216720764412757
14.284293910209513 289.96522351155585 0.7233433712734034
14.28952146516293 290.13503644480835 0.723295160465429
14.294749020116345 289.1650744415898 0.7204930002318333
14.299976575069762 288.6383950287868 0.7192259967881237
14.305204130023178 287.59016206552127 0.7186734668013972
14.310431684976594 287.92291720649246 0.7197648624170696
14.31565923993001 286.6206107059968 0.7180148514574328
14.320886794883426 285.9500693301636 0.7176500789242506
14.326114349836843 287.3139966193641 0.7186151615063376
14.331341904790259 287.58660135772567 0.7172929032477386
14.336569459743675 291.69687637122587 0.7225193867888403
14.341797014697091 293.3092300149727 0.7244001842974207
14.347024569650507 295.8411528399389 0.7279310576972512
14.352252124603924 295.64841515087954 0.7277600696975808
14.35747967955734 296.80393749297355 0.7282640167592697
14.362707234510756 295.55292035250335 0.7258597114528254
14.367934789464172 295.03964630981096 0.7254367813452185
14.373162344417588 297.3608407599331 0.7279498015684072
14.378389899371005 297.1843053676567 0.7280418666807386
14.38361745432442 298.18354609023305 0.7296263826389154
14.388845009277837 292.00400620488614 0.7215550703523753
14.394072564231253 288.6645136519734 0.7193075674295641
14.39930011918467 288.6213361909399 0.7197893555978266
14.404527674138086 292.4192576475369 0.7248189274697631
14.409755229091502 293.16472419953806 0.7261331517489087
14.414982784044918 294.17880603038805 0.7256799420668569
14.420210338998334 293.5132172039302 0.7239625824541142
14.42543789395175 294.84355768315834 0.7252092345954214
14.430665448905167 296.1013504176472 0.7259515670038389
14.435893003858583 294.8689910586355 0.7249423708759173
14.441120558811999 294.6495725507038 0.7261908538173094
14.446348113765415 293.5399061291785 0.7248172392387885
14.451575668718831 291.57089859962264 0.7224051594138159
14.456803223672248 294.0104351423527 0.7248006836612851
14.462030778625664 295.6264176521107 0.7260803348649862
14.46725833357908 298.74748066796053 0.7306184784316742
14.472485888532496 303.93666811102867 0.7364339316382438
14.477713443485912 304.85759257220235 0.7379542292133061
14.482940998439329 309.8299758533089 0.7440022166568383
14.488168553392745 309.73796502829333 0.7436108743418112
14.493396108346161 310.04448144234 0.7435759569035031
14.498623663299577 310.53937477138817 0.7432363129853714
14.503851218252994 308.6572936145794 0.7402295565786222
14.50907877320641 310.77185743498774 0.7430800374561474
14.514306328159826 308.8552161001084 0.7405141485833885
14.519533883113242 309.413222141537 0.7408127868196153
14.524761438066658 307.7624618085221 0.7386597131084477
14.529988993020075 305.5047919461146 0.7360789810994125
14.53521654797349 309.3319178616854 0.7404813333332784
14.540444102926907 308.7547901320448 0.7400739261780139
14.545671657880323 308.5940498752964 0.7400475142757332
14.55089921283374 305.944019164436 0.7375356805067868
14.556126767787156 303.57423946633224 0.7345794553822415
14.561354322740572 300.80422787203617 0.7313478321485206
14.566581877693988 298.3469762325919 0.7282911779048488
14.571809432647404 297.84875438268375 0.7277154731747844
14.57703698760082 296.42588582821094 0.7267688181590697
14.582264542554237 299.23987828678656 0.7302374526678617
14.587492097507653 302.3028925016872 0.7346166449661709
14.592719652461069 309.0028290577205 0.7413167535330297
14.597947207414485 313.4198610244196 0.7445902251739696
14.603174762367901 315.01755495860283 0.7452399927721587
14.608402317321318 320.630304267903 0.7515973357564476
14.613629872274734 322.7988770135784 0.7540608329552142
14.61885742722815 328.26030561201634 0.7605739527451368
14.624084982181566 333.1009273367806 0.7658398748064058
14.629312537134982 339.5443936949282 0.7720038545718122
14.634540092088399 348.65823801174565 0.7812613239556839
14.639767647041815 351.94008507726977 0.7851368543053449
14.644995201995231 352.714011508397 0.7860679246894342
14.650222756948647 353.91980562371265 0.7869121092005331
14.655450311902063 353.3814394549057 0.7858574284073456
14.66067786685548 355.80877428190917 0.788923984307296
14.665905421808896 357.7468061929414 0.7912202683711369
14.671132976762312 357.11683907258845 0.7910604852090698
14.676360531715728 358.44219542307513 0.791865512699803
14.681588086669144 356.3094038669957 0.7890912551869467
14.68681564162256 356.2707403857213 0.7889210093773449
14.692043196575977 356.38347614585854 0.7887469187093374
14.697270751529393 357.11876399306266 0.7884388744481445
14.70249830648281 359.691915298212 0.7907956168023252
14.707725861436225 362.7958377298905 0.7935437782892341
14.712953416389642 365.25998430319936 0.7968551127941479
14.718180971343058 359.934818619022 0.7914961784171836
14.723408526296474 355.8606642144103 0.7866200034495267
14.72863608124989 353.69590999511615 0.7845214500586394
14.733863636203306 350.41501979185546 0.7815232281686367
14.739091191156723 345.6688448291564 0.7768904757466201
14.744318746110139 334.661882622292 0.7654647760956187
14.749546301063555 328.439867005963 0.7600711242894468
14.754773856016971 322.1956417642553 0.7544244799959607
14.760001410970387 316.86744894667675 0.7495365105082052
14.765228965923804 313.8883416524038 0.7457453939998238
14.77045652087722 308.0092042022015 0.7380448973719084
14.775684075830636 308.8866025350519 0.7385227381548298
14.780911630784052 305.8163730401349 0.7340126552138133
14.786139185737468 303.0778174441002 0.7305308789398
14.791366740690885 301.74049859625694 0.7295915302249975
14.7965942956443 298.08381730680475 0.7254710415088992
14.801821850597717 298.46949702349184 0.7262588042766023
14.807049405551133 301.87413717881566 0.7298893086059531
14.81227696050455 302.93897599288005 0.7299029700025461
14.817504515457966 305.4326723374482 0.7324266285356926
14.822732070411382 304.1157310913997 0.7297914961524101
14.827959625364798 300.9866402203462 0.7260017884199682
14.833187180318214 301.37021042111905 0.7262639870032003
14.83841473527163 304.4892828693639 0.7304253852627076
14.843642290225047 308.388389618492 0.7364838022213372
14.848869845178463 314.03601917313466 0.743084072751661
14.854097400131879 317.327554415582 0.7465319411739461
14.859324955085295 316.1045626139509 0.7452522298289981
14.864552510038711 318.23764315991417 0.7467135146732767
14.869780064992128 322.3051916493975 0.752169677206962
14.875007619945544 327.82587454076514 0.7589420165564142
14.88023517489896 331.73730071620395 0.7624949413105563
14.885462729852376 331.63806969112096 0.7626680223700707
14.890690284805792 333.0702631615801 0.7638548960976467
14.895917839759209 333.8537798142282 0.7641150913832643
14.901145394712625 335.51852241332114 0.7659408770923923
14.906372949666041 336.8324084997463 0.7670579919516094
14.911600504619457 335.4816709165347 0.7658863632772825
14.916828059572873 336.11699760840617 0.7676174108874635
14.92205561452629 332.57854138104005 0.7643227008077993
14.927283169479706 328.0074130429322 0.7604953386027797
14.932510724433122 321.52393517960724 0.7529783336814061
14.937738279386538 316.446617004103 0.7456622092327719
14.942965834339955 313.71553713145903 0.7440917598061498
14.94819338929337 310.4347883568967 0.7401165552433466
14.953420944246787 304.32211983730247 0.7341550500425463
14.958648499200203 300.98938960456144 0.7306118036243653
14.96387605415362 295.86424030683366 0.7244755571255677
14.969103609107036 290.47708235654943 0.7186668281040027
14.974331164060452 289.3804082499339 0.7180925476999
14.979558719013868 288.4186714190638 0.7175063434575898
14.984786273967284 288.6093074354043 0.7169585306152972
14.9900138289207 288.36380923230223 0.7159613196544652
14.995241383874117 292.2545343270934 0.7196637996736225
15.000468938827533 294.05394335361626 0.7213553235333287
15.005696493780949 296.01651742111227 0.7241410269717203
15.010924048734365 298.32367116482334 0.7268218028370325
15.016151603687781 299.64260015446655 0.7296198193685536
15.021379158641198 302.4772465651374 0.7327653924635609
15.026606713594614 300.817920033407 0.7302152225101692
15.03183426854803 303.4916435601191 0.7323742517518541
15.037061823501446 307.5907860290919 0.7358812379133929
15.042289378454862 307.15627304378154 0.7357274457276172
15.047516933408279 304.8950147867283 0.7328779319678632
15.052744488361695 303.6534004086764 0.7306239171041621
15.057972043315111 304.50471112613366 0.7327947323431604
15.063199598268527 308.55905403160443 0.7376383582621598
15.068427153221943 311.0139346654439 0.7405336586875734
15.07365470817536 311.91704468199873 0.7410250345390065
15.078882263128776 311.58076822602743 0.7399913296294149
15.084109818082192 309.84253588506874 0.738185956324058
15.089337373035608 311.27539979947795 0.7399422550099456
15.094564927989024 311.887874602308 0.7417467418319319
15.09979248294244 310.0813701785209 0.7404478000800586
15.105020037895857 307.5833485215785 0.738064141748565
15.110247592849273 303.7409567582477 0.7332065688168174
15.11547514780269 302.78735353872236 0.7318708367201817
15.120702702756105 301.19773019922076 0.7296924921508602
15.125930257709522 302.0378987922282 0.7302023479060032
15.131157812662938 300.8538305192387 0.7295090089134355
15.136385367616354 300.6398592468345 0.7296265987175166
15.14161292256977 297.3145113312032 0.7263733534119409
15.146840477523186 296.1861267691366 0.72601828606579
15.152068032476603 294.67712166078263 0.7232863050945328
15.157295587430019 294.46374898140255 0.7221664504310984
15.162523142383435 292.950918303532 0.7203461330322155
15.167750697336851 289.8549624784935 0.7163860189709638
15.172978252290267 292.1397352453917 0.7215882622837667
15.178205807243684 293.0442334024664 0.7246745910873948
15.1834333621971 293.07272870152013 0.7237170185883756
15.188660917150516 291.81582792133884 0.7227891230796956
15.193888472103932 286.39357563292975 0.7147076541610164
15.199116027057348 285.43090242180125 0.7124695256199393
15.204343582010765 284.77114032227695 0.7108654819576118
15.20957113696418 289.06607298925996 0.716902632341561
15.214798691917597 291.9596042283446 0.7215234246820494
15.220026246871013 291.3406295305502 0.7210422561323688
15.22525380182443 288.9455108554291 0.71714548234736
15.230481356777846 284.6163469447362 0.710621456204457
15.235708911731262 285.51670755846277 0.712669134263847
15.240936466684678 287.54085255393994 0.7148360285735397
15.246164021638094 290.04767623284545 0.7177431735009547
15.25139157659151 289.9659364975612 0.7165885209428253
15.256619131544927 288.17976222404104 0.7140514221601333
15.261846686498343 285.8414494685424 0.7131144831040455
15.267074241451759 285.1505384417357 0.7124124701009249
15.272301796405175 285.6126333067321 0.7134701616285644
15.277529351358591 286.9620129458752 0.7155754747465345
15.282756906312008 288.2258786117036 0.7155683107885262
15.287984461265424 288.72876778450524 0.7166394481602216
15.29321201621884 290.1404269358904 0.7185298932933057
15.298439571172256 291.15708204457417 0.7196655046987693
15.303667126125672 290.6657499318367 0.7198529592378369
15.308894681079089 291.1837957802246 0.719294003668592
15.314122236032505 292.9818885189376 0.7205198174466194
15.319349790985921 295.4345128917971 0.7236033884805932
15.324577345939337 299.2398679477129 0.7270848135627136
15.329804900892753 300.37555326727994 0.7279881842985232
15.33503245584617 300.9051985642729 0.7287337355352088
15.340260010799586 296.4848026629286 0.7236573599550641
15.345487565753002 294.1123270241088 0.7212622373863204
15.350715120706418 292.4257128927009 0.7191811662057492
15.355942675659835 293.9915249368392 0.7206380865655715
15.36117023061325 296.2746869338616 0.7243432757251603
15.366397785566667 296.8834213333012 0.724575305924978
15.371625340520083 299.91589638604506 0.7283870727723443
15.3768528954735 300.1039435459538 0.7281297760489792
15.382080450426916 298.49408853612255 0.7262057525108222
15.387308005380332 298.7866841561783 0.7270464900921119
15.392535560333748 295.48274365296845 0.723039266298421
15.397763115287164 291.9487784268113 0.7272321469720084
15.40299067024058 292.1984099442569 0.7351307050645792
15.408218225193997 289.54680254622144 0.7370449534204501
15.413445780147413 293.1498673514299 0.7455848545463197
15.418673335100829 293.750965793721 0.7500005303502323
15.423900890054245 295.1917579815699 0.7541652498517281
15.429128445007661 296.5200215298538 0.7582344471492045
15.434355999961078 296.7055419157954 0.7610724011651293
15.439583554914494 297.88641095511286 0.766754943210798
15.44481110986791 297.33572028413107 0.7695878495342905
15.450038664821326 297.2043698069799 0.7722053681176974
15.455266219774742 294.62316029320294 0.7701229916672222
15.460493774728159 290.63957220261153 0.7663660559263358
15.465721329681575 292.6532859248805 0.7695543335197202
15.470948884634991 292.8590718725655 0.7720622529182248
15.476176439588407 296.6055527975565 0.7791523856956748
15.481403994541823 296.7182280981545 0.7809284935894953
15.48663154949524 293.34862606774925 0.7791721191829822
15.491859104448656 293.06702170604103 0.7803792343930296
15.497086659402072 292.11180459338146 0.7820882705627265
15.502314214355488 293.04965800543005 0.7854597421157792
15.507541769308904 291.7013934447777 0.7862079899930848
15.51276932426232 289.40151017405145 0.7853768584761369
15.517996879215737 288.9171593615136 0.786467176461272
15.523224434169153 288.1571249275259 0.7871539324833773
15.52845198912257 287.78923867853194 0.7877655358008061
15.533679544075985 284.61846116010247 0.7850797393833078
15.538907099029402 282.0097059764068 0.7828043284838461
15.544134653982818 280.4275448190901 0.7817336043515715
15.549362208936234 281.21318347875376 0.7839500653717199
15.55458976388965 279.53395380456215 0.7835441339564723
15.559817318843066 278.65161831112835 0.7850218183196048
15.565044873796483 276.3187469308401 0.7849923042882
15.570272428749899 275.0696989773304 0.7840058824990296
15.575499983703315 278.7441160334842 0.7905928457236394
15.580727538656731 278.3628965190397 0.7910075541676412
15.585955093610147 277.9634459608185 0.7917449658969588
15.591182648563564 276.1584378414307 0.7911727755996706
15.59641020351698 274.4370472001262 0.7911628931831206
15.601637758470396 274.63604442444694 0.793057508862879
15.606865313423812 272.8713512395643 0.7919914169533498
15.612092868377228 271.8639330453149 0.7922866676145701
15.617320423330645 272.3705652666136 0.7942198714968186
15.62254797828406 270.152378699569 0.7936261657198064
15.627775533237477 271.77022792246834 0.7985045110690433
15.633003088190893 272.23894373579407 0.8004870648987915
15.63823064314431 272.8159263308224 0.7990400492725943
15.643458198097726 271.2973220712536 0.7838299453536787
15.648685753051142 270.19534190214665 0.7750187385080887
15.653913308004558 266.16086005383914 0.7640621905445278
15.659140862957974 264.27804561844255 0.7590787535334489
15.66436841791139 264.3082149701444 0.757498421052965
15.669595972864807 266.8854782464153 0.7590661183385149
15.674823527818223 269.8742621521158 0.7620792603214742
15.680051082771639 269.1633597286005 0.7589157667128604
15.685278637725055 271.9801554998386 0.7602879685924661
15.690506192678471 272.6235349065242 0.7597468614246368
15.695733747631888 272.8102080463772 0.7582946079361257
15.700961302585304 268.23127229523806 0.750043321978637
15.70618885753872 267.072391016121 0.7462194341585834
15.711416412492136 267.3553643420829 0.7468916152472878
15.716643967445552 272.2690154065458 0.7537770891197776
15.721871522398969 274.46482189731984 0.7564964459097933
15.727099077352385 274.4988866426216 0.7549487155724911
15.732326632305801 273.33546107432375 0.7514156790040026
15.737554187259217 271.3079596213059 0.7492269166240761
15.742781742212633 269.0879499552095 0.7456664383474987
15.74800929716605 272.1045020760057 0.7480685400052144
15.753236852119466 271.5670679060182 0.7453478851968601
15.758464407072882 275.29286503539413 0.7488867487988871
15.763691962026298 275.6363745925566 0.748647487518552
15.768919516979715 278.1769738104768 0.7517814578445139
15.77414707193313 281.2827981995597 0.7565165723141071
15.779374626886547 281.1920389826325 0.7560018307595652
15.784602181839963 281.22923799186657 0.7551001409995335
15.78982973679338 277.4849060515898 0.7485654471173235
15.795057291746796 274.7246387987186 0.7441486228493145
15.800284846700212 273.47288502366735 0.7416789334353733
15.805512401653628 270.39194487646785 0.7361096890952876
15.810739956607044 270.5458325825351 0.7357834043726457
15.81596751156046 270.6904564382456 0.7361169800673358
15.821195066513877 274.3323619731202 0.7422407666840324
15.826422621467293 274.7729915265469 0.7415816466603475
15.831650176420709 275.12940896058467 0.7415996235524943
15.836877731374125 271.138943538173 0.7353089384345289
15.842105286327541 271.7101973224709 0.7352675681984238
15.847332841280958 272.6251309813854 0.7374490636700232
15.852560396234374 269.7499872168599 0.732852802540675
15.85778795118779 271.81412879454655 0.7351621505178146
15.863015506141206 271.4465344699091 0.7352939886524277
15.868243061094622 270.45915672405647 0.7335707270918128
15.873470616048039 269.15670384133875 0.7323023409885349
15.878698171001455 267.40142612766397 0.7287908377689982
15.883925725954871 268.6688047937414 0.7285316321749071
15.889153280908287 270.068998471101 0.7292886533091578
15.894380835861703 274.0522523442485 0.7351782957082658
15.89960839081512 276.2224600444701 0.7378033244774017
15.904835945768536 276.42116866293225 0.7376813704505764
15.910063500721952 276.81786252067195 0.7364718697700144
15.915291055675368 274.77718547739045 0.7325696481752138
15.920518610628784 274.73973882825965 0.7325998808583352
15.9257461655822 274.1803064455682 0.7310397384699268
15.930973720535617 273.24900892096395 0.7297919942313964
15.936201275489033 270.77336894173175 0.7272294934786866
15.94142883044245 268.0905756548063 0.7233512642824592
15.946656385395865 268.6877512787115 0.7249747279251234
15.951883940349282 267.5404251631535 0.7232294210410539
15.957111495302698 270.29308031745177 0.72755156914901
15.962339050256114 267.76321928601584 0.7240721068806574
15.96756660520953 269.3383722081932 0.7256125349409093
15.972794160162946 269.8515423987619 0.7260863162971418
15.978021715116363 272.0063604319982 0.7276638571209006
15.983249270069779 271.9998166687981 0.7267994472659892
15.988476825023195 271.90325094812437 0.7270402136935259
15.993704379976611 271.215074566116 0.7272978264086911
15.998931934930027 271.55559393830146 0.7280804403122506
16.004159489883442 270.9461524025671 0.7269108984247024
16.009387044836856 272.4569050414526 0.7289608254404376
16.01461459979027 268.79582857799414 0.7240778255359873
16.019842154743685 268.4729414733643 0.7259874786348803
16.0250697096971 264.7331350875261 0.7221791972040866
16.030297264650514 265.9579261725873 0.7234382523011895
16.03552481960393 266.7895889794446 0.7234004432294241
16.040752374557343 270.4356176774235 0.7265916794255272
16.045979929510757 276.05863961360853 0.7333958816770889
16.05120748446417 278.6102244377426 0.7362667688993402
16.056435039417586 279.6476306500788 0.7367248928209266
16.061662594371 280.3068663931748 0.7365348830301978
16.066890149324415 286.0787410842621 0.7423856014001126
16.07211770427783 290.0150064133755 0.7471320208332164
16.077345259231244 295.1261406707302 0.7531749319946563
16.08257281418466 296.19403716661674 0.7538878820488348
16.087800369138073 297.3125713249027 0.7549984867865067
16.093027924091487 300.16765318297746 0.7585566061492841
16.0982554790449 302.0127030226821 0.7603155670002326
16.103483033998316 306.8392632558265 0.7676214182530776
16.10871058895173 312.5381146959002 0.7749560027937091
16.113938143905145 316.6339458584899 0.7806625817531065
16.11916569885856 317.3455201194286 0.7813911351192089
16.124393253811974 315.3021939823212 0.7784760210613391
16.129620808765388 313.5025335403295 0.7759938557481183
16.134848363718802 313.139330048612 0.7743099179850396
16.140075918672217 311.5765132575799 0.7716885750436803
16.14530347362563 314.5717325090126 0.7760814077806932
16.150531028579046 316.59954353768654 0.7782250842908147
16.15575858353246 318.62181207347953 0.780284516636779
16.160986138485875 316.95555079871014 0.777981990552978
16.16621369343929 312.97069582770746 0.7724385583663779
16.171441248392703 307.9185385687045 0.766204885873629
16.176668803346118 305.59191929291535 0.7638032957847691
16.181896358299532 304.5488382445173 0.7634179914905898
16.187123913252947 301.45218228814093 0.7596079085749483
16.19235146820636 297.1543597284356 0.7548478013871348
16.197579023159776 292.2799557358564 0.7486047515590807
16.20280657811319 285.9723225753231 0.7416044825395479
16.208034133066604 281.0139320027291 0.7376159534103068
16.21326168802002 272.717486581827 0.7263899505862231
16.218489242973433 268.271712520796 0.7206945869388823
16.223716797926848 267.84209183766586 0.7190356088150645
16.228944352880262 268.66141006564425 0.7199466360282906
16.234171907833677 270.99316376269223 0.7230467328762219
16.23939946278709 266.3361751133043 0.7166318930077161
16.244627017740505 261.49432335727647 0.7103847211290222
16.24985457269392 257.23788004218886 0.7055580249586748
16.255082127647334 258.2845553457626 0.7095257930543393
16.26030968260075 257.992594349471 0.7089864237774695
16.265537237554163 257.59876630609836 0.7088250805290695
16.270764792507578 255.04272540752615 0.7057991961709642
16.275992347460992 254.6316417948798 0.7033315271192186
16.281219902414406 253.56372888550888 0.7006920922558904
16.28644745736782 253.73512297826593 0.7001855579545904
16.291675012321235 253.55328717513643 0.6999884149630372
16.29690256727465 256.61708230552154 0.7051263272102969
16.302130122228064 255.2417985268618 0.7038646879504398
16.30735767718148 253.45009565560957 0.7019784274851802
16.312585232134893 250.80137365882658 0.696999712429103
16.317812787088307 252.97651155520495 0.6987031312462104
16.323040342041722 254.71804094746875 0.6992339493447464
16.328267896995136 258.9443604152975 0.7044371950575848
16.33349545194855 258.5729450956638 0.7040420802143414
16.338723006901965 258.1221148543218 0.7041451448074895
16.34395056185538 258.9455975128444 0.7035296102448492
16.349178116808794 258.6576751000929 0.7029233163411476
16.35440567176221 261.55230271396977 0.7059679375056855
16.359633226715623 262.30188112352107 0.7082360110281021
16.364860781669037 264.79139124602716 0.7123246014079943
16.37008833662245 267.5500908839713 0.7145616720310781
16.375315891575866 268.23447065664413 0.7143586306252895
16.38054344652928 272.79441528381534 0.7185674867857621
16.385771001482695 274.9562408452283 0.7210275454555657
16.39099855643611 279.1303509364713 0.7258651093300647
16.396226111389524 280.7777569453094 0.7281665574672446
16.401453666342938 282.6141340412156 0.7304364970385254
16.406681221296353 280.0354612005302 0.7269085401551479
16.411908776249767 280.26523450949134 0.7270613878938497
16.41713633120318 276.7754516612104 0.7223838066689746
16.422363886156596 271.6524551768288 0.7152259715662561
16.42759144111001 267.2189997906748 0.7096677111201272
16.432818996063425 263.70122052502467 0.7056993240897721
16.43804655101684 263.46814059059477 0.7047754389051344
16.443274105970254 264.48713877171025 0.7060601768356154
16.448501660923668 262.870354991741 0.704271936950325
16.453729215877082 259.6319323843 0.6987520192239769
16.458956770830497 257.0337178424852 0.6950845340938375
16.46418432578391 254.75624146158015 0.691731809230496
16.469411880737326 254.1395449746459 0.6908581771812601
16.47463943569074 253.73118812060306 0.6921485706321587
16.479866990644155 254.20966751886817 0.6919706557264363
16.48509454559757 255.58882969368693 0.691623855785226
16.490322100550983 257.46761290240886 0.6938218848771278
16.495549655504398 259.04493198026245 0.6945432187750173
16.500777210457812 259.097411758985 0.6962699342189181
16.506004765411227 258.2729846428886 0.695231450403563
16.51123232036464 258.4495062674996 0.6955872639247982
16.516459875318056 257.509209095412 0.6946924074130674
16.52168743027147 258.5679316770556 0.69698423274464
16.526914985224884 258.65742785104516 0.6990298447914909
16.5321425401783 258.65062381700875 0.6997162824496029
16.537370095131713 258.2520098896032 0.6990908315050766
16.542597650085128 254.33579234589135 0.6930655348626572
16.547825205038542 254.65732215140744 0.692978914962781
16.553052759991957 257.62631276169844 0.6959177327844862
16.55828031494537 259.0518012443753 0.6972765340538875
16.563507869898785 259.8107205224655 0.6992476163635525
16.5687354248522 259.69014929239125 0.6994678260212113
16.573962979805614 257.23119271332604 0.6969903021334692
16.57919053475903 255.87446786663855 0.6950979926841957
16.584418089712443 253.9184544732045 0.6937386428369682
16.589645644665858 252.8368830145684 0.6916038596092231
16.594873199619272 254.64926464921857 0.6923585245878847
16.600100754572686 254.07934173768246 0.6907578941297308
16.6053283095261 252.33783989767718 0.6891245932294878
16.610555864479515 249.8119618765693 0.6859778472182821
16.61578341943293 247.9511151314723 0.6835729455801676
16.621010974386344 249.50712943072784 0.6863166651208225
16.62623852933976 252.29200935216625 0.6897520745281379
16.631466084293173 252.88718630027032 0.6895032577451715
16.636693639246587 255.36046109883304 0.6905396855275071
16.641921194200002 256.28265073201464 0.6917820777231162
16.647148749153416 256.23016226555825 0.6916015060526188
16.65237630410683 252.38678566075396 0.6874379567396957
16.657603859060245 249.5658881890476 0.6834114935038715
16.66283141401366 244.61771920219437 0.6762403326555626
16.668058968967074 242.27020925969856 0.6733002884080638
16.67328652392049 238.688944962979 0.6692013513183989
16.678514078873903 239.3753454846965 0.6701673266315707
16.683741633827317 241.97222139507363 0.6745108453150314
16.68896918878073 241.36675317485438 0.672180605101938
16.694196743734146 238.33074376282386 0.6674627257849881
16.69942429868756 236.88938199967942 0.6656514414921559
16.704651853640975 238.20152076885853 0.6683328764595188
16.70987940859439 241.11941522779708 0.6728901837591479
16.715106963547804 241.50340854475738 0.6742117418585474
16.720334518501218 239.242414674217 0.6709018332331242
16.725562073454633 236.44779465324888 0.6669352884986137
16.730789628408047 236.39849131967327 0.6648358287036628
16.73601718336146 236.9152750369091 0.6652183291781394
16.741244738314876 238.3684998837274 0.6671443443405424
16.74647229326829 238.0819670760145 0.6680348146933013
16.751699848221705 237.34698600674295 0.6681878496092433
16.75692740317512 232.70891375661367 0.6610622958111924
16.762154958128534 231.30856248511685 0.6576047697652775
16.767382513081948 230.47874871920496 0.6552536776300514
16.772610068035362 229.25193519910007 0.653527165925943
16.777837622988777 231.2388873700445 0.656255984075031
16.78306517794219 232.54116893777956 0.6581870863556455
16.788292732895606 234.20913117324778 0.6611382161647775
16.79352028784902 235.06635730809234 0.6630488093622687
16.798747842802435 232.22810431161497 0.6582879690238039
16.80397539775585 231.69710157702698 0.6586344825972384
16.809202952709263 231.18542094111393 0.659611981718513
16.814430507662678 231.96747205867834 0.6621173428805198
16.819658062616092 232.22759865377458 0.6629911920163822
16.824885617569507 230.5909614271859 0.6594768497915177
16.83011317252292 229.48662813436735 0.657524307721575
16.835340727476336 230.27802969222807 0.6569488616775034
16.84056828242975 228.25260479333562 0.653151468932448
16.845795837383164 229.97354945703512 0.6548002045259926
16.85102339233658 230.20722264146667 0.6564970117380242
16.856250947289993 230.51428512365248 0.658072380885656
16.861478502243408 227.2572013671254 0.655114244817651
16.866706057196822 225.42636310259607 0.6536020838822566
16.871933612150237 225.8086630474715 0.6538455298176662
16.87716116710365 227.19041202522834 0.6545989174969248
16.882388722057065 228.09099607719048 0.656789122172958
16.88761627701048 228.2476379759724 0.6563266146197839
16.892843831963894 225.473068504295 0.6523863200378831
16.89807138691731 224.21210496482854 0.6499736657398093
16.903298941870723 223.6499675491285 0.6491756085827831
16.908526496824138 224.76098280060498 0.6508711649390183
16.913754051777552 224.32737735750416 0.6487790214327183
16.918981606730966 224.55187184537698 0.6478464190708074
16.92420916168438 223.40282878555092 0.6459320518519247
16.929436716637795 221.4593133189901 0.6428741215681509
16.93466427159121 224.60885388552575 0.6482004915022261
16.939891826544624 225.222544326992 0.6487938922287041
16.94511938149804 227.42484560081633 0.6510830137844515
16.950346936451453 230.44338268336085 0.6557693057550911
16.955574491404867 230.5192351520736 0.6555459403914878
16.960802046358282 230.73281825938665 0.6557836966467725
16.966029601311696 229.40081186518526 0.6547072756183094
16.97125715626511 228.48294667395965 0.6536939258110688
16.976484711218525 228.03793836712234 0.6537618453713469
16.98171226617194 226.49448402004523 0.6525554130605861
16.986939821125354 225.24229700204907 0.6498872190514425
16.99216737607877 223.18526074120203 0.6468335222435538
16.997394931032183 224.30900600412184 0.6462976624688425
17.002622485985597 223.47520435679868 0.6449494408268324
17.00785004093901 226.54217762595007 0.6478742373441146
17.013077595892426 230.13318151833104 0.653631733516552
17.01830515084584 230.12225608909662 0.653334778536337
17.023532705799255 228.24580783730048 0.650343435590613
17.02876026075267 225.77732912077423 0.6475654471833087
17.033987815706084 225.55801184090112 0.6460595833264668
17.039215370659498 226.3658124321025 0.6482549386009052
17.044442925612913 226.38218124159874 0.6487108835284182
17.049670480566327 225.39069127638905 0.6471158717791142
17.05489803551974 225.05078636003773 0.6471730009444362
17.060125590473156 227.24958679170504 0.6503805001707654
17.06535314542657 228.62910822371106 0.6524374604841149
17.070580700379985 230.05813913201064 0.6536995913572283
17.0758082553334 228.77881471225732 0.650554964959535
17.081035810286814 229.3340668009095 0.6513383009138464
17.086263365240228 230.24239131747842 0.6530590570504246
17.091490920193642 231.96035201785662 0.6568485407225888
17.096718475147057 232.73082406481743 0.6583240051208467
17.10194603010047 232.1033508436612 0.6573235150735415
17.107173585053886 231.09183622322965 0.6564108640257511
17.1124011400073 232.80733284757002 0.6587390673398686
17.117628694960715 232.2239439378511 0.6575219614848066
17.12285624991413 235.32362033070135 0.6610550730935948
17.128083804867543 236.78745974581284 0.6623147161724926
17.133311359820958 238.37502559857768 0.6628141286345595
17.138538914774372 233.43199332148592 0.6560262593268849
17.143766469727787 231.5236394328803 0.6521895729718167
17.1489940246812 232.8544007743804 0.655737964124754
17.154221579634616 234.47014286856813 0.6590735856649721
17.15944913458803 237.5839834058104 0.664093584597229
17.164676689541444 239.78008860353276 0.6663806465157621
17.16990424449486 243.1852260563253 0.6706029503013619
17.175131799448273 245.23191779451219 0.672014311424459
17.180359354401688 244.37844453340938 0.6699543002886945
17.185586909355102 243.1670534791161 0.6673606003117308
17.190814464308517 245.2614672197043 0.6690891467259524
17.19604201926193 250.61767678857643 0.6764803158345709
17.201269574215345 254.63042540448447 0.6814720320128664
17.20649712916876 255.82411586803929 0.6844074058669207
17.211724684122174 254.2258213103565 0.6835988562746619
17.21695223907559 251.03162092568465 0.6782832086209595
17.222179794029003 250.4584758493088 0.6765425620705603
17.227407348982418 249.3623800149524 0.6739338687299375
17.232634903935832 249.845503010271 0.6752205569775309
17.237862458889246 248.83342673853582 0.675239455687705
17.24309001384266 245.8239226337506 0.6710158510761617
17.248317568796075 243.12397007647238 0.6676890395460645
17.25354512374949 241.69908913176823 0.6656722016614641
17.258772678702904 243.04176745739332 0.6674434466853582
17.26400023365632 243.23157143542312 0.6672559070754687
17.269227788609733 244.9273178428918 0.6695968525835929
17.274455343563147 240.07989174485115 0.6632298191378241
17.279682898516562 239.3417451426748 0.6637825517285038
17.284910453469976 236.88629579207793 0.6608701030768557
17.29013800842339 239.1326641664832 0.6636036436445925
17.295365563376805 241.67984066617262 0.6658542366539675
17.30059311833022 243.0189178668083 0.668001525736326
17.305820673283634 244.63052027608035 0.6696787974004375
17.31104822823705 243.67115165757852 0.6692772901276838
17.316275783190463 245.35638767836411 0.6716207937430128
17.321503338143877 244.5320049841784 0.6703020456598814
17.32673089309729 242.6161241635294 0.6674451757742162
17.331958448050706 243.72817829058098 0.670368497313145
17.33718600300412 243.34843393308407 0.6702500539358951
17.342413557957535 245.01364381912484 0.6718421932119205
17.34764111291095 247.41639177131805 0.6738545894290185
17.352868667864364 248.2919804242103 0.6749788052616281
17.358096222817778 249.7058958096239 0.6765499053630422
17.363323777771193 250.87461072872372 0.6785793616154363
17.368551332724607 250.59106245541489 0.677681856755442
17.37377888767802 247.63483261525397 0.6731520658985088
17.379006442631436 244.69301391213978 0.6688821515475446
17.38423399758485 242.49253647538336 0.6663976353846915
17.389461552538265 240.77148465649552 0.6657279518025959
17.39468910749168 242.0839952676152 0.668880794014943
17.399916662445094 244.24029729425297 0.6709371055800347
17.405144217398508 244.52074359136037 0.6701134626553091
17.410371772351922 241.94285275525152 0.6661731111273504
17.415599327305337 239.3741236798615 0.660949051464218
17.42082688225875 239.85401480965984 0.6624872387405689
17.426054437212166 241.53118883136335 0.6646373853769625
17.43128199216558 241.90013368132767 0.6652059460531642
17.436509547118995 239.5158164920747 0.6612456076336751
17.44173710207241 240.48188903809677 0.6619764678329432
17.446964657025823 241.1032699015375 0.6636665387883169
17.452192211979238 241.64991969442517 0.6650302055935937
17.457419766932652 240.3186827502345 0.6626889161524877
17.462647321886067 242.58754440071417 0.6650511617457565
17.46787487683948 244.5058055054001 0.6668636631025223
17.473102431792896 243.86786224686276 0.6683328416619079
17.47832998674631 240.9610727804995 0.6649515917008328
17.483557541699724 240.7122933369192 0.6650368290227351
17.48878509665314 241.32420356445294 0.6658943064583106
17.494012651606553 244.4045164050374 0.6700649684730835
17.499240206559968 244.831863411771 0.6709370504170187
17.504467761513382 245.97392377208402 0.6731223196719136
17.509695316466797 249.87323152842694 0.6767213240096884
17.51492287142021 248.35668822766036 0.6744653940805095
17.520150426373625 245.68838344586598 0.6702055307170345
17.52537798132704 243.90736875368438 0.6671283740984828
17.530605536280454 245.843491999099 0.6695573470711745
17.53583309123387 246.94277602418646 0.671028224887687
17.541060646187283 246.6137284193609 0.6715995277272245
17.546288201140698 246.9927778170297 0.6723600995127966
17.551515756094112 248.81098527099152 0.6751757836256754
17.556743311047526 251.1469346755451 0.6779094528756453
17.56197086600094 252.8021638717095 0.6787368591779863
17.567198420954355 254.37535799819491 0.6807219590701383
17.57242597590777 254.20624860236424 0.6801970591900671
17.577653530861184 251.9302428311851 0.6786392909716465
17.5828810858146 253.87687937824424 0.6828878271237356
17.588108640768013 253.39250680228614 0.6825698039489009
17.593336195721427 251.9084509239511 0.6798659255641453
17.598563750674842 251.49271693277854 0.6769158735611462
17.603791305628256 252.20872139178897 0.6765979065999888
17.60901886058167 256.5326432244535 0.6813196698149776
17.614246415535085 260.15535834540276 0.6860871799337253
17.6194739704885 262.36697458907236 0.6890337772463402
17.624701525441914 262.7994769148719 0.6901574908791289
17.62992908039533 263.4845814322945 0.6918995983317321
17.635156635348743 267.69147928297264 0.6984740457340209
17.640384190302157 268.2513299183185 0.6993438418062593
17.64561174525557 268.2593637426524 0.6979116629970246
17.650839300208986 264.19777661124357 0.691442229550447
17.6560668551624 262.3946894328759 0.6875360296030001
17.661294410115815 265.88552826103535 0.6924151714600626
17.66652196506923 272.16400701924636 0.701441246059671
17.671749520022644 275.62406755619173 0.7063040197244981
17.676977074976058 280.2679304471946 0.7122759203780661
17.682204629929473 282.4911717344994 0.7146607488321379
17.687432184882887 286.21218746338434 0.718630629551474
17.6926597398363 288.3059207442174 0.7210564292500853
17.697887294789716 291.34662961106034 0.7238073175919939
17.70311484974313 293.5123908699446 0.7260814361334196
17.708342404696545 295.8478356406178 0.7284429642790659
17.71356995964996 298.1090082637055 0.7312697486328388
17.718797514603374 299.450326750954 0.7330515061594708
17.724025069556788 302.0371428517671 0.7353960234384369
17.729252624510202 302.3675205771042 0.7353663676711995
17.734480179463617 300.353942613221 0.7327150754657424
17.73970773441703 301.93221222736827 0.7352918218243097
17.744935289370446 302.0397060149481 0.7367991090467744
17.75016284432386 305.1068789660694 0.7403603892761189
17.755390399277275 304.81551837115967 0.7389194829610513
17.76061795423069 303.3934548795597 0.7367945561888883
17.765845509184103 304.7836669148837 0.7385149022831083
17.771073064137518 306.08569350890616 0.7409563911000495
17.776300619090932 304.6356069812298 0.7407531129738647
17.781528174044347 298.3656440010264 0.7328149097378269
17.78675572899776 292.62448917434665 0.7268363687904968
17.791983283951176 285.3086753117781 0.7164002161725367
17.79721083890459 279.969152987315 0.7103542082443081
17.802438393858004 275.5340657175122 0.7050405975751711
17.80766594881142 272.9918144398598 0.7008587778481387
17.812893503764833 269.53802919523446 0.6967256576377432
17.818121058718248 265.83254431198617 0.6920674112134321
17.823348613671662 260.5910145580638 0.6851482153727154
17.828576168625077 259.2400179919848 0.6850970857267324
17.83380372357849 256.9393910201654 0.6815031335289068
17.839031278531905 255.49972553103427 0.6809563589249256
17.84425883348532 254.42833807472735 0.6794173305264852
17.849486388438734 255.48357457755242 0.6806317621302236
17.85471394339215 256.57686428404566 0.6806764176775291
17.859941498345563 255.1934416517963 0.6786429611075637
17.865169053298978 252.8564325211535 0.6752858289839302
17.870396608252392 252.8788459632059 0.6764174642831926
17.875624163205806 255.18943446999327 0.6792309447536028
17.88085171815922 259.42374265243 0.6856136670701128
17.886079273112635 263.34123775952577 0.689898398408355
17.89130682806605 267.6717974999547 0.6946584089732314
17.896534383019464 268.9524316697433 0.6956436686157892
17.90176193797288 272.2385389501043 0.6994191841586052
17.906989492926293 278.4445384020809 0.7068487347672147
17.912217047879707 286.98982135376934 0.7169235720673722
17.917444602833122 293.8596376830904 0.7241693881864837
17.922672157786536 300.22391296628314 0.7319505198593517
17.92789971273995 305.00894077721176 0.7384701081225346
17.933127267693365 313.0292478740078 0.7475085021946393
17.93835482264678 316.1181291854068 0.7520635849605257
17.943582377600194 314.40816261461 0.7494023601389208
17.94880993255361 313.7955045286686 0.7485670710546335
17.954037487507023 310.178337266109 0.7449968733292313
17.959265042460437 306.6750860213653 0.7407485241623188
17.96449259741385 302.1181299981674 0.735895842661996
17.969720152367266 294.6766849003595 0.7261725959859935
17.97494770732068 289.5644787199164 0.7197057973527432
17.980175262274095 283.3961060215162 0.712139394727109
17.98540281722751 278.5748815672693 0.7067439871672306
17.990630372180924 273.0392298843437 0.7007844341200519
17.995857927134338 267.08151028084376 0.6935683820389175
18.001085482087753 264.64846477485764 0.690027261291994
18.006313037041167 262.22396975463334 0.6878684348647864
18.01154059199458 259.8715542154063 0.6845139969616421
18.016768146947996 257.6785559172243 0.681686103285258
18.02199570190141 256.65432328665526 0.6801057706441861
18.027223256854825 256.5347597875408 0.6806460608065458
18.03245081180824 254.74642308133656 0.6798175775174027
18.037678366761654 251.1123543240849 0.6767096780944898
18.042905921715068 249.36282041237536 0.6741326131717289
18.048133476668482 247.77954293710553 0.6719062416220805
18.053361031621897 248.69083762891484 0.6726021149162118
18.05858858657531 247.48090987604104 0.6700494048927551
18.063816141528726 247.42055468830705 0.6707181090238603
18.06904369648214 245.72156161693337 0.6685185763722236
18.074271251435555 250.16589946670828 0.6737695018461287
18.07949880638897 251.98498330892187 0.675040034786973
18.084726361342383 252.75820554804437 0.6749023644353853
18.089953916295798 250.292947853537 0.6733751446462043
18.095181471249212 248.80168349416928 0.672282902821685
18.100409026202627 250.7636484187121 0.6761117846997107
18.10563658115604 251.82273949557515 0.6767198566691801
18.110864136109456 254.45055892141642 0.6799540404133129
18.11609169106287 259.91415803794246 0.6855926603407776
18.121319246016284 265.45582629541286 0.6914378993244269
18.1265468009697 268.23014246440204 0.6932970222788728
18.131774355923113 267.61496221521935 0.6929959553804678
18.137001910876528 266.45322816876535 0.6914811925913581
18.142229465829942 270.0609233909082 0.6964895803467858
18.147457020783357 276.40254518217466 0.7052187875210258
18.15268457573677 277.1279973559355 0.7059437604944983
18.157912130690185 277.86356453303245 0.7078323012300751
18.1631396856436 276.1016433893244 0.7059101466754845
18.168367240597014 281.7867468631631 0.7131447364991024
18.17359479555043 285.2963595989575 0.7170567747761928
18.178822350503843 290.0005646892161 0.7221509935327103
18.184049905457258 292.39658764560215 0.7243520404490345
18.189277460410672 297.0687483543374 0.7293438214032688
18.194505015364086 299.9357015009862 0.7319290557597543
18.1997325703175 304.067294064866 0.7368090115682819
18.204960125270915 309.09567596719876 0.741907943275602
18.21018768022433 314.1348471628911 0.74704162011699
18.215415235177744 319.91764910024034 0.7534694349662101
18.22064279013116 324.7852780027573 0.7585861239707988
18.225870345084573 331.3817224622637 0.7665976725715842
18.231097900037987 333.5235432054524 0.7691809904038115
18.236325454991402 338.9797026611099 0.7754596939880624
18.241553009944816 346.39101302026177 0.7841300517458449
18.24678056489823 352.9116213558056 0.7907357989283489
18.252008119851645 360.34153330793396 0.7994177213535124
18.25723567480506 364.2385472006112 0.8033150714202113
18.262463229758474 364.38827550404824 0.8036089069426957
18.26769078471189 359.5780903835829 0.7981111900574775
18.272918339665303 353.7212322074745 0.7916860639425048
18.278145894618717 345.72372462299035 0.7828304774518197
18.28337344957213 335.9441224460988 0.7726583225967336
18.288601004525546 326.91113013401963 0.7622114431394886
18.29382855947896 319.9385346919913 0.7547584617303086
18.299056114432375 311.8651573992622 0.7449931784392634
18.30428366938579 305.4601680011641 0.7380368075507618
18.309511224339204 300.0607488395658 0.7326719815850146
18.314738779292618 296.27702197466004 0.7282278192286523
18.319966334246033 292.06474278905586 0.7248984762325295
18.325193889199447 285.4503938090802 0.7170072766908306
18.33042144415286 279.44366797905695 0.7105443746379655
18.335648999106276 277.25127138220824 0.706905850309148
18.34087655405969 275.321516643513 0.7046606075435713
18.346104109013105 275.12459638036916 0.7035489309011181
18.35133166396652 274.5233053476126 0.703232993764548
18.356559218919934 271.5905944054847 0.6987331014891003
18.361786773873348 270.95185359332976 0.6975906084876565
18.367014328826762 270.9412473366073 0.6978385424843169
18.372241883780177 269.5768525574356 0.6969138834384337
18.37746943873359 268.9299587245628 0.6976622608272979
18.382696993687006 266.2350019327982 0.6935971629835264
18.38792454864042 267.5179485467852 0.6962742703039558
18.393152103593835 268.3225332787885 0.7080051741569005
18.39837965854725 268.97507885130165 0.7147281797312388
18.403607213500663 268.24893831817025 0.7196549723373928
18.408834768454078 270.18888790033884 0.726417960154878
18.414062323407492 273.37284778722125 0.7351227208155158
18.419289878360907 277.3752691502597 0.7427321961667709
18.42451743331432 281.2997398524384 0.7496492349730489
18.429744988267736 280.9220396138598 0.7529597036410526
18.43497254322115 279.5163576766553 0.7540124637685969
18.440200098174564 276.4971191919847 0.75419276248883
18.44542765312798 276.1773098995163 0.7564270142952925
18.450655208081393 277.1766108247794 0.7600398179093042
18.455882763034808 273.75621291928934 0.7574304844576195
18.461110317988222 274.0254908580311 0.7606839407922487
18.466337872941637 272.9792775751771 0.7619944792737586
18.47156542789505 275.11696740639076 0.767127235671964
18.476792982848465 274.8526502795395 0.7686125799378186
18.48202053780188 274.9315543686759 0.7709513565359816
18.487248092755294 274.724970426356 0.7723547468714342
18.49247564770871 274.55950302131345 0.7740322505125261
18.497703202662123 271.01929199967424 0.7711663374077165
18.502930757615538 272.2223510758656 0.7744302289945307
18.508158312568952 271.5115114575379 0.777117151900581
18.513385867522366 272.2588951793475 0.7814035548304384
18.51861342247578 274.4541149391303 0.7875890740369208
18.523840977429195 277.75929293176875 0.7959643965858935
18.52906853238261 279.5071973155676 0.7994684035649247
18.534296087336024 280.4065052777977 0.8021192156709533
18.53952364228944 278.5885077405133 0.8007432464422674
18.544751197242853 276.67072741407895 0.7988008207705116
18.549978752196267 276.0393421559995 0.798790767103718
18.555206307149682 273.4223053297244 0.7966385635507247
18.560433862103096 273.51758242581747 0.7981031040828129
18.56566141705651 274.3743507378688 0.8015520955112743
18.570888972009925 274.1854330832014 0.8017623882321072
18.57611652696334 275.84491728420755 0.8054383745311942
18.581344081916754 274.57496325002495 0.8060157291950806
18.58657163687017 275.2967355428783 0.8090431730594019
18.591799191823583 274.8335242041612 0.8114291650621502
18.597026746776997 278.0425096451346 0.8184340887513574
18.60225430173041 276.79613267418637 0.8173324235377165
18.607481856683826 279.0635211290048 0.8216333660978087
18.61270941163724 281.1645634376082 0.8254234361945847
18.617936966590655 284.6287102914745 0.8326918659697926
18.62316452154407 286.64702171106785 0.8357050285572556
18.628392076497484 287.3081009876954 0.8201375704060668
18.633619631450898 290.3664432602084 0.8152298088722141
18.638847186404313 292.2769269168611 0.8115514906538805
18.644074741357727 299.83909568037524 0.818780543899619
18.64930229631114 298.4297229725031 0.8146752756210577
18.654529851264556 300.44378426330104 0.8127691218252421
18.65975740621797 303.8682214680228 0.8141381221577123
18.664984961171385 309.1441789875036 0.8165737900431793
18.6702125161248 313.551651741076 0.8183811408801694
18.675440071078214 317.2930282227834 0.8211567368174094
18.680667626031628 322.51376186486516 0.82464233082764
18.685895180985042 328.7560392234345 0.8303586694881923
18.691122735938457 335.2400872756397 0.8367767424419335
18.69635029089187 339.9596876142872 0.8406610037137598
18.701577845845286 341.9605456652692 0.842343729325372
18.7068054007987 347.45421558173007 0.8481277601232774
18.712032955752115 354.5725897498171 0.8559201819657594
18.71726051070553 359.1874154105142 0.8595367677132071
18.722488065658943 361.9610800276523 0.8606468481197894
18.727715620612358 358.5869458134583 0.8543079067198798
18.732943175565772 359.12120000434146 0.8537653371381377
18.738170730519187 362.596626911677 0.85686557894081
18.7433982854726 362.7164766897013 0.8565950192227504
18.748625840426016 360.3565316666815 0.8520438773771798
18.75385339537943 355.19730520083067 0.8444469047971681
18.759080950332844 347.9405015490917 0.8345509259712572
18.76430850528626 344.6029971041403 0.8290192328163956
18.769536060239673 342.0216284373592 0.8255629631772261
18.774763615193088 339.6920713889426 0.8216089212232545
18.779991170146502 335.79392678189345 0.8148531101208019
18.785218725099917 329.62540173013116 0.8059182475978655
18.79044628005333 330.9332947574183 0.806349894582543
18.795673835006745 331.5376095265414 0.8062765138142755
18.80090138996016 327.43075871884986 0.8009666564821041
18.806128944913574 322.32313886251774 0.7946453967914014
18.81135649986699 317.2404143450302 0.7876380821171486
18.816584054820403 315.8061440718888 0.7859035743926603
18.821811609773818 314.0200417882068 0.7829900150191046
18.827039164727232 312.91431732125835 0.7817591476707647
18.832266719680646 310.5402031351426 0.7786789738408282
18.83749427463406 306.53320231431564 0.7740959155266803
18.842721829587475 304.76252327425067 0.7713151818926551
18.84794938454089 299.26802064632034 0.7640201185789647
18.853176939494304 298.79626195653407 0.762138669043953
18.85840449444772 296.25710109184547 0.7589874911277867
18.863632049401133 296.460837794318 0.7590466113562266
18.868859604354547 295.5705436923371 0.7592084835551461
18.87408715930796 294.19545114762326 0.7569684094973282
18.879314714261376 291.2095430750243 0.7531009959624934
18.88454226921479 287.4482518864727 0.7486506064633726
18.889769824168205 286.49888816046985 0.7459281137595989
18.89499737912162 286.9976337486125 0.7461892183070001
18.900224934075034 286.8574812949764 0.7444115321029382
18.90545248902845 286.3697784216815 0.7423544970163748
18.910680043981863 280.14749395371297 0.7347290517858939
18.915907598935277 275.8040709851841 0.7292974237945575
18.92113515388869 272.82214335801314 0.7262464398487118
18.926362708842106 274.1811093668817 0.728277678083938
18.93159026379552 274.8605373183862 0.7283915841497394
18.936817818748935 272.0095826472971 0.7245916084169051
18.94204537370235 271.998097722569 0.7248687513072781
18.947272928655764 272.41820989644157 0.7250674652906238
18.952500483609178 275.5289723258301 0.7285420861709618
18.957728038562593 275.880590290758 0.7290317145243791
18.962955593516007 273.98189833461936 0.7268169991208888
18.96818314846942 271.83834435977434 0.7238875905594385
18.973410703422836 271.2898905641481 0.7223497787326184
18.97863825837625 271.52542995102226 0.7202391867235233
18.983865813329665 272.6406253902109 0.7213606068486392
18.98909336828308 273.5167875872855 0.7225192730389135
18.994320923236494 273.8180127960015 0.7236705274679147
18.999548478189908 274.49872568254153 0.7246453343695712
19.004776033143322 275.39912843430267 0.7255729435759206
19.010003588096737 279.67314070692635 0.730769140585589
19.01523114305015 281.66747655440844 0.7323830667762194
19.020458698003566 279.3033787553484 0.7297333245339308
19.02568625295698 277.8368672438672 0.7281389534635955
19.030913807910395 278.5285426103103 0.7292433822038636
19.03614136286381 282.15094788956935 0.733476984076193
19.041368917817223 283.38901269867944 0.7328575602910763
19.046596472770638 283.919191166616 0.7322068186396123
19.051824027724052 282.97640123503385 0.7306187428222836
19.057051582677467 285.45370969128226 0.733692885238329
19.06227913763088 286.15301812108805 0.7342852040549309
19.067506692584296 289.9845328460417 0.7386252683635215
19.07273424753771 289.68725669706595 0.737486961308787
19.077961802491124 287.66047202001283 0.7354504099515049
19.08318935744454 286.8324577651613 0.7335105867313828
19.088416912397953 285.1632698430978 0.7305938879288006
19.093644467351368 284.823989961636 0.7304027185775877
19.098872022304782 282.59423258207386 0.7276591211485955
19.104099577258197 281.4174979926733 0.7270901199949207
19.10932713221161 279.02956229266744 0.7232579977084063
19.114554687165025 276.50481689832185 0.7189554546535999
19.11978224211844 276.0591757563923 0.7186757920580056
19.125009797071854 278.3022986578623 0.7205970394376423
19.13023735202527 275.7712414030989 0.7172756366402586
19.135464906978683 274.06969971565366 0.7156743618851881
19.140692461932098 268.9130709078666 0.7093519763302045
19.145920016885512 270.1602180688142 0.711780814379373
19.151147571838926 271.0732071842367 0.7135052806196348
19.15637512679234 270.13069932499076 0.7124269290341353
19.161602681745755 267.96379738469875 0.710587083172718
19.16683023669917 266.4752071728458 0.7084737452406592
19.172057791652584 266.14754469877465 0.7073683123165458
19.177285346606 266.2813391096227 0.7070097150123038
19.182512901559413 267.43047785953894 0.707964709876187
19.187740456512827 268.19609757894716 0.7099014428416663
19.19296801146624 266.77079005093896 0.7077520126629376
19.198195566419656 267.20369083308753 0.708896968916143
19.20342312137307 266.97917058229496 0.708184652264232
19.208650676326485 267.7419720263959 0.7083319930416224
19.2138782312799 268.80908351849905 0.7097555886587008
19.219105786233314 269.39686209485893 0.7096454030908161
19.22433334118673 270.93208507047717 0.7108921516360434
19.229560896140143 270.86757086598635 0.7120471567069191
19.234788451093557 270.34858638652776 0.7114494034547827
19.24001600604697 268.72232572770497 0.710621669647781
19.245243561000386 270.18707275376624 0.7113450295149122
19.2504711159538 272.6754578447538 0.7137684669215234
19.255698670907215 273.2737261952237 0.7146276319271776
19.26092622586063 271.64627601425383 0.712080673544778
19.266153780814044 269.5765696853296 0.7087417909520259
19.271381335767458 268.85056608340307 0.7073440306981882
19.276608890720873 271.7529947312868 0.71021300070746
19.281836445674287 275.3430235895668 0.7156326485086532
19.2870640006277 278.6150524563209 0.7200856085724988
19.292291555581116 281.57162708107796 0.7237557177829103
19.29751911053453 283.47087615957963 0.726567582310113
19.302746665487945 280.6156479525628 0.7215106795930878
19.30797422044136 277.9593281144665 0.7170175795861959
19.313201775394774 280.0422106261117 0.7191049847131494
19.318429330348188 283.02141833435894 0.7237448425662518
19.323656885301602 285.131943520998 0.727884254432119
19.328884440255017 283.4628903182838 0.725514948934249
19.33411199520843 287.17424958626196 0.7291367910664118
19.339339550161846 291.9149536754083 0.7347802940197463
19.34456710511526 296.76173189382223 0.739154849626484
19.349794660068675 300.95698419342835 0.7448787299615747
19.35502221502209 301.82105611718066 0.7449068940432874
19.360249769975503 302.8315954378828 0.745880400751689
19.365477324928918 307.21082370450756 0.7507377047892076
19.370704879882332 311.03687398250963 0.7544239121679552
19.375932434835747 318.6789899017025 0.763856712108588
19.38115998978916 323.55949745107347 0.7697016653317843
19.386387544742576 330.1367427185817 0.7772395742500224
19.39161509969599 335.1248692676502 0.7825919577953417
19.396842654649404 335.83036679227104 0.7832984320252777
19.40207020960282 338.09584149370016 0.7856198469716614
19.407297764556233 337.13276246718533 0.7851592497458536
19.412525319509648 339.51377957534686 0.7875314482861685
19.417752874463062 338.63193516638194 0.7871153576909297
19.422980429416477 335.9165320006765 0.7845485392558329
19.42820798436989 335.06095994645926 0.7832994445886223
19.433435539323305 334.8222360880057 0.7836898105523503
19.43866309427672 333.1536318650528 0.7805984377185742
19.443890649230134 335.55412740554715 0.7836236436106319
19.44911820418355 334.1334600490459 0.7817919629275415
19.454345759136963 336.38067866621134 0.783999458819391
19.459573314090377 338.0472329877633 0.7860305144566188
19.464800869043792 338.08854257088086 0.7855189399197212
19.470028423997206 341.63390731258204 0.7892741815447566
19.47525597895062 341.1882813863935 0.788394756859479
19.480483533904035 339.7914812568164 0.7861899991879857
19.48571108885745 338.3670261358572 0.7842320012109916
19.490938643810864 338.40082026773837 0.7843536690039856
19.49616619876428 339.66288825840553 0.785585685839591
19.501393753717693 339.59989946874464 0.7856135936521402
19.506621308671107 343.2661644634565 0.7903296818385859
19.51184886362452 344.42716116390244 0.7916679651746853
19.517076418577936 344.9924038998991 0.7930540934928394
19.52230397353135 341.94582604717755 0.7885159852498614
19.527531528484765 342.01605131542914 0.7883526879090295
19.53275908343818 342.5627426833853 0.7879812069079946
19.537986638391594 344.8905386869948 0.7905012483113635
19.54321419334501 347.22634135027306 0.7937267817610486
19.548441748298423 351.3825787032093 0.798634690672662
19.553669303251837 355.36504319523607 0.8035672620099054
19.55889685820525 361.7297558230339 0.8107059155565411
19.564124413158666 364.2794223304431 0.8135005851930263
19.56935196811208 366.53696141920045 0.8157491941537843
19.574579523065495 366.37096166293423 0.815075754951154
19.57980707801891 366.97814988147985 0.8154928810204578
19.585034632972324 369.0054547366475 0.8177516463273037
19.590262187925738 370.8486864341425 0.8196921683804876
19.595489742879153 374.1352999344528 0.8231004057249455
19.600717297832567 373.24244912624675 0.8218458099383399
19.60594485278598 376.2160393150075 0.8246149398289746
19.611172407739396 374.30659988055197 0.8226140087029132
19.61639996269281 376.8349485823474 0.8256344206656508
19.621627517646225 375.82689947039495 0.8246630837278184
19.62685507259964 375.20500838388796 0.8242391067603139
19.632082627553054 371.68609588634496 0.8201371623426378
19.637310182506468 368.9718658113146 0.816963651560615
19.642537737459882 368.56217866384645 0.8162658121000858
19.647765292413297 369.67731104522073 0.8167855579302027
19.65299284736671 375.11272199446796 0.8230722268071331
19.658220402320126 377.69074752292977 0.8258022385471533
19.66344795727354 382.9890824269015 0.831769844549502
19.668675512226955 383.3917231271557 0.8322384891602348
19.67390306718037 385.8180330268962 0.834479956336984
19.679130622133783 388.1835716583015 0.8368077740721852
19.684358177087198 389.3617450986827 0.8379660261757188
19.689585732040612 393.7464776477585 0.8422650394804643
19.694813286994027 395.89589401509585 0.8446822999693743
19.70004084194744 401.23314775569344 0.8502532302065854
19.705268396900856 402.7655458697563 0.851910780319131
19.71049595185427 403.0538853944131 0.8525203954471945
19.715723506807684 398.5015201675891 0.8472220088435992
19.7209510617611 391.3580633553585 0.8400305411691098
19.726178616714513 383.9536033032328 0.8317325384938833
19.731406171667928 379.1141175830451 0.8263894911020964
19.736633726621342 374.72449814401125 0.8215373467579946
19.741861281574757 371.019151533297 0.8176299827091899
19.74708883652817 364.4664795390112 0.8103403574042396
19.752316391481585 363.35117527480327 0.8092498567869557
19.757543946435 357.65290639421295 0.8023399825007949
19.762771501388414 353.50950617907165 0.7983677855516775
19.76799905634183 349.5359953328971 0.7936694246276262
19.773226611295243 344.6645020682008 0.7880278443021437
19.778454166248657 339.9646997920812 0.7830363616679553
19.783681721202072 335.18997147671325 0.7772627131802936
19.788909276155486 331.90224687140454 0.774132580784165
19.7941368311089 330.7940195039073 0.7721890374148097
19.799364386062315 327.29447269856445 0.7677942514877124
19.80459194101573 324.76046137622933 0.7653386638532308
19.809819495969144 320.20920581646817 0.7601351728360347
19.81504705092256 315.8286347341357 0.755864057730023
19.820274605875973 313.9778399762208 0.7541509687448648
19.825502160829387 313.8067162640412 0.7533567619308137
19.8307297157828 313.5345178324084 0.7531349112122663
19.835957270736216 309.0689400256026 0.7469529334346158
19.84118482568963 303.8246753881177 0.7404343646927447
19.846412380643045 300.9405684530194 0.7370001364989404
19.85163993559646 299.99774373822913 0.7359138129403427
19.856867490549874 297.6046654528366 0.7334348399878525
19.86209504550329 298.79566759896187 0.735490052428169
19.867322600456703 298.71693166701317 0.7361589376525911
19.872550155410117 299.85284321324366 0.7370761315678975
19.87777771036353 302.82268033131567 0.7395666468796236
19.883005265316946 303.64142051197246 0.7394054737908582
19.88823282027036 306.57638476915315 0.7438984388249983
19.893460375223775 301.4956134865074 0.7389076211953424
19.89868793017719 298.7947721710254 0.7357015542810255
19.903915485130604 299.3974580281826 0.7365383504204995
19.909143040084018 298.1755428597001 0.7353232494481157
19.914370595037433 301.004308034084 0.7386014823252274
19.919598149990847 300.6999240972022 0.737206589159757
19.92482570494426 302.636158304615 0.7396342054731104
19.930053259897676 303.0902867094371 0.7402435712760312
19.93528081485109 304.58862543878774 0.7434671801609795
19.940508369804505 301.4797295641115 0.7401829389679871
19.94573592475792 297.44792078575097 0.7337589829827887
19.950963479711334 293.35034407169303 0.7277287012366169
19.956191034664748 291.3953772910862 0.7250999522745069
19.961418589618162 292.12656479426835 0.7268000995984509
19.966646144571577 289.5009212396762 0.7241460440727238
19.97187369952499 289.6402359760012 0.7246002855519013
19.977101254478406 289.909931825016 0.7237397463935086
19.98232880943182 292.09504912225754 0.7261864140427906
19.987556364385235 292.0970720251352 0.7252523450136048
19.99278391933865 291.8206764371717 0.7251015963847984
19.998011474292063 291.8114366813235 0.725210093643056
20.003239029245478 290.93476907431966 0.7242773138875858
20.008466584198892 292.529378431691 0.7275794709036599
20.013694139152307 294.8305481197219 0.7300710034537179
20.01892169410572 297.3015063940243 0.7334443070511655
20.024149249059136 300.2223820994368 0.736713837279938
20.02937680401255 302.56109401541664 0.7385685759208601
20.034604358965964 303.4229930076406 0.739012144971362
20.03983191391938 302.5386292322378 0.7378780284927257
20.045059468872793 301.12196383196516 0.7355965449738762
20.050287023826208 302.0861999058885 0.7369418140102084
20.055514578779622 302.13666695888077 0.7362660065853762
20.060742133733036 303.0035676054694 0.7378187916745659
20.06596968868645 302.5140987311985 0.7371988971289136
20.071197243639865 300.82990739569584 0.7361710949380385
20.07642479859328 297.9446723465059 0.7330887378229503
20.081652353546694 297.4722579792088 0.7325662353461428
20.08687990850011 298.01308430827834 0.7327369526781032
20.092107463453523 296.82631796285386 0.7298023866697277
20.097335018406937 296.53262638826266 0.7293544780373546
20.102562573360352 295.60221310420127 0.7290763819617039
20.107790128313766 294.61075231648164 0.7286222819747387
20.11301768326718 293.6757245036875 0.7274608836660943
20.118245238220595 291.05549128448047 0.7243717839067805
20.12347279317401 293.6511843088748 0.728105244848911
20.128700348127424 293.78967531247855 0.7294688219275457
20.13392790308084 290.05613779715816 0.7242741861146076
20.139155458034253 287.99145404634527 0.7204387356963553
20.144383012987667 287.29276058465 0.7190039307556688
20.14961056794108 289.59112898483784 0.7217667243316442
20.154838122894496 293.63480136279173 0.727369952046357
20.16006567784791 293.2206606613872 0.7267140321471901
20.165293232801325 293.3591559547507 0.7255881982089962
20.17052078775474 290.62235778813584 0.7216213016435036
20.175748342708154 289.69074811214 0.7203203061928675
20.18097589766157 291.50029082323636 0.7234507462496287
20.186203452614983 291.01835420398857 0.7235676917391126
20.191431007568397 291.59098435166584 0.7245183325300513
20.19665856252181 289.62038291401217 0.7230757592791187
20.201886117475226 292.0008514780761 0.7253542301256525
20.20711367242864 291.5712335873662 0.7252779819929253
20.212341227382055 292.5170178530987 0.7257478489147392
20.21756878233547 289.86317455038943 0.7227022758770631
20.222796337288884 288.5217664025216 0.7203783707160532
20.228023892242298 287.420131026241 0.720425062273857
20.233251447195713 285.0112740535552 0.7180047758174047
20.238479002149127 281.2937599855133 0.7138549454887475
20.24370655710254 278.92669103610524 0.7100492906556815
20.248934112055956 279.20346086773674 0.7090052798957167
20.25416166700937 282.18743997378806 0.7128985954897726
20.259389221962785 284.800335369825 0.7167676941858666
20.2646167769162 285.9281350198956 0.7184916342124658
20.269844331869614 283.2439953781168 0.7145594738476903
20.275071886823028 282.77395439532575 0.7130533363822674
20.280299441776442 280.9045923603286 0.7102341766045137
20.285526996729857 281.68828096302843 0.7116779552913416
20.29075455168327 281.2287481296835 0.7113016605546543
20.295982106636686 280.1777540471213 0.7112834085049724
20.3012096615901 281.95590285723296 0.713192713150005
20.306437216543515 282.3368533435088 0.7142868026744218
20.31166477149693 284.6472803618912 0.7174293019111311
20.316892326450343 282.3082874106319 0.7129724334850724
20.322119881403758 276.1324955104139 0.705410201356492
20.327347436357172 272.8256560131846 0.7007115724286777
20.332574991310587 271.03308473851564 0.698029696671274
20.337802546264 275.63030925758284 0.7035827485533213
20.343030101217416 275.53838324456166 0.7029199830393755
20.34825765617083 279.3476794739935 0.7076332425786229
20.353485211124244 277.6709485017458 0.7059392341794669
20.35871276607766 277.41457549356255 0.7056298726795104
20.363940321031073 273.43186406719843 0.7009361320663329
20.369167875984488 272.55536160886044 0.6999511727363094
20.374395430937902 275.45463263586566 0.704322034556382
20.379622985891316 275.9997619432782 0.70523584620871
20.38485054084473 275.0955892243447 0.7034213567837277
20.390078095798145 274.5089426135192 0.7033233228822375
20.39530565075156 276.89004774040046 0.7061889216416322
20.400533205704974 280.0302935464163 0.7097869452939046
20.40576076065839 282.0544799861767 0.7126099407747625
20.410988315611803 280.60523016574956 0.710900383076179
20.416215870565217 277.84078534509155 0.7078273122456584
20.421443425518632 275.8971320586781 0.7050169371469402
20.426670980472046 274.58662587206845 0.7025455234282426
20.43189853542546 275.07545468505833 0.7027137877185029
20.437126090378875 274.75674424043706 0.701826645157899
20.44235364533229 274.92670114473395 0.7021141455719964
20.447581200285704 275.62902838809003 0.7036655269015663
20.45280875523912 276.5462971494895 0.7044304182726602
20.458036310192533 280.41156259372747 0.7112018316006237
20.463263865145947 284.41754662567797 0.7161895097998342
20.46849142009936 286.5145394182881 0.7200088553008475
20.473718975052776 283.5241979597507 0.714961228820527
20.47894653000619 280.58098649463807 0.7100442146261591
20.484174084959605 278.9301437775624 0.7070267973524609
20.48940163991302 281.16695201031325 0.7093559707546856
20.494629194866434 281.4827127671412 0.7109896369605249
20.49985674981985 284.3828667010369 0.7148223203809826
20.505084304773263 284.0036600912573 0.7140578358353907
20.510311859726677 285.1601219598866 0.7143906186559595
20.51553941468009 284.84454919721816 0.713625036182112
20.520766969633506 286.06650094502385 0.7147817775402466
20.52599452458692 286.8226969922669 0.716384487977953
20.531222079540335 288.10624654119545 0.7164905594535296
20.53644963449375 288.434116816541 0.7172927897336374
20.541677189447164 287.2673792368826 0.7163333211209455
20.546904744400578 284.77113686370944 0.7134918155898297
20.552132299353993 287.2596265800335 0.718077519897849
20.557359854307407 290.61675848822483 0.7222740473680914
20.56258740926082 291.240083192737 0.724211903530957
20.567814964214236 290.33668748877903 0.7229172098915586
20.57304251916765 285.2760225333595 0.7159714907352257
20.578270074121065 285.19218492692806 0.7146690944235786
20.58349762907448 283.6379283125508 0.7117837592209838
20.588725184027894 283.2031672395222 0.7110503550343031
20.593952738981308 284.14501748864666 0.7125257273717719
20.599180293934722 284.0255763189732 0.7114809813783868
20.604407848888137 286.2810811283771 0.7151329071619136
20.60963540384155 286.44738456960107 0.7149438539530097
20.614862958794966 282.3568738794515 0.7092723322420245
20.62009051374838 280.6290649874492 0.7071572835946252
20.625318068701795 280.27255636690336 0.7067015281318243
20.63054562365521 283.064948640509 0.7116516587715148
20.635773178608623 283.9809653004992 0.7135198356606162
20.641000733562038 283.93640165938444 0.7130599462570841
20.646228288515452 282.24459529987996 0.7104846517886018
20.651455843468867 284.7063007494858 0.7123629322695636
20.65668339842228 285.1494913354047 0.7137628205772125
20.661910953375695 285.40384948531704 0.7137878204105194
20.66713850832911 283.2665157062102 0.7104542612878466
20.672366063282524 284.1156268536473 0.711405942146334
20.67759361823594 286.7204017070562 0.7147650336132595
20.682821173189353 287.3573446939934 0.7159639720319037
20.688048728142768 284.28248284870256 0.7117413169170252
20.693276283096182 284.07452516285747 0.7114597075884102
20.698503838049596 284.6749062415228 0.7126253664953912
20.70373139300301 287.681375124045 0.715518115213645
20.708958947956425 284.9957627068738 0.7113380227884605
20.71418650290984 285.4930806758854 0.7111907349583502
20.719414057863254 286.78212034193905 0.7131624563114644
20.72464161281667 288.96252180829043 0.7164046598545404
20.729869167770083 289.3073179903913 0.7168653219528432
20.735096722723497 290.24667760126016 0.7180613495818506
20.740324277676912 291.96925132461274 0.7211376714586963
20.745551832630326 292.4281749421568 0.7214760650090013
20.75077938758374 293.10229489731944 0.7224082083405923
20.756006942537155 291.9459345331527 0.7204317935179471
20.76123449749057 291.64645875351624 0.719836349830223
20.766462052443984 289.38948643546485 0.7181498367798557
20.7716896073974 289.68463236164405 0.7182214032876229
20.776917162350813 292.5071312783132 0.7218714762101752
20.782144717304227 293.12582330643323 0.7226221899169211
20.78737227225764 292.2472970784738 0.7210967694713135
20.792599827211056 291.3341237324819 0.720987161661358
20.79782738216447 294.49528820477036 0.7246675198716738
20.803054937117885 294.99822515916816 0.7249162110526882
20.8082824920713 295.6073678377802 0.7250355824378625
20.813510047024714 295.95652368145295 0.7246836301734518
20.81873760197813 295.2309285833656 0.7241214595455666
20.823965156931543 292.82229426361283 0.7205640978983046
20.829192711884957 292.18829735173506 0.7195216028239111
20.83442026683837 291.73704107698916 0.7190037245450406
20.839647821791786 292.2254501145595 0.7202398778337193
20.8448753767452 291.20036380991274 0.7204832862624123
20.850102931698615 291.5023246646157 0.7212285534660762
20.85533048665203 290.44344956402676 0.7204840082350912
20.860558041605444 287.6693948378043 0.7164744652715024
20.865785596558858 287.6295008743026 0.7161381632553787
20.871013151512273 285.6557427091966 0.7133103370485215
20.876240706465687 283.0496820816205 0.7100379785401911
20.8814682614191 282.70192392838544 0.709910764076906
20.886695816372516 281.1695090964285 0.7080931486005352
20.89192337132593 282.6358778738369 0.7095851884184058
20.897150926279345 282.158170528535 0.7076143612456873
20.90237848123276 282.0876045453203 0.7076462165566068
20.907606036186174 279.7374207966696 0.7051102572836182
20.912833591139588 280.2233679812443 0.7066109852129683
20.918061146093002 278.08582412204737 0.704096167367539
20.923288701046417 276.38503558171124 0.7013783998640519
20.92851625599983 275.0472303891029 0.6995418630124112
20.933743810953246 277.0508720431045 0.7025243284870207
20.93897136590666 279.6364690992056 0.7054236446343718
20.944198920860075 279.2740674819016 0.7053769734055277
20.94942647581349 277.3630702123342 0.7029543923914308
20.954654030766903 277.8152409924488 0.7038151719556767
20.959881585720318 279.17465164622456 0.7059602141430599
20.965109140673732 281.1774393357932 0.7080961783169665
20.970336695627147 282.57332470551086 0.7101163694290752
20.97556425058056 280.9251327393757 0.7087318003101235
20.980791805533975 277.03391537872824 0.70324615872167
20.98601936048739 273.10120410874924 0.6978629380177753
20.991246915440804 273.3297819611182 0.6963669162359256
20.99647447039422 268.55972054102466 0.6902537861303221
21.001702025347633 267.75331755132885 0.6893360553455042
21.006929580301048 268.5094491655003 0.6909941495196245
21.012157135254462 273.6878806392634 0.6986880154822301
21.017384690207876 273.5350343118575 0.6993720393895889
21.02261224516129 270.91864957194684 0.6963153721928785
21.027839800114705 269.2035989025941 0.6940395819834856
21.03306735506812 272.76157872606865 0.6986284780654985
21.038294910021534 272.84169527939 0.6983246562781152
21.04352246497495 269.1814267804837 0.6923868076084948
21.048750019928363 267.88737645692265 0.6911773886679323
21.053977574881777 270.69933050765906 0.6948707460360982
21.059205129835192 275.19992617587684 0.7002377944594803
21.064432684788606 278.6711069055603 0.7039257773867182
21.06966023974202 275.9580764718511 0.7006039465640601
21.074887794695435 274.10061018619035 0.6990476053008929
21.08011534964885 269.2980502562484 0.6932559796787351
21.085342904602264 266.0198568232868 0.6886407296700027
21.09057045955568 265.0046598567996 0.6867522445976676
21.095798014509093 268.74428341364126 0.6896345372127226
21.101025569462507 268.9231545202293 0.6885560888049898
21.10625312441592 268.4639218596709 0.6875654618786029
21.111480679369336 269.29124301976344 0.6884546457481376
21.11670823432275 273.15292022433346 0.6946497600442276
21.121935789276165 271.9761372437254 0.6943962320267252
21.12716334422958 270.9087373108244 0.6932885547470706
21.132390899182994 268.61978910320875 0.6890347143867352
21.13761845413641 268.99592228370915 0.6888982756275978
21.142846009089823 270.93308788663904 0.6906588320550213
21.148073564043237 270.4574653035271 0.6898897977291866
21.15330111899665 270.5788989252461 0.688567459329182
21.158528673950066 269.2133291594643 0.6862692149480778
21.16375622890348 266.14460719921635 0.6827462574872766
21.168983783856895 268.29750839230053 0.6866981644291262
21.17421133881031 266.7300904295514 0.6860176626389897
21.179438893763724 265.9671100631813 0.684065013413391
21.184666448717138 265.81792604088014 0.6834447299415882
21.189894003670553 268.0443554940234 0.6849637509649388
21.195121558623967 270.095564865132 0.6873028058879421
21.20034911357738 272.1600661569045 0.6889519544723454
21.205576668530796 270.0257639073261 0.6855142530922066
21.21080422348421 269.77582222974803 0.6856795879171101
21.216031778437625 272.7595103746003 0.6901371335675858
21.22125933339104 275.9441760116334 0.6944048989516612
21.226486888344454 275.1081100176815 0.6933779899979121
21.231714443297868 271.34012437704007 0.6885683508881589
21.236941998251282 271.0980873072133 0.6879726588012549
21.242169553204697 272.16459968537174 0.6898950647541869
21.24739710815811 274.3310982297416 0.6913981576292199
21.252624663111526 272.0824257984467 0.6883137350483159
21.25785221806494 273.0559733022742 0.6885510532804765
21.263079773018355 272.25385941529856 0.687573957856636
21.26830732797177 272.2780127954466 0.6868370264381015
21.273534882925183 269.53791310700404 0.6827347325177965
21.278762437878598 271.08469472418744 0.685524103780081
21.283989992832012 271.48607001546026 0.6939990109414829
21.289217547785427 275.1502419333703 0.7100760635390267
21.29444510273884 272.7139207693274 0.712648578366896
21.299672657692255 266.9204344190971 0.7093780337082795
21.30490021264567 265.15224412966876 0.7103102464779837
21.310127767599084 266.3745595989246 0.7169327581838132
21.3153553225525 265.6576308825044 0.719205535336925
21.320582877505913 267.4506818763737 0.7258908250980742
21.325810432459328 268.8412930380299 0.7302950559519465
21.331037987412742 272.3805761761643 0.738346803848808
21.336265542366156 273.49131294686686 0.7439787216017306
21.34149309731957 273.1839490602117 0.7468837184591
21.346720652272985 271.7384204385872 0.7473112389841324
21.3519482072264 270.0000496791323 0.7461112881369885
21.357175762179814 268.39489564439884 0.7455847313952253
21.36240331713323 265.4298086529622 0.7436210006238732
21.367630872086643 263.8549282333273 0.7428419485461255
21.372858427040057 263.3874258150952 0.7457859922462112
21.378085981993472 264.4565648260993 0.7497202774577367
21.383313536946886 264.2915841331884 0.7532563084803228
21.3885410919003 263.39037701381284 0.7534352944282271
21.393768646853715 268.10264276417337 0.7611696407159212
21.39899620180713 268.786176616433 0.7634432392224431
21.404223756760544 269.29641787216184 0.7654094669150929
21.40945131171396 266.38417786715826 0.7645209949648956
21.414678866667373 266.3838068797026 0.7670580717314462
21.419906421620787 265.8184081454563 0.769159085675555
21.4251339765742 265.02522043848523 0.7695667300745986
21.430361531527616 264.01997831905396 0.7686227162140297
21.43558908648103 264.74058300998666 0.7710660019586364
21.440816641434445 264.5940088639104 0.7720269123767977
21.44604419638786 265.18705164831437 0.7744433840075265
21.451271751341274 267.82450984189836 0.780057026018098
21.45649930629469 275.92654180174964 0.7923307300878417
21.461726861248103 278.5927489080013 0.7992193793896133
21.466954416201517 275.8810586564487 0.7972176828456169
21.47218197115493 269.6917756206908 0.790137008552394
21.477409526108346 265.4266873985496 0.7860763722078992
21.48263708106176 266.75820557803684 0.7902190912733281
21.487864636015175 272.58195432015617 0.8000116329807178
21.49309219096859 274.7877925570187 0.8044266790915606
21.498319745922004 277.8552823528594 0.8084597887794804
21.503547300875418 276.9000773681314 0.810212041864994
21.508774855828833 277.21531079941764 0.8096335083613673
21.514002410782247 277.3755779391958 0.7933033258916897
21.51922996573566 277.47097996287516 0.7841967733441875
21.524457520689076 279.5596362820914 0.7813719432146391
21.52968507564249 279.93896689847855 0.7767720931999177
21.534912630595905 279.86896835159587 0.7728142290153378
21.54014018554932 278.0345270290931 0.7662628958868828
21.545367740502734 279.4023219441079 0.7659052912380406
21.550595295456148 279.9803598113291 0.7637033276522601
21.555822850409562 280.4206776486605 0.7625540321864619
21.561050405362977 281.6659330829479 0.7631007762646116
21.56627796031639 281.8277624344967 0.7619589244349082
21.571505515269806 282.4656305417832 0.7621156692591132
21.57673307022322 284.5953161277264 0.7623905959273772
21.581960625176634 285.3429225595629 0.7601804730957163
21.58718818013005 285.0433016971299 0.7573782687606389
21.592415735083463 285.0353875610933 0.7559589284200341
21.597643290036878 285.6036887810726 0.7553312304177967
21.602870844990292 284.9407361874305 0.752460774302735
21.608098399943707 287.53325116361566 0.753837630941886
21.61332595489712 286.5481425337829 0.7514525561118541
21.618553509850535 287.3158530381426 0.7517552919115776
21.62378106480395 284.8686839007521 0.7484552494096913
21.629008619757364 286.1594394963119 0.7501377903347222
21.63423617471078 283.93776233452553 0.746634641064204
21.639463729664193 284.88588072076027 0.7467414168789401
21.644691284617608 284.6034370495345 0.7445101140584829
21.649918839571022 286.4245813724619 0.7451344595591732
21.655146394524436 286.9971996976878 0.7451573719268705
21.66037394947785 285.1883273774112 0.7423051242004379
21.665601504431265 283.79356083529797 0.7404138340503029
21.67082905938468 285.47981080078824 0.7418182461164701
21.676056614338094 285.21425553352896 0.740733340906045
21.68128416929151 283.0489071130535 0.7375119779910254
21.686511724244923 281.3552513912158 0.7350120714816318
21.691739279198337 282.40391412968427 0.7371977919215711
21.696966834151752 284.46626254439616 0.7394966439475292
21.702194389105166 285.5536626554386 0.7412535560572849
21.70742194405858 285.46060279902235 0.7400210779677142
21.712649499011995 287.6711808218203 0.7415278770010647
21.71787705396541 288.58641549042045 0.7420914445220892
21.723104608918824 287.1642110999465 0.7396058738040373
21.72833216387224 287.1773813218685 0.7390176804041045
21.733559718825653 283.69982746185235 0.73411544499898
21.738787273779067 287.7174521898058 0.7389602398098947
21.74401482873248 290.8603512195032 0.7433191855067223
21.749242383685896 294.8197518004775 0.7481448036149003
21.75446993863931 298.42274460111986 0.7527041558659756
21.759697493592725 298.36720405142813 0.7522535283358327
21.76492504854614 297.09634493370936 0.7496292743115565
21.770152603499554 292.4120708372773 0.7431160453533924
21.77538015845297 289.6413137458813 0.7395521478032976
21.780607713406383 293.12344429606384 0.743681041142872
21.785835268359797 300.04638513994394 0.7519590227182329
21.79106282331321 306.94075487141146 0.7594503423062464
21.796290378266626 308.91067130046684 0.761654066275543
21.80151793322004 309.8722005349668 0.7623795950709094
21.806745488173455 309.5108754562315 0.7617845365191231
21.81197304312687 308.98402405328454 0.7603770645200627
21.817200598080284 309.24961459415186 0.7610929872039968
21.822428153033698 313.45473767556865 0.7664200152805771
21.827655707987113 314.79047283068365 0.7681405636468687
21.832883262940527 312.66552963410413 0.7648932176246089
21.83811081789394 310.8521443800431 0.7622792976145573
21.843338372847356 311.56754439222675 0.7627293493008851
21.84856592780077 313.593243270556 0.7651585900954201
21.853793482754185 313.22002258278314 0.7643304124682587
21.8590210377076 314.3617334480188 0.7656070978025001
21.864248592661014 317.17192721430433 0.769124739527343
21.869476147614428 316.943519771012 0.7690282726798138
21.874703702567842 315.6640014560318 0.7671532512075928
21.879931257521257 317.1830939565413 0.7693382976779674
21.88515881247467 317.7870542851844 0.7701671659331323
21.890386367428086 316.02845386565235 0.7675048411102114
21.8956139223815 309.5846427320863 0.7589451639335792
21.900841477334914 305.6851029497812 0.7533977875428209
21.90606903228833 307.7028965396865 0.7568031108459882
21.911296587241743 309.04340429144014 0.7590085793971877
21.916524142195158 310.26661460924765 0.7610545651696413
21.921751697148572 306.57904351752353 0.7563280611576766
21.926979252101987 305.30426705677013 0.7535110824475847
21.9322068070554 302.44520158547317 0.7497709314013699
21.937434362008815 302.29850405814335 0.7485715128646637
21.94266191696223 302.4169767445372 0.7491013158537256
21.947889471915644 302.85714561103714 0.7492374239571188
21.95311702686906 302.00718270450784 0.7482467959795215
21.958344581822473 300.5380076267438 0.74558631515921
21.963572136775888 299.5795204703741 0.743685681704366
21.968799691729302 297.5972184352591 0.7409614338876517
21.974027246682716 298.5997753591531 0.7420795380705842
21.97925480163613 299.2636662032296 0.7427672204710634
21.984482356589545 298.76470183831344 0.7420591244361436
21.98970991154296 299.18589059136434 0.7428746839438312
21.994937466496374 300.0172474530423 0.743879980698513
22.00016502144979 298.8488054434471 0.743071989665352
22.005392576403203 298.9580821410403 0.7433109903688648
22.010620131356617 296.75823451994097 0.7400567750534964
22.015847686310032 298.63530700139 0.7416268709011865
22.021075241263446 298.971910599748 0.7411680920516827
22.02630279621686 299.1100640817159 0.7416076033806153
22.031530351170275 299.40159290240314 0.7414723986293712
22.03675790612369 296.95118827320766 0.7385611774787219
22.041985461077104 295.91853815074694 0.7368353047493891
22.04721301603052 297.8856749676396 0.7387123735594417
22.052440570983933 303.0178563910543 0.7452189217227585
22.057668125937347 303.6131638190762 0.7456319144974233
22.06289568089076 306.0120764050221 0.7488982280138794
22.068123235844176 307.01388302890564 0.7503823991551404
22.07335079079759 308.0876256199418 0.7515553867312651
22.078578345751005 306.5630052441643 0.7495269760448295
22.08380590070442 304.4907055567973 0.7456916376981213
22.089033455657834 302.7230663560771 0.7427086285455871
22.09426101061125 304.90562322000926 0.7457552591963043
22.099488565564663 307.83926213249833 0.7502983822978765
22.104716120518077 314.0645239867846 0.7581650198743936
22.10994367547149 315.2905932377912 0.7591109869927554
22.115171230424906 313.73111587609355 0.7563927302696138
22.12039878537832 311.229512617152 0.7535919467984141
22.125626340331735 311.6044874161874 0.7540255758658311
22.13085389528515 311.1092784174468 0.7533404466841114
22.136081450238564 308.83945005479916 0.7511106077503554
22.141309005191978 308.2683136007877 0.7503875786295167
22.146536560145393 306.9509715095895 0.7488989069577991
22.151764115098807 308.1377496469847 0.7491140423374487
22.15699167005222 310.6298035044756 0.7519095353594408
22.162219225005636 311.947305726781 0.7533994948696139
22.16744677995905 310.6203384278841 0.751068409723575
22.172674334912465 309.376395642822 0.7496865230587451
22.17790188986588 310.934042534121 0.7514554707929896
22.183129444819293 311.12484195437384 0.7527555757852629
22.188356999772708 309.92875614804996 0.7518396375920109
22.193584554726122 309.425624044083 0.7504155110551031
22.198812109679537 309.0325137090538 0.7500741731138817
22.20403966463295 310.15323621586253 0.7504481711806622
22.209267219586366 311.64634618590406 0.7520381294030268
22.21449477453978 313.3891625219118 0.7532836520464407
22.219722329493194 315.55176224133555 0.7551898814202926
22.22494988444661 312.0735451984324 0.7509059528401113
22.230177439400023 309.98908732471835 0.7479450794563781
22.235404994353438 309.11495644519493 0.7471723444471607
22.240632549306852 310.9410403374169 0.7499686269890129
22.245860104260267 310.5964579007149 0.7495401167263268
22.25108765921368 308.33517869936213 0.748536352172337
22.256315214167095 305.8232428659327 0.7446516919711043
22.26154276912051 306.5593783997871 0.7453221193777322
22.266770324073924 308.7731612513292 0.7464324450044426
22.27199787902734 309.8717559373768 0.7470646923420304
22.277225433980753 309.86450542440525 0.7470051488972871
22.282452988934168 307.4323823748794 0.7438106768011467
22.287680543887582 303.25927900859045 0.7394727767907322
22.292908098840996 300.97217098936767 0.7367282930246859
22.29813565379441 302.3526433215034 0.7381124733912331
22.303363208747825 301.3371381096403 0.7374338642854702
22.30859076370124 298.6667752160705 0.7350592520988949
22.313818318654654 295.48062476840346 0.7319579231776182
22.31904587360807 297.3632890919197 0.7342048964794513
22.324273428561483 297.5717933886722 0.7337809206486465
22.329500983514897 297.91124687456335 0.7346811818512916
22.334728538468312 296.05562985482146 0.7322967822712336
22.339956093421726 292.065041317748 0.727206205832391
22.34518364837514 288.75306645366163 0.7221069264970091
22.350411203328555 288.1082859877212 0.7212645458135248
22.35563875828197 285.67876829798314 0.718909263198194
22.360866313235384 290.5526123691205 0.7243316035457565
22.3660938681888 291.0234229312053 0.7244863223238381
22.371321423142213 291.4234874328211 0.7244522055786802
22.376548978095627 286.44617927072534 0.7193510585169464
22.38177653304904 285.60865219826997 0.7187223363808235
22.387004088002456 284.576013201309 0.7172460212462024
22.39223164295587 282.66248279944335 0.7145517719314229
22.397459197909285 282.0268749926377 0.7136939936697376
22.4026867528627 282.9410619231873 0.714377699864985
22.407914307816114 285.7272864950083 0.7178171017587293
22.41314186276953 287.29678110763575 0.7191194204138245
22.418369417722943 286.1921521222499 0.7184986685271585
22.423596972676357 284.6402349487498 0.7180142048659907
22.42882452762977 284.15230027334854 0.7165256775229354
22.434052082583186 283.60039189041635 0.715464168142292
22.4392796375366 280.33990423996556 0.7101720291375552
22.444507192490015 280.058748468823 0.7105271574271658
22.44973474744343 280.2394811664841 0.7114719865204798
22.454962302396844 279.98847189244105 0.710917536918343
22.460189857350258 277.02579866009023 0.7073152421052734
22.465417412303673 276.45698655767984 0.7056777387192159
22.470644967257087 279.31967379389886 0.7093918036511185
22.4758725222105 281.91209839532183 0.7133108706174464
22.481100077163916 283.50047005456844 0.7165440328438155
22.48632763211733 285.1928377976622 0.718211783811847
22.491555187070745 283.344529610641 0.7148505831469579
22.49678274202416 282.00855038232044 0.7120435018500507
22.502010296977573 278.31241462633153 0.7083139371567659
22.507237851930988 275.38612801831664 0.7059213013676062
22.512465406884402 274.0964306033241 0.7044840113308802
22.517692961837817 274.51858202756586 0.7039103044652048
22.52292051679123 274.9399955650553 0.7049989331360391
22.528148071744646 275.80840191333493 0.7065545826217272
22.53337562669806 276.7391250500707 0.7075930097493331
22.538603181651474 274.43737395507554 0.7041442935243439
22.54383073660489 275.3673056579506 0.7045372064790132
22.549058291558303 275.4682094791943 0.7033254431937059
22.554285846511718 277.29919152370604 0.7053954821928643
22.559513401465132 277.5221778109155 0.7051132569541634
22.564740956418547 273.78159822877075 0.7020117074776279
22.56996851137196 270.62399249214167 0.6991270219077909
22.575196066325375 268.60140858228425 0.696054354647181
22.58042362127879 268.90592040713705 0.6957158851071367
22.585651176232204 271.5424025309818 0.6983967002668017
22.59087873118562 272.007967084014 0.6988877749000182
22.596106286139033 269.444996808749 0.6955286834589235
22.601333841092448 268.267418766465 0.6938180906702393
22.606561396045862 269.9962465030156 0.6953074709217043
22.611788950999276 272.75479063943976 0.6991260750666942
22.61701650595269 274.62581053292735 0.7020571747075744
22.622244060906105 273.45210128542703 0.7021250096648732
22.62747161585952 270.7809257549059 0.6984944871587931
22.632699170812934 271.9215568538132 0.6992461546057421
22.63792672576635 272.8147022365417 0.7003547874971572
22.643154280719763 274.5774874998313 0.7018479250759251
22.648381835673177 270.95409516125386 0.696696157459547
22.653609390626592 271.9587058020563 0.6979318669806323
22.658836945580006 270.7614878488334 0.6974310938391202
22.66406450053342 271.67074282983253 0.6987592917149644
22.669292055486835 270.8882876182628 0.6972789506589497
22.67451961044025 270.56853913428523 0.6967509160698784
22.679747165393664 273.41866815864773 0.7009064569010898
22.68497472034708 275.8816365744945 0.7040651209671346
22.690202275300493 277.70683558025826 0.7058426836374694
22.695429830253907 276.37816840231085 0.7034007128335694
22.70065738520732 272.2807646720251 0.6987998178942609
22.705884940160736 269.77980169588943 0.6947452953530572
22.71111249511415 271.69897761133865 0.6974170993423899
22.716340050067565 272.06028724440137 0.6974689782325554
22.72156760502098 273.6241305710486 0.7002187218200178
22.726795159974394 273.6545719582713 0.7002757587546831
22.73202271492781 273.3522175329196 0.698521218382659
22.737250269881223 270.8168672221656 0.6950259061121538
22.742477824834637 273.4731568814236 0.6988002547195206
22.74770537978805 276.0668597880029 0.7022552237920914
22.752932934741466 277.56434665547283 0.7042888090340096
22.75816048969488 276.90221682581563 0.7039867442392093
22.763388044648295 274.798656855015 0.7014592581382492
22.76861559960171 275.4726178202837 0.7034498433432155
22.773843154555124 278.05146500720446 0.7058508961916319
22.779070709508538 279.57667786803967 0.7071757269822023
22.784298264461952 280.5716667279159 0.707165701232238
22.789525819415367 279.14137613917467 0.7050321558045196
22.79475337436878 281.65318959031674 0.7074560258573532
22.799980929322196 282.23577518212795 0.7064903755577896
22.80520848427561 284.2544588037514 0.7094211826756688
22.810436039229025 284.78437229030845 0.7101819800597688
22.81566359418244 283.8315215608643 0.7098090689939858
22.820891149135853 284.60184164149064 0.7107718832602761
22.826118704089268 284.1469971721188 0.7120503102598489
22.831346259042682 284.0725394542962 0.7127160440933744
22.836573813996097 281.66666487274586 0.7093851007586831
22.84180136894951 282.37717610372715 0.7084075009170065
22.847028923902926 286.0106740592366 0.7118824693689539
22.85225647885634 285.4726176211669 0.7111637081658491
22.857484033809754 287.10363023776114 0.7129726717717265
22.86271158876317 286.59726341798984 0.7123199471771651
22.867939143716583 287.89929275105254 0.7134894049722352
22.873166698669998 289.773817102348 0.7161435240292133
22.878394253623412 292.56713752580714 0.7199665010052541
22.883621808576827 292.07454424696425 0.7196272217682892
22.88884936353024 289.9501749408143 0.7167526247884239
22.894076918483655 287.8656643589052 0.7141092744988385
22.89930447343707 290.4002157833471 0.7176408505233519
22.904532028390484 295.23989531511984 0.7234963079049485
22.9097595833439 296.15354263197753 0.7242178259374987
22.914987138297313 294.66454109741454 0.7217470762663428
22.920214693250728 291.3495027079611 0.7179432622265332
22.925442248204142 289.00558761890613 0.7157245447530501
22.930669803157556 286.8133082424574 0.7132511881269039
22.93589735811097 287.8663890299725 0.7151920528608118
22.941124913064385 290.91144534312974 0.718569495947227
22.9463524680178 291.83942355224707 0.7199774213411646
22.951580022971214 289.3306861699026 0.7168580161914284
22.95680757792463 284.31947095746875 0.7104240180985215
22.962035132878043 282.28900547991407 0.7074327309546095
22.967262687831457 283.26353261779275 0.7080942786571714
22.972490242784872 287.4644831744946 0.713271959986822
22.977717797738286 292.61207751523125 0.7205736967265871
22.9829453526917 293.80210247254496 0.7222917642226132
22.988172907645115 293.26773377097135 0.7219614334032631
22.99340046259853 289.856565692225 0.7157282070929996
22.998628017551944 286.28531128662087 0.7105699738002222
23.00385557250536 284.0061977200834 0.707316759353753
23.009083127458773 280.4576893308407 0.7024819672759832
23.014310682412187 278.94172262700795 0.7004376763493647
23.0195382373656 280.9559802001943 0.7034240476731471
23.024765792319016 283.17769093181784 0.706591725479519
23.02999334727243 285.4701881288272 0.7089047802328377
23.035220902225845 285.1090493541965 0.7084830556746823
23.04044845717926 282.9513811325212 0.7065458842958575
23.045676012132674 281.40228893760263 0.7053869361318688
23.05090356708609 282.25150278307234 0.7068912111484854
23.056131122039503 285.30215003136607 0.7103090570169148
23.061358676992917 284.46217026965957 0.7085675098357447
23.06658623194633 284.67629893002896 0.7091201339202835
23.071813786899746 283.9629541351761 0.7077601056415238
23.07704134185316 285.6402078509108 0.7098502812215371
23.082268896806575 284.4372821013067 0.709104548173173
23.08749645175999 281.8851775389398 0.7060830726126944
23.092724006713404 280.6341122244703 0.7049208264064183
23.097951561666818 283.03491953740445 0.7066913571431884
23.103179116620232 283.4383344399833 0.7080703297780689
23.108406671573647 283.69385447909804 0.7080764086943183
23.11363422652706 280.3687364049581 0.704148939354738
23.118861781480476 279.7713832963265 0.7033857516646002
23.12408933643389 274.6601911033396 0.6978815207118406
23.129316891387305 279.23261423745197 0.7042073633965641
23.13454444634072 279.09914325815595 0.7030989587174833
23.139772001294133 279.1679421306826 0.7018016511987873
23.144999556247548 275.5540576198446 0.6961342265886986
23.150227111200962 278.03655195327104 0.6982714290045743
23.155454666154377 282.92976744083967 0.7054353875487515
23.16068222110779 284.89145003557024 0.7094206126234011
23.165909776061206 284.15642725272073 0.7097608295595372
23.17113733101462 281.49144875037155 0.7065676226878003
23.176364885968034 279.2909093985546 0.7022391851536229
23.18159244092145 276.6350447518786 0.6987927423801306
23.186819995874863 275.437663494053 0.6967126898485086
23.192047550828278 276.3649143751381 0.6980326766974262
23.197275105781692 279.41087476536484 0.7012738916159257
23.202502660735107 279.2722849633338 0.6996426618288407
23.20773021568852 278.7779300191973 0.6995091948525369
23.212957770641935 276.5750533832927 0.6974933579857232
23.21818532559535 276.7985478816757 0.699514354440669
23.223412880548764 276.57242919494576 0.6998174661752503
23.22864043550218 280.0983096671641 0.7047467711450929
23.233867990455593 279.5519323379939 0.7042197197898136
23.239095545409008 279.5844413783839 0.7029962482316444
23.244323100362422 279.43202958683025 0.701798558219486
23.249550655315836 280.5688005661573 0.7035773323943247
23.25477821026925 278.816844834707 0.7025805939980242
23.260005765222665 279.8867117089388 0.7040525818385341
23.26523332017608 280.6759915430683 0.7026182496574702
23.270460875129494 281.466539676483 0.7017014848036675
23.27568843008291 282.11314582695195 0.7016112778185828
23.280915985036323 278.97650941267636 0.6978107427953427
23.286143539989737 278.81612084399006 0.6994563347053238
23.291371094943152 282.07316592617104 0.7037245421416285
23.296598649896566 285.4269755163086 0.7089183432683869
23.30182620484998 287.6453686292753 0.7121220510302866
23.307053759803395 281.39995716063703 0.7049421983954335
23.31228131475681 279.9203797453256 0.7020754349892501
23.317508869710224 278.04239622578814 0.698687039284643
23.32273642466364 281.7042015039824 0.703165275213342
23.327963979617053 283.12276586370854 0.7060617302007139
23.333191534570467 284.2415967890278 0.7071258891241794
23.33841908952388 283.96754739720683 0.7060441584843166
23.343646644477296 283.94167867966087 0.7047238704317903
23.34887419943071 283.97404151423757 0.7042900514783227
23.354101754384125 281.2692206923311 0.7013281224348675
23.35932930933754 280.3509938340884 0.700615580264355
23.364556864290954 279.43999274273585 0.7001856774617179
23.369784419244368 279.58542001405044 0.6998677555066508
23.375011974197783 280.1813024322622 0.7001692528208397
23.380239529151197 283.7951087735936 0.7043476938568551
23.38546708410461 285.14213757437585 0.7064656080609198
23.390694639058026 287.11418323212274 0.7088922587200553
23.39592219401144 286.2954473122093 0.7076259795925246
23.401149748964855 285.7445176653147 0.7073113113851975
23.40637730391827 282.2573417975046 0.7027110987772266
23.411604858871684 281.8300981671697 0.7020115166171006
23.416832413825098 284.65835251344294 0.7048770254052036
23.422059968778512 285.7188479342875 0.7070293892756219
23.427287523731927 285.8107475956337 0.7076000652551311
23.43251507868534 285.15073006665733 0.7078767086634796
23.437742633638756 285.8772429838871 0.7088767475009257
23.44297018859217 287.4199850070014 0.7103486767759615
23.448197743545585 289.7421586111329 0.7111508978276562
23.453425298499 288.12472241011494 0.7095476909485298
23.458652853452413 288.9534655438393 0.7109773744106598
23.463880408405828 290.2515628962996 0.7121002581573852
23.469107963359242 292.1646558085364 0.7141516441712775
23.474335518312657 291.3964024986973 0.7130866314584158
23.47956307326607 291.7913611187791 0.7135978589132898
23.484790628219486 293.4239362396176 0.7154057850981482
23.4900181831729 294.2853655141356 0.7154406973925723
23.495245738126314 292.84770608509166 0.7139459750129957
23.50047329307973 294.07492421513996 0.7157372057990935
23.505700848033143 292.9650372316594 0.7143668416088786
23.510928402986558 293.1877096316791 0.7143490097401571
23.516155957939972 290.7557530182992 0.7109778655700771
23.521383512893387 290.04251663975884 0.7107721805119301
23.5266110678468 292.5393999051825 0.7134224206668713
23.531838622800215 295.36634705995914 0.7163746559282533
23.53706617775363 294.94437879327825 0.7155544168797695
23.542293732707044 295.422853901204 0.7164300201067777
23.54752128766046 296.6237327429364 0.7177984997228947
23.552748842613873 300.22265139861594 0.7212325496390968
23.557976397567288 299.1269758167221 0.7179529431159353
23.563203952520702 295.1419831877121 0.712618341608108
23.568431507474116 291.5837040117252 0.7074286876985643
23.57365906242753 291.7548805901233 0.708467953153438
23.578886617380945 294.1727200744787 0.7117892762224954
23.58411417233436 295.73127806751125 0.714403819850246
23.589341727287774 295.08398032617487 0.7139172342738453
23.59456928224119 293.89097635342824 0.7117009957926063
23.599796837194603 294.26734509232557 0.7117058300772421
23.605024392148017 295.03126458318405 0.7110397978929998
23.610251947101432 294.5593100342529 0.7098099754168957
23.615479502054846 293.59850757073696 0.7086094937304723
23.62070705700826 293.075857268149 0.7085793451119009
23.625934611961675 291.8214408867379 0.7072248263667417
23.63116216691509 290.6080809408928 0.7060460945285785
23.636389721868504 290.30176474703745 0.7053140354897557
23.64161727682192 288.9777718970359 0.7040506141752714
23.646844831775333 286.92649270500874 0.7010963209412595
23.652072386728747 286.8388492044632 0.7000045553257874
23.65729994168216 288.9904903758989 0.7016992071802739
23.662527496635576 291.62317040000386 0.7046747485123325
23.66775505158899 291.44077850725347 0.7048365647521807
23.672982606542405 291.57617514653975 0.704950095396341
23.67821016149582 293.50396956903256 0.7068536093385203
23.683437716449234 291.4283011114675 0.7035081996590115
23.688665271402648 288.2070100045034 0.6992010991299953
23.693892826356063 286.5074953613257 0.6969162162782758
23.699120381309477 286.1801186154258 0.69725418824977
23.70434793626289 289.6590831984426 0.7013900987755519
23.709575491216306 290.4007201759859 0.7015399412790418
23.71480304616972 291.2593746904993 0.7021911078853588
23.720030601123135 289.96872608381415 0.6996404938827776
23.72525815607655 288.9498394981948 0.6984593137133713
23.730485711029964 290.4647522193203 0.6998931489690011
23.735713265983378 288.9334324577126 0.698016416187722
23.740940820936792 288.51135606154224 0.6975942446388739
23.746168375890207 289.04786699508304 0.6986919863560523
23.75139593084362 290.3983529523034 0.7000691501385338
23.756623485797036 289.53801458987624 0.6991969154734026
23.76185104075045 293.37350090412446 0.7025686155739232
23.767078595703865 291.52593858573414 0.6999783392949451
23.77230615065728 289.8696075926625 0.6975959934582072
23.777533705610693 287.4898796809868 0.6947953748214071
23.782761260564108 290.3993816948956 0.6979665873884425
23.787988815517522 293.0530485029088 0.7008205530904682
23.793216370470937 294.1282334897156 0.7027109662227804
23.79844392542435 295.72571245058265 0.7038620137519603
23.803671480377766 294.58477554849895 0.7017321848132623
23.80889903533118 295.75521646582513 0.7025523562081942
23.814126590284594 294.3526607928662 0.7010789972712846
23.81935414523801 296.62826360537895 0.7035436268842479
23.824581700191423 293.95437766057523 0.7002471867995373
23.829809255144838 294.12995524722373 0.6996769320920226
23.835036810098252 295.23844504586987 0.7012338997747385
23.840264365051667 296.05048234521047 0.7018016643236407
23.84549192000508 295.51336068399115 0.7004512853807101
23.850719474958495 293.3553632464905 0.6972886912382288
23.85594702991191 292.2512850316721 0.6966060733831325
23.861174584865324 294.08058704597994 0.6991365147180005
23.86640213981874 294.8629885684157 0.7003021828677832
23.871629694772153 295.09175013618557 0.7004900524831519
23.876857249725568 292.2727691508464 0.6973840091782074
23.882084804678982 291.2412875897545 0.6956593060212943
23.887312359632396 290.1273127223786 0.6942267836288533
23.89253991458581 292.9987190061745 0.6972629889261425
23.897767469539225 296.32698311487457 0.7011360895665086
23.90299502449264 298.78351718323376 0.7033154695023551
23.908222579446054 296.79693834862934 0.7007696237475598
23.91345013439947 293.4673564200053 0.6959244982634331
23.918677689352883 293.267737950213 0.6956992122627376
23.923905244306297 295.1958122571574 0.6979217583649037
23.929132799259712 299.77547864278654 0.7030173495658022
23.934360354213126 298.4321504415334 0.7017297822243569
23.93958790916654 297.2540505129328 0.699838458452831
23.944815464119955 294.3982264333479 0.695909075488483
23.95004301907337 289.92747716339574 0.6907080971597329
23.955270574026784 285.52260570539903 0.6859266949850058
23.9604981289802 282.75084723391507 0.6838753252875414
23.965725683933613 284.34418961531304 0.6848888258613708
23.970953238887027 287.3238443397565 0.689120860373495
23.97618079384044 289.7607604615708 0.6913825874055883
23.981408348793856 289.59498927443616 0.6902905329038578
23.98663590374727 291.38748521368706 0.6921066081691035
23.991863458700685 292.4391810717359 0.6933188346207595
23.9970910136541 292.5452459921076 0.6939559262509307
24.002318568607514 289.9657463928047 0.6914101118597125
24.007546123560928 289.2319782963002 0.6909015496632437
24.012773678514343 290.5037424061317 0.6932336962074641
24.018001233467757 292.9715102529603 0.6956864288671315
24.02322878842117 294.72756701237716 0.6974447399584204
24.028456343374586 293.62908638365707 0.6955782554321885
24.033683898328 293.72796169572746 0.6943654013203354
24.038911453281415 291.7464798977302 0.6923443290700654
24.04413900823483 290.55890087642393 0.6901208473376211
24.049366563188244 288.77006640193775 0.689286111591943
24.054594118141658 290.80673993856567 0.6914700980164261
24.059821673095072 291.2889881148953 0.6924073761287547
24.065049228048487 291.4893861719381 0.6930431579118487
24.0702767830019 291.3733187916729 0.7060741235162217
24.075504337955316 295.38532382208683 0.7204179834658507
24.08073189290873 296.67109843070733 0.7273134773992977
24.085959447862145 294.9186196021882 0.7298055622290871
24.09118700281556 292.6144443973261 0.7315222001326946
24.096414557768973 292.10097137137376 0.736568763968372
24.101642112722388 293.61236664905044 0.7423111841810001
24.106869667675802 293.18702255625067 0.7451483874946745
24.112097222629217 290.5223232501722 0.7451814662035131
24.11732477758263 291.16971047447 0.7501520821087171
24.122552332536046 289.61294995559007 0.7519635895648896
24.12777988748946 290.76724363530076 0.7560609502405766
24.133007442442874 289.40962466871684 0.7569056219397814
24.13823499739629 289.9084045155956 0.7608087106558243
24.143462552349703 288.20543493181486 0.7631104889608047
24.148690107303118 287.6662412382333 0.7659702202001324
24.153917662256532 288.0931205577365 0.7693520587910891
24.159145217209947 286.67710218586154 0.7688083262288596
24.16437277216336 287.3477225379374 0.7733070277985312
24.169600327116775 286.9350164096203 0.7760915959343043
24.17482788207019 286.2532627613591 0.7782603781223777
24.180055437023604 288.42137562059884 0.7823038240619448
24.18528299197702 287.8959569722331 0.7837908292176844
24.190510546930433 288.38189560085107 0.7864403663665812
24.195738101883848 288.53040659028755 0.7900770736059838
24.200965656837262 292.9554392271371 0.8008528178362825
24.206193211790676 291.9105825491792 0.8030525149981996
24.21142076674409 291.8416855276361 0.8059077168561987
24.216648321697505 289.90572125885603 0.8045304683985466
24.22187587665092 293.0811546537058 0.8099049757526283
24.227103431604334 291.8891304545699 0.810144122168678
24.23233098655775 289.70991548217 0.8092774851500372
24.237558541511163 288.54210917465787 0.8105295146297583
24.242786096464577 290.1417230825864 0.8155248586174554
24.248013651417992 292.1215140726992 0.8209583464958151
24.253241206371406 293.25777430100607 0.8258561225451443
24.25846876132482 293.33621757696613 0.8290298238112203
24.263696316278235 293.0131078026539 0.8311932035134266
24.26892387123165 289.3306925950682 0.8269998705428413
24.274151426185064 287.08724611935355 0.8226680413962432
24.27937898113848 290.71894104595407 0.8288993652942157
24.284606536091893 292.375512533184 0.8328404515822119
24.289834091045307 292.642989843429 0.8367666549680465
24.29506164599872 287.25813820339147 0.8337545244395389
24.300289200952136 284.9850312041629 0.831984951967617
24.30551675590555 282.2298364440545 0.8301653163209349
24.310744310858965 281.6042992593067 0.8288865542773216
24.31597186581238 285.9438480421124 0.837778740807845
24.321199420765794 287.62634476515586 0.8424035878162067
24.326426975719208 292.31175620930134 0.8528396374992283
24.331654530672623 291.767362261711 0.8531533797474752
24.336882085626037 294.9226060909177 0.8578399716931766
24.34210964057945 292.7980043051638 0.8547493676347332
24.347337195532866 292.00330098178296 0.8565463296105267
24.35256475048628 292.24888204393505 0.8599614143615774
24.357792305439695 289.4648687872006 0.8583858727097995
24.36301986039311 285.4480900012619 0.8542184821392804
24.368247415346524 283.0140840932287 0.8531548434885563
24.373474970299938 288.2624219833236 0.8628990389645304
24.378702525253352 290.3781043684377 0.8683313087076315
24.383930080206767 296.8428879422515 0.8802457637662963
24.38915763516018 296.87098450059176 0.8823068413114409
24.394385190113596 299.7804369616808 0.8892486751113542
24.39961274506701 297.226538173899 0.8868341546205053
24.404840300020425 295.86907508784935 0.8869465835575172
24.41006785497384 296.0908122645718 0.8893630803974858
24.415295409927253 296.21654033460163 0.8937352429114847
24.420522964880668 293.60966255437324 0.8929314440851756
24.425750519834082 292.3240761113913 0.8930392171331059
24.430978074787497 291.7971897713626 0.8931419847607134
24.43620562974091 294.5517904193467 0.8981348977642291
24.441433184694326 295.9894483369275 0.9025873820298222
24.44666073964774 296.0654112877004 0.9057433854310794
24.451888294601154 297.56516202690386 0.9115596143040224
24.45711584955457 297.909061837417 0.915503855347705
24.462343404507983 298.65668578496764 0.9183584313131365
24.467570959461398 297.5496646293941 0.9182623032185482
24.472798514414812 298.2871900074165 0.9211866665508461
24.478026069368227 298.2144604314444 0.9229506019410293
24.48325362432164 293.74796851882184 0.9180912493780051
24.488481179275055 291.231834641704 0.9178276325435696
24.49370873422847 290.40439898226106 0.9188673524317795
24.498936289181884 295.1343632475544 0.928120744637053
24.5041638441353 295.70628693369144 0.9285035752071312
24.509391399088713 295.98819866990846 0.9302300014592467
24.514618954042128 293.85523128565757 0.9297568187361556
24.519846508995542 295.530208361853 0.9345852033796418
24.525074063948956 296.52744867938156 0.9392420594739679
24.53030161890237 297.6516269462669 0.9436120939058434
24.535529173855785 300.09004510744103 0.9506210347963459
24.5407567288092 298.37581075655254 0.9511553145871456
24.545984283762614 298.99310186058887 0.9548340984766884
24.55121183871603 298.3520790965284 0.9561055679925535
24.556439393669443 300.4159800763708 0.9596850414457294
24.561666948622857 303.69691618003174 0.9664399094736681
24.566894503576272 302.8464905658528 0.9692575802083678
24.572122058529686 298.32840144118427 0.965974774805762
24.5773496134831 295.19714417664386 0.9641247857847896
24.582577168436515 292.41411865915455 0.9612990984378658
24.58780472338993 297.1854932073277 0.9702155075564874
24.593032278343344 307.59625066641263 0.987898943607181
24.59825983329676 312.98613184731147 0.9966150500605541
24.603487388250173 312.66910153307305 0.9999516458273774
24.608714943203587 303.1753950774444 0.9878673904697498
24.613942498157 301.74557303420517 0.988846233438712
24.619170053110416 301.17493422823776 0.9891525205359986
24.62439760806383 304.0947847104988 0.9969399665041623
24.629625163017245 304.0623467125447 1.0006908064349893
24.63485271797066 304.324667799101 1.0043716348157248
24.640080272924074 299.6538578500448 0.9977708177177228
24.645307827877488 297.18206848120184 0.9950810651109996
24.650535382830903 299.1101750676787 1.0009393713454438
24.655762937784317 303.89921566512896 1.0122504066969946
24.66099049273773 306.0421132570941 1.018359880486858
24.666218047691146 308.030254580344 1.0234394511195632
24.67144560264456 304.9160493010036 1.0216693358291455
24.676673157597975 303.7930616436481 1.0218587109754191
24.68190071255139 301.49050781144985 1.0206606237958666
24.687128267504804 301.97628333581065 1.0243333085418924
24.692355822458218 300.2334063184802 1.0235665704406178
24.697583377411632 298.62117651455185 1.0245756214521782
24.702810932365047 297.8785056239953 1.0260013791932308
24.70803848731846 296.9181236424556 1.0269944373731168
24.713266042271876 291.9951151784456 1.019645553829625
24.71849359722529 291.3802964502548 1.019494609766123
24.723721152178705 290.71036722406745 1.0214516740002235
24.72894870713212 295.7659771397556 1.0339033113393548
24.734176262085533 294.64454701476876 1.0339604691452733
24.739403817038948 297.22789031466965 1.0417786031268315
24.744631371992362 297.3367731206246 1.0440709887757806
24.749858926945777 300.0162273752353 1.0508844198068277
24.75508648189919 301.22209649320564 1.055188845920447
24.760314036852606 302.34740968443236 1.0603010382017275
24.76554159180602 303.8576199239069 1.0681497849569974
24.770769146759434 301.47958499303354 1.0653835340364255
24.77599670171285 301.91414215374994 1.0691269880261693
24.781224256666263 300.4364764144846 1.0676762729989122
24.786451811619678 302.83903573694926 1.0772541290116295
24.791679366573092 299.11461631492676 1.0745131953800147
24.796906921526507 297.48454433428867 1.075600564823982
24.80213447647992 293.07868041434455 1.071475333690613
24.807362031433335 290.11154558358675 1.0665644700813945
24.81258958638675 289.49716404041385 1.0668016493434662
24.817817141340164 291.3210512897558 1.0713283556260182
24.82304469629358 294.9709895593989 1.0824133326709975
24.828272251246993 296.63393443702523 1.0918939490735855
24.833499806200408 297.4842230231873 1.0967512283096854
24.838727361153822 295.2954110573422 1.0944028102335923
24.843954916107236 291.86442746086 1.0916717798559166
24.84918247106065 291.0220551565181 1.0929888978354343
24.854410026014065 291.2264585642367 1.0978743180865287
24.85963758096748 293.74519479686296 1.1015913739159113
24.864865135920894 293.36038945860423 1.1005869457575672
24.87009269087431 295.38929936273655 1.1079655876114125
24.875320245827723 294.666511259369 1.1098500142260825
24.880547800781137 293.16616205231765 1.1114023194768503
24.885775355734552 293.57048495199206 1.1140914509618325
24.891002910687966 297.4920646514177 1.1247563863068306
24.89623046564138 302.6537421337759 1.1379712871097287
24.901458020594795 305.62714150060935 1.145276126525008
24.90668557554821 303.508206327745 1.1445156773584806
24.911913130501624 301.3772231150621 1.1426766141701146
24.91714068545504 298.87024371096834 1.1432697011578021
24.922368240408453 297.2259382103199 1.1427260347477142
24.927595795361867 298.8563702616586 1.1490697379488004
24.93282335031528 298.1740607682295 1.1506217527309286
24.938050905268696 299.80619259797874 1.1568519739344352
24.94327846022211 297.9284024568593 1.1551870924117478
24.948506015175525 297.0888348373029 1.1542911013757648
24.95373357012894 298.2343931292592 1.1607990599296099
24.958961125082354 295.68327125364004 1.1615558639577082
24.964188680035768 297.2781147804091 1.1718645640008085
24.969416234989183 296.05490437646546 1.172478533813997
24.974643789942597 295.90530693831477 1.1723342119568183
24.97987134489601 297.94360086248764 1.1797765471422708
24.985098899849426 303.9428423381371 1.1956168877248021
24.99032645480284 306.7735418212784 1.206042391940432
24.995554009756255 307.9988821552825 1.2101010685980855
25.00078156470967 305.40092404686123 1.2072553876892238
25.006009119663084 304.15088348789044 1.2101005185785125
25.011236674616498 303.8671517083695 1.2146514267177237
25.016464229569912 302.7639410889523 1.2151477582834445
25.021691784523327 304.04572483236143 1.2202122144974585
25.02691933947674 303.9427013903094 1.2210282354575754
25.032146894430156 305.6920331950077 1.2299658462086105
25.03737444938357 310.95260894721923 1.2452354415686022
25.042602004336985 311.97806715786464 1.2529300360779079
25.0478295592904 313.48002338459435 1.258517526177833
25.053057114243813 313.2184182286389 1.257719676369867
25.058284669197228 308.5860670621114 1.2498136706873861
25.063512224150642 302.3609851142518 1.2435465926255909
25.068739779104057 297.6445012405805 1.2400982196463766
25.07396733405747 301.67308837217445 1.2560599066487206
25.079194889010886 306.787428105774 1.2703693783891932
25.0844224439643 302.1782720794147 1.2643938654285574
25.089649998917714 301.9779835917653 1.2673945172312073
25.09487755387113 299.3390941091907 1.2646933982822373
25.100105108824543 306.3958341089272 1.2809139260328126
25.105332663777958 305.94911267108006 1.2828522763560974
25.110560218731372 305.8658861459544 1.2842037956014702
25.115787773684787 303.82762880602274 1.2858268950577014
25.1210153286382 299.957881671156 1.2820873926347751
25.126242883591615 300.96923179649156 1.2899892197972365
25.13147043854503 298.6393957504236 1.2915815124082843
25.136697993498444 305.0622750000463 1.3104635417972563
25.14192554845186 307.5314839453912 1.319679831623162
25.147153103405273 308.83719585150334 1.3269320507575164
25.152380658358688 306.6404984519785 1.3239142225969802
25.157608213312102 306.259925550881 1.326024087716592
25.162835768265516 309.1908238922553 1.3351327721799866
25.16806332321893 308.55534731606673 1.3391271291685116
25.173290878172345 307.50717082955396 1.3446707019072965
25.17851843312576 306.1010699412112 1.3464251292101548
25.183745988079174 305.84062920624353 1.3481473987254735
25.18897354303259 304.66424523868176 1.347144107351214
25.194201097986003 303.9576886232365 1.3512600328775872
25.199428652939417 307.54508410935944 1.3643984016903319
25.204656207892832 308.6329400799325 1.3751127450345857
25.209883762846246 310.4596333672819 1.3820279250582312
25.21511131779966 306.3364994713165 1.3786268037028984
25.220338872753075 306.7542480612564 1.3818530658666288
25.22556642770649 305.9392088114499 1.3829619165017486
25.230793982659904 306.1809924298651 1.3879376415830904
25.23602153761332 310.42211442193604 1.4024950888314767
25.241249092566733 311.87036266825197 1.4139251704927414
25.246476647520147 317.81549050197714 1.4315971930708042
25.25170420247356 318.6342018381594 1.4384891542460534
25.256931757426976 322.40232279366154 1.4518484380292755
25.26215931238039 320.9840541174136 1.4548705553990224
25.267386867333805 318.48053749023467 1.453784475934035
25.27261442228722 315.1563245392688 1.4517972519933011
25.277841977240634 312.40708848831775 1.450447626818627
25.283069532194048 309.2685691599541 1.4504476909112762
25.288297087147463 309.3347518456432 1.4562802083880875
25.293524642100877 315.27951441205687 1.473784356167768
25.29875219705429 326.0259821944112 1.5040777289657146
25.303979752007706 327.25786279757745 1.5115997615682482
25.30920730696112 321.53757054135724 1.5051876857623132
25.314434861914535 314.67092687945103 1.496437411111116
25.31966241686795 307.8099084058714 1.4869807931155028
25.324889971821364 309.08813878579 1.4995257258695984
25.330117526774778 308.6022686893272 1.5036452636507618
25.335345081728192 313.1402246099239 1.5191308812589608
25.340572636681607 309.77667623568357 1.5117795399435021
25.34580019163502 311.95378518857484 1.5236880590956225
25.351027746588436 311.53118791759846 1.527031904237446
25.35625530154185 314.3814375012417 1.5436524488315844
25.361482856495265 314.8433984084206 1.5522013333174862
25.36671041144868 315.12813986815735 1.56266439017197
25.371937966402093 316.65921486464396 1.5692983703246124
25.377165521355508 313.83223605929874 1.5647043255089113
25.382393076308922 317.41965811917714 1.5780759401124054
25.387620631262337 312.8433112631421 1.5761853042257308
25.39284818621575 309.4855901517447 1.5767303710189022
25.398075741169166 311.22243412716466 1.5859833634991862
25.40330329612258 313.5578538534262 1.6050104353502714
25.408530851075994 316.27706648965074 1.6177859574275284
25.41375840602941 312.91604806426875 1.6177501320002148
25.418985960982823 314.71159526770316 1.6213427287206037
25.424213515936238 317.5665981747098 1.6364746603653821
25.429441070889652 319.15965994806095 1.648359151719666
25.434668625843067 318.63284553201146 1.6575735630320534
25.43989618079648 322.549347317299 1.6768714117385903
25.445123735749895 327.41586334885443 1.695352519250015
25.45035129070331 324.94078659767445 1.6985528753864176
25.455578845656724 316.0350482851545 1.6807831000824638
25.46080640061014 310.6374716469211 1.6743441093532825
25.466033955563553 310.97172406233284 1.6776209054396845
25.471261510516968 317.51706368157176 1.7051419121940117
25.476489065470382 321.23377861112726 1.7258327654389427
25.481716620423796 315.8835715421868 1.7248688102145529
25.48694417537721 312.2660394778045 1.7216796531999112
25.492171730330625 307.4828689502056 1.716620175965346
25.49739928528404 303.3691094674036 1.7099817490762201
25.502626840237454 305.41168140401373 1.7226176718420092
25.50785439519087 305.84275419463853 1.7274157017014065
25.513081950144283 314.97357341180907 1.7613083391449367
25.518309505097697 320.91616130839964 1.7929787769574168
25.523537060051112 328.82336933557644 1.8257707013032067
25.528764615004526 325.4384377746537 1.8302275720104086
25.53399216995794 318.3043300618693 1.8160350738025226
25.539219724911355 314.07939166359745 1.8161196080916213
25.54444727986477 315.96069024462383 1.8306566563146613
25.549674834818184 320.6604835797445 1.854662915931028
25.5549023897716 324.6027897159278 1.8761210621705977
25.560129944725013 323.4118413755021 1.8853905866863798
25.565357499678427 320.2793709526282 1.8865735235770806
25.57058505463184 314.14228691323706 1.8789041800193593
25.575812609585256 312.6338240490425 1.8806073666653413
25.58104016453867 314.91401183881453 1.8945900175101693
25.586267719492085 318.96378548324964 1.9144604098947402
25.5914952744455 320.3404598742242 1.9277640909546867
25.596722829398914 326.7325982851865 1.9614360345363793
25.601950384352328 325.77058612446075 1.9688714199376147
25.607177939305743 329.48098659168187 1.9985616083857336
25.612405494259157 326.0606465654092 1.9994194651499526
25.61763304921257 318.68706732851996 1.9968723648201587
25.622860604165986 313.48069008803793 1.991450615499929
25.6280881591194 307.296963451038 1.988329198856409
25.633315714072815 305.9665444886272 1.9931843910910272
25.63854326902623 305.4716183758735 2.002399261107286
25.643770823979644 314.4988810949543 2.044591601340556
25.648998378933058 326.62661368539136 2.0976716600500422
25.654225933886472 331.6554344146077 2.1302687235160183
25.659453488839887 327.8907835452272 2.132177102313832
25.6646810437933 323.9512798840301 2.13540942315598
25.669908598746716 320.71522114713423 2.135838291072475
25.67513615370013 313.76366389775575 2.128714328322762
25.680363708653545 305.40994772086947 2.109076007351995
25.68559126360696 305.03722863836913 2.122966866737122
25.690818818560373 310.0551107510804 2.154904595885703
25.696046373513788 318.36583664786673 2.200488519173118
25.701273928467202 318.33322847193574 2.2177332487496857
25.706501483420617 317.7701870712805 2.231411864793621
25.71172903837403 316.4822493681681 2.2470852280535305
25.716956593327446 322.17752604204054 2.2848126496495573
25.72218414828086 317.6928555202444 2.297271143956915
25.727411703234274 317.68898438390454 2.3165662038545283
25.73263925818769 316.22761014020887 2.334119803948694
25.737866813141103 313.4953240897742 2.340634061282083
25.743094368094518 321.8242944497642 2.3907167930700894
25.748321923047932 317.9275404517925 2.4005871088427124
25.753549478001347 322.55839161647776 2.43550721199923
25.75877703295476 322.4560145525953 2.4566645917460685
25.764004587908175 319.42994538472806 2.4752390897663066
25.76923214286159 318.56344644065297 2.4980325490794315
25.774459697815004 310.6207074561346 2.4870147196622607
25.77968725276842 313.8755245132569 2.5157088134762553
25.784914807721833 317.55083144968506 2.548487248344813
25.790142362675248 333.2589891426456 2.6430877008230516
25.795369917628662 333.9516136578519 2.667596312694239
25.800597472582076 328.5839465430811 2.6799944466755226
25.80582502753549 314.9573467488863 2.653472060297323
25.811052582488905 306.07724857363536 2.6523206846081724
25.81628013744232 316.74719418878396 2.726990423988785
25.821507692395734 314.1524574209776 2.749789028519578
25.82673524734915 317.6198575686181 2.7987215616358037
25.831962802302563 318.20375229129934 2.8321563102432474
25.837190357255977 327.9295327204449 2.9121692009935605
25.84241791220939 328.12751136374914 2.9365808484970843
25.847645467162806 333.3908780335852 3.005765402414264
25.85287302211622 330.6912474669152 3.030479536285142
25.858100577069635 332.0608056479359 3.0959788131793156
25.86332813202305 321.14536604370176 3.094611887102935
25.868555686976464 306.4816761801233 3.0737219360095764
25.87378324192988 302.97902993896946 3.0838042451995964
25.879010796883293 304.31341867490016 3.1298687023236815
25.884238351836707 316.9992514469893 3.24362065004788
25.88946590679012 318.97509888487207 3.322652754861389
25.894693461743536 330.09171304488905 3.443862618326433
25.89992101669695 328.4826919981831 3.4889037520334165
25.905148571650365 317.50811819160367 3.4823459173466453
25.91037612660378 320.8193222010165 3.555890809517891
25.915603681557194 320.21121813342364 3.6556170318585375
25.920831236510608 337.22013982839104 3.8319104296297133
25.926058791464023 327.0276398107877 3.909194807286606
25.931286346417437 313.51262630588764 3.8799503745554245
25.93651390137085 300.0280677081731 3.8843859731786474
25.941741456324266 292.77009652438653 3.87264682133494
25.94696901127768 300.1383057808999 4.0212765983503935
25.952196566231095 307.90259487237597 4.186249813651867
25.95742412118451 331.3299866684394 4.49913292569851
25.962651676137924 336.5875402099218 4.644921000856594
25.967879231091338 345.3391238984188 4.784114274946758
25.973106786044752 326.1429116770849 4.683254211108887
25.978334340998167 320.81048882100964 4.716627182968018
25.98356189595158 307.1003944991538 4.750687344319017
25.988789450904996 316.71884196391403 4.894878663306066
25.99401700585841 306.1711101058503 4.954959254594967
25.999244560811825 307.4855631889904 5.00277697653017
26.00447211576524 312.1609375211296 5.176507021644825
26.009699670718653 310.1534431180333 5.209421173208287
26.014927225672068 311.80760185545114 5.314438630090665
26.020154780625482 312.86790561976176 5.486835237780097
26.025382335578897 316.7997184914655 5.685428815975494
26.03060989053231 307.737697115176 5.731372681567886
26.035837445485726 304.2878975562447 5.782906051807202
26.04106500043914 307.3389009508035 5.939548191360649
26.046292555392554 335.39271384530156 6.365603705974712
26.05152011034597 329.277929981414 6.522664663106517
26.056747665299383 313.30211051656795 6.52512218184749
26.061975220252798 278.78577367195334 6.417904484168647
26.067202775206212 251.48323053404377 6.248475347129586
26.072430330159627 248.12898277173636 6.541563175912437
26.07765788511304 272.211802416438 7.052827399765041
26.082885440066455 309.03742310375446 8.126857476726752
26.08811299501987 345.932087613047 9.089145466321007
26.093340549973284 327.1413906504624 9.466052216683295
26.0985681049267 333.7579845907026 9.983795678976787
26.103795659880113 332.7113686524343 11.02486252606913
26.109023214833528 323.36662273433353 11.975778199842491
26.114250769786942 257.92149694598675 11.88728961395131
26.119478324740356 219.25663019296096 11.756288305300776
26.12470587969377 208.48777424053625 13.009958700168207
26.129933434647185 236.86811792551458 19.16965087936309
26.1351609896006 188.24604788125072 24.174430144444088
