# Supplementary material for: Unraveling metal effects on CO2 uptake in pyrene-based metal-organic frameworks
Source: Nat Commun. 2025 Feb 11;16:1516. doi: 10.1038/s41467-025-56296-w (PMC11814143; doi:10.1038/s41467-025-56296-w)
Supplement: Supplementary file 3 — Source Data [file 41467_2025_56296_MOESM3_ESM.zip › SourceCode/SuppInf/FigureS5_Ga-TBAPy_InSitu_VariableT_PXRD/Data/GaTBAPy_0180p.dat]

0.002613777476707968 13.347440951999998 4.11230643838859
0.007841332430123905 15.576534504525695 4.570186180562511
0.01306888738353984 15.75967533101543 4.385207578306736
0.018296442336955775 22.06225969946738 3.7389513471426854
0.02352399729037171 25.742257222376608 3.778397085899813
0.028751552243787646 24.023041948139138 3.4568173147925894
0.03397910719720358 21.27390617907761 2.7987393718514766
0.03920666215061952 19.314989220311215 2.566659793260513
0.04443421710403546 18.008157247031278 2.2972274400245127
0.0496617720574514 16.028108354668152 1.7863927621430506
0.054889327010867336 16.985032027433654 1.8393276803054552
0.060116881964283275 16.5483872803465 1.8738439532447135
0.06534443691769921 16.5384377042807 1.841513789721244
0.07057199187111515 20.297083322287094 2.1045252602959597
0.07579954682453109 20.511000764236574 1.9221563057118107
0.08102710177794703 17.895631287509204 1.64440224233941
0.08625465673136297 14.515532174268191 1.4609574231614366
0.09148221168477891 13.946554237383818 1.2931927348233327
0.09670976663819485 16.16356151443323 1.3793087627716532
0.10193732159161079 18.955512557821205 1.4506373731636775
0.10716487654502672 20.892337533365417 1.5022895886163714
0.11239243149844266 20.051557062832245 1.379206624503544
0.1176199864518586 18.178311290765226 1.2985832870602125
0.12284754140527454 17.970390046949415 1.2558839088167828
0.12807509635869047 18.270108947630117 1.2410563233804155
0.1333026513121064 18.51976889058689 1.266602493364528
0.13853020626552232 18.631227304046618 1.2467357617340429
0.14375776121893824 18.303121148269053 1.2051173127109114
0.14898531617235417 17.346513463801415 1.1701436939802772
0.1542128711257701 17.172087606620057 1.1266903692714734
0.15944042607918602 17.017303278793072 1.0938381003944957
0.16466798103260194 16.77568751709181 1.0781165679016698
0.16989553598601786 19.041392545055416 1.1194990223306354
0.1751230909394338 20.48455535958855 1.1555493105924548
0.18035064589284971 21.036580085618677 1.1504122857606403
0.18557820084626564 19.211754238105392 1.08937653000756
0.19080575579968156 17.271602723302003 1.0112158339231772
0.1960333107530975 15.642257226748686 0.9371267240806724
0.20126086570651341 15.161523850535689 0.8998251562217429
0.20648842065992934 15.700970237960917 0.8796195647278493
0.21171597561334526 15.756856698991074 0.8806634039071854
0.2169435305667612 16.132863429379714 0.8599567168261573
0.22217108552017711 17.543896976692547 0.8999179916824861
0.22739864047359304 18.337678646741292 0.9418217440861153
0.23262619542700896 19.06182771709831 0.9235743686096408
0.2378537503804249 19.18531063945366 0.9217637330196226
0.2430813053338408 18.502269483832734 0.9020547083275144
0.24830886028725674 18.066290620816403 0.8827769444136646
0.25353641524067266 19.26497021975825 0.9166527105372697
0.2587639701940886 19.786581737019695 0.949851992683005
0.2639915251475045 20.17293209151438 0.9590066294463425
0.26921908010092044 21.814635052625537 0.9947523939765957
0.27444663505433636 21.539846292215785 0.9577428660788024
0.2796741900077523 20.772288619448407 0.9171706667892795
0.2849017449611682 20.525185916589407 0.8867361350521472
0.29012929991458414 18.544085553174668 0.8264565904821923
0.29535685486800006 16.978814334519527 0.7955257249817662
0.300584409821416 16.14434143922859 0.7647071353481268
0.3058119647748319 15.289132561725564 0.7313004537543167
0.31103951972824784 16.379498030091266 0.775314743933209
0.31626707468166376 17.74776988962823 0.8125524879377712
0.3214946296350797 18.135328593770872 0.8345788046704248
0.3267221845884956 17.276438303535386 0.8238635014686423
0.33194973954191154 16.88575436654587 0.8162832718924525
0.33717729449532746 16.551317002590423 0.80010052903148
0.3424048494487434 16.521966915158163 0.7925072610763704
0.3476324044021593 17.332585258868807 0.8200816735072992
0.35285995935557524 17.36880550464086 0.8092134945560376
0.35808751430899116 17.691453877071645 0.7994091384295361
0.3633150692624071 17.511026628168565 0.8035495115555864
0.368542624215823 17.04249838850163 0.798610532793148
0.37377017916923894 17.210775138915437 0.8267848440653276
0.37899773412265486 17.95376415011549 0.8554299228425639
0.3842252890760708 18.57545888396395 0.8987368920094078
0.3894528440294867 18.18443456147383 0.8834351576832128
0.39468039898290264 18.574949987779675 0.8574732224186917
0.39990795393631856 18.174998609426613 0.8267069159059184
0.4051355088897345 18.450172815484574 0.8148970943160284
0.4103630638431504 19.384320480229164 0.8223501392226952
0.41559061879656634 19.99209687844971 0.8453699508222855
0.42081817374998226 19.159289598302394 0.8174001633513223
0.4260457287033982 18.43464591319694 0.7832310064113056
0.4312732836568141 16.763826740205126 0.7450614124145214
0.43650083861023004 17.83139170159897 0.7591456266091265
0.44172839356364596 17.682254294522 0.7650714222381493
0.4469559485170619 18.145151795398696 0.7736576789410119
0.4521835034704778 17.843373641806945 0.7706388277515659
0.45741105842389373 17.362735951404346 0.7646911157112654
0.46263861337730966 16.55922229524937 0.7537288998140667
0.4678661683307256 16.670476374633967 0.7580416381207264
0.4730937232841415 16.66011738583672 0.7438801693024509
0.47832127823755743 17.787812395068215 0.7643278824468035
0.48354883319097336 18.785714989919136 0.7599776694244901
0.4887763881443893 19.706835212834058 0.7893592629492121
0.4940039430978052 20.569993357527945 0.818545440238523
0.49923149805122113 20.094760996095157 0.800241469957761
0.5044590530046371 20.159991088287114 0.8321301595678849
0.5096866079580531 19.906599321121366 0.8187783615584522
0.5149141629114691 19.723400967382755 0.8157289734838777
0.5201417178648851 19.390553051403394 0.8050828587736876
0.525369272818301 18.34584580283558 0.7630832283105111
0.530596827771717 17.53444822566942 0.739841522354852
0.535824382725133 17.25670181355859 0.7358636369541699
0.541051937678549 17.04283536725089 0.7092168649760955
0.546279492631965 17.185903269209902 0.698527699761917
0.5515070475853809 17.898651347650386 0.7215737070812945
0.5567346025387969 18.61382136456268 0.7205897550822831
0.5619621574922129 19.066468178871084 0.7284656131119664
0.5671897124456289 19.101358739374827 0.7296243167815519
0.5724172673990449 18.150140709089207 0.697890669221996
0.5776448223524608 18.025631020892444 0.6967809502616096
0.5828723773058768 18.910276513407943 0.7100236838342823
0.5880999322592928 19.223916645206145 0.7391276310783099
0.5933274872127088 19.35049349844904 0.7605087932761817
0.5985550421661248 18.459859442950034 0.7493532243884772
0.6037825971195407 17.26897031821351 0.7244463165693574
0.6090101520729567 16.814783918897742 0.6956892832794755
0.6142377070263727 17.002126566389947 0.695535283116353
0.6194652619797887 17.568725683384233 0.6887686106573109
0.6246928169332047 18.07523300781256 0.692493622567903
0.6299203718866206 18.941014500155816 0.6971455512577935
0.6351479268400366 19.58384316631886 0.7081792805684402
0.6403754817934526 19.73905577055088 0.7316930760418001
0.6456030367468686 21.508463967275244 0.7619903841035379
0.6508305917002846 21.425553489541947 0.7511486599381055
0.6560581466537005 21.31365871875341 0.7351413362845514
0.6612857016071165 20.111639900060606 0.705931146448862
0.6665132565605325 19.402549165151854 0.6826753215892499
0.6717408115139485 19.153127472875674 0.6875299840035597
0.6769683664673645 19.239993927712423 0.6909284762280052
0.6821959214207804 19.195590360946674 0.7057123891126004
0.6874234763741964 19.32634171693691 0.7115155545535362
0.6926510313276124 19.821055237463316 0.6998590678264147
0.6978785862810284 19.308150258173306 0.6644114611978008
0.7031061412344444 20.244964290292316 0.6649072472125425
0.7083336961878604 21.358009014849287 0.6853347912022626
0.7135612511412763 21.213359151333503 0.6940940519257743
0.7187888060946923 22.646244736449194 0.7299974757431691
0.7240163610481083 22.896168168098864 0.7474719824635073
0.7292439160015243 22.31529867028827 0.7351528811405799
0.7344714709549403 22.38282302596549 0.7275500683913816
0.7396990259083562 22.565701556349293 0.7134074960415233
0.7449265808617722 23.806467837704623 0.7392965496006986
0.7501541358151882 25.339137360678013 0.7791808991662245
0.7553816907686042 27.319972386320647 0.8125940740140487
0.7606092457220202 29.42240117408109 0.834642380490778
0.7658368006754361 28.268107184106047 0.800778954859415
0.7710643556288521 28.68822864291638 0.7700611365373966
0.7762919105822681 28.51417517176229 0.7697037116411962
0.7815194655356841 28.1168287588096 0.7680824126511429
0.7867470204891001 31.124900912941662 0.8219901967733988
0.791974575442516 31.168536540613765 0.8392561731078583
0.797202130395932 30.732389479148 0.8357445932067682
0.802429685349348 32.99875577780032 0.8599733952156782
0.807657240302764 33.16951520267876 0.8416666457121579
0.81288479525618 35.90245844108256 0.8654679563973173
0.8181123502095959 39.7744850140412 0.9195935239603974
0.8233399051630119 41.64006085379542 0.9679909151872619
0.8285674601164279 43.925190481939666 1.041077222357568
0.8337950150698439 45.11888460456208 1.0678080219920458
0.8390225700232599 46.259527258190516 1.0667052148882292
0.8442501249766758 48.79930526882186 1.084988166609617
0.8494776799300918 50.62936779373177 1.1053588387774678
0.8547052348835078 53.35091998152421 1.1482737789478745
0.8599327898369238 56.6586327032437 1.1993623996989746
0.8651603447903398 59.12602143878282 1.2190781008626361
0.8703878997437557 62.85030375845039 1.2677937918064832
0.8756154546971717 66.58837046677604 1.2741637806652484
0.8808430096505877 69.76324260102912 1.3110969738160143
0.8860705646040037 74.27713263503608 1.3355173448568507
0.8912981195574197 80.21246657178192 1.3962370482671222
0.8965256745108356 82.82715907863687 1.4432241428106076
0.9017532294642516 85.16393046546129 1.4619071352348858
0.9069807844176676 85.63958514430627 1.4587099922483553
0.9122083393710836 87.14890027222918 1.4638234516419413
0.9174358943244996 88.40063514914888 1.460258105331826
0.9226634492779155 89.97725421003915 1.4869373468282203
0.9278910042313315 93.34487949951861 1.5047992421511418
0.9331185591847475 93.92111504540203 1.512690933948457
0.9383461141381635 97.71468134454632 1.5299817611094944
0.9435736690915795 95.80301910530136 1.5224278693462179
0.9488012240449955 93.28149642486541 1.4794456374292029
0.9540287789984114 94.92381255290543 1.4783626043767017
0.9592563339518274 97.31332555477452 1.5151642856174874
0.9644838889052434 102.31303871614239 1.5482348927184044
0.9697114438586594 107.96213147342766 1.5826634901068026
0.9749389988120754 107.91637282189193 1.5696161178823307
0.9801665537654913 101.25340656561818 1.489073136426355
0.9853941087189073 102.12093900967587 1.4918605222683838
0.9906216636723233 97.8796746668046 1.4407487939771544
0.9958492186257393 101.89697246531638 1.4776169350064656
1.0010767735791553 108.59476301101205 1.537635055604009
1.0063043285325712 112.22629946463576 1.5565985050839364
1.0115318834859872 116.06110748144587 1.626368895260388
1.0167594384394032 111.89408987765923 1.5909286406528127
1.0219869933928192 118.90600779596436 1.6347932919156638
1.0272145483462352 116.35224656847839 1.5951201468536422
1.0324421032996511 115.11645007771115 1.5717518624526405
1.0376696582530671 116.25817043512819 1.566646146073815
1.042897213206483 115.34595073966472 1.5610114911421715
1.048124768159899 118.12337961939639 1.5862583157094328
1.053352323113315 122.1834696854116 1.6124683606959647
1.058579878066731 121.50673502038568 1.5831181226681459
1.063807433020147 122.56322349264597 1.5843601761092359
1.069034987973563 119.16074506036301 1.5509955175800294
1.074262542926979 120.5363676736975 1.5658630364022597
1.079490097880395 121.96498679108346 1.5956968500297806
1.084717652833811 119.00480621929967 1.6018057169969675
1.089945207787227 120.31776729662568 1.6233259120676822
1.095172762740643 119.318686156865 1.6077614473990052
1.1004003176940589 118.31864163482767 1.5913660002658825
1.1056278726474749 130.03508036191448 1.6672849347221603
1.1108554276008908 136.0349350649316 1.7058044191767163
1.1160829825543068 130.2522203625759 1.6624970825320355
1.1213105375077228 129.7710670103499 1.655315637119772
1.1265380924611388 124.63718285397393 1.6097990661699595
1.1317656474145548 123.9727276243569 1.606950337290004
1.1369932023679707 127.44733975772246 1.6207546207255696
1.1422207573213867 132.63349142956983 1.6639285572600286
1.1474483122748027 137.0309979276364 1.6873331211195761
1.1526758672282187 142.6060708959567 1.7098061487736296
1.1579034221816347 146.38647070327295 1.7450408245852003
1.1631309771350506 143.50401618727705 1.7190091419487579
1.1683585320884666 145.45295191944808 1.7393063128569362
1.1735860870418826 142.96931222705018 1.7453662059835342
1.1788136419952986 142.4183197037431 1.740180182357835
1.1840411969487146 139.81794080009865 1.7079439851769007
1.1892687519021305 138.1432893177896 1.7107588240331026
1.1944963068555465 142.93458946861136 1.7427680802819372
1.1997238618089625 139.8409419280474 1.7029445226531321
1.2049514167623785 139.87545330590757 1.7163365446267453
1.2101789717157945 137.79428916168948 1.6877790945333115
1.2154065266692105 135.87302930011185 1.6835725954423357
1.2206340816226264 136.8199389417874 1.6795584342635375
1.2258616365760424 131.94045095541352 1.635029677589989
1.2310891915294584 132.53422137179143 1.620723442176663
1.2363167464828744 131.7447961924392 1.6003254619433962
1.2415443014362904 131.58323268544882 1.5839483418884992
1.2467718563897063 131.77439964481698 1.5935014120639823
1.2519994113431223 132.07416018864996 1.6009254738882752
1.2572269662965383 129.3809258611912 1.5826675682252453
1.2624545212499543 132.08163092525953 1.5833533194284912
1.2676820762033703 130.5482819126234 1.5723364897454624
1.2729096311567862 128.16160160596152 1.5660102528754996
1.2781371861102022 134.78085767520682 1.6247595553126846
1.2833647410636182 134.10740798595893 1.64136590823756
1.2885922960170342 139.42041941273712 1.6767066096122454
1.2938198509704502 138.5104031822665 1.6841436413678639
1.2990474059238661 137.8790853008996 1.6864814221785784
1.3042749608772821 140.18815301666265 1.688167531673649
1.309502515830698 143.55968088114886 1.6759753653993976
1.314730070784114 142.59926785363803 1.6594056600692864
1.31995762573753 140.49927614938267 1.6371798105809723
1.325185180690946 130.7131096284863 1.5812078764740147
1.330412735644362 129.3709328598564 1.5833679482941498
1.335640290597778 129.18966526214942 1.5950361047679997
1.340867845551194 130.54961719999372 1.6120612806987886
1.34609540050461 134.06026206439853 1.6510576016531342
1.351322955458026 140.30890843944118 1.6990694126110173
1.356550510411442 137.7032976238474 1.6846157902394951
1.361778065364858 131.67756924243727 1.649951371714528
1.3670056203182739 119.14259566678832 1.5399580707493683
1.3722331752716899 114.02477879930173 1.5066353930515652
1.3774607302251058 118.67250903615853 1.5165150066747926
1.3826882851785218 131.74710202671326 1.6151163022858674
1.3879158401319378 139.59961988063193 1.656308087546852
1.3931433950853538 142.96723387229667 1.6809999914550018
1.3983709500387698 138.7732527165693 1.6443745665316456
1.4035985049921857 133.3773309725281 1.5897592662405535
1.4088260599456017 127.22410592663411 1.5683771780178233
1.4140536148990177 124.01662669180864 1.5602687827800503
1.4192811698524337 123.11824862465262 1.5715923377365024
1.4245087248058497 124.99485965573878 1.5630542477398137
1.4297362797592656 132.2425704510737 1.6016629734234897
1.4349638347126816 133.47131732955225 1.6239960544852778
1.4401913896660976 129.25985853336553 1.5837357593580723
1.4454189446195136 128.10146866194333 1.5910668959638348
1.4506464995729296 125.47919542969407 1.5969759935811667
1.4558740545263456 123.74634271486643 1.5625536445805128
1.4611016094797615 127.46476476429117 1.6135795031049052
1.4663291644331775 118.56645175729864 1.5405593311126276
1.4715567193865935 114.80115531614958 1.5044731416865988
1.4767842743400095 117.67933339992739 1.5258756915898688
1.4820118292934255 113.23728281837319 1.5149367006191903
1.4872393842468414 119.4326954544709 1.5803685914551635
1.4924669392002574 121.31226951386347 1.585465194648653
1.4976944941536734 119.02901025998163 1.569795586771957
1.5029220491070894 117.24233411407117 1.5620418425314961
1.5081496040605054 122.00917661578619 1.5786583920067037
1.5133771590139213 122.93496427794419 1.5983907543767335
1.5186047139673373 129.07345495559497 1.6524143000997338
1.5238322689207533 125.06650073350993 1.6346977780809346
1.5290598238741693 125.87108216491357 1.62743798917268
1.5342873788275853 125.39959857372125 1.6162931907090308
1.5395149337810012 122.21370545240923 1.5964794350067522
1.5447424887344172 123.07588889249968 1.60631720442467
1.5499700436878332 122.16898367422951 1.6096917822618773
1.5551975986412492 117.85224372870276 1.5788386616623526
1.5604251535946652 116.86807237395054 1.5581200365048526
1.5656527085480811 117.51952449919624 1.5580344839534954
1.5708802635014971 127.54403279942491 1.6005190144289987
1.576107818454913 139.1283006353564 1.6945132860174368
1.581335373408329 138.92783404168998 1.7130856641732755
1.586562928361745 145.09240004385643 1.777223567512854
1.591790483315161 133.09690592835582 1.6828541903886862
1.597018038268577 131.46979796003689 1.659729516793273
1.602245593221993 137.42227747472765 1.6808998216437292
1.607473148175409 143.08040160081816 1.7173535807388531
1.612700703128825 151.09061166606523 1.7754680536564333
1.617928258082241 149.1006867905642 1.7318740264423935
1.623155813035657 149.2547350412114 1.7226237809897595
1.628383367989073 148.77938362208295 1.7196001570972033
1.6336109229424889 144.64648592454589 1.6919095495130894
1.6388384778959049 147.2741139675378 1.7160540432354825
1.6440660328493208 149.6604732583475 1.7227556025113278
1.6492935878027368 156.53567900787175 1.746185775351343
1.6545211427561528 155.9344427427893 1.7416550535756528
1.6597486977095688 160.16797570832458 1.7581753457050864
1.6649762526629848 168.99477200202813 1.7989365571205571
1.6702038076164007 169.84833897301064 1.7812992725413215
1.6754313625698167 176.2567222406063 1.7999177282381684
1.6806589175232327 182.0970006447342 1.8442786456763636
1.6858864724766487 187.52333677354179 1.8973764976286125
1.6911140274300647 194.16993840784878 1.938430188714448
1.6963415823834807 186.28133912252937 1.8737346721923611
1.7015691373368966 174.38687403929657 1.7811229025292663
1.7067966922903126 168.2827011166313 1.7120429579532723
1.7120242472437286 174.6174439187033 1.762581417289214
1.7172518021971446 182.85413886327817 1.8033826442809997
1.7224793571505606 190.2454328236294 1.8294094615755199
1.7277069121039765 196.46012467464993 1.8587206146058821
1.7329344670573925 200.5521583799023 1.8865056422381048
1.7381620220108085 197.13154524799506 1.8500494514891312
1.7433895769642245 206.23206756755476 1.9011806685091655
1.7486171319176405 211.91332592057685 1.9342641409400745
1.7538446868710564 225.26674357109556 2.000625707955375
1.7590722418244724 224.87276568708023 1.9979516841666551
1.7642997967778884 215.4228056583826 1.947229451010741
1.7695273517313044 211.4272084836218 1.8995988360978093
1.7747549066847204 204.89271868823846 1.8479787264217704
1.7799824616381363 203.30488498111256 1.850184453408664
1.7852100165915523 210.5997902871156 1.88781136261466
1.7904375715449683 214.33705203771953 1.9233218349958248
1.7956651264983843 216.93289967119966 1.948229837282478
1.8008926814518003 228.5363491845415 1.988878567015982
1.8061202364052162 228.38730377949227 1.968459120388662
1.8113477913586322 222.08912207968285 1.8959159499418732
1.8165753463120482 219.46598719767755 1.8566770721765236
1.8218029012654642 216.07688363920835 1.8406194421568904
1.8270304562188802 220.77995335865725 1.877657217353863
1.8322580111722961 231.40593798385567 1.9265031143201143
1.8374855661257121 234.57867841537114 1.9319887281476285
1.842713121079128 241.11431344823413 1.9555127160968415
1.847940676032544 232.93487751708923 1.8887503857778494
1.85316823098596 230.97554936530906 1.8787496749794912
1.858395785939376 231.82838452352885 1.882155445555303
1.863623340892792 231.44520347222831 1.8905599976524878
1.868850895846208 231.7806393437264 1.8790751533137413
1.874078450799624 227.02108578051434 1.8497286236267345
1.87930600575304 226.32034669567372 1.8579861154375708
1.884533560706456 221.37151868058862 1.8250961461332142
1.889761115659872 216.92222848450376 1.7996103925749842
1.894988670613288 223.26232851538438 1.8261216082033278
1.9002162255667039 220.17364675685138 1.7886103123395733
1.9054437805201199 223.30399135006374 1.7706320486395026
1.9106713354735358 220.44203730881645 1.746922122012901
1.9158988904269518 225.86299639704026 1.7738057053964515
1.9211264453803678 220.41141486162638 1.73198883942124
1.9263540003337838 218.9254082619162 1.7130659688448533
1.9315815552871998 223.5309942342631 1.7431045140430668
1.9368091102406157 223.6659369687382 1.743282275454815
1.9420366651940317 223.24297872409548 1.7384528923692288
1.9472642201474477 216.4076621567635 1.7157437808901372
1.9524917751008637 212.83989463908654 1.6906470489578531
1.9577193300542797 208.80740173231598 1.6873028414831464
1.9629468850076957 207.2411861233619 1.6725453160020398
1.9681744399611116 207.9755881159667 1.6511951507622722
1.9734019949145276 216.34986297526447 1.6913585285984114
1.9786295498679436 217.69846963688195 1.6931574660330935
1.9838571048213596 220.90285749764018 1.6907213357168611
1.9890846597747756 220.9778911848971 1.6982237877541688
1.9943122147281915 215.91740274778988 1.679108983406014
1.9995397696816075 217.29722489021992 1.6737185776038788
2.0047673246350235 210.8110059058303 1.6506295396859039
2.0099948795884393 208.01430983686706 1.6582113323851737
2.015222434541855 209.45856560975386 1.6609688961954259
2.0204499894952708 204.56725260939834 1.6256934260435605
2.0256775444486865 206.02655938202875 1.6091429036838734
2.0309050994021023 209.20792189181006 1.6092695236488903
2.036132654355518 213.56028485800917 1.6261394214855656
2.041360209308934 215.76654068653724 1.6630426172259538
2.0465877642623496 215.34706199412452 1.6648345704884995
2.0518153192157653 204.77995548041932 1.6177557791842334
2.057042874169181 194.803079726987 1.5588443445260023
2.062270429122597 199.41706235274418 1.5721173843256104
2.0674979840760126 200.88740701919443 1.585138899064184
2.0727255390294284 198.82693793413208 1.5704726931606066
2.077953093982844 201.15192843941804 1.5902647668552858
2.08318064893626 195.61660388464244 1.5622676264178037
2.0884082038896756 198.20714818216683 1.5816012347874937
2.0936357588430914 197.95909610398604 1.5838426529384269
2.098863313796507 205.38302939493195 1.6338893838396782
2.104090868749923 214.42907145321806 1.7031613430649444
2.1093184237033387 220.1057903577277 1.718670342668119
2.1145459786567544 217.31617978447707 1.6889087310909525
2.11977353361017 212.10355224415952 1.6497810077195618
2.125001088563586 205.75545647846837 1.6153040582505938
2.1302286435170017 202.4004206718665 1.6022453529186311
2.1354561984704175 200.29331979906823 1.589381433000954
2.140683753423833 201.39944041953828 1.6149468614533673
2.145911308377249 207.51694011272923 1.6566144924036763
2.1511388633306647 202.69756664591316 1.6356073827296382
2.1563664182840805 204.1969591998044 1.6266696429568952
2.1615939732374962 197.75450991459124 1.5841395205331008
2.166821528190912 200.91021590855328 1.6028734510268074
2.1720490831443278 209.8259915600798 1.6509278534970566
2.1772766380977435 205.24298280928807 1.6490930933172523
2.1825041930511593 209.85425019965024 1.656834879977256
2.187731748004575 206.80169714622082 1.6202462439524987
2.192959302957991 201.60848428119527 1.591608644065096
2.1981868579114066 201.44494732984776 1.5805373279927013
2.2034144128648223 200.1904373581679 1.5915005158558655
2.208641967818238 201.25373363967665 1.6066929110735104
2.213869522771654 203.80055037432163 1.6274347757915186
2.2190970777250696 210.43196434949039 1.6724653275577182
2.2243246326784853 205.74770414270682 1.642568113781707
2.229552187631901 211.22630726971423 1.6845728987790285
2.234779742585317 213.84062033573625 1.6775966363745647
2.2400072975387326 210.23247840214202 1.6492339029755048
2.2452348524921484 217.04439877111244 1.6847832494668649
2.250462407445564 222.347303683756 1.709584643940116
2.25568996239898 214.85810054801252 1.6818391543420323
2.2609175173523957 211.2875935509532 1.6742181077158367
2.2661450723058114 199.57241809924832 1.6256266068000869
2.271372627259227 195.8153199828928 1.617686963724407
2.276600182212643 201.67939692974747 1.63785527161651
2.2818277371660587 207.82864471133112 1.661837219888909
2.2870552921194744 210.9098174503683 1.6798776898868522
2.29228284707289 207.84710976789728 1.6678665524750926
2.297510402026306 203.1684687933173 1.640966579270315
2.3027379569797217 194.4574220266658 1.5774049047393657
2.3079655119331375 204.05027859519373 1.6144599419240706
2.3131930668865532 203.67915298613988 1.601415689093313
2.318420621839969 202.67662724144867 1.5888106176807837
2.3236481767933848 197.52142548109953 1.5683593155566482
2.3288757317468005 196.08600599515336 1.5889626659558624
2.3341032867002163 202.36057590824814 1.6315213258817765
2.339330841653632 208.9275414105383 1.6546356102476807
2.344558396607048 215.76833603792818 1.702049996098828
2.3497859515604635 211.26929205587132 1.6677916068815821
2.3550135065138793 207.29537009055352 1.6172572658911755
2.360241061467295 199.5565608444758 1.5798222790562568
2.365468616420711 191.281315245383 1.517047112796835
2.3706961713741266 197.04890201398945 1.5415997631402651
2.3759237263275423 205.7832001636372 1.5803213421069915
2.381151281280958 212.70012664919074 1.6039786967038574
2.386378836234374 216.7479690900806 1.5979519618202322
2.3916063911877896 213.64065687101464 1.5640092100368241
2.3968339461412054 206.07077853054858 1.5177402784122511
2.402061501094621 208.15922568772638 1.5140595843466205
2.407289056048037 208.55845642974302 1.5063188762007498
2.4125166110014526 209.33416643625236 1.484067305146255
2.4177441659548684 219.3030672103292 1.4671673120058544
2.422971720908284 221.3021428716586 1.400557515061942
2.4281992758617 227.48891728503153 1.3615054648010776
2.4334268308151157 243.16213731579845 1.3494264017607889
2.4386543857685314 257.31609331146905 1.3381617760329438
2.443881940721947 282.307103696453 1.357025851907707
2.449109495675363 321.65227441592816 1.4118560588432245
2.4543370506287787 378.5943183225586 1.504307218554916
2.4595646055821945 451.39393789401174 1.617528417834731
2.4647921605356102 549.5152368109863 1.7721739419622953
2.470019715489026 665.6194136236402 1.9362004763191485
2.4752472704424417 808.4914601473606 2.1329080125773223
2.4804748253958575 989.7847383280975 2.3565450549046765
2.4857023803492733 1216.9345236726244 2.6070852024935514
2.490929935302689 1471.6779593599606 2.8610521397403073
2.496157490256105 1766.7767481974734 3.13390485610096
2.5013850452095205 2037.211303319379 3.3646583049250305
2.5066126001629363 2251.9894879302706 3.5361607338714696
2.511840155116352 2415.0445963521743 3.6644133710235636
2.517067710069768 2503.153374288347 3.7154596304874614
2.5222952650231836 2590.904821132569 3.7755687503457263
2.5275228199765993 2699.300321164417 3.850106008711584
2.532750374930015 2885.747394946995 3.976426034011942
2.537977929883431 3242.135985142729 4.2193901762827455
2.5432054848368466 3796.0971494425953 4.569205423796311
2.5484330397902624 4502.250866551597 4.959128469258907
2.553660594743678 5239.19320656821 5.344404404090651
2.558888149697094 5811.907039877276 5.614611567480295
2.5641157046505096 6030.414218193722 5.718429656482798
2.5693432596039254 5786.714158663601 5.605244777300949
2.574570814557341 5106.765632764484 5.254619612769065
2.579798369510757 4233.264887458234 4.7862473718051435
2.5850259244641727 3334.38096604398 4.235816318330616
2.5902534794175884 2546.038978150442 3.7000952087987273
2.595481034371004 1978.7929911617614 3.269194401694135
2.60070858932442 1534.8458082014993 2.878035019083364
2.6059361442778357 1208.7757877967763 2.553422640184419
2.6111636992312515 967.8889970345468 2.2813145054759962
2.6163912541846672 774.9741915445944 2.0441873262404444
2.621618809138083 609.234614778074 1.826329031391004
2.6268463640914987 489.3263088509864 1.665482691754991
2.6320739190449145 394.3259708234915 1.5374394451884146
2.6373014739983303 340.24229070577377 1.4886265136204417
2.642529028951746 301.56572760760565 1.4624811935891047
2.6477565839051618 280.02133222636456 1.4870674395512926
2.6529841388585775 264.4995694703898 1.5005226188617595
2.6582116938119933 249.3595379396444 1.4945622580666957
2.663439248765409 233.58802748542735 1.4651963537093833
2.668666803718825 226.4318943179088 1.46208533047286
2.6738943586722406 220.09536761508383 1.4681535270271724
2.6791219136256563 219.1275202508789 1.4950742488421838
2.684349468579072 213.2103849645217 1.4926815919439114
2.689577023532488 210.4154768794613 1.4898037330146736
2.6948045784859036 206.00853238333198 1.480991885847748
2.7000321334393194 205.83200008675104 1.490087418306372
2.705259688392735 210.58110271793797 1.536607045063832
2.710487243346151 210.34476655047507 1.533609221311016
2.7157147982995666 214.38831672297817 1.555054459911253
2.7209423532529824 214.43381633725696 1.5528347793678705
2.726169908206398 215.70322510038216 1.5765483762468726
2.731397463159814 212.07343722179527 1.5625105414158722
2.7366250181132297 210.0008678905415 1.5747508638160286
2.7418525730666454 209.0847704079203 1.5899331289111174
2.747080128020061 206.81217625193017 1.5893666985641606
2.752307682973477 208.80486813951072 1.5878340067760024
2.7575352379268927 208.70969656139795 1.5644810116199015
2.7627627928803085 197.62744823620332 1.5003812148674247
2.767990347833724 196.303043945557 1.4921204572790054
2.77321790278714 195.16436828707552 1.5061947241068023
2.7784454577405557 201.40850190607932 1.5593016836566875
2.7836730126939715 205.83707890081988 1.589790739345889
2.7889005676473873 205.73821126287203 1.596684214056874
2.794128122600803 197.82732434379187 1.545677457142065
2.7993556775542188 192.0715833012293 1.4888611655249084
2.8045832325076345 191.96431384947857 1.4730493496810637
2.8098107874610503 198.87517241004983 1.4985362954999006
2.815038342414466 213.45893003592715 1.5943441076233658
2.820265897367882 224.3547774424165 1.652700533574222
2.8254934523212976 222.5739900854577 1.6496901891132714
2.8307210072747133 215.71238164712298 1.6271052780417528
2.835948562228129 206.39898829409861 1.58255224028683
2.841176117181545 202.92761931185092 1.5746946772064612
2.8464036721349606 204.47026243110443 1.5921746665850283
2.8516312270883764 212.90537525222055 1.6338083515528155
2.856858782041792 206.44759468917348 1.5772653265740213
2.862086336995208 211.86164432838638 1.590801233190343
2.8673138919486236 208.88374011444446 1.5855355003273621
2.8725414469020394 207.74991673202211 1.5879855385006458
2.877769001855455 203.58309657746972 1.5757764698984535
2.882996556808871 192.13477758511252 1.5071698615717555
2.8882241117622867 190.5850334472416 1.4853973736762778
2.8934516667157024 193.17065037037008 1.4868641307156558
2.898679221669118 205.251582733589 1.5426147625893936
2.903906776622534 210.45024331070758 1.575202575143171
2.9091343315759497 213.24323336874693 1.5857177551787285
2.9143618865293655 211.3547014823221 1.5883174373551439
2.919589441482781 202.46867201094076 1.5478381421710747
2.924816996436197 193.1973144276554 1.4846089528174424
2.9300445513896127 191.29447858554897 1.4772161030748976
2.9352721063430285 195.75124001411413 1.4785245538864966
2.9404996612964442 200.95309309854863 1.5024377703316303
2.94572721624986 206.9300447305788 1.5261386262733112
2.9509547712032758 202.33141658503934 1.4944067493540216
2.9561823261566915 203.10602160206224 1.5135018083236718
2.9614098811101073 203.75429732978856 1.507164120432936
2.966637436063523 201.51403891104005 1.5061829944477643
2.971864991016939 204.3495276578694 1.545272278340586
2.9770925459703546 203.89646274297706 1.5333457256003955
2.9823201009237703 210.1894665107328 1.5707151876854246
2.987547655877186 211.17043410037155 1.5578229396856824
2.992775210830602 204.0039362627761 1.5055963869954996
2.9980027657840176 200.4193303551129 1.4858612039428745
3.0032303207374333 198.30930782358647 1.478697310971101
3.008457875690849 195.29338641980885 1.4591001443852467
3.013685430644265 195.53133542324352 1.431267968670353
3.0189129855976806 195.38707705512718 1.4325682681397076
3.0241405405510964 195.57001737218582 1.436867951117232
3.029368095504512 199.03679000682095 1.4495232107097327
3.034595650457928 207.64880894851873 1.4886740493234416
3.0398232054113437 212.31218164507158 1.492988764554102
3.0450507603647594 215.83711951498495 1.5039027807406884
3.050278315318175 216.25082166469394 1.5091934075810836
3.055505870271591 216.5603612202277 1.5136129528179239
3.0607334252250067 212.82198405315071 1.488107958037517
3.0659609801784224 214.283284849602 1.4840933052484322
3.071188535131838 216.84998787031805 1.4834190332713009
3.076416090085254 214.40353106486168 1.457264808044803
3.0816436450386697 210.29447826219265 1.4227373033113793
3.0868711999920855 206.11077164555454 1.392626210290708
3.0920987549455012 208.98796456793784 1.3900052620835113
3.097326309898917 213.7293464437426 1.3962900196293484
3.1025538648523328 218.06571108321123 1.4055360362773957
3.1077814198057485 215.10950427863952 1.3726721006765925
3.1130089747591643 213.3637968788712 1.3511472210471724
3.11823652971258 215.55905293790767 1.3446445973595198
3.123464084665996 221.75742655243218 1.3580333956256625
3.1286916396194115 223.81556353427197 1.339457729174014
3.1339191945728273 228.2470635453233 1.3265790244726432
3.139146749526243 229.78052966249888 1.301622449633107
3.144374304479659 234.0787487754452 1.2887393072092108
3.1496018594330746 237.92704036548128 1.271784772420982
3.1548294143864903 243.80653171112075 1.2703312269352145
3.160056969339906 250.3277197748792 1.2605272197005768
3.165284524293322 255.62403485463577 1.247093425835978
3.1705120792467376 273.25883408471316 1.2690505578604956
3.1757396342001534 294.22930244988646 1.2930217921692708
3.180967189153569 316.7669144311179 1.3180477801130523
3.186194744106985 342.2442678034667 1.35156314387239
3.1914222990604006 365.5967825965319 1.3765548211356506
3.1966498540138164 398.11137753177263 1.4310638484089486
3.201877408967232 436.2228851318783 1.4936303221701226
3.207104963920648 476.6665231603286 1.555274338076862
3.2123325188740637 512.6516868783143 1.606757721385897
3.2175600738274794 547.0065730684846 1.6518783808021418
3.222787628780895 586.5458105592116 1.7064696470462313
3.228015183734311 621.4961215610176 1.7537470083986295
3.2332427386877267 653.900638273947 1.7955494851230431
3.2384702936411425 678.9350010864302 1.8229147159095047
3.2436978485945582 701.6355020292539 1.8518260786112253
3.248925403547974 718.1081055027547 1.8747323650653152
3.2541529585013897 732.3474406722688 1.8915933211002203
3.2593805134548055 735.9161551494904 1.8910206876673283
3.2646080684082213 728.5199362930185 1.8770533340900248
3.269835623361637 708.9991479572633 1.8493594593984592
3.275063178315053 678.2789961663788 1.8067738776402857
3.2802907332684685 638.8061811618245 1.752285275362274
3.2855182882218843 594.5957908759539 1.6919009381358392
3.2907458431753 552.4716461514807 1.6395852682653123
3.295973398128716 504.77767039551304 1.5715943598711497
3.3012009530821316 460.52704200840134 1.5052308515254857
3.3064285080355473 422.46358551470195 1.448808651743897
3.311656062988963 388.68461908046424 1.3927644705246225
3.316883617942379 359.7617735393013 1.3479099855671801
3.3221111728957946 341.78896626295426 1.320764935730177
3.3273387278492104 330.9625634142666 1.303703901098335
3.332566282802626 326.1697847696567 1.2898862367562043
3.337793837756042 323.92675511331663 1.2784360073267136
3.3430213927094576 318.20130247264126 1.2547517002777315
3.3482489476628734 317.8058050958898 1.2475406380744736
3.353476502616289 331.0505455658897 1.270992491063062
3.358704057569705 350.7111963232014 1.3062960383276196
3.3639316125231207 361.049943286163 1.3177351558050625
3.3691591674765364 375.93003556252756 1.3390496079600245
3.374386722429952 383.0507088791179 1.3478190079678796
3.379614277383368 383.32826210460274 1.3441083852961595
3.3848418323367837 382.33673951568863 1.343309292392238
3.3900693872901995 377.7010378029898 1.3356462594622098
3.3952969422436152 372.08931792826195 1.3255880958990018
3.400524497197031 373.027799547871 1.3290016395512565
3.4057520521504467 365.6941610456465 1.315023233096379
3.4109796071038625 363.0676084290954 1.3198310625328527
3.4162071620572783 360.54522537958525 1.3247960251665365
3.421434717010694 370.69737471486246 1.35060992372396
3.4266622719641098 369.8571945160386 1.3643331572849002
3.4318898269175255 375.7696649422316 1.3823517426332337
3.4371173818709413 367.5993111973486 1.3771706620901951
3.442344936824357 360.0317250106647 1.3623646156345457
3.447572491777773 354.72577924987024 1.3453119953092834
3.4528000467311886 338.93961280789244 1.3046010879076382
3.4580276016846043 342.8229721684129 1.3004007194304201
3.46325515663802 345.9300620272993 1.2912568278675423
3.468482711591436 368.22845147556706 1.3137137953489397
3.4737102665448516 398.4518711198071 1.3613469335260682
3.4789378214982674 447.6786369770983 1.4339606642954037
3.484165376451683 522.063253271396 1.5389429368474365
3.489392931405099 625.4568342080346 1.690313730075571
3.4946204863585146 772.1290925213247 1.8763170081591782
3.4998480413119304 965.708560366486 2.098762706793616
3.505075596265346 1217.3679976478277 2.3557442575513625
3.510303151218762 1539.5812853820917 2.643216043394963
3.5155307061721777 1969.9262920069248 2.9871301606392873
3.5207582611255934 2461.367352879842 3.3411691086419624
3.525985816079009 3077.2832249613634 3.737924766784413
3.531213371032425 3770.5337467578865 4.13975374468903
3.5364409259858407 4468.317650571976 4.512324398328852
3.5416684809392565 5174.557764270009 4.855576383020084
3.546896035892672 5830.027784578462 5.157314462460329
3.552123590846088 6337.114692446095 5.381252003065921
3.5573511457995037 6716.088664065996 5.540508399355976
3.5625787007529195 6934.0793326292705 5.630986061930224
3.5678062557063353 7048.732244251031 5.681926366444354
3.573033810659751 7067.5229457360365 5.688158625123112
3.5782613656131668 7088.9348417122155 5.699935151427704
3.5834889205665825 7183.336513283934 5.73956332534185
3.5887164755199983 7425.612650190743 5.835192909329195
3.593944030473414 7712.103843996325 5.90803162706814
3.59917158542683 8001.700586233824 5.991716762487536
3.6043991403802456 8182.6826069222 6.042402693662066
3.6096266953336613 8019.2134931794735 5.966165955955251
3.614854250287077 7437.172717608198 5.7352004765614835
3.620081805240493 6503.3550987719145 5.362748275126796
3.6253093601939086 5343.525574242958 4.871449179831109
3.6305369151473244 4204.7234755616 4.321598690492046
3.63576447010074 3122.9231850043943 3.716244989033307
3.640992025054156 2288.4657360901288 3.1711126341780322
3.6462195800075716 1669.992769072756 2.7027764060903405
3.6514471349609874 1244.1376031407046 2.325700872288758
3.656674689914403 957.0339746643789 2.0363405574697375
3.661902244867819 776.854830234202 1.8318928988349321
3.6671297998212347 655.9814342275005 1.68505397521333
3.6723573547746504 580.3172116651928 1.590993876152548
3.677584909728066 516.9081931483929 1.50485042827903
3.682812464681482 473.40190674818393 1.4400053282890126
3.6880400196348977 439.54463127285527 1.390416652705452
3.6932675745883135 415.35818785062503 1.3513162180767622
3.698495129541729 389.9701167466803 1.311320444350743
3.703722684495145 373.3648216839082 1.2848421566309156
3.7089502394485607 358.855883443857 1.2630180012547858
3.7141777944019765 349.9416891431765 1.2472954147797564
3.7194053493553922 345.2473942610087 1.243583274042486
3.724632904308808 337.76298507884724 1.2333165180771801
3.7298604592622238 331.681451605315 1.2338553399930057
3.7350880142156395 320.2932582584426 1.2120496098822038
3.7403155691690553 310.8723625901214 1.1960789536265586
3.745543124122471 303.4558300836293 1.1810333264748842
3.750770679075887 297.4617398079947 1.1677130708880106
3.7559982340293026 293.7412398400239 1.160448981064713
3.7612257889827183 293.1990428738906 1.1589868574497884
3.766453343936134 293.51288657385993 1.1646321582458836
3.77168089888955 297.6135220006996 1.173308993725402
3.7769084538429656 295.43379806519806 1.1705047022535846
3.7821360087963813 291.4182661453875 1.163314088437134
3.787363563749797 291.2387998338991 1.1730742435120018
3.792591118703213 290.81893088353837 1.1723012634652101
3.7978186736566286 295.43994049440346 1.1836972967772559
3.8030462286100444 306.079643724159 1.200096071928705
3.80827378356346 321.9905896873709 1.2318322934176977
3.813501338516876 336.83934941953186 1.2608866437501771
3.8187288934702917 346.39470214798087 1.278364227232573
3.8239564484237074 347.5102558933111 1.2713464273149313
3.829184003377123 349.35113939057396 1.2653528789004485
3.834411558330539 352.68394052386776 1.273056158557237
3.8396391132839547 352.84662741430213 1.2714838440472254
3.8448666682373704 351.86996849283776 1.269971957552564
3.850094223190786 345.3865170550498 1.255685325980934
3.855321778144202 338.1113945718169 1.2382164912345466
3.8605493330976177 329.1699322715447 1.2142138601545052
3.8657768880510335 319.4305434261991 1.1855128564986717
3.8710044430044492 311.8310676827796 1.1650481300265576
3.876231997957865 308.92847506542137 1.154746185410959
3.8814595529112808 310.2451811470302 1.1572996585825988
3.8866871078646965 315.7201037355962 1.1656071686369651
3.8919146628181123 320.51406256702944 1.1699096343022637
3.897142217771528 322.9186993152932 1.1672473750507462
3.902369772724944 325.43708787276705 1.166857103016181
3.9075973276783595 326.92590304479063 1.1640955053415079
3.9128248826317753 331.9784098639657 1.1703383652116988
3.918052437585191 334.9808667529515 1.1754519341940248
3.923279992538607 338.44382944322336 1.180961926710271
3.9285075474920226 345.41003667464713 1.1899575405990699
3.9337351024454383 346.0465523747674 1.186513419116647
3.938962657398854 349.9459657007639 1.192711332738168
3.94419021235227 350.848640704219 1.193351583292387
3.9494177673056856 352.0907805808669 1.1958323858533526
3.9546453222591014 353.88951567719516 1.1924473453623154
3.959872877212517 358.9638547542128 1.1969498520418023
3.965100432165933 369.38538111792843 1.2126587918984508
3.9703279871193486 387.8244823080719 1.2417862600107128
3.9755555420727644 407.26008859327203 1.2699619655113035
3.98078309702618 424.68767455084344 1.293722981231274
3.986010651979596 444.402613780008 1.318497979752292
3.9912382069330117 464.85246706041124 1.344239355665768
3.9964657618864274 491.35795238021103 1.3821580384418741
4.001693316839844 520.3693461496151 1.4204689204295289
4.00692087179326 561.0312671222 1.4752907610554256
4.012148426746676 601.6982094334779 1.532673110077349
4.017375981700092 643.4022178551379 1.6050615402191923
4.0226035366535084 692.1649354187616 1.6704274831598485
4.027831091606925 743.7395212224266 1.7333788895320992
4.033058646560341 815.1338673344068 1.8168645749659433
4.038286201513757 904.0363024859578 1.9143854484833185
4.043513756467173 1010.2174437004558 2.030497212278841
4.0487413114205895 1127.631205217277 2.145149046419176
4.053968866374006 1261.1631415047734 2.2709105821770392
4.059196421327422 1417.9445113403044 2.412307442831218
4.064423976280838 1594.2107780989213 2.5578867742926192
4.069651531234254 1811.4740079149926 2.720263831000146
4.0748790861876705 2063.9675579209866 2.9072155392240044
4.080106641141087 2353.1945185748814 3.1023380004011907
4.085334196094503 2698.855627157293 3.3285051670202805
4.090561751047919 3061.604238527542 3.549883959707443
4.095789306001335 3488.376197909177 3.7973032355455367
4.1010168609547515 3959.5936322726952 4.055637350740757
4.106244415908168 4416.961548698258 4.291733428491912
4.111471970861584 4919.801998945512 4.528130878024887
4.116699525815 5409.616313967219 4.741111339359936
4.121927080768416 5852.662224866215 4.865989766333608
4.1271546357218325 6267.702684832414 4.977922565748114
4.132382190675249 6624.465274797013 5.087016690629215
4.137609745628665 6964.9086054374175 5.198834639468606
4.142837300582081 7212.391743630769 5.281606011108187
4.148064855535497 7335.993870071343 5.332256386963638
4.1532924104889135 7329.795370712118 5.313745617482973
4.15851996544233 7162.860988744875 5.239173841430628
4.163747520395746 6839.678026088331 5.10171973033148
4.168975075349162 6447.071255938289 4.950439142376524
4.174202630302578 5921.904775020471 4.734012616378455
4.1794301852559945 5341.823846153352 4.487743426238711
4.184657740209411 4741.185349840456 4.213601088030917
4.189885295162827 4151.736638040314 3.9439982512398255
4.195112850116243 3652.99468637686 3.7141769440243917
4.200340405069659 3153.2514265118184 3.4521037362961797
4.2055679600230755 2694.258857136102 3.186316944005882
4.210795514976492 2312.9531179292794 2.950776047879154
4.216023069929908 1983.7173344276778 2.727635606151791
4.221250624883324 1702.6499780771817 2.5252633979512265
4.22647817983674 1484.4261977417625 2.3552629132648195
4.2317057347901565 1293.5595700250815 2.196811869664356
4.236933289743573 1128.9397170243901 2.0468144124485526
4.242160844696989 996.4672097701254 1.9216508459156791
4.247388399650405 876.7591361315635 1.7999589606268596
4.252615954603821 770.6032651316054 1.6860375453162906
4.257843509557238 697.1022971369824 1.6033597372746544
4.263071064510654 627.9795762776805 1.520502631551062
4.26829861946407 570.1723984213583 1.4470928726108117
4.273526174417486 523.1638288241974 1.3869812427550816
4.278753729370902 485.23908920505056 1.336688702651893
4.283981284324319 447.875797640311 1.288322019935222
4.289208839277735 408.9703069251391 1.2310314931735022
4.294436394231151 377.47689755693216 1.183670411034106
4.299663949184567 347.1788489383366 1.137887444765832
4.304891504137983 328.19950986002834 1.1099025887425902
4.3101190590914 313.37032568219456 1.087685706672829
4.315346614044816 300.7370171388689 1.0723269582252823
4.320574168998232 288.3785109279486 1.0536162768259176
4.325801723951648 280.2177078188592 1.0426773050423717
4.331029278905064 268.2888558263691 1.0235282812399067
4.336256833858481 262.0859439048787 1.0175180197679619
4.341484388811897 256.07913294591106 1.0127124183304355
4.346711943765313 251.7758973327037 1.015931569083032
4.351939498718729 247.27720250789335 1.0137265198550875
4.357167053672145 239.7772090625138 1.0025625101115747
4.362394608625562 235.88472961907738 0.9958845312240934
4.367622163578978 235.10572505135283 0.9951715448033346
4.372849718532394 233.78899676085774 1.0046176351139042
4.37807727348581 232.684305716913 1.007854244109357
4.383304828439226 230.82468326189237 1.0147319340590724
4.388532383392643 224.00327481771356 1.0071733506001903
4.393759938346059 217.31029524818277 0.9955901570360892
4.398987493299475 207.5844263885929 0.9833144341578695
4.404215048252891 205.1308213167044 0.9926186646175241
4.409442603206307 204.63824864860865 1.0046114878535208
4.414670158159724 198.31920072813932 0.9961845621636948
4.41989771311314 192.89024645955186 0.9935126538547463
4.425125268066556 186.92096440948066 0.9861018927385221
4.430352823019972 184.16012994903946 0.9859861349765698
4.435580377973388 184.71003740534732 0.9885919417423833
4.440807932926805 180.1276147184581 0.9812739210781797
4.446035487880221 177.93778581797574 0.9861468229387491
4.451263042833637 175.07890903778508 0.9975761572688374
4.456490597787053 170.42842590132008 0.9830163738320247
4.4617181527404695 166.63189667076796 0.9803197996489231
4.466945707693886 164.20672964068476 0.9722373235024891
4.472173262647302 163.2892233456957 0.9595775001683744
4.477400817600718 167.10701460889456 0.9671560590450198
4.482628372554134 167.15127312996273 0.9580769803621232
4.4878559275075505 167.18124224370726 0.9633147637181829
4.493083482460967 166.5196608270036 0.968344803409854
4.498311037414383 160.88313590768453 0.963285261100676
4.503538592367799 156.56748416564722 0.9501073304214923
4.508766147321215 154.94745472770114 0.9497619999772687
4.5139937022746315 152.18795251344523 0.9462860918289153
4.519221257228048 155.59217227244704 0.9653011121770401
4.524448812181464 158.24768885666492 0.9835061874751219
4.52967636713488 159.07424867885845 0.9945553670488182
4.534903922088296 160.2079804435818 1.0032479668488077
4.5401314770417125 164.41006533438357 1.0104927993479238
4.545359031995129 163.2584229189206 1.0127816149481252
4.550586586948545 162.7008029855924 1.0147561459034788
4.555814141901961 160.8718035350348 1.006810276385608
4.561041696855377 157.61929664940294 0.9865285193308205
4.5662692518087935 160.18683275088796 0.9904813046577692
4.57149680676221 156.9809850076927 0.9816992967975111
4.576724361715626 154.90037423035855 0.9836543364743815
4.581951916669042 153.28432241842546 0.9824597845331877
4.587179471622458 151.1072279181985 0.9680908970866889
4.5924070265758745 154.46511409718917 0.9756957764541593
4.597634581529291 153.63736839545152 0.9656196152172775
4.602862136482707 149.03753363970318 0.9552244970137845
4.608089691436123 153.09850492225897 0.9858433503822562
4.613317246389539 155.05770840625294 0.9981381354469967
4.6185448013429555 155.2133428978936 1.0052031980201255
4.623772356296372 152.31008855925552 0.9940755377272759
4.628999911249788 150.58688342230775 0.9882061158309156
4.634227466203204 147.5987908103532 0.9716699497213689
4.63945502115662 151.01949885070403 0.9763011933555803
4.6446825761100365 151.39204440008135 0.9707137961541379
4.649910131063453 153.21268984126075 0.9807354764068861
4.655137686016869 158.33736699816794 1.0097998707284033
4.660365240970285 157.07049526139062 1.0156386836625857
4.665592795923701 153.30063119229163 1.0028471272844286
4.6708203508771176 147.78773395510146 0.9726289957816732
4.676047905830534 151.8769301958 0.985639993637316
4.68127546078395 153.93962346634183 0.9894267196782637
4.686503015737366 159.54569016644535 1.0166343688511317
4.691730570690782 158.11951535500586 1.0105563918017324
4.696958125644199 153.98383662972836 0.9946336814123521
4.702185680597615 155.85707595659179 1.0007705486477025
4.707413235551031 157.02337585164585 1.0083755479184584
4.712640790504447 152.92605349313973 1.0050178093563127
4.717868345457863 150.05456569998398 1.0005620906362829
4.72309590041128 148.08839004626313 0.9934165204472476
4.728323455364696 145.07370709484493 0.9772031490224609
4.733551010318112 147.9513097258881 0.9817462739078123
4.738778565271528 147.38819793122195 0.9827787833313618
4.744006120224944 146.79067264365312 0.9750216652088132
4.749233675178361 150.41582858695395 0.9871360912530937
4.754461230131777 150.98395778189274 0.9857005034472406
4.759688785085193 151.17514983200803 0.9877734110811353
4.764916340038609 147.41063067945143 0.9801737466048107
4.770143894992025 137.90513854013795 0.9430116497154021
4.775371449945442 138.5962359633925 0.9389950860245678
4.780599004898858 140.19016261770082 0.9376526957670664
4.785826559852274 143.23218640184103 0.9513401147789897
4.79105411480569 144.49921072721193 0.9479398257688606
4.796281669759106 144.3668991628423 0.9472800733219203
4.801509224712523 148.00991936867482 0.9542183831972396
4.806736779665939 148.61037509048123 0.9589755050986397
4.811964334619355 152.92300927832932 0.9888729214572276
4.817191889572771 152.01535017300375 0.9949460644410629
4.822419444526187 148.9125910239758 0.9821096409426132
4.827646999479604 146.3516126201494 0.9624141185616176
4.83287455443302 146.51119394750341 0.9636520761266018
4.838102109386436 147.36803324692215 0.9640198265309183
4.843329664339852 148.4170768862968 0.9648633432777575
4.848557219293268 149.06844479566792 0.9657028826031102
4.853784774246685 149.84370169391502 0.9731009233074593
4.859012329200101 155.63248292488547 0.9883289474335453
4.864239884153517 154.73303340404945 0.9809337111074462
4.869467439106933 150.6519206497165 0.95438053708469
4.8746949940603495 145.52881923673925 0.9387379586775731
4.879922549013766 143.3106480090363 0.9307581036128914
4.885150103967182 141.7291027653464 0.9253605752962064
4.890377658920598 143.1718388267561 0.9304391517851376
4.895605213874014 142.01194022803213 0.9243648056691466
4.9008327688274305 142.08593967448468 0.9237519624551268
4.906060323780847 144.96182450913102 0.9380646439615071
4.911287878734263 143.28208119141632 0.9334939458046704
4.916515433687679 141.37166962045322 0.9247330118065521
4.921742988641095 139.65689585564007 0.9203391866910725
4.9269705435945115 141.52286205726492 0.9290962674370044
4.932198098547928 147.05153043333618 0.9477886312433873
4.937425653501344 148.7282100620353 0.9494171573004028
4.94265320845476 145.4720695513195 0.9390260868291636
4.947880763408176 142.23003449889978 0.9176956872616644
4.9531083183615925 143.2442770118044 0.9211918645949427
4.958335873315009 146.16965880562518 0.9380152387483496
4.963563428268425 150.73978239510208 0.9494259738514766
4.968790983221841 150.64944739069426 0.9412688160687892
4.974018538175257 145.32017617326696 0.9098630906358045
4.9792460931286735 147.19205886363778 0.9123661285704795
4.98447364808209 148.1152766369581 0.9171902958350536
4.989701203035506 151.79362401486 0.9234357950653399
4.994928757988922 153.15465299942696 0.9199684926034899
5.000156312942338 155.48292849989195 0.9149842603147366
5.0053838678957545 150.8511647109472 0.8836731009365728
5.010611422849171 153.86709879943027 0.8839673857073658
5.015838977802587 155.73107485069946 0.8805630380210031
5.021066532756003 159.03613729325136 0.8732037417709989
5.026294087709419 161.45101955257317 0.8713593987401991
5.0315216426628355 154.61118403220496 0.8537503999756367
5.036749197616252 151.79276362093938 0.8582605888749594
5.041976752569668 149.05031613076906 0.8655824537977868
5.047204307523084 145.1019850124106 0.8607441008875072
5.0524318624765 148.1717035753837 0.8738620120387931
5.0576594174299165 152.7133722924358 0.8859727194619734
5.062886972383333 155.185496618121 0.8958508231884696
5.068114527336749 162.58887380615516 0.9137586294577627
5.073342082290165 166.2861902811565 0.9055671745768317
5.078569637243581 173.12073413468877 0.9011524536767447
5.0837971921969975 177.69758109884717 0.8883365796699537
5.089024747150414 182.07561798828434 0.8703638433661917
5.09425230210383 190.04330039028463 0.8778972576602128
5.099479857057246 198.59161750936082 0.8807266686765499
5.104707412010662 209.2239962547437 0.8834630603703322
5.109934966964079 226.13905363092383 0.8931653217129276
5.115162521917495 241.67106043987502 0.9068829951356242
5.120390076870911 261.8829756512066 0.9251277680296937
5.125617631824327 284.00579322210575 0.9496961550128111
5.130845186777743 303.5213805616414 0.9795241981729265
5.13607274173116 316.83985060002993 0.9943820830705878
5.141300296684576 321.0747344452556 1.003372384909144
5.146527851637992 312.5514511074437 0.9947294256814408
5.151755406591408 294.32116146463534 0.9772403686532175
5.156982961544824 273.58950534491714 0.9615122967020895
5.162210516498241 249.94732185072127 0.9440250760947898
5.167438071451657 224.04749479948254 0.924753966471362
5.172665626405073 199.59241209193723 0.907455181585454
5.177893181358489 179.9029057052623 0.8817452231565953
5.183120736311905 172.79948227386888 0.8908992429598134
5.188348291265322 165.48912333087424 0.8848918278348227
5.193575846218738 161.45241599367967 0.8938652972955178
5.198803401172154 159.23834725500146 0.9067685291641371
5.20403095612557 155.8643993705323 0.9080432362910151
5.209258511078986 156.01810930983805 0.9164120597366047
5.214486066032403 154.4851642082075 0.9090098732385631
5.219713620985819 150.51942730172888 0.8957663089291583
5.224941175939235 149.02926842089644 0.8879128094289959
5.230168730892651 144.54678505335858 0.8766665317103098
5.235396285846067 143.82841888330572 0.865274743229987
5.240623840799484 146.52967915361583 0.8712121745321266
5.2458513957529 143.53502008713494 0.8655258713686715
5.251078950706316 143.66466611112352 0.8705627135720178
5.256306505659732 147.15314899820433 0.8856173681272074
5.261534060613148 147.73870916698922 0.8968362263685347
5.266761615566565 149.7960261475282 0.8995192543782439
5.271989170519981 146.7915064587175 0.889141019670563
5.277216725473397 147.92327690372656 0.8921345476203503
5.282444280426813 148.00337884029253 0.8972565183187382
5.2876718353802294 149.6506111659183 0.9043173454105787
5.292899390333646 149.92226619863357 0.8969113795096781
5.298126945287062 145.10630084524405 0.8756198321992809
5.303354500240478 145.2117673905916 0.8752116067958627
5.308582055193894 146.83610140171572 0.880351086350796
5.3138096101473105 148.85442587985645 0.8897005299695554
5.319037165100727 152.87372061838659 0.90317190200048
5.324264720054143 150.2344509248946 0.8924168385460302
5.329492275007559 149.8715217489537 0.8925263690127413
5.334719829960975 146.88710940204538 0.8879970802938304
5.3399473849143915 145.16473988842398 0.8806625878648191
5.345174939867808 141.7750661078924 0.8678423838801957
5.350402494821224 140.3393598318639 0.8601983422826083
5.35563004977464 142.1340029795535 0.8562455505499917
5.360857604728056 145.22451059228035 0.862447792679634
5.3660851596814725 148.66400384651402 0.8753332251657278
5.371312714634889 152.28239305929506 0.8765568589441716
5.376540269588305 154.88845135144052 0.8787532388266647
5.381767824541721 154.26751657197536 0.870151364712191
5.386995379495137 151.41321321281436 0.8585111211192517
5.3922229344485535 148.95950136235032 0.8511366461713216
5.39745048940197 144.91160087963482 0.845136755247368
5.402678044355386 147.51475147978397 0.8452253700382665
5.407905599308802 151.12653290614736 0.8435996890808958
5.413133154262218 153.94629585497972 0.8299606923403932
5.4183607092156345 158.03970277186528 0.8212625116892841
5.423588264169051 161.51792510204288 0.8155488445659211
5.428815819122467 165.84644348715506 0.817311995725684
5.434043374075883 168.22066067030434 0.8134831495669008
5.439270929029299 170.23933547901694 0.8112238802729543
5.4444984839827155 176.0037346524941 0.8272875297399178
5.449726038936132 177.25729519439795 0.8296990219985378
5.454953593889548 180.49482080049324 0.8501834294238293
5.460181148842964 178.1370333688927 0.8573143325294224
5.46540870379638 171.75405678684942 0.8513823002627232
5.4706362587497965 168.14085855397292 0.8506179964763217
5.475863813703213 165.05801158740013 0.8488914457067308
5.481091368656629 162.05650868996887 0.8314939965379404
5.486318923610045 161.5797590057821 0.824935183817225
5.491546478563461 158.7488633255435 0.8105553644862773
5.4967740335168775 159.1704888429224 0.8043452114226716
5.502001588470294 160.40091171184946 0.8059031996464946
5.50722914342371 159.7700422537834 0.800605018777313
5.512456698377126 164.11610947481432 0.803346312709162
5.517684253330542 165.90784703668723 0.8078129168621992
5.522911808283959 170.03940514288362 0.8148939248770293
5.528139363237375 173.7905112696287 0.8199411969717518
5.533366918190791 179.01453375199227 0.8248633155199119
5.538594473144207 184.09760702147588 0.8305377745516731
5.543822028097623 188.8166374266894 0.8302992757758716
5.54904958305104 193.6905025506538 0.8294754033805484
5.554277138004456 195.75895861885914 0.823571520818906
5.559504692957872 201.57898557815398 0.8191200680442554
5.564732247911288 209.69674286611706 0.8281155625609947
5.569959802864704 217.6170818558896 0.8320514593563636
5.575187357818121 225.5251168212219 0.8389962918951652
5.580414912771537 235.76419087359366 0.8471874024350018
5.585642467724953 247.28360741963078 0.8627433439105332
5.590870022678369 260.6471347172872 0.8788607022524109
5.596097577631785 269.7904230118424 0.8871411876303793
5.601325132585202 275.52183077068105 0.8905792238784561
5.606552687538618 289.53355974563647 0.908591164159529
5.611780242492034 301.03640894503263 0.9216716322755607
5.61700779744545 309.98247278708874 0.9317783325262897
5.622235352398866 321.9677274478497 0.9450078028871817
5.627462907352283 332.219661832763 0.9543044252403682
5.632690462305699 349.92995210558286 0.9769132489490626
5.637918017259115 367.61735419660465 0.9983499666724228
5.643145572212531 383.68715238737553 1.016000794538553
5.648373127165947 402.5411948720516 1.0388328687357893
5.653600682119364 426.4361800583618 1.0683403836635903
5.65882823707278 446.6068025489324 1.0915276880950524
5.664055792026196 459.2571788579079 1.1035164162334765
5.669283346979612 466.1938594068418 1.1106057358715562
5.674510901933028 471.47250129743895 1.1146089432219735
5.679738456886445 473.2297401064614 1.116511583912926
5.684966011839861 469.9939395058305 1.1129789474141762
5.690193566793277 464.3463132518924 1.106933867193398
5.695421121746693 457.75578427551835 1.0995994749110318
5.700648676700109 450.8921405763464 1.0901315524058333
5.705876231653526 444.5136459349101 1.0845912624113103
5.711103786606942 433.91570129808656 1.072726871521535
5.716331341560358 425.8835446790202 1.06273219503007
5.721558896513774 414.21157573611083 1.047165629053844
5.7267864514671905 405.3978094310705 1.0359064903003923
5.732014006420607 396.08982278392193 1.024968426483541
5.737241561374023 386.5702533238888 1.0136049783620447
5.742469116327439 380.2667168692355 1.0060552734904606
5.747696671280855 381.51391294075546 1.0082874064536693
5.7529242262342715 385.5130763991297 1.0124235934363226
5.758151781187688 390.5686959387866 1.0176514975615347
5.763379336141104 396.58041242617224 1.0226871021633743
5.76860689109452 399.6695931850775 1.0245953115673103
5.773834446047936 406.7838302358622 1.0315534874684007
5.7790620010013525 410.28514294330404 1.0363216363666257
5.784289555954769 410.46243241614184 1.0362208686581602
5.789517110908185 404.2674780816348 1.0282485765617726
5.794744665861601 390.6936033294606 1.0125758668458433
5.799972220815017 373.1399229783726 0.9938732979538066
5.8051997757684335 348.11738880511194 0.9664387520591281
5.81042733072185 316.98768828444065 0.9315574147098709
5.815654885675266 282.70564174361374 0.8902925173422165
5.820882440628682 251.9160239354039 0.8529483563196579
5.826109995582098 232.06683417311982 0.8382481229611107
5.8313375505355145 215.97761518946126 0.8247328871399981
5.836565105488931 204.20269314622647 0.8190708779594357
5.841792660442347 190.93191298746535 0.801143665594585
5.847020215395763 184.41823044024605 0.7955858587710739
5.852247770349179 180.18282045179282 0.7898228428868472
5.8574753253025955 179.70687833137066 0.7931283203186105
5.862702880256012 177.14872579917798 0.7908229188080984
5.867930435209428 178.142768756981 0.7909742664830193
5.873157990162844 179.3848418565611 0.7945139562954023
5.87838554511626 178.8477221116181 0.795216313569108
5.8836131000696765 172.2326432125137 0.7877713629343849
5.888840655023093 170.90646168040752 0.7920493739245081
5.894068209976509 168.12908545432884 0.7858274780067814
5.899295764929925 168.65188783754544 0.7875810644734478
5.904523319883341 167.0618146943832 0.7792659204419583
5.9097508748367575 166.71145318451636 0.7762064340785401
5.914978429790174 168.76654847087843 0.7784345271857425
5.92020598474359 171.03541880588492 0.781611932134482
5.925433539697006 172.60528113459875 0.7848223543287167
5.930661094650422 175.9100680765221 0.7942716958250855
5.9358886496038386 175.12958541437527 0.7915071850212098
5.941116204557255 178.5559646445627 0.7969545995078067
5.946343759510671 182.2068637016336 0.8017768817318581
5.951571314464087 182.76858576335138 0.8069213296668342
5.956798869417503 180.22567551077645 0.7977328900625449
5.96202642437092 180.1159479662908 0.7940879789514318
5.967253979324336 180.8287071711277 0.7896803011535648
5.972481534277752 186.82434692634624 0.7991820510721778
5.977709089231168 190.93889071050467 0.8045635279379149
5.982936644184584 198.47433753295363 0.8191415412294202
5.988164199138001 206.84483454246057 0.8283487568135932
5.993391754091417 213.6495961909473 0.838740479887989
5.998619309044833 220.4581460197006 0.8442450533888302
6.003846863998249 228.2696705595188 0.8504784069293815
6.009074418951665 239.9194275065658 0.8653586297677719
6.014301973905082 256.3458782481523 0.893012364234184
6.019529528858498 274.5063332772635 0.9162629978609234
6.024757083811914 297.52417373749114 0.9448179783417338
6.02998463876533 321.8246059699441 0.971986509213283
6.035212193718746 356.3753680612983 1.009821151773182
6.040439748672163 398.7822147297537 1.0618004780718815
6.045667303625579 449.1634315816066 1.125976077207709
6.050894858578995 508.00382976184585 1.1967674650522457
6.056122413532411 568.5364922880728 1.2669593752339916
6.061349968485827 638.2128161454688 1.3429501289700028
6.066577523439244 704.8060550669702 1.411487664931414
6.07180507839266 761.0836560116336 1.4693028312994918
6.077032633346076 803.5530922888661 1.510292928373344
6.082260188299492 828.1520702169349 1.5353219968878502
6.087487743252908 837.205820963642 1.542933364772175
6.092715298206325 827.9415861620778 1.5344208133549886
6.097942853159741 803.4265721955254 1.5130433276383817
6.103170408113157 764.0931781263906 1.4786652963004259
6.108397963066573 709.9405118561115 1.4267387042894146
6.113625518019989 647.4417070082158 1.3647221537439875
6.118853072973406 580.9214782192308 1.2952706817093107
6.124080627926822 516.8545538397083 1.223518540306534
6.129308182880238 456.3613410207676 1.15277324476406
6.134535737833654 402.75763643743676 1.0883837467378021
6.1397632927870704 358.5185408141327 1.0350634082057488
6.144990847740487 324.73233659586384 0.9967513864983825
6.150218402693903 302.2273530981674 0.974192215545478
6.155445957647319 282.5549269110928 0.9490824616990443
6.160673512600735 262.6926210108781 0.9247143924837863
6.1659010675541515 247.66320947436097 0.9079682637577839
6.171128622507568 239.22415501431968 0.8980105461016367
6.176356177460984 233.74597821723717 0.89529702704205
6.1815837324144 230.22375010858846 0.8959540940239406
6.186811287367816 225.53065397848752 0.8919635536176647
6.1920388423212325 220.85142488431583 0.8909925376515281
6.197266397274649 218.74608218658443 0.8979391413457666
6.202493952228065 212.82405513455555 0.8860716975795007
6.207721507181481 204.5512505311911 0.8647527472153456
6.212949062134897 200.67087626048215 0.8552590972389704
6.2181766170883135 192.26413589158537 0.8354733113056331
6.22340417204173 186.86637501624415 0.8234129465656669
6.228631726995146 183.80704545277482 0.8173590985608767
6.233859281948562 185.50655847544743 0.8266765200597472
6.239086836901978 187.65680348256254 0.8340073720170358
6.2443143918553945 188.65016200666605 0.8375206925466074
6.249541946808811 190.7102677022101 0.8423702373130162
6.254769501762227 187.8999523584055 0.8320774871359439
6.259997056715643 187.23928713246391 0.8270410805558273
6.265224611669059 186.63692369607273 0.8255976210708589
6.2704521666224755 181.81273687679567 0.8238193998473519
6.275679721575892 178.0509929070995 0.8194647200737352
6.280907276529308 178.20120944903616 0.823583276879264
6.286134831482724 179.01740546137952 0.8241280993270182
6.29136238643614 179.59826151863112 0.8203040745249528
6.2965899413895565 179.91298699095526 0.8186460477098282
6.301817496342973 180.2518656615407 0.821069355930769
6.307045051296389 179.61723444738516 0.8175018998063047
6.312272606249805 180.70008083656683 0.8163683365727885
6.317500161203221 181.23116649031135 0.8196891560495805
6.3227277161566375 181.32563800290404 0.817749809698041
6.327955271110054 178.82441495923172 0.808625729432199
6.33318282606347 180.42769123720583 0.8128345000624507
6.338410381016886 177.3855952365014 0.8003191787730827
6.343637935970302 177.30024619950046 0.7959407134465489
6.3488654909237185 175.23183691893962 0.7872115640434846
6.354093045877135 176.76693812300402 0.7916770222384854
6.359320600830551 179.9700597282347 0.79855782084714
6.364548155783967 181.43485263768054 0.8049338182104674
6.369775710737383 177.35627394569846 0.7911422528529236
6.3750032656908 176.16586259170674 0.7866872057811072
6.380230820644216 178.11193890370674 0.7887190200341778
6.385458375597632 181.9013719696991 0.7949599952124873
6.390685930551048 183.41360474856074 0.7983099969776615
6.395913485504464 181.58948451818932 0.7973104063312294
6.401141040457881 181.1300827621332 0.8009581707003453
6.406368595411297 179.15072574977353 0.7984005545399223
6.411596150364713 178.96126370819667 0.7929666099012707
6.416823705318129 181.23925473548832 0.7921237792550937
6.422051260271545 180.24099728552414 0.7823641168006927
6.427278815224962 179.64550572594786 0.7796167723528394
6.432506370178378 180.4187127258214 0.7829044237774239
6.437733925131794 176.95729097862102 0.7757523959730449
6.44296148008521 177.86008367953167 0.7773883113370925
6.448189035038626 180.7232563278655 0.7836788314206276
6.453416589992043 181.58722004540485 0.7809128099015814
6.458644144945459 186.6941573897835 0.7896901442582327
6.463871699898875 187.1724931204613 0.7862899502347516
6.469099254852291 187.9169468476973 0.784942069873179
6.474326809805707 189.78417374831997 0.7903631903194424
6.479554364759124 189.60945602284863 0.7890329367159546
6.48478191971254 189.8467242426024 0.794564045925415
6.490009474665956 190.28213898388378 0.795170726804162
6.495237029619372 192.83449179947016 0.7987280126692701
6.500464584572788 193.5445999998644 0.7923433361022421
6.505692139526205 194.42059896236344 0.7915450256928525
6.510919694479621 196.9887541616398 0.7956606761000724
6.516147249433037 198.60879982563299 0.7962740329033756
6.521374804386453 200.73922990409088 0.7944893017141068
6.526602359339869 200.63469887038983 0.7862793233193951
6.531829914293286 205.40494281410622 0.7872557831410266
6.537057469246702 209.70371981876468 0.7878226329026085
6.542285024200118 216.65863365993863 0.7955380592040155
6.547512579153534 225.51208096280786 0.8028792253379091
6.55274013410695 229.5236431566191 0.8052819060907457
6.557967689060367 234.82875777539743 0.8086223166402782
6.563195244013783 239.7926153606758 0.8139680950611092
6.568422798967199 245.62469012548016 0.8191691654547708
6.573650353920615 249.36095343659227 0.8171258248390576
6.5788779088740315 255.2232026936862 0.8215805599521175
6.584105463827448 257.27124245362415 0.8250613236369122
6.589333018780864 254.65609437493674 0.8208709934110913
6.59456057373428 253.49699756101052 0.8226781036951049
6.599788128687696 250.24461043784373 0.8190008855535342
6.6050156836411125 244.73592950453659 0.8053897590425511
6.610243238594529 242.64916603963803 0.8049372492356833
6.615470793547945 240.2351793453141 0.807732859190665
6.620698348501361 237.745250380382 0.8095974622891947
6.625925903454777 231.19820995852018 0.8048139377051291
6.6311534584081935 226.09971646757825 0.7981330409443311
6.63638101336161 219.70530046550184 0.7908945548874625
6.641608568315026 217.1312145593839 0.7878965142814093
6.646836123268442 218.48294416404477 0.7953776042644602
6.652063678221858 214.73143959612747 0.791672491053714
6.6572912331752745 214.38446286238283 0.7930178928810302
6.662518788128691 212.16596672006474 0.7908116602684294
6.667746343082107 208.31792743303177 0.779296283627233
6.672973898035523 209.97165453559748 0.7797611219412001
6.678201452988939 204.77422095321614 0.7724940704330784
6.6834290079423555 202.1834544371009 0.7704925246088198
6.688656562895772 203.28318522678296 0.770633726536087
6.693884117849188 200.21110764193944 0.760943701964141
6.699111672802604 202.07976481511497 0.7634170461350993
6.70433922775602 201.87028166120467 0.7587655573731951
6.7095667827094365 205.3386857266897 0.7716044031148469
6.714794337662853 210.22050080757 0.7833899033526531
6.720021892616269 212.06295349473322 0.7869144680556515
6.725249447569685 209.8679631102681 0.7807828595934307
6.730477002523101 209.27650833501576 0.7752234946526655
6.7357045574765175 211.29466727913817 0.7739833102103986
6.740932112429934 210.0437742093868 0.768334274701617
6.74615966738335 215.13462832735956 0.7765754730461015
6.751387222336766 212.06550021625904 0.7687123303562633
6.756614777290182 211.80835676970995 0.7711549104767215
6.7618423322435985 209.6175593145707 0.7664786712083022
6.767069887197015 211.6796309645886 0.7716741587875886
6.772297442150431 213.30216969308995 0.7774347217054989
6.777524997103847 215.95514562090176 0.7786246266008602
6.782752552057263 213.8709216881082 0.7713093093636477
6.7879801070106796 211.1746756223989 0.7635651329018139
6.793207661964096 212.28902557043014 0.7619858847685709
6.798435216917512 215.37354179634855 0.7691874021961753
6.803662771870928 221.97659906513084 0.7804924502125502
6.808890326824344 226.8689313541884 0.7873124409954652
6.814117881777761 231.00601271936887 0.7923308294050152
6.819345436731177 228.99999770582767 0.7855020392699017
6.824572991684593 225.16684545979956 0.7747883773418776
6.829800546638009 224.81928248565208 0.7737329639258639
6.835028101591425 224.5683359032106 0.7705366440306715
6.840255656544842 232.5250591786518 0.7815392524682908
6.845483211498258 237.76532944305782 0.7900947799802345
6.850710766451674 241.4003489654844 0.7952700468125524
6.85593832140509 246.09320903060413 0.8012346909031718
6.861165876358506 244.01872572126496 0.7972477836312633
6.866393431311923 245.03674698275748 0.7937264686055826
6.871620986265339 246.92017807028142 0.791881940865075
6.876848541218755 252.96715795190417 0.8015791015983039
6.882076096172171 257.3289891468755 0.8093222545397929
6.887303651125587 259.3398718875397 0.8094295978149965
6.892531206079004 261.75057402213423 0.8095286237111575
6.89775876103242 267.2499761515522 0.8144522384401286
6.902986315985836 273.68326914203834 0.8217996610285079
6.908213870939252 278.7538484689076 0.8249319860524478
6.913441425892668 278.43649535660757 0.8225514190950868
6.918668980846085 279.574971976079 0.8217951430833218
6.923896535799501 279.0414941197909 0.8188920215317982
6.929124090752917 284.90890569216094 0.824798312564932
6.934351645706333 288.7731453662071 0.8275197509958682
6.939579200659749 295.9922871565125 0.8339239049858164
6.944806755613166 305.6115159937941 0.8480814300633726
6.950034310566582 314.95394151557565 0.8575608443365484
6.955261865519998 328.55472197172156 0.8736912552662677
6.960489420473414 338.17286561177343 0.8850801385674694
6.96571697542683 352.3155464947357 0.8986144502712574
6.970944530380247 364.9257836192235 0.9118836947155496
6.976172085333663 381.4886343436988 0.9301020638339403
6.981399640287079 402.352571155166 0.950703502352916
6.986627195240495 426.4972703088162 0.9742113256201016
6.9918547501939114 457.57560800964086 1.0062225994798784
6.997082305147328 504.94709634466915 1.0552105446455136
7.002309860100744 572.8395955111098 1.1227658181820126
7.00753741505416 675.7430935843406 1.217356069747722
7.012764970007576 808.7025151972067 1.3298560194929785
7.0179925249609925 975.4624533147368 1.4600734949440382
7.023220079914409 1139.105428091471 1.5764435956198755
7.028447634867825 1282.624169757873 1.670867291109218
7.033675189821241 1379.7221956761427 1.7317274680852885
7.038902744774657 1412.6992749461579 1.750254512362765
7.0441302997280735 1376.9542077009098 1.7260761839535168
7.04935785468149 1297.4538291443905 1.67359760524897
7.054585409634906 1193.2307976925938 1.6046744708368703
7.059812964588322 1075.2899446424021 1.5231048102603275
7.065040519541738 963.9564501502286 1.4415730381408651
7.0702680744951545 865.8500718313162 1.3654357054564152
7.075495629448571 787.327252801708 1.3011919428040906
7.080723184401987 729.5203329406402 1.2514888295316893
7.085950739355403 689.6040076553659 1.2168950131918312
7.091178294308819 666.4395982866317 1.196230680430493
7.0964058492622355 652.5969482511048 1.183890365770042
7.101633404215652 641.2709658548314 1.1733099050998954
7.106860959169068 633.689706311271 1.1662077851686896
7.112088514122484 624.9387157828088 1.1576633594854098
7.1173160690759 614.4387113704225 1.1478089251675105
7.1225436240293165 605.9093727459756 1.1401334359119328
7.127771178982733 596.4686584040944 1.1317873305217576
7.132998733936149 590.9638298820366 1.1263740237205528
7.138226288889565 583.1588140121341 1.11795305723638
7.143453843842981 576.02919841849 1.1111809272953979
7.1486813987963975 566.5990162514038 1.1021098320551805
7.153908953749814 555.7619384441041 1.0914530037984074
7.15913650870323 542.7326616400582 1.078700920103436
7.164364063656646 532.0302100929302 1.0682115889713606
7.169591618610062 523.6101558625058 1.061043043185279
7.1748191735634785 518.0256917504098 1.0548914513649272
7.180046728516895 516.0147042845357 1.0528483126503763
7.185274283470311 516.8878618786777 1.0515841191848982
7.190501838423727 526.468544710216 1.060359153639086
7.195729393377143 550.6015179641089 1.0830757302790555
7.2009569483305595 597.3277757394613 1.1262207778329871
7.206184503283976 662.93100078145 1.1849671247804772
7.211412058237392 735.9799435501685 1.247200300928879
7.216639613190808 806.4740556885207 1.304148017059056
7.221867168144224 863.9187089227299 1.3487071749023953
7.227094723097641 904.0327414132096 1.3797759486185184
7.232322278051057 937.1013845879064 1.4055201240696864
7.237549833004473 951.6201810115065 1.4160969560231893
7.242777387957889 942.4969408868535 1.4055187944059473
7.248004942911305 908.9143075716673 1.3789744402751907
7.253232497864722 848.2558404031511 1.3309508154154595
7.258460052818138 760.1241634428247 1.260517738481898
7.263687607771554 668.6128538532868 1.1830250916896083
7.26891516272497 578.8198478669616 1.10219139007589
7.274142717678386 507.1457113817729 1.0348551002739306
7.279370272631803 446.17042396282255 0.9721193633608499
7.284597827585219 398.8652191173111 0.921934102335663
7.289825382538635 370.4542415288079 0.8929653354428428
7.295052937492051 348.96639603557344 0.8689031718638937
7.300280492445467 332.72067071755987 0.851514283795943
7.305508047398884 319.93654910341274 0.8361892951010147
7.3107356023523 315.7280432184828 0.8303622401226155
7.315963157305716 310.1749242144853 0.8253729797263739
7.321190712259132 308.0601979353164 0.8258379028205394
7.326418267212548 308.8613684789399 0.8290626251822435
7.331645822165965 304.1280307880587 0.8233055415227611
7.336873377119381 311.59516224029477 0.8335826904135825
7.342100932072797 306.5719203210462 0.8251293987316399
7.347328487026213 303.75948942929864 0.8197316386833698
7.352556041979629 302.43706749715415 0.8153622439793454
7.357783596933046 289.46783418353715 0.795659178453841
7.363011151886462 291.7184991615682 0.8005432618852897
7.368238706839878 290.15524531122816 0.7996716797793822
7.373466261793294 291.83361093263846 0.8023196388010986
7.37869381674671 290.38360532498643 0.8011946761085628
7.383921371700127 287.84334992872954 0.7975781014600755
7.389148926653543 286.707299301908 0.7956542837517688
7.394376481606959 288.7062554966719 0.7979812735932327
7.399604036560375 292.18616760405774 0.8017873930434847
7.4048315915137914 293.37592139774426 0.8019787946914206
7.410059146467208 294.6242211920809 0.8044772102072889
7.415286701420624 291.53256740374417 0.7994634374011587
7.42051425637404 291.2018286252011 0.8000243435419951
7.425741811327456 295.2695868036864 0.8093119539995688
7.4309693662808725 301.38975738538426 0.8185016900365768
7.436196921234289 298.74647351795073 0.8155778162676135
7.441424476187705 296.62791622753446 0.8079473942368347
7.446652031141121 296.229807709518 0.8031381515765889
7.451879586094537 300.4381440936878 0.8089083641711242
7.4571071410479535 305.3732534292111 0.8145766750581627
7.46233469600137 306.2752828091101 0.8165026713968028
7.467562250954786 307.0263644370925 0.816176864671731
7.472789805908202 307.8864782837587 0.8157349171377135
7.478017360861618 307.56416857078904 0.8146029927324773
7.4832449158150345 311.6462563435449 0.8187910442102514
7.488472470768451 315.5676689166757 0.8221547335166847
7.493700025721867 317.7678476584328 0.8230664759953157
7.498927580675283 326.5478555505267 0.8312117769162936
7.504155135628699 335.4832864469037 0.8419783346900862
7.5093826905821155 339.3314629322494 0.8458179807303239
7.514610245535532 344.14915608772185 0.8508535428354524
7.519837800488948 348.75170004364077 0.8549920217673521
7.525065355442364 353.4763738914908 0.8582297005586893
7.53029291039578 357.45161300280444 0.8618983834024126
7.5355204653491965 360.62213610814905 0.8642017355223172
7.540748020302613 361.8965685175677 0.8673214040711765
7.545975575256029 361.4481958130643 0.8651246962640565
7.551203130209445 361.0486366739711 0.8646540496234062
7.556430685162861 365.25778626939587 0.8687991062986767
7.5616582401162775 364.1889194084191 0.8658967093558314
7.566885795069694 361.47841690822986 0.8632573455508765
7.57211335002311 359.92030607244897 0.8615585444884395
7.577340904976526 356.19352672272885 0.8562206721229625
7.582568459929942 353.3721768647977 0.8509046940092688
7.5877960148833585 357.29009648500175 0.855218997905478
7.593023569836775 356.0657902425273 0.8547989692850452
7.598251124790191 355.1460051658374 0.8535013770522197
7.603478679743607 351.5331973070656 0.8496280828654391
7.608706234697023 353.25810435740755 0.8507223569855674
7.6139337896504395 355.16048173545636 0.8526362382175808
7.619161344603856 360.18432361600406 0.8592787323561275
7.624388899557272 359.17631448581346 0.8581623553969483
7.629616454510688 359.22826910200376 0.8594351742985167
7.634844009464104 361.8336997069984 0.8631654068309341
7.6400715644175206 361.0255319657381 0.8602294786311911
7.645299119370937 366.71614669328596 0.8651173810370565
7.650526674324353 374.5746366644683 0.8707348766570031
7.655754229277769 383.108451543808 0.8800081251998026
7.660981784231185 388.4032628425265 0.8853775521540757
7.666209339184602 395.6093727830468 0.8920228034876183
7.671436894138018 405.6498797411375 0.9020600364019714
7.676664449091434 419.6824467688197 0.9148351545172104
7.68189200404485 434.5122573667473 0.9301175918977633
7.687119558998266 448.8398345732165 0.9445529661294212
7.692347113951683 463.5907779443585 0.957801730081473
7.697574668905099 481.15157837554443 0.9750784327759168
7.702802223858515 504.36528109504565 0.9977702327804956
7.708029778811931 526.853365489462 1.0196851999891527
7.713257333765347 549.3172993498246 1.0402739911694205
7.718484888718764 555.8241485973942 1.0452151173061506
7.72371244367218 558.3711615758816 1.0469836751514272
7.728939998625596 557.7044245776773 1.0437834591897475
7.734167553579012 557.4172314874629 1.0432599068136506
7.739395108532428 558.8481106052957 1.0442829824050548
7.744622663485845 556.4111214039866 1.040961999833363
7.749850218439261 554.0884651640667 1.0393983029881655
7.755077773392677 547.1087007544951 1.0325660836205333
7.760305328346093 540.5422742718155 1.0285431483100302
7.765532883299509 528.8143537113671 1.0173881845903436
7.770760438252926 519.1919461996492 1.00764076537954
7.775987993206342 506.97155850780445 0.993606034637247
7.781215548159758 494.4098037165235 0.9803537783906299
7.786443103113174 485.98518691227514 0.9714827859600446
7.79167065806659 474.9761270611213 0.9612893783027538
7.796898213020007 461.7112653979044 0.9486192594587295
7.802125767973423 455.1121271025178 0.941400258263539
7.807353322926839 447.7491662049152 0.9331576275517578
7.812580877880255 447.5524684144583 0.9324512124623456
7.817808432833671 450.31537755341736 0.9353348145121373
7.823035987787088 453.8296387376841 0.9390048959540633
7.828263542740504 457.07475288321183 0.941640462540149
7.83349109769392 459.6420861439931 0.9445521976811394
7.838718652647336 461.80108768147 0.946258223376901
7.8439462076007525 465.37378952636493 0.9495659661230331
7.849173762554169 473.12524823789363 0.9571993150446532
7.854401317507585 482.06384677850156 0.9658260415060501
7.859628872461001 494.2966060826627 0.9779757646471189
7.864856427414417 503.0097347877687 0.9850385237093962
7.8700839823678335 509.66423422519944 0.9902485115170587
7.87531153732125 521.7887849512708 1.0012570405357526
7.880539092274666 530.872217371232 1.007856404439153
7.885766647228082 543.0212080481949 1.0181412451342031
7.890994202181498 555.13804045162 1.0277899828272303
7.8962217571349145 569.6344832306448 1.0408699423406143
7.901449312088331 588.0324825373793 1.0577592447215032
7.906676867041747 603.5938358074558 1.0725215388221576
7.911904421995163 618.384002556348 1.0856853385315297
7.917131976948579 631.590548087677 1.0964403509417497
7.9223595319019955 644.7153586890195 1.1062461363866674
7.927587086855412 657.4656745978426 1.1169986756140038
7.932814641808828 663.610667395657 1.1215523552708675
7.938042196762244 674.0484975460765 1.1307166150488508
7.94326975171566 677.5280366956932 1.133192523936915
7.9484973066690765 673.9887530263849 1.129446477113943
7.953724861622493 672.8012016657885 1.1273137600187404
7.958952416575909 669.2911496207274 1.1229345095232934
7.964179971529325 669.036047817298 1.1223581682403427
7.969407526482741 665.5012541441588 1.11895735818318
7.9746350814361575 662.135721389688 1.1165893307177939
7.979862636389574 653.641554778535 1.1106662650968329
7.98509019134299 644.3804750592335 1.1014968486022658
7.990317746296406 636.4197133573253 1.0947826070241176
7.995545301249822 624.121960049604 1.083615268377915
8.000772856203238 613.3675340930263 1.0738540952200195
8.006000411156654 597.8817410073601 1.0603496064513396
8.01122796611007 585.7361345161693 1.0495720669729773
8.016455521063486 571.9420075997103 1.0361730726825724
8.021683076016902 559.0893132198256 1.0241557765680551
8.026910630970319 549.2746624347338 1.0144001504172806
8.032138185923735 541.7890269905174 1.0073462615513293
8.037365740877151 532.8845896560832 0.9988601812809877
8.042593295830567 527.8934840457434 0.9939677804677273
8.047820850783983 521.8642081931935 0.9894625880459309
8.0530484057374 515.6728279914211 0.9827435065527096
8.058275960690816 510.63958753114383 0.9768710869919178
8.063503515644232 504.71360623849165 0.970159619111257
8.068731070597648 503.0243631113896 0.968385273527372
8.073958625551064 498.92669114543116 0.9643645538363195
8.07918618050448 498.4098631978455 0.9643345013973025
8.084413735457897 501.19555764877447 0.9660694390776501
8.089641290411313 504.53749830425954 0.9689060448643139
8.09486884536473 507.3444413231727 0.9714574723969807
8.100096400318145 512.2166523498166 0.975746977192536
8.105323955271562 512.9512011310745 0.9762087060985271
8.110551510224978 511.92484097512727 0.9741947407966702
8.115779065178394 513.6720816487863 0.9757028904691268
8.12100662013181 515.4183938686557 0.9760857557735817
8.126234175085226 528.6715182319402 0.9879172898761944
8.131461730038643 538.972202746201 0.996846167652554
8.136689284992059 556.4108552321192 1.0124119264604972
8.141916839945475 569.9509390721264 1.0240193504795085
8.147144394898891 587.3038074710967 1.0392328294069106
8.152371949852308 608.1247310618185 1.055587241710619
8.157599504805724 636.134341692487 1.0800009852449437
8.16282705975914 669.1427600414493 1.1071265841338693
8.168054614712556 698.1579962359757 1.1312523035687618
8.173282169665972 713.6068770626449 1.1423669299083077
8.178509724619389 719.1964737902772 1.1467661000931109
8.183737279572805 723.0529885074972 1.14991888576724
8.188964834526221 723.0894088619569 1.1482480713706809
8.194192389479637 717.7512781171096 1.1420018692110483
8.199419944433053 707.6381286703696 1.1314409004001234
8.20464749938647 693.5504944463273 1.1211013950334836
8.209875054339886 685.4764473235687 1.1152943577336756
8.215102609293302 678.8922209603618 1.1112775292227868
8.220330164246718 669.6081162326767 1.1030001320994514
8.225557719200134 663.1160090172361 1.0981298783318685
8.23078527415355 655.5241945429235 1.0922005894573896
8.236012829106967 651.075010738057 1.0887742549367896
8.241240384060383 644.5841074019391 1.082020551557612
8.2464679390138 642.7154950942033 1.079699195366943
8.251695493967215 640.0214527716565 1.076840351654824
8.256923048920632 640.1149786807583 1.076426858186638
8.262150603874048 640.7944341768527 1.0755661224121684
8.267378158827464 642.0007378881028 1.0768380667818407
8.27260571378088 643.066327274703 1.076340938921453
8.277833268734296 641.800875833943 1.0751236724598134
8.283060823687713 640.4267861025528 1.073724725528882
8.288288378641129 635.2550539589595 1.0698537816417801
8.293515933594545 633.2524392762475 1.0685016898145716
8.298743488547961 629.4154243379519 1.0642341775279636
8.303971043501377 629.6531224257101 1.0633943166997544
8.309198598454794 633.464280300296 1.0661864954122053
8.31442615340821 634.5866290742968 1.066866715021692
8.319653708361626 640.7589807254199 1.0723179895337354
8.324881263315042 646.0572853891769 1.0759623895587682
8.330108818268458 656.0313036524248 1.0836926789133898
8.335336373221875 661.5952545439217 1.0872743906434859
8.34056392817529 667.0148652155832 1.0908619744908978
8.345791483128707 672.9681507525684 1.0951901369555612
8.351019038082123 675.3770205756331 1.0963831940485393
8.35624659303554 679.8561236093251 1.0991277220287523
8.361474147988956 677.6655931742151 1.096976681778961
8.366701702942372 675.4154287184626 1.0939798863578818
8.371929257895788 676.4498531181835 1.0945531908825792
8.377156812849204 675.3991978454716 1.094554614330345
8.38238436780262 681.238696015184 1.1009357098382986
8.387611922756037 678.0270821929793 1.098410334087229
8.392839477709453 670.102774201563 1.0904400409884911
8.398067032662869 658.4791730776877 1.0801429896450883
8.403294587616285 643.7638332143007 1.068091529569087
8.408522142569701 631.2399526201402 1.0581098437939975
8.413749697523118 619.8805803160843 1.0474924832686263
8.418977252476534 607.1533158477791 1.0369867318947985
8.42420480742995 594.540118114919 1.0256552729409059
8.429432362383366 580.824733801931 1.0140724972563495
8.434659917336782 568.8100881305512 1.0033040094809733
8.439887472290199 557.7926729556925 0.9920941417156548
8.445115027243615 550.6493498425509 0.98567046074969
8.450342582197031 542.2097369190868 0.9777754969553006
8.455570137150447 540.123813508079 0.9757491481049266
8.460797692103863 537.1726083277549 0.9729384589398791
8.46602524705728 533.4265470642746 0.9692636748212603
8.471252802010696 528.7047985569001 0.9651777614347234
8.476480356964112 526.4077445198684 0.9626322388751681
8.481707911917528 523.2424780805677 0.9604548429468374
8.486935466870944 522.7267784547058 0.9608306190715167
8.49216302182436 523.6366383057209 0.9608591072129286
8.497390576777777 525.4693716063773 0.9616852568298087
8.502618131731193 528.5017780427019 0.9632066304620652
8.50784568668461 527.8928935013513 0.9621727454390613
8.513073241638025 526.8057253871569 0.9612092880918206
8.518300796591442 519.2336235486035 0.9548313061277184
8.523528351544858 514.7133336733528 0.9509500619785173
8.528755906498274 511.86714098080733 0.9479917638376639
8.53398346145169 508.4508240589718 0.9443408094340079
8.539211016405106 506.82077711140755 0.9420830265993663
8.544438571358523 508.38538046443216 0.9425934635088884
8.549666126311939 510.20375044261436 0.9431526921299067
8.554893681265355 516.4588094194584 0.9494935364270288
8.560121236218771 515.612057249011 0.9476102441793098
8.565348791172188 513.9916275817069 0.9458346698069737
8.570576346125604 512.5441825331332 0.9427211669618022
8.57580390107902 508.8999671978891 0.9386410842520034
8.581031456032436 511.48182043500077 0.9408356247396493
8.586259010985852 512.566125770255 0.942371852127473
8.591486565939269 513.1963272419987 0.9434945910278068
8.596714120892685 515.4233499952492 0.944884083590163
8.601941675846101 516.7081097081204 0.9456900455202008
8.607169230799517 521.3782342288671 0.9499607344968067
8.612396785752933 524.2457273363458 0.9523127564370201
8.61762434070635 526.4842105794512 0.9545241651892422
8.622851895659766 525.5070966897098 0.9536369521801799
8.628079450613182 527.487187576886 0.9543521554223792
8.633307005566598 530.661045108356 0.9562220286779719
8.638534560520014 533.2824250871271 0.9574251211653019
8.64376211547343 536.5945628780796 0.9601047918718061
8.648989670426847 540.7402994697017 0.9638170515930112
8.654217225380263 546.2725023027111 0.9685393550051385
8.65944478033368 553.4802862156814 0.973543878747603
8.664672335287095 560.5025323088579 0.9798072025788899
8.669899890240512 567.8882950357028 0.9867906822409114
8.675127445193928 576.9858802121236 0.9949311136036707
8.680355000147344 582.4917714440074 0.9987152870739083
8.68558255510076 589.8937006766907 1.003803864541391
8.690810110054176 594.7030803917252 1.0073523243634215
8.696037665007593 600.5685794109835 1.0113779934515692
8.701265219961009 614.5099129333915 1.0229593696682322
8.706492774914425 631.8952618674313 1.0372545111966978
8.711720329867841 646.9881168243967 1.0485884238875973
8.716947884821257 654.3927761556841 1.052967164246294
8.722175439774674 663.7819610650131 1.0598517702499861
8.72740299472809 667.6198882218309 1.0629973971718794
8.732630549681506 667.6488827284261 1.0638580085881675
8.737858104634922 665.8167666732523 1.0628286269386877
8.743085659588338 659.8488705148379 1.0591084404732483
8.748313214541755 657.5875002571946 1.0580010442738628
8.75354076949517 650.8766197713244 1.0527975631019486
8.758768324448587 648.529615386738 1.0496870352255179
8.763995879402003 639.4603795689421 1.0416076920584363
8.76922343435542 628.0954808592569 1.0316793363645427
8.774450989308836 619.8763504699608 1.0248251828969897
8.779678544262252 611.0653780859636 1.0162983894195872
8.784906099215668 606.2592005386432 1.011191274298562
8.790133654169084 602.5914410580423 1.0076523997640063
8.7953612091225 595.3157005510851 1.001668775376632
8.800588764075917 588.9860742279253 0.9964250205801283
8.805816319029333 585.202520250944 0.9929871263419083
8.811043873982749 584.771289349072 0.9929136142403965
8.816271428936165 579.9905778489582 0.9880723498248659
8.821498983889581 576.2884025442983 0.984822618465061
8.826726538842998 572.9980074967607 0.9821028488713335
8.831954093796414 575.0311230901755 0.98355520446546
8.83718164874983 576.3890900163346 0.9842050520023993
8.842409203703246 574.592592438531 0.9821012149956198
8.847636758656662 570.3793368801062 0.9785721701079992
8.852864313610079 567.9656076580467 0.9756885986713536
8.858091868563495 568.9314321248072 0.975095831447696
8.863319423516911 571.2004152295075 0.976961530361527
8.868546978470327 571.7179460201244 0.9774054187642287
8.873774533423743 571.416296463227 0.9771365316158289
8.87900208837716 572.993737336632 0.9786268708550162
8.884229643330576 572.4010168416726 0.9777166829942863
8.889457198283992 577.5446192756345 0.9815675333325614
8.894684753237408 578.3453987009832 0.9810547285088534
8.899912308190824 581.3130774084954 0.9839848175944933
8.90513986314424 581.3733865082428 0.9836887174994441
8.910367418097657 582.3271306376021 0.9840118483561644
8.915594973051073 588.9090923457959 0.9888665497028903
8.92082252800449 596.1851344559576 0.9932371892155836
8.926050082957905 605.7470134192807 1.0010202473419931
8.931277637911322 609.4771623090894 1.003931553991518
8.936505192864738 606.4821230703354 1.0011348480797966
8.941732747818154 608.4563273311704 1.0023176988516773
8.94696030277157 611.7628339734936 1.0048745207755427
8.952187857724986 615.9761715022646 1.0080345993918323
8.957415412678403 618.9973674898648 1.009604504473091
8.962642967631819 621.996244797592 1.0113901334606483
8.967870522585235 625.5994554567224 1.0142881912022543
8.973098077538651 629.6949024428151 1.017628285675503
8.978325632492067 635.165745528874 1.0218197497185555
8.983553187445484 641.5569375129348 1.0269364644529444
8.9887807423989 649.9860893404691 1.0328017357060162
8.994008297352316 655.6220504227931 1.037481961214337
8.999235852305732 662.0826785332443 1.0434413489003909
9.004463407259149 666.0778541909098 1.0458567563438104
9.009690962212565 672.4707253073349 1.049665090833742
9.014918517165981 683.7967167324791 1.056271835309936
9.020146072119397 696.6556235342239 1.065634362309749
9.025373627072813 712.2566547605398 1.0765430915939178
9.03060118202623 723.282863945617 1.0844997036340716
9.035828736979646 739.1615681390101 1.0962591144753677
9.041056291933062 756.4067040038719 1.1092512490934059
9.046283846886478 771.2538787949937 1.1204405422997277
9.051511401839894 780.066398647819 1.1263979906439996
9.05673895679331 794.3808172644431 1.1352675302375708
9.061966511746727 811.1436682532614 1.1471781058184647
9.067194066700143 835.5413322855417 1.1642169396531634
9.07242162165356 856.5120186761476 1.178440045494763
9.077649176606975 871.2286332076907 1.1873452438327652
9.082876731560392 885.0027741903526 1.1963482145652087
9.088104286513808 898.6443946479056 1.204180266453356
9.093331841467224 910.4159100984831 1.2113614666314863
9.09855939642064 915.5841538040439 1.2142146609025317
9.103786951374056 910.7848592344121 1.2112912577202852
9.109014506327473 900.9583796099408 1.2032570666513707
9.114242061280889 891.948625905929 1.1973558093726586
9.119469616234305 878.3907538437468 1.1881100271699718
9.124697171187721 867.6236384800719 1.1807284834047551
9.129924726141137 850.7806630788845 1.168896576111795
9.135152281094554 835.0904829972649 1.15770655684144
9.14037983604797 825.7940989742152 1.151531349909799
9.145607391001386 815.8750487530575 1.1439283137112686
9.150834945954802 818.2859761655801 1.1453506584260191
9.156062500908218 817.1522281980624 1.144814092420712
9.161290055861635 820.903358643536 1.1564349499798738
9.16651761081505 827.9385617099508 1.1680199936589244
9.171745165768467 831.6920898246531 1.1752828357730398
9.176972720721883 832.4122165187232 1.1789946208174475
9.1822002756753 827.6780809305695 1.1777913226751389
9.187427830628716 822.9298990096103 1.1770870756377927
9.192655385582132 817.1386381944882 1.1758365750108304
9.197882940535548 816.9104963860691 1.178193261369595
9.203110495488964 810.247793878891 1.175509241572217
9.20833805044238 799.3396159618391 1.1695613228552084
9.213565605395797 789.1516504345358 1.1637898330216765
9.218793160349213 780.6655633791966 1.1592997972925438
9.224020715302629 774.0516488385329 1.1561534435906775
9.229248270256045 768.1907542944681 1.1521097471635837
9.234475825209461 757.0135212363037 1.1455600837284317
9.239703380162878 748.0864762763977 1.1400621665850017
9.244930935116294 743.2561742321067 1.1378462045537068
9.25015849006971 739.5788416081215 1.136100044174211
9.255386045023126 739.1954676493233 1.138022304911983
9.260613599976542 737.4224966928546 1.1375917529540867
9.265841154929959 731.6170491904709 1.1346327949232806
9.271068709883375 727.8346205561398 1.1311043179425833
9.276296264836791 728.2401035227058 1.1326147174460182
9.281523819790207 731.8565138180503 1.1385284093996204
9.286751374743623 738.9216110108811 1.1454985127012283
9.29197892969704 753.2117623969834 1.1580589058237647
9.297206484650456 767.0346284349346 1.1699469243288867
9.302434039603872 778.5901185131645 1.179196183317555
9.307661594557288 785.4002286448202 1.1856918040806308
9.312889149510704 783.4947689616192 1.1849465693750283
9.31811670446412 779.9599285648026 1.1826025900978103
9.323344259417537 774.1853382924094 1.1799669122941743
9.328571814370953 764.7885839366121 1.1744517639855823
9.33379936932437 754.03729774425 1.1669207167269675
9.339026924277785 739.2869168909548 1.156112402822427
9.344254479231202 725.0945140111808 1.145152133432396
9.349482034184618 714.1268621237035 1.1367570003778507
9.354709589138034 705.0605339895845 1.1313530500483286
9.35993714409145 695.9071694351958 1.1256490781289956
9.365164699044866 689.828984251874 1.1215137649174642
9.370392253998283 682.7548680262508 1.1158615726674777
9.375619808951699 677.5168498165564 1.1112081487798848
9.380847363905115 671.7906974718909 1.1069832744295784
9.386074918858531 669.7317142172084 1.107163399754328
9.391302473811947 671.3517244513318 1.109434983844103
9.396530028765364 670.9538450818849 1.1099263628548721
9.40175758371878 671.8312778712312 1.1111426399709954
9.406985138672196 672.8896460322742 1.1121940289262
9.412212693625612 671.2027755190975 1.110071977580775
9.417440248579029 668.3011287273754 1.096790587349769
9.422667803532445 664.9570772131441 1.0881196296089806
9.427895358485861 663.6236094656044 1.0834009663734414
9.433122913439277 667.2449645270631 1.0837349987251725
9.438350468392693 663.8037359287863 1.0785782650194125
9.44357802334611 662.3212682424975 1.0754198580660854
9.448805578299526 665.822167929702 1.076582888717368
9.454033133252942 667.9055563340776 1.0758595854369937
9.459260688206358 671.8726496851333 1.0775772992677493
9.464488243159774 670.6471047270335 1.0744664659411207
9.46971579811319 666.7474783284667 1.0695349548961859
9.474943353066607 662.4727065641349 1.0638416335414358
9.480170908020023 662.6199796675205 1.0622934652921128
9.48539846297344 666.3906896008724 1.0646746415119357
9.490626017926855 667.0411165561055 1.0637417867445735
9.495853572880272 670.1271008600894 1.0655707294456436
9.501081127833688 667.4099270755913 1.0623963430929788
9.506308682787104 667.218495418928 1.0608885618990695
9.51153623774052 668.3066034118424 1.0615553720882938
9.516763792693936 665.4970188061385 1.0584626091027736
9.521991347647353 669.3190777278169 1.060513009303667
9.527218902600769 672.9675610097096 1.0611362894212115
9.532446457554185 674.950928416189 1.0616866079179323
9.537674012507601 673.6959238410818 1.0594651618944297
9.542901567461017 672.3434050453474 1.0569613302161203
9.548129122414434 673.2341177586424 1.0568679871845974
9.55335667736785 675.8490372408261 1.0583555175285726
9.558584232321266 675.2715428206654 1.057757765137967
9.563811787274682 677.4157199981887 1.0591600736690787
9.569039342228098 680.5598942327844 1.0609865687597464
9.574266897181515 674.2864290805244 1.0549856714796562
9.57949445213493 676.6153057250091 1.0559819532187613
9.584722007088347 675.9074110528376 1.0542374924957136
9.589949562041763 676.0035511190661 1.053687161338046
9.59517711699518 679.3917144745884 1.054130512449965
9.600404671948596 680.6999728483918 1.0532325270954843
9.605632226902012 684.3306017997133 1.055151355392675
9.610859781855428 686.1454951253163 1.056800839654725
9.616087336808844 686.2986798488365 1.057509115632081
9.62131489176226 687.437284912493 1.0577150786851706
9.626542446715677 687.0555491861927 1.056678530738054
9.631770001669093 691.3281871999815 1.0595257780653746
9.636997556622509 694.6934429109882 1.0611866674983141
9.642225111575925 696.456372762915 1.0618013469275407
9.647452666529341 696.8891975901548 1.061592058030742
9.652680221482758 695.2307614976986 1.060415570393233
9.657907776436174 698.5682415808119 1.0615949987783349
9.66313533138959 703.3664789458077 1.0638576050350055
9.668362886343006 711.0113106848089 1.0697513014500013
9.673590441296422 712.5995528770309 1.0713505479547492
9.678817996249839 709.9283647690135 1.0679370668058206
9.684045551203255 704.824812168787 1.0635252861805011
9.689273106156671 708.1850361710553 1.0652186199461682
9.694500661110087 715.3064201748592 1.0693816193150074
9.699728216063503 722.8945890104721 1.0751769496237935
9.70495577101692 726.1936096032714 1.0770393383046308
9.710183325970336 731.0010205114892 1.080524988267919
9.715410880923752 727.5791661153122 1.0767261587588275
9.720638435877168 725.7139756603218 1.0746215137136823
9.725865990830584 722.0371740300122 1.07181409439321
9.731093545784 719.1345307125705 1.067996809949932
9.736321100737417 721.0984648165276 1.0690156579826473
9.741548655690833 724.7053622838366 1.071624184526576
9.74677621064425 721.7653610067168 1.068790470531466
9.752003765597665 721.1229291152036 1.068411268174405
9.757231320551082 718.966924273931 1.066689719322061
9.762458875504498 720.7685944352016 1.0676502419838967
9.767686430457914 720.5474761528583 1.066662268913587
9.77291398541133 719.8454883453898 1.0651615794922338
9.778141540364746 715.7344993415802 1.0598496700519764
9.783369095318163 710.5492952554772 1.0550428838413002
9.788596650271579 708.0567146933964 1.0529860310457924
9.793824205224995 707.8776317950777 1.053984533123388
9.799051760178411 707.7713485483318 1.0532729088062287
9.804279315131827 705.20205374655 1.0503995730734852
9.809506870085244 698.1533680618371 1.0438627999672758
9.81473442503866 692.7084065360162 1.0390333692263962
9.819961979992076 690.4274140546343 1.0371781275804381
9.825189534945492 691.0401296752792 1.037949981138058
9.830417089898909 688.7517935966366 1.0361822323469985
9.835644644852325 692.4656150442495 1.0371240025140676
9.840872199805741 694.7488667315263 1.0381550095548007
9.846099754759157 696.6881281694499 1.0394127555476935
9.851327309712573 697.7769209859289 1.039675128229238
9.85655486466599 689.9613770922684 1.0329160635372845
9.861782419619406 686.7105412142629 1.0303932037957322
9.867009974572822 685.5911410681114 1.028348536780591
9.872237529526238 688.1384749516756 1.0296915974828709
9.877465084479654 691.3165518341629 1.0318285486003593
9.88269263943307 698.9308326497546 1.0377385613295604
9.887920194386487 705.3082339701754 1.0427891522230583
9.893147749339903 711.2319124321382 1.0467884547619162
9.89837530429332 711.9639388054408 1.046562465915057
9.903602859246735 715.6741067918277 1.0486298703797468
9.908830414200152 717.3177617608201 1.0494181409438696
9.914057969153568 722.4618960704082 1.0517266001609828
9.919285524106984 722.9674692362203 1.0512625313460926
9.9245130790604 725.5066331055156 1.0520521897427921
9.929740634013816 730.7224991439753 1.055430162106762
9.934968188967233 740.8703299943726 1.0622222173869744
9.940195743920649 742.9091144406484 1.0637681000880408
9.945423298874065 749.790998834518 1.0696650390355147
9.950650853827481 751.5638316224207 1.0707943924984333
9.955878408780897 752.0497634093272 1.0709047433778915
9.961105963734314 746.0332304712889 1.065077708190145
9.96633351868773 741.6951039290717 1.061660761344495
9.971561073641146 735.0518431302962 1.0567617680273027
9.976788628594562 730.6023824444371 1.0530197204008669
9.982016183547978 725.6823356155707 1.048835823859845
9.987243738501395 720.0028604938003 1.0421639925937691
9.99247129345481 722.6324994488674 1.043771276095098
9.997698848408227 724.3335666779908 1.044973794326304
10.002926403361643 727.0704609889132 1.0466902964212952
10.00815395831506 729.0042353044787 1.0471127507735736
10.013381513268476 724.7616448317716 1.0437181765816226
10.018609068221892 719.6508839736971 1.0398840456213863
10.023836623175308 711.871700017318 1.0340998895282436
10.029064178128724 708.3840549478856 1.0315622404119742
10.03429173308214 708.1403261737684 1.0310262107370403
10.039519288035557 713.5295544995221 1.0347648276985733
10.044746842988973 717.7226817227582 1.038265948712207
10.049974397942389 719.1478830398542 1.0397055504543369
10.055201952895805 712.855353657275 1.0349219723728786
10.060429507849221 707.8228612762822 1.0304838236009324
10.065657062802638 703.8078741911942 1.0270319004791415
10.070884617756054 702.0805930598948 1.0254359168369114
10.07611217270947 701.3964782326291 1.0246945914051782
10.081339727662886 701.6400607735818 1.0245183496351513
10.086567282616302 700.0751000370849 1.0233999055875458
10.091794837569719 695.2335536238048 1.0182163420231347
10.097022392523135 692.8117810976483 1.0152759802815892
10.102249947476551 693.5038876026034 1.0159233154730236
10.107477502429967 692.119967273618 1.0144415265362816
10.112705057383383 689.9536309639752 1.0121505415691527
10.1179326123368 686.1861742820747 1.0096909880589904
10.123160167290216 682.9867255606454 1.0084652828662755
10.128387722243632 677.4858922373617 1.0041265815022011
10.133615277197048 671.3796443582595 0.9985907781213986
10.138842832150464 670.1255864129038 0.9953248577051924
10.14407038710388 671.5693564538803 0.9963563450708222
10.149297942057297 669.276681592038 0.9942896722364066
10.154525497010713 666.4950991669006 0.9929136079561668
10.15975305196413 665.9374217157932 0.9924379132042642
10.164980606917545 664.242283365888 0.9910759401486477
10.170208161870962 662.1636159956571 0.9894629905112247
10.175435716824378 658.829269147745 0.9872605844270311
10.180663271777794 652.7821013403056 0.9814697409927557
10.18589082673121 649.4496550188392 0.9779900763626403
10.191118381684626 645.5393920492594 0.9746412916434313
10.196345936638043 642.5696307276357 0.9720720527099703
10.201573491591459 637.3019927498411 0.9673993248280396
10.206801046544875 634.8069291325183 0.9658335508329039
10.212028601498291 636.0769130100425 0.9660727596885593
10.217256156451707 637.9291435289015 0.9675842129222082
10.222483711405124 635.9508514600224 0.966592680028669
10.22771126635854 635.704088775183 0.9673879495144041
10.232938821311956 632.2367025323937 0.9649452429629917
10.238166376265372 630.2445620027125 0.9626749866241713
10.243393931218788 630.5984507600058 0.9623483797376801
10.248621486172205 624.8938736513346 0.9582859998775435
10.253849041125621 623.8094274293865 0.9572728910576755
10.259076596079037 622.1525857123029 0.9565131286362064
10.264304151032453 621.8199284333419 0.9561599051020874
10.26953170598587 625.9750561001996 0.9584966397727335
10.274759260939286 625.2108210747411 0.9566937439782911
10.279986815892702 626.0903913724643 0.9566903650323784
10.285214370846118 626.5050698800936 0.9570079623683845
10.290441925799534 623.7883723652292 0.9541817666534038
10.29566948075295 622.1337546051873 0.9529818036944906
10.300897035706367 619.4432177440757 0.9493629282321059
10.306124590659783 617.9615223860453 0.947577458972403
10.3113521456132 612.4391619135428 0.943181348872756
10.316579700566615 612.3393833230534 0.9439457606590822
10.321807255520032 608.457614720099 0.9406370068493458
10.327034810473448 605.4416998624429 0.9383400288700171
10.332262365426864 602.8113871600058 0.9353112785224069
10.33748992038028 603.7444915387239 0.9359299038730816
10.342717475333696 598.8442687163658 0.932406462912304
10.347945030287113 598.410658276148 0.9318852325594237
10.353172585240529 596.0650505775748 0.9301455888288956
10.358400140193945 589.5326857023863 0.9244971071256142
10.363627695147361 588.6986313167504 0.9226741106788225
10.368855250100777 588.2124569540889 0.9218172989448421
10.374082805054194 591.2254310490544 0.9236535274950164
10.37931036000761 591.231777679663 0.9234647592074374
10.384537914961026 588.5016280622593 0.9210576134296337
10.389765469914442 587.4640714685275 0.9204113148641236
10.394993024867858 586.4712991019435 0.9197915976840925
10.400220579821275 588.3649424499399 0.9216979855786319
10.40544813477469 585.5841344662953 0.9186418749541031
10.410675689728107 582.530331652759 0.9164014621729623
10.415903244681523 577.2497193193701 0.9118979167095755
10.42113079963494 578.5934901422726 0.9119073607800267
10.426358354588356 577.0696725707713 0.9105188842491277
10.431585909541772 574.9513076534945 0.9088439211020075
10.436813464495188 575.9459427214855 0.9095471113107886
10.442041019448604 569.6513380345809 0.9043421001317121
10.44726857440202 566.0335489277173 0.9005087330267751
10.452496129355437 563.4341117927993 0.8969813301802128
10.457723684308853 563.8283870130272 0.8972040292961362
10.462951239262269 564.8161855803439 0.8979381127718927
10.468178794215685 566.352809203401 0.9003936586801762
10.473406349169101 562.9679681938811 0.8979767462629873
10.478633904122518 561.7280112239148 0.8966495719818992
10.483861459075934 557.7614046088347 0.8927127439717255
10.48908901402935 552.4580598095617 0.8875498456549583
10.494316568982766 550.2941648811448 0.8849610953911324
10.499544123936182 546.6723674639637 0.8814573086469485
10.504771678889599 544.9994755533136 0.8808397845244297
10.509999233843015 544.8947176585268 0.8816480181909455
10.515226788796431 547.8443365424341 0.8838174143725491
10.520454343749847 544.3949959430523 0.8810036627242682
10.525681898703263 540.5379493579034 0.8780132149856599
10.53090945365668 535.1009758608349 0.8728145455904275
10.536137008610096 535.6440318617558 0.8724883590532738
10.541364563563512 537.1391794264267 0.872412640525329
10.546592118516928 542.5960113718087 0.8764337929317644
10.551819673470344 543.2946133899796 0.8768123675707019
10.55704722842376 539.7775412855939 0.8743087180086555
10.562274783377177 539.4520499585149 0.8739548302538458
10.567502338330593 536.0442237021942 0.8707088019306113
10.57272989328401 537.9879187376608 0.8710141954334677
10.577957448237425 539.0135944082957 0.8717522670421093
10.583185003190842 536.1687603977921 0.8686344341351185
10.588412558144258 536.7559756360877 0.8688815094514437
10.593640113097674 535.7579926964005 0.8683909065301175
10.59886766805109 536.5712301513355 0.8688817324474556
10.604095223004506 534.3507090816215 0.8667872166165517
10.609322777957923 532.6018353336624 0.8658431250414668
10.614550332911339 532.7533498579952 0.8650615746802013
10.619777887864755 529.8773296858632 0.8620517523430182
10.625005442818171 530.1258906601598 0.8624743263447029
10.630232997771587 527.9853650937084 0.860195240420586
10.635460552725004 526.8265553721851 0.8584327808339243
10.64068810767842 527.4265084310607 0.8586251058585299
10.645915662631836 530.2277283643775 0.8606022338314748
10.651143217585252 535.7691261811532 0.8659880588341857
10.656370772538668 538.991023144898 0.8682516960500554
10.661598327492085 539.3580465653254 0.8687689834063324
10.666825882445501 544.79723100069 0.8729995383321725
10.672053437398917 547.6527740294188 0.8735129229845382
10.677280992352333 558.7281527865116 0.8820355975612127
10.68250854730575 564.0210424624233 0.8861313531171668
10.687736102259166 569.6824281811796 0.8896543899595426
10.692963657212582 575.2046963082719 0.8932893715029443
10.698191212165998 581.0833440513179 0.8975417128079964
10.703418767119414 587.9609329143956 0.9021350380868631
10.70864632207283 595.8867026806756 0.9077521722528107
10.713873877026247 605.2142446680949 0.9141557994337857
10.719101431979663 612.8153973525791 0.9198345400153187
10.72432898693308 623.2483193746729 0.9274455102788
10.729556541886495 631.9746111827878 0.933663671067771
10.734784096839912 639.2073151990384 0.9386706323869635
10.740011651793328 638.8175245836275 0.9378965865610728
10.745239206746744 631.0256194645855 0.9317891196560097
10.75046676170016 621.3581439963733 0.9237702478019045
10.755694316653576 613.0660235514316 0.9175093913001244
10.760921871606993 607.632891160769 0.9133739648624064
10.766149426560409 604.1399081277601 0.9109920433951677
10.771376981513825 597.7819342357524 0.9061201566499271
10.776604536467241 590.6396119387597 0.9012143699808269
10.781832091420657 586.5654782479595 0.897833148920712
10.787059646374074 583.7962854766331 0.8957322484506987
10.79228720132749 580.6146764545141 0.8919214106811457
10.797514756280906 579.1444294444702 0.8900106043345558
10.802742311234322 578.1162537387883 0.889489345688932
10.807969866187738 580.4058864970914 0.8914291838954133
10.813197421141155 579.0358869233478 0.8897090910600478
10.81842497609457 576.8680571481968 0.8882021404089363
10.823652531047987 577.8066804453604 0.8889908021533658
10.828880086001403 577.4509773556648 0.8885248868358329
10.83410764095482 582.3716795060842 0.8922452960830491
10.839335195908236 586.1358517016636 0.8941568237672415
10.844562750861652 591.0813103779412 0.8976926831889689
10.849790305815068 593.3288170644413 0.8987075990466431
10.855017860768484 598.5815626775908 0.9020941646907567
10.8602454157219 604.1260411329845 0.9063956907250771
10.865472970675317 614.8284709036367 0.913787671887157
10.870700525628733 620.373611354405 0.9171293695521829
10.875928080582149 626.792931350139 0.9220632015991873
10.881155635535565 632.4618768898899 0.9260635388354853
10.886383190488981 641.1444253419402 0.9322093713116768
10.891610745442398 647.978320074922 0.9371605794908016
10.896838300395814 649.3392860631773 0.9372238435554066
10.90206585534923 646.7760708782056 0.9351598653123994
10.907293410302646 645.2971796649074 0.9338763756390877
10.912520965256062 639.4361245778609 0.9292528280725643
10.917748520209479 634.3466045567969 0.9255797259503292
10.922976075162895 625.7609783143689 0.9189451525046538
10.928203630116311 611.9537731861724 0.9077695037790463
10.933431185069727 601.8982577759508 0.8999278935996972
10.938658740023143 592.881373648968 0.8923778707897565
10.94388629497656 589.6914481150429 0.8903868091557853
10.949113849929976 586.3442140691361 0.8880634434403598
10.954341404883392 581.337838666141 0.8849972601252405
10.959568959836808 573.4530866275879 0.8790231872370542
10.964796514790224 568.7436771313104 0.8753592798838729
10.97002406974364 567.1822905219027 0.8750773584914436
10.975251624697057 562.254915499345 0.8732261422898187
10.980479179650473 556.6578968455985 0.8699601424786422
10.98570673460389 550.0921476285387 0.8657803757332132
10.990934289557305 548.4312691040993 0.8651788524571444
10.996161844510722 546.1102589329199 0.8642723697281259
11.001389399464138 546.368559054459 0.8654721252506389
11.006616954417554 546.0075921211065 0.8658748898335797
11.01184450937097 540.2457195208989 0.8623341056860481
11.017072064324386 536.3433024674881 0.8602527050053165
11.022299619277803 531.1620136271932 0.8566823509173732
11.027527174231219 527.668077944357 0.8539224401815305
11.032754729184635 528.5835875351772 0.8548115777241647
11.037982284138051 526.3159615535214 0.8532480663942325
11.043209839091467 525.9888005292113 0.8535465944221304
11.048437394044884 524.8887619311565 0.8535156479790785
11.0536649489983 521.9536491387978 0.8515878338913644
11.058892503951716 521.171898077517 0.8518513980667833
11.064120058905132 518.7822690254693 0.849879064454607
11.069347613858548 518.0619021152687 0.8493182274452491
11.074575168811965 515.1704981036655 0.8466677388204041
11.079802723765381 514.243654046568 0.8457087509665742
11.085030278718797 514.1517394790251 0.8461928803340296
11.090257833672213 515.3270408913528 0.847360949685257
11.09548538862563 516.1915048045826 0.8480300662406624
11.100712943579046 515.8339261636073 0.847820717069271
11.105940498532462 514.2318591542338 0.8468290376359211
11.111168053485878 512.4692910750828 0.8456045520762621
11.116395608439294 510.5810476672151 0.8448550227555033
11.12162316339271 510.1094911648786 0.8444625269400062
11.126850718346127 510.4993531485035 0.844676243513764
11.132078273299543 511.6704559782135 0.8460616007209124
11.13730582825296 510.6756331624731 0.8452545326757568
11.142533383206375 512.482867163003 0.8477655812283853
11.147760938159792 512.5567634565116 0.8479195852164769
11.152988493113208 513.9572882595908 0.8490898496593459
11.158216048066624 513.2773480129539 0.848498918499333
11.16344360302004 510.56400813392406 0.8458724845114958
11.168671157973456 508.50586857026656 0.8440932262554253
11.173898712926873 508.94140174967254 0.8444408989814354
11.179126267880289 505.6752503844918 0.8419459288085485
11.184353822833705 506.42105626852424 0.842538894313269
11.189581377787121 501.6890216303212 0.838998837846193
11.194808932740537 499.71180209901814 0.8376753646378404
11.200036487693954 496.33202049473226 0.8352881214846305
11.20526404264737 494.7156287144214 0.8343621676725342
11.210491597600786 493.25867558803196 0.8335247165851122
11.215719152554202 491.0251179164547 0.8325330867750617
11.220946707507618 490.4289345474976 0.8321614141017781
11.226174262461035 489.0519169172985 0.8305261984940068
11.23140181741445 486.4148299796478 0.8287496451902148
11.236629372367867 481.0950086999063 0.8236136149350233
11.241856927321283 480.12610852200885 0.8227940288223329
11.2470844822747 477.2045559279183 0.820469066681117
11.252312037228116 478.4224855826291 0.8211390695220077
11.257539592181532 472.49843450831474 0.815942905020588
11.262767147134948 467.89812836729067 0.8122661921279213
11.267994702088364 464.3647606330086 0.8088578127320453
11.27322225704178 461.29103806636937 0.806231885929926
11.278449811995197 455.65035518699665 0.8010112140469096
11.283677366948613 452.0418194442559 0.7984730419305078
11.288904921902029 456.04019969142007 0.8024917929546138
11.294132476855445 457.04272214291376 0.8038767710692596
11.299360031808861 459.5187352706617 0.8068240602450862
11.304587586762278 454.2694748710467 0.8018018206022874
11.309815141715694 447.278001682701 0.794589537326123
11.31504269666911 445.2540475296398 0.7932438205914174
11.320270251622526 446.4476176638692 0.7935594930620358
11.325497806575942 447.32473841590604 0.7934743984615201
11.330725361529359 447.0187964489651 0.7923494125755739
11.335952916482775 448.52929705519233 0.793420912861779
11.341180471436191 444.2052640778487 0.7898682205827052
11.346408026389607 443.7610538571623 0.7901491667217463
11.351635581343023 444.7457053855639 0.7907963107319147
11.35686313629644 442.5513724580533 0.7895435924908252
11.362090691249856 440.85761603588554 0.7870881252956642
11.367318246203272 437.8657040349559 0.7847464144167369
11.372545801156688 434.9715501640192 0.7823925009134447
11.377773356110104 434.1927606529266 0.7812086331752751
11.38300091106352 436.77359607632695 0.7837068465208641
11.388228466016937 437.9706206754314 0.784584302569221
11.393456020970353 439.5969218352329 0.7866659880069069
11.39868357592377 437.8100806681308 0.7857252944358739
11.403911130877185 435.68220234767114 0.7840169661530636
11.409138685830602 432.088079887801 0.7802648272063476
11.414366240784018 431.25639662141367 0.7790661745465696
11.419593795737434 428.15309948696006 0.7763172893903548
11.42482135069085 427.2629821698626 0.7768451952860386
11.430048905644266 423.92854807413863 0.7738145820673517
11.435276460597683 420.9980973476824 0.7708877707621393
11.440504015551099 418.69828526500163 0.7691208172120829
11.445731570504515 416.4971198336903 0.7665022119366435
11.450959125457931 417.86226650880417 0.7677656377554526
11.456186680411347 418.6015916768126 0.7683386291786272
11.461414235364764 419.444971129235 0.769311743403069
11.46664179031818 415.24659738407956 0.766275698583676
11.471869345271596 412.96860071464766 0.7649474532378596
11.477096900225012 409.48707669673644 0.7626495807989536
11.482324455178428 409.40934760064374 0.7688143444515284
11.487552010131845 410.1061981933741 0.7712975293188208
11.49277956508526 409.2131478035202 0.7724893636863068
11.498007120038677 406.72743087199757 0.7723173637177723
11.503234674992093 404.2027325864757 0.7703821035851279
11.50846222994551 403.3605327081183 0.7704940423994294
11.513689784898926 404.1703173981154 0.7709364919621577
11.518917339852342 402.11471585725207 0.7692167808698084
11.524144894805758 400.3481741686225 0.7689237037753902
11.529372449759174 398.35767789902184 0.7677700014978444
11.53460000471259 397.2802268030911 0.7674078002565599
11.539827559666007 402.0258084918818 0.7725889493094931
11.545055114619423 404.02586077121805 0.7753081199559365
11.550282669572839 405.3396276909651 0.7766152857217722
11.555510224526255 404.0510839375918 0.7762685773199732
11.560737779479672 400.3267843188198 0.7735058007208667
11.565965334433088 399.92932976927943 0.7732220539831286
11.571192889386504 398.1117865802981 0.7719085366808295
11.57642044433992 400.0543371852911 0.7739984970909691
11.581647999293336 402.8354417466733 0.7775126069490221
11.586875554246753 402.50831659879344 0.7776369306483295
11.592103109200169 401.16818061849733 0.7774989918126364
11.597330664153585 401.15101854220086 0.7786613180593219
11.602558219107001 402.5529121979485 0.7810351619964047
11.607785774060417 401.34804171788966 0.7796738968041108
11.613013329013834 404.06848254840565 0.7826373624723024
11.61824088396725 404.35595627007314 0.7836343179117172
11.623468438920666 403.16708014463126 0.7827371636099143
11.628695993874082 402.0197074648623 0.7823650151332239
11.633923548827498 400.7180041830302 0.7809252327595508
11.639151103780915 400.571886162109 0.7808888911280802
11.64437865873433 400.92569397715624 0.7809203998633247
11.649606213687747 402.3393276146192 0.782511667910864
11.654833768641163 400.7972624500678 0.7816641876241326
11.66006132359458 400.81835891376534 0.781934151709383
11.665288878547996 399.5535904680282 0.7812665407289141
11.670516433501412 400.26691919235935 0.7823765540413231
11.675743988454828 399.37566098825164 0.7825740606834866
11.680971543408244 398.9769902883874 0.7821457849161401
11.68619909836166 399.9900504479813 0.7832010408215047
11.691426653315077 399.8832446128659 0.7831789775459753
11.696654208268493 401.2148417398059 0.7856110102661483
11.701881763221909 401.46693213518245 0.7868575037202203
11.707109318175325 402.3576559227452 0.7882403632977206
11.712336873128741 402.72955868504937 0.7880166843188439
11.717564428082158 403.64343393762124 0.7880982370446302
11.722791983035574 399.4165720544746 0.7839068219941961
11.72801953798899 397.8085850590104 0.782168269535012
11.733247092942406 396.83713535541017 0.7819368996637167
11.738474647895822 399.0894743126928 0.7844501905024374
11.743702202849239 401.7832549831241 0.7879294722162377
11.748929757802655 403.37462243746506 0.7907232259127133
11.754157312756071 403.44574636514807 0.7918147624918448
11.759384867709487 405.6220429561041 0.7949294138125996
11.764612422662903 406.4687300972628 0.7961024487665198
11.76983997761632 407.4930798898795 0.7959015185954776
11.775067532569736 408.3276084427713 0.7970264299472872
11.780295087523152 407.68437990015667 0.796913693887008
11.785522642476568 404.57647184866397 0.7935376531460935
11.790750197429984 399.9364035040127 0.7888999301211862
11.7959777523834 400.1372915475176 0.7894913915451098
11.801205307336817 400.12517260734995 0.7887534609129044
11.806432862290233 402.32374697087783 0.7909502644944417
11.81166041724365 402.6391869389663 0.7908720762424878
11.816887972197065 401.5576956933369 0.7907924279192914
11.822115527150482 399.7134641095761 0.7901609747112464
11.827343082103898 394.3617803097988 0.785335345648047
11.832570637057314 393.1080757097012 0.7845129656415262
11.83779819201073 390.6573839623226 0.7819816499981233
11.843025746964146 383.4267433110354 0.7738173695622163
11.848253301917563 380.65038831700645 0.7708949911133017
11.853480856870979 375.34283050338183 0.7658221368165287
11.858708411824395 372.05700597176957 0.7627206121583979
11.863935966777811 370.71975002947374 0.7627832565606264
11.869163521731227 369.9488623419294 0.7630620437039545
11.874391076684644 367.27285051041935 0.7624769932860263
11.87961863163806 366.15864538147764 0.761781050214499
11.884846186591476 362.36437736112254 0.7580481066943991
11.890073741544892 355.41949556153634 0.7508291514511494
11.895301296498308 351.52550114106066 0.7466053748801674
11.900528851451725 351.68142375331814 0.7468708778132241
11.90575640640514 353.0471564287327 0.7481501670384968
11.910983961358557 357.8385849267865 0.7542549717539764
11.916211516311973 355.0877013523522 0.7522076193872557
11.92143907126539 352.6310562590178 0.7500259951788036
11.926666626218806 350.84385766359 0.7481311691972256
11.931894181172222 347.20492100603605 0.7435622922366929
11.937121736125638 347.8777095708236 0.7437587558288654
11.942349291079054 344.9624417474991 0.7417968486427945
11.94757684603247 342.52274612903614 0.7383239893566697
11.952804400985887 343.46359047072224 0.7400248937197836
11.958031955939303 345.9777921726654 0.7436433781254714
11.963259510892719 345.55095871879786 0.7425893721534613
11.968487065846135 345.5446969230625 0.7423756748388174
11.973714620799552 343.0357491172988 0.7403400196382249
11.978942175752968 343.2154641917039 0.7408107493838002
11.984169730706384 345.0049860596336 0.7437662006163174
11.9893972856598 344.8147491199773 0.7441265109014207
11.994624840613216 346.46599246183786 0.7462084877303632
11.999852395566633 344.6846768563228 0.7442593580686403
12.005079950520049 345.0413695322942 0.74453536576449
12.010307505473465 343.632168945125 0.7437247436112567
12.015535060426881 341.72536163860383 0.7412261201788837
12.020762615380297 341.74655715880857 0.7420733028685794
12.025990170333714 339.524417127306 0.7410946867713566
12.03121772528713 340.1024645722836 0.7429848876539116
12.036445280240546 341.7191386980225 0.744117464724661
12.041672835193962 339.6291201296821 0.741582799232068
12.046900390147378 337.28079370127534 0.738102145610693
12.052127945100795 337.1169011893263 0.7371321838261375
12.05735550005421 339.9911742000758 0.7412241737623921
12.062583055007627 343.4866107093344 0.7451451815217983
12.067810609961043 343.33490202454004 0.7446053700332769
12.07303816491446 340.45777835036563 0.7420583922323454
12.078265719867876 336.3293467635689 0.7375610528381207
12.083493274821292 336.2281795037455 0.7377985388380578
12.088720829774708 338.9583626416289 0.7413262239616213
12.093948384728124 340.5141677991756 0.7439195399176498
12.09917593968154 341.30119624486406 0.7451043535944358
12.104403494634957 341.0372117221671 0.7459875698785654
12.109631049588373 340.53555506120097 0.7450137197211
12.114858604541789 342.2994392490798 0.7482187375079866
12.120086159495205 348.78368927340046 0.7554978389729997
12.125313714448621 351.16900143083495 0.756912486923242
12.130541269402038 353.97123733954163 0.7572108882732431
12.135768824355454 359.78587868538466 0.7607022873324651
12.14099637930887 365.08261513219855 0.7657509067976167
12.146223934262286 373.39711391217895 0.7754831254230816
12.151451489215702 380.08623201162794 0.782916676257357
12.156679044169119 384.4595802513855 0.7871353295888616
12.161906599122535 389.78844258569137 0.792271079060927
12.167134154075951 393.2659202729824 0.7950536148207245
12.172361709029367 392.60815026040507 0.7951210558925783
12.177589263982783 389.24048524440195 0.7920496532148374
12.1828168189362 389.3025351882645 0.7924097616729273
12.188044373889616 387.80106645949735 0.7913948702213901
12.193271928843032 389.3138092613659 0.7930799376989056
12.198499483796448 389.44725317765005 0.7928816224931037
12.203727038749864 388.30600446818653 0.7921236324131593
12.20895459370328 389.1902888330942 0.7936955995946046
12.214182148656697 385.1001826694385 0.7892388629511629
12.219409703610113 381.2829130549475 0.7855613458504821
12.22463725856353 379.1853031519913 0.7832735745228948
12.229864813516945 374.6178136270386 0.7789743099611198
12.235092368470362 373.2402156536587 0.7779835589865607
12.240319923423778 372.8765263561512 0.778580212505032
12.245547478377194 368.154882944342 0.7730567842062882
12.25077503333061 367.46181487477867 0.772678529610702
12.256002588284026 364.06716534004875 0.768808662474329
12.261230143237443 360.51969087607137 0.7656269479484222
12.266457698190859 358.1208977636138 0.764139992653193
12.271685253144275 356.5233987981639 0.7623060583785813
12.276912808097691 354.33350074257453 0.7613446634205325
12.282140363051107 355.6011392628538 0.7630079101730574
12.287367918004524 355.3346779878873 0.7632493572529717
12.29259547295794 349.9213076816313 0.7574917854184785
12.297823027911356 347.5553805299949 0.754572781195818
12.303050582864772 346.2707727044295 0.7526308521107118
12.308278137818188 347.70956514534674 0.7535080684683683
12.313505692771605 348.03366830398886 0.7569779036870494
12.31873324772502 348.02452162252087 0.7649256167489238
12.323960802678437 345.7583783908384 0.7672739335862636
12.329188357631853 345.87989356877785 0.7712281285733251
12.33441591258527 344.0960290586378 0.7733335151383228
12.339643467538686 340.9925394096299 0.7730981525880659
12.344871022492102 338.37227229256894 0.7732265689767727
12.350098577445518 337.13655737286894 0.7746287804619748
12.355326132398934 338.31486906104965 0.7786013485919726
12.36055368735235 338.58502240376754 0.7815382771215656
12.365781242305767 336.9811526140671 0.7824163500997471
12.371008797259183 332.9248968624854 0.7804232467006852
12.376236352212599 329.8572291544026 0.779347297057958
12.381463907166015 329.7717985268102 0.7811632465867432
12.386691462119432 333.30413012776216 0.7865879642924724
12.391919017072848 333.7530390546362 0.7879021167783236
12.397146572026264 334.56552771178474 0.7919371372290064
12.40237412697968 333.31752615962415 0.7914622063378923
12.407601681933096 330.0095971019089 0.7888489639815228
12.412829236886513 330.4074621551869 0.7902448525315676
12.418056791839929 327.385830669063 0.7858503823237709
12.423284346793345 327.2195983658971 0.7866565379010098
12.428511901746761 327.61206319692883 0.7893513409040029
12.433739456700177 329.9722483087782 0.7944867833925331
12.438967011653594 333.79816421397953 0.8022984575375492
12.44419456660701 333.4973816021717 0.8043895435528132
12.449422121560426 334.8609450303918 0.8051998120085574
12.454649676513842 335.0294923474081 0.806643081770251
12.459877231467258 336.87435664625 0.8094005807910452
12.465104786420675 337.813368386325 0.8111165180588132
12.47033234137409 337.1395821865696 0.8121320140814833
12.475559896327507 336.46018651247203 0.8112864068801805
12.480787451280923 335.26478089248224 0.8104209467272188
12.48601500623434 332.20639411770566 0.8074654955306898
12.491242561187756 329.71847525769874 0.8038061422142724
12.496470116141172 327.6683338262622 0.8027411234225351
12.501697671094588 327.00809073031695 0.802663535178941
12.506925226048004 329.4810616867089 0.8077403883476088
12.51215278100142 329.1958783544552 0.8104120774262699
12.517380335954837 329.7300754706133 0.8126639098623651
12.522607890908253 329.39230281759717 0.814492738295988
12.527835445861669 329.6022887733528 0.8161672267237301
12.533063000815085 332.4928126403174 0.820245635866417
12.538290555768501 331.3021258514634 0.8204607194621292
12.543518110721918 328.93593032217353 0.8177842985977609
12.548745665675334 327.1183650700904 0.816231606588124
12.55397322062875 323.3727182935504 0.8134585842821069
12.559200775582166 322.76417930636376 0.8141211415195324
12.564428330535582 321.3366098910084 0.8077086717979027
12.569655885488999 316.85847679946073 0.7935394968845825
12.574883440442415 318.4125655273224 0.7914370999406223
12.580110995395831 320.82878115029195 0.7917737214597116
12.585338550349247 321.99241522218307 0.7918930693103778
12.590566105302663 321.83258798332014 0.7919561231136246
12.59579366025608 319.75098419218625 0.7877244657594712
12.601021215209496 318.33001640190173 0.7841509119844002
12.606248770162912 317.02270783728187 0.7797924114227125
12.611476325116328 314.9715520059421 0.7755072950061833
12.616703880069744 313.0155252849305 0.7722543176725285
12.62193143502316 315.9850325227635 0.7753649010440368
12.627158989976577 319.09417222696254 0.7772275145376225
12.632386544929993 321.5886742775073 0.779842224235742
12.63761409988341 321.6888643059766 0.7774231824192679
12.642841654836825 320.08048696374294 0.7758927671794212
12.648069209790242 321.7785031094856 0.7774465069706588
12.653296764743658 322.9945055222654 0.7781265436985263
12.658524319697074 324.17979046773485 0.7794122690353756
12.66375187465049 327.4000404678232 0.7831175996594238
12.668979429603906 329.1471095251573 0.7841212274510246
12.674206984557323 337.1166724665186 0.793192954185153
12.679434539510739 344.5517569166293 0.8000133079241921
12.684662094464155 350.3210995903414 0.8043766750200269
12.689889649417571 352.0624382430797 0.8050567643376192
12.695117204370987 357.9343736631347 0.8106711325514531
12.700344759324404 366.3196601833892 0.8185256057546408
12.70557231427782 373.4104655461287 0.8253315842248967
12.710799869231236 379.2861722304776 0.8303363404485367
12.716027424184652 385.72072319007043 0.8358697303568444
12.721254979138068 390.5340024062615 0.8423958636817898
12.726482534091485 391.80238678570305 0.843128052903686
12.7317100890449 389.5420326509809 0.8413091018483889
12.736937643998317 382.31074213877156 0.8337504860141556
12.742165198951733 375.7535142154394 0.8257696110419037
12.74739275390515 369.66124506066376 0.8197616664354669
12.752620308858566 367.720898402068 0.8168760426032984
12.757847863811982 367.17587354521135 0.8156660341745876
12.763075418765398 361.9088204746077 0.8099300560297438
12.768302973718814 358.44808030288993 0.8067993879118418
12.77353052867223 355.02672824264107 0.8035962965325386
12.778758083625647 351.0558658706391 0.7999329592207489
12.783985638579063 349.0766900416579 0.7982545223235359
12.789213193532479 343.92150331480093 0.7915594255291005
12.794440748485895 336.7279676532264 0.7835538526751901
12.799668303439312 335.0819858135558 0.7815027700600764
12.804895858392728 332.1968698904658 0.7777428838515041
12.810123413346144 327.3885856803821 0.7723770724090075
12.81535096829956 323.04802490095585 0.7667994703475423
12.820578523252976 320.46418579495855 0.7634678809733376
12.825806078206393 319.38964095507384 0.7616509722048561
12.831033633159809 317.99578632450294 0.7598080288309734
12.836261188113225 316.50195816125137 0.7579736673429665
12.841488743066641 319.03004819839606 0.7607861673207548
12.846716298020057 322.1614022575998 0.7648991225966411
12.851943852973474 322.8354531941608 0.7656173926903042
12.85717140792689 319.81233634748986 0.7613286663191111
12.862398962880306 320.8227852108407 0.7614105086698268
12.867626517833722 320.33652144487326 0.7606843868773114
12.872854072787138 325.1168903609319 0.7659768327335217
12.878081627740555 333.0350620306938 0.7753310575958503
12.88330918269397 336.4781154853142 0.7783066026266663
12.888536737647387 341.01349970898855 0.7823960974114604
12.893764292600803 340.0456635314161 0.781436944007622
12.89899184755422 340.6655790590075 0.781956978430854
12.904219402507636 339.85032419662036 0.7803072765169642
12.909446957461052 339.15394120951464 0.7790024103465346
12.914674512414468 335.55623577814686 0.7748543982109418
12.919902067367884 333.43034959460937 0.7717694982810731
12.9251296223213 331.3664325072062 0.7693157220835392
12.930357177274717 332.4072289252318 0.7700579896515544
12.935584732228133 333.7343634190045 0.7714440638306979
12.940812287181549 335.61936758397457 0.7731307500137538
12.946039842134965 331.7502225287679 0.7688439274926121
12.951267397088381 328.45928022660246 0.7643827879270289
12.956494952041798 327.85111104925784 0.763104192053444
12.961722506995214 327.64270441843775 0.7620946941678596
12.96695006194863 327.86634963360444 0.7631143563061331
12.972177616902046 328.82594267354443 0.7653493763426734
12.977405171855462 326.44101339875846 0.7624416828607584
12.982632726808879 327.80826899309477 0.7627742823773094
12.987860281762295 328.705654332797 0.7631693342130983
12.993087836715711 326.1783761247766 0.7586291900211617
12.998315391669127 325.9174680735273 0.7582398967414845
13.003542946622543 325.7964935254629 0.7579501296111912
13.00877050157596 327.63736851052585 0.7606982197525091
13.013998056529376 331.18957205721347 0.7651657444076264
13.019225611482792 331.33049080412115 0.7657000104202115
13.024453166436208 332.5448113411656 0.7673391783161578
13.029680721389624 331.89767258926264 0.7672335773172018
13.03490827634304 333.5318289864148 0.7701808242584751
13.040135831296457 334.9153769132564 0.7718150735993654
13.045363386249873 340.39768638991376 0.7773700428800019
13.05059094120329 345.3665444681251 0.7812779723668061
13.055818496156705 346.5583463252125 0.7817461378146822
13.061046051110122 347.2787731137997 0.7834873864573783
13.066273606063538 346.10019852526085 0.7833634489483419
13.071501161016954 343.1341861755494 0.7813419470119876
13.07672871597037 341.0015664811605 0.7790999353181925
13.081956270923786 334.28855555888686 0.7711041477630667
13.087183825877203 329.06682205301024 0.7651132009243803
13.092411380830619 325.9803700676901 0.7616152768998016
13.097638935784035 325.6505024355765 0.7620920419472444
13.102866490737451 325.5970152668622 0.7625959299566318
13.108094045690867 321.4466141898524 0.7571089707050551
13.113321600644284 315.44408299293895 0.7496945095891345
13.1185491555977 309.2200804072872 0.7422960377825321
13.123776710551116 310.61806445227916 0.7448491240624042
13.129004265504532 307.8218973367008 0.7430598723709025
13.134231820457948 306.9570771432209 0.7421591035569758
13.139459375411365 307.3342299731902 0.7426938902023045
13.14468693036478 304.21868076420486 0.7383184936170268
13.149914485318197 303.9191064851083 0.7388230642592448
13.155142040271613 299.4206773824857 0.7347533028305534
13.16036959522503 301.4896669425431 0.7368818475800709
13.165597150178446 303.7980320757811 0.7403991329223625
13.170824705131862 304.04181540866597 0.7403289398517992
13.176052260085278 303.41336320629375 0.7386683647530825
13.181279815038694 301.06109393406985 0.7367451519648308
13.18650736999211 301.4926698220051 0.7376699156184736
13.191734924945527 300.07278245801126 0.7368034876917926
13.196962479898943 301.7375175057296 0.7388250480496139
13.202190034852359 300.7989360635034 0.7373416807787393
13.207417589805775 303.0319459392185 0.7393041806951742
13.212645144759191 303.89421166961955 0.7399430214327303
13.217872699712608 302.01580914353485 0.736200834979269
13.223100254666024 301.864263294741 0.7343174497735231
13.22832780961944 302.62896018480205 0.7345647559273052
13.233555364572856 304.9143473132123 0.7387720170140044
13.238782919526273 303.82936299324905 0.7379440500650322
13.244010474479689 303.2020730607597 0.7388619538903106
13.249238029433105 303.0136016595877 0.7376087263924388
13.254465584386521 305.7475030796027 0.7409065471990988
13.259693139339937 307.9447643709014 0.7436662364793076
13.264920694293354 305.538927717839 0.7410784126849709
13.27014824924677 303.07171650551555 0.7378431981070422
13.275375804200186 299.97020119145407 0.733981312735008
13.280603359153602 301.2977951346181 0.7356678645327877
13.285830914107018 303.07715965681365 0.7378149115561118
13.291058469060435 304.1150353849056 0.7402072840760694
13.29628602401385 303.66706091422054 0.7415102442755395
13.301513578967267 303.54991770177395 0.7405698438998805
13.306741133920683 300.7458841226842 0.7362392793238093
13.3119686888741 297.62283966673374 0.7308591958955405
13.317196243827516 294.2971547087946 0.7270850162076807
13.322423798780932 294.63932177476664 0.7281396974066157
13.327651353734348 295.5216529818419 0.7286405104573532
13.332878908687764 295.285406798068 0.7284973620185637
13.33810646364118 295.6542209129355 0.7299029357099037
13.343334018594597 295.6877456111521 0.7311632186923747
13.348561573548013 293.931983189429 0.7303557019578716
13.353789128501429 294.0029405029678 0.7313874891875508
13.359016683454845 291.0851482784956 0.7271722217608031
13.364244238408261 289.4712286213684 0.7247620573260528
13.369471793361678 295.0372144092013 0.7309558914629802
13.374699348315094 296.80644691750695 0.7325784730689981
13.37992690326851 298.24961191824536 0.7369711888702889
13.385154458221926 297.98153150754604 0.7359789119209211
13.390382013175342 298.73094806331113 0.7364560819637095
13.395609568128759 298.6607263072694 0.7371769417029864
13.400837123082175 298.64159413022634 0.7357695274802589
13.406064678035591 297.4429736776821 0.7357280761033352
13.411292232989007 297.9494123336595 0.7362727584491687
13.416519787942423 299.5188574402606 0.736000188521707
13.42174734289584 299.7745184942692 0.735942647500541
13.426974897849256 301.8307016408956 0.7364007439537527
13.432202452802672 305.80322645309775 0.7409922255203963
13.437430007756088 306.3011039785925 0.7418955006654921
13.442657562709504 309.40437690918156 0.7451115056753981
13.44788511766292 312.74266357641767 0.7489666124902921
13.453112672616337 312.2135848503148 0.7500231104966751
13.458340227569753 316.07928596966013 0.7544186357501377
13.46356778252317 315.9735139126604 0.7542713305311824
13.468795337476585 316.3018834775307 0.7539330581883271
13.474022892430002 319.3357220559508 0.756318858420885
13.479250447383418 321.26570834802476 0.7587196274708768
13.484478002336834 324.5313455563616 0.7624683589120601
13.48970555729025 326.0829463639949 0.7640653140246288
13.494933112243666 324.3772281508555 0.7621870137963124
13.500160667197083 322.20891480382477 0.7593417152164309
13.505388222150499 319.5920376594654 0.7568966830474961
13.510615777103915 318.8336138198527 0.7575142059731595
13.515843332057331 319.79433153171965 0.7586263031600278
13.521070887010747 319.65432810448937 0.7582649807654782
13.526298441964164 318.17732704876477 0.756419424517006
13.53152599691758 314.0413592042712 0.7512471092335696
13.536753551870996 311.2259204903724 0.7483493422952853
13.541981106824412 305.9830167305202 0.7427774341483914
13.547208661777828 304.54651957957043 0.7411045101956095
13.552436216731245 303.3915720282149 0.7398135507108448
13.55766377168466 300.61113453776494 0.7371337489904597
13.562891326638077 296.3363522352305 0.731557764683302
13.568118881591493 293.81366082339 0.731362803643432
13.57334643654491 290.71749752384886 0.7289999101765424
13.578573991498326 288.54743407078183 0.7261116828416015
13.583801546451742 284.4803051226829 0.7207800186421234
13.589029101405158 280.7809699909544 0.7148871435874159
13.594256656358574 278.62039121415927 0.7110950447552452
13.59948421131199 277.08676717285243 0.7097082790278916
13.604711766265407 276.87393850421785 0.7095484692032136
13.609939321218823 273.67407680016254 0.707598193158133
13.615166876172239 270.77090417919305 0.7051478502019307
13.620394431125655 270.4149482573224 0.7047733674145085
13.625621986079071 270.09444673544886 0.7046846353226439
13.630849541032488 268.9553641382845 0.7013875235122422
13.636077095985904 269.0198174373013 0.7024254389445341
13.64130465093932 270.1171195044779 0.7031713070388433
13.646532205892736 269.52299133620244 0.7016792459715462
13.651759760846153 271.6489564348155 0.7050791518995567
13.656987315799569 270.0018126486256 0.7036842540323903
13.662214870752985 271.10117532367906 0.7083462950458823
13.667442425706401 269.33622151503096 0.7053397892035793
13.672669980659817 267.142810502648 0.7017581060011965
13.677897535613234 264.1347240007279 0.6962753972579774
13.68312509056665 263.5722507018078 0.6950849074348245
13.688352645520066 265.72438630887154 0.6992431633198628
13.693580200473482 266.04421181820004 0.7004690944018734
13.698807755426898 269.2398635308708 0.7063862558983479
13.704035310380315 270.9010461269636 0.7075192821971111
13.70926286533373 269.34218273311853 0.7054232855427505
13.714490420287147 268.73060027701007 0.7041452972316742
13.719717975240563 270.9558995147151 0.7073585411934536
13.72494553019398 271.0216845688604 0.7070737166958505
13.730173085147396 269.9321023542802 0.7055253943394805
13.735400640100812 268.056148541893 0.7017906634068809
13.740628195054228 267.9714903140258 0.7004439897615707
13.745855750007644 269.75900936419856 0.7018133002789146
13.75108330496106 271.69049424790904 0.7035789106840926
13.756310859914477 268.7220859778183 0.6996488597474054
13.761538414867893 267.67173312963814 0.6997560658136522
13.766765969821309 268.7657970028993 0.7024320816471331
13.771993524774725 269.8430870279233 0.7046951802751824
13.777221079728141 271.38839351680446 0.7077568536614758
13.782448634681558 267.3433496745027 0.7016512026737249
13.787676189634974 264.6150218092625 0.6994285840741726
13.79290374458839 263.552132925955 0.6981584521803196
13.798131299541806 264.25621893838274 0.6989256039065268
13.803358854495222 265.79118437688487 0.7037294334190428
13.808586409448639 264.33374438604193 0.7010310644322242
13.813813964402055 261.29328733924604 0.6971570277656085
13.819041519355471 259.6131407275181 0.694581987324529
13.824269074308887 260.99567433820545 0.6950929382261254
13.829496629262303 263.05016640208777 0.6965593320684167
13.83472418421572 264.5802096223512 0.699472573469184
13.839951739169136 268.81701212087927 0.704740547184266
13.845179294122552 266.6505022465243 0.7026253880610188
13.850406849075968 267.90922120361415 0.7045279601454992
13.855634404029384 266.03111776667396 0.7010840318848958
13.8608619589828 262.87939820849306 0.6983674250196451
13.866089513936217 261.5755428412806 0.6972183884787414
13.871317068889633 262.91050489614867 0.699580564262654
13.87654462384305 264.28211026794384 0.7023685756542437
13.881772178796465 263.82402933234033 0.6999034750020259
13.886999733749882 264.4544466459816 0.7002039648483404
13.892227288703298 262.21936096344683 0.6983527686019457
13.897454843656714 260.8627449562596 0.6960033346984782
13.90268239861013 262.0345617710019 0.6976153924473799
13.907909953563546 261.0896429219533 0.6948618875000112
13.913137508516963 262.78407213164365 0.6956772547312123
13.918365063470379 262.1192055022833 0.6938139242979415
13.923592618423795 261.4646332223343 0.6919249332086507
13.928820173377211 263.53782149199833 0.6945349979985491
13.934047728330627 263.4891353364585 0.6946751520175417
13.939275283284044 264.73644573920944 0.6970411415414174
13.94450283823746 269.5572127231255 0.7062195250522649
13.949730393190876 269.2155805960648 0.7051391158105808
13.954957948144292 271.55679361798735 0.7065149263045483
13.960185503097708 273.4868898667252 0.7079940858123513
13.965413058051125 272.8918833456048 0.7069090653802321
13.97064061300454 271.1781981237554 0.706294453516963
13.975868167957957 268.51127831556255 0.7039734788234091
13.981095722911373 266.0865756878545 0.6995125152443417
13.98632327786479 265.7417854739873 0.6981680414497734
13.991550832818206 265.5763218382703 0.6964641173168198
13.996778387771622 266.8773557915253 0.697602286053505
14.002005942725038 263.9697669248697 0.6948896619346682
14.007233497678454 268.05370372935647 0.7022654689467231
14.01246105263187 270.0658654191172 0.7044816054099106
14.017688607585287 271.1270700180066 0.707124362646518
14.022916162538703 273.4109665132914 0.7087839974040794
14.028143717492119 271.98320623783735 0.7056402785556224
14.033371272445535 274.39369226587803 0.7094631738430363
14.038598827398951 274.4522842832968 0.7083396035277569
14.043826382352368 273.48392345435514 0.7079359636497754
14.049053937305784 275.0635091503064 0.7102651443706105
14.0542814922592 274.32786350164184 0.7094394930831556
14.059509047212616 274.54832245607565 0.7086524099992594
14.064736602166032 277.38625965724094 0.7109355752356112
14.069964157119449 277.46868641899397 0.709927267964451
14.075191712072865 277.7629935392895 0.7109347630549845
14.080419267026281 281.2302882787402 0.7157658386035026
14.085646821979697 285.0621154079723 0.7205989113126592
14.090874376933114 290.2298526115211 0.7276308945717855
14.09610193188653 296.46925893399634 0.7337972044468453
14.101329486839946 301.86504563552404 0.7391862789269246
14.106557041793362 303.9703601878253 0.7417683708037532
14.111784596746778 306.3675115009397 0.7436547869132738
14.117012151700195 304.98170391320343 0.7424331906156793
14.12223970665361 301.28404132951107 0.7378872969122868
14.127467261607027 298.2026051967319 0.7340389602089739
14.132694816560443 297.3760898191184 0.7332201375710468
14.13792237151386 297.2970325166908 0.7333657326796988
14.143149926467276 298.14369110433165 0.7345831732205736
14.148377481420692 297.1500197821733 0.7333131828714257
14.153605036374108 294.1795141198111 0.7300967341782465
14.158832591327524 288.8995024085091 0.722880452798497
14.16406014628094 289.5876873739857 0.7236234321375873
14.169287701234357 288.18176404409354 0.7226964686310421
14.174515256187773 287.09917322145884 0.7209689619701704
14.179742811141189 286.9267997726223 0.7218065022102084
14.184970366094605 285.91283597556435 0.7196816476268174
14.190197921048021 284.1044307640849 0.7174840176586267
14.195425476001438 281.91088917462065 0.7159664838630972
14.200653030954854 279.96021501948076 0.7130616849931587
14.20588058590827 279.88702425258424 0.7136567124994708
14.211108140861686 283.5509182403284 0.7178014631959538
14.216335695815102 284.28625175149466 0.7186279488269566
14.221563250768519 286.15066642233717 0.7201736213076735
14.226790805721935 283.42935041351 0.7154776427420942
14.232018360675351 282.85325586643285 0.7146339705764607
14.237245915628767 283.7481460954683 0.7159736571171557
14.242473470582183 282.0175949973714 0.7135257213751808
14.2477010255356 280.23307701938427 0.711486075820708
14.252928580489016 278.03052522761897 0.7084790437041985
14.258156135442432 275.6577626473498 0.7046370220229466
14.263383690395848 276.5035996654843 0.7057853456828294
14.268611245349264 279.5326871876712 0.7090816845190197
14.27383880030268 280.0532464559699 0.7097840827396104
14.279066355256097 280.9683211359777 0.7119655463374245
14.284293910209513 278.537254207713 0.7100802363575232
14.28952146516293 279.66441580252564 0.7114373735500682
14.294749020116345 282.59297364484587 0.7148126024663132
14.299976575069762 284.4745625780164 0.7151126647113898
14.305204130023178 286.7390736946618 0.716715266009917
14.310431684976594 283.85901224654503 0.7129170375436674
14.31565923993001 282.98423538537156 0.7124837037972194
14.320886794883426 283.1369217086551 0.7125191760647912
14.326114349836843 285.14464433147043 0.7153224618769068
14.331341904790259 288.6654717933347 0.7193494649507577
14.336569459743675 289.2818120253722 0.7200305809232154
14.341797014697091 290.13491268738045 0.7214353072903484
14.347024569650507 292.34639188192324 0.7243227420768121
14.352252124603924 294.0817890435859 0.7270846026782215
14.35747967955734 295.69860314333823 0.7289719566785747
14.362707234510756 295.82791260466377 0.7283345293922847
14.367934789464172 295.11846163537393 0.7266343825582176
14.373162344417588 296.22940605233003 0.7271432559569893
14.378389899371005 296.27173724177516 0.7285266552982783
14.38361745432442 296.1443166295422 0.7286174400680246
14.388845009277837 293.2670390588084 0.7249247834454441
14.394072564231253 287.6434042677836 0.7191886326464205
14.39930011918467 284.5257211718922 0.7147631300032475
14.404527674138086 282.93687925840146 0.7119558056196496
14.409755229091502 283.3068946676923 0.7115580444117646
14.414982784044918 285.8897553980239 0.7150026545859649
14.420210338998334 286.2373367579632 0.7154000803693841
14.42543789395175 287.98125233990856 0.7180756722287448
14.430665448905167 290.0237106575093 0.7204619978276531
14.435893003858583 292.0613678408235 0.7216912416814207
14.441120558811999 294.08544344300435 0.725229453705207
14.446348113765415 293.29564587565227 0.7241342141922573
14.451575668718831 293.03181961352817 0.7243052737691432
14.456803223672248 293.1541703902394 0.724285161357484
14.462030778625664 295.7472705481126 0.7273822948994322
14.46725833357908 297.18985200656317 0.7288418593319349
14.472485888532496 303.8235884737085 0.7365363225340337
14.477713443485912 306.101287191371 0.7399367665112433
14.482940998439329 309.73944427965284 0.7450103915305951
14.488168553392745 310.81360454516505 0.7451950405033904
14.493396108346161 310.15338670461625 0.7424508697476575
14.498623663299577 312.3952976711104 0.7444595101138345
14.503851218252994 309.9848793235813 0.7414859541434411
14.50907877320641 308.321019898 0.7406478554455264
14.514306328159826 305.5259175822957 0.7374441837920024
14.519533883113242 303.5132087092081 0.7338458462042345
14.524761438066658 303.0660609961754 0.7334384578839365
14.529988993020075 302.67026275222435 0.7324283890867039
14.53521654797349 303.49438094737627 0.7343273817115288
14.540444102926907 305.6793092235941 0.7388381103463716
14.545671657880323 307.1250054987541 0.7414276089669988
14.55089921283374 301.1294268020452 0.7343914159739526
14.556126767787156 296.6305542749614 0.7281549618554054
14.561354322740572 296.501634442806 0.7275423819386324
14.566581877693988 294.8534457441034 0.7246897608220411
14.571809432647404 296.4062861503629 0.726055372662067
14.57703698760082 296.8919244672262 0.7267067529948281
14.582264542554237 298.6401474414841 0.7293685305010305
14.587492097507653 304.0223737060348 0.736058696034786
14.592719652461069 306.8684043942262 0.7391946963878165
14.597947207414485 313.2066166114178 0.7459397083866809
14.603174762367901 315.9015353586605 0.7478646754812682
14.608402317321318 320.81819281166435 0.7530716632786174
14.613629872274734 324.08105434535645 0.756766210403601
14.61885742722815 330.04508860891536 0.7635934103387836
14.624084982181566 334.996918029122 0.7683353658200873
14.629312537134982 341.523579091597 0.7749541080253519
14.634540092088399 348.8480534680208 0.7820569976159307
14.639767647041815 353.5013455804212 0.7862136857714964
14.644995201995231 354.32885666593677 0.7880400600017955
14.650222756948647 355.5415476794719 0.7889661727350161
14.655450311902063 354.72678380183373 0.7881937613605092
14.66067786685548 356.1453874450948 0.7901608991338132
14.665905421808896 356.5494362827345 0.790467728243492
14.671132976762312 355.6155248689743 0.7888569464112276
14.676360531715728 352.70878927965526 0.7843807019677532
14.681588086669144 351.5570593359758 0.7821486250625825
14.68681564162256 354.76803374579606 0.7863730259751954
14.692043196575977 355.9090702810705 0.7868869304727428
14.697270751529393 355.7741280144064 0.7865545257543124
14.70249830648281 354.2384787690208 0.7848232205215729
14.707725861436225 354.1107592815514 0.7847234817994929
14.712953416389642 354.69967808003884 0.7860279452374759
14.718180971343058 355.3657375987774 0.7870748987781377
14.723408526296474 352.1528278748417 0.7841601984098148
14.72863608124989 353.5517860757248 0.7862396002002939
14.733863636203306 349.5148735824395 0.782508609979509
14.739091191156723 347.81087951909245 0.7803949553117041
14.744318746110139 339.22023076116443 0.7708044460140442
14.749546301063555 332.7063527847775 0.7633906699441018
14.754773856016971 322.2899486457547 0.7512413186117778
14.760001410970387 312.9633056035604 0.7416051181722163
14.765228965923804 310.073880662829 0.7392596267813204
14.77045652087722 305.0062107479664 0.7340412769081821
14.775684075830636 305.7621711631085 0.7354616558915639
14.780911630784052 304.0909133795024 0.7322942387284408
14.786139185737468 303.74772192657457 0.7323382406719902
14.791366740690885 304.52869796620183 0.7329143895010866
14.7965942956443 303.68309302309746 0.7321861155447448
14.801821850597717 302.5952425501923 0.7309646068924303
14.807049405551133 302.56752712545716 0.7305524741880697
14.81227696050455 300.8713945451181 0.728912144815746
14.817504515457966 298.9122475360876 0.7262924014113533
14.822732070411382 298.91747377077075 0.7259018957820488
14.827959625364798 299.56668548404895 0.7274773716781711
14.833187180318214 304.42522131939216 0.7339844403068362
14.83841473527163 309.33102969222097 0.7394598901387299
14.843642290225047 311.40181555971094 0.7421304354564875
14.848869845178463 311.2384639704488 0.7401533522233666
14.854097400131879 311.55472968286017 0.7402952087835442
14.859324955085295 309.09157134717094 0.7373062538544731
14.864552510038711 311.8411537092755 0.7396088507976831
14.869780064992128 316.3837769151313 0.7448404778911245
14.875007619945544 322.1290391855199 0.7510636803770693
14.88023517489896 328.3104655724679 0.7580367096238289
14.885462729852376 333.9278857863919 0.7647069404812828
14.890690284805792 334.4792982536447 0.7659981463800535
14.895917839759209 336.01516194798523 0.7676815965360658
14.901145394712625 335.7934924419266 0.7676763576193166
14.906372949666041 336.7930164651918 0.7683323621006913
14.911600504619457 336.1818093220284 0.7672835066172065
14.916828059572873 335.820940541264 0.7670970959183874
14.92205561452629 327.5758650753859 0.757195141572139
14.927283169479706 322.6105467493337 0.7514523891245787
14.932510724433122 317.78245843763233 0.7464160994691559
14.937738279386538 312.8503246243111 0.7409765437672003
14.942965834339955 310.5449600760055 0.7392332456669192
14.94819338929337 304.79456186068796 0.732504576281053
14.953420944246787 298.8953847261641 0.7254533552087699
14.958648499200203 294.81770804880534 0.7202978448012527
14.96387605415362 292.3276956347554 0.717498627865418
14.969103609107036 292.38300620664637 0.7189087041587484
14.974331164060452 291.24544353764685 0.7187028528873626
14.979558719013868 289.3544793098531 0.7164455230228582
14.984786273967284 286.40559737540855 0.7119056352193196
14.9900138289207 283.8666428655199 0.7093996857760402
14.995241383874117 286.22879096124797 0.7114682903142475
15.000468938827533 289.608267674311 0.7159614459499254
15.005696493780949 292.7469499211661 0.7201198781512745
15.010924048734365 291.9684330641521 0.718799180921267
15.016151603687781 290.8365824574681 0.7182366406308123
15.021379158641198 289.9866136146951 0.7172277021493383
15.026606713594614 290.9822093096992 0.718105828816908
15.03183426854803 295.76297486959777 0.7227974329337584
15.037061823501446 300.8967399596357 0.7287200350601619
15.042289378454862 306.0843191582267 0.7356345316697225
15.047516933408279 308.302677291415 0.7386625583397328
15.052744488361695 308.6472707296951 0.7390903897214687
15.057972043315111 310.8859260249024 0.7418597658577216
15.063199598268527 312.30689382942575 0.7425493426591265
15.068427153221943 312.85209258734017 0.7428351322228572
15.07365470817536 315.78001500371636 0.7458456046162121
15.078882263128776 316.4925646863084 0.7471483246764659
15.084109818082192 312.49441381499685 0.7425437841958211
15.089337373035608 311.1436575860266 0.7406602238180253
15.094564927989024 307.81848391791783 0.7364101522463681
15.09979248294244 307.17581719429853 0.7357817817102952
15.105020037895857 305.76946439200566 0.7347421835842352
15.110247592849273 300.85013811831277 0.7296761054562594
15.11547514780269 297.5330565813367 0.7269163352996895
15.120702702756105 296.1192269597008 0.7243125676163407
15.125930257709522 296.9008760920029 0.7245279645664794
15.131157812662938 297.5300665049451 0.7248188093957103
15.136385367616354 299.4456211331366 0.7286660797912796
15.14161292256977 298.5252130462487 0.728419708609292
15.146840477523186 296.4655247461668 0.7262136995839352
15.152068032476603 296.84006425475275 0.726414862310851
15.157295587430019 296.36836242963983 0.7252534111347145
15.162523142383435 296.6128449067914 0.7262485210903824
15.167750697336851 292.6509699364769 0.7203043221214112
15.172978252290267 291.3185734956118 0.7182380786976023
15.178205807243684 287.57557381669136 0.7145745363963277
15.1834333621971 283.3318893317251 0.7096398060600349
15.188660917150516 278.80187607826394 0.705193439565787
15.193888472103932 276.9871528232164 0.7042019347544056
15.199116027057348 278.9158854694087 0.7062938593966877
15.204343582010765 280.8210809064781 0.7087463036086856
15.20957113696418 282.96728069524863 0.7096452918157738
15.214798691917597 285.0025461348738 0.7108242845275499
15.220026246871013 286.3762221813038 0.7124471847563503
15.22525380182443 287.0227929291592 0.7124289610487731
15.230481356777846 284.0887926257116 0.7095099698672978
15.235708911731262 284.78659342428574 0.7112754248603271
15.240936466684678 285.2187060220334 0.7114943928380987
15.246164021638094 288.0477718262847 0.7152233316755962
15.25139157659151 289.63022513975 0.7170514278442435
15.256619131544927 288.0546454782212 0.7153701893261307
15.261846686498343 284.8942766940794 0.7127342227178062
15.267074241451759 281.87678301275736 0.7097304181546666
15.272301796405175 280.95838652404296 0.7086031622045426
15.277529351358591 282.39687918817305 0.7107423141841884
15.282756906312008 283.7244959122335 0.7114100284343136
15.287984461265424 287.66193205721856 0.7159059753171616
15.29321201621884 287.4480297312391 0.7147378515241349
15.298439571172256 287.52677921158494 0.7136596572757319
15.303667126125672 291.48782918416106 0.7193727915418197
15.308894681079089 292.8135384890975 0.7203391637583608
15.314122236032505 295.9862919127416 0.7250823530647545
15.319349790985921 294.1412492402557 0.7229367457266754
15.324577345939337 295.48717231727943 0.7234574999003935
15.329804900892753 294.42328478043623 0.7216916531306712
15.33503245584617 297.00676568727624 0.7240542721201467
15.340260010799586 299.94349781928815 0.7280109161864309
15.345487565753002 302.20257636608613 0.7317523383861975
15.350715120706418 301.9904770792841 0.7314328453107686
15.355942675659835 299.63169162451635 0.7282711448713661
15.36117023061325 300.69556173047164 0.7292723004188697
15.366397785566667 300.5871451518577 0.7287578389152893
15.371625340520083 302.3922372132044 0.7316712166745521
15.3768528954735 300.79614692686926 0.7301797654050283
15.382080450426916 297.84272024179035 0.7267564352347912
15.387308005380332 296.0591350957052 0.7241032426739646
15.392535560333748 295.02691594061264 0.722363019000753
15.397763115287164 294.7555672690241 0.7300344041969534
15.40299067024058 295.00755332258336 0.7368489686003571
15.408218225193997 290.82168708916277 0.7367631675400597
15.413445780147413 290.55845099733654 0.7415014457882119
15.418673335100829 290.18732176877995 0.7453447684468888
15.423900890054245 293.60776644706044 0.7536145356326726
15.429128445007661 297.651216725684 0.7622303991865712
15.434355999961078 298.44519037849807 0.7655184373628752
15.439583554914494 300.83661790816524 0.7714061771485492
15.44481110986791 296.9695281313272 0.7676284995450517
15.450038664821326 294.71592622252876 0.766766062075064
15.455266219774742 292.0500312909527 0.7654467791586519
15.460493774728159 289.78875995076186 0.7653655512452823
15.465721329681575 292.9475936021809 0.7720099089629977
15.470948884634991 294.78083709166583 0.7764448290146332
15.476176439588407 295.3469504499974 0.7789224106825116
15.481403994541823 296.03593051074813 0.7826655410290249
15.48663154949524 291.49830041407847 0.7799311178061868
15.491859104448656 287.72923839856344 0.7774141133636141
15.497086659402072 283.44264653166573 0.7731786907029394
15.502314214355488 284.2075350484313 0.7762143693692666
15.507541769308904 285.2870785179534 0.7792389873814132
15.51276932426232 284.81098223063094 0.781170373762565
15.517996879215737 285.292977361543 0.78346982601156
15.523224434169153 283.9773801078202 0.7827864475354779
15.52845198912257 285.1859193753154 0.7861693574402607
15.533679544075985 282.9012126401053 0.7843516635315377
15.538907099029402 283.5262469253196 0.7865523310720272
15.544134653982818 280.2073364796049 0.7836749070281801
15.549362208936234 278.0800469488473 0.7810328865763834
15.55458976388965 276.9852012894493 0.7814189624266614
15.559817318843066 276.71896216967497 0.7827359426455702
15.565044873796483 276.6221168029428 0.7850928717815494
15.570272428749899 278.76260694768354 0.7909644209347512
15.575499983703315 280.1650042029167 0.7939966738807306
15.580727538656731 280.43171316379534 0.7953635267865088
15.585955093610147 280.3945637781983 0.7973797515842955
15.591182648563564 277.8965791204738 0.7947647518990343
15.59641020351698 274.5255035663669 0.7924272099548506
15.601637758470396 273.9717618498703 0.7941178753500948
15.606865313423812 271.96071027408124 0.7937535147430906
15.612092868377228 273.28661784732384 0.7975780094691957
15.617320423330645 272.379799743875 0.7973373288089767
15.62254797828406 270.6350075081949 0.7947333830154096
15.627775533237477 268.79132686487463 0.7922700476765927
15.633003088190893 265.195513749106 0.7889226600741024
15.63823064314431 265.8480198333076 0.7863027165592422
15.643458198097726 261.6932528346248 0.7689256606290081
15.648685753051142 263.7067124054722 0.7660061731310773
15.653913308004558 264.5649354006692 0.7623210378269667
15.659140862957974 264.4141710710739 0.7604988673744486
15.66436841791139 265.2845524356516 0.7601701974177834
15.669595972864807 264.71333777252835 0.7575169036232817
15.674823527818223 266.85850490972587 0.7590199461978944
15.680051082771639 268.3941444172159 0.7576951735361975
15.685278637725055 269.189028251787 0.7574197041439636
15.690506192678471 270.53094207944855 0.7595796621989187
15.695733747631888 270.13288729459094 0.7584858946832141
15.700961302585304 270.8425794468931 0.7579389228981164
15.70618885753872 270.8917070349537 0.7548531716391864
15.711416412492136 270.9682537204157 0.7521873435599273
15.716643967445552 272.8251280950709 0.7528414252701724
15.721871522398969 273.4657095512961 0.7540655871374449
15.727099077352385 273.5154846415591 0.7540998231961202
15.732326632305801 271.8771452633362 0.7513462734802407
15.737554187259217 271.84128626175175 0.7493439037860014
15.742781742212633 273.8670001369216 0.7498613652104632
15.74800929716605 276.90708243932886 0.7533516260792815
15.753236852119466 276.71978294602087 0.7537711462876903
15.758464407072882 277.3889777266264 0.7535780998440186
15.763691962026298 273.3032985247004 0.7458853043277129
15.768919516979715 274.0957049994751 0.7446162687964938
15.77414707193313 275.58624077435366 0.7452855409153629
15.779374626886547 274.6176279836837 0.7452299169349704
15.784602181839963 275.53019393732257 0.7461063159177179
15.78982973679338 274.02525695240655 0.7443235586758564
15.795057291746796 271.80140745751385 0.7392260372630535
15.800284846700212 271.0375843359148 0.7381337680018066
15.805512401653628 269.565682929971 0.7365907323820122
15.810739956607044 269.21509875201554 0.7353376076021724
15.81596751156046 269.03554409826285 0.7340882153554559
15.821195066513877 268.62306578395135 0.7329354478366952
15.826422621467293 271.75451809104 0.7354725391799337
15.831650176420709 275.06120424891566 0.7403708249167393
15.836877731374125 273.99748971637325 0.738348012197104
15.842105286327541 272.7479299837824 0.737267086785029
15.847332841280958 270.31920037967325 0.7337462945702377
15.852560396234374 267.75836607957564 0.7310863170903023
15.85778795118779 268.9054926403925 0.732845967372023
15.863015506141206 270.8340519498991 0.7354833554025483
15.868243061094622 271.07672591881175 0.7344812915399754
15.873470616048039 270.5413373609828 0.7318948390345765
15.878698171001455 269.7827220724271 0.729138622637114
15.883925725954871 270.49406025895115 0.7300329137868509
15.889153280908287 271.5515751734862 0.7310649263514999
15.894380835861703 273.985313306332 0.7350394971205488
15.89960839081512 274.4027558163065 0.7358819185752278
15.904835945768536 276.0822062762576 0.7372596912897473
15.910063500721952 275.99698473623437 0.7358421340324933
15.915291055675368 273.4283811459908 0.7324006946495104
15.920518610628784 271.30767971346535 0.7291286295806467
15.9257461655822 270.25057414923504 0.727422103923477
15.930973720535617 271.4007733445174 0.730129216964917
15.936201275489033 271.13119683926084 0.7289789949517029
15.94142883044245 271.00163727862844 0.7270366731107436
15.946656385395865 271.9913261669969 0.7282176660598976
15.951883940349282 272.1674249214047 0.7282794890160945
15.957111495302698 272.77877143923376 0.729200438175405
15.962339050256114 271.65017503073705 0.7278458584749666
15.96756660520953 270.8796961526309 0.727423636745831
15.972794160162946 270.31812738707123 0.7263353204439121
15.978021715116363 270.866883516048 0.72819902246523
15.983249270069779 272.3829330646403 0.7310564502509399
15.988476825023195 273.23950038496656 0.7316646158689966
15.993704379976611 272.8119659046242 0.731019474814313
15.998931934930027 271.4659342074364 0.7271196286387047
16.004159489883442 269.15473745949134 0.7233435663498887
16.009387044836856 270.44388713658225 0.7245083907120121
16.01461459979027 270.379110128792 0.724809669185157
16.019842154743685 270.55962643715617 0.7255056174750737
16.0250697096971 267.05389121181815 0.7208904698864032
16.030297264650514 266.00076226428905 0.7196147422622301
16.03552481960393 267.3657560276427 0.7210653238467949
16.040752374557343 270.92365666980976 0.7262135554666047
16.045979929510757 274.6676823700721 0.7309797187074654
16.05120748446417 276.43860237605816 0.7316691860120346
16.056435039417586 277.5191699080354 0.7321095821027174
16.061662594371 279.153510569416 0.7332304707559234
16.066890149324415 282.8833497415873 0.7383528617176963
16.07211770427783 288.2099237967551 0.7452443381092125
16.077345259231244 290.9327253862885 0.7483542473922549
16.08257281418466 292.7742800960949 0.7502739872015358
16.087800369138073 297.4538395307383 0.7563330558240154
16.093027924091487 300.86663270573933 0.7606154340834373
16.0982554790449 303.8892260771612 0.7639764683055886
16.103483033998316 308.08489184002707 0.7690860446552406
16.10871058895173 310.02459410999705 0.771182911004283
16.113938143905145 313.5607955184153 0.7752618370713195
16.11916569885856 312.6638139551362 0.7747095580712892
16.124393253811974 315.0271830392078 0.7777963171010553
16.129620808765388 315.29508779309174 0.7779961873945916
16.134848363718802 315.7578324586337 0.7777517929117954
16.140075918672217 314.5106457606521 0.775021221415272
16.14530347362563 313.1668466732302 0.7731894141012746
16.150531028579046 313.0316827822038 0.7732293862024221
16.15575858353246 315.7815940332287 0.7769108826277907
16.160986138485875 318.0662887680389 0.7787914506425465
16.16621369343929 314.80514506719663 0.7750677928609376
16.171441248392703 310.55020944918294 0.7699647093030375
16.176668803346118 304.8416048547489 0.7644923073128476
16.181896358299532 301.25490923383734 0.7604544909241738
16.187123913252947 299.3797138732758 0.758164794404856
16.19235146820636 293.98516805678526 0.7511664191130347
16.197579023159776 290.00969314337465 0.7453425746806451
16.20280657811319 281.15224068154356 0.7347778402955517
16.208034133066604 277.587538828944 0.7319356490620577
16.21326168802002 274.4592644808712 0.7287368237421081
16.218489242973433 271.9312459091625 0.7256537167217245
16.223716797926848 270.2416212943367 0.7230267351943658
16.228944352880262 269.06006422200386 0.7203101208727132
16.234171907833677 266.8943997730628 0.7160734540714935
16.23939946278709 263.5926015878121 0.7115023163796292
16.244627017740505 260.40052216651696 0.707638854175173
16.24985457269392 257.3966573211446 0.7052451696646834
16.255082127647334 258.3614438636974 0.7082283692480918
16.26030968260075 256.76186455665334 0.7062951659939576
16.265537237554163 257.76192959766007 0.7076190861485031
16.270764792507578 253.38316077776494 0.7003286686872758
16.275992347460992 252.5714889802967 0.7002100288633352
16.281219902414406 251.92803864966226 0.6995174954754043
16.28644745736782 252.55343703806292 0.7001091508931974
16.291675012321235 253.426156456976 0.7012551209910977
16.29690256727465 252.30751069907947 0.6991517750155678
16.302130122228064 252.26005129849125 0.7000157027527623
16.30735767718148 252.49299720962256 0.7000967816440448
16.312585232134893 253.0573164299657 0.700570534512526
16.317812787088307 251.692091964433 0.6973792452704343
16.323040342041722 250.01648237687093 0.6939018264947218
16.328267896995136 249.5973934465971 0.6920818510469545
16.33349545194855 248.050285168251 0.6894338878610737
16.338723006901965 247.41279674360635 0.6881808756735306
16.34395056185538 247.6725698371185 0.6869727880251333
16.349178116808794 248.4691581480154 0.6886857132409979
16.35440567176221 253.60536030957687 0.6963421924731772
16.359633226715623 258.5533111431169 0.7047868961617068
16.364860781669037 263.0300502108961 0.7116001291314848
16.37008833662245 265.61527447678486 0.7146461736271986
16.375315891575866 264.764361264524 0.7111572523321081
16.38054344652928 267.30399523706467 0.7121938821056837
16.385771001482695 272.34019176787797 0.7178997217503945
16.39099855643611 276.9351073541259 0.7233514259692465
16.396226111389524 279.6647125689998 0.7273235429503054
16.401453666342938 279.96634315934296 0.726632763341285
16.406681221296353 276.6612443586733 0.7216387918766548
16.411908776249767 274.1667026050425 0.7168318712464482
16.41713633120318 272.8430833417068 0.716632357595202
16.422363886156596 272.0588773200253 0.7167138536137134
16.42759144111001 270.65656066906075 0.7149319322463416
16.432818996063425 268.32038147857764 0.7122828843693835
16.43804655101684 264.847228074071 0.709161424602235
16.443274105970254 260.2475288649438 0.70369663451083
16.448501660923668 259.7104065006047 0.7036265131629994
16.453729215877082 256.4553950746308 0.6990016515581254
16.458956770830497 255.97941825790681 0.6982054756120238
16.46418432578391 255.68404173770003 0.6969572560418996
16.469411880737326 255.89502297832183 0.6943271269615975
16.47463943569074 257.5187858462341 0.6961814112496463
16.479866990644155 258.93843553916753 0.6978849081050625
16.48509454559757 259.5486169845023 0.6990380166764188
16.490322100550983 256.7941434465316 0.6952180497148864
16.495549655504398 258.04781702784175 0.6972216056938644
16.500777210457812 257.98616386502 0.6977783213541585
16.506004765411227 258.99979106510915 0.6994139552704545
16.51123232036464 258.27949398522975 0.6982740086468932
16.516459875318056 257.9914017831159 0.6982645420011019
16.52168743027147 255.83968248337544 0.6951401408740504
16.526914985224884 256.5776755683545 0.695243264185579
16.5321425401783 258.3898009251495 0.6972545697912722
16.537370095131713 259.0677308616992 0.6972277551305125
16.542597650085128 256.72124822856915 0.6953667236422765
16.547825205038542 255.66488521089272 0.6946782360068271
16.553052759991957 256.67860559223834 0.6953477213504046
16.55828031494537 257.2047392168964 0.6953252440276356
16.563507869898785 256.6751099497138 0.693222454199761
16.5687354248522 255.51008320366788 0.6921297808484943
16.573962979805614 254.95471225397807 0.6924615178899031
16.57919053475903 255.0118192589459 0.6922159300829778
16.584418089712443 253.58665423260325 0.6894840683862422
16.589645644665858 251.99622158811394 0.6870077348484789
16.594873199619272 252.60530869087572 0.6883316304781726
16.600100754572686 251.89650705525656 0.6889974496901426
16.6053283095261 253.42328845442424 0.690860378725121
16.610555864479515 253.39409651366233 0.6897533460157047
16.61578341943293 253.05520321948748 0.6899346961694676
16.621010974386344 255.33968374957973 0.6937396620381281
16.62623852933976 254.78116681856503 0.6926670178989096
16.631466084293173 254.98959813486042 0.691845100055516
16.636693639246587 253.9441778069374 0.6889286907094719
16.641921194200002 251.2362603032437 0.6866340726857629
16.647148749153416 249.726479390047 0.6864281561413045
16.65237630410683 247.79368666540222 0.6851453986909732
16.657603859060245 247.93515861904075 0.6853308329394849
16.66283141401366 243.4624219094107 0.6785500702653878
16.668058968967074 238.5477959807145 0.6710687062558502
16.67328652392049 234.98454892254253 0.6654141818860929
16.678514078873903 233.90163789325425 0.6614542699593997
16.683741633827317 235.26939984530668 0.6635890711690071
16.68896918878073 236.92614202692192 0.6649815475779366
16.694196743734146 235.24002851721482 0.6630515350257407
16.69942429868756 236.64328656425639 0.6656428518606925
16.704651853640975 237.7472746755068 0.6676676090930954
16.70987940859439 238.25650014159 0.6687939517861147
16.715106963547804 239.70524938600443 0.6724170155232339
16.720334518501218 238.34681936749337 0.6703993559708769
16.725562073454633 238.26062733057836 0.6700428706199825
16.730789628408047 237.56096413616245 0.6678560557788263
16.73601718336146 237.13551339634006 0.6673796920062237
16.741244738314876 237.4394638640168 0.6678425097621727
16.74647229326829 236.64548672562952 0.6676753812603194
16.751699848221705 236.98005115800217 0.6671988833985143
16.75692740317512 232.88552367133963 0.6615596662377926
16.762154958128534 231.93976477359908 0.6594307379297942
16.767382513081948 226.94414785017216 0.6520714958188015
16.772610068035362 227.36120514068747 0.653903322568966
16.777837622988777 226.12221628653515 0.6525206313837508
16.78306517794219 226.90749407048196 0.6536414235651514
16.788292732895606 228.80022527096236 0.6566088226017314
16.79352028784902 229.29364408770843 0.6559607285906861
16.798747842802435 229.39330792857447 0.653200540224622
16.80397539775585 228.7288035127587 0.6527605094924376
16.809202952709263 229.09308387902502 0.654087733641169
16.814430507662678 228.772665314087 0.6558159538150057
16.819658062616092 228.88805057721234 0.6575786828367547
16.824885617569507 228.67427086407264 0.6563634697238881
16.83011317252292 227.00406757771626 0.6521081755110788
16.835340727476336 228.30705941997567 0.6529959291333512
16.84056828242975 226.06415629022206 0.6483340579387453
16.845795837383164 227.36530557897908 0.6513898467504482
16.85102339233658 227.81291390793288 0.6532342098058636
16.856250947289993 229.27197627513354 0.6561757269206603
16.861478502243408 226.05857429988637 0.6517404935569405
16.866706057196822 224.74876630369278 0.6502372542295733
16.871933612150237 226.14376143768078 0.6517084866921139
16.87716116710365 228.90585643650732 0.6557141387078228
16.882388722057065 229.44457568281337 0.6568176026538965
16.88761627701048 228.61689049045356 0.6573054681592309
16.892843831963894 225.67878734117235 0.6523291290891943
16.89807138691731 222.85897400878406 0.6492207994869545
16.903298941870723 222.87987629401346 0.6486157527801155
16.908526496824138 225.54948234109386 0.652431784923416
16.913754051777552 225.39954280371776 0.6522714127258484
16.918981606730966 225.10793083903226 0.6513150186743902
16.92420916168438 225.7700238981532 0.6504730465172325
16.929436716637795 225.97593613768274 0.6502713051340729
16.93466427159121 226.8546243052308 0.6503990368549821
16.939891826544624 225.37051176035615 0.6483371666062777
16.94511938149804 225.02842918958038 0.6466560335033491
16.950346936451453 223.55217426241646 0.6441890021538837
16.955574491404867 223.68906900042384 0.6457422161779548
16.960802046358282 224.2579669537759 0.646639533380091
16.966029601311696 225.26032864286455 0.6487470800625792
16.97125715626511 227.1337764017422 0.6508677241489441
16.976484711218525 228.84405701110987 0.6539638853837714
16.98171226617194 228.90410380057392 0.6555450339958461
16.986939821125354 226.14774672117397 0.6524634226485247
16.99216737607877 224.8233943981254 0.6500738297271199
16.997394931032183 225.25218700174923 0.6495248021263142
17.002622485985597 224.9756304887158 0.6479112524735402
17.00785004093901 227.66611554445794 0.6510340465847612
17.013077595892426 229.32529640322568 0.6524000388803884
17.01830515084584 228.0650450334827 0.6496111510842361
17.023532705799255 230.44602167413967 0.6529411010125683
17.02876026075267 228.01183261966167 0.6511065149708541
17.033987815706084 229.74204399048605 0.6536648731968555
17.039215370659498 229.37519055692408 0.6534531593847669
17.044442925612913 228.41809582070738 0.6518428859217295
17.049670480566327 226.1714425846219 0.6488953377849475
17.05489803551974 226.08509565367422 0.6502353685708474
17.060125590473156 228.88708542402745 0.6539349971456541
17.06535314542657 228.33555357281128 0.6523993320497204
17.070580700379985 228.3229576123988 0.6520889135087137
17.0758082553334 227.90912137804494 0.6500006712363661
17.081035810286814 226.76265053225472 0.6482816773286353
17.086263365240228 229.75905396432975 0.6543143927859764
17.091490920193642 231.95249741431684 0.658058266422771
17.096718475147057 232.7422389125947 0.6592748472476669
17.10194603010047 231.6235128049429 0.6560270472652304
17.107173585053886 230.32502966949568 0.6528117283091285
17.1124011400073 230.25105664951175 0.6522591471742325
17.117628694960715 232.14575401455943 0.6545821004623859
17.12285624991413 233.25926572288353 0.6568254559790357
17.128083804867543 234.05347704780618 0.6580003856327452
17.133311359820958 235.3672202795509 0.6587694812047369
17.138538914774372 233.9744944980051 0.6570984203194238
17.143766469727787 236.26200866884372 0.6597268475418661
17.1489940246812 236.57222985869407 0.6607967389926103
17.154221579634616 236.74260052493509 0.661719949709172
17.15944913458803 236.66589965247246 0.6611754573576807
17.164676689541444 238.29002760803888 0.6633355942941246
17.16990424449486 241.55864657744652 0.6669507780522158
17.175131799448273 245.84736129229347 0.6708446017990095
17.180359354401688 246.46109932528503 0.671380164698719
17.185586909355102 248.57144878845162 0.6738650570415372
17.190814464308517 251.49608147862784 0.6784721776203555
17.19604201926193 252.5594777878347 0.6808899253918665
17.201269574215345 252.37432731879153 0.6803935304351593
17.20649712916876 250.2002232440105 0.6779242354525019
17.211724684122174 250.95235333610728 0.6801134299189874
17.21695223907559 251.3931584758147 0.6807402296104067
17.222179794029003 252.3930856576676 0.6812093548633965
17.227407348982418 251.0279555804555 0.6783495837507967
17.232634903935832 249.1654810028102 0.67577120820135
17.237862458889246 249.07657047267708 0.676729769350833
17.24309001384266 247.33786355073178 0.6739603611362044
17.248317568796075 245.68434006694804 0.6707321352631878
17.25354512374949 244.04309729630012 0.6674812184522735
17.258772678702904 242.9086124867376 0.6664543552985573
17.26400023365632 243.25844388928934 0.6678001076580938
17.269227788609733 243.44476852805545 0.6701719245478521
17.274455343563147 242.35112977656536 0.6697704424231351
17.279682898516562 241.31001740787843 0.6688711243997927
17.284910453469976 240.95711922089941 0.6677250109515132
17.29013800842339 239.48201082416014 0.6643474105152107
17.295365563376805 239.94784872855587 0.6656508033580816
17.30059311833022 239.98434082204824 0.6656732189787762
17.305820673283634 241.0995679544186 0.6661970515489978
17.31104822823705 242.80952264486828 0.6676592384889046
17.316275783190463 244.03580527991312 0.6685962979150222
17.321503338143877 244.98565792311578 0.670619443050648
17.32673089309729 245.96038195402946 0.672729804315711
17.331958448050706 246.52659617363736 0.6745645360918888
17.33718600300412 248.52768561146274 0.6777851009920846
17.342413557957535 248.97255053278758 0.6766001598544635
17.34764111291095 250.87249580714374 0.6779693310132572
17.352868667864364 249.53397981309305 0.6747063143264355
17.358096222817778 251.27263319047916 0.676991220445692
17.363323777771193 250.54224408442514 0.676708633237382
17.368551332724607 249.9421788874909 0.6761620564516484
17.37377888767802 247.0481674570599 0.6728351638198926
17.379006442631436 246.1211902632479 0.6714587214733391
17.38423399758485 245.66656052470356 0.6706033000071971
17.389461552538265 244.34628424413373 0.6698512968547198
17.39468910749168 244.25873768083346 0.6699857927896372
17.399916662445094 244.3865304926642 0.6701818333237439
17.405144217398508 245.38442657806098 0.6715045786436926
17.410371772351922 243.39874525650126 0.6674242987266505
17.415599327305337 244.1094474420056 0.6678477891197447
17.42082688225875 241.0829185665238 0.6632437374092468
17.426054437212166 240.6234742047575 0.6627882214826987
17.43128199216558 242.11776605596495 0.6664906570497547
17.436509547118995 243.81548073543345 0.6686082723058706
17.44173710207241 243.48559889561156 0.6673334281408209
17.446964657025823 244.86250702614208 0.6698285994362703
17.452192211979238 244.2161564319715 0.6702191600220286
17.457419766932652 243.54271044292037 0.6704612824517543
17.462647321886067 242.5641340058038 0.669695527304968
17.46787487683948 242.55952631158206 0.6698484944825558
17.473102431792896 239.5482208644241 0.6647569917535517
17.47832998674631 237.96825408899113 0.6625378473698925
17.483557541699724 239.2734649335287 0.6618299899317032
17.48878509665314 241.0346108413737 0.6638879153924354
17.494012651606553 243.39980031363004 0.6675149215555464
17.499240206559968 243.60683143293292 0.667914355602815
17.504467761513382 244.6346498510638 0.6709564878311304
17.509695316466797 246.8586262512557 0.6732688603753716
17.51492287142021 245.26822967716424 0.6706960594413766
17.520150426373625 243.4659313113616 0.6680780276754408
17.52537798132704 244.10322116343738 0.6675418793098321
17.530605536280454 245.18413648458784 0.6681842241315462
17.53583309123387 246.51410458360075 0.6695106266206637
17.541060646187283 247.0416332084247 0.6707878035196124
17.546288201140698 246.93055769457374 0.6713818536439567
17.551515756094112 246.21365522248706 0.6700492800929296
17.556743311047526 249.07909064928683 0.6730512872636009
17.56197086600094 248.79637103582826 0.6724072003055377
17.567198420954355 250.5481907917332 0.6759115397553319
17.57242597590777 250.9289993641142 0.6774018282786711
17.577653530861184 249.15283999899208 0.6756256950869572
17.5828810858146 247.62974990034118 0.6738230881162764
17.588108640768013 246.33364472420013 0.6717340440689612
17.593336195721427 250.88205974363376 0.6770293756954721
17.598563750674842 254.80322790439868 0.6812754306301915
17.603791305628256 255.96216410347304 0.6816865664242309
17.60901886058167 256.9713710465266 0.6828273288559975
17.614246415535085 256.70730577128677 0.6827232148749692
17.6194739704885 257.30627922493574 0.6836873757514119
17.624701525441914 258.0533968774513 0.6838811896720025
17.62992908039533 258.56839168098855 0.6853389824666348
17.635156635348743 261.59206649021917 0.6890019467953693
17.640384190302157 263.87760431682267 0.6915785002142018
17.64561174525557 264.25719438171967 0.6911831254081371
17.650839300208986 263.9147452802589 0.6902420955125832
17.6560668551624 265.41768693994186 0.692891935149984
17.661294410115815 266.77055446694476 0.6947909664275611
17.66652196506923 272.27585018094106 0.7017460771101401
17.671749520022644 275.46365779436564 0.7044463201113577
17.676977074976058 278.9243345397165 0.7084571624526684
17.682204629929473 281.765626644812 0.7114888849994686
17.687432184882887 282.9575492899035 0.7121520680205331
17.6926597398363 285.74150341742853 0.7145046160184114
17.697887294789716 289.0069897115352 0.7184050373220152
17.70311484974313 291.8669944887238 0.7219779412031839
17.708342404696545 292.76902344606896 0.7239918121862827
17.71356995964996 293.3775885181864 0.7252116359824603
17.718797514603374 293.8701951289113 0.7267538733485729
17.724025069556788 296.8578407234944 0.7306058677212738
17.729252624510202 299.4446755316757 0.7342021369225001
17.734480179463617 302.9285535145957 0.7378270291453307
17.73970773441703 304.27450007879685 0.7382449729924182
17.744935289370446 302.5734987697518 0.7356583765044665
17.75016284432386 300.4199188340437 0.7321191330444775
17.755390399277275 298.81485968245113 0.7302471594180092
17.76061795423069 302.2093719374067 0.734755823920562
17.765845509184103 302.1172570809964 0.7347867754194211
17.771073064137518 302.02685076819654 0.7357492577528197
17.776300619090932 295.06605102754435 0.7273572390386039
17.781528174044347 291.8167642242734 0.723587878303432
17.78675572899776 287.9274651167563 0.7197961099967064
17.791983283951176 285.1930147228437 0.7169283133101166
17.79721083890459 281.26772598009484 0.7130921995596897
17.802438393858004 274.93204559496365 0.7056927041422354
17.80766594881142 271.2631154659772 0.7004460014325913
17.812893503764833 265.4779133594292 0.6934410400860986
17.818121058718248 262.0849671767252 0.6880401840360374
17.823348613671662 258.4392042023882 0.6835077079859596
17.828576168625077 258.8171323019835 0.6841837151723612
17.83380372357849 257.6918725812542 0.6825922054019505
17.839031278531905 256.43063187683043 0.6812473979087792
17.84425883348532 256.3087094214685 0.6814068061650094
17.849486388438734 254.7060149362474 0.6787711793390421
17.85471394339215 255.46506630884994 0.6795538601904139
17.859941498345563 256.0574173033628 0.6800434156213307
17.865169053298978 256.6782796030322 0.6817581869535299
17.870396608252392 258.9361050499183 0.6852059131163251
17.875624163205806 257.47101363280063 0.6825696983509159
17.88085171815922 258.47862478240216 0.6839945140513021
17.886079273112635 261.1843499123334 0.6868078801466045
17.89130682806605 266.0158282324959 0.693229550308316
17.896534383019464 270.11162197223103 0.6985284891504208
17.90176193797288 275.78468359751884 0.7051068968940152
17.906989492926293 282.8120921490915 0.7138925639990631
17.912217047879707 292.0126619812305 0.7250016714867147
17.917444602833122 299.5357125074637 0.7332956796615031
17.922672157786536 303.6325367134842 0.7376770313788402
17.92789971273995 304.15818774310895 0.7376558602870724
17.933127267693365 310.67016451838214 0.7438700826921203
17.93835482264678 313.6844429545068 0.7476606369184624
17.943582377600194 312.51330903298526 0.7458430538711386
17.94880993255361 309.27496133655285 0.7418664464269509
17.954037487507023 306.02934395332016 0.7383064043382748
17.959265042460437 304.85454205414396 0.7366444671382173
17.96449259741385 302.60239216162097 0.7348974501971453
17.969720152367266 296.1920444911097 0.7277149031951489
17.97494770732068 290.5189407086112 0.7217626582320512
17.980175262274095 286.5798636625929 0.7175654254818287
17.98540281722751 282.3006775628565 0.7124208235141717
17.990630372180924 274.49985266941655 0.7025785893985489
17.995857927134338 269.9465563814617 0.6979846375122181
18.001085482087753 267.0506091207993 0.6934071876386735
18.006313037041167 262.6698431698661 0.6873930511921719
18.01154059199458 261.1886568541213 0.6857516207297932
18.016768146947996 256.7414909224158 0.6803384808557472
18.02199570190141 255.27087374427867 0.6805348835898748
18.027223256854825 252.94619795770328 0.6774205571317083
18.03245081180824 249.2789859599595 0.6725583636889201
18.037678366761654 247.9921875079794 0.6701939269546754
18.042905921715068 247.73366199654774 0.66854237246329
18.048133476668482 246.6780171895668 0.6679785886349112
18.053361031621897 246.61413496814083 0.6680993114606177
18.05858858657531 246.442173503362 0.6690749797070377
18.063816141528726 245.58988089112307 0.6689658376921125
18.06904369648214 243.89968280928542 0.6681074425210274
18.074271251435555 243.24656404548995 0.6671739192344756
18.07949880638897 242.69767004394706 0.6664866443898515
18.084726361342383 245.8380614351908 0.669992385873032
18.089953916295798 247.9368702713725 0.6738601328471783
18.095181471249212 248.249826591752 0.6732330510686074
18.100409026202627 249.037152597901 0.6744958071826194
18.10563658115604 250.9377420451628 0.6775592621160665
18.110864136109456 254.09196677406612 0.680650927299157
18.11609169106287 257.60437902837936 0.6837874090685744
18.121319246016284 263.10930458141814 0.6892203553195375
18.1265468009697 264.7175583781135 0.6906521071451702
18.131774355923113 265.26503645254945 0.6922069322079382
18.137001910876528 266.2552990653972 0.6923356856796832
18.142229465829942 268.96148725919244 0.6957981939791749
18.147457020783357 272.8287120201732 0.7008084806768885
18.15268457573677 274.33453518804356 0.7023120812092309
18.157912130690185 277.233753458078 0.7062863395602498
18.1631396856436 276.81423161840667 0.7049420729254198
18.168367240597014 281.9474572445509 0.7108184517715213
18.17359479555043 284.36805837571677 0.7140067963575287
18.178822350503843 288.57019165144 0.7182990636377248
18.184049905457258 288.9413002922804 0.7193414672437793
18.189277460410672 292.6834287135411 0.7234110653371937
18.194505015364086 299.50709290712007 0.7316812155935805
18.1997325703175 303.53462560056226 0.735708549742589
18.204960125270915 306.931734808257 0.7392945593992959
18.21018768022433 306.5467918001149 0.7388335119628184
18.215415235177744 308.7911087875689 0.7419923778846804
18.22064279013116 316.2179024253604 0.7509242095109746
18.225870345084573 325.89894200980325 0.7617313189503807
18.231097900037987 333.66776909565397 0.7706840203947957
18.236325454991402 340.874896061937 0.7781503398181605
18.241553009944816 344.67819065290007 0.7825244292664509
18.24678056489823 349.76713928279554 0.7882550630609625
18.252008119851645 353.1677234497443 0.7927416402171875
18.25723567480506 357.22291704851 0.7969253663080436
18.262463229758474 358.9265620099926 0.7978113186997023
18.26769078471189 359.2495931829789 0.797204687464562
18.272918339665303 355.8288410955363 0.7938112737868608
18.278145894618717 349.16526976446715 0.7876925968215073
18.28337344957213 337.5915688841785 0.7750242913321238
18.288601004525546 328.8585423907866 0.7649192818093011
18.29382855947896 319.8952483766264 0.7536187550331899
18.299056114432375 312.79897863868484 0.7454047253196648
18.30428366938579 306.94367698486263 0.7392347119199838
18.309511224339204 301.56278552176707 0.7339036577251579
18.314738779292618 294.7292919719131 0.7257257993602475
18.319966334246033 289.4392813614529 0.7192424168306434
18.325193889199447 285.78879857083376 0.7154546902938353
18.33042144415286 279.6163378520916 0.7088435508094163
18.335648999106276 274.5432682657886 0.7034496880608551
18.34087655405969 268.12831347878716 0.6949990792672729
18.346104109013105 265.03950968984907 0.6907376962251441
18.35133166396652 264.8434258096769 0.6902580793906457
18.356559218919934 265.6721680039285 0.6924488448049528
18.361786773873348 266.21405132349713 0.6936124747583884
18.367014328826762 265.9995889337807 0.6926936043493935
18.372241883780177 266.31109896313876 0.6923191777413975
18.37746943873359 266.99793195353374 0.6921217726782627
18.382696993687006 264.84907805408596 0.6882755111610589
18.38792454864042 266.19682888232217 0.6926973963707522
18.393152103593835 266.72603833806767 0.7045408201301019
18.39837965854725 268.6061686071659 0.7134356354044921
18.403607213500663 270.36704412343374 0.7213094694916481
18.408834768454078 272.3514305288853 0.7281734306904876
18.414062323407492 276.4277531239876 0.7388796495609824
18.419289878360907 279.8045576491324 0.74683561761688
18.42451743331432 279.5733842311457 0.7493452593534635
18.429744988267736 276.29671341394885 0.7487154789546956
18.43497254322115 273.65258185126834 0.7469577657132368
18.440200098174564 271.6710196019341 0.7471463237448772
18.44542765312798 272.02068486220884 0.7515769790655298
18.450655208081393 273.49440468982925 0.7566920137653972
18.455882763034808 274.5956441297634 0.7614133881031316
18.461110317988222 275.67837287018097 0.7646234073504449
18.466337872941637 273.91246031712745 0.7629041536542555
18.47156542789505 274.43151990666803 0.7659856886094253
18.476792982848465 273.6290517612683 0.7670256718529336
18.48202053780188 274.2896946490829 0.7717746654697933
18.487248092755294 276.29768151844513 0.777208343552725
18.49247564770871 275.4961262293107 0.7772442703446889
18.497703202662123 274.5329888714649 0.7782333921094517
18.502930757615538 272.0068967379776 0.7756085970103568
18.508158312568952 270.0033052236866 0.7757615412288895
18.513385867522366 269.9325507842178 0.7797677646354696
18.51861342247578 270.8413442147634 0.7821139884006655
18.523840977429195 269.55522389906713 0.7821543057397615
18.52906853238261 270.66288922913463 0.7853979498940495
18.534296087336024 272.31845797087556 0.7889821342468614
18.53952364228944 272.27147532636167 0.7912818837369183
18.544751197242853 269.90544453797315 0.790076157049594
18.549978752196267 268.0375811512321 0.7886999052544622
18.555206307149682 266.5347079303973 0.7883098768999015
18.560433862103096 267.62844175614606 0.7908300404326621
18.56566141705651 270.55234663240975 0.7970259911334202
18.570888972009925 274.14283299760854 0.8036996405753422
18.57611652696334 276.6450932287317 0.8108660676568993
18.581344081916754 279.57230915637007 0.8186848972065567
18.58657163687017 278.8881472585177 0.818232391222414
18.591799191823583 276.5854673582258 0.8160969906287457
18.597026746776997 277.70855198225695 0.8174002950152294
18.60225430173041 275.8766029615305 0.8165690378480751
18.607481856683826 276.3073767936256 0.8203897150546053
18.61270941163724 276.67769567754533 0.8222122748920218
18.617936966590655 279.5455160069787 0.8283438449795532
18.62316452154407 282.3822452450693 0.8313669721784644
18.628392076497484 283.7386947918903 0.8163171616802519
18.633619631450898 288.1525886110534 0.8136008057416453
18.638847186404313 291.228795625868 0.811797324873525
18.644074741357727 297.23217162358907 0.8153986570071898
18.64930229631114 298.8992506865458 0.8146379873921363
18.654529851264556 302.36564244311074 0.8151281201216728
18.65975740621797 306.47453003301916 0.8182031609351896
18.664984961171385 312.5673578228863 0.8235890698704276
18.6702125161248 315.2807553129063 0.8243709648866367
18.675440071078214 319.1302881544459 0.8269449156862426
18.680667626031628 321.73830813437536 0.8263935871737856
18.685895180985042 327.97676670242873 0.8309172892770831
18.691122735938457 334.23033257881195 0.8358667394406281
18.69635029089187 340.0925464253041 0.840714122916623
18.701577845845286 343.99152782471396 0.844361079605615
18.7068054007987 349.9239928602883 0.8497905559194089
18.712032955752115 354.16059461971037 0.8525443399150355
18.71726051070553 357.8117961494257 0.8554085686594417
18.722488065658943 360.505238156149 0.8569836097581632
18.727715620612358 359.64159500650015 0.8551557651723689
18.732943175565772 359.3529489639575 0.8537493732766379
18.738170730519187 360.8835877348288 0.8544006782394991
18.7433982854726 360.01167413499877 0.8525650275327026
18.748625840426016 359.2382217159921 0.8501594445975545
18.75385339537943 355.79013285057965 0.8456360095353462
18.759080950332844 352.0407152945077 0.8400984041959552
18.76430850528626 348.78180191402134 0.8349529194164238
18.769536060239673 343.9554768546109 0.8281514800430549
18.774763615193088 342.62100151702157 0.8251661038327004
18.779991170146502 339.5354972070702 0.820102349806951
18.785218725099917 335.0986723222401 0.8133896536322851
18.79044628005333 330.90695120201786 0.8067067639579957
18.795673835006745 326.40856011523607 0.7998785297449321
18.80090138996016 322.4454967309388 0.7941894110322599
18.806128944913574 321.5250602805056 0.7926397932356339
18.81135649986699 319.1645167079786 0.7898302678709234
18.816584054820403 316.7305344717458 0.7868541232162648
18.821811609773818 312.61618504170383 0.7815476907551537
18.827039164727232 310.3409356946058 0.7786001606841055
18.832266719680646 308.1097763322538 0.7752694680992882
18.83749427463406 304.14841943324507 0.7704555860129805
18.842721829587475 301.148255397097 0.766615114226546
18.84794938454089 295.8722230722656 0.7597386939961412
18.853176939494304 294.2519535444446 0.7574661720062944
18.85840449444772 293.61313322423734 0.7557634534247956
18.863632049401133 292.0359396948499 0.7526206911491461
18.868859604354547 291.1867443966902 0.7516051116540415
18.87408715930796 288.8347997548828 0.7481604669570773
18.879314714261376 287.58054857318456 0.7474956663548673
18.88454226921479 284.7973899149752 0.7441308658001727
18.889769824168205 284.3354776787997 0.7429902503284823
18.89499737912162 281.89299428230595 0.739689525535524
18.900224934075034 278.8841135386379 0.734388568555501
18.90545248902845 276.3899944732146 0.7306962646367935
18.910680043981863 273.39314012753437 0.72649456631563
18.915907598935277 272.50726214218577 0.7248510445198347
18.92113515388869 274.3363662928322 0.7281330624475446
18.926362708842106 274.44367734880916 0.7277839699581662
18.93159026379552 274.08672488010865 0.7269806696615463
18.936817818748935 273.3006781363057 0.7254068818227282
18.94204537370235 274.1756771194857 0.7270145617215956
18.947272928655764 273.9639367217601 0.7270245884206707
18.952500483609178 275.1566716717112 0.7284634879699555
18.957728038562593 274.77199972249736 0.7275014465523763
18.962955593516007 273.30421836265623 0.7257125963243473
18.96818314846942 272.9496876755865 0.7256678840048363
18.973410703422836 273.02977051287155 0.7262104679543896
18.97863825837625 272.905178585803 0.7243945305570773
18.983865813329665 270.5659388102002 0.7195825664425196
18.98909336828308 269.62702879577427 0.7183916493682266
18.994320923236494 269.96324028217515 0.7179967708454518
18.999548478189908 273.36687295853915 0.7235138659677944
19.004776033143322 276.73816825452326 0.7282724821834198
19.010003588096737 277.7937058270553 0.7287427985391653
19.01523114305015 276.2140957069051 0.7265540107523104
19.020458698003566 274.4722899812994 0.7239483523014169
19.02568625295698 273.5498066159247 0.7223871211164417
19.030913807910395 273.20021764970664 0.7218508244385292
19.03614136286381 278.39422640214497 0.7271907998532174
19.041368917817223 282.21216316650475 0.7310917735717826
19.046596472770638 284.22824188758796 0.7330463875093814
19.051824027724052 285.61768239317433 0.734392176642405
19.057051582677467 288.21963088537336 0.7381399509605526
19.06227913763088 287.23029733749564 0.7364141282931961
19.067506692584296 288.603628392329 0.7385265976089461
19.07273424753771 287.23744272135343 0.7350627454763045
19.077961802491124 288.58609802159606 0.7364678682088922
19.08318935744454 287.6891284653198 0.7344678153049155
19.088416912397953 285.8805776643608 0.7322546077472405
19.093644467351368 288.2010863238861 0.7365151656925316
19.098872022304782 286.9658450546176 0.7341064467010886
19.104099577258197 283.7462754460193 0.7300841703940238
19.10932713221161 278.74356421308755 0.7232785714085113
19.114554687165025 276.4176622922729 0.7208639356695978
19.11978224211844 276.2276091093153 0.7219532369147869
19.125009797071854 277.8302806114043 0.7231430473083127
19.13023735202527 278.65026403592503 0.7229552850279809
19.135464906978683 277.66833521620634 0.7214019953362596
19.140692461932098 276.41421649400075 0.7194114270446222
19.145920016885512 275.48361919342886 0.7189325062901947
19.151147571838926 273.34781871713295 0.7154065291670129
19.15637512679234 275.045652870223 0.7176754193312083
19.161602681745755 271.9954515295756 0.7145569941300044
19.16683023669917 273.0870752498885 0.7161281818900158
19.172057791652584 271.3752198727423 0.7138163064683102
19.177285346606 271.0365131336398 0.7136097954752947
19.182512901559413 269.5576128975097 0.7105627788152099
19.187740456512827 268.9160343548582 0.7099751632972187
19.19296801146624 266.0460173185928 0.7060978857362942
19.198195566419656 268.032590172359 0.7090065331416773
19.20342312137307 269.04804883481694 0.7102585240603582
19.208650676326485 270.4717648333926 0.7108789244702931
19.2138782312799 270.85874432195294 0.7119598526253579
19.219105786233314 268.652298816556 0.709183582570158
19.22433334118673 267.57480875897744 0.7068086884625181
19.229560896140143 266.23205037099774 0.7059462589545008
19.234788451093557 268.4036145124548 0.7074645368327902
19.24001600604697 268.0579769575096 0.7077554399717099
19.245243561000386 269.5006290849144 0.7098976452173782
19.2504711159538 270.0122145079751 0.7110956913077835
19.255698670907215 273.0717641669238 0.7156376647829608
19.26092622586063 271.5235882022269 0.7119571181624247
19.266153780814044 272.31784399479295 0.7121199806468391
19.271381335767458 270.42577990869563 0.7095092090333223
19.276608890720873 271.2852203154666 0.709911142049757
19.281836445674287 273.2858237038976 0.7117839812805103
19.2870640006277 273.5293598625913 0.7115900082633894
19.292291555581116 275.80500551352367 0.7140623191242085
19.29751911053453 275.7764397012793 0.7144467651340525
19.302746665487945 277.4324677726353 0.7163296188975206
19.30797422044136 279.1195348147846 0.718580150439015
19.313201775394774 280.69345962638005 0.720650032450406
19.318429330348188 283.31431544995024 0.7239441215146101
19.323656885301602 285.4764862183094 0.726886940657049
19.328884440255017 291.17580193722836 0.7338313845448744
19.33411199520843 293.22421158057597 0.7356268661368096
19.339339550161846 292.7534895979171 0.7352174316687566
19.34456710511526 292.28285979665867 0.7334226948886624
19.349794660068675 296.2191995821305 0.7384306893472534
19.35502221502209 301.50271808182976 0.7451666711384445
19.360249769975503 305.30598786151694 0.7492150773293034
19.365477324928918 309.98028375239244 0.7549508707574637
19.370704879882332 313.4246545280816 0.7586190690509822
19.375932434835747 318.77668523573374 0.7644514069454862
19.38115998978916 320.25433719989087 0.7656403838341835
19.386387544742576 324.1470079185015 0.7692694445608033
19.39161509969599 330.1690804813561 0.776631367084368
19.396842654649404 333.54090668519405 0.7809243394974151
19.40207020960282 338.8847194349001 0.7872799295999394
19.407297764556233 337.1358776272889 0.7853533440621416
19.412525319509648 338.91976696327515 0.7864798969228869
19.417752874463062 337.13256236065695 0.7847583677292829
19.422980429416477 338.1640590622558 0.7865805371436343
19.42820798436989 335.95857826590833 0.7839841337581811
19.433435539323305 336.3072168179626 0.7847283417876271
19.43866309427672 333.58378932251986 0.7801217630767424
19.443890649230134 333.3909901040343 0.7797116361747828
19.44911820418355 333.4060955512227 0.7802972164943035
19.454345759136963 332.5911942507534 0.7786365517342722
19.459573314090377 333.99126564035794 0.7802590069918958
19.464800869043792 332.3863108238798 0.7774365773497828
19.470028423997206 334.6483042726788 0.7802063597002653
19.47525597895062 337.1303588222908 0.7838369203392292
19.480483533904035 338.8591646935696 0.7865797921612179
19.48571108885745 340.0416861011273 0.7886774736101818
19.490938643810864 342.48128407894484 0.7914248599333821
19.49616619876428 341.6924019621172 0.7896679121728746
19.501393753717693 341.2690599381939 0.7886699980245652
19.506621308671107 340.7260517036357 0.7875234699901534
19.51184886362452 342.75639459109664 0.7892323586826107
19.517076418577936 341.525900151828 0.7872841270093851
19.52230397353135 336.8333742438633 0.7813346689103112
19.527531528484765 335.9991068381822 0.7811814345873271
19.53275908343818 338.18637962209897 0.7838421323282417
19.537986638391594 343.0917832501346 0.789618138457878
19.54321419334501 346.01219094068097 0.7926830509458019
19.548441748298423 346.94936825382996 0.793314844838604
19.553669303251837 349.9477241999352 0.796446479107407
19.55889685820525 356.5001618981788 0.8037415206210039
19.564124413158666 361.63683891116267 0.8093820753862603
19.56935196811208 365.6747446065901 0.8138248490099569
19.574579523065495 366.2169103318983 0.8145689041531542
19.57980707801891 367.708981542833 0.8156746109154557
19.585034632972324 369.0488806771944 0.8173282988513949
19.590262187925738 368.5268397769651 0.8166537038771708
19.595489742879153 372.57314142911014 0.8214416574568347
19.600717297832567 375.1689028651599 0.8243112491380548
19.60594485278598 377.6757197086042 0.8266539863392484
19.611172407739396 375.4219463602305 0.8239379700611876
19.61639996269281 371.9977154018959 0.8195119095202191
19.621627517646225 370.0227457451226 0.8171781710635112
19.62685507259964 368.40770980330456 0.8157805296558378
19.632082627553054 367.14754809994724 0.8142496953627831
19.637310182506468 367.04187354954365 0.8149070930789656
19.642537737459882 369.65232792528286 0.8179835981734903
19.647765292413297 372.1739578050137 0.8204158944492881
19.65299284736671 377.556277468158 0.8263013394380201
19.658220402320126 379.30895091947355 0.8275912107646104
19.66344795727354 380.5177296977796 0.8292657190194019
19.668675512226955 380.23435525700154 0.828683263430485
19.67390306718037 380.49878242064636 0.8287755874955369
19.679130622133783 385.36459970778486 0.8341484342968718
19.684358177087198 390.59632032231536 0.8398167477760354
19.689585732040612 397.77092148710705 0.8473084269559241
19.694813286994027 400.352005182522 0.8497903858888565
19.70004084194744 401.4075783432565 0.8504534593419496
19.705268396900856 397.5757152341555 0.8464080748060759
19.71049595185427 397.82800614094486 0.8473729949450998
19.715723506807684 393.2555554419695 0.8420777325792683
19.7209510617611 391.8702131334884 0.8409712660080384
19.726178616714513 385.0714063852634 0.8334593660913809
19.731406171667928 382.8327105376676 0.8307752074166108
19.736633726621342 376.85345780320915 0.8240253041865576
19.741861281574757 373.4946172292498 0.8205802367264347
19.74708883652817 367.49904250024196 0.8145775222436881
19.752316391481585 364.65247156601345 0.8124288509375636
19.757543946435 358.5101677401174 0.8056402056336553
19.762771501388414 351.3436478227611 0.7972751002440301
19.76799905634183 342.7980955495253 0.7873431572896139
19.773226611295243 336.538205801388 0.779770297873134
19.778454166248657 336.12346309955126 0.7790664256223938
19.783681721202072 335.8035578148163 0.7773222907214125
19.788909276155486 335.43409066236177 0.7768835778214414
19.7941368311089 330.5443059956742 0.7714385845925726
19.799364386062315 324.068141128549 0.7644271323959819
19.80459194101573 319.3841569706786 0.7595592312066466
19.809819495969144 318.17272551833554 0.7576124755608634
19.81504705092256 316.79715825436887 0.7558821961383105
19.820274605875973 313.3869902345048 0.7520620498193096
19.825502160829387 310.4614214790009 0.7488143417945303
19.8307297157828 308.0033422244893 0.7464236848423534
19.835957270736216 306.0947767295535 0.744119347524194
19.84118482568963 301.8698035820196 0.7388454671850585
19.846412380643045 302.3788165991547 0.7399330308576282
19.85163993559646 302.7642464962835 0.7404902425520775
19.856867490549874 302.2234795314131 0.7396080475261139
19.86209504550329 302.1048704362305 0.739436800073321
19.867322600456703 300.4448455889231 0.7365726671356756
19.872550155410117 299.3517928816462 0.7350976855014877
19.87777771036353 300.80539157223217 0.73677432319341
19.883005265316946 304.29935432778694 0.7416261104022733
19.88823282027036 304.54042742435985 0.7421502438428221
19.893460375223775 301.0552595843136 0.7380421196425435
19.89868793017719 296.57079959988073 0.7318732576400573
19.903915485130604 293.7039221361234 0.7280201952042511
19.909143040084018 294.0867906623214 0.7286195250820168
19.914370595037433 296.5489009572606 0.7322780020419898
19.919598149990847 299.4232871188115 0.7356703979170971
19.92482570494426 297.4440282385759 0.7328563522595467
19.930053259897676 295.84729561571623 0.730389880133601
19.93528081485109 293.3601620348953 0.727314187598158
19.940508369804505 290.736305070294 0.7241603008923518
19.94573592475792 291.37795718144935 0.7243416919657628
19.950963479711334 288.7422002722592 0.7221440205146377
19.956191034664748 290.360567298544 0.7255254614297829
19.961418589618162 293.0605147449385 0.7288120117725886
19.966646144571577 292.4079916718138 0.7274533669594049
19.97187369952499 292.0629714067619 0.7262103549756578
19.977101254478406 292.8503707560756 0.7272283041814385
19.98232880943182 293.0438490365066 0.7275397225005679
19.987556364385235 291.2571459237722 0.7248051688443959
19.99278391933865 291.28680110711633 0.7254068216319718
19.998011474292063 290.1395935160805 0.7241344632461513
20.003239029245478 288.340178963675 0.7218201183296842
20.008466584198892 287.3460943843364 0.7206688131724838
20.013694139152307 288.9062224814224 0.7217142730918231
20.01892169410572 291.43332394505427 0.7251298230075812
20.024149249059136 295.08981674113363 0.7299635034955174
20.02937680401255 298.86176130359695 0.7346751510408376
20.034604358965964 298.91372720452887 0.7352713869302795
20.03983191391938 299.50164593159434 0.7352197674789525
20.045059468872793 296.61886353773275 0.7309776302090794
20.050287023826208 295.9471890780933 0.7293945539884806
20.055514578779622 295.6725631976069 0.7281997697881359
20.060742133733036 299.19568923080516 0.7337610276391664
20.06596968868645 297.48182792385444 0.7319476964914958
20.071197243639865 296.98889219728363 0.7316139048086586
20.07642479859328 293.66251458969384 0.7270299571252811
20.081652353546694 294.9879010015106 0.728894290731997
20.08687990850011 294.22850691272987 0.7286646776785437
20.092107463453523 292.42696718184123 0.7261385905297119
20.097335018406937 289.2916617729883 0.7222036876493019
20.102562573360352 287.29671085554924 0.7197049057511989
20.107790128313766 290.3379044250055 0.7230456637598459
20.11301768326718 290.4493422360465 0.7221749456487431
20.118245238220595 287.8969174463687 0.7192542101652731
20.12347279317401 285.70691267460205 0.7170205974142974
20.128700348127424 284.8155637534977 0.7162407040948152
20.13392790308084 287.41792254968715 0.7194939195916707
20.139155458034253 290.4322307533437 0.7233089063850872
20.144383012987667 294.02856599344165 0.7281724755398901
20.14961056794108 295.1372999835257 0.7298044144433125
20.154838122894496 295.43058597246636 0.7298925839271115
20.16006567784791 291.7461447304519 0.7247845598932824
20.165293232801325 288.99870320593334 0.7198728204856625
20.17052078775474 287.2343479297102 0.7182584851950157
20.175748342708154 289.4735331573943 0.7212099806224125
20.18097589766157 290.14248639969003 0.7222640948958801
20.186203452614983 290.75554064915093 0.7224997610137933
20.191431007568397 291.44032471027947 0.7231797522738406
20.19665856252181 291.4199028376797 0.7237910814746942
20.201886117475226 293.00848983932383 0.7264654236180468
20.20711367242864 292.50433201208295 0.7262037284275897
20.212341227382055 290.27810988957856 0.7237032359415669
20.21756878233547 288.46002939124185 0.7213291750713431
20.222796337288884 283.10678938428987 0.7137914819008704
20.228023892242298 282.16402182885844 0.7117840306401935
20.233251447195713 279.75598337822794 0.7083745886993703
20.238479002149127 277.99525489310065 0.7062539373516853
20.24370655710254 275.25411605753044 0.7026694694479
20.248934112055956 276.23761734648775 0.7038698944019474
20.25416166700937 279.42082377238825 0.7084863012757507
20.259389221962785 283.44476338839735 0.7135833134618935
20.2646167769162 282.7335775047495 0.7130422744043238
20.269844331869614 282.71913568382604 0.713324148764924
20.275071886823028 281.3482221042622 0.7110690065712049
20.280299441776442 279.73693446338666 0.7096237662915971
20.285526996729857 276.60220849664444 0.7051221214575495
20.29075455168327 276.6440476180457 0.7059909542371224
20.295982106636686 280.10990019615065 0.7115301437253231
20.3012096615901 282.5151885650928 0.7142821795036091
20.306437216543515 282.68419095260896 0.7144904621526003
20.31166477149693 281.6076171767131 0.7117183034639719
20.316892326450343 283.86085327141967 0.715496842962269
20.322119881403758 280.7259906566572 0.7123406329598697
20.327347436357172 278.2110328608455 0.7091962226057053
20.332574991310587 274.3962251226153 0.7034844882890543
20.337802546264 275.7299393320584 0.7037682920835431
20.343030101217416 274.86010389237475 0.7018949856196062
20.34825765617083 275.7182874966558 0.7031540105991889
20.353485211124244 274.5353684071954 0.7021854613098842
20.35871276607766 273.58374483630666 0.7012818074183486
20.363940321031073 275.2864483820797 0.7034444592271769
20.369167875984488 277.13239513534563 0.7047620070328321
20.374395430937902 276.9810033379462 0.7042702725800948
20.379622985891316 276.8335601813157 0.7039372865293511
20.38485054084473 273.88195211083274 0.7006371923856458
20.390078095798145 272.8229465657921 0.7004891291518448
20.39530565075156 275.01249569394554 0.7026974474444042
20.400533205704974 276.18325217524904 0.7040062072083779
20.40576076065839 279.941463942104 0.7086988884259053
20.410988315611803 279.2256551251994 0.7085909748536029
20.416215870565217 278.0501152806949 0.7091610912103921
20.421443425518632 277.6069460891085 0.7091150452488959
20.426670980472046 278.2434341580756 0.7096774525254435
20.43189853542546 278.2392051148331 0.7097138983037536
20.437126090378875 277.327175857789 0.7066834549702509
20.44235364533229 276.37592994363246 0.7056298332171649
20.447581200285704 276.61871779201664 0.7054698661180837
20.45280875523912 277.9566404913778 0.706576628215717
20.458036310192533 279.2745884987602 0.708347519995447
20.463263865145947 277.52234871455147 0.7049454466724698
20.46849142009936 274.21262587564433 0.7012339230684987
20.473718975052776 273.7236989375708 0.7001546148566841
20.47894653000619 277.0601813519218 0.7042580562698265
20.484174084959605 281.04103060140386 0.7101321736211255
20.48940163991302 284.0786447884067 0.7144238489492802
20.494629194866434 283.5864741297757 0.7151988454493724
20.49985674981985 282.60270296828185 0.713325961918277
20.505084304773263 283.9735456412415 0.714037707649856
20.510311859726677 288.0273617337014 0.7183481441126633
20.51553941468009 288.639240272744 0.718568940599117
20.520766969633506 287.9651808225965 0.7176045231633723
20.52599452458692 283.8204382427503 0.7125827313878487
20.531222079540335 284.85355194722587 0.7133103598185174
20.53644963449375 284.11403163496146 0.7122085882592908
20.541677189447164 282.0235811114535 0.7097104081401857
20.546904744400578 283.89711067510507 0.7115233836952346
20.552132299353993 285.34658841332157 0.7141958355845732
20.557359854307407 286.5517800875533 0.7145917017785608
20.56258740926082 287.7409680781959 0.7161829963908232
20.567814964214236 286.39051936141425 0.7139233115049018
20.57304251916765 285.49993676663416 0.7129676201747908
20.578270074121065 287.56022538246515 0.7162944681843159
20.58349762907448 286.56235153382767 0.7160761614001301
20.588725184027894 286.6996454762849 0.7169956798729414
20.593952738981308 284.55754959396484 0.7143201291682305
20.599180293934722 284.73980501610555 0.7133158362295062
20.604407848888137 284.5941002516385 0.7128984367469458
20.60963540384155 284.9516184447526 0.7132164525282253
20.614862958794966 281.70114828640584 0.7094409953374461
20.62009051374838 282.51418517957046 0.7110444190803856
20.625318068701795 281.35797059358055 0.7093444467700168
20.63054562365521 282.28043264704485 0.7111490039109296
20.635773178608623 278.697887016219 0.70563976095754
20.641000733562038 276.7121351450907 0.7023411218748068
20.646228288515452 276.7493842703135 0.7027460090331594
20.651455843468867 278.58220273719917 0.7054319764033526
20.65668339842228 280.80337376871086 0.7097849572616604
20.661910953375695 282.7349960482001 0.7128278586903115
20.66713850832911 283.73367847955365 0.7133766213810346
20.672366063282524 283.5584100404774 0.7126788881248125
20.67759361823594 285.2655195941361 0.7147054909987643
20.682821173189353 285.90626775523924 0.7159066332155619
20.688048728142768 285.35661894692277 0.7154017192753149
20.693276283096182 284.068032507906 0.7130967684935825
20.698503838049596 281.15564898237693 0.7096245596126061
20.70373139300301 280.2778851615669 0.7077993817487861
20.708958947956425 280.3748592429275 0.7086934153426789
20.71418650290984 285.1229709709013 0.7145050524337718
20.719414057863254 287.14371543504933 0.7159269029889387
20.72464161281667 288.37030251347727 0.7175736947832667
20.729869167770083 288.5532043519943 0.7178510167324347
20.735096722723497 290.8802757062664 0.721844035042368
20.740324277676912 290.5716936285172 0.7210957697891943
20.745551832630326 291.32124638815804 0.7212390812755762
20.75077938758374 288.41037172908773 0.7174716671700503
20.756006942537155 288.6002615116905 0.7178875614593622
20.76123449749057 289.6799117596307 0.7184760418183229
20.766462052443984 290.9387783420437 0.720159913214651
20.7716896073974 290.6294524501151 0.718963417298473
20.776917162350813 290.5117360169237 0.7184935617450262
20.782144717304227 291.6008692083332 0.7198031786150627
20.78737227225764 290.65033451881493 0.7188352954880938
20.792599827211056 288.42675298032196 0.7174633075106472
20.79782738216447 289.8116470222816 0.7186265450002701
20.803054937117885 293.0579142265488 0.7222922760801497
20.8082824920713 294.7926475082149 0.724284145159193
20.813510047024714 296.7458730056619 0.7264883205037694
20.81873760197813 294.611368278809 0.7249481498730108
20.823965156931543 293.1198286452584 0.7225804255531434
20.829192711884957 292.5054680609395 0.7208715197041663
20.83442026683837 292.86756567120307 0.7203466557209125
20.839647821791786 292.4494514687868 0.7204053019207399
20.8448753767452 291.6259688716395 0.7203560206875943
20.850102931698615 287.95101350273757 0.7155687040301766
20.85533048665203 286.4150416303665 0.713943758952003
20.860558041605444 284.27129206351526 0.7110837271126993
20.865785596558858 285.26228103808825 0.7119288888288217
20.871013151512273 284.1455199251487 0.7108099687259776
20.876240706465687 283.2744926023505 0.709846449780099
20.8814682614191 282.71992044045743 0.7089623129265231
20.886695816372516 281.08510470455576 0.7066454967769332
20.89192337132593 283.43152138898404 0.7091668592200268
20.897150926279345 283.5425083024801 0.7094786979499801
20.90237848123276 283.92647589142854 0.7107066228958266
20.907606036186174 280.8024007233485 0.7069545569534001
20.912833591139588 279.60347599360375 0.7057452594297398
20.918061146093002 279.3733286113266 0.7060633111701426
20.923288701046417 278.1810010108533 0.7047266745300033
20.92851625599983 280.288925347718 0.7071376059691571
20.933743810953246 280.235157263632 0.706923859358499
20.93897136590666 282.0474871949563 0.7101745661276008
20.944198920860075 277.15653961740935 0.7055113732325909
20.94942647581349 277.69573421173425 0.7070144412814721
20.954654030766903 277.5090904333415 0.7063368254677764
20.959881585720318 280.44966701536237 0.7080291781655033
20.965109140673732 279.4522327396004 0.7052955750539739
20.970336695627147 276.73862920213145 0.7016650332922066
20.97556425058056 275.21221445889176 0.6987953359807059
20.980791805533975 275.59860952556625 0.6993079197505156
20.98601936048739 273.6535809376375 0.6973730591386899
20.991246915440804 273.28966891204885 0.6972570556659048
20.99647447039422 270.5058270917604 0.6939768740598217
21.001702025347633 272.71515601029535 0.695736784368452
21.006929580301048 275.5890093277259 0.6985832672374073
21.012157135254462 277.0443709650929 0.7007518133577463
21.017384690207876 274.8915262205283 0.6985472819160667
21.02261224516129 273.9113222868022 0.6983932045228193
21.027839800114705 272.77637825578347 0.6973935298396742
21.03306735506812 270.7844253740649 0.6942656990662633
21.038294910021534 270.2098327525546 0.6935591658033616
21.04352246497495 272.4930902580959 0.6965936049591309
21.048750019928363 274.00632085254057 0.6991498308929672
21.053977574881777 273.624960421883 0.69925800759301
21.059205129835192 272.50480725930026 0.6972921100435235
21.064432684788606 275.44193938202795 0.6995378942317282
21.06966023974202 274.05940212098756 0.6957986308640407
21.074887794695435 271.0368948555213 0.691685470369661
21.08011534964885 266.4658107789989 0.6865826183374628
21.085342904602264 263.3627267429001 0.6826795898268581
21.09057045955568 264.5263687034278 0.6842311357303611
21.095798014509093 264.8835239291081 0.6839046347789761
21.101025569462507 267.3768147489782 0.686547008128376
21.10625312441592 267.2981985909616 0.6868681683739954
21.111480679369336 269.8953623787374 0.6908721973095003
21.11670823432275 270.1041677282661 0.691729001293842
21.121935789276165 266.6096188039738 0.6873672050884937
21.12716334422958 264.13048315919764 0.683471869810409
21.132390899182994 264.6773025943735 0.6849779442562163
21.13761845413641 267.3447164479258 0.6878961177210955
21.142846009089823 270.1589443009183 0.6907939588829635
21.148073564043237 270.01840241854893 0.6902404995607657
21.15330111899665 269.12464481931323 0.6884430007538415
21.158528673950066 270.09929864198546 0.690536780728313
21.16375622890348 273.207273711588 0.6946913043310199
21.168983783856895 271.56862263205386 0.6919398614597797
21.17421133881031 269.75662499195664 0.6888986025062385
21.179438893763724 266.3248452864152 0.6841105636811817
21.184666448717138 268.05140655560285 0.6866993348800099
21.189894003670553 268.84453355735604 0.6866924734599892
21.195121558623967 270.2697795777714 0.6871351039964059
21.20034911357738 271.99992294523844 0.6890242736216143
21.205576668530796 273.5924528598257 0.6917936650856809
21.21080422348421 272.8019571355169 0.6908272861598018
21.216031778437625 270.2515176987907 0.6864128462118582
21.22125933339104 269.67453923380555 0.6844804535934471
21.226486888344454 267.96572819088124 0.6823582711642989
21.231714443297868 271.6048001532254 0.6870203382389058
21.236941998251282 274.2663618038007 0.6906823761430577
21.242169553204697 275.0526929126469 0.6920723668467473
21.24739710815811 274.22532581453623 0.6912690650844313
21.252624663111526 272.00125537946326 0.6896414799256546
21.25785221806494 273.89068763465286 0.6911470292972511
21.263079773018355 274.9370362259162 0.6918384086753483
21.26830732797177 274.61172471873806 0.6905747639742712
21.273534882925183 272.95574438872825 0.6873356449209352
21.278762437878598 270.9377920920908 0.6844464601606032
21.283989992832012 270.6394275755224 0.6914632106002611
21.289217547785427 271.5366207156992 0.7045624214827386
21.29444510273884 270.5838618709986 0.7109652388333516
21.299672657692255 267.42160596744486 0.7105349942729402
21.30490021264567 270.45511439310343 0.7180447449731128
21.310127767599084 271.93453146407063 0.7228564814268436
21.3153553225525 272.2895400576106 0.7268682403163266
21.320582877505913 270.70521148066854 0.7288837645091576
21.325810432459328 268.6906799415615 0.730279158492131
21.331037987412742 267.4342372407558 0.7316207726251737
21.336265542366156 266.8720075746081 0.7347796799822767
21.34149309731957 265.4123513219687 0.7354977387043484
21.346720652272985 265.4148523738615 0.737920564949008
21.3519482072264 265.5231709374915 0.7396471079786154
21.357175762179814 266.3417178480215 0.7429004164717631
21.36240331713323 266.60034453704 0.7464883855630696
21.367630872086643 270.7363360341645 0.7551101256170604
21.372858427040057 269.5214509999272 0.7557408257540827
21.378085981993472 267.8081681707033 0.7550400794435354
21.383313536946886 262.4606646410721 0.7483691681693304
21.3885410919003 262.6364228236473 0.7503757654220693
21.393768646853715 267.7931302725064 0.7590975617131334
21.39899620180713 270.39379582852575 0.7653066460786863
21.404223756760544 271.4125199504798 0.7683727826430251
21.40945131171396 269.0375877969827 0.7681485987353126
21.414678866667373 268.9047385250249 0.7702288812746154
21.419906421620787 268.50055756634936 0.7721487598874426
21.4251339765742 266.72915188226466 0.7714983362681558
21.430361531527616 264.00897892641274 0.768664253037601
21.43558908648103 265.72011093120943 0.7725735601882794
21.440816641434445 265.8788465555595 0.7754378640328216
21.44604419638786 267.1336563928183 0.7804580189830503
21.451271751341274 268.9658723695101 0.7844030502680026
21.45649930629469 272.72961030041733 0.7909371577686709
21.461726861248103 275.5333006445656 0.7947410288238888
21.466954416201517 276.4742606919717 0.7981902022371367
21.47218197115493 273.6265314263615 0.795028240017324
21.477409526108346 269.9511506020874 0.7910569391034985
21.48263708106176 267.6394374094668 0.7892823292952501
21.487864636015175 270.4124237628441 0.7954669478511354
21.49309219096859 273.50353084494583 0.8026057300998867
21.498319745922004 275.4894174835934 0.8075330163907772
21.503547300875418 275.6612173449901 0.8091443819740756
21.508774855828833 278.9531668062064 0.8117994547995218
21.514002410782247 277.01392595940126 0.7924479061838038
21.51922996573566 276.75091196043894 0.7834418431186532
21.524457520689076 274.57474137329353 0.7737956927050307
21.52968507564249 275.9046659398174 0.7697102097036577
21.534912630595905 277.03621985133856 0.7660132554276332
21.54014018554932 280.17694370088054 0.7676527664279503
21.545367740502734 284.3724004866731 0.7713492831474236
21.550595295456148 283.63664930678596 0.7679702452083693
21.555822850409562 284.2070625606368 0.766409797080675
21.561050405362977 282.87059475441987 0.7623655992579385
21.56627796031639 282.414547476338 0.7591479221726154
21.571505515269806 283.854789562821 0.7594649013373098
21.57673307022322 285.5147427167468 0.7596230004767188
21.581960625176634 286.3771848271945 0.759525880392686
21.58718818013005 283.93775598775176 0.7557772834425287
21.592415735083463 283.8139370117458 0.7557812718544774
21.597643290036878 284.5712125855854 0.7562010795380388
21.602870844990292 283.98754559240984 0.7531976998102135
21.608098399943707 285.03933007611886 0.751135881910557
21.61332595489712 283.9208281948729 0.7481426499011473
21.618553509850535 282.15639000611975 0.744307557229899
21.62378106480395 281.3508460042034 0.7428877180307902
21.629008619757364 283.83982731911914 0.7456684315498515
21.63423617471078 284.55545586511255 0.7472268912196071
21.639463729664193 281.7453763264737 0.7430665312896518
21.644691284617608 280.0798411308923 0.7398007701960722
21.649918839571022 282.26714024315436 0.7410619802492413
21.655146394524436 286.5344740484271 0.7463863772323294
21.66037394947785 286.39039025142307 0.747320687701188
21.665601504431265 284.33057754337966 0.7448838251014449
21.67082905938468 284.0126051749359 0.7423698179076702
21.676056614338094 285.4882521410856 0.7413047273415215
21.68128416929151 284.6501423662353 0.7386952495053027
21.686511724244923 283.2875363769185 0.7366268162266646
21.691739279198337 283.11422737650366 0.7376578390038956
21.696966834151752 283.88834149049694 0.7382454593734981
21.702194389105166 284.3279322953039 0.7387095890557228
21.70742194405858 283.88924077893853 0.738189186337724
21.712649499011995 285.00264772596296 0.7398970229997218
21.71787705396541 283.49047659533824 0.7367645698436233
21.723104608918824 282.40061917164377 0.7337108151958582
21.72833216387224 283.48441372108715 0.7333744151510547
21.733559718825653 283.1946878807612 0.7335734541021554
21.738787273779067 286.8880084552956 0.7376695304883967
21.74401482873248 286.55769384552843 0.7371584910800062
21.749242383685896 287.3711012832793 0.7383706186286292
21.75446993863931 289.20092839175476 0.7408390838137024
21.759697493592725 292.8231730590363 0.7457989762803455
21.76492504854614 294.78839992254905 0.7476802369502795
21.770152603499554 292.685168232076 0.7446050118129641
21.77538015845297 290.4299584205632 0.7403392059040879
21.780607713406383 293.48566936430757 0.743495329267703
21.785835268359797 298.8127503147632 0.7497255361861268
21.79106282331321 303.4896703218282 0.7552081887056631
21.796290378266626 303.539015298323 0.7552807653548922
21.80151793322004 303.59999467688783 0.7548260088275816
21.806745488173455 306.8079656541956 0.7590546555553571
21.81197304312687 309.0138316927376 0.7615851793033693
21.817200598080284 309.6126758287235 0.7628875102495328
21.822428153033698 312.98475316496905 0.7665686992799748
21.827655707987113 315.72443033328636 0.7705577394470001
21.832883262940527 317.3256526739776 0.7725941701738275
21.83811081789394 315.1979732431218 0.769921155669336
21.843338372847356 313.36785689182267 0.7678182804450029
21.84856592780077 312.6934094443883 0.7663422298904927
21.853793482754185 314.8323711465145 0.7691252252290846
21.8590210377076 316.8201650593104 0.7699894654915171
21.864248592661014 316.9285004295381 0.7697838446636069
21.869476147614428 314.9345264648565 0.7666268846864357
21.874703702567842 313.17734385210355 0.7641684246026661
21.879931257521257 311.8339522547656 0.7625023048869036
21.88515881247467 311.5671171577009 0.7627272798527442
21.890386367428086 309.81656295395425 0.7603345057533185
21.8956139223815 308.11963721291806 0.7575349710579792
21.900841477334914 307.12978816113684 0.7555505789535347
21.90606903228833 307.6691115109974 0.7564517634412077
21.911296587241743 308.0929794548269 0.7572234656454644
21.916524142195158 307.7312483124542 0.7571513204586577
21.921751697148572 306.9315146780322 0.7569292723946421
21.926979252101987 306.6391777953525 0.7555793044611177
21.9322068070554 305.87668243620953 0.7542709599586116
21.937434362008815 306.6083300730695 0.7542584654610843
21.94266191696223 304.61122978004727 0.7528821233675748
21.947889471915644 303.29664588881 0.7512723626909515
21.95311702686906 302.0445779331243 0.7495759319097454
21.958344581822473 299.6393725395106 0.7452873579244474
21.963572136775888 298.9051192601612 0.7438329164003167
21.968799691729302 297.1131798055654 0.7419574903792863
21.974027246682716 297.974225392081 0.7429569694333046
21.97925480163613 297.165996731326 0.7419010589227744
21.984482356589545 296.73694285883244 0.7403821020269388
21.98970991154296 297.3932138776988 0.7408636740251321
21.994937466496374 298.12261642600157 0.7412488902183432
22.00016502144979 298.555276464454 0.7418055730685509
22.005392576403203 297.49080346777555 0.7398421627784555
22.010620131356617 296.3996880851237 0.7390923305018129
22.015847686310032 296.1655584945231 0.7387649629959122
22.021075241263446 297.41104066440414 0.7405364815869909
22.02630279621686 297.18211048501814 0.7403634909244922
22.031530351170275 295.8032260185996 0.7380176588638437
22.03675790612369 294.94970719161233 0.7362733508436383
22.041985461077104 296.05997863115454 0.7378200966122455
22.04721301603052 299.81976143689326 0.7419536232154437
22.052440570983933 307.07137227048986 0.7514586955304784
22.057668125937347 308.7123657881311 0.7523211852950216
22.06289568089076 311.7527956664507 0.7554853615992265
22.068123235844176 310.87183965776745 0.7534649499469571
22.07335079079759 309.9584758714135 0.7516171176920076
22.078578345751005 306.6338825781401 0.7481493163303645
22.08380590070442 305.3642203614278 0.7464464302548299
22.089033455657834 304.92199016896956 0.7468400809747704
22.09426101061125 305.41794631805817 0.7482698148489096
22.099488565564663 307.3135229279831 0.7505029788711233
22.104716120518077 309.84847687413065 0.7534002856712432
22.10994367547149 312.7262638475094 0.7557129717572174
22.115171230424906 311.90679670961674 0.7542236597813764
22.12039878537832 311.26999887385426 0.7530858879642879
22.125626340331735 313.2306635769055 0.7551459979033338
22.13085389528515 312.4206634988738 0.7548008400609976
22.136081450238564 311.43394874096947 0.753268775706764
22.141309005191978 310.37398878311274 0.7529775881256004
22.146536560145393 310.46618220146064 0.753584089242295
22.151764115098807 308.59309836758285 0.750081928719771
22.15699167005222 309.20858710839303 0.7509895975726864
22.162219225005636 312.1770863474351 0.753905240912259
22.16744677995905 313.6267294478125 0.7564353414123169
22.172674334912465 313.09662566292707 0.7555084963539389
22.17790188986588 312.4168022691856 0.7531764361795588
22.183129444819293 311.5185390332915 0.7519157256507212
22.188356999772708 313.4413281160065 0.7537749487807467
22.193584554726122 313.9726331106293 0.754233624220212
22.198812109679537 315.2771085492054 0.7558694841808307
22.20403966463295 313.7074947983872 0.7538974300242471
22.209267219586366 311.8077863655198 0.7523504219290075
22.21449477453978 309.0495334563443 0.7484535494668181
22.219722329493194 308.63318546052284 0.7470437588074461
22.22494988444661 308.41852424557686 0.7469337411467446
22.230177439400023 310.33158230597013 0.7492866657571027
22.235404994353438 310.9484287108103 0.7508956666927963
22.240632549306852 314.57820860318026 0.7552276414121535
22.245860104260267 314.13359101773307 0.7550001894926373
22.25108765921368 310.28964800990605 0.7508104301445319
22.256315214167095 306.99934152031557 0.7464779409706087
22.26154276912051 306.324673788661 0.745911715893489
22.266770324073924 308.595039719098 0.7476727134417914
22.27199787902734 310.1812529033142 0.7495105810231912
22.277225433980753 309.36217626633135 0.7485374920419445
22.282452988934168 305.6586596643552 0.7441173912273091
22.287680543887582 301.0946543191109 0.7386544187521479
22.292908098840996 297.3680877394408 0.7329899962659885
22.29813565379441 297.86060441418033 0.7330649671060405
22.303363208747825 294.64485373978084 0.7297023146073404
22.30859076370124 294.587953027187 0.7305774958793849
22.313818318654654 293.27796718175074 0.7295092647415251
22.31904587360807 295.50538709312474 0.7315337612032776
22.324273428561483 294.7114976130188 0.7294955541637544
22.329500983514897 296.15974585522787 0.7320957998047228
22.334728538468312 294.1380200948076 0.7299839014744187
22.339956093421726 289.69243441958207 0.7246058737095357
22.34518364837514 287.50846969522536 0.7201714234419885
22.350411203328555 285.33007794925453 0.7169685040959841
22.35563875828197 286.13514055297804 0.7189510344864635
22.360866313235384 285.60679518331705 0.7181435459793634
22.3660938681888 287.2577866563072 0.7197395647741074
22.371321423142213 286.99226464376756 0.7194229421555788
22.376548978095627 285.7243236811791 0.7188313278904902
22.38177653304904 284.69550764743525 0.7183333003014503
22.387004088002456 281.81914100812827 0.7143604301703488
22.39223164295587 280.7800943233393 0.7120569766385318
22.397459197909285 281.63435906462837 0.7136159467556689
22.4026867528627 283.34644641432385 0.7154002150225938
22.407914307816114 282.93051799248923 0.7154592121421518
22.41314186276953 280.5474334590409 0.71153635325643
22.418369417722943 282.02725306965255 0.7121574684195472
22.423596972676357 282.79811714775127 0.7131851761442942
22.42882452762977 281.9470489422486 0.7121410858954574
22.434052082583186 278.7842655731566 0.708942216994572
22.4392796375366 278.86435427006836 0.7084939139138203
22.444507192490015 276.1391016970271 0.7052293929852715
22.44973474744343 274.08603724827714 0.7025140314414228
22.454962302396844 272.71733389836874 0.7011027380674009
22.460189857350258 272.08215577053437 0.7014556284231962
22.465417412303673 272.586075695778 0.7021545994379634
22.470644967257087 274.2923880274325 0.7029741856330239
22.4758725222105 276.0364160928494 0.7040298221042277
22.481100077163916 277.48580151542524 0.7059669018306418
22.48632763211733 279.74604611811344 0.7094424125828804
22.491555187070745 277.6974960238781 0.7071527001812853
22.49678274202416 278.0654980266931 0.706919074368814
22.502010296977573 278.0195665248204 0.706892072907579
22.507237851930988 279.6300959518575 0.7097824573735732
22.512465406884402 277.89761489380766 0.7086226466070086
22.517692961837817 276.60387661203856 0.7056375721152703
22.52292051679123 276.5968914839626 0.7053235543355902
22.528148071744646 275.06024439858516 0.7031584194788071
22.53337562669806 275.5640166568089 0.7048350485564375
22.538603181651474 274.707867705987 0.7049367981393942
22.54383073660489 274.7682404367391 0.7038006287669076
22.549058291558303 274.70272816124503 0.7043353628295427
22.554285846511718 275.82311673623997 0.7052298941635855
22.559513401465132 273.96975337703617 0.7027418341878822
22.564740956418547 269.87187988439877 0.6972166361988577
22.56996851137196 269.79734705095865 0.6980547688784581
22.575196066325375 270.83960263931624 0.6996483523070036
22.58042362127879 272.25337852129496 0.7012698639041407
22.585651176232204 270.0038796884153 0.6973634467661699
22.59087873118562 270.415226976838 0.6985302011068782
22.596106286139033 270.18715844935565 0.6984571051483427
22.601333841092448 272.1941812489664 0.7006934434413193
22.606561396045862 273.4584335476158 0.7013559902244197
22.611788950999276 275.67165079570094 0.7034177507527963
22.61701650595269 274.537875086324 0.701771631869243
22.622244060906105 273.47260468004015 0.7007898951745081
22.62747161585952 271.5683364343569 0.6991185742803142
22.632699170812934 271.60576304919795 0.6987937975272436
22.63792672576635 272.45625719634336 0.6993862454902353
22.643154280719763 273.9463459988215 0.6997446226404117
22.648381835673177 273.4018356435713 0.6987251619487503
22.653609390626592 271.02245281522363 0.695216056937741
22.658836945580006 269.5751594368245 0.6941556225118176
22.66406450053342 269.4299348369748 0.6962449543642126
22.669292055486835 272.76231616946507 0.7021428019813492
22.67451961044025 274.4668667014948 0.7035979326485708
22.679747165393664 277.3442682366302 0.7059222911259918
22.68497472034708 275.2296042001541 0.7019843080199867
22.690202275300493 276.77569094356596 0.7043982774241988
22.695429830253907 275.2163708950111 0.7017981072050705
22.70065738520732 274.51338608645517 0.7011974338402521
22.705884940160736 272.3459373650235 0.6972610735902343
22.71111249511415 270.535862395659 0.6954115619872937
22.716340050067565 271.89224716258803 0.6986295022559661
22.72156760502098 275.0410844299833 0.7041211972072744
22.726795159974394 276.8032671980414 0.7057556732060672
22.73202271492781 278.3792108531107 0.7069087650365387
22.737250269881223 277.21042046666133 0.7052230045469297
22.742477824834637 276.6020580972652 0.7040046701528749
22.74770537978805 276.3616803908621 0.7025005636159806
22.752932934741466 278.87904373425187 0.7047568185993998
22.75816048969488 280.94230776942976 0.7067805387168833
22.763388044648295 282.019703530706 0.7084265532235411
22.76861559960171 280.3882788488439 0.7054834342301646
22.773843154555124 281.9005154232127 0.7080580840555297
22.779070709508538 278.7378567487413 0.7048999240137969
22.784298264461952 276.90281239891056 0.7034385790571955
22.789525819415367 276.33821879739696 0.7021177318321159
22.79475337436878 280.42756758333127 0.707327367435332
22.799980929322196 285.01673074090115 0.7128377906395836
22.80520848427561 285.1789368768534 0.7127267615470831
22.810436039229025 284.3773384946466 0.7097441385368418
22.81566359418244 280.8714327347547 0.7055950764987349
22.820891149135853 280.39675527810147 0.7044396044344867
22.826118704089268 279.8337766396327 0.7044227391715321
22.831346259042682 280.1344264601998 0.7044698278330043
22.836573813996097 280.49648957069087 0.7061310480742921
22.84180136894951 283.17255928793884 0.7089396766529306
22.847028923902926 286.75436753861993 0.7135202043012837
22.85225647885634 289.0215434435578 0.7153001185647644
22.857484033809754 288.5599754360463 0.7151453785429689
22.86271158876317 288.26012009111224 0.7141360021444142
22.867939143716583 288.6901483347115 0.714725628862734
22.873166698669998 290.15664246892857 0.7165676730223491
22.878394253623412 289.7206961063872 0.7159060491947195
22.883621808576827 289.7955576047276 0.7158255513874173
22.88884936353024 288.2754295278979 0.7139705720155382
22.894076918483655 285.95201081176293 0.7118075436699421
22.89930447343707 285.29763319279874 0.7112241426999046
22.904532028390484 286.9245759714558 0.712538996966302
22.9097595833439 290.7732987014834 0.717212023497097
22.914987138297313 290.6027154162463 0.7166243839520203
22.920214693250728 291.36075854370927 0.7179389260890574
22.925442248204142 290.19068824538476 0.7157904810991128
22.930669803157556 291.53134726373827 0.7174079099424705
22.93589735811097 291.4408078942795 0.7182844626495353
22.941124913064385 292.0341015967955 0.7185775263929298
22.9463524680178 291.32389264065785 0.7181247705127165
22.951580022971214 290.23496731499387 0.7158953205467199
22.95680757792463 289.3366944570719 0.7154915351405987
22.962035132878043 286.3994826967862 0.7118569762067588
22.967262687831457 286.2727873616019 0.7116983340783919
22.972490242784872 286.7947371777444 0.7112957909169193
22.977717797738286 290.37056120545793 0.7152895330992134
22.9829453526917 288.5318450101663 0.7128151163121468
22.988172907645115 288.09099428448627 0.7125194839073957
22.99340046259853 288.3171021157698 0.7131619186383423
22.998628017551944 286.0038428602459 0.710198816972905
23.00385557250536 287.6943535625886 0.7132379733880236
23.009083127458773 287.22146725344595 0.712685661956611
23.014310682412187 288.233052938817 0.7147937015858359
23.0195382373656 285.9653109653361 0.7108931824383932
23.024765792319016 286.4367971730019 0.7114968908071044
23.02999334727243 285.3623822086097 0.7105844533207673
23.035220902225845 283.4045817099768 0.7079236426537537
23.04044845717926 280.26430360217836 0.7042712277031072
23.045676012132674 281.59684696059924 0.7050229690359834
23.05090356708609 284.20892436783987 0.7092673935613405
23.056131122039503 285.9577603466292 0.7111348933958883
23.061358676992917 286.1726719473522 0.7111115988715727
23.06658623194633 283.56431977656484 0.7078290194988213
23.071813786899746 281.16215808905764 0.7044009687609943
23.07704134185316 280.66263924371054 0.7043603618947882
23.082268896806575 279.56334440529525 0.7022012864745946
23.08749645175999 279.03782558558095 0.7017206991876113
23.092724006713404 278.68059140845986 0.7011577498061783
23.097951561666818 283.56774601419613 0.7067536117068433
23.103179116620232 284.51530864789027 0.7078130567827541
23.108406671573647 283.107027088925 0.7059193158954544
23.11363422652706 278.58648272911296 0.7007253773766532
23.118861781480476 277.40504229105136 0.7004202722109469
23.12408933643389 273.0995489669473 0.6945666106226122
23.129316891387305 272.57099073187044 0.6942487338485793
23.13454444634072 274.64253165888584 0.6968499472468687
23.139772001294133 276.57963686217226 0.6988035467899281
23.144999556247548 276.1569275498639 0.6975744599502735
23.150227111200962 277.22800193283274 0.6982971052512832
23.155454666154377 279.7875339121118 0.7031172160582396
23.16068222110779 279.5644209359739 0.7037010750013392
23.165909776061206 279.0660863316659 0.7028005292900396
23.17113733101462 278.40215831249236 0.7012754837203757
23.176364885968034 280.4232413151756 0.7029944687653358
23.18159244092145 278.1782865484687 0.700357248030541
23.186819995874863 276.15121057204067 0.6965867518084728
23.192047550828278 274.7636175271812 0.695837307595408
23.197275105781692 275.46622044712257 0.6965183453165306
23.202502660735107 278.63794492855817 0.7005797022871969
23.20773021568852 279.3427899002167 0.701338888543378
23.212957770641935 277.7703099559136 0.7004063817737122
23.21818532559535 274.8159722577659 0.6966802738042911
23.223412880548764 276.6187536705403 0.6993129228310185
23.22864043550218 282.03501654575723 0.7056445222536476
23.233867990455593 284.05336682797497 0.7085007288872508
23.239095545409008 285.37629762022306 0.7089966286674959
23.244323100362422 284.1302948000236 0.7074015530726581
23.249550655315836 285.1212517829521 0.7085531876274554
23.25477821026925 282.06452408791904 0.7047309491808622
23.260005765222665 277.9693475383611 0.6999601883684152
23.26523332017608 275.5629203191138 0.6967677261330313
23.270460875129494 274.5997836063313 0.6962486417487803
23.27568843008291 278.22410611538874 0.7000594412140009
23.280915985036323 280.58236036798127 0.7025581284147455
23.286143539989737 283.297243305283 0.706571866182621
23.291371094943152 285.55278305533756 0.7086075384517233
23.296598649896566 285.0910573283928 0.707375647094052
23.30182620484998 284.90361410888687 0.7077134697271537
23.307053759803395 281.5013614072744 0.7045709712819779
23.31228131475681 279.45003410817907 0.7025579084993249
23.317508869710224 273.98085168349894 0.6940423988723722
23.32273642466364 275.14011888070115 0.6942297711452048
23.327963979617053 278.692483969382 0.697687991546228
23.333191534570467 281.367527920069 0.7012922519853506
23.33841908952388 280.2911186915491 0.7015244426301388
23.343646644477296 279.6344164039313 0.7015405365069265
23.34887419943071 278.08455881251814 0.6994023458351032
23.354101754384125 278.72343759605786 0.7002867148100888
23.35932930933754 280.58165968949606 0.7016463309857519
23.364556864290954 281.99519029881213 0.7043790927329852
23.369784419244368 282.3548712513485 0.7040249591691429
23.375011974197783 280.55718334195393 0.7016695186608068
23.380239529151197 282.82372281915167 0.7036522934305397
23.38546708410461 282.0979143905497 0.7026789408205629
23.390694639058026 283.00191957322784 0.704135645661271
23.39592219401144 281.9189656695797 0.7022074529670013
23.401149748964855 280.5418477424586 0.700375383900406
23.40637730391827 282.55618243235426 0.703492612109719
23.411604858871684 284.24097572094826 0.706152495677468
23.416832413825098 286.85452065107677 0.7090122135897948
23.422059968778512 283.97610665041356 0.7055422474939302
23.427287523731927 282.5834023848185 0.7040527583134604
23.43251507868534 283.5580873582431 0.7056726286106733
23.437742633638756 284.3126598655436 0.7062315517407648
23.44297018859217 287.2374863495751 0.7098963640082249
23.448197743545585 289.74590737796643 0.7128311140412241
23.453425298499 293.07838587239087 0.7159773079389314
23.458652853452413 293.541028387246 0.7161301572378986
23.463880408405828 292.9227709282597 0.7139750684225024
23.469107963359242 291.8725002833697 0.7125716803517295
23.474335518312657 289.12426180608384 0.7091653096961805
23.47956307326607 290.0465820092492 0.7112860606313578
23.484790628219486 289.77729935310583 0.7106391796919088
23.4900181831729 291.18964143958897 0.7121937050114928
23.495245738126314 291.9428048157883 0.7128370904004849
23.50047329307973 291.8460625935537 0.7120461930520696
23.505700848033143 291.47632168451275 0.7122311038948225
23.510928402986558 292.6623567195559 0.7138629565019526
23.516155957939972 295.05778088126334 0.7172715248864879
23.521383512893387 294.6045674469857 0.7167343395682998
23.5266110678468 289.1377605374941 0.7100629399576376
23.531838622800215 289.09926384483185 0.709581103029246
23.53706617775363 293.1787311643343 0.7136849853567246
23.542293732707044 297.4374550019438 0.7173466648477006
23.54752128766046 295.43975635427284 0.7148677768273746
23.552748842613873 295.88267851093525 0.7160640025701973
23.557976397567288 295.538369085802 0.7155582690727487
23.563203952520702 293.90422102062143 0.7132357188012073
23.568431507474116 294.4713575097142 0.7135457530834866
23.57365906242753 297.23696422471676 0.7174931640805021
23.578886617380945 297.646095361602 0.7173992247784386
23.58411417233436 294.9847178645481 0.7139010212038115
23.589341727287774 292.76128160268456 0.7115395438549003
23.59456928224119 290.24131472915604 0.7077812306913811
23.599796837194603 288.3106603041809 0.7049169926885
23.605024392148017 288.9829514065156 0.7048698956275056
23.610251947101432 292.4206395961531 0.7091799555422409
23.615479502054846 294.63200794230744 0.7120992636934793
23.62070705700826 292.9972480975042 0.7103790018970824
23.625934611961675 292.2268273847263 0.7085345207775875
23.63116216691509 289.9956070203602 0.7055393189850664
23.636389721868504 288.3561178525726 0.7034933397639929
23.64161727682192 289.18870863708935 0.7048757080754193
23.646844831775333 288.7182306869571 0.7034418448077608
23.652072386728747 288.625962606526 0.7030780241179789
23.65729994168216 289.79663989297507 0.7041343171424143
23.662527496635576 290.57963725929585 0.7047103006270032
23.66775505158899 292.02079376371194 0.7055002576126282
23.672982606542405 289.7941484207637 0.7022935332681048
23.67821016149582 290.25073843692275 0.7027248036848915
23.683437716449234 287.77986751486026 0.6996907291332183
23.688665271402648 287.565124592977 0.6996247202234308
23.693892826356063 288.22586733386237 0.6988370208677908
23.699120381309477 289.44173584991944 0.6997585197720811
23.70434793626289 289.75359719577364 0.6998907551192658
23.709575491216306 290.78926354194897 0.7013425386586609
23.71480304616972 291.54957391475335 0.7023556015046952
23.720030601123135 289.96955127945404 0.7001023258210657
23.72525815607655 288.62937136830504 0.6987164094212488
23.730485711029964 288.96932185928677 0.6989995121692386
23.735713265983378 289.0550627794919 0.6985431181083133
23.740940820936792 290.05121403896703 0.6992950389269771
23.746168375890207 290.5277081643881 0.7007329270890501
23.75139593084362 292.5319423371781 0.7035976513590873
23.756623485797036 294.0541989904317 0.7055898733721455
23.76185104075045 294.6783300431933 0.7058027866951335
23.767078595703865 294.6378448365136 0.7055974516224192
23.77230615065728 291.63555607948166 0.701450655058534
23.777533705610693 288.6031920949088 0.6972533532618779
23.782761260564108 290.155837493507 0.6994090428321659
23.787988815517522 291.95593939301193 0.7002592659131285
23.793216370470937 291.5863987601169 0.6986579868912817
23.79844392542435 289.8828658216764 0.69573198780876
23.803671480377766 289.38345655604286 0.6948669682617662
23.80889903533118 289.6221214047769 0.6953210252665251
23.814126590284594 293.80235432615325 0.7002385404173668
23.81935414523801 297.1241311578819 0.7047135120374258
23.824581700191423 299.1914522567297 0.7064303250323192
23.829809255144838 295.16981644657625 0.7008551085911504
23.835036810098252 293.6271374020215 0.6990411422193223
23.840264365051667 291.71196785417544 0.6972340320928502
23.84549192000508 291.3163903911731 0.6976472163312607
23.850719474958495 295.2094557428279 0.7016472361079263
23.85594702991191 294.53604924595345 0.6999607518552928
23.861174584865324 295.52686407170484 0.7001860909499529
23.86640213981874 291.5701326165888 0.695253547820452
23.871629694772153 289.028581266845 0.6919724174342843
23.876857249725568 288.87199953712565 0.6911499853086149
23.882084804678982 290.1497643321117 0.6918383636128944
23.887312359632396 294.02581060465366 0.6965701715908228
23.89253991458581 298.4243630860516 0.7018645708000653
23.897767469539225 296.8335002016613 0.6999795469959755
23.90299502449264 296.47532783731975 0.6987762902428776
23.908222579446054 291.83621402466594 0.6935819693735611
23.91345013439947 291.75664970807924 0.6938363486756075
23.918677689352883 290.0188792413384 0.6924482888437612
23.923905244306297 291.38152574813915 0.6936686137342545
23.929132799259712 295.0513867665678 0.6967862166675285
23.934360354213126 295.7035421058724 0.6971741261716133
23.93958790916654 295.27142865446086 0.6964769513172451
23.944815464119955 292.734581961842 0.6940912964081991
23.95004301907337 291.7051709386303 0.693000988211412
23.955270574026784 289.1842506040795 0.6896318945408227
23.9604981289802 286.7835942393208 0.6871714713589551
23.965725683933613 287.54513795512275 0.6881874624859772
23.970953238887027 287.39240768922235 0.6886240683098259
23.97618079384044 290.57503712094956 0.6920938239492169
23.981408348793856 292.85823018906 0.6943638847901973
23.98663590374727 295.74631107861387 0.6981873461575492
23.991863458700685 295.29180229294013 0.6970466765711948
23.9970910136541 293.4787543128475 0.6943923181503625
24.002318568607514 290.67809665361364 0.6910269162946643
24.007546123560928 287.82059842966646 0.6880633396531839
24.012773678514343 287.8972214931718 0.6897781941745748
24.018001233467757 289.77592346242164 0.6915312083222356
24.02322878842117 290.50398882573336 0.6917543989660467
24.028456343374586 291.3646103001313 0.6916684064568805
24.033683898328 292.54553939172933 0.6930881383733674
24.038911453281415 293.505211999857 0.6943157095244042
24.04413900823483 293.5935869093545 0.6941439180011799
24.049366563188244 292.56737153795257 0.6932968611166475
24.054594118141658 293.7313514168783 0.6953786465653192
24.059821673095072 293.63297546194275 0.6957253216992393
24.065049228048487 292.78492099575965 0.6947444133103798
24.0702767830019 289.46905347271706 0.7022775245223396
24.075504337955316 290.16319341483035 0.7116031584105597
24.08073189290873 292.1842621324868 0.7206253062642912
24.085959447862145 295.4235277371592 0.730232193482602
24.09118700281556 295.68896166479254 0.7352135283286662
24.096414557768973 293.16502708014366 0.7368100475421935
24.101642112722388 294.204177747109 0.742068116953016
24.106869667675802 292.61652702797403 0.7445083753983399
24.112097222629217 292.14785778557354 0.7480985096688345
24.11732477758263 287.4256570946364 0.7464094023772242
24.122552332536046 284.5692597643995 0.7470483151672248
24.12777988748946 285.284152748008 0.7505326806208821
24.133007442442874 286.0535271025823 0.7544500147530278
24.13823499739629 288.1044768345158 0.7589798665485721
24.143462552349703 288.94317908239367 0.7638683494391476
24.148690107303118 290.4418393505739 0.7691056797924137
24.153917662256532 288.8787269051591 0.7701550608728656
24.159145217209947 286.1183127036518 0.7685085235039575
24.16437277216336 287.4253853847305 0.7738502006496345
24.169600327116775 286.94643238664344 0.7766988301569385
24.17482788207019 287.0624518534083 0.7795650793923022
24.180055437023604 285.9054245859771 0.7792415951743638
24.18528299197702 286.7430336381289 0.7821428218377849
24.190510546930433 289.0404677284553 0.7883193760017996
24.195738101883848 286.57724188694885 0.787308164044765
24.200965656837262 283.6203523583282 0.7860332912664753
24.206193211790676 283.4104782793387 0.7881452531081059
24.21142076674409 288.04417629954946 0.7983251148756749
24.216648321697505 292.42511748974266 0.8071625143828224
24.22187587665092 292.5151320645846 0.8096905043613386
24.227103431604334 291.9132681964901 0.8112904020651159
24.23233098655775 291.3682489397912 0.8130554346822957
24.237558541511163 292.97571581375627 0.817847549374562
24.242786096464577 293.0924899769002 0.8196685951739385
24.248013651417992 293.1292780874003 0.8225141771207521
24.253241206371406 292.60687374015424 0.82298728338486
24.25846876132482 288.6890730072982 0.8197264267819123
24.263696316278235 287.6452430652464 0.8209759649620043
24.26892387123165 285.1981480910329 0.8195250404335759
24.274151426185064 288.1434929350799 0.8241868121252538
24.27937898113848 291.8343503086617 0.8297163649321665
24.284606536091893 294.42418940316895 0.8357732398303799
24.289834091045307 295.6694576058375 0.8412408524016416
24.29506164599872 292.6610523431749 0.8412856597462073
24.300289200952136 292.9863667804285 0.8444947023638257
24.30551675590555 293.42055095503764 0.8477800879610548
24.310744310858965 292.27775789683574 0.84697307868573
24.31597186581238 292.107978773087 0.8484090317735022
24.321199420765794 292.31903783002366 0.8508787297407654
24.326426975719208 291.9098691894553 0.8520894049183318
24.331654530672623 290.89747557897124 0.8521072946360263
24.336882085626037 290.06473032460144 0.8504562455821847
24.34210964057945 291.58436837566484 0.8540183644809296
24.347337195532866 290.93701542944103 0.8561578639661043
24.35256475048628 287.6221324588898 0.8541436342328766
24.357792305439695 288.25277512883844 0.8580456835030476
24.36301986039311 286.5118269921092 0.8577201867735469
24.368247415346524 288.84652945513454 0.8632028231740108
24.373474970299938 290.2592896579366 0.8662453276857226
24.378702525253352 292.96071578590454 0.871741602855781
24.383930080206767 293.9987734666958 0.8756209011494526
24.38915763516018 295.0355060538265 0.8798185333767696
24.394385190113596 293.7660631920249 0.8793342905759973
24.39961274506701 293.13064329092344 0.8807080773203054
24.404840300020425 292.2436148965098 0.8820246578299901
24.41006785497384 295.06174205035865 0.8882398867708527
24.415295409927253 294.55145652345936 0.8902488860669235
24.420522964880668 291.0429118875373 0.8891347404286891
24.425750519834082 290.6259950690984 0.8930986961477162
24.430978074787497 294.4460297385349 0.9016039806523152
24.43620562974091 298.6183138792927 0.9080026810241814
24.441433184694326 297.3864648625469 0.9059230093800974
24.44666073964774 297.9669213720943 0.9105138302919682
24.451888294601154 296.49180853033414 0.9111105326015401
24.45711584955457 294.28136836136713 0.9094637460577631
24.462343404507983 291.21187316557223 0.9055395396865132
24.467570959461398 291.6569047107249 0.9091319638348551
24.472798514414812 295.0074157067798 0.9167794086642621
24.478026069368227 294.6381211156637 0.9187495405745998
24.48325362432164 293.3609971026415 0.9174613266691398
24.488481179275055 292.5039999741079 0.9184888000790179
24.49370873422847 295.40979883232416 0.9250080809676953
24.498936289181884 299.7840575756236 0.9336458462342038
24.5041638441353 302.19126814759113 0.9385443587255481
24.509391399088713 303.0742753517797 0.9413009647034019
24.514618954042128 297.82726424223426 0.9348509947058458
24.519846508995542 298.20955485013116 0.9386079650919751
24.525074063948956 298.30457375880883 0.9422983569516882
24.53030161890237 303.83615720454213 0.9536055519814259
24.535529173855785 303.7969403840428 0.9565268038418816
24.5407567288092 298.4559026189583 0.9515310939397628
24.545984283762614 295.2771924862288 0.9501206310024917
24.55121183871603 293.5740323440989 0.9502349774383108
24.556439393669443 297.6201743962335 0.9567534665070067
24.561666948622857 304.50013772648504 0.9681320556772575
24.566894503576272 304.6072150211259 0.9698711736316494
24.572122058529686 305.1769908535098 0.9739153702189904
24.5773496134831 300.4976755954067 0.9697282947190107
24.582577168436515 295.93136210956146 0.9655132289818028
24.58780472338993 296.7733612744041 0.9681828235469643
24.593032278343344 302.3060283242253 0.9796481703165003
24.59825983329676 308.800745336944 0.9922615620065373
24.603487388250173 308.90356657195485 0.9952269316327985
24.608714943203587 303.0309087600887 0.9877997509174573
24.613942498157 301.8689165526241 0.9874144234013956
24.619170053110416 301.27565551794004 0.9883983567595735
24.62439760806383 301.5041540719935 0.9918729087435126
24.629625163017245 298.5538236328266 0.9903972857586741
24.63485271797066 298.86143151103437 0.9928969781221392
24.640080272924074 295.2987016182154 0.989057349532204
24.645307827877488 295.82977664769294 0.9931277025050644
24.650535382830903 295.08383258283106 0.9955815737591744
24.655762937784317 299.9894306025147 1.006768027456955
24.66099049273773 300.3336875158223 1.010171581422643
24.666218047691146 299.57164056088294 1.013536289168101
24.67144560264456 297.6851067787257 1.0140206389947906
24.676673157597975 296.7887557970809 1.013056041237462
24.68190071255139 295.7591532122913 1.010673531579304
24.687128267504804 294.45196962275253 1.0097406069159367
24.692355822458218 294.5224990806479 1.0131556174767171
24.697583377411632 294.99717763679934 1.0182210150803537
24.702810932365047 296.7410693744858 1.024168146678458
24.70803848731846 294.0830956010216 1.0221805716134
24.713266042271876 292.76792755422264 1.0223777327306898
24.71849359722529 297.1383141183369 1.0334369402819428
24.723721152178705 300.3517780906997 1.0441464359179562
24.72894870713212 306.2247608372627 1.0570107143305103
24.734176262085533 299.71007194181504 1.0464633676599748
24.739403817038948 300.6585869951152 1.0476744227448722
24.744631371992362 297.2704720836827 1.0451496639557174
24.749858926945777 302.2405600903589 1.0559715207656297
24.75508648189919 302.0741536597869 1.0599567538011054
24.760314036852606 301.16546121596656 1.0609627540346842
24.76554159180602 298.9265404292673 1.0597437572460362
24.770769146759434 295.65948953754355 1.0579461596213848
24.77599670171285 293.4540368802863 1.056100610656112
24.781224256666263 290.14163295157994 1.0527040958379124
24.786451811619678 294.7086305586846 1.0628405017074238
24.791679366573092 297.5742031952355 1.069317198394106
24.796906921526507 298.10597068810023 1.0720923021519146
24.80213447647992 295.4159949774163 1.0697327298470665
24.807362031433335 289.7420294183744 1.061114128318781
24.81258958638675 289.74508395343463 1.064315733835
24.817817141340164 290.00353811478516 1.0673974301860958
24.82304469629358 290.0600132536939 1.0714067341094127
24.828272251246993 295.6800046446627 1.0865383817655294
24.833499806200408 299.1927995314815 1.0968911805576007
24.838727361153822 305.76092682906364 1.1102984070382076
24.843954916107236 303.02703565390226 1.1072003520834575
24.84918247106065 302.8942138700964 1.1095160229094196
24.854410026014065 300.72939516479556 1.1098060844501798
24.85963758096748 300.46409388037296 1.1123832287977935
24.864865135920894 298.80764246521824 1.1129047546021427
24.87009269087431 298.79212139291906 1.1176961499761502
24.875320245827723 297.4292166128071 1.1183092307231055
24.880547800781137 300.49909531780287 1.1274070121015078
24.885775355734552 299.594686414798 1.1250873112778368
24.891002910687966 299.63502110461314 1.127985670531751
24.89623046564138 297.0507836430694 1.1257323711856386
24.901458020594795 295.7442100048114 1.128135745194742
24.90668557554821 293.9899986329212 1.1274537252811645
24.911913130501624 295.2827252160712 1.1325270594221832
24.91714068545504 300.23645726967084 1.1451314085425517
24.922368240408453 298.5183923474168 1.1477951651729708
24.927595795361867 298.3885087079579 1.150640975630982
24.93282335031528 293.42911835130786 1.1421667511269031
24.938050905268696 299.39617438465535 1.1542847232504683
24.94327846022211 301.49983907197594 1.1623335237772645
24.948506015175525 300.22775191084014 1.1647758522264038
24.95373357012894 299.8660231319535 1.168597331300696
24.958961125082354 298.19527494771916 1.1682908223612005
24.964188680035768 297.82843641620786 1.1694621418821134
24.969416234989183 296.0111121517804 1.1665004851250538
24.974643789942597 297.9189877289452 1.174652693920949
24.97987134489601 300.91171533977854 1.184572074073706
24.985098899849426 305.0526054845217 1.1965530489339087
24.99032645480284 304.07733182920396 1.1962493474015148
24.995554009756255 301.5435361930809 1.1931374347654822
25.00078156470967 297.74026988758584 1.190230641818309
25.006009119663084 294.08972979354485 1.1879710138660966
25.011236674616498 293.95147164180275 1.1921369204888321
25.016464229569912 297.6383217653658 1.2032010278650356
25.021691784523327 303.85748627520223 1.2208224430530557
25.02691933947674 310.6128000234095 1.2386962907695962
25.032146894430156 308.36128123529545 1.2378755708292577
25.03737444938357 307.27775030129084 1.2386924128932266
25.042602004336985 305.9648167719015 1.2382816979338842
25.0478295592904 305.61009483234756 1.2411524060312351
25.053057114243813 309.8268352193806 1.25030714113282
25.058284669197228 304.83352898892304 1.2444533030098315
25.063512224150642 300.8305907910054 1.2407771277982627
25.068739779104057 293.7878786631705 1.232498518238274
25.07396733405747 296.2059402053011 1.2418616863346414
25.079194889010886 299.9536003166833 1.2530134551921386
25.0844224439643 298.33707266121223 1.2528350497618874
25.089649998917714 300.5513807982289 1.2595489674075122
25.09487755387113 298.1912687126592 1.2634378774183952
25.100105108824543 303.8750505763278 1.283342703017044
25.105332663777958 299.703718241138 1.283497192425734
25.110560218731372 300.8374961835074 1.2861443619387016
25.115787773684787 298.51989665290677 1.2807524088715967
25.1210153286382 297.2831200797152 1.2801594637461704
25.126242883591615 294.6891236575608 1.2765601013971877
25.13147043854503 290.98509758940065 1.2710262939758177
25.136697993498444 292.39410755318954 1.2755512709492167
25.14192554845186 293.4744110288387 1.2809874488038553
25.147153103405273 297.40418699883827 1.2970379066476174
25.152380658358688 301.6492204342128 1.312023260106086
25.157608213312102 302.09553755854625 1.3204646135546017
25.162835768265516 304.0698383071308 1.325912133520247
25.16806332321893 302.9999186260138 1.3243259099395135
25.173290878172345 302.3158479475023 1.3280841187509111
25.17851843312576 301.80775218871094 1.3328644811981896
25.183745988079174 304.5346609713654 1.3436986933862614
25.18897354303259 305.27583174093206 1.347507313417518
25.194201097986003 305.40531110072374 1.3514550729623331
25.199428652939417 302.14969530135346 1.3503783547527115
25.204656207892832 299.50567270877895 1.3500364371975666
25.209883762846246 296.04807244455634 1.3468891525167173
25.21511131779966 298.5470024905481 1.356585486279821
25.220338872753075 299.9572488421221 1.3647632788475428
25.22556642770649 305.97395446400407 1.382499761106299
25.230793982659904 306.5278284423255 1.3885081005293576
25.23602153761332 312.1111796312612 1.406080402368315
25.241249092566733 309.72048578283596 1.4074959061358085
25.246476647520147 310.247023144334 1.415339441554178
25.25170420247356 308.17996237354095 1.4173829098339108
25.256931757426976 310.4418081223227 1.426884063024761
25.26215931238039 306.8811457871112 1.4249663202575586
25.267386867333805 309.8987351979174 1.43586721391746
25.27261442228722 310.2429639843926 1.440726856018429
25.277841977240634 318.02879459070886 1.4628704790885034
25.283069532194048 320.6533851723246 1.4708126509521433
25.288297087147463 323.55208052412166 1.4833893684113642
25.293524642100877 322.64011320536474 1.4857659298307413
25.29875219705429 318.9943187396252 1.48560130147177
25.303979752007706 310.6546905645908 1.4740362388191484
25.30920730696112 309.15129496506796 1.479576933462616
25.314434861914535 310.67066738369374 1.4893246594835248
25.31966241686795 320.3675061330317 1.5162091282818317
25.324889971821364 319.8590511430985 1.5168928214845254
25.330117526774778 319.1289212282775 1.5191280453691909
25.335345081728192 315.12895549349236 1.5172323506326406
25.340572636681607 312.08083527152337 1.5157443712340508
25.34580019163502 316.53146134313084 1.5327201592557356
25.351027746588436 311.9144392824493 1.5308020773916402
25.35625530154185 312.3016704266772 1.538666380559882
25.361482856495265 311.4521783899563 1.5436703291013296
25.36671041144868 314.5502539957691 1.5545319741859398
25.371937966402093 314.41533524839906 1.561380894663541
25.377165521355508 311.6169824648773 1.5607274849512267
25.382393076308922 310.36542479780906 1.5664953115037545
25.387620631262337 311.11592876459747 1.575710855913623
25.39284818621575 305.2603740924377 1.5665122609031201
25.398075741169166 307.2240366736419 1.5742672338285832
25.40330329612258 311.880655352297 1.5909064398753268
25.408530851075994 321.1350173241885 1.6222508908068682
25.41375840602941 326.700231764698 1.6437846876920537
25.418985960982823 324.77243851628083 1.6445994037391058
25.424213515936238 325.0891977945206 1.655752511860657
25.429441070889652 319.0052258075913 1.647147690073901
25.434668625843067 319.0132099518151 1.6556142950483146
25.43989618079648 317.6718288668265 1.6557476179424737
25.445123735749895 314.5873372969262 1.6548047889896136
25.45035129070331 312.5323913818549 1.6588073364232385
25.455578845656724 310.9530705730589 1.662758493788222
25.46080640061014 316.29530404959434 1.6907296845000734
25.466033955563553 316.5016402204046 1.6971590543115973
25.471261510516968 318.68089509929393 1.7115292492689083
25.476489065470382 318.9867243896252 1.7138706097648693
25.481716620423796 316.0663351730388 1.7170238371975568
25.48694417537721 310.8924927993024 1.7117544855673608
25.492171730330625 309.8915499968604 1.718342367499471
25.49739928528404 307.7250670245193 1.7222168804352838
25.502626840237454 316.75921981765384 1.7548653981382114
25.50785439519087 314.0986489284131 1.7571282569684266
25.513081950144283 315.27092677725096 1.7703858733620157
25.518309505097697 311.5796185120277 1.7747735793660033
25.523537060051112 312.1004181105898 1.7884655203818736
25.528764615004526 319.50812510060075 1.8170943867410239
25.53399216995794 318.7192034251024 1.8196596045350388
25.539219724911355 322.93532846226356 1.8465283650305901
25.54444727986477 320.6361671839226 1.848940797127437
25.549674834818184 322.77453061401144 1.8696079181395595
25.5549023897716 328.4415148945532 1.8882552321961414
25.560129944725013 328.1603398308256 1.8953597598364098
25.565357499678427 335.83699268201747 1.924860720134217
25.57058505463184 334.61074040192324 1.9301921880060813
25.575812609585256 336.0869038754918 1.9477982482756642
25.58104016453867 329.0675390886525 1.9385903133757998
25.586267719492085 326.53287772626 1.944193466450321
25.5914952744455 323.5543585652314 1.942790413720441
25.596722829398914 328.05870469141735 1.9684388893037033
25.601950384352328 322.79895018437065 1.9624821487923079
25.607177939305743 318.2578956096354 1.9641592850762846
25.612405494259157 305.09288065431224 1.9309750538559456
25.61763304921257 301.86032221687213 1.9360502508290836
25.622860604165986 311.8004649210734 1.9782852625839302
25.6280881591194 322.76879703306355 2.027220224896671
25.633315714072815 323.6903972782195 2.045526396933317
25.63854326902623 318.0469069241609 2.042699962185672
25.643770823979644 314.0898202677359 2.0445311903533585
25.648998378933058 316.11574712678606 2.0690771135979236
25.654225933886472 313.6538773540204 2.0806561459654964
25.659453488839887 303.06958626466053 2.0593744259581146
25.6646810437933 307.28046160230286 2.088658099228634
25.669908598746716 305.7229181067456 2.0853330233308074
25.67513615370013 306.0453045535613 2.108829726721421
25.680363708653545 297.1679165877507 2.0829271870151644
25.68559126360696 298.9896145929493 2.1067848636911446
25.690818818560373 310.0032662747124 2.1555154670112167
25.696046373513788 313.49817124606193 2.183601499448979
25.701273928467202 317.60479080769954 2.216163436769269
25.706501483420617 311.60019867985375 2.221201634669163
25.71172903837403 318.72568672282324 2.2723817644324806
25.716956593327446 320.4597205330437 2.3000458260887755
25.72218414828086 324.8611987202012 2.3355877162121255
25.727411703234274 321.94973306221675 2.3320544847472338
25.73263925818769 317.20897467968797 2.3338668788317047
25.737866813141103 309.6588801832739 2.315801924380822
25.743094368094518 315.47681121391673 2.3711170768587433
25.748321923047932 312.62991898535836 2.382942234614334
25.753549478001347 312.8554729807157 2.411448622239383
25.75877703295476 305.0408539380093 2.3977713394741746
25.764004587908175 305.28072886623744 2.4250313523902687
25.76923214286159 305.30025250788793 2.449920287878811
25.774459697815004 304.03449839982807 2.4630827144522525
25.77968725276842 307.35417526538487 2.4978685745451457
25.784914807721833 304.0109459176565 2.510231382169454
25.790142362675248 310.03529067669746 2.56648248639571
25.795369917628662 315.2667661277836 2.609624174001999
25.800597472582076 335.9508476287516 2.716694795555816
25.80582502753549 339.5736621680878 2.748909368506805
25.811052582488905 346.90636180078684 2.8134712781028237
25.81628013744232 336.89078750244784 2.801972941218258
25.821507692395734 326.3536376802806 2.7912778994189233
25.82673524734915 327.8448246007931 2.832433077383785
25.831962802302563 328.9988957781669 2.8684304712070547
25.837190357255977 335.803081480085 2.9396599394558107
25.84241791220939 313.5537071729131 2.8706259712581343
25.847645467162806 308.17761523000837 2.8898730829097334
25.85287302211622 313.95988965319805 2.954081380780113
25.858100577069635 331.03183375277126 3.1034876743391977
25.86332813202305 328.1149777436563 3.1427697996268926
25.868555686976464 314.07910317562914 3.125448864198748
25.87378324192988 302.27269662988454 3.0847457921230554
25.879010796883293 307.34892473649046 3.145440083617931
25.884238351836707 319.0943965902755 3.2526216609674514
25.88946590679012 326.4755643849016 3.34310614469709
25.894693461743536 333.27476041538455 3.440786479938299
25.89992101669695 328.4452599947678 3.4682882734613076
25.905148571650365 320.14435822324896 3.4959353337159533
25.91037612660378 311.96371668445084 3.5064705933722373
25.915603681557194 314.62079647884724 3.6235656477882587
25.920831236510608 321.17526911930725 3.726624101980889
25.926058791464023 323.6975840236272 3.8329188866793378
25.931286346417437 318.5870774684022 3.8701542112987775
25.93651390137085 313.2181383833785 3.9661723098415105
25.941741456324266 316.05473492510475 4.0879536788890505
25.94696901127768 311.3731726762068 4.151534938499222
25.952196566231095 315.4498020800217 4.256660034028973
25.95742412118451 313.8209532168439 4.3368222783936
25.962651676137924 309.3040615465053 4.408098495926142
25.967879231091338 308.8550437171778 4.477528083812851
25.973106786044752 314.4212716893595 4.5911844195794
25.978334340998167 308.3579280349351 4.617521487695024
25.98356189595158 301.62231654650986 4.654218611668947
25.988789450904996 304.1517409057462 4.740276626925321
25.99401700585841 330.69065639271616 5.054295711537979
25.999244560811825 346.5266931809301 5.2420653569410325
26.00447211576524 347.1495741375615 5.386021663593463
26.009699670718653 317.83755781957825 5.226278366987875
26.014927225672068 293.0005008172531 5.151672282397729
26.020154780625482 277.01162600750934 5.097577055144142
26.025382335578897 271.4791320467852 5.1799363064153345
26.03060989053231 272.4070905576477 5.303334149664916
26.035837445485726 285.3116258376126 5.569802497886039
26.04106500043914 290.4002956113675 5.7735531808254015
26.046292555392554 296.5152354194187 5.98530508858081
26.05152011034597 296.1326473040533 6.185671959829199
26.056747665299383 296.4839390195914 6.347571096548013
26.061975220252798 318.11915286518456 6.855716558734763
26.067202775206212 316.30980565580563 7.00770599683683
26.072430330159627 320.76933739683165 7.437709571172794
26.07765788511304 331.3190720586362 7.780956695580745
26.082885440066455 344.0932222685551 8.395041055248733
26.08811299501987 355.36448094539867 8.88212966331517
26.093340549973284 329.8667774910679 9.117767067728877
26.0985681049267 327.3595341261972 9.619560754780348
26.103795659880113 286.02429124905365 9.676506248838466
26.109023214833528 274.5174869734691 10.331006131527362
26.114250769786942 220.76532784665963 10.150590702497825
26.119478324740356 260.38944111529315 12.72639309600074
26.12470587969377 261.70237431547406 14.576036691042987
26.129933434647185 251.43319167912483 19.750232068275146
26.1351609896006 187.77382381040886 24.144089757034717
