# Supplementary material for: Unraveling metal effects on CO2 uptake in pyrene-based metal-organic frameworks
Source: Nat Commun. 2025 Feb 11;16:1516. doi: 10.1038/s41467-025-56296-w (PMC11814143; doi:10.1038/s41467-025-56296-w)
Supplement: Supplementary file 3 — Source Data [file 41467_2025_56296_MOESM3_ESM.zip › SourceCode/SuppInf/FigureS5_Ga-TBAPy_InSitu_VariableT_PXRD/Data/GaTBAPy_0181p.dat]

0.002613777476707968 10.380226271466904 3.5559768656346473
0.007841332430123905 17.743630138688566 4.045592729343675
0.01306888738353984 19.247265781286266 3.3500730413014694
0.018296442336955775 16.927107926792097 2.588283759484183
0.02352399729037171 16.62790392693534 2.544579135814235
0.028751552243787646 13.525725293037144 2.1738046346392004
0.03397910719720358 14.786030854842704 2.0105170075330383
0.03920666215061952 15.82226378468808 2.121392460238705
0.04443421710403546 18.637935944119825 2.311108420110857
0.0496617720574514 23.262448334197778 2.4230833587184177
0.054889327010867336 22.641225251631287 2.3398372671242176
0.060116881964283275 21.667225542405834 2.186170105093486
0.06534443691769921 20.381931169605046 1.9254934100226375
0.07057199187111515 20.454379614094773 2.008459337436062
0.07579954682453109 21.738454010517934 2.159335670724252
0.08102710177794703 20.278264104123853 2.0010272403110085
0.08625465673136297 19.165990283026538 1.820182206259924
0.09148221168477891 17.59465469954982 1.5638581101086209
0.09670976663819485 13.988577905463679 1.2628692903355578
0.10193732159161079 14.674218850906238 1.2883949282306049
0.10716487654502672 14.21375721436169 1.2216566556915074
0.11239243149844266 16.29466240551944 1.2408529973666094
0.1176199864518586 17.255041437187938 1.2941032253042317
0.12284754140527454 17.32933539867625 1.2045805112387908
0.12807509635869047 18.664980536470072 1.264319399261949
0.1333026513121064 20.142718464129164 1.2959302596152908
0.13853020626552232 22.707060694646962 1.3579171109570656
0.14375776121893824 22.399786248382124 1.3528149407581438
0.14898531617235417 20.803664508221964 1.334085726740602
0.1542128711257701 17.691392952718772 1.1987678220053022
0.15944042607918602 16.660011399620124 1.1095422387674532
0.16466798103260194 17.478351485463474 1.155184788451579
0.16989553598601786 16.528151240213887 1.0882455847859103
0.1751230909394338 15.754779933602514 1.0227149374110498
0.18035064589284971 17.7278481703486 1.053499813528773
0.18557820084626564 18.071782858635796 1.0116259893775523
0.19080575579968156 19.640174256193536 1.0551457875900265
0.1960333107530975 19.892662624786308 1.0610755817212163
0.20126086570651341 19.738874133894104 1.0499160789094069
0.20648842065992934 20.75218276223554 1.064101091720303
0.21171597561334526 21.583538173639035 1.0829970388982966
0.2169435305667612 20.86426365968243 1.0628260307397377
0.22217108552017711 18.308235579171644 0.9640565229341116
0.22739864047359304 16.460489288770624 0.9333668532483018
0.23262619542700896 16.327508206435773 0.8984094002650151
0.2378537503804249 17.17022508117445 0.9390702908851257
0.2430813053338408 17.935619382476293 0.9514258475933869
0.24830886028725674 17.692709855286534 0.9071958418810192
0.25353641524067266 19.45334178171089 0.93006070774655
0.2587639701940886 18.281231401703117 0.8709381492769818
0.2639915251475045 18.861395383422952 0.8680513684057083
0.26921908010092044 19.301061837694633 0.8696543191574372
0.27444663505433636 18.729221937966255 0.8579654811924149
0.2796741900077523 19.143441541778248 0.8478897414323716
0.2849017449611682 18.76148912393242 0.8409692786348746
0.29012929991458414 18.324705900593525 0.8443518840615494
0.29535685486800006 17.359696407540145 0.8252723130716786
0.300584409821416 18.36782287850161 0.8469633655978122
0.3058119647748319 17.83771412548717 0.8181258668220889
0.31103951972824784 18.46896937440121 0.8242879110186244
0.31626707468166376 18.534474399727966 0.8049310559861871
0.3214946296350797 17.142706247334086 0.7770910143131436
0.3267221845884956 16.81016925378253 0.7663445646726956
0.33194973954191154 16.771410789568353 0.7795509269603378
0.33717729449532746 15.727030036694227 0.757726855560761
0.3424048494487434 17.45909722349115 0.8029565285961343
0.3476324044021593 18.446117469277187 0.8320799446820635
0.35285995935557524 18.743177571073904 0.818371829246299
0.35808751430899116 19.138806554631113 0.8206618950684456
0.3633150692624071 18.301900698112288 0.8071755690812259
0.368542624215823 18.55609239473012 0.830865486139109
0.37377017916923894 18.799395857959468 0.848107784738401
0.37899773412265486 19.27144485110736 0.8622745455101032
0.3842252890760708 20.02987300874652 0.8964917400596142
0.3894528440294867 19.588451837831897 0.8709200794663988
0.39468039898290264 19.300217024547646 0.8517655969138522
0.39990795393631856 18.6009822109759 0.8195841350363382
0.4051355088897345 18.501064442779033 0.8088986217832664
0.4103630638431504 19.327032238822284 0.8240069154617939
0.41559061879656634 19.350460391058544 0.8295401741029481
0.42081817374998226 19.93720377547684 0.8339404381950988
0.4260457287033982 18.866338739472077 0.7914994598135253
0.4312732836568141 18.167117261571494 0.7726259742553038
0.43650083861023004 19.222798659011882 0.7955073934048937
0.44172839356364596 19.54131810806145 0.8168063573677318
0.4469559485170619 19.511545044244425 0.8074764295871937
0.4521835034704778 19.654517960998138 0.8086156422128785
0.45741105842389373 19.421075312048504 0.8125072933471468
0.46263861337730966 19.612954040260988 0.8183674484680931
0.4678661683307256 21.020305802025295 0.8484334923817409
0.4730937232841415 20.761976465380435 0.8314541526898316
0.47832127823755743 20.693991187063062 0.8120162252700481
0.48354883319097336 21.42288108335983 0.8186952184710675
0.4887763881443893 20.21618523670199 0.7909237173759653
0.4940039430978052 18.69021859877013 0.7476376149897312
0.49923149805122113 19.04002441869294 0.7438907430703815
0.5044590530046371 19.10048576968282 0.7669024600201589
0.5096866079580531 19.74262396306483 0.79921151318294
0.5149141629114691 20.068842298346414 0.8183008802070917
0.5201417178648851 19.532650649144184 0.7911999431437712
0.525369272818301 19.377402473861725 0.7576784726567636
0.530596827771717 19.64090895508552 0.7488975024959139
0.535824382725133 18.65893355895362 0.7181671466700154
0.541051937678549 18.400636342303073 0.7193111518438452
0.546279492631965 17.41841556176503 0.7019539096095656
0.5515070475853809 17.67810325529436 0.7103631030295853
0.5567346025387969 17.68071081589612 0.710005594834027
0.5619621574922129 18.38790532372837 0.7252776675089506
0.5671897124456289 18.053919155945895 0.7227802379516152
0.5724172673990449 18.43014026199757 0.7213682785394138
0.5776448223524608 19.420833578940222 0.7330946886900781
0.5828723773058768 20.339763248652 0.7302881115839372
0.5880999322592928 19.710447900683246 0.738366681006315
0.5933274872127088 19.316666166569092 0.7757279899808968
0.5985550421661248 17.774486051021963 0.7808012585161485
0.6037825971195407 17.397121410328346 0.7804571446215579
0.6090101520729567 18.648958399913493 0.7755562429980903
0.6142377070263727 20.102488214058507 0.7507326212452929
0.6194652619797887 20.01326049809264 0.7166477209197841
0.6246928169332047 19.794746793072164 0.7020758304442772
0.6299203718866206 18.941997608324076 0.6793304451101106
0.6351479268400366 18.127689099232764 0.6775192651867579
0.6403754817934526 17.59406087040515 0.6694322106834046
0.6456030367468686 17.863000887422377 0.674315050916939
0.6508305917002846 19.191042629143897 0.6981372951979954
0.6560581466537005 22.08986743083104 0.7413167497733496
0.6612857016071165 23.025145503951858 0.7641561377251762
0.6665132565605325 23.072464109247843 0.7622516619504426
0.6717408115139485 22.228131520660554 0.7503345149910655
0.6769683664673645 21.31460477738968 0.7249173025479779
0.6821959214207804 20.024428266234654 0.6990538296758287
0.6874234763741964 21.316942925356788 0.7293927514505298
0.6926510313276124 22.183578614600545 0.7484374264675239
0.6978785862810284 22.110904543047752 0.7401016252071076
0.7031061412344444 22.379753461121194 0.7353463212391362
0.7083336961878604 21.785347890935522 0.7003977543420924
0.7135612511412763 21.923756154677783 0.6952827910695526
0.7187888060946923 22.57784920089107 0.716266590714721
0.7240163610481083 23.975727638207825 0.7583023970355539
0.7292439160015243 25.989450578164696 0.808734353923048
0.7344714709549403 26.523152425244827 0.8159879401685614
0.7396990259083562 27.3855173098941 0.8174181911817049
0.7449265808617722 26.321785938708356 0.7963629495591164
0.7501541358151882 26.56163109074956 0.8074403111611513
0.7553816907686042 26.591470349578152 0.824349603395816
0.7606092457220202 27.007804544755476 0.8303049903419322
0.7658368006754361 28.85711900499531 0.830969732849966
0.7710643556288521 30.466980279657626 0.8373965109689332
0.7762919105822681 31.942635595729584 0.8463506671557589
0.7815194655356841 32.04232424772613 0.8358514801949325
0.7867470204891001 31.811728965479574 0.8499649651026747
0.791974575442516 31.603423909629512 0.8577419550843298
0.797202130395932 30.541770310042708 0.8376912989274193
0.802429685349348 32.66360087326526 0.8622181274019304
0.807657240302764 33.27117576014795 0.8556446504579487
0.81288479525618 38.16277111446495 0.9152790241233623
0.8181123502095959 40.91034882853247 0.9533128630363361
0.8233399051630119 40.051790773555304 0.9467993633032408
0.8285674601164279 41.18852457433906 0.9818792416025666
0.8337950150698439 42.95831517986694 1.0167275773766473
0.8390225700232599 48.66799591995816 1.100775656009541
0.8442501249766758 54.64280003999144 1.1692243876792594
0.8494776799300918 60.684683199505486 1.2578274004954377
0.8547052348835078 61.83118834539745 1.25806654861139
0.8599327898369238 62.68847251156666 1.2600747348619483
0.8651603447903398 64.73449961058022 1.271963454781015
0.8703878997437557 68.63532902083952 1.3000658282793092
0.8756154546971717 70.14762328032486 1.3010394752362586
0.8808430096505877 73.32606347462568 1.3477674421382706
0.8860705646040037 74.66942434473087 1.352930916642358
0.8912981195574197 75.17126621875501 1.3446971179354714
0.8965256745108356 79.94321026468077 1.3830143444224559
0.9017532294642516 83.07994608261059 1.4111383177240147
0.9069807844176676 82.54087511850796 1.4032665900713042
0.9122083393710836 79.92716827233674 1.392305577508478
0.9174358943244996 78.02259768215862 1.3582172801209829
0.9226634492779155 79.69123514341555 1.3494432256940223
0.9278910042313315 85.24492081709265 1.405330330167324
0.9331185591847475 86.63767431764556 1.4048929934100403
0.9383461141381635 91.42690171137201 1.443376272242875
0.9435736690915795 93.12361692441763 1.4646028896609242
0.9488012240449955 97.32533521111185 1.4869697089319922
0.9540287789984114 104.94019652112549 1.5531849124313992
0.9592563339518274 102.3267718039235 1.5309520550612659
0.9644838889052434 97.37276367563857 1.479665098277568
0.9697114438586594 95.25504126428694 1.443232098545815
0.9749389988120754 93.53472276203495 1.4291973770067155
0.9801665537654913 99.61020559030905 1.4720903238629748
0.9853941087189073 106.20476154030746 1.5286195866605634
0.9906216636723233 108.5533498899814 1.5366214041028219
0.9958492186257393 105.16682814706418 1.5109248270190871
1.0010767735791553 101.79039465029341 1.4977094064805583
1.0063043285325712 105.50036346353855 1.5302272163607742
1.0115318834859872 111.65698563538956 1.5842234796653674
1.0167594384394032 119.71957671007252 1.6067319651131193
1.0219869933928192 128.14059531515133 1.6619061179308663
1.0272145483462352 125.05516501090682 1.643042654086658
1.0324421032996511 122.11898691733192 1.6150608457818405
1.0376696582530671 122.49441478794331 1.629594582466352
1.042897213206483 122.44192929298964 1.6375036237387226
1.048124768159899 125.76928329814547 1.6476330727016453
1.053352323113315 126.54420536399465 1.6345684999817567
1.058579878066731 127.04189334789064 1.605421749318887
1.063807433020147 128.00323637062647 1.6035271339765738
1.069034987973563 131.03509233731396 1.6247738404246004
1.074262542926979 133.11305843974344 1.6455720569544947
1.079490097880395 132.6193830869755 1.6402872880353017
1.084717652833811 130.24223312966504 1.6370145264812412
1.089945207787227 128.30935502011138 1.6369080122739479
1.095172762740643 125.72263834936165 1.6203225171888154
1.1004003176940589 127.96963980638958 1.6542859969611203
1.1056278726474749 132.17762132235907 1.6654133432789064
1.1108554276008908 138.2124279295834 1.6944678030173448
1.1160829825543068 137.48368041480828 1.695543252996124
1.1213105375077228 138.45608702873696 1.6975280199318765
1.1265380924611388 135.2315018978815 1.6787303083293164
1.1317656474145548 131.9004690573444 1.6706818653704791
1.1369932023679707 131.89529083663493 1.6651546949952516
1.1422207573213867 128.40623161503217 1.6511107039493271
1.1474483122748027 127.94326564466907 1.6360727544939768
1.1526758672282187 131.64087919987722 1.6452218379473225
1.1579034221816347 137.9312483185236 1.6924791095556622
1.1631309771350506 139.95850855332304 1.7026474293805824
1.1683585320884666 143.37500714299404 1.726570580600812
1.1735860870418826 143.7140957407208 1.7427600629972695
1.1788136419952986 137.43943079338607 1.6909466155019006
1.1840411969487146 132.24049022039767 1.619838062675451
1.1892687519021305 134.0695700658079 1.6178821218511024
1.1944963068555465 141.64052638644304 1.662377945169144
1.1997238618089625 147.51082730835307 1.6898613832146872
1.2049514167623785 150.58325594912677 1.7345132426730594
1.2101789717157945 145.49112273964445 1.691210980118666
1.2154065266692105 143.20984257503346 1.6872771198712524
1.2206340816226264 143.97205573965095 1.6998951402830307
1.2258616365760424 142.31337257423397 1.6902849897851797
1.2310891915294584 144.72718621539116 1.685295906856246
1.2363167464828744 144.33938959538256 1.668766202573558
1.2415443014362904 141.47854102485468 1.6358746377524873
1.2467718563897063 138.42446154902055 1.6378596220945048
1.2519994113431223 140.5979127859779 1.6634236430404603
1.2572269662965383 136.59910119935137 1.6324487782032764
1.2624545212499543 138.24790072451205 1.639281821876761
1.2676820762033703 138.18571792114258 1.626110795489983
1.2729096311567862 138.37752294363972 1.64922201522522
1.2781371861102022 145.21240187641024 1.703646219345316
1.2833647410636182 147.3684018396353 1.7397843406031472
1.2885922960170342 141.8070319200059 1.7064800655776418
1.2938198509704502 135.08259318521564 1.6510580476969479
1.2990474059238661 138.2525158174703 1.67734022110934
1.3042749608772821 136.78413573951548 1.655592152490424
1.309502515830698 134.79194126229035 1.6240614700393483
1.314730070784114 130.9179539471232 1.6128279830323586
1.31995762573753 129.06497578513793 1.5958228088138882
1.325185180690946 128.6678995208889 1.595714473718226
1.330412735644362 133.40360029469628 1.632895691095105
1.335640290597778 134.06713593115893 1.6176067930280889
1.340867845551194 138.2534599720809 1.65542910796217
1.34609540050461 138.62947296424431 1.6603904454593406
1.351322955458026 134.04548335553827 1.6397160191058782
1.356550510411442 129.2590972357932 1.606872427727439
1.361778065364858 125.50443925079719 1.585462947574461
1.3670056203182739 125.17055106164183 1.5802232035065427
1.3722331752716899 129.12362665164795 1.5894798518068693
1.3774607302251058 135.888738689115 1.639320720120197
1.3826882851785218 143.33922330900987 1.6788472551086395
1.3879158401319378 152.7261845293533 1.7387003758007231
1.3931433950853538 152.08176175585132 1.7372647866368458
1.3983709500387698 145.15602025019166 1.6957050453575382
1.4035985049921857 139.24863119018548 1.6541848501704897
1.4088260599456017 132.84444622055284 1.6210892255729044
1.4140536148990177 131.78408274930425 1.618682459962686
1.4192811698524337 130.88468596903948 1.6273826803697011
1.4245087248058497 126.99325609054362 1.6051724474442959
1.4297362797592656 131.52602435008552 1.6189820800366972
1.4349638347126816 131.79938561970715 1.6140630301450625
1.4401913896660976 125.38006641408683 1.5516625148846799
1.4454189446195136 128.2529250677755 1.6129060591925268
1.4506464995729296 122.43658170809682 1.6042138837473983
1.4558740545263456 122.71904172074184 1.6217766787748438
1.4611016094797615 122.3749462615014 1.6236854549834052
1.4663291644331775 117.50652352211118 1.5745314764045373
1.4715567193865935 116.21370114667525 1.5411162207706306
1.4767842743400095 117.38035947679636 1.54416097018082
1.4820118292934255 115.87057351602809 1.5320181397141341
1.4872393842468414 122.26358670586278 1.585324792774097
1.4924669392002574 122.18994281509997 1.5955102274719288
1.4976944941536734 119.20382283832271 1.5971130618000056
1.5029220491070894 118.85163514061276 1.6162913003193675
1.5081496040605054 116.09666677909159 1.5869025101880194
1.5133771590139213 117.90801254059706 1.606347603515354
1.5186047139673373 123.2789989697219 1.6241435724450022
1.5238322689207533 124.66380181584559 1.616282440733253
1.5290598238741693 129.7174133736805 1.6412147066801153
1.5342873788275853 128.7657206367299 1.5970864287962567
1.5395149337810012 123.59134575566067 1.5722472093641455
1.5447424887344172 126.75404324658278 1.598200054031751
1.5499700436878332 126.40566854682834 1.6187332965068943
1.5551975986412492 126.19861387315048 1.5952955594750389
1.5604251535946652 123.02865050268058 1.5565376611548787
1.5656527085480811 121.80300026159159 1.5356543015410062
1.5708802635014971 131.08970880893125 1.6133061812730454
1.576107818454913 135.01543178625346 1.6677407719979487
1.581335373408329 131.08578112489073 1.6565588043133255
1.586562928361745 127.20335515773205 1.6168984764578502
1.591790483315161 121.57745026456205 1.5787101091189337
1.597018038268577 128.24792785287042 1.621227033438321
1.602245593221993 137.72219140143173 1.6726899428732258
1.607473148175409 146.0620540297538 1.7171261726465903
1.612700703128825 150.59602150705115 1.7317652496823932
1.617928258082241 144.77287801873584 1.6756798902254568
1.623155813035657 139.8871032014695 1.6379493626994235
1.628383367989073 140.39453441475686 1.6341241614009263
1.6336109229424889 146.98020604955198 1.6789519718042618
1.6388384778959049 156.80883453632848 1.749865705175845
1.6440660328493208 161.56306732039803 1.8008303637883927
1.6492935878027368 165.01909256869683 1.8269264109255479
1.6545211427561528 163.92730797995736 1.8067889988147043
1.6597486977095688 162.1726521218389 1.781076143291178
1.6649762526629848 164.93671371240595 1.7747101197095665
1.6702038076164007 170.7165698506391 1.8069225579587096
1.6754313625698167 177.68247389673348 1.8383560133375871
1.6806589175232327 187.5789526737169 1.8931552858710745
1.6858864724766487 187.02336352504216 1.8643696216777912
1.6911140274300647 186.23293944113402 1.8248886953854997
1.6963415823834807 187.5439108901717 1.8067000218175573
1.7015691373368966 175.62572409838106 1.725818548743461
1.7067966922903126 173.16655700463485 1.7165032038321681
1.7120242472437286 172.11261063199365 1.7368541381837281
1.7172518021971446 167.80398137424538 1.7150472914915031
1.7224793571505606 171.93444684463637 1.7333533453305592
1.7277069121039765 180.37537567507738 1.7877597948932642
1.7329344670573925 193.55076898394617 1.8530841153612387
1.7381620220108085 205.45306995796173 1.903949855906727
1.7433895769642245 216.01847237147607 1.9691676486878564
1.7486171319176405 217.78394259960416 1.9827125890748591
1.7538446868710564 227.4674741349485 2.0307531435090556
1.7590722418244724 229.81243525393793 2.017912601708853
1.7642997967778884 223.4517714604471 1.9667469320440738
1.7695273517313044 217.8608424637621 1.9182383987209526
1.7747549066847204 215.81741857491247 1.908239208327082
1.7799824616381363 214.65022568572826 1.9353231623786629
1.7852100165915523 220.84939743849463 1.9654314250408331
1.7904375715449683 226.45621139317905 2.002627844368913
1.7956651264983843 226.58802890912887 2.0017405997643754
1.8008926814518003 228.17125048486307 1.9513750474338
1.8061202364052162 221.31945706794795 1.8971314804264727
1.8113477913586322 209.5308768457868 1.812432113127429
1.8165753463120482 214.87713408892253 1.8169430542914808
1.8218029012654642 212.7412137561533 1.821116661181008
1.8270304562188802 215.44508862950153 1.8251647764048164
1.8322580111722961 221.20670530941618 1.8474569086999721
1.8374855661257121 225.33830057153105 1.875270257402328
1.842713121079128 229.51699184055306 1.8860647862368016
1.847940676032544 229.9339683626882 1.871870377157225
1.85316823098596 232.48579329974459 1.8838705514476792
1.858395785939376 232.82038952307542 1.8982437003186385
1.863623340892792 234.34515551829196 1.9055236899676031
1.868850895846208 235.02621351127183 1.894377814120459
1.874078450799624 228.1928735518755 1.833166149232395
1.87930600575304 227.32414510655698 1.8102299397335775
1.884533560706456 223.4170124926898 1.7838237010191234
1.889761115659872 216.89340556796358 1.7437604022780735
1.894988670613288 213.8548470333669 1.7266443530197575
1.9002162255667039 224.84067068675762 1.784110648511778
1.9054437805201199 229.93960405251465 1.8035772191869395
1.9106713354735358 237.53165252547674 1.8195640963777395
1.9158988904269518 234.6432957273554 1.8069843257945708
1.9211264453803678 233.0748403410661 1.7927779300271816
1.9263540003337838 233.16477279659435 1.7802289396641973
1.9315815552871998 236.281461584893 1.8162928126024662
1.9368091102406157 239.5236532801844 1.8348768095530317
1.9420366651940317 237.69954109233572 1.8220490412615757
1.9472642201474477 233.4483750500309 1.800628431521358
1.9524917751008637 223.75424540787407 1.7288542069489445
1.9577193300542797 211.7712224202791 1.665780785121876
1.9629468850076957 204.19518769729353 1.6348525138965129
1.9681744399611116 202.33551440472905 1.6123506421456641
1.9734019949145276 208.43281238774054 1.6319676061798993
1.9786295498679436 210.5877352183921 1.6312663112531605
1.9838571048213596 215.98095940632842 1.6524934041160289
1.9890846597747756 219.06123470809413 1.6749924987215725
1.9943122147281915 219.53304637795992 1.7036946999945368
1.9995397696816075 226.34656217458976 1.7543408077825264
2.0047673246350235 222.88777124952955 1.7526334264055434
2.0099948795884393 217.05738235256638 1.7203554886140309
2.015222434541855 214.9350021054992 1.6787435283752734
2.0204499894952708 210.22360722268664 1.6437990409986603
2.0256775444486865 213.34561786801427 1.6564639872336409
2.0309050994021023 215.8165390398897 1.6562764511852457
2.036132654355518 215.73898175978897 1.6456695416197475
2.041360209308934 207.85988365698907 1.6038531598715708
2.0465877642623496 201.45252568533624 1.566334344499966
2.0518153192157653 197.56214822782678 1.551098091210134
2.057042874169181 201.25002670272528 1.5773554449142049
2.062270429122597 209.09339899061945 1.6170211696618009
2.0674979840760126 212.91142612119143 1.6602687610695588
2.0727255390294284 212.74622436357774 1.6779212675127737
2.077953093982844 217.3601750608013 1.696394081177384
2.08318064893626 215.49288149080826 1.6896964691112604
2.0884082038896756 210.7286944552158 1.6655990957549662
2.0936357588430914 200.7704900289212 1.6055469616261029
2.098863313796507 203.14174799143203 1.6140141389653058
2.104090868749923 204.88851043863923 1.6112476204220407
2.1093184237033387 207.79880756430384 1.6054333803600724
2.1145459786567544 208.9860309750834 1.6061062731900848
2.11977353361017 208.127593424057 1.6155081881599127
2.125001088563586 210.7591136133106 1.6306655135014994
2.1302286435170017 211.34363422725104 1.6561009406773284
2.1354561984704175 205.7307459342507 1.6201203124884034
2.140683753423833 205.25198469568488 1.6309001662466538
2.145911308377249 204.9059942811856 1.6479967888891967
2.1511388633306647 202.47475213722515 1.6295315674013824
2.1563664182840805 207.56917892668537 1.6343154242637083
2.1615939732374962 203.1756257930891 1.603960293918187
2.166821528190912 199.0893261829718 1.5773617563212543
2.1720490831443278 203.75787149628965 1.609305782409848
2.1772766380977435 199.17468716596468 1.6069785205589724
2.1825041930511593 209.03905148476895 1.6602243780249744
2.187731748004575 214.74740299324668 1.6716261860076473
2.192959302957991 217.5399624919972 1.6945144629574238
2.1981868579114066 207.90246870293169 1.633094696659798
2.2034144128648223 201.08738646185623 1.6009130095409423
2.208641967818238 198.42405530196223 1.5976643041903635
2.213869522771654 202.4187728707076 1.625791352611982
2.2190970777250696 210.7685714943545 1.668920248178472
2.2243246326784853 211.1599108641595 1.6551076732738543
2.229552187631901 214.278200387837 1.648586986540346
2.234779742585317 210.96216000418448 1.6068080215617735
2.2400072975387326 209.07814907557454 1.592425277971314
2.2452348524921484 200.56730577724855 1.5536491717095855
2.250462407445564 202.59003783099283 1.5794282423203194
2.25568996239898 194.98746375763935 1.5510305209615847
2.2609175173523957 195.06049537107685 1.5568322746040657
2.2661450723058114 197.16000918622845 1.5677595052804878
2.271372627259227 197.53576982992965 1.5789803342075042
2.276600182212643 206.83248838733581 1.6335596998056954
2.2818277371660587 210.34600237193865 1.6532304711903854
2.2870552921194744 209.2158518810013 1.642754722844106
2.29228284707289 210.5016479539241 1.6521670283550003
2.297510402026306 210.19316308192455 1.6499080888238506
2.3027379569797217 207.26997580616901 1.6245969672553389
2.3079655119331375 206.9293703509022 1.5912586455582218
2.3131930668865532 202.95875957405093 1.5609672165542456
2.318420621839969 201.09905757081413 1.554998927990869
2.3236481767933848 198.18080401917774 1.552248130831036
2.3288757317468005 195.7988442147011 1.5741613325568349
2.3341032867002163 201.0743564278349 1.6099628298301365
2.339330841653632 206.19322818327322 1.606888066744087
2.344558396607048 209.21074096860886 1.6143097056003235
2.3497859515604635 214.6715057240576 1.6198560689997492
2.3550135065138793 213.26076760957733 1.6099736914318878
2.360241061467295 214.24187719173503 1.6304002906632271
2.365468616420711 203.17039071247106 1.5723957863171085
2.3706961713741266 207.23414759709738 1.5744190530968796
2.3759237263275423 209.61853310803244 1.5738614053201256
2.381151281280958 211.02723790245136 1.5556831531128557
2.386378836234374 215.07273217773752 1.5651174879471388
2.3916063911877896 216.78189917025244 1.5707773340470033
2.3968339461412054 211.9783699251859 1.5388304205366343
2.402061501094621 215.21385313150793 1.5400843955749708
2.407289056048037 210.9538948856087 1.4850345748720326
2.4125166110014526 212.47029995625323 1.4772514530157512
2.4177441659548684 218.8111814493794 1.4631882665671916
2.422971720908284 220.45586531739193 1.4124149765038427
2.4281992758617 234.36911695367348 1.4198349712540528
2.4334268308151157 249.21542019313821 1.3966067442272865
2.4386543857685314 270.4952761122841 1.3838450023372486
2.443881940721947 303.6594665678579 1.4120964487816474
2.449109495675363 348.9293367410167 1.4641588592365613
2.4543370506287787 416.64122544753 1.5710416308943704
2.4595646055821945 493.8990568719999 1.6905136544097379
2.4647921605356102 599.4549983632353 1.8519081462054832
2.470019715489026 719.3078117364123 2.0128469224000005
2.4752472704424417 866.3628356095836 2.2055735266893364
2.4804748253958575 1052.99499898862 2.4293498759540992
2.4857023803492733 1268.861375589063 2.657603791929148
2.490929935302689 1510.5604853302775 2.8962953638819897
2.496157490256105 1781.5223992270096 3.136545674013628
2.5013850452095205 2037.5717484817603 3.3528483337631805
2.5066126001629363 2246.0638006211575 3.51968402539459
2.511840155116352 2401.507287533459 3.6436542882273883
2.517067710069768 2517.249720687268 3.74324875230223
2.5222952650231836 2605.883510670062 3.8137249838276728
2.5275228199765993 2710.4072117045994 3.8836006550252704
2.532750374930015 2854.9928281796733 3.9603019161792785
2.537977929883431 3182.1107162530875 4.169839468450688
2.5432054848368466 3722.919054185304 4.516989800397732
2.5484330397902624 4465.158382321478 4.955606004008569
2.553660594743678 5215.55339988308 5.358530561017023
2.558888149697094 5813.476035024031 5.64446541703228
2.5641157046505096 6035.781335874703 5.740614783729093
2.5693432596039254 5804.759106210486 5.628994718379979
2.574570814557341 5141.30540249674 5.288552363972733
2.579798369510757 4236.817342844689 4.787777080077571
2.5850259244641727 3336.382472260372 4.238870149603885
2.5902534794175884 2534.3319535440487 3.694331260113897
2.595481034371004 1938.2622322971472 3.2244142528238995
2.60070858932442 1489.0421043745482 2.823972585927212
2.6059361442778357 1162.2498589179922 2.4926921358536736
2.6111636992312515 925.6854048826672 2.2297169302732667
2.6163912541846672 740.9572605566368 1.9994752588227065
2.621618809138083 595.4465233598114 1.8199083092302648
2.6268463640914987 484.9421601934438 1.6805530002557083
2.6320739190449145 397.1038136224973 1.5735776765910459
2.6373014739983303 336.7958135066745 1.501184898824681
2.642529028951746 295.71706930597 1.4594894194788601
2.6477565839051618 267.8878318414083 1.4488781771948012
2.6529841388585775 252.30111134416356 1.4425456860181733
2.6582116938119933 243.0204876606931 1.4612848206262594
2.663439248765409 231.04804090694898 1.4456095705519825
2.668666803718825 225.19262563364876 1.4339135077727894
2.6738943586722406 220.302528913915 1.4473781261650291
2.6791219136256563 214.99115355360334 1.445845601189489
2.684349468579072 209.71011636110399 1.4407381082127448
2.689577023532488 206.08278750612442 1.445278326272237
2.6948045784859036 205.50627795766107 1.451758418825208
2.7000321334393194 205.92253015000014 1.4719533042221207
2.705259688392735 208.94601161663488 1.5044044678108832
2.710487243346151 204.30558443944219 1.4852758129079964
2.7157147982995666 208.6308160020914 1.5003935185232256
2.7209423532529824 212.4802261313664 1.5248567321197595
2.726169908206398 206.18561459636172 1.5013056582268274
2.731397463159814 201.66108454395174 1.4887932965169184
2.7366250181132297 199.96802855907353 1.5142834164194114
2.7418525730666454 196.69937115741126 1.5003191280533001
2.747080128020061 198.23605297563037 1.513252183579087
2.752307682973477 204.71864676014346 1.5394923749652274
2.7575352379268927 204.49013949592916 1.5245777179396556
2.7627627928803085 207.14945609854192 1.543655423485472
2.767990347833724 208.65559188365754 1.57255191316073
2.77321790278714 204.9870808459632 1.5667156808787428
2.7784454577405557 204.84350382122273 1.5633026095822808
2.7836730126939715 201.9578291248671 1.5448993209090203
2.7889005676473873 199.7580907096614 1.5398841010769753
2.794128122600803 200.98059847099984 1.550447705433963
2.7993556775542188 201.9531650398476 1.5505713583249277
2.8045832325076345 207.92548110460103 1.5682243111412544
2.8098107874610503 211.0370419542334 1.5756788237344435
2.815038342414466 210.80485056469897 1.5730911045403304
2.820265897367882 212.8183347063776 1.5901778231748642
2.8254934523212976 212.03392996986994 1.5743572915092798
2.8307210072747133 214.58847770390088 1.5962699849757949
2.835948562228129 207.24415933452747 1.5542766013050937
2.841176117181545 201.0994871890239 1.5242994123823737
2.8464036721349606 203.30680668192946 1.5387701830223472
2.8516312270883764 202.86877250124854 1.5228167957591154
2.856858782041792 206.9719295490471 1.566606360976961
2.862086336995208 218.30551638696772 1.6353368095495373
2.8673138919486236 221.47533923732232 1.6732209058619214
2.8725414469020394 220.67717818463365 1.6637495606151562
2.877769001855455 221.81809471390164 1.6486195647948192
2.882996556808871 210.18262657517897 1.5650660508835152
2.8882241117622867 204.2049196513636 1.516312625857272
2.8934516667157024 198.6108991695496 1.486506905588655
2.898679221669118 197.52073383821315 1.4905392959791022
2.903906776622534 198.54058009262 1.508956040398628
2.9091343315759497 209.19221984285136 1.5491726472347018
2.9143618865293655 211.1555168983085 1.5522620874182107
2.919589441482781 214.20681025124154 1.5756620989007895
2.924816996436197 205.9059656688855 1.5240445712351252
2.9300445513896127 198.78639244529248 1.5037884202539342
2.9352721063430285 203.12400879349858 1.5345420100734952
2.9404996612964442 210.23722741558367 1.565407322238975
2.94572721624986 217.02144519916837 1.5894763918736177
2.9509547712032758 218.60557004478238 1.5897365631683966
2.9561823261566915 210.49662387352677 1.5478835402860953
2.9614098811101073 208.1662178036374 1.5196169793377055
2.966637436063523 207.57247585543115 1.5087933174716162
2.971864991016939 209.69485224776136 1.5233743745671169
2.9770925459703546 205.80227858735975 1.5050658790465798
2.9823201009237703 209.0930504926354 1.5345439038451731
2.987547655877186 211.60962180907674 1.5362193125699506
2.992775210830602 209.13407255382464 1.5332830444618966
2.9980027657840176 209.64240925916505 1.5222642685297325
3.0032303207374333 205.43013636775166 1.506504114914061
3.008457875690849 205.1820350936096 1.501459691148106
3.013685430644265 207.5354144628885 1.4815608417108668
3.0189129855976806 208.29581379029472 1.4827214175299603
3.0241405405510964 204.84383944297954 1.4769164239287855
3.029368095504512 204.92597039576788 1.4695259701211651
3.034595650457928 207.43291122893038 1.4668525808394113
3.0398232054113437 205.57185271698916 1.4511889456657847
3.0450507603647594 206.01827458725472 1.4428519844136063
3.050278315318175 206.4017163913035 1.4435315401839797
3.055505870271591 211.465349374111 1.4631132263221416
3.0607334252250067 217.88583144474708 1.4899003443363892
3.0659609801784224 219.37856168970222 1.4748068693989547
3.071188535131838 216.19587455663287 1.4564804770135666
3.076416090085254 210.86913515997932 1.4237908593427415
3.0816436450386697 202.4353767556512 1.368617744427447
3.0868711999920855 204.13637253354614 1.352456670984207
3.0920987549455012 209.47205948519118 1.362594651330276
3.097326309898917 216.04446127534405 1.3746553519739462
3.1025538648523328 218.2241278553037 1.371194408717062
3.1077814198057485 219.584247749679 1.3721694826677484
3.1130089747591643 219.9477156025839 1.359596101401016
3.11823652971258 223.37476622629003 1.366290833970601
3.123464084665996 229.2988314099494 1.3755606581612665
3.1286916396194115 233.82145587702485 1.362585338119126
3.1339191945728273 238.94618555185517 1.3518312660256537
3.139146749526243 244.7410515995208 1.3394176354002327
3.144374304479659 248.33318083557592 1.3110926708727002
3.1496018594330746 253.84412525322546 1.2979563356980326
3.1548294143864903 258.0618409711891 1.2927088601943204
3.160056969339906 266.4415500022478 1.295857868252652
3.165284524293322 270.36786875182395 1.2784292437985132
3.1705120792467376 281.30540603882275 1.275583052044141
3.1757396342001534 301.4341390490468 1.2917236541643167
3.180967189153569 320.6705256690408 1.3082266715577016
3.186194744106985 349.0514960923767 1.353418953384015
3.1914222990604006 382.8819264764023 1.403367187883372
3.1966498540138164 414.9038659854872 1.4577532203337797
3.201877408967232 448.96259643152666 1.5123944625651253
3.207104963920648 487.07041479829775 1.5682565088410707
3.2123325188740637 518.8150042701714 1.606036116374628
3.2175600738274794 554.7650214816251 1.6532375051645989
3.222787628780895 590.2608077788371 1.7021525955309635
3.228015183734311 618.3568647916348 1.741171802921883
3.2332427386877267 655.3727721050035 1.7938312966923071
3.2384702936411425 685.9231041207511 1.8319110421840334
3.2436978485945582 718.0694405181658 1.8759340969935936
3.248925403547974 741.271706700002 1.9074951478753408
3.2541529585013897 752.3985748350829 1.9175882765343328
3.2593805134548055 747.1617786306194 1.9063220347705605
3.2646080684082213 735.2569720601477 1.8886299549458307
3.269835623361637 710.9439543036742 1.8549715442530916
3.275063178315053 679.8844387704886 1.8124174764335363
3.2802907332684685 637.2307356154802 1.7523893339798329
3.2855182882218843 592.3540170045062 1.687300203093652
3.2907458431753 553.1999841622053 1.638443406423814
3.295973398128716 515.9766083665461 1.5868627086477083
3.3012009530821316 474.0943867075957 1.5229760722740249
3.3064285080355473 430.64248483940213 1.4558985112259986
3.311656062988963 392.0795723103391 1.388018555946597
3.316883617942379 362.0939024651268 1.3435299844494017
3.3221111728957946 341.0562690997642 1.3099129998646901
3.3273387278492104 328.72994699977295 1.2868360826281393
3.332566282802626 320.0808046833241 1.266579777349755
3.337793837756042 316.7893597494456 1.2551147945341306
3.3430213927094576 319.46297851810056 1.259867379038499
3.3482489476628734 323.801338246236 1.2705087623144877
3.353476502616289 344.64269981432477 1.3065083633419832
3.358704057569705 360.73580809802667 1.3237548974739122
3.3639316125231207 370.91914615741734 1.329197435689619
3.3691591674765364 381.43561596973063 1.3406877788376501
3.374386722429952 389.6676252046694 1.352600550102673
3.379614277383368 392.13596395540634 1.3574041768671001
3.3848418323367837 395.4918495024718 1.3675424821884745
3.3900693872901995 391.439404948093 1.3612596683926157
3.3952969422436152 381.69152291397006 1.3471233679045904
3.400524497197031 382.4361358642386 1.3539613011354816
3.4057520521504467 380.4973321898355 1.3536819329682646
3.4109796071038625 388.0782952099851 1.3783295130435442
3.4162071620572783 388.824490605195 1.3847500812605669
3.421434717010694 397.59851859291996 1.409898037032444
3.4266622719641098 393.8038900968815 1.4111213177216126
3.4318898269175255 396.6274592934977 1.4154717965106705
3.4371173818709413 385.6336482144963 1.3937305930250845
3.442344936824357 371.2256669880537 1.3615417280219362
3.447572491777773 369.6748269408306 1.3514251742955312
3.4528000467311886 358.258117547942 1.3276025381739194
3.4580276016846043 371.5958994810854 1.3463205362604167
3.46325515663802 379.929423010107 1.3489871783905028
3.468482711591436 399.8315793924172 1.3670274407966512
3.4737102665448516 431.7991944863492 1.4109511992959278
3.4789378214982674 483.8821696300681 1.4855218668974173
3.484165376451683 565.9007936470997 1.6033404415345067
3.489392931405099 679.0568732028727 1.7654120014774608
3.4946204863585146 827.1684917884417 1.9465241279598087
3.4998480413119304 1035.7308363449501 2.174873312124291
3.505075596265346 1305.7651443754783 2.4385205151018736
3.510303151218762 1650.4294737579885 2.734835074752331
3.5155307061721777 2116.5213307756653 3.0955025387312887
3.5207582611255934 2649.1807490649385 3.466299102409352
3.525985816079009 3329.426638402007 3.8880473597552996
3.531213371032425 4081.8955515848206 4.307289232830778
3.5364409259858407 4840.954434641762 4.696710504603571
3.5416684809392565 5589.305419994862 5.0464164988738895
3.546896035892672 6261.694463220932 5.3448341910768
3.552123590846088 6776.813889403589 5.564809813937888
3.5573511457995037 7140.485814818782 5.712882443581428
3.5625787007529195 7325.592863391303 5.787772318533273
3.5678062557063353 7387.695987787783 5.816940240937344
3.573033810659751 7334.6663541069765 5.794664109791873
3.5782613656131668 7260.486974466733 5.768492040887173
3.5834889205665825 7247.029335492405 5.7649527948944135
3.5887164755199983 7357.421773099581 5.808338245977727
3.593944030473414 7510.6570692319565 5.828694440934449
3.59917158542683 7678.016393489521 5.860767856908401
3.6043991403802456 7762.083627789762 5.872821247634197
3.6096266953336613 7546.161027941798 5.77593482475814
3.614854250287077 6996.348825055637 5.558742685519487
3.620081805240493 6103.522839467697 5.191329446536025
3.6253093601939086 5006.796852414784 4.704124277472069
3.6305369151473244 3946.0367371772204 4.172848399225019
3.63576447010074 2945.0519033699056 3.594923183814596
3.640992025054156 2189.6112761553854 3.0947854779019925
3.6462195800075716 1624.2676847642028 2.6626257182410944
3.6514471349609874 1231.617176714184 2.316396951841324
3.656674689914403 963.6036977595704 2.047435502602776
3.661902244867819 788.2610897215928 1.8510573468393752
3.6671297998212347 669.707626069055 1.7035574616597073
3.6723573547746504 590.7179098575002 1.6034674166414822
3.677584909728066 525.68401050262 1.5115664085987714
3.682812464681482 482.69862824900355 1.4490028285580905
3.6880400196348977 449.4144591351403 1.401096150657084
3.6932675745883135 425.9429030627225 1.3688128453780186
3.698495129541729 399.2947297495564 1.3276374563995086
3.703722684495145 380.3796604988408 1.297337773082099
3.7089502394485607 365.4178108363753 1.272978527005483
3.7141777944019765 352.39070166704215 1.2486045407508488
3.7194053493553922 347.13288452551905 1.2423850107519583
3.724632904308808 341.05549359260556 1.2331110256247537
3.7298604592622238 331.3890935990463 1.2241390672462173
3.7350880142156395 320.21432128331713 1.2025383376940908
3.7403155691690553 309.52386419567733 1.180854007599287
3.745543124122471 304.7362903689235 1.1790011665528615
3.750770679075887 307.1982977024407 1.191959362585956
3.7559982340293026 303.2844305096778 1.1890798555832356
3.7612257889827183 300.3122404729488 1.1871138211917396
3.766453343936134 294.40640366746254 1.1734185477230965
3.77168089888955 294.0831582202799 1.1685679641984206
3.7769084538429656 291.81020245470063 1.1630110901263546
3.7821360087963813 287.89912575044764 1.1574724692507676
3.787363563749797 293.6986266403886 1.1750120826552282
3.792591118703213 304.6328902117293 1.2016951280467227
3.7978186736566286 320.2018556800162 1.231255424572839
3.8030462286100444 340.5654052418345 1.271703062297285
3.80827378356346 360.96956366423115 1.3031017777562375
3.813501338516876 379.2164562418169 1.3286586193837802
3.8187288934702917 391.9630730189588 1.341757911082923
3.8239564484237074 391.24889598649946 1.3230643737375314
3.829184003377123 386.59665115085767 1.3112362393700403
3.834411558330539 377.5555500241438 1.2993595587327254
3.8396391132839547 370.8509639689553 1.288012757428097
3.8448666682373704 363.22782411165724 1.2778342981765234
3.850094223190786 349.6425792101652 1.2475085638880385
3.855321778144202 338.8056787510859 1.2245054435808063
3.8605493330976177 326.6844991586662 1.1986065548360614
3.8657768880510335 324.9997125395008 1.1928347098887184
3.8710044430044492 318.6786299955684 1.1760019834621045
3.876231997957865 318.38723199289484 1.169658040189894
3.8814595529112808 315.84485544063574 1.1601480968273594
3.8866871078646965 319.19481632098774 1.1604543060202628
3.8919146628181123 324.63784988518483 1.1661078955453348
3.897142217771528 326.35683655434525 1.1674485696590913
3.902369772724944 324.82812579880283 1.160309960388442
3.9075973276783595 329.01418491636673 1.168102562578658
3.9128248826317753 332.0789464145803 1.1683930618546017
3.918052437585191 336.6583697794359 1.1750947135728274
3.923279992538607 340.4213281265576 1.1789183589252332
3.9285075474920226 344.79804029170634 1.1855908514824252
3.9337351024454383 348.41739522638227 1.1973842178978324
3.938962657398854 356.1411706512227 1.2069582357507425
3.94419021235227 357.58910686860554 1.2065484027262718
3.9494177673056856 362.26570057267816 1.2162906799126718
3.9546453222591014 368.9700973215084 1.2202858112985382
3.959872877212517 374.33815588164424 1.2259087765334598
3.965100432165933 378.5301214637974 1.2275884145117257
3.9703279871193486 394.3719112361104 1.2491434846954232
3.9755555420727644 405.2137906174541 1.2617500604620773
3.98078309702618 423.4318899889152 1.2843696432363276
3.986010651979596 445.51140250935595 1.3138107310376086
3.9912382069330117 468.51428845805674 1.3476673681711449
3.9964657618864274 500.51198148983923 1.394514192800738
4.001693316839844 532.9167637830401 1.4360775047355143
4.00692087179326 573.2480395744816 1.4865242746854264
4.012148426746676 608.513141923034 1.5384453174777981
4.017375981700092 644.3300317597925 1.603960228716921
4.0226035366535084 691.6038957391419 1.6731263446295708
4.027831091606925 746.1285132587356 1.7409383058670735
4.033058646560341 819.3862870053828 1.827419660418884
4.038286201513757 911.6883625676373 1.9276171528572568
4.043513756467173 1015.1760249213777 2.0386523597304613
4.0487413114205895 1129.5803174912191 2.149648776060875
4.053968866374006 1264.5020617683906 2.272320743367824
4.059196421327422 1421.1288403193694 2.4143661970144725
4.064423976280838 1609.941192327051 2.573555218686615
4.069651531234254 1843.5251223763792 2.7537322238196964
4.0748790861876705 2097.6421188986624 2.943490783252975
4.080106641141087 2386.729226449914 3.1381426186204244
4.085334196094503 2710.9406050750704 3.3406171652399075
4.090561751047919 3056.8729211768577 3.5450482257025673
4.095789306001335 3463.046691617603 3.772925609101661
4.1010168609547515 3932.558227723335 4.027601444969689
4.106244415908168 4382.821940052372 4.255368097753152
4.111471970861584 4886.324255355335 4.492244706282169
4.116699525815 5417.363860860005 4.742334142206396
4.121927080768416 5864.58691865368 4.874067440063075
4.1271546357218325 6293.762346408275 4.997219060239138
4.132382190675249 6642.593953881086 5.094140554267834
4.137609745628665 6994.297495026295 5.212773068193145
4.142837300582081 7250.427094077044 5.293224246682582
4.148064855535497 7338.27378769546 5.316197499187182
4.1532924104889135 7325.307334444638 5.304287165654017
4.15851996544233 7152.027222460505 5.231691096151997
4.163747520395746 6844.683102006273 5.1147321754907376
4.168975075349162 6408.902746764479 4.9356973103021
4.174202630302578 5885.012675109108 4.719449103934411
4.1794301852559945 5325.030062133322 4.489279324859585
4.184657740209411 4723.480891434101 4.219877416032288
4.189885295162827 4117.566183034316 3.933737252546301
4.195112850116243 3571.462963189117 3.6554910604761357
4.200340405069659 3075.79064973458 3.386871337237695
4.2055679600230755 2636.0014727332914 3.13400956519728
4.210795514976492 2285.2395168936323 2.923873660931681
4.216023069929908 1972.109003571453 2.716127511026871
4.221250624883324 1691.6799344467756 2.5105695040983176
4.22647817983674 1472.8496438049488 2.340296640893456
4.2317057347901565 1275.9254318282196 2.1750694276581073
4.236933289743573 1114.830617283398 2.0297452888759895
4.242160844696989 984.6217640279589 1.908127927551099
4.247388399650405 864.355326177402 1.785816626419461
4.252615954603821 767.4138853342424 1.6831745194569934
4.257843509557238 698.2543568019352 1.6057728493693815
4.263071064510654 631.4594396852839 1.5254854787200902
4.26829861946407 568.5523731553146 1.4437789083759298
4.273526174417486 516.9604362280728 1.3760355619047593
4.278753729370902 475.0309866659671 1.3216626191628018
4.283981284324319 439.6478447200162 1.27490622336959
4.289208839277735 410.9916411805245 1.2350117745841414
4.294436394231151 380.2119122346918 1.1884361808044364
4.299663949184567 355.0116317117657 1.1514568245489887
4.304891504137983 335.61263103806135 1.125419025981421
4.3101190590914 317.46877084375313 1.0973409157378762
4.315346614044816 306.37775575188607 1.0837312394335208
4.320574168998232 295.8962111062593 1.0681446313038794
4.325801723951648 289.5411887321006 1.059548443743291
4.331029278905064 275.1206908626055 1.0344991848265264
4.336256833858481 269.4102232348064 1.0318964684942227
4.341484388811897 262.500738578831 1.0242411589622615
4.346711943765313 257.109864044059 1.0184169800256715
4.351939498718729 254.6773518360116 1.0170776184641368
4.357167053672145 250.08410395499507 1.0120376703111604
4.362394608625562 243.57744812069518 1.0033529559520762
4.367622163578978 242.72603218925477 1.008642911714648
4.372849718532394 236.96474377033425 1.0037877910372348
4.37807727348581 233.45536449013582 1.004672422787599
4.383304828439226 228.9588399764997 1.0062320283489226
4.388532383392643 224.39058317106782 1.0043471648768907
4.393759938346059 216.29265748164985 0.9924061198805643
4.398987493299475 210.01538632386766 0.983492268119463
4.404215048252891 205.37641630629932 0.9824955597744756
4.409442603206307 204.18930581955647 0.9935172457548034
4.414670158159724 199.14404677025195 0.9905411040196322
4.41989771311314 193.49186463584059 0.9865912240569664
4.425125268066556 191.00622454992887 0.9930983336335892
4.430352823019972 189.72166900299717 0.9920129963583458
4.435580377973388 186.04080722535434 0.9840043812664201
4.440807932926805 185.67071091797462 0.9829223382684613
4.446035487880221 181.08398751455965 0.9707328061909887
4.451263042833637 176.76119879645893 0.9686626260593421
4.456490597787053 176.14372702323683 0.960235263877471
4.4617181527404695 173.2901421882419 0.9644994664815617
4.466945707693886 172.74130320962516 0.9705857877296289
4.472173262647302 172.24270469720355 0.9791707569303385
4.477400817600718 170.52773935485268 0.9733477639358278
4.482628372554134 167.62632145400693 0.9573894755070712
4.4878559275075505 168.27804260753254 0.9616612022528823
4.493083482460967 166.93853092287614 0.9640299825212247
4.498311037414383 166.22547343768485 0.9765240272187836
4.503538592367799 166.61687572183243 0.9757748931403383
4.508766147321215 165.1944546316579 0.9761597567829651
4.5139937022746315 163.44085412423618 0.9769757596954914
4.519221257228048 163.09460077215465 0.9844612829072142
4.524448812181464 162.8164244468128 0.9822514723479033
4.52967636713488 166.0485122946557 0.9986101991884229
4.534903922088296 165.9354715172807 0.9965624498583578
4.5401314770417125 162.23414813574462 0.9811383877804614
4.545359031995129 159.18643517487786 0.9777222199113376
4.550586586948545 159.17310189852822 0.9776298010731954
4.555814141901961 157.6910211134608 0.979945033082901
4.561041696855377 155.22922392600896 0.9646086164690302
4.5662692518087935 154.0152242937819 0.9487744988286554
4.57149680676221 153.86727619955383 0.9420940782865431
4.576724361715626 153.8275272902365 0.9464227465103243
4.581951916669042 153.87052145552235 0.942012901345209
4.587179471622458 152.49546144985285 0.9379732356594183
4.5924070265758745 152.87988311593188 0.945190728634764
4.597634581529291 158.2697334626979 0.9753606369917243
4.602862136482707 162.2387307280182 1.0049539241186085
4.608089691436123 163.31060638718216 1.0236077204214038
4.613317246389539 159.36004850061505 1.0091106732633877
4.6185448013429555 155.9716391795012 0.9874829794049056
4.623772356296372 153.33664654754722 0.9701550931216657
4.628999911249788 154.08683076387206 0.9673458662231935
4.634227466203204 155.7963406373485 0.9686158784445248
4.63945502115662 156.77950592163285 0.9787203431620375
4.6446825761100365 157.9968329810419 0.9788255798496974
4.649910131063453 153.74918488578453 0.9630980791106206
4.655137686016869 154.16740711574127 0.9742225602606797
4.660365240970285 151.14805110979833 0.9646144799148821
4.665592795923701 150.6050682237541 0.9673464377516359
4.6708203508771176 153.77753219270554 0.9844759602210975
4.676047905830534 157.38651285815058 0.9995744107640866
4.68127546078395 159.17077247964988 1.016500415533259
4.686503015737366 158.97724443802966 1.0203876698705157
4.691730570690782 154.5923246176433 1.003211429465023
4.696958125644199 148.56184083706052 0.9708152653822282
4.702185680597615 148.2665706033494 0.9577794226760115
4.707413235551031 152.2459119200093 0.9676888826470935
4.712640790504447 152.6950622514525 0.9680186907481126
4.717868345457863 153.8134970400785 0.9767878345876253
4.72309590041128 153.93227501756408 0.9764221580393107
4.728323455364696 153.31427071285614 0.9830401154273256
4.733551010318112 157.6266931249579 0.9984227828616146
4.738778565271528 157.1178877191695 0.996448094445651
4.744006120224944 154.8602245698428 0.9830481823026433
4.749233675178361 154.0463402941425 0.9774430751108492
4.754461230131777 153.60743866474638 0.9646687298391727
4.759688785085193 150.74098486411273 0.9597894023500132
4.764916340038609 148.47566939407642 0.9502755158996824
4.770143894992025 146.76243161284958 0.948238122843783
4.775371449945442 147.72063236139533 0.9560132535560886
4.780599004898858 151.51099466781696 0.96026100562513
4.785826559852274 154.21048317646978 0.9707259008543765
4.79105411480569 149.57553321941927 0.953799047921161
4.796281669759106 146.2403877080434 0.9446575584421271
4.801509224712523 147.62313759127042 0.9501776138692276
4.806736779665939 148.4301634856967 0.9606544789477747
4.811964334619355 152.3893110465983 0.9712166167313787
4.817191889572771 151.85910493832992 0.9808247572748849
4.822419444526187 149.61906379406838 0.9733376027662113
4.827646999479604 148.9853797065645 0.9541000742352324
4.83287455443302 146.30659166374357 0.944762508926242
4.838102109386436 145.2536522042442 0.9368068125550998
4.843329664339852 144.42168441212524 0.9346144555752672
4.848557219293268 144.4737178379258 0.9394106849734557
4.853784774246685 147.48162385714406 0.9453066611947568
4.859012329200101 151.61310034558994 0.9624203632951507
4.864239884153517 153.60165748001967 0.9722296359836902
4.869467439106933 153.7555763517903 0.9652381452362011
4.8746949940603495 151.11012733860804 0.9493199572401768
4.879922549013766 147.55241692426975 0.9343821642702487
4.885150103967182 147.47859353927058 0.9239055162448193
4.890377658920598 149.56940860850753 0.9238090218617043
4.895605213874014 149.5465287516506 0.9184559690801769
4.9008327688274305 155.1821300019212 0.935945486740348
4.906060323780847 157.08308764076222 0.9419811020080131
4.911287878734263 157.11978612065357 0.9423685301045683
4.916515433687679 152.86291516190028 0.9407603920262733
4.921742988641095 149.0214343775383 0.9281829986395176
4.9269705435945115 151.24202121666002 0.9355503483671794
4.932198098547928 153.05706955205576 0.9420234162641827
4.937425653501344 150.73711288151495 0.9321973709113028
4.94265320845476 149.60837108112028 0.9371181144682107
4.947880763408176 148.36665018440016 0.9354953164943581
4.9531083183615925 150.95401711686856 0.939951975432614
4.958335873315009 151.53965169495376 0.9444909848856482
4.963563428268425 151.26338901235732 0.9399195686906627
4.968790983221841 151.38955142264288 0.9422240463334479
4.974018538175257 148.61738345237544 0.9234949295529131
4.9792460931286735 151.43674178993868 0.9228805891399829
4.98447364808209 154.57204986318854 0.9277669559384774
4.989701203035506 158.2876184180259 0.9235012383388839
4.994928757988922 160.8691683631391 0.9243992857892499
5.000156312942338 163.59299888701952 0.9277778832090505
5.0053838678957545 160.3802476963024 0.9052046798230502
5.010611422849171 157.5643604047294 0.8821898744760229
5.015838977802587 155.80868614076732 0.8668790077006286
5.021066532756003 156.23450456246744 0.8727186253195303
5.026294087709419 155.69073974521677 0.8724723512643157
5.0315216426628355 156.63004869554325 0.887564378125034
5.036749197616252 155.51705786018266 0.8922208171026922
5.041976752569668 156.57188366574155 0.9004429609951055
5.047204307523084 151.73070250630633 0.8824742194888481
5.0524318624765 152.28587875202328 0.8752602351280272
5.0576594174299165 152.20083063822884 0.8577795252455095
5.062886972383333 155.73521975524173 0.8520099219945094
5.068114527336749 160.25047494650877 0.8626155043592914
5.073342082290165 165.87626670939227 0.8695296269854992
5.078569637243581 172.38807068718367 0.8718921553192934
5.0837971921969975 180.10911448765876 0.8726536698371835
5.089024747150414 186.6814029764853 0.8696423618012639
5.09425230210383 192.93927280393027 0.8699429940981592
5.099479857057246 204.4070090696864 0.8853819083110976
5.104707412010662 213.71564459435962 0.8874176756896516
5.109934966964079 231.2574346591046 0.9017640723182244
5.115162521917495 246.22563339163975 0.9136054200504775
5.120390076870911 266.24366502316843 0.9336603994049211
5.125617631824327 287.106087928539 0.9520703766156856
5.130845186777743 304.1184732668978 0.9708023978182071
5.13607274173116 321.2861185820733 0.9930725128817383
5.141300296684576 326.35380631787166 1.0055763798667656
5.146527851637992 315.26266461931607 0.9958451072450316
5.151755406591408 297.080225796221 0.9785636727184229
5.156982961544824 275.129379021087 0.9690471551006105
5.162210516498241 252.18730304752083 0.9530267382962686
5.167438071451657 231.41713290644972 0.9406954827041759
5.172665626405073 209.9414725335291 0.9229947308571892
5.177893181358489 194.911968474101 0.9093567034044436
5.183120736311905 182.09547515699438 0.8982942241795948
5.188348291265322 174.64379365319115 0.8995929910481907
5.193575846218738 168.3424758692845 0.9091740060897603
5.198803401172154 159.79518337958032 0.9000274857230394
5.20403095612557 158.4813537381362 0.9131605630649858
5.209258511078986 155.25307001880276 0.9120047448899401
5.214486066032403 151.08898838783387 0.8941209488796635
5.219713620985819 152.8048581382282 0.9011865524530501
5.224941175939235 152.926633296713 0.8933871114850898
5.230168730892651 152.38573681214902 0.8796812316916108
5.235396285846067 154.19284893802845 0.8836158453384234
5.240623840799484 154.4000021393193 0.8784244490867562
5.2458513957529 156.30326327036047 0.8924567748946692
5.251078950706316 155.05968643199773 0.8891614150956295
5.256306505659732 156.7079339654807 0.9009963571258753
5.261534060613148 152.85754430685964 0.8891952803335421
5.266761615566565 153.7899347829369 0.8883029153768438
5.271989170519981 152.85121589145965 0.888757759762131
5.277216725473397 155.82647350987668 0.9015847992199962
5.282444280426813 159.03274112750935 0.9182610748326282
5.2876718353802294 158.94361296106396 0.9220865563743494
5.292899390333646 155.76885344474755 0.9035983862653904
5.298126945287062 150.54209405181132 0.8887394236734301
5.303354500240478 147.71968491019118 0.8735964452009168
5.308582055193894 148.2221231945225 0.8724496392686786
5.3138096101473105 151.22439020730732 0.887280222329745
5.319037165100727 151.69656887881652 0.8848698896338962
5.324264720054143 147.78588089394216 0.8674591730760096
5.329492275007559 146.61306956168244 0.8644187673205228
5.334719829960975 146.1051735792516 0.8649857151932535
5.3399473849143915 150.18488485578717 0.8902406171264734
5.345174939867808 147.47921158294355 0.8871592333558133
5.350402494821224 146.95781328458983 0.8789707341732198
5.35563004977464 143.69443534704254 0.8565445782280773
5.360857604728056 146.91045288949903 0.8459078366589596
5.3660851596814725 147.4895872060251 0.8360496103422245
5.371312714634889 149.4562975662945 0.8344621924118234
5.376540269588305 154.2899211588377 0.8436306364202255
5.381767824541721 158.681334587241 0.8590369833810875
5.386995379495137 160.68705392822525 0.8726710567791293
5.3922229344485535 159.24394452933362 0.8707890837269078
5.39745048940197 155.83234747868093 0.858294492269577
5.402678044355386 157.8585701062683 0.8487730964834914
5.407905599308802 158.32089176978397 0.8367527751007934
5.413133154262218 163.0375015601471 0.8347680657805072
5.4183607092156345 163.84404535811385 0.8233603645918587
5.423588264169051 165.03661104606013 0.8088622907302374
5.428815819122467 166.38134627832582 0.7964658843489353
5.434043374075883 170.0643930084098 0.8085826382338749
5.439270929029299 173.97705702606 0.8176977142796835
5.4444984839827155 180.12199058839244 0.8304255967145288
5.449726038936132 179.8032187346121 0.832339460870699
5.454953593889548 177.92754512916312 0.8339903615712805
5.460181148842964 172.91753056678053 0.8326745786084051
5.46540870379638 170.512461086381 0.8403663888323067
5.4706362587497965 169.33749781175334 0.8475656069812112
5.475863813703213 166.58655578415272 0.8465970829132137
5.481091368656629 169.10499833078816 0.846679433114837
5.486318923610045 170.28708539035455 0.8449240077820971
5.491546478563461 171.702307403452 0.8325195873523054
5.4967740335168775 171.36513495730142 0.8205657165960389
5.502001588470294 172.25555959812357 0.8185757939480012
5.50722914342371 171.9900955535126 0.8252359952127097
5.512456698377126 170.8678508645582 0.8213611197576378
5.517684253330542 171.8576712494899 0.8211086879077792
5.522911808283959 172.41934600880583 0.808986266788609
5.528139363237375 178.99174472142312 0.8121662074675357
5.533366918190791 188.1939206742012 0.8286796314323603
5.538594473144207 192.5322441386854 0.834813558390946
5.543822028097623 196.41385396596863 0.8387347849688296
5.54904958305104 203.79353428658126 0.847154935778792
5.554277138004456 211.5113365325017 0.8445815841563123
5.559504692957872 216.818854489331 0.8380734858583538
5.564732247911288 224.20827292467357 0.8414151383067239
5.569959802864704 231.08226432279656 0.8448917135829996
5.575187357818121 241.89457612895276 0.8596580269587555
5.580414912771537 256.9146722658876 0.8770893953997111
5.585642467724953 267.1494250614771 0.8895485765313204
5.590870022678369 276.1270282042364 0.8961058290559076
5.596097577631785 284.4817451300744 0.9034274918132627
5.601325132585202 289.3368716974518 0.9042936120804409
5.606552687538618 304.04445239899167 0.9226018672870236
5.611780242492034 315.8808533246474 0.9351388530557196
5.61700779744545 325.13004893215947 0.9475266950742185
5.622235352398866 337.7562958675019 0.9634750398485101
5.627462907352283 348.8255768296743 0.9768197286634965
5.632690462305699 364.0275058091475 0.9967813644936343
5.637918017259115 379.6977397958335 1.0163493530768244
5.643145572212531 394.3998239093853 1.032791069873767
5.648373127165947 415.1142811014317 1.057402125301502
5.653600682119364 437.5460654629922 1.0830693029916345
5.65882823707278 453.272529310118 1.1008167880548334
5.664055792026196 464.2747011761874 1.1136787178107157
5.669283346979612 463.69204700837133 1.1121342314306055
5.674510901933028 461.309920537973 1.1070980090668705
5.679738456886445 458.59834360631436 1.1016560080447804
5.684966011839861 456.1998848253092 1.098588267924712
5.690193566793277 455.91655506341243 1.097625417903311
5.695421121746693 451.5234888538014 1.0931434119495775
5.700648676700109 447.56240842605746 1.0886256100539848
5.705876231653526 437.32768495735246 1.0760533173263094
5.711103786606942 423.6780048902507 1.0592152746963355
5.716331341560358 411.4378091190865 1.0433296320615129
5.721558896513774 400.9628068025053 1.0303923329598392
5.7267864514671905 392.9327911058152 1.0205372246946671
5.732014006420607 385.6628336181266 1.0133759845631443
5.737241561374023 382.5381052983247 1.0113451110540363
5.742469116327439 379.3304498487099 1.0088628979972003
5.747696671280855 379.0736025273089 1.007827061474067
5.7529242262342715 379.2246541974825 1.0061198988731066
5.758151781187688 378.59404154136166 1.00213971800906
5.763379336141104 383.30962146375083 1.0060956098844764
5.76860689109452 389.2421533098976 1.0123785234642462
5.773834446047936 395.18516418650006 1.017516916132648
5.7790620010013525 397.75322830575635 1.0202071826668802
5.784289555954769 397.337487297741 1.0201803862760923
5.789517110908185 393.14519336788436 1.014667781266246
5.794744665861601 380.9823602967866 1.0003910863438588
5.799972220815017 362.6421938954613 0.9808261571864103
5.8051997757684335 336.48607964610846 0.9506455532567565
5.81042733072185 309.50552832325496 0.9222266838260569
5.815654885675266 284.33190102941126 0.9005104269994157
5.820882440628682 261.24990478803244 0.874954194023935
5.826109995582098 243.44246775173002 0.8555000920388846
5.8313375505355145 228.32859731866276 0.8425697805398478
5.836565105488931 212.4318245963817 0.8233372364532613
5.841792660442347 199.3918038476274 0.8138596151792978
5.847020215395763 189.02593357814504 0.801616624344564
5.852247770349179 181.17366775740996 0.790894916994344
5.8574753253025955 177.54763675883456 0.7841661346848917
5.862702880256012 173.04715538524172 0.7754012758454498
5.867930435209428 177.1640367630884 0.782018974200986
5.873157990162844 178.44851624604254 0.7897902477191121
5.87838554511626 181.88838246813802 0.8019822172639757
5.8836131000696765 180.5885790319032 0.8029758833540205
5.888840655023093 179.11045487361505 0.7985915870258672
5.894068209976509 175.35127392488744 0.7912717323945669
5.899295764929925 173.49745272137784 0.7843001926982719
5.904523319883341 174.3777130732195 0.7854605742198593
5.9097508748367575 173.65027409205314 0.7806158734567583
5.914978429790174 176.74663643203837 0.7852059531091202
5.92020598474359 174.66865449311146 0.7747408799013326
5.925433539697006 175.51231324990513 0.7755251059854523
5.930661094650422 176.66051618653938 0.7772730076920703
5.9358886496038386 176.65041686668638 0.7791279146184863
5.941116204557255 178.40184290520006 0.7813161169329514
5.946343759510671 180.89426921214854 0.792916499409427
5.951571314464087 178.76029696622842 0.7921351504245073
5.956798869417503 175.31364107202995 0.7829607082375626
5.96202642437092 179.27573256577358 0.7924456386710479
5.967253979324336 182.30204649335496 0.7946570702406511
5.972481534277752 191.49160640704838 0.810649400158016
5.977709089231168 195.5030795021937 0.8147111024458972
5.982936644184584 197.63405726178982 0.8155352587447574
5.988164199138001 202.37564684517798 0.8201615791064095
5.993391754091417 206.7316776798603 0.822336241009904
5.998619309044833 214.1861780038462 0.8283614624675115
6.003846863998249 225.29239146754975 0.8418759267937205
6.009074418951665 239.1403167902169 0.8608478105730554
6.014301973905082 252.65129443423962 0.8819157624317319
6.019529528858498 268.8278263940424 0.9014074936653282
6.024757083811914 287.584610324398 0.9235066316747108
6.02998463876533 310.3657986428228 0.948592035088179
6.035212193718746 342.51435449641235 0.9910999420893087
6.040439748672163 381.6513872568353 1.0426182314632984
6.045667303625579 430.3196539459584 1.103240401082504
6.050894858578995 491.78341442615306 1.1781556943918894
6.056122413532411 553.3965298226406 1.2481646139527753
6.061349968485827 616.8053649707065 1.3167341761919864
6.066577523439244 676.9211247670239 1.3802108511042008
6.07180507839266 733.1781422807362 1.4398669208212778
6.077032633346076 776.6816829317489 1.4842250606473952
6.082260188299492 805.8027196070809 1.5134947479246175
6.087487743252908 814.611576486741 1.5209550574199269
6.092715298206325 806.4234125576071 1.5139491725431595
6.097942853159741 783.1174153774438 1.4942394379974515
6.103170408113157 746.5913804474886 1.4624626916050472
6.108397963066573 691.6245653667206 1.4078725346816403
6.113625518019989 626.164361492038 1.3408810554198705
6.118853072973406 564.7001794502165 1.2746395467042118
6.124080627926822 501.83375719454386 1.2049088506307095
6.129308182880238 450.58933035654803 1.1488924802094607
6.134535737833654 400.7564989351537 1.0898774429475606
6.1397632927870704 359.1187345615632 1.038656975659437
6.144990847740487 324.4214612766381 0.9974441196412447
6.150218402693903 297.0671539782019 0.9631279457025561
6.155445957647319 276.25920217681454 0.938633778900206
6.160673512600735 262.3458133197886 0.9249322281358492
6.1659010675541515 251.46158883094276 0.9180656129637927
6.171128622507568 244.6586983502164 0.9164843383018345
6.176356177460984 238.61886866562887 0.91530207516756
6.1815837324144 230.24124155649136 0.9061343781183581
6.186811287367816 222.68304850398843 0.8945077722600091
6.1920388423212325 216.6291608254578 0.8872687244597988
6.197266397274649 211.7435026061419 0.8775099004025976
6.202493952228065 209.55740779633464 0.8754073989094661
6.207721507181481 207.40045800107748 0.8670769182322382
6.212949062134897 206.7663789717143 0.8611348220506617
6.2181766170883135 202.8326438968893 0.8522925682488599
6.22340417204173 198.4147040148867 0.8373919028857165
6.228631726995146 193.27869594020285 0.8231321998410074
6.233859281948562 190.02576153982727 0.8151253821673177
6.239086836901978 189.4961196341279 0.8136196994423897
6.2443143918553945 191.81031765883804 0.8207283311754399
6.249541946808811 191.93663330467257 0.8172149033720627
6.254769501762227 189.2260212546953 0.8131148736360003
6.259997056715643 188.83327470577072 0.8158569360229645
6.265224611669059 185.83213393238535 0.8167257574761165
6.2704521666224755 182.19853958686633 0.8150958978912828
6.275679721575892 180.92283693749056 0.8057768281870321
6.280907276529308 181.01869895943267 0.8067142996904509
6.286134831482724 180.5952208762731 0.8063115649730774
6.29136238643614 180.99384334437136 0.8070161807411433
6.2965899413895565 181.72084602630082 0.8037290264495044
6.301817496342973 183.5761517421317 0.8011484792470809
6.307045051296389 185.96513735594328 0.8056892884686477
6.312272606249805 184.63572505360798 0.8027370118944902
6.317500161203221 184.83873963142887 0.8070219912856367
6.3227277161566375 181.92002327145406 0.8013784871013172
6.327955271110054 179.27519046007404 0.7923563073621753
6.33318282606347 176.57575658430815 0.7854326438715169
6.338410381016886 171.436770275283 0.773467873399376
6.343637935970302 175.38093950326854 0.7812902354763142
6.3488654909237185 180.08177765266728 0.7946773684185928
6.354093045877135 183.73620099349057 0.8025473640972043
6.359320600830551 182.0451747688806 0.7922734201256283
6.364548155783967 181.97667999253267 0.7952331628696204
6.369775710737383 182.4428773526745 0.7940280315613689
6.3750032656908 183.18239832771073 0.800484055684061
6.380230820644216 182.61847215917655 0.8031907312750688
6.385458375597632 183.7685695983228 0.7974370786577357
6.390685930551048 184.37830756850948 0.794108709916335
6.395913485504464 186.68389137341939 0.7949715992605658
6.401141040457881 185.9472057944657 0.794739272010559
6.406368595411297 183.10328455934297 0.7911878715904315
6.411596150364713 183.61449496049144 0.7918547102164644
6.416823705318129 186.5756563655095 0.7955796197961701
6.422051260271545 191.39548504738514 0.8018833446987457
6.427278815224962 189.7502346492959 0.7950878041603258
6.432506370178378 186.4545551610024 0.7867904486784185
6.437733925131794 182.57443584137312 0.7772864236116521
6.44296148008521 183.5830210959295 0.7773737935118373
6.448189035038626 186.42861751106386 0.7818652358147723
6.453416589992043 188.98462091188634 0.7842591750550416
6.458644144945459 192.05756200041 0.7911254467110616
6.463871699898875 193.4314184878959 0.7943731073237913
6.469099254852291 193.59185684172934 0.7997533754804811
6.474326809805707 193.98676769353443 0.8035984037512517
6.479554364759124 194.36542305494024 0.8023983725149232
6.48478191971254 192.2082298812452 0.7918748439486348
6.490009474665956 190.94775878469676 0.7840753255603505
6.495237029619372 189.06008392033542 0.7789572358714294
6.500464584572788 188.43561368550107 0.7734960304088634
6.505692139526205 193.29319056099305 0.7797196855044168
6.510919694479621 196.2592789768381 0.7808638816938456
6.516147249433037 200.41249690102413 0.7883902351904855
6.521374804386453 203.28105502176257 0.7954940793561864
6.526602359339869 202.74144803624677 0.7868807929870797
6.531829914293286 205.84861230503677 0.7827326163685864
6.537057469246702 211.86134688570513 0.7868902282954062
6.542285024200118 218.56684035151017 0.7943258658490787
6.547512579153534 225.21103602776103 0.8022491342327167
6.55274013410695 225.5842484154607 0.7991049215778435
6.557967689060367 228.21231162372882 0.7992243193529492
6.563195244013783 236.6418018071578 0.8116633307475383
6.568422798967199 242.58128624443768 0.8163424017968138
6.573650353920615 249.54282783409732 0.8221672280626916
6.5788779088740315 256.4257789355425 0.8284565248056489
6.584105463827448 257.7576735652683 0.8309003010495246
6.589333018780864 261.44030942759724 0.8413324651120543
6.59456057373428 261.4028920391378 0.8429817815309264
6.599788128687696 254.92853997454026 0.8337073569164914
6.6050156836411125 245.70185252153593 0.8141388766962774
6.610243238594529 238.75267411513775 0.8042766430962742
6.615470793547945 235.51418358880605 0.8001449325022468
6.620698348501361 233.91956949207562 0.8008760606474369
6.625925903454777 232.9462533153587 0.8029777979633437
6.6311534584081935 227.63667897346616 0.797237395990604
6.63638101336161 222.89715666327936 0.7928588070169096
6.641608568315026 221.11982960941913 0.7869496776273593
6.646836123268442 220.88842949547012 0.7888368196422972
6.652063678221858 221.3884938814668 0.7939705881530993
6.6572912331752745 219.57754973929707 0.792460657542071
6.662518788128691 214.84664951804885 0.7860568145230779
6.667746343082107 210.50492477970545 0.7733627537603461
6.672973898035523 210.1617301519364 0.7692100319375427
6.678201452988939 211.6088994966038 0.7733427222446484
6.6834290079423555 211.05691123924194 0.7776404558555908
6.688656562895772 213.30215350619656 0.7828540469894515
6.693884117849188 210.9528959384468 0.7759911784947221
6.699111672802604 209.61431458033093 0.7724969242836683
6.70433922775602 208.6125856058768 0.7670992294528185
6.7095667827094365 207.7399168976451 0.7644755761833677
6.714794337662853 210.74416272323612 0.7719686561856441
6.720021892616269 211.7738777076532 0.7762103030802338
6.725249447569685 211.16578526885087 0.7741886372815134
6.730477002523101 213.09308703107024 0.7767295035150438
6.7357045574765175 211.82858485378947 0.7723854765134913
6.740932112429934 211.36297457772264 0.7682696292239806
6.74615966738335 212.59736281812943 0.7713119924734272
6.751387222336766 211.1055552079244 0.7668593161157513
6.756614777290182 213.1025860974718 0.7716177349126093
6.7618423322435985 213.1172500719361 0.7700196688130584
6.767069887197015 215.3736875535383 0.7679596728243748
6.772297442150431 215.09225294332353 0.765766229514531
6.777524997103847 219.03699286082795 0.7738109981464792
6.782752552057263 223.02433778951044 0.7804150473627681
6.7879801070106796 224.24699318527823 0.7823584043114176
6.793207661964096 225.38520904833334 0.784198373305655
6.798435216917512 224.20829562277623 0.7820669236430252
6.803662771870928 226.4695292460265 0.7840319253793702
6.808890326824344 232.77465147100963 0.7943950612789175
6.814117881777761 233.4487194150786 0.7890366950477236
6.819345436731177 232.54632575650376 0.7845208967097843
6.824572991684593 232.30240844324578 0.7856589590885001
6.829800546638009 231.7977961290675 0.788742113383473
6.835028101591425 233.84364850121102 0.7931875036104685
6.840255656544842 236.114739820059 0.7924415236191575
6.845483211498258 242.0284689606651 0.7996115231517176
6.850710766451674 247.46641784154147 0.8043206190533879
6.85593832140509 256.7331547865356 0.8149415697085151
6.861165876358506 259.84117264752206 0.8169284028062515
6.866393431311923 263.5601110807485 0.8181889092347102
6.871620986265339 267.1927450346558 0.82328074698764
6.876848541218755 267.86523992370576 0.8218196749548465
6.882076096172171 268.37260008590204 0.8229453738399501
6.887303651125587 270.2838124892756 0.822165922377358
6.892531206079004 269.8518584971735 0.8178340234271982
6.89775876103242 270.4771507768315 0.815228547759777
6.902986315985836 271.97908986109974 0.8135953276951657
6.908213870939252 276.8761196865552 0.8195790556653696
6.913441425892668 281.2257630829611 0.8237132007374508
6.918668980846085 287.95139727972594 0.8311814878104862
6.923896535799501 290.01941677020164 0.8321594560196327
6.929124090752917 295.25692203820915 0.8375425678042848
6.934351645706333 300.6921526460252 0.8435405840132197
6.939579200659749 307.61916289591437 0.8505101608704534
6.944806755613166 316.41595461330286 0.8597576340850067
6.950034310566582 325.99399190361584 0.8706152697936477
6.955261865519998 335.25026937518624 0.880162191298298
6.960489420473414 343.80565110737894 0.8886815131902696
6.96571697542683 351.86455234775775 0.8951975728922317
6.970944530380247 365.4667372562154 0.909006140145946
6.976172085333663 382.4745033047166 0.926478016493364
6.981399640287079 403.71595134430436 0.9492622953704698
6.986627195240495 431.4460856486559 0.9774881325460784
6.9918547501939114 468.3570210196644 1.0180226855613816
6.997082305147328 522.228630182025 1.0739289390958762
7.002309860100744 591.9547855517018 1.1420346229511469
7.00753741505416 693.3672437796823 1.2331029032211387
7.012764970007576 825.1312656616851 1.342902190698357
7.0179925249609925 986.0270555273776 1.4682345023511034
7.023220079914409 1150.2940974515004 1.5850301006420844
7.028447634867825 1289.2936352932538 1.6754037767882248
7.033675189821241 1383.1780672413458 1.7322424237396694
7.038902744774657 1418.5902301250662 1.7516129322292298
7.0441302997280735 1387.5870767919948 1.7315818756446855
7.04935785468149 1310.2806951332814 1.6808173493278293
7.054585409634906 1201.0975010278682 1.6081572614305992
7.059812964588322 1078.4436860817166 1.5229408659925707
7.065040519541738 971.2164969271241 1.446130195429229
7.0702680744951545 878.7344732865276 1.375852638847919
7.075495629448571 803.058456435891 1.3159537637597531
7.080723184401987 747.5893919626662 1.2701542267544608
7.085950739355403 706.8652716019459 1.2347333378127388
7.091178294308819 686.7428263389036 1.2168466972862866
7.0964058492622355 672.0665041639272 1.2024110198981124
7.101633404215652 662.3603869552272 1.1936241258669391
7.106860959169068 656.8022185063875 1.189423640018373
7.112088514122484 646.7227175148383 1.1804013294095461
7.1173160690759 640.0949244931866 1.1744257469039003
7.1225436240293165 632.7058012725603 1.1659258657291014
7.127771178982733 624.1493620442014 1.1586844435867465
7.132998733936149 614.5327423005265 1.149486295200033
7.138226288889565 603.2005955582274 1.1393837836803462
7.143453843842981 594.2601912886751 1.1313613268633365
7.1486813987963975 584.4613123803122 1.122116572957266
7.153908953749814 576.3646336946367 1.1126339227009283
7.15913650870323 562.4720610117389 1.0972067947068085
7.164364063656646 555.6495533024447 1.0900728117706273
7.169591618610062 544.4519885103261 1.0791969670544268
7.1748191735634785 533.844304985906 1.0691025912662586
7.180046728516895 527.613144709395 1.0626272742131664
7.185274283470311 528.4377059688699 1.0633233556413102
7.190501838423727 537.7238563293977 1.0718246737760657
7.195729393377143 560.3548438475954 1.0929033717805017
7.2009569483305595 598.790073342606 1.1279449503250647
7.206184503283976 656.9244431898451 1.1793678636463396
7.211412058237392 722.0460116858533 1.2343143041920264
7.216639613190808 784.8390454670348 1.2871548534976756
7.221867168144224 834.5196070407168 1.3274651487145726
7.227094723097641 866.1619164322253 1.351900148433369
7.232322278051057 888.107756094963 1.3682099634993994
7.237549833004473 894.4176881867439 1.3716648820958506
7.242777387957889 885.0347963421142 1.363028297116274
7.248004942911305 853.9252474747627 1.3377908071817046
7.253232497864722 799.8946517009791 1.294608607771687
7.258460052818138 720.479605428833 1.2291682074169699
7.263687607771554 639.3576840993003 1.1588484970852895
7.26891516272497 559.2268332136781 1.0854545103740338
7.274142717678386 492.7725536761742 1.0210932152521124
7.279370272631803 438.489762482953 0.965660748102687
7.284597827585219 391.7644612533771 0.9148890534921106
7.289825382538635 363.69375779915384 0.8831127274111776
7.295052937492051 345.0852771935494 0.8602139660377427
7.300280492445467 337.4780563327207 0.8526288740499448
7.305508047398884 329.0807504883821 0.8449986101037757
7.3107356023523 326.56739111550775 0.84315644195955
7.315963157305716 321.0128717154801 0.8386758950825232
7.321190712259132 313.0716333756081 0.8275087220889832
7.326418267212548 314.5852962598667 0.8307679230369265
7.331645822165965 309.8380662346892 0.8278625773930972
7.336873377119381 315.24300531680797 0.8363543468276058
7.342100932072797 313.2854038104686 0.8338977117488815
7.347328487026213 313.2345968241549 0.8305339718591361
7.352556041979629 317.2377211636829 0.8353845854277091
7.357783596933046 307.5894320179074 0.822374140618827
7.363011151886462 306.9971363372777 0.821861773101709
7.368238706839878 301.70549933208673 0.8120050007671906
7.373466261793294 301.0146658565775 0.809488082959986
7.37869381674671 300.7128065016353 0.8105827240914355
7.383921371700127 300.90199712480006 0.8136587903204962
7.389148926653543 293.9689187870149 0.806410355661651
7.394376481606959 291.8548437826693 0.8049156412835059
7.399604036560375 297.4486160148294 0.8119667020629927
7.4048315915137914 300.4670385883395 0.8119828008540474
7.410059146467208 303.52860267900104 0.813980873446887
7.415286701420624 299.6606083146371 0.8057128201770766
7.42051425637404 295.0982961984164 0.8005394965363811
7.425741811327456 292.9090685088778 0.7991446137846844
7.4309693662808725 299.31648356794307 0.8078994590894301
7.436196921234289 301.237280268082 0.8127225015729428
7.441424476187705 301.91220249209454 0.8116962525997333
7.446652031141121 302.2517548980388 0.8084456383302977
7.451879586094537 302.72250778242477 0.8078107300377991
7.4571071410479535 306.92492873693334 0.8130771629602491
7.46233469600137 312.1637676710043 0.8196087366038047
7.467562250954786 316.3098691181471 0.8251201541711509
7.472789805908202 317.378298427477 0.8267572836971864
7.478017360861618 317.7492440333489 0.8277613898296021
7.4832449158150345 318.86347658808467 0.8264032633270475
7.488472470768451 322.79068156282 0.8292339456109549
7.493700025721867 326.6459173346832 0.8325293764948088
7.498927580675283 334.5430353672838 0.8399315075398086
7.504155135628699 342.390216448379 0.8488959366328179
7.5093826905821155 348.5588654267074 0.854503075154863
7.514610245535532 351.9518097139843 0.8586693164699083
7.519837800488948 356.75133816277014 0.8638654672963614
7.525065355442364 360.322965948685 0.866808387575954
7.53029291039578 362.0343267950048 0.8667134785659234
7.5355204653491965 361.45170279326567 0.863644313473112
7.540748020302613 362.3339520981985 0.8653660575652025
7.545975575256029 365.1440660799401 0.8692551577262627
7.551203130209445 370.1218249858753 0.8756249017343984
7.556430685162861 373.12135645942936 0.878662561301197
7.5616582401162775 372.1226844301048 0.8744930918970689
7.566885795069694 363.84054098907967 0.8626591844792807
7.57211335002311 362.84497230297296 0.8616086895321875
7.577340904976526 362.7879498574617 0.8616247341815061
7.582568459929942 361.25312149766285 0.8600671122044434
7.5877960148833585 365.0104916417202 0.8650377030742616
7.593023569836775 364.34596586933094 0.865181134708289
7.598251124790191 364.78259497777515 0.86659388635801
7.603478679743607 363.12777779146074 0.8644622432907507
7.608706234697023 360.33968959383856 0.8597201430640304
7.6139337896504395 357.43874596837577 0.8547416565359909
7.619161344603856 357.4248903092108 0.8551925583889429
7.624388899557272 359.7926943239508 0.8575866711132708
7.629616454510688 363.97250922197384 0.8617238110078196
7.634844009464104 365.2340291829706 0.8617269880124608
7.6400715644175206 364.9858631890642 0.8601662585567186
7.645299119370937 369.9892783414587 0.8662330309562208
7.650526674324353 380.51635361645043 0.877294826507196
7.655754229277769 390.0603115575342 0.8880441338013463
7.660981784231185 394.27203439028017 0.8917347366462507
7.666209339184602 402.49001818244693 0.8990879237063533
7.671436894138018 411.00456695312346 0.9072913249666419
7.676664449091434 425.6823505749926 0.922270846374354
7.68189200404485 440.3680189419129 0.9346326747741377
7.687119558998266 455.4544744017199 0.9477898135909812
7.692347113951683 473.0500180337221 0.9639801402645588
7.697574668905099 491.8151233390873 0.9831512819121266
7.702802223858515 512.3300546166922 1.0035990522049332
7.708029778811931 534.0047692232012 1.0241502814459889
7.713257333765347 550.9364204170349 1.039376884620634
7.718484888718764 560.9710213369273 1.0478742543831046
7.72371244367218 569.7934726342451 1.0560900813982057
7.728939998625596 571.719758936573 1.0555178658461304
7.734167553579012 570.8098308654868 1.0552133103967032
7.739395108532428 568.991576000385 1.0538493766803332
7.744622663485845 566.6270018747289 1.0518165570153504
7.749850218439261 562.8342148576884 1.048166352065489
7.755077773392677 555.664783694019 1.0406444154519152
7.760305328346093 546.3657677066178 1.0324981515896612
7.765532883299509 535.1827376500197 1.0209703978432545
7.770760438252926 523.0423691878663 1.009348867204326
7.775987993206342 513.1924321606307 0.9992825477838548
7.781215548159758 502.45831371918894 0.9888792747223497
7.786443103113174 492.6877801093022 0.9792556441119981
7.79167065806659 483.4789926728812 0.9693246069014833
7.796898213020007 474.6740725086363 0.9604432505788937
7.802125767973423 469.77064332772204 0.9561317808749769
7.807353322926839 467.4550032537339 0.9546625541179338
7.812580877880255 462.7212457279786 0.949378019520467
7.817808432833671 457.53672324975116 0.9429164575539247
7.823035987787088 457.67955364035805 0.9422789068244083
7.828263542740504 458.3173915617242 0.9432072907521638
7.83349109769392 463.5245208751728 0.9488232639087657
7.838718652647336 471.09872262973335 0.9561889636799349
7.8439462076007525 471.7325614244091 0.9558101463483795
7.849173762554169 481.9714739472686 0.9651498873898906
7.854401317507585 491.12559482713823 0.9732025827629841
7.859628872461001 501.1238217159701 0.9823955139447222
7.864856427414417 514.5250659215893 0.9942174645665592
7.8700839823678335 524.8225141559236 1.0032000261784433
7.87531153732125 539.088068942789 1.016706959311663
7.880539092274666 549.259486790227 1.0255154796173442
7.885766647228082 561.6003703728076 1.0374560794722125
7.890994202181498 569.5618181140363 1.043302113411696
7.8962217571349145 582.6886392471117 1.0541679693384802
7.901449312088331 595.7979971991496 1.0647768421202044
7.906676867041747 611.0073725086036 1.0779534608360821
7.911904421995163 622.4332925650594 1.0876570096175626
7.917131976948579 636.6950187120968 1.0997358904618304
7.9223595319019955 652.4919380693608 1.1137276506364648
7.927587086855412 663.8031084295528 1.1236852683150569
7.932814641808828 674.9789506423414 1.1323665144729147
7.938042196762244 681.9263703495084 1.1371064275896805
7.94326975171566 682.3820631796178 1.135772479948278
7.9484973066690765 682.7674508008957 1.1339186667534538
7.953724861622493 678.7164413184116 1.1291051974876354
7.958952416575909 675.2186511889781 1.1255519069110602
7.964179971529325 678.0314472051161 1.128787052925435
7.969407526482741 672.7251307516577 1.1241410687193647
7.9746350814361575 667.612231494161 1.1201659043615142
7.979862636389574 658.7827180857764 1.1131503672763268
7.98509019134299 649.0625875489766 1.1043022675923506
7.990317746296406 640.4051327644244 1.0971985948643446
7.995545301249822 630.0058494804349 1.0888375686484477
8.000772856203238 617.0224633901157 1.0768943043334045
8.006000411156654 602.6964327240462 1.0642848551012989
8.01122796611007 591.8470310283076 1.0543452570170022
8.016455521063486 574.9954127832737 1.037855987534962
8.021683076016902 564.4924791520942 1.0282223983879406
8.026910630970319 553.3819501383265 1.0177809479388669
8.032138185923735 548.5072985144727 1.0131592789459014
8.037365740877151 541.2669627613344 1.005991087154754
8.042593295830567 536.5562589130809 1.000985233852865
8.047820850783983 529.3447188992814 0.994239345538465
8.0530484057374 524.7298381922151 0.9895024516126445
8.058275960690816 519.0526520800865 0.9838305444624319
8.063503515644232 512.5812622632241 0.9772489465786235
8.068731070597648 511.0984519694758 0.9759166075513407
8.073958625551064 505.02734604456623 0.9704150737668951
8.07918618050448 505.91860905875274 0.972600408662655
8.084413735457897 504.26972720921884 0.970280013740876
8.089641290411313 511.247245595014 0.97630923648668
8.09486884536473 520.8916129215144 0.9844849877148544
8.100096400318145 524.9593433741383 0.9868864637784966
8.105323955271562 525.0801434121885 0.987166803926921
8.110551510224978 524.4581385280202 0.9870988451247947
8.115779065178394 526.6672786235301 0.9894146496034034
8.12100662013181 528.3118692945676 0.9908955489712848
8.126234175085226 536.725262813831 0.998450723830803
8.131461730038643 544.1981903001026 1.0047965355888615
8.136689284992059 558.5644409249512 1.0157168919983088
8.141916839945475 572.936333578528 1.027784936890087
8.147144394898891 593.7038254920195 1.0447615348324075
8.152371949852308 621.092380686847 1.0668136168479327
8.157599504805724 646.8940554519435 1.0878572185879987
8.16282705975914 682.2490415757094 1.1165316769978495
8.168054614712556 707.5990443419547 1.1379157801762456
8.173282169665972 724.3092788001545 1.15121688849309
8.178509724619389 732.2390301224204 1.1573942372668287
8.183737279572805 736.7528049457941 1.1619544521244516
8.188964834526221 735.052918776247 1.1588325702852582
8.194192389479637 731.4831399235685 1.1551100246389574
8.199419944433053 723.5076332258226 1.1474269102483465
8.20464749938647 713.268272725326 1.1387284131085045
8.209875054339886 701.9917592812675 1.1300385005382894
8.215102609293302 691.0898044067598 1.120888061891928
8.220330164246718 677.5083631623153 1.1095661039181453
8.225557719200134 673.8268839245676 1.1060091306463598
8.23078527415355 668.8987396965102 1.100909496197321
8.236012829106967 665.1582512085827 1.097309809314975
8.241240384060383 658.537170019379 1.0909027124801174
8.2464679390138 654.1635098003978 1.0869479147915648
8.251695493967215 654.4877185105413 1.0871776835592961
8.256923048920632 657.5495015966139 1.0893669479059627
8.262150603874048 658.6828795842848 1.0903071351254208
8.267378158827464 657.3725769593426 1.089928276547963
8.27260571378088 653.7260236438815 1.0861184144840335
8.277833268734296 653.3271953796245 1.0855599528771633
8.283060823687713 647.3780874859808 1.0795992045421037
8.288288378641129 643.5378638448813 1.0766067734028715
8.293515933594545 641.1408050073593 1.075191580985949
8.298743488547961 639.9877209976245 1.0734978973536602
8.303971043501377 647.3628266126755 1.0792867528076762
8.309198598454794 652.5871119017512 1.0837748360033437
8.31442615340821 657.2131883789153 1.0871056965656893
8.319653708361626 659.6267865260735 1.0887587041092386
8.324881263315042 655.7196458286397 1.0839326212517917
8.330108818268458 659.7845962006625 1.0869113730364641
8.335336373221875 661.7167471216931 1.0873332666065736
8.34056392817529 672.5104783854172 1.0948715669045994
8.345791483128707 680.0319191158679 1.1002634391794617
8.351019038082123 683.748357993928 1.1032087289941197
8.35624659303554 688.6895413366171 1.106902309978685
8.361474147988956 693.6458152396664 1.1104467990072557
8.366701702942372 694.3326107387619 1.1104132524118595
8.371929257895788 698.106802863371 1.1132524696851556
8.377156812849204 698.6073023987142 1.1133010114122888
8.38238436780262 698.8253254836434 1.1133993503173243
8.387611922756037 694.3763986150392 1.109433968356711
8.392839477709453 682.9640506475848 1.0995915621844468
8.398067032662869 671.363365929376 1.090675420677096
8.403294587616285 651.5459831472393 1.074711778039764
8.408522142569701 636.8301546403718 1.0622875797130804
8.413749697523118 624.0189001016935 1.0505845487631107
8.418977252476534 614.9403985464106 1.0433327625130049
8.42420480742995 604.903307841333 1.034632299854176
8.429432362383366 598.482436703873 1.0299725195191134
8.434659917336782 587.6989817917207 1.0201993239779599
8.439887472290199 580.1756207441991 1.0137544536844514
8.445115027243615 569.9041088534705 1.0048735250039973
8.450342582197031 559.1215871875239 0.9959315861340706
8.455570137150447 552.6003549118 0.9900136917305634
8.460797692103863 546.4621523132998 0.9846106441632564
8.46602524705728 545.0787553849929 0.9823247690867748
8.471252802010696 540.9213204148217 0.9781835735931665
8.476480356964112 536.8829885279032 0.9734880979081043
8.481707911917528 532.2548455190494 0.9686605343852046
8.486935466870944 526.7468579576639 0.9630857172474514
8.49216302182436 525.7292708996185 0.9610981610371185
8.497390576777777 527.5969448327152 0.9620385529567986
8.502618131731193 531.1536651885325 0.9643320627736053
8.50784568668461 531.0297187145143 0.9637241887594464
8.513073241638025 530.3299228183386 0.9635411098244264
8.518300796591442 527.7096907177485 0.9617734410396088
8.523528351544858 530.0649414084239 0.9641474867878684
8.528755906498274 531.1231990389489 0.9645758336653394
8.53398346145169 528.605988233778 0.9613585668110421
8.539211016405106 526.5345536405933 0.9594422893780159
8.544438571358523 529.0896254329429 0.96168406067807
8.549666126311939 530.9559912477499 0.9637305677258865
8.554893681265355 527.2598632443624 0.9593145531587143
8.560121236218771 522.6144040202049 0.9529393256460325
8.565348791172188 520.9347929409746 0.9508285847136462
8.570576346125604 522.5659445635908 0.9527214879526942
8.57580390107902 527.8404516885063 0.9581187324828984
8.581031456032436 531.5539663863631 0.9618099933640106
8.586259010985852 531.1510347475034 0.9617092846527415
8.591486565939269 533.1365921348553 0.9628317558497234
8.596714120892685 533.1757031145906 0.9616620748644191
8.601941675846101 534.4827594273203 0.9629680964875765
8.607169230799517 533.8619080061756 0.9617280088245338
8.612396785752933 533.2516909068469 0.9604935459228535
8.61762434070635 533.7740796937596 0.9597484383745714
8.622851895659766 535.7448324745161 0.9609613083583964
8.628079450613182 540.8194853039446 0.9652818199119194
8.633307005566598 547.392031658457 0.9715745414370716
8.638534560520014 550.9158105418846 0.9740097404772339
8.64376211547343 551.8481737325249 0.9738834223433946
8.648989670426847 557.2301753896188 0.977850045932962
8.654217225380263 561.8954216383281 0.9823086440898067
8.65944478033368 568.3684048031278 0.9872639059024191
8.664672335287095 572.4560043333413 0.9897584568227114
8.669899890240512 577.5477222696823 0.9933630190056405
8.675127445193928 583.7334880670334 0.9979441236118418
8.680355000147344 592.2628293958956 1.0049604119715498
8.68558255510076 600.2633460180521 1.0119932507972516
8.690810110054176 611.2256059438173 1.021242922999725
8.696037665007593 622.7792510119685 1.0295164758083595
8.701265219961009 636.4486099364105 1.0400261266028346
8.706492774914425 653.9349194997852 1.0540565634554948
8.711720329867841 669.9806229245663 1.0681396922816149
8.716947884821257 681.9432263333491 1.0762110408402623
8.722175439774674 689.4521098706664 1.0810578536089528
8.72740299472809 688.1107079651506 1.0791187712472996
8.732630549681506 684.7599833513036 1.0777445126204817
8.737858104634922 680.7359732937181 1.0751839703242863
8.743085659588338 678.8529527878428 1.0739729072069655
8.748313214541755 676.2343058743688 1.0719389385841414
8.75354076949517 669.0049887740714 1.0657572677864136
8.758768324448587 658.2627001378396 1.0557807681961182
8.763995879402003 646.4686178290294 1.0448730118903466
8.76922343435542 636.6967918364857 1.036827987121701
8.774450989308836 629.5965930380391 1.031072010203682
8.779678544262252 621.5300893635232 1.023952549819408
8.784906099215668 613.8832006675773 1.0170364607021738
8.790133654169084 610.7910245593331 1.0152413701824285
8.7953612091225 606.8828290187635 1.0121510855605824
8.800588764075917 601.94221309954 1.0076360089644003
8.805816319029333 596.7972679912705 1.0029809370513012
8.811043873982749 595.2855339948346 1.001413601280765
8.816271428936165 591.6371606079385 0.9967581650739119
8.821498983889581 593.4312210056936 0.9982509569887754
8.826726538842998 592.7958864035662 0.9974239378787619
8.831954093796414 590.6230123372613 0.9947291106938264
8.83718164874983 587.0422785508274 0.9910759346190964
8.842409203703246 584.4481513858477 0.9885165798482632
8.847636758656662 581.6361343633705 0.9862386504714615
8.852864313610079 581.5828128008321 0.9851760280442399
8.858091868563495 587.3522594251683 0.9897774663079124
8.863319423516911 593.8297371017713 0.9959676266628976
8.868546978470327 599.2934453673427 1.0013120412889922
8.873774533423743 599.2187112924306 1.0014413241502829
8.87900208837716 599.0140606468374 1.0005899883822855
8.884229643330576 594.395881955284 0.9950440448766642
8.889457198283992 591.931201050964 0.9922474333544802
8.894684753237408 592.4380593819039 0.9921903665083499
8.899912308190824 594.6121976620776 0.9942365964255502
8.90513986314424 597.960527036145 0.9967284595438572
8.910367418097657 603.0851404082885 1.0008813182729874
8.915594973051073 605.284763744089 1.0022035091417685
8.92082252800449 604.6560048007032 0.9995336875938771
8.926050082957905 604.8952880830943 0.9993213329663027
8.931277637911322 607.7674155292013 1.0017373612236087
8.936505192864738 613.2357609099013 1.0067276281784485
8.941732747818154 621.6240593996056 1.0133824728468666
8.94696030277157 626.6359258628705 1.016688890005055
8.952187857724986 626.4264529223464 1.0170552358287754
8.957415412678403 631.7202248618213 1.0210540681448195
8.962642967631819 639.0438463874724 1.026406956256837
8.967870522585235 646.0347897212542 1.031405607113614
8.973098077538651 651.8458920157287 1.03595740730836
8.978325632492067 656.0044017748237 1.0389019304036822
8.983553187445484 660.3071911752813 1.0424760450681774
8.9887807423989 665.3370150593271 1.0452541872816379
8.994008297352316 668.1910587614963 1.0467603652759077
8.999235852305732 670.6336541929422 1.047857885091703
9.004463407259149 674.9707388516492 1.0506699277690628
9.009690962212565 685.339039919533 1.0584410421774288
9.014918517165981 700.1944828557059 1.0699951448584089
9.020146072119397 714.5549746137606 1.0810341766407934
9.025373627072813 732.4974330476462 1.0939431552463907
9.03060118202623 748.1907407272677 1.1033795134718454
9.035828736979646 763.8071361367124 1.1142156309368676
9.041056291933062 776.3147838429622 1.1227510624066135
9.046283846886478 788.3735913193042 1.1321556541486215
9.051511401839894 796.2291612282745 1.1373956625980344
9.05673895679331 811.8734660137123 1.1474424923821944
9.061966511746727 834.5082655935365 1.1627763107768923
9.067194066700143 853.4276916243875 1.1756069797704163
9.07242162165356 873.3102476589095 1.1881873967150074
9.077649176606975 887.0135123471279 1.1970147659864214
9.082876731560392 901.987209320853 1.2071064698374099
9.088104286513808 918.2207191657182 1.2170882856862417
9.093331841467224 925.782371319996 1.220699814755208
9.09855939642064 931.3011112529501 1.2241299541841086
9.103786951374056 927.6383615417703 1.2225598098363923
9.109014506327473 918.0176830245408 1.2148828952343902
9.114242061280889 907.0358253649864 1.2077643978037302
9.119469616234305 892.3349505701135 1.1976158738015024
9.124697171187721 883.6888663060688 1.1916262842774985
9.129924726141137 864.5384897423504 1.1777350069318184
9.135152281094554 850.5736864206555 1.1677377545966168
9.14037983604797 840.0820941571843 1.161129256463358
9.145607391001386 830.9590852950325 1.1540427377434264
9.150834945954802 831.7637062456544 1.1544238918391683
9.156062500908218 828.7326064677466 1.1525790121513018
9.161290055861635 828.8042116085221 1.16276843507534
9.16651761081505 829.0946872487218 1.1704478975770438
9.171745165768467 830.8158135038456 1.1763901383009585
9.176972720721883 824.9114031269447 1.1746251114822817
9.1822002756753 822.6428732882356 1.174790823134519
9.187427830628716 822.6107687786227 1.1772096722997274
9.192655385582132 815.483940405389 1.1743397819594512
9.197882940535548 817.0001501253358 1.177845518959388
9.203110495488964 808.9013199876645 1.1740507446848305
9.20833805044238 799.114280256309 1.1685623476016995
9.213565605395797 799.3827603532723 1.1711073696352623
9.218793160349213 791.2941749208469 1.1672031124770603
9.224020715302629 785.3081524521875 1.164678822346314
9.229248270256045 778.34640625366 1.1596593111480131
9.234475825209461 772.7333356368822 1.157374751617165
9.239703380162878 768.293511566856 1.1561466129658742
9.244930935116294 762.4335824529807 1.1531179166661303
9.25015849006971 756.0457841205849 1.1499575939339635
9.255386045023126 744.0243094210249 1.1413829048710693
9.260613599976542 738.7224691862336 1.1379487674289406
9.265841154929959 739.657740929186 1.140629574550237
9.271068709883375 739.7352867603918 1.1424866040310964
9.276296264836791 742.8853440670136 1.146304848199437
9.281523819790207 748.0571761980932 1.152426119950108
9.286751374743623 754.1941218598076 1.1578752172400952
9.29197892969704 760.3463368213553 1.164017680965303
9.297206484650456 766.0472697203503 1.168018411887186
9.302434039603872 775.1567390604979 1.1760590649787679
9.307661594557288 781.5850299338254 1.1826653738942325
9.312889149510704 787.4005114464259 1.189982683783141
9.31811670446412 781.5441117464982 1.1858342703184703
9.323344259417537 775.4740354101493 1.1826767119382875
9.328571814370953 770.5626346774623 1.1774573302942446
9.33379936932437 766.1161087597512 1.1740169187902925
9.339026924277785 758.5777632127763 1.1694860866328243
9.344254479231202 743.6335147337061 1.159293086402881
9.349482034184618 724.8135941041763 1.1451492226799393
9.354709589138034 715.2366383496242 1.139198610535391
9.35993714409145 704.5479067567567 1.1319766591495724
9.365164699044866 703.178447976371 1.1319861991980693
9.370392253998283 698.829250113163 1.1295541891423864
9.375619808951699 691.5285507730235 1.1246278441697786
9.380847363905115 687.8928642468787 1.1218635986388568
9.386074918858531 680.154782652047 1.1154070811390222
9.391302473811947 680.0408129882952 1.1147152080280867
9.396530028765364 681.2082347277986 1.1160410662575702
9.40175758371878 682.3224061544291 1.1183872775970978
9.406985138672196 685.9845141161429 1.1228767533248092
9.412212693625612 686.4802302786928 1.122434579822868
9.417440248579029 683.6983525590417 1.108535267622133
9.422667803532445 679.0744640349507 1.0982421386129328
9.427895358485861 677.599334268664 1.0935651895990748
9.433122913439277 681.2960648206715 1.0950079818396932
9.438350468392693 680.089220645507 1.0921548508381518
9.44357802334611 679.0894718606309 1.088731764887305
9.448805578299526 675.819475619667 1.0824496564281312
9.454033133252942 673.9481258890004 1.0785869619713393
9.459260688206358 674.3941924731718 1.0770746121937793
9.464488243159774 675.359267158127 1.0768137667298197
9.46971579811319 675.1153860416177 1.0752593824157124
9.474943353066607 675.0620803398153 1.0741160332269515
9.480170908020023 677.381792321901 1.0744566524680492
9.48539846297344 682.7795068395912 1.0772401180570692
9.490626017926855 680.5284581892289 1.0728527329894288
9.495853572880272 679.0142838434223 1.070176287281089
9.501081127833688 676.8280267076484 1.0675039817232685
9.506308682787104 679.1267165637553 1.0693939675384871
9.51153623774052 683.0451529848051 1.0719770382140916
9.516763792693936 680.9341946839304 1.0696472753222965
9.521991347647353 679.7188657291094 1.0672626574861959
9.527218902600769 683.0135959136487 1.0689400796991744
9.532446457554185 687.6865505164902 1.071829996104079
9.537674012507601 690.8497089812383 1.0733465420014032
9.542901567461017 691.0202364007581 1.0715779468518454
9.548129122414434 694.2556091587641 1.0734242692690759
9.55335667736785 693.2828948521706 1.07143137481367
9.558584232321266 692.9398493845388 1.0705904791107157
9.563811787274682 689.2311501248388 1.0670927148497409
9.569039342228098 687.5412756686436 1.0649118867344403
9.574266897181515 682.8489852909559 1.0603919223596872
9.57949445213493 683.8742371389118 1.0601948709965048
9.584722007088347 683.8326315154374 1.0602060768716657
9.589949562041763 683.2684683216036 1.059164804521238
9.59517711699518 687.3447461311736 1.0606526102172242
9.600404671948596 691.0621022229794 1.06261476468241
9.605632226902012 696.6443787513537 1.066370276391457
9.610859781855428 700.0754824624976 1.0684158647179276
9.616087336808844 697.1606049200615 1.0654479790313847
9.62131489176226 698.8516412212753 1.065401522176358
9.626542446715677 697.8452394902042 1.0641385330500732
9.631770001669093 701.5030424798722 1.066982492883204
9.636997556622509 703.1674110298491 1.067528526823616
9.642225111575925 707.1919256901999 1.0703732483199844
9.647452666529341 709.8739305826078 1.0719775825530231
9.652680221482758 713.9829787197083 1.0751420975755268
9.657907776436174 716.0760772124943 1.0758848116426465
9.66313533138959 717.446575791216 1.0754704003014373
9.668362886343006 718.8468781074556 1.0765145694021157
9.673590441296422 715.9600014272181 1.073302518892981
9.678817996249839 720.5083383398194 1.0758389734247904
9.684045551203255 719.9248156838854 1.0753698885635896
9.689273106156671 723.7599737423677 1.0786659428511536
9.694500661110087 722.9325902367909 1.0764837154261158
9.699728216063503 722.9845687481004 1.075872085186786
9.70495577101692 725.9548274356927 1.077144754096667
9.710183325970336 731.9378350567692 1.08175032234937
9.715410880923752 739.7413156223143 1.0868538449578486
9.720638435877168 745.9945138584048 1.0904261544043543
9.725865990830584 743.3792447311494 1.0879557717504473
9.731093545784 735.9046770557017 1.080379724580967
9.736321100737417 733.361584650954 1.0781810366895024
9.741548655690833 733.93226119629 1.0785038693524198
9.74677621064425 738.6212315913742 1.0816221337512497
9.752003765597665 742.3273362844685 1.0837391574464783
9.757231320551082 739.1437591535162 1.0810224559554005
9.762458875504498 734.8598248214432 1.0767884153261793
9.767686430457914 732.0931735861245 1.0743070064937796
9.77291398541133 727.9358955686408 1.0705918415274789
9.778141540364746 721.751656934011 1.0645242505836479
9.783369095318163 715.7684354597869 1.0593831457735468
9.788596650271579 715.49954143614 1.059205465926645
9.793824205224995 716.7746057093533 1.0611551457759536
9.799051760178411 719.2088332964827 1.0620973032821934
9.804279315131827 715.1903356061044 1.0578586136554144
9.809506870085244 710.1279815851251 1.0530253947343997
9.81473442503866 703.9933719043922 1.047750360029595
9.819961979992076 705.1875083115846 1.0482384381901855
9.825189534945492 709.5917830273711 1.0511660805994298
9.830417089898909 711.7384102549223 1.0521907149936454
9.835644644852325 711.298740727553 1.0507845876070125
9.840872199805741 709.1200221224855 1.0494465296832591
9.846099754759157 705.4112671168263 1.0465363184219993
9.851327309712573 700.2649713008966 1.0414994323266755
9.85655486466599 697.4861251098364 1.037855192598494
9.861782419619406 696.3921356271347 1.0366440638642787
9.867009974572822 695.3880865644614 1.0346156377532871
9.872237529526238 694.9761499661349 1.0335722353623142
9.877465084479654 696.279367129216 1.0342738908351428
9.88269263943307 705.0661259771343 1.0420115794354494
9.887920194386487 715.7173888840749 1.049620715320456
9.893147749339903 722.0981187665099 1.0542499367372666
9.89837530429332 722.5723871697563 1.0529971991988754
9.903602859246735 724.4801396066015 1.0539181622706308
9.908830414200152 729.249218168349 1.0570915792461022
9.914057969153568 740.3307968182787 1.065061035696993
9.919285524106984 748.7679593221175 1.070952969205261
9.9245130790604 753.2445208109474 1.0727417447563172
9.929740634013816 756.0312454803349 1.0738250539470846
9.934968188967233 759.4433453226244 1.0755069069505472
9.940195743920649 759.4995025627283 1.0765148912705147
9.945423298874065 763.212772497563 1.080134287363842
9.950650853827481 763.5178693539308 1.0801349009471222
9.955878408780897 762.9533756137247 1.077701640152512
9.961105963734314 762.0136461805791 1.0760442017164256
9.96633351868773 759.9503669347988 1.0743553147774203
9.971561073641146 750.5259541768655 1.0676458319332147
9.976788628594562 747.6234969681858 1.064729320704354
9.982016183547978 745.9482280176351 1.063096729928315
9.987243738501395 742.8054913918205 1.0601155832286089
9.99247129345481 743.2734825740181 1.0598632474278926
9.997698848408227 741.3664277618112 1.0582731416014641
10.002926403361643 741.4095468172213 1.0572510056526905
10.00815395831506 738.3371534339924 1.0544089464690005
10.013381513268476 732.8213449959445 1.0502851258101804
10.018609068221892 724.9600028342918 1.0436507255479395
10.023836623175308 721.0926547881887 1.0402396334179902
10.029064178128724 721.133467247272 1.039883446005211
10.03429173308214 727.3688804613915 1.0442761141457704
10.039519288035557 735.6689641235264 1.0501806109716718
10.044746842988973 738.2763277324592 1.051193421517133
10.049974397942389 737.7825145462754 1.0506215769561063
10.055201952895805 735.5088274715533 1.0487401986341038
10.060429507849221 733.9706579934426 1.0476790434921563
10.065657062802638 728.5506658865236 1.0441103737915371
10.070884617756054 725.890527888835 1.0420216428005658
10.07611217270947 721.1992882894273 1.0378093891500029
10.081339727662886 717.3843764530782 1.0347103327958587
10.086567282616302 714.6924733236739 1.0326384890723357
10.091794837569719 712.1457679157411 1.0308507064316343
10.097022392523135 709.9908225494855 1.0281343095872524
10.102249947476551 714.0747264200531 1.0306653554932326
10.107477502429967 714.5987409180998 1.0295250511659857
10.112705057383383 710.8823024113336 1.0261353282942034
10.1179326123368 703.3651691242129 1.0210970502205048
10.123160167290216 694.6760206896957 1.0153622188633933
10.128387722243632 688.6162004295562 1.0107630004433203
10.133615277197048 686.4914371164738 1.008332405026534
10.138842832150464 682.6751380083039 1.0046164298843616
10.14407038710388 674.8716684301478 0.9988527641672386
10.149297942057297 671.415794453137 0.9967925457724515
10.154525497010713 665.293000143036 0.9930346305747749
10.15975305196413 667.0903069024163 0.9944168093881419
10.164980606917545 667.8655743653521 0.9932084863916958
10.170208161870962 668.0238813179096 0.992197872132084
10.175435716824378 665.5262256019931 0.9900804871872718
10.180663271777794 662.780040362672 0.9880835575593606
10.18589082673121 662.1811695165657 0.9878120261011433
10.191118381684626 659.1757942813244 0.9855316970044296
10.196345936638043 656.6565167662297 0.982267910787792
10.201573491591459 649.7390652178148 0.9762484995897726
10.206801046544875 644.360219657931 0.9723521618745967
10.212028601498291 643.8625507837314 0.9720229363741963
10.217256156451707 644.3605495070249 0.9720954444168987
10.222483711405124 643.5078619614541 0.9714436674329328
10.22771126635854 642.9696138136053 0.970946177831914
10.232938821311956 641.0234189155877 0.9696540366093275
10.238166376265372 643.3588592144093 0.9715517742701023
10.243393931218788 648.6680764622267 0.976177835637184
10.248621486172205 642.7613211767703 0.9713706624171761
10.253849041125621 637.2617022657425 0.9666689670111184
10.259076596079037 632.1310142990636 0.9621597287066606
10.264304151032453 628.0753959034192 0.9587831794512286
10.26953170598587 630.1014811477093 0.9597815937951624
10.274759260939286 632.6701300944934 0.9619304175141217
10.279986815892702 635.6267425432446 0.9643176209544414
10.285214370846118 635.094377825437 0.9637486217701063
10.290441925799534 634.8156072670307 0.9625317490976555
10.29566948075295 632.0518834310975 0.9600729895698127
10.300897035706367 631.3366624595305 0.9592499136082956
10.306124590659783 632.1430794098068 0.9598342941263417
10.3113521456132 626.6498725742955 0.9555718550457583
10.316579700566615 629.1913484211477 0.9569857294680805
10.321807255520032 625.9523701250531 0.9536766099431326
10.327034810473448 623.9444768772389 0.9521370838785623
10.332262365426864 620.6344124068416 0.9491210569097448
10.33748992038028 617.1268831667604 0.9461392424419225
10.342717475333696 606.2175735886108 0.9375877172966032
10.347945030287113 601.5497841493858 0.9336313954581603
10.353172585240529 602.652410844718 0.934560186321986
10.358400140193945 603.7636132452459 0.9353007325904379
10.363627695147361 606.2309292482071 0.9373564798213944
10.368855250100777 606.5116449345818 0.9375063599138465
10.374082805054194 599.9893160990789 0.9318388055311713
10.37931036000761 596.1251004183015 0.9278757346355507
10.384537914961026 593.5297607071445 0.9256481819601402
10.389765469914442 592.3809421064778 0.9240575705477809
10.394993024867858 593.3583371070154 0.924853989827984
10.400220579821275 593.3000216142259 0.9245127555241255
10.40544813477469 589.3205709815755 0.9197626575394959
10.410675689728107 589.5938799072518 0.9197763924014647
10.415903244681523 588.791735387195 0.9191115001437952
10.42113079963494 592.2968710555788 0.9221487589742905
10.426358354588356 590.2689679330263 0.9206064982245149
10.431585909541772 586.9181674960256 0.9178142271702945
10.436813464495188 585.8383183415732 0.9172333257853473
10.442041019448604 579.3420676962181 0.9117947455586117
10.44726857440202 578.8058191218335 0.9105746377407867
10.452496129355437 579.9207311303938 0.9108140134421927
10.457723684308853 578.9965301718676 0.9097837771894562
10.462951239262269 581.2184802074225 0.9110228542631451
10.468178794215685 577.3883045729652 0.9081443263735557
10.473406349169101 569.9128360953608 0.9023123477848841
10.478633904122518 566.3527100733188 0.8988199355818343
10.483861459075934 566.3868578983971 0.8987260816682394
10.48908901402935 565.3013935810817 0.8976781892621372
10.494316568982766 564.608502204631 0.8963663162680403
10.499544123936182 561.8211542196066 0.8937274757484216
10.504771678889599 557.8498565896491 0.890947139797157
10.509999233843015 553.3907854583682 0.8877913649623622
10.515226788796431 553.7532620481805 0.8877689760639227
10.520454343749847 553.5027893255661 0.8866692697505533
10.525681898703263 552.972020691468 0.8852331523200576
10.53090945365668 551.1522623412521 0.8830503558140405
10.536137008610096 551.1634228630562 0.8830445875694988
10.541364563563512 553.3392530638469 0.8850572040160775
10.546592118516928 557.9858506723826 0.888834449082892
10.551819673470344 557.1646316277905 0.8883352938099932
10.55704722842376 553.3699701886056 0.8855035196382861
10.562274783377177 547.3462175262135 0.8808976236531877
10.567502338330593 543.0486290974598 0.8767420090710905
10.57272989328401 544.5766342294078 0.8769991244924467
10.577957448237425 541.8873424160906 0.8742935605426806
10.583185003190842 543.8477715791712 0.8754911656086513
10.588412558144258 541.6179546325274 0.8730890491753408
10.593640113097674 539.4596763166596 0.8709588601781989
10.59886766805109 538.1243588294618 0.868892148784775
10.604095223004506 536.0616166331988 0.8666895025560691
10.609322777957923 536.0098563751712 0.8671946635191473
10.614550332911339 539.1911498888059 0.8703845175200818
10.619777887864755 541.185864521755 0.8714875087299797
10.625005442818171 543.6711217750343 0.8738443023944735
10.630232997771587 542.9393457178128 0.8733308547985005
10.635460552725004 541.2800602605523 0.8717726862288193
10.64068810767842 542.0223133956042 0.8718802089614055
10.645915662631836 544.4180094150724 0.8737228485429975
10.651143217585252 547.1281270443066 0.8759176413995721
10.656370772538668 548.9003279267549 0.8763337915145039
10.661598327492085 551.599980338645 0.8774505519409761
10.666825882445501 555.991748598941 0.8805389333773611
10.672053437398917 558.661712539173 0.8813635789616369
10.677280992352333 568.5623424386827 0.8888496065424022
10.68250854730575 571.7803591917149 0.8912541000351232
10.687736102259166 582.2409220193142 0.8985874028604798
10.692963657212582 588.4411761582581 0.9032929434958253
10.698191212165998 598.4212404074427 0.9112440623558157
10.703418767119414 603.7642005154817 0.9152102781247169
10.70864632207283 609.2744439200726 0.9187601697480504
10.713873877026247 617.2069381285486 0.9240292630660257
10.719101431979663 626.114538988414 0.9301746498530318
10.72432898693308 638.8617989844236 0.9391924261460379
10.729556541886495 649.2425915763963 0.9464844835776055
10.734784096839912 655.2191309155639 0.9508006115123735
10.740011651793328 652.4973804370882 0.9484795137775427
10.745239206746744 644.6517704725718 0.9421628967263935
10.75046676170016 636.196006894506 0.9356369420071277
10.755694316653576 627.7964799054262 0.929210369270133
10.760921871606993 621.2162962424574 0.9238003869470959
10.766149426560409 615.517612906828 0.9189900228488419
10.771376981513825 607.0800876545935 0.9121653326654313
10.776604536467241 602.8661484566738 0.9094659872598203
10.781832091420657 603.6946154859129 0.9095270329157402
10.787059646374074 598.799126729696 0.9057765357653872
10.79228720132749 597.8882124411804 0.9047874763159844
10.797514756280906 595.2335015905079 0.9025888694417334
10.802742311234322 591.58835478529 0.900205806375105
10.807969866187738 590.0251448156852 0.8996120277544613
10.813197421141155 586.8961988657693 0.8967780336473398
10.81842497609457 582.1153702812745 0.8927284372549493
10.823652531047987 583.7650099784523 0.8929766977439159
10.828880086001403 586.5851573175889 0.8946955999905811
10.83410764095482 588.5894650937448 0.8956859246549304
10.839335195908236 594.3548410313207 0.8993866564669978
10.844562750861652 599.8548528375875 0.9035188664813436
10.849790305815068 603.7116708119686 0.9057729399194624
10.855017860768484 609.1349343191919 0.9090842183803061
10.8602454157219 612.3974288140804 0.9118089948741928
10.865472970675317 625.0696380157069 0.9214668314969373
10.870700525628733 631.5055021308046 0.9263719572370919
10.875928080582149 638.5545227031606 0.9316676120913728
10.881155635535565 647.0081421188802 0.9368601473324761
10.886383190488981 652.288764077306 0.9397721218928522
10.891610745442398 658.7598149966889 0.944221223808056
10.896838300395814 661.2207851874998 0.9453350384427628
10.90206585534923 659.2882555715947 0.9437090518833426
10.907293410302646 654.4087756985758 0.9402513375846889
10.912520965256062 645.551839412303 0.9338089267587609
10.917748520209479 636.8996370264222 0.9276071915733518
10.922976075162895 626.6481455882541 0.9196692243082615
10.928203630116311 618.372548675279 0.9123113841624574
10.933431185069727 611.3811132142881 0.906994184928544
10.938658740023143 606.8832093022444 0.9034176849530321
10.94388629497656 601.2475636276188 0.8992142858124937
10.949113849929976 595.1669637342172 0.8944787772807516
10.954341404883392 589.0255249501885 0.8900489276139345
10.959568959836808 580.9043258004452 0.8843158339959613
10.964796514790224 576.8908854356189 0.8814481494212023
10.97002406974364 576.0704137406742 0.8819562915149515
10.975251624697057 576.4633875574051 0.8841020816824698
10.980479179650473 573.136244298214 0.8827802072525345
10.98570673460389 567.340754726067 0.879485546542159
10.990934289557305 560.9457065019108 0.8754125180149538
10.996161844510722 556.1072349435454 0.8725179724014728
11.001389399464138 553.7779410444028 0.8715532771116914
11.006616954417554 551.4561534493932 0.8701146286384935
11.01184450937097 547.8554083904733 0.8682777768645319
11.017072064324386 544.119876034986 0.865858118195443
11.022299619277803 545.6714670437988 0.8674131749607914
11.027527174231219 546.3702046003737 0.8683837633266797
11.032754729184635 546.6081276953851 0.8689340726522852
11.037982284138051 544.2549861942626 0.8677805541954243
11.043209839091467 540.096899686877 0.8647783698576361
11.048437394044884 538.1039033090956 0.8641237672149322
11.0536649489983 536.1160174445378 0.8625748990723371
11.058892503951716 532.9858646179637 0.8603424912921723
11.064120058905132 533.0988380235457 0.8606560499598311
11.069347613858548 532.3977469964535 0.8598850145365121
11.074575168811965 528.5652867782613 0.8571013628683304
11.079802723765381 528.7640157070297 0.8576063617774126
11.085030278718797 528.1586271787568 0.8574030884336702
11.090257833672213 524.959715939608 0.8548370050077918
11.09548538862563 525.8364689246418 0.855627873165937
11.100712943579046 524.3325191915239 0.8544084279280978
11.105940498532462 526.1169899146644 0.8560934644711106
11.111168053485878 526.8726224466117 0.8569338494534179
11.116395608439294 525.8458304489948 0.8568950442069825
11.12162316339271 522.3202859460529 0.8544388545864959
11.126850718346127 521.374455744092 0.8541104206856
11.132078273299543 521.1900179138884 0.8541619179865202
11.13730582825296 518.443822725234 0.8519264533761518
11.142533383206375 516.4002385903891 0.8503755563696266
11.147760938159792 517.9378141529176 0.8512335030508074
11.152988493113208 520.8034037736251 0.8532753020938159
11.158216048066624 521.7156695859805 0.8544382972101819
11.16344360302004 523.7603175001547 0.8561499760378737
11.168671157973456 518.9543570785839 0.8521682265644148
11.173898712926873 519.2773644580832 0.8526902142031743
11.179126267880289 516.4711208002988 0.8504849233864059
11.184353822833705 516.4608601244028 0.8507395027436632
11.189581377787121 513.892139223677 0.8492293149939911
11.194808932740537 510.84672640068055 0.8466881661356709
11.200036487693954 507.0985102091564 0.8438454899717205
11.20526404264737 502.9517300676762 0.8408340573431617
11.210491597600786 500.17959917446075 0.8389000403387639
11.215719152554202 496.90704398054464 0.836339458742056
11.220946707507618 498.518936725157 0.8374436454068751
11.226174262461035 498.0751066756291 0.8365621433293672
11.23140181741445 493.37548019682833 0.8329992091330263
11.236629372367867 488.8581727658433 0.8290266203427129
11.241856927321283 482.7860186357237 0.8241714795886224
11.2470844822747 480.79978338638716 0.8230471282678059
11.252312037228116 483.5716248183645 0.8253550326115154
11.257539592181532 485.61620633590434 0.8275234794373832
11.262767147134948 487.40422593345625 0.8299043071638266
11.267994702088364 485.93856329395436 0.8291971692084179
11.27322225704178 481.16568513762735 0.8250509993085304
11.278449811995197 474.50644376736244 0.8191828876588015
11.283677366948613 467.6428781716024 0.812382030125357
11.288904921902029 467.576181698893 0.8112849488848959
11.294132476855445 464.5487576651658 0.8088010897813501
11.299360031808861 462.8415760887401 0.8078664941572994
11.304587586762278 462.2191502234654 0.807663633141655
11.309815141715694 459.31426257033 0.8050279136737523
11.31504269666911 459.51139188274794 0.8055003963183621
11.320270251622526 463.6595147008232 0.8080305725954331
11.325497806575942 459.1972795842369 0.8034370790770474
11.330725361529359 458.5380605261106 0.8023725157457509
11.335952916482775 453.79464160078425 0.7974831483462118
11.341180471436191 450.91543851694263 0.7954779570828193
11.346408026389607 450.95355941367774 0.79547759401084
11.351635581343023 451.35526690997244 0.7958021139041959
11.35686313629644 449.52575696749506 0.7949418887884737
11.362090691249856 445.77450412823936 0.7910701998927908
11.367318246203272 443.10283151528904 0.7887963671845633
11.372545801156688 443.50674045360387 0.7895271247401524
11.377773356110104 442.7727541680313 0.7883861221794434
11.38300091106352 443.0766043946471 0.7892425499899604
11.388228466016937 444.02709030417884 0.7904049234250085
11.393456020970353 443.7848238397748 0.7902444626557428
11.39868357592377 445.2282430150655 0.7925682369473962
11.403911130877185 441.4537952632777 0.7894265945356206
11.409138685830602 437.50010292628536 0.7852493375718717
11.414366240784018 437.3274321613292 0.7845960040231358
11.419593795737434 436.68808661627367 0.7833114906325026
11.42482135069085 437.32891801629665 0.7844051582373204
11.430048905644266 435.76514437432104 0.7828673013768839
11.435276460597683 430.7421235870061 0.7789246836299147
11.440504015551099 428.6461643748481 0.7774895674559341
11.445731570504515 425.2276500602085 0.7740292706355746
11.450959125457931 428.81619439943574 0.7771816256388119
11.456186680411347 431.7429530888027 0.7794892190747741
11.461414235364764 431.9697775212868 0.7794428280544169
11.46664179031818 424.32187046075296 0.7717614006467476
11.471869345271596 420.2358198460428 0.7685480000770306
11.477096900225012 418.77221480393706 0.7680923934057254
11.482324455178428 416.25073167607303 0.7727047445472766
11.487552010131845 417.31998644550663 0.7756910646811399
11.49277956508526 413.8881173189731 0.7735256750776544
11.498007120038677 412.76959442329627 0.7748956996189071
11.503234674992093 410.14498573110507 0.7731848732922837
11.50846222994551 411.15307997481995 0.7754578388028174
11.513689784898926 411.5618662210478 0.7770064687984267
11.518917339852342 411.4847418572685 0.776741343168434
11.524144894805758 410.23107166360245 0.7768685202415988
11.529372449759174 406.1637426889545 0.7756485705105498
11.53460000471259 407.20134223963595 0.7783761279503424
11.539827559666007 409.05451751125446 0.7818489025745098
11.545055114619423 411.9992877032325 0.7848653971555233
11.550282669572839 409.9493267060532 0.7822659038641938
11.555510224526255 409.3335097645598 0.781787406258244
11.560737779479672 408.2193243239699 0.7808496186408673
11.565965334433088 409.13613559286773 0.7827268571625245
11.571192889386504 410.5504137501856 0.784938502554791
11.57642044433992 408.766324066726 0.7841772932100832
11.581647999293336 408.2853866695459 0.7842830425566536
11.586875554246753 410.40055590568113 0.786223641104687
11.592103109200169 410.6652769751494 0.786600383262207
11.597330664153585 411.42069527990924 0.7871352954723903
11.602558219107001 409.44425604464664 0.7851523035371104
11.607785774060417 409.5838264163401 0.7855107609357844
11.613013329013834 411.0425791304809 0.7876574925780195
11.61824088396725 411.3934710162107 0.7890885727395871
11.623468438920666 411.6132421967826 0.7899999922940226
11.628695993874082 410.8736719865216 0.7896769038284903
11.633923548827498 410.82525102957214 0.7899469689025964
11.639151103780915 411.76348640224643 0.7914332050087776
11.64437865873433 412.5308226724821 0.7929303555221799
11.649606213687747 414.8837793133402 0.7953806360074966
11.654833768641163 410.28572771013586 0.7911316956748451
11.66006132359458 409.8191680476852 0.7913917642434262
11.665288878547996 409.44443177614113 0.7920665326034058
11.670516433501412 410.4709882253867 0.7932964321741631
11.675743988454828 414.68602638099554 0.7970078195036127
11.680971543408244 418.4883730330523 0.7993418649018946
11.68619909836166 420.3098991674122 0.8010894208058447
11.691426653315077 421.3113891890793 0.8033678450814715
11.696654208268493 418.44796388733516 0.8017948505566049
11.701881763221909 412.4037455661956 0.7965126235768275
11.707109318175325 413.26286717123514 0.7969847342624564
11.712336873128741 412.3971674571523 0.7947506320174844
11.717564428082158 413.4612782551506 0.7968377684108606
11.722791983035574 413.4902769485979 0.7972732159399628
11.72801953798899 409.61580025513376 0.7942961003136858
11.733247092942406 406.50503520889504 0.7920767360581364
11.738474647895822 407.2084017982889 0.7934694080633985
11.743702202849239 405.98297201496626 0.7930542371518593
11.748929757802655 407.1506851327221 0.7951497229612425
11.754157312756071 408.72102242730193 0.7964586041526537
11.759384867709487 408.4737414842122 0.7974792241197121
11.764612422662903 411.52591337725903 0.8009800121627045
11.76983997761632 411.98886542750995 0.801222075349526
11.775067532569736 410.9697982718092 0.8012048187216534
11.780295087523152 412.64029213461055 0.8019355133683317
11.785522642476568 412.9927823921268 0.8019240459048202
11.790750197429984 409.62257374936905 0.7981516803664804
11.7959777523834 408.96336187074166 0.79698704102915
11.801205307336817 405.83630610301867 0.7943927907706732
11.806432862290233 406.4588975415277 0.7948929691363061
11.81166041724365 408.613009459574 0.796734902223512
11.816887972197065 409.0151461088639 0.7966802401274627
11.822115527150482 407.90777293007307 0.7960473742630384
11.827343082103898 404.6986849684508 0.7933661861668566
11.832570637057314 401.8566544679675 0.7903810413651726
11.83779819201073 396.71457861127385 0.7857204529916122
11.843025746964146 391.87543376546137 0.7813152570610654
11.848253301917563 389.24827123050665 0.7792411209910054
11.853480856870979 384.8687462978139 0.7761689789712152
11.858708411824395 383.8955700568948 0.7756324516821
11.863935966777811 381.3726792763425 0.7729317437265464
11.869163521731227 378.8746882776636 0.7711864077970974
11.874391076684644 376.94965488233726 0.7690087308101226
11.87961863163806 374.106202760112 0.7680039200799978
11.884846186591476 371.7165642076985 0.766273459210486
11.890073741544892 367.69114213448046 0.7634996399768178
11.895301296498308 366.86452298584476 0.7636431181037441
11.900528851451725 367.2166367056913 0.7647909564294391
11.90575640640514 365.68463407244855 0.7632528205792333
11.910983961358557 364.06449197557146 0.7607913087304592
11.916211516311973 363.2507980817909 0.7590954498085697
11.92143907126539 358.93645855464297 0.7546568974369344
11.926666626218806 356.6894638659665 0.753254750467823
11.931894181172222 354.36672347289954 0.7506591791207434
11.937121736125638 354.51091098362355 0.7505126670890621
11.942349291079054 353.98930846861845 0.7500801884352062
11.94757684603247 353.7752919982513 0.7506598141438199
11.952804400985887 355.8282457693761 0.7535864656535802
11.958031955939303 356.14211910669496 0.7547683350282283
11.963259510892719 355.2705846857478 0.7534641345145067
11.968487065846135 357.23048728995116 0.7567925976043702
11.973714620799552 353.77578623520156 0.7530559729898468
11.978942175752968 355.332490482157 0.7544544324854905
11.984169730706384 354.13048570154604 0.7536852925449958
11.9893972856598 353.6975457680894 0.7530884171795788
11.994624840613216 355.88101714233306 0.7557081436350741
11.999852395566633 354.8750141589524 0.7554130252108995
12.005079950520049 353.76843795583477 0.7527928003175542
12.010307505473465 352.5190805326513 0.7520582872756709
12.015535060426881 349.16725555467434 0.7474517610339105
12.020762615380297 346.92035966480313 0.7448714025437757
12.025990170333714 346.1214300017404 0.7442221276486474
12.03121772528713 342.7042864305182 0.7415619221808586
12.036445280240546 344.33978243059255 0.7441313278500492
12.041672835193962 345.1410200658538 0.7456543993132366
12.046900390147378 343.3088649456413 0.7440466596450905
12.052127945100795 342.8457501704649 0.7438329812825684
12.05735550005421 344.33815064826547 0.7454457095237513
12.062583055007627 343.04202453542325 0.7435223376415674
12.067810609961043 344.3887306444146 0.7448999917422929
12.07303816491446 343.5593325187704 0.744386602537998
12.078265719867876 343.3800050868808 0.7447665818703288
12.083493274821292 344.06007791970603 0.7464335082797158
12.088720829774708 347.97419012215715 0.7505520729441261
12.093948384728124 348.4094210444432 0.7505753075313947
12.09917593968154 348.67788331661353 0.7522618456004754
12.104403494634957 347.89746569891093 0.7514674876732906
12.109631049588373 346.67783407376635 0.7496158979338026
12.114858604541789 348.3438256974807 0.7512838612534829
12.120086159495205 351.2392295092061 0.7540424470877984
12.125313714448621 353.12236672143734 0.7553341207212733
12.130541269402038 359.19421795867333 0.7614735592711197
12.135768824355454 367.0444603190638 0.7692556174024372
12.14099637930887 372.6763318225292 0.7745351866277823
12.146223934262286 378.759800496841 0.7808502535488642
12.151451489215702 381.6029465672952 0.782816982281039
12.156679044169119 385.30573361402037 0.7869890420670248
12.161906599122535 392.3484236309955 0.7940771711459709
12.167134154075951 393.27036644622467 0.794629699654542
12.172361709029367 391.94876776973126 0.7933244352343741
12.177589263982783 390.4060615376682 0.7915542982125949
12.1828168189362 391.108712667873 0.7920977078390732
12.188044373889616 389.590928626746 0.7905740998486587
12.193271928843032 388.58148383232214 0.7900244427796708
12.198499483796448 390.37598846345116 0.7924331658741138
12.203727038749864 390.6700127727862 0.7938443578023583
12.20895459370328 393.575584678097 0.7973073922301223
12.214182148656697 395.4032939912053 0.7998497109389631
12.219409703610113 391.02098925721936 0.7961462866198241
12.22463725856353 386.31389002840245 0.7909690495951335
12.229864813516945 380.8096098385045 0.7863337890635735
12.235092368470362 377.15846371139173 0.782133732368931
12.240319923423778 376.1071908125998 0.7804787599066242
12.245547478377194 373.2551022482549 0.7777128612840349
12.25077503333061 374.7168878125198 0.7800602863718524
12.256002588284026 372.13877998915734 0.7781284744034482
12.261230143237443 368.74807460448136 0.7742131663524023
12.266457698190859 367.2450313456042 0.7730141065980702
12.271685253144275 364.4526525496459 0.7697743067136603
12.276912808097691 362.2094341599186 0.7675479671246174
12.282140363051107 360.30227866927856 0.7657963343946699
12.287367918004524 356.9819006408434 0.7620501410104538
12.29259547295794 354.23315059010656 0.760302915857196
12.297823027911356 354.9740882267221 0.7614141990859956
12.303050582864772 352.39406892317163 0.758309973617931
12.308278137818188 350.41022491764767 0.7552894218570497
12.313505692771605 350.5388026725877 0.7582092545620419
12.31873324772502 351.3521439651709 0.7685600031849122
12.323960802678437 355.09048120868 0.7777064665326591
12.329188357631853 358.3743883882004 0.7869477851453709
12.33441591258527 354.77443818713 0.7873727503896878
12.339643467538686 353.31204144633114 0.7896875520655648
12.344871022492102 349.00191828535003 0.7880841312864793
12.350098577445518 347.0796047114001 0.7858995759232859
12.355326132398934 346.1554104279831 0.7866419015590492
12.36055368735235 342.86769480468354 0.7848942073958788
12.365781242305767 338.96470570214444 0.7833486690810637
12.371008797259183 340.093296872563 0.7875740141942114
12.376236352212599 339.25425143026774 0.789766086876403
12.381463907166015 340.3553226313 0.7924538906833877
12.386691462119432 342.66668396796473 0.7974435571082333
12.391919017072848 340.4020790971001 0.7956559125663373
12.397146572026264 339.7989347416243 0.7962685731557393
12.40237412697968 341.14370550096197 0.7998790628237926
12.407601681933096 340.13792126023856 0.7989411955291685
12.412829236886513 339.3494754734769 0.7990336776416198
12.418056791839929 341.1248969193452 0.8019369235657899
12.423284346793345 339.73282206485504 0.8011458476742328
12.428511901746761 338.5239020402804 0.8011871592153517
12.433739456700177 338.8205618911287 0.8022026339432833
12.438967011653594 336.9928123372979 0.8015652521750435
12.44419456660701 336.98930025976085 0.8027782666056301
12.449422121560426 339.4502619608589 0.8067172173388375
12.454649676513842 340.1175068375178 0.8094739636236079
12.459877231467258 343.1884180790712 0.813770327770866
12.465104786420675 342.598539011807 0.8138847876092608
12.47033234137409 340.2799256405298 0.8133338797190892
12.475559896327507 340.38942904694477 0.8150782761420222
12.480787451280923 340.3191947931407 0.8156983301226862
12.48601500623434 337.2358926579219 0.8125411957162972
12.491242561187756 339.8667501642619 0.8165748289161141
12.496470116141172 342.63159861237557 0.8215455744100706
12.501697671094588 345.878200865112 0.8272468113502371
12.506925226048004 350.3129637982182 0.8342706873483018
12.51215278100142 345.8826586159229 0.8293510174470667
12.517380335954837 341.69218693459965 0.8250520489060498
12.522607890908253 339.6953817219301 0.8251213912630861
12.527835445861669 336.7121609247313 0.8233934076561051
12.533063000815085 337.9555767247147 0.8256902828299812
12.538290555768501 335.67242144575425 0.8238109716678812
12.543518110721918 334.2600173737432 0.8214302593771272
12.548745665675334 331.64448050702964 0.8196254382080238
12.55397322062875 330.34229590398013 0.8197426081647043
12.559200775582166 331.1045850500812 0.8236577739000074
12.564428330535582 330.56133627396457 0.8187195375716005
12.569655885488999 329.75013165668514 0.8112433932233891
12.574883440442415 329.40936830443275 0.8074936248735162
12.580110995395831 327.9850328681925 0.8016872328597715
12.585338550349247 328.67837224904287 0.8013323410607697
12.590566105302663 326.2121376621341 0.7957946985154969
12.59579366025608 325.78441287908294 0.7935633945192639
12.601021215209496 326.8832629067497 0.7936102267177567
12.606248770162912 325.39249703158833 0.7891011906720116
12.611476325116328 326.09189387684916 0.788075094118426
12.616703880069744 324.42726474107246 0.784567987988205
12.62193143502316 324.21610390508494 0.7838464283502349
12.627158989976577 325.0892708940941 0.7836128333920674
12.632386544929993 326.0991554296104 0.7844403967472019
12.63761409988341 326.6336146015682 0.7842041812015675
12.642841654836825 325.33937795090736 0.7811811515741004
12.648069209790242 327.2928067995371 0.7830093241384436
12.653296764743658 328.230588595215 0.7829274131062305
12.658524319697074 331.5330715422013 0.7853690528166036
12.66375187465049 333.7220775975393 0.7878495905957882
12.668979429603906 335.1363514222426 0.7879748595764962
12.674206984557323 342.2961943982267 0.7960785204766783
12.679434539510739 347.44338835466573 0.8014177268032625
12.684662094464155 353.85460458072873 0.8075204134270825
12.689889649417571 360.20653720412474 0.8139762080140123
12.695117204370987 366.2895780675344 0.819036869593443
12.700344759324404 376.66645021637606 0.8291880205474329
12.70557231427782 383.6070739439354 0.8358672366182747
12.710799869231236 387.6255179680779 0.8389343990318899
12.716027424184652 391.8037180740063 0.8432302339193516
12.721254979138068 393.1634275691987 0.8450735291261469
12.726482534091485 393.7946173341016 0.8456972954206728
12.7317100890449 392.10207391284547 0.8433849008153643
12.736937643998317 389.9237099951844 0.8406382348760776
12.742165198951733 384.7633787942345 0.8347189346271477
12.74739275390515 382.75460350688405 0.832555200159351
12.752620308858566 381.5113784123788 0.8317970772588736
12.757847863811982 376.6369258867645 0.8257935040243523
12.763075418765398 371.78519221082996 0.820864825716169
12.768302973718814 366.43487929134614 0.8157994937396525
12.77353052867223 359.9005511146032 0.8082118020258644
12.778758083625647 354.2394220800182 0.8029529390865996
12.783985638579063 345.7960190001788 0.7938762285290393
12.789213193532479 343.4901504939407 0.7907116966094214
12.794440748485895 340.6596695757496 0.7879669252899618
12.799668303439312 336.94762701939567 0.781961629244356
12.804895858392728 336.8667817893062 0.7814056208472042
12.810123413346144 336.7951052242108 0.7814603241746014
12.81535096829956 333.64118229755184 0.7775794195432818
12.820578523252976 330.59783917290815 0.7749007773417631
12.825806078206393 325.7758787191849 0.7701408407641529
12.831033633159809 322.3044015191078 0.7663244487095436
12.836261188113225 321.49046468738135 0.7651201130031821
12.841488743066641 323.1567220441439 0.7661584719878355
12.846716298020057 324.65703068330504 0.7678974624537375
12.851943852973474 329.4442257831072 0.7737717013081663
12.85717140792689 330.40930415343263 0.7754333070514232
12.862398962880306 333.6722215371037 0.7795197218893064
12.867626517833722 328.99448049032947 0.7735991697801455
12.872854072787138 330.5673615369222 0.7740774518161949
12.878081627740555 332.8637888649971 0.774612492008881
12.88330918269397 337.3896481602588 0.779540628857017
12.888536737647387 342.22260630200884 0.7849233173174304
12.893764292600803 341.6924503865802 0.7837560107682843
12.89899184755422 341.96997183654736 0.7837858428880808
12.904219402507636 342.39937763293335 0.7820611934999435
12.909446957461052 343.87888817588066 0.783716597139902
12.914674512414468 345.9728877646933 0.7859164008744244
12.919902067367884 344.3254273712627 0.7826458875937284
12.9251296223213 342.0548459395825 0.7800584575241876
12.930357177274717 341.9921635441125 0.7788115916130163
12.935584732228133 342.2035825309765 0.7791221793462535
12.940812287181549 342.14090737498447 0.7798752277012204
12.946039842134965 340.847433478978 0.7782898470673235
12.951267397088381 337.30631820675313 0.7732194365069074
12.956494952041798 335.12393260878 0.770091504775632
12.961722506995214 335.9366955722709 0.7700494175185166
12.96695006194863 334.438124279167 0.7686308523142489
12.972177616902046 333.2081445571792 0.7680878976766274
12.977405171855462 331.42231125921717 0.7649824767846445
12.982632726808879 332.46749993250535 0.7658759002417435
12.987860281762295 336.5531290912647 0.7702580929852113
12.993087836715711 339.58986321714815 0.7737749960828743
12.998315391669127 339.74682637514206 0.7744432190260332
13.003542946622543 336.82498671292745 0.7724363116409846
13.00877050157596 337.78152237835184 0.7732832875558764
13.013998056529376 338.2259993133845 0.7736699513658118
13.019225611482792 339.0220455810402 0.7736277503606067
13.024453166436208 341.6289785159214 0.7757230552910461
13.029680721389624 341.086646753744 0.7750757780312899
13.03490827634304 343.7664649767882 0.7785617915517355
13.040135831296457 344.00232910168074 0.7792674136321772
13.045363386249873 347.1034548617231 0.7846086163684292
13.05059094120329 348.80195034355677 0.7866531893407629
13.055818496156705 348.93431873111564 0.786518529336504
13.061046051110122 349.9229613703375 0.7864798543457012
13.066273606063538 346.87790434476926 0.7816614992811505
13.071501161016954 343.9211603356708 0.778798560411257
13.07672871597037 341.8082061752576 0.7770420214195197
13.081956270923786 339.5969402094937 0.7755210763491117
13.087183825877203 335.19512090657855 0.7713534531733932
13.092411380830619 332.2217937730458 0.7670324542252829
13.097638935784035 331.63876262025275 0.7658610714316815
13.102866490737451 329.1741982740117 0.763766407957913
13.108094045690867 323.4820059396337 0.7572572228575031
13.113321600644284 317.87593269433046 0.7527046626890812
13.1185491555977 313.23953614231124 0.7475229431109611
13.123776710551116 312.2523037891681 0.7467007609252675
13.129004265504532 310.8256640136036 0.7454333185932125
13.134231820457948 309.0458447652295 0.7422559338658956
13.139459375411365 310.89143016120346 0.7450256962054796
13.14468693036478 310.71166819652166 0.7439182515748175
13.149914485318197 310.046918814687 0.7437351229528694
13.155142040271613 305.7177587880567 0.7381152118598827
13.16036959522503 305.54851650065604 0.7379449678874735
13.165597150178446 306.97123729490835 0.7409535212626769
13.170824705131862 308.9986855213032 0.744167407344714
13.176052260085278 314.2047799467018 0.752608482797819
13.181279815038694 312.5699726996238 0.7509514873539886
13.18650736999211 314.8004854136285 0.7529400561482074
13.191734924945527 315.8120155853619 0.7543723166715878
13.196962479898943 314.4961212327138 0.7522678038242987
13.202190034852359 311.6303004308659 0.7478223309532503
13.207417589805775 308.63238660330364 0.7429833597468544
13.212645144759191 308.2634586300479 0.742659879265647
13.217872699712608 307.0991430068691 0.7410401542384076
13.223100254666024 306.60242924791055 0.740524815894887
13.22832780961944 306.68904360020923 0.7398541158091335
13.233555364572856 306.2533184520018 0.7397046041811305
13.238782919526273 307.319008915925 0.7424740783934918
13.244010474479689 307.4777510697226 0.744767749097423
13.249238029433105 308.2424235117794 0.7463078185855236
13.254465584386521 309.5249727561441 0.7473906604804148
13.259693139339937 308.97587980828126 0.7460907344114551
13.264920694293354 307.63778119866595 0.7434278256749316
13.27014824924677 306.3558834199708 0.7411725838274975
13.275375804200186 305.35303025042293 0.7398885390141259
13.280603359153602 304.45693006816515 0.74062785567289
13.285830914107018 306.1031872669413 0.7438452174803957
13.291058469060435 304.39354126191694 0.7424629458211652
13.29628602401385 307.67382057418206 0.7464285856496092
13.301513578967267 307.4424701376339 0.7445175769363903
13.306741133920683 306.68418891943537 0.7441010477993814
13.3119686888741 301.2865942487875 0.7369526983729346
13.317196243827516 299.25727414601135 0.7345067763270746
13.322423798780932 301.0188417267455 0.7370590398874262
13.327651353734348 303.1353701965586 0.7382489562899004
13.332878908687764 302.9760873188102 0.7374909900060348
13.33810646364118 302.97067244248 0.7371160142097485
13.343334018594597 302.63645381355235 0.736909170008722
13.348561573548013 301.0882458284268 0.736027915088646
13.353789128501429 299.75021966708255 0.7348744014993561
13.359016683454845 295.6831069139015 0.7290799154258594
13.364244238408261 292.79071687320095 0.7248197442541364
13.369471793361678 294.26954445802437 0.7264068527366566
13.374699348315094 297.53480695475116 0.7302420685787744
13.37992690326851 299.6680493283442 0.7346377908447462
13.385154458221926 299.484312667615 0.734991768745653
13.390382013175342 299.2740279229843 0.7357352506604771
13.395609568128759 297.3788651762835 0.7325084620749442
13.400837123082175 297.5154133833031 0.7321621426350606
13.406064678035591 301.0146480122555 0.7362108750233197
13.411292232989007 302.79279843595583 0.7383825934075878
13.416519787942423 304.7137651046501 0.7408324963263541
13.42174734289584 306.5587412614685 0.7437939946172144
13.426974897849256 308.1650775856826 0.745128743962658
13.432202452802672 313.75726767119005 0.7517494682160846
13.437430007756088 316.2862525778747 0.7544147054752439
13.442657562709504 318.3221332926905 0.7552179740992231
13.44788511766292 316.5898042918633 0.7534911005510881
13.453112672616337 316.550563522848 0.7539218227881863
13.458340227569753 319.91411633224 0.7570344184931005
13.46356778252317 319.8092001355278 0.7568279842287838
13.468795337476585 320.34251454444137 0.7568190624792258
13.474022892430002 322.46860132164596 0.7594229728475476
13.479250447383418 324.584524197484 0.7626553226427055
13.484478002336834 326.52840825491637 0.7653490001141537
13.48970555729025 328.6059519727984 0.7674767078992647
13.494933112243666 325.84853519286446 0.7639826909695889
13.500160667197083 325.72864945442336 0.7627205205552994
13.505388222150499 324.72484827686867 0.7617241862677039
13.510615777103915 323.3813479052231 0.760231899223732
13.515843332057331 324.73996000310706 0.7611026956680926
13.521070887010747 325.61905949967075 0.7621092314273773
13.526298441964164 324.7467575931648 0.7613046632267784
13.53152599691758 321.9230765652238 0.7586962688030531
13.536753551870996 316.0541775795995 0.7533476891212918
13.541981106824412 309.9687039399405 0.7477789601282288
13.547208661777828 307.3985027930267 0.7445313833981396
13.552436216731245 305.68466963030704 0.7425532699268543
13.55766377168466 304.20795481573805 0.7387858415030052
13.562891326638077 303.06049691553477 0.7388693056943558
13.568118881591493 299.6801225196373 0.7355270494743301
13.57334643654491 295.7136465203046 0.7297708898769185
13.578573991498326 293.55996181857677 0.7281068836298744
13.583801546451742 289.98404783554764 0.7238449376516889
13.589029101405158 288.98351098061994 0.7253973390270416
13.594256656358574 287.6337252992629 0.7253572037346053
13.59948421131199 285.4758134197517 0.722514172503268
13.604711766265407 284.27118003581177 0.7204592569487558
13.609939321218823 283.2550652787739 0.719233178686462
13.615166876172239 283.08986551088566 0.7176029457664692
13.620394431125655 282.0701284588936 0.715397921113241
13.625621986079071 280.85993628714186 0.7139631240790796
13.630849541032488 278.3213761001632 0.710250055318716
13.636077095985904 277.1858815706106 0.7099337582711188
13.64130465093932 276.5444080696699 0.7096937976633287
13.646532205892736 276.39494227603956 0.7091138048804702
13.651759760846153 273.1779906815104 0.7046665216647745
13.656987315799569 270.595953635764 0.7017706713656869
13.662214870752985 270.71368364420505 0.7026957308379832
13.667442425706401 270.49090725001724 0.703950738188042
13.672669980659817 271.5512089523532 0.705853982734344
13.677897535613234 271.4424962190299 0.7051931648539768
13.68312509056665 271.8976153334326 0.707282381751555
13.688352645520066 272.34421689180374 0.7092072868672201
13.693580200473482 274.0688398400815 0.7114408923946964
13.698807755426898 274.84166047354967 0.7136857537341743
13.704035310380315 276.951025079774 0.7141312684143694
13.70926286533373 273.8848969265231 0.7070934931927367
13.714490420287147 273.77902193154335 0.7064718645737167
13.719717975240563 269.40666945905144 0.6994548287351944
13.72494553019398 270.8170341593372 0.7024236198790731
13.730173085147396 270.127668315895 0.703162805591275
13.735400640100812 271.5532352455544 0.7055769126750611
13.740628195054228 275.9652025930104 0.7118804993313149
13.745855750007644 278.65764470285563 0.7145404118853023
13.75108330496106 281.9312246090878 0.7190284758772008
13.756310859914477 277.84121243784386 0.7130446511745498
13.761538414867893 271.7377788498944 0.704821442665223
13.766765969821309 272.66800647536473 0.7073466711167675
13.771993524774725 274.8963731631799 0.7107988265755313
13.777221079728141 276.576416870685 0.7155462815266885
13.782448634681558 276.63704569987823 0.7168342614470159
13.787676189634974 274.7984248187637 0.7129740507364821
13.79290374458839 272.3601774857716 0.7070279393850627
13.798131299541806 270.4661398225047 0.702610134046831
13.803358854495222 268.784331862764 0.6997562579418353
13.808586409448639 265.4851376565887 0.6964745784620672
13.813813964402055 265.1138966642886 0.6984941918575521
13.819041519355471 266.6575133758901 0.7007596245072215
13.824269074308887 270.11131739317045 0.7057514716341876
13.829496629262303 273.04417447871725 0.7083697318431156
13.83472418421572 271.73144413161276 0.7070538639953896
13.839951739169136 269.4150892168041 0.7019917721283635
13.845179294122552 266.75268918946875 0.6996090686419812
13.850406849075968 266.8094744617335 0.7018503730188435
13.855634404029384 270.741338107439 0.7061541502473508
13.8608619589828 269.2700360372814 0.7053318276110336
13.866089513936217 268.09223252774905 0.7019607173617305
13.871317068889633 267.8032694219231 0.7001047420322754
13.87654462384305 264.83871579390785 0.6970494252888194
13.881772178796465 262.2778656989207 0.6930971610628236
13.886999733749882 265.125233412503 0.6985338508481453
13.892227288703298 264.65313819434834 0.699298066763067
13.897454843656714 267.26201125770604 0.702547530251102
13.90268239861013 270.60187123523735 0.706220765683312
13.907909953563546 268.33002537310296 0.7016918999574194
13.913137508516963 269.3075546691575 0.7022782995410722
13.918365063470379 269.3661708972903 0.7023415564939444
13.923592618423795 268.2405888987625 0.7004424290610122
13.928820173377211 269.38550699787834 0.7009378091504044
13.934047728330627 269.4158854915704 0.7001643900767742
13.939275283284044 272.25283350936365 0.7046400073238389
13.94450283823746 274.08070516975397 0.7091599693198254
13.949730393190876 274.5908018074516 0.7114454583161155
13.954957948144292 274.44895559158505 0.7109538701643393
13.960185503097708 275.12571678826424 0.7104204503907287
13.965413058051125 276.26703523912454 0.7109075078689506
13.97064061300454 277.3074462326585 0.7114731280145428
13.975868167957957 276.0571337111414 0.71005064375963
13.981095722911373 274.6951659528166 0.7075035576286813
13.98632327786479 273.14975513366875 0.7058719477231001
13.991550832818206 270.7900499073904 0.7031931735828141
13.996778387771622 268.9257441955555 0.6996035385421515
14.002005942725038 266.8584792868382 0.6965373108455443
14.007233497678454 266.8718022515952 0.6961645909475708
14.01246105263187 271.22747261401025 0.7016660172232771
14.017688607585287 276.7580901733614 0.7109602781440258
14.022916162538703 279.45053588651786 0.7142801203998707
14.028143717492119 278.93721242994957 0.7131198878655817
14.033371272445535 275.6791644922592 0.7086483697661553
14.038598827398951 277.7640656306663 0.7113208879243902
14.043826382352368 278.42819380738115 0.7122968427343056
14.049053937305784 281.5168805862843 0.717132777983544
14.0542814922592 280.2048901753102 0.7141987430876172
14.059509047212616 278.7882629583817 0.7115263308682165
14.064736602166032 281.1033433691206 0.7135955243121775
14.069964157119449 281.209438878459 0.7133137835468171
14.075191712072865 284.18384395865235 0.7176130936491141
14.080419267026281 288.4855874370636 0.7240529210583708
14.085646821979697 293.8791767706853 0.730077368687945
14.090874376933114 296.7240415881555 0.7333275572166721
14.09610193188653 300.45183726574487 0.7364003848840454
14.101329486839946 301.4008877704838 0.7368654313918923
14.106557041793362 305.3046974440111 0.7412122258510032
14.111784596746778 309.8280777523453 0.745612506270039
14.117012151700195 309.1113347116861 0.7454106097584029
14.12223970665361 308.0476850154696 0.7447946408523625
14.127467261607027 304.7939007605539 0.7418804957900144
14.132694816560443 302.8264930268544 0.7403316792394087
14.13792237151386 304.2402699563033 0.740987826722233
14.143149926467276 302.9248188722762 0.7398160455860787
14.148377481420692 301.43743106483083 0.7375768504648562
14.153605036374108 297.6375446307395 0.7345231487674139
14.158832591327524 296.0838148357148 0.7333591639779973
14.16406014628094 298.3395610099283 0.7365619751095195
14.169287701234357 297.63636254633366 0.7358247120548013
14.174515256187773 298.0591757572209 0.7348805525486279
14.179742811141189 293.6493504110421 0.7296347714010851
14.184970366094605 294.55842199434375 0.7299264309564645
14.190197921048021 293.15447190368116 0.7282542305211438
14.195425476001438 291.1900970485825 0.727232815728942
14.200653030954854 288.0247330134613 0.723644506398011
14.20588058590827 284.2462537349198 0.7180876959773104
14.211108140861686 284.12189232696846 0.7161823198448521
14.216335695815102 287.7738310958743 0.7200109391608328
14.221563250768519 290.07558558507253 0.7224768661191815
14.226790805721935 291.4961357085829 0.7257950454170116
14.232018360675351 290.61643487483343 0.7255658956133785
14.237245915628767 288.475345452248 0.7227104630312855
14.242473470582183 287.1161562460511 0.7202608143895691
14.2477010255356 283.45228239017683 0.7139075696036871
14.252928580489016 283.86780769766375 0.7150324329722489
14.258156135442432 283.62326485373114 0.7150490020061847
14.263383690395848 289.2533714375519 0.721808103506832
14.268611245349264 289.4454599205723 0.7215955682637372
14.27383880030268 287.8279366124178 0.7183001499598093
14.279066355256097 287.69235259743795 0.7189262298097152
14.284293910209513 287.5047189637794 0.7197261341719604
14.28952146516293 288.32034400039345 0.7213075993640008
14.294749020116345 286.50231177317306 0.7187865874565236
14.299976575069762 285.1060529549672 0.7161897571685939
14.305204130023178 285.5045692373995 0.7144315883528778
14.310431684976594 288.6270318675572 0.7175556438444359
14.31565923993001 291.9349601162408 0.7223219019621409
14.320886794883426 293.90313795287125 0.7250686158760935
14.326114349836843 294.95458853799033 0.7265628357796083
14.331341904790259 296.4936120187725 0.7276087631157793
14.336569459743675 298.3106525051368 0.7311684508514484
14.341797014697091 296.7983449113949 0.7296598160606463
14.347024569650507 296.5605246605588 0.7306063473026945
14.352252124603924 296.2107599761027 0.729603806204442
14.35747967955734 297.7181921467309 0.7293913119232485
14.362707234510756 300.19743820995814 0.7308694035692644
14.367934789464172 301.26658208190474 0.7322150586986541
14.373162344417588 300.3582373672469 0.7305775821740387
14.378389899371005 298.90595003836233 0.7304502027015713
14.38361745432442 299.9715508694649 0.7335566241621317
14.388845009277837 297.818305528494 0.7305743899375486
14.394072564231253 295.1872549088904 0.7288948543672942
14.39930011918467 294.88455618190187 0.7281746122557838
14.404527674138086 295.6878891216544 0.7288887397903577
14.409755229091502 295.0024218067035 0.7283734333589805
14.414982784044918 292.9643444799309 0.7251059698868143
14.420210338998334 292.88697282564226 0.7244542885525624
14.42543789395175 296.5892370699036 0.7289428859638061
14.430665448905167 296.24293993781447 0.7281866332118215
14.435893003858583 295.3464473345697 0.726934137504926
14.441120558811999 293.862860729495 0.7241510659214933
14.446348113765415 292.62010655902367 0.7220749734978675
14.451575668718831 293.01763652363775 0.7229495475695694
14.456803223672248 294.834218640643 0.726079207512807
14.462030778625664 297.8550033457895 0.7308881647537088
14.46725833357908 298.78379877171085 0.7317068565328146
14.472485888532496 301.7572185121002 0.7346419656481172
14.477713443485912 304.65917994589944 0.7375008275090303
14.482940998439329 308.5094512223713 0.7409105573409758
14.488168553392745 310.888894380813 0.7434399102584114
14.493396108346161 311.7642515520529 0.744221785739425
14.498623663299577 312.00894855709623 0.7444435621182549
14.503851218252994 311.1229946160194 0.7428779538996437
14.50907877320641 312.0253349785063 0.7443176067360825
14.514306328159826 310.02956479491735 0.7412362132135805
14.519533883113242 307.31280213387527 0.7376062176927174
14.524761438066658 305.5664316101284 0.7362832745583704
14.529988993020075 303.8688294142693 0.7345450795329963
14.53521654797349 307.16623438398153 0.73867949037387
14.540444102926907 310.0656003345587 0.743097777821594
14.545671657880323 311.1528744409434 0.7453379105820023
14.55089921283374 307.6639689467271 0.7420719687386641
14.556126767787156 303.6512510911775 0.73629590641548
14.561354322740572 301.51788497975963 0.7339698612150674
14.566581877693988 300.5259582514951 0.7321498594499444
14.571809432647404 302.35347036941516 0.733493327667115
14.57703698760082 302.1908212194758 0.7327382233648703
14.582264542554237 304.0506543529162 0.7337779182772562
14.587492097507653 307.75950561871304 0.7387166401301346
14.592719652461069 312.6771825886849 0.7439043448612149
14.597947207414485 319.4491805847259 0.7519848749370899
14.603174762367901 322.82786936765484 0.7547267014401479
14.608402317321318 329.07481295995467 0.7612052189439126
14.613629872274734 330.0968250015396 0.7612560219321542
14.61885742722815 333.94939902289246 0.764984551180451
14.624084982181566 339.23328678644555 0.7716448408828924
14.629312537134982 341.31332367792174 0.7735621019289586
14.634540092088399 349.0289449698116 0.7816022106526838
14.639767647041815 355.38382460581755 0.7881771752396389
14.644995201995231 355.8451648954614 0.7894163412966649
14.650222756948647 358.72527546874886 0.7917850917714548
14.655450311902063 357.27126542170544 0.7893034768439506
14.66067786685548 357.869658896334 0.7900988189965484
14.665905421808896 359.29725555098764 0.7909055155404757
14.671132976762312 359.17305241062365 0.7913612361819061
14.676360531715728 362.15910706438456 0.7951261156759056
14.681588086669144 362.67964288031675 0.7957259966908882
14.68681564162256 364.1745159506254 0.7975270750665634
14.692043196575977 364.8111750452461 0.79728880519728
14.697270751529393 363.35707498079506 0.7946992050373753
14.70249830648281 365.8124715907728 0.7977433741015685
14.707725861436225 364.8953516203137 0.7957348565533754
14.712953416389642 363.51655967330424 0.7951457324195722
14.718180971343058 364.77761941285047 0.7974313451859107
14.723408526296474 360.3892467194041 0.7930626552847285
14.72863608124989 362.4646288298654 0.7957284699183793
14.733863636203306 358.9736988457365 0.7914202089702149
14.739091191156723 354.161139464827 0.7852517475546226
14.744318746110139 346.1277806233595 0.776625502448256
14.749546301063555 338.1171832269251 0.7677704620882578
14.754773856016971 328.9928912469053 0.7582105159347988
14.760001410970387 321.4582100252717 0.7503456739241221
14.765228965923804 316.3795288865466 0.7447682381855827
14.77045652087722 316.06150728348473 0.745069388065062
14.775684075830636 314.41618578532524 0.7435275870303004
14.780911630784052 310.9175920326681 0.7389397005815086
14.786139185737468 307.98744967329634 0.7359986108124245
14.791366740690885 305.3468695210545 0.732986778415475
14.7965942956443 302.5419704654121 0.7302413126787917
14.801821850597717 303.27335865105994 0.7314504725904077
14.807049405551133 305.4481685796921 0.7345602513280048
14.81227696050455 305.10229350205327 0.7339891122956963
14.817504515457966 308.37925337315517 0.7372991739034725
14.822732070411382 309.2282121034522 0.7374244710642119
14.827959625364798 311.21448828628826 0.7408448821546121
14.833187180318214 310.2172600247874 0.7400669311836007
14.83841473527163 310.96454682045436 0.7404935199682088
14.843642290225047 308.47290996615345 0.7375044087406512
14.848869845178463 311.9044225244839 0.7402059761273939
14.854097400131879 314.3134613764989 0.7429740649538442
14.859324955085295 315.16276464441717 0.7434507563395882
14.864552510038711 318.1122004763897 0.7457414677536182
14.869780064992128 320.7003675184677 0.7496661815467668
14.875007619945544 323.875535918006 0.7545589069784432
14.88023517489896 325.9177782642553 0.7573612921591585
14.885462729852376 330.17118855199107 0.7620466386562804
14.890690284805792 333.64034191327926 0.7651903231086494
14.895917839759209 336.64168694013995 0.7673071927905145
14.901145394712625 339.197005669325 0.7706268815614505
14.906372949666041 342.35906917980117 0.7741166613557044
14.911600504619457 343.6614833846933 0.7765973596480306
14.916828059572873 342.6114333823262 0.7758804589611377
14.92205561452629 334.63485946672904 0.7670796787269321
14.927283169479706 327.29363023625456 0.7593423249740564
14.932510724433122 320.25344904187597 0.7512455590398954
14.937738279386538 315.9881167483119 0.7463802786629353
14.942965834339955 312.7320034332878 0.7422254534957948
14.94819338929337 309.9815954669891 0.7393351570177621
14.953420944246787 307.10257392276407 0.736714255576361
14.958648499200203 302.305949428536 0.730668995198745
14.96387605415362 300.11298334110245 0.7282917380498078
14.969103609107036 297.0229034047446 0.7243655454036588
14.974331164060452 296.20435506347036 0.7234033334359714
14.979558719013868 296.7225765826826 0.7262982306147093
14.984786273967284 294.5769095520608 0.7243650944320709
14.9900138289207 292.1206205434347 0.7229344644692102
14.995241383874117 291.322766524225 0.7203828466991596
15.000468938827533 292.4067943213936 0.7203495186944944
15.005696493780949 294.8870478321585 0.7231701257059564
15.010924048734365 297.26227160064053 0.7269212888237794
15.016151603687781 300.053066229797 0.7311252944952155
15.021379158641198 302.0867604279191 0.7332444055883991
15.026606713594614 301.29945600246975 0.7318744904883933
15.03183426854803 306.5310764173736 0.7365696300534086
15.037061823501446 311.10195278219686 0.7417715862705496
15.042289378454862 311.5435758741 0.7411532227653154
15.047516933408279 310.29826726339127 0.7390646190575397
15.052744488361695 309.2294309092084 0.7364510747082311
15.057972043315111 309.8055801885464 0.7372294402619893
15.063199598268527 311.69249308118657 0.7398697689211995
15.068427153221943 313.14727302391736 0.7426937353302135
15.07365470817536 315.16436653995635 0.7454153388844759
15.078882263128776 315.8488986707514 0.7460248263565729
15.084109818082192 313.1679686776311 0.741907086770306
15.089337373035608 316.07396640702603 0.7447819552077498
15.094564927989024 315.99189004965507 0.7441118768684937
15.09979248294244 313.3381172163086 0.7413552279100333
15.105020037895857 310.03919101729787 0.7388037129192561
15.110247592849273 305.45459304109744 0.7337777665826406
15.11547514780269 304.65882573739725 0.7335551375172652
15.120702702756105 305.2559481922287 0.7343064925713894
15.125930257709522 303.521306716668 0.7313458271949151
15.131157812662938 300.9647567774417 0.7278136359503635
15.136385367616354 301.8073723897218 0.7294055782526898
15.14161292256977 297.5553571471324 0.7249261228415793
15.146840477523186 297.2085126477537 0.7251577841323634
15.152068032476603 299.6877058179338 0.7277254370265178
15.157295587430019 298.9767855707638 0.7261249176881308
15.162523142383435 302.4536814019521 0.7301139241984653
15.167750697336851 298.24745098654074 0.7254476497941653
15.172978252290267 296.20444007646745 0.7232949490690227
15.178205807243684 293.18453158010874 0.7213521894763587
15.1834333621971 290.27222816366157 0.7186827551260851
15.188660917150516 287.55995245740866 0.7153143440282315
15.193888472103932 287.7254310299435 0.7163554313456175
15.199116027057348 286.3051467087944 0.7152758580756532
15.204343582010765 288.44330423549314 0.7181628390195879
15.20957113696418 291.0583933129863 0.7206680848016555
15.214798691917597 291.20276489738654 0.7186066763814332
15.220026246871013 291.1516285224693 0.7187043717234721
15.22525380182443 289.8099244719927 0.7165252865311698
15.230481356777846 288.0916778976866 0.7141736500546915
15.235708911731262 286.7934473181439 0.7133143602026457
15.240936466684678 288.00798060941895 0.7143442302313796
15.246164021638094 289.73327543967594 0.7169398038417822
15.25139157659151 293.91827820429586 0.7221047449311013
15.256619131544927 294.47145570607455 0.7229791211680732
15.261846686498343 291.4983256455319 0.7204698951662191
15.267074241451759 288.63412679441564 0.7173470434243411
15.272301796405175 285.60630546361324 0.7132105204437196
15.277529351358591 287.5759231086136 0.7159707523142922
15.282756906312008 288.8247076527144 0.7154698073432799
15.287984461265424 293.6961964057971 0.7207645810567052
15.29321201621884 295.5711970053191 0.7234817061596942
15.298439571172256 298.05357989093864 0.7260750961915329
15.303667126125672 295.44442261342147 0.723747658075264
15.308894681079089 296.55041929225496 0.7249748290381218
15.314122236032505 298.1495389510627 0.7260747048281216
15.319349790985921 297.1437240954788 0.7252909505070125
15.324577345939337 300.3105492294535 0.7294207642827528
15.329804900892753 300.63747595686 0.7292886412298689
15.33503245584617 302.22739431054976 0.7303327313868091
15.340260010799586 302.18734411351323 0.7296989632808266
15.345487565753002 303.86539248648336 0.7320560291137503
15.350715120706418 305.1824394770037 0.7349164343443034
15.355942675659835 308.22930941098184 0.7394208247592641
15.36117023061325 307.716182099866 0.7388566693766234
15.366397785566667 303.10986952265756 0.7325192615563304
15.371625340520083 302.32772715653675 0.7318174266186214
15.3768528954735 301.5605852193431 0.7303559702723695
15.382080450426916 301.74454039562676 0.7304099209165974
15.387308005380332 301.908663520845 0.7307140873830015
15.392535560333748 300.58935800320825 0.7295217928048139
15.397763115287164 301.4983066686657 0.7402252467309098
15.40299067024058 301.07172677677363 0.7476698205903695
15.408218225193997 297.33424451141246 0.7480255272402965
15.413445780147413 298.87715222653964 0.7535353707510954
15.418673335100829 298.3878391004451 0.7565579327119556
15.423900890054245 298.8929559339303 0.7587434588713148
15.429128445007661 299.86974818808693 0.7619399668483786
15.434355999961078 298.2254551502889 0.7631151142460703
15.439583554914494 298.41928517524656 0.7664046038511021
15.44481110986791 300.03697719758867 0.7718649320345692
15.450038664821326 303.21012039071854 0.7785179898899659
15.455266219774742 301.099774443012 0.7785533458428229
15.460493774728159 297.9409967944136 0.7762604301172943
15.465721329681575 298.047133350625 0.7787018718023662
15.470948884634991 298.92334814838966 0.7810182210344172
15.476176439588407 298.226785779701 0.7816397755467566
15.481403994541823 297.0727585402109 0.7820228989943279
15.48663154949524 291.7317090899671 0.7767266782089115
15.491859104448656 289.42015925552096 0.7758157626992818
15.497086659402072 288.7494253806883 0.7780422678704054
15.502314214355488 289.3862400511549 0.7803103280536953
15.507541769308904 288.79140260485644 0.781606992383325
15.51276932426232 286.7477527984706 0.7808913163161458
15.517996879215737 287.76079563172203 0.7841679810247972
15.523224434169153 286.9409713353633 0.785683998971655
15.52845198912257 288.6256856523107 0.7893599000764007
15.533679544075985 287.20725386698217 0.7893897585917844
15.538907099029402 286.3256662624411 0.7893494443342933
15.544134653982818 289.51776597383974 0.7952248245148398
15.549362208936234 291.0275000651803 0.7986282423151005
15.55458976388965 290.52080392158865 0.8005288658291271
15.559817318843066 289.6204264472438 0.8011073332110764
15.565044873796483 286.9644593075295 0.8000901439616012
15.570272428749899 286.58241465279724 0.80092353078746
15.575499983703315 286.7285051023225 0.8018034685558354
15.580727538656731 286.85755877186637 0.8031468845527494
15.585955093610147 284.20858976492536 0.7996820574814085
15.591182648563564 281.10226490942176 0.7964308451105636
15.59641020351698 278.3855310252014 0.7957855639081622
15.601637758470396 275.84796135231164 0.7950264842437758
15.606865313423812 274.4723781160021 0.795593530024702
15.612092868377228 273.5139812770141 0.796299458873181
15.617320423330645 274.873952167153 0.7982205276893504
15.62254797828406 272.93720402230196 0.7981107256543134
15.627775533237477 273.56246933006355 0.8008601605494825
15.633003088190893 271.80574928028125 0.8000008088587633
15.63823064314431 272.9954723269437 0.8002100498296814
15.643458198097726 271.81576819496115 0.7844024923273006
15.648685753051142 267.9681662863249 0.7723552035941337
15.653913308004558 265.2823990633767 0.7637216757951816
15.659140862957974 266.7843693620945 0.7631040090660591
15.66436841791139 267.9036385979089 0.7633452540373331
15.669595972864807 271.7940695092104 0.767530682750489
15.674823527818223 270.85217721845 0.7643872692658119
15.680051082771639 270.4402792225681 0.7613146823036555
15.685278637725055 271.4564659428149 0.7609750185481731
15.690506192678471 271.951044414731 0.7598477099928488
15.695733747631888 274.63108465201924 0.7630639193807235
15.700961302585304 273.5377281266059 0.758812830269834
15.70618885753872 274.328224605102 0.7580420660076719
15.711416412492136 274.89384133656836 0.7560742273113127
15.716643967445552 275.13625218363876 0.7541016264595439
15.721871522398969 277.8461006655547 0.7576585831740839
15.727099077352385 279.1714981783841 0.7580723430607285
15.732326632305801 280.86704546276223 0.7593221604246133
15.737554187259217 280.2485742992189 0.7570599589939471
15.742781742212633 278.5308148091967 0.7542020019574881
15.74800929716605 282.19279734652633 0.7596487984278378
15.753236852119466 281.62880503407376 0.7589057957260376
15.758464407072882 281.75578301878846 0.7568766170231968
15.763691962026298 279.25881030103653 0.7522034819244516
15.768919516979715 279.39924306910314 0.7496450149840344
15.77414707193313 280.4725846980889 0.7508371979835491
15.779374626886547 279.6386398838752 0.7496511615473829
15.784602181839963 280.10444196959503 0.750206392818768
15.78982973679338 280.0755380947441 0.7501127755733522
15.795057291746796 276.30398950351946 0.7444207401317954
15.800284846700212 273.4165923231599 0.7410569699207966
15.805512401653628 270.9269096415206 0.7368569114635852
15.810739956607044 273.4619019878846 0.7400308170129541
15.81596751156046 273.8415480904356 0.73885707507309
15.821195066513877 275.0393912261725 0.7395949776703047
15.826422621467293 277.39903413994085 0.7425574537142018
15.831650176420709 276.29043896513116 0.7404500525452387
15.836877731374125 275.0550239572943 0.7385268585227329
15.842105286327541 273.6736401996851 0.7371018815925633
15.847332841280958 277.3632677206793 0.7424287473528803
15.852560396234374 277.0836546436436 0.741658938593383
15.85778795118779 277.9947024480564 0.7421163733584379
15.863015506141206 276.7736003179946 0.7403360431468373
15.868243061094622 273.8896545375382 0.7359642638764025
15.873470616048039 271.71122663269716 0.7331530539830237
15.878698171001455 269.0832905644367 0.7282554058538492
15.883925725954871 269.7684891524701 0.7284382546504005
15.889153280908287 272.55581533042744 0.7310508727894395
15.894380835861703 274.0971382490462 0.7325153119975579
15.89960839081512 278.19390548858513 0.7372420106396528
15.904835945768536 280.47198134641013 0.73947698273518
15.910063500721952 279.95704513923357 0.7385506898953259
15.915291055675368 277.0021043673175 0.7351322527274736
15.920518610628784 275.689178151621 0.7348739034272248
15.9257461655822 275.50199833275974 0.7338582542861806
15.930973720535617 278.1009288311949 0.735706187410843
15.936201275489033 276.9129813359683 0.7330565789093341
15.94142883044245 275.5933202766787 0.7314700555733152
15.946656385395865 275.71003326954474 0.7319251406080025
15.951883940349282 274.5213294508095 0.7303550371067972
15.957111495302698 276.24798634060744 0.7325650637738758
15.962339050256114 278.32050363613246 0.7364203998395931
15.96756660520953 279.21216276740483 0.7369205962418168
15.972794160162946 277.3970597769126 0.7338914869718501
15.978021715116363 277.31733143008876 0.7328141969995403
15.983249270069779 276.3232992529322 0.7314497550753853
15.988476825023195 278.271656075492 0.7351888484712555
15.993704379976611 276.5039264347175 0.733909588302143
15.998931934930027 274.4176831435876 0.7309948706772503
16.004159489883442 272.93544296115016 0.7291400060479061
16.009387044836856 271.8920741281993 0.7284091995662096
16.01461459979027 272.995137443682 0.730496132228814
16.019842154743685 272.3820843925516 0.730968054448428
16.0250697096971 268.2380156687591 0.7231422787875212
16.030297264650514 267.2811280129832 0.7214789691188714
16.03552481960393 265.02106463337054 0.7171078599557477
16.040752374557343 267.0476824423814 0.7197229010073372
16.045979929510757 268.8941570179624 0.7216648002941933
16.05120748446417 271.3138565336123 0.7229930704093461
16.056435039417586 276.5295401293937 0.7303352185545627
16.061662594371 281.70118610245885 0.7377173553906635
16.066890149324415 289.4128318212832 0.7487134704711494
16.07211770427783 294.3224759242714 0.7550125437125648
16.077345259231244 296.25255941922484 0.7554224774372447
16.08257281418466 299.1255919036999 0.7578914794791095
16.087800369138073 300.0292880895861 0.7584409049965425
16.093027924091487 304.86839668708467 0.7642507070978225
16.0982554790449 307.85955707323586 0.7677319809871103
16.103483033998316 311.1528260658547 0.7721508533618252
16.10871058895173 314.76701442600995 0.7768232516624458
16.113938143905145 316.09327116323243 0.7781325351038664
16.11916569885856 315.1181835511247 0.7771036026199046
16.124393253811974 313.2033427342926 0.7751894428159123
16.129620808765388 315.18913931689116 0.7782045567117009
16.134848363718802 316.17561366175096 0.7798330933829787
16.140075918672217 316.3137985461789 0.7802681070058692
16.14530347362563 317.28672450307846 0.7817215613730292
16.150531028579046 318.25493851306607 0.7818713682685389
16.15575858353246 321.5204141326969 0.7853229746686707
16.160986138485875 323.3234660404193 0.7864412733898868
16.16621369343929 321.34254676998756 0.78265863295502
16.171441248392703 315.876484036105 0.7760274042487668
16.176668803346118 310.47534289868986 0.769155870393625
16.181896358299532 305.10068403399174 0.7628452306953987
16.187123913252947 301.1201965704878 0.757877573259327
16.19235146820636 296.0032143927579 0.7515247480567913
16.197579023159776 291.2867365030897 0.7467767151455387
16.20280657811319 285.87706234707287 0.7410084982931499
16.208034133066604 283.42149855321213 0.7385980579468662
16.21326168802002 278.2021882792236 0.7328887754921117
16.218489242973433 273.758162248857 0.7270781039118893
16.223716797926848 270.66607853352906 0.7237820153287438
16.228944352880262 269.90271250034425 0.7222116801625176
16.234171907833677 270.81131162325977 0.7227437930169588
16.23939946278709 272.5967017335708 0.7263157102370539
16.244627017740505 270.17746880227344 0.7235220336799433
16.24985457269392 266.3971050108178 0.7199874626433975
16.255082127647334 262.35019960231733 0.7140414477600282
16.26030968260075 256.65665150140615 0.7056911262162854
16.265537237554163 256.73367627687327 0.7060497158658506
16.270764792507578 254.28315585985186 0.7010079280221087
16.275992347460992 252.91812849946552 0.699354768012167
16.281219902414406 253.09785266204457 0.6996483170070951
16.28644745736782 253.82690069558512 0.7014658660359104
16.291675012321235 256.85939352348123 0.7057905041712503
16.29690256727465 257.99379686742316 0.7060156164792583
16.302130122228064 258.12013492570605 0.7051345150081386
16.30735767718148 258.98312695167857 0.7061575621612959
16.312585232134893 259.3338277385945 0.7077498875480077
16.317812787088307 260.76086359245414 0.7101456186393669
16.323040342041722 261.56378150342124 0.7113082551261115
16.328267896995136 260.11401845986336 0.7092086504495552
16.33349545194855 258.3461416858328 0.7051254877627201
16.338723006901965 254.86809181004676 0.7010108106236971
16.34395056185538 256.2605590058193 0.700410714379344
16.349178116808794 258.5819253303417 0.7032675040668099
16.35440567176221 259.7900661817351 0.7037571467916213
16.359633226715623 264.1663527139138 0.7097352884022
16.364860781669037 266.99921121933653 0.7137516323102117
16.37008833662245 272.85565293642367 0.7200004809781021
16.375315891575866 273.8361780888533 0.7207902056253986
16.38054344652928 276.2154666713918 0.7239715010537258
16.385771001482695 279.5240355639545 0.7282553719974466
16.39099855643611 279.3782255685268 0.7287510046301103
16.396226111389524 279.98317069634595 0.7280561258566359
16.401453666342938 279.8860504504244 0.7283234343803733
16.406681221296353 278.10999209951956 0.7260871324713232
16.411908776249767 276.3432831052596 0.7233783927698498
16.41713633120318 276.2811594930768 0.7232089590740711
16.422363886156596 276.0316181168464 0.7233080388092995
16.42759144111001 273.1356435683089 0.7186554564281157
16.432818996063425 270.95696599465833 0.7163780972402436
16.43804655101684 269.27235476547764 0.7131966205133773
16.443274105970254 267.417699125336 0.710269752067438
16.448501660923668 265.37250965808687 0.7062165465514931
16.453729215877082 264.2687362355354 0.7033065878398904
16.458956770830497 262.88145236919246 0.7026971537018248
16.46418432578391 259.8604880949952 0.7020443296982459
16.469411880737326 260.2975370003428 0.7039225012483592
16.47463943569074 259.44086972081874 0.7031941212128522
16.479866990644155 259.4675817753214 0.701586257885462
16.48509454559757 259.48341020391155 0.6999427242163597
16.490322100550983 258.8962801485951 0.6991806221960954
16.495549655504398 259.4318524693207 0.6990613083758422
16.500777210457812 259.12857733486993 0.6988210162310459
16.506004765411227 261.46594437835955 0.7007827769402514
16.51123232036464 261.45449318731886 0.7001674835451
16.516459875318056 260.81925721586384 0.6995503774880455
16.52168743027147 261.19556749245373 0.7019930402343952
16.526914985224884 258.18797717324435 0.698713448297241
16.5321425401783 260.03354107719366 0.7005161012838675
16.537370095131713 260.09242774747173 0.6981352342249618
16.542597650085128 259.0928702512971 0.6962467202431718
16.547825205038542 258.5028158482262 0.6951381725391846
16.553052759991957 258.37569990850176 0.6960957377131748
16.55828031494537 258.4200490060699 0.6972808613731917
16.563507869898785 259.87416939640536 0.6982492885230216
16.5687354248522 260.70006869610296 0.7001850260285467
16.573962979805614 261.4528776495543 0.7024073957278462
16.57919053475903 259.09083846559736 0.6990215427678141
16.584418089712443 256.8855237755131 0.6959592920525941
16.589645644665858 255.34496849138344 0.692547329573112
16.594873199619272 255.7855343111878 0.6925985952490294
16.600100754572686 254.63280895016828 0.6922113578573716
16.6053283095261 254.9531799555522 0.6940994694172112
16.610555864479515 254.42772691221035 0.6932203547318181
16.61578341943293 254.35480666492188 0.6922661889944047
16.621010974386344 254.395741865852 0.6913451602740652
16.62623852933976 254.70267691512592 0.6907981106482061
16.631466084293173 253.92853987092715 0.6897673720409833
16.636693639246587 257.97505176661303 0.6945776496169996
16.641921194200002 258.8036118323935 0.6960763185704497
16.647148749153416 260.8096529583076 0.699150240967398
16.65237630410683 258.0708755946264 0.6956277985907827
16.657603859060245 255.01953945826546 0.6916345920568084
16.66283141401366 250.05804664131603 0.6849560629618804
16.668058968967074 246.53616935463967 0.6800473634028932
16.67328652392049 243.41821707916387 0.6755873808295713
16.678514078873903 242.43667998979024 0.6729311607424452
16.683741633827317 246.10168381862303 0.6773362886060709
16.68896918878073 246.00572714565658 0.677810720663567
16.694196743734146 244.62013367157277 0.6784917000988979
16.69942429868756 243.33570824953765 0.6783394364071406
16.704651853640975 239.29447882807852 0.6721314683542735
16.70987940859439 238.71283118790765 0.669683941147332
16.715106963547804 236.13072991363836 0.6651437376225808
16.720334518501218 236.5362783008746 0.6645584568988576
16.725562073454633 238.87128646531085 0.6674618809655622
16.730789628408047 241.93646839287624 0.671135048531341
16.73601718336146 244.64190317852422 0.6745705720831898
16.741244738314876 244.859421307105 0.6754297713999813
16.74647229326829 241.872619504762 0.6710828937844086
16.751699848221705 238.02741709041993 0.6663482705864603
16.75692740317512 234.82677755365683 0.6630387855058197
16.762154958128534 235.6684648267758 0.6642221781857245
16.767382513081948 237.0069015802732 0.6672771769348652
16.772610068035362 236.9826177290106 0.6665881229707035
16.777837622988777 236.10094650872418 0.6647159518442449
16.78306517794219 235.27424530331686 0.6625212709370053
16.788292732895606 234.19807058941305 0.6589722468837307
16.79352028784902 232.2533075673474 0.6570736428541407
16.798747842802435 233.04304569987963 0.6568496500419633
16.80397539775585 233.37354008638897 0.6583833922271324
16.809202952709263 231.45221425454878 0.6570535463675552
16.814430507662678 226.73168935111195 0.6521611369491768
16.819658062616092 227.93785428285526 0.6547982666036247
16.824885617569507 229.76732476051083 0.6572040399573648
16.83011317252292 232.32103527874764 0.6598522935755673
16.835340727476336 233.50225840223035 0.6617107337398127
16.84056828242975 232.74558609640252 0.6603853437383256
16.845795837383164 233.86035894559427 0.6617580937462157
16.85102339233658 233.6747204755858 0.6620875397521453
16.856250947289993 235.33905900577432 0.6639604015484416
16.861478502243408 234.48251677836993 0.6635689835009223
16.866706057196822 232.5255653223558 0.6596564710248931
16.871933612150237 231.7209512860504 0.6584482947208523
16.87716116710365 231.73365978139083 0.6581326819026915
16.882388722057065 230.57428278046672 0.6573000988739331
16.88761627701048 230.5099212741001 0.6574682104868257
16.892843831963894 228.702256468183 0.6541206815608228
16.89807138691731 229.3883641436891 0.6536784663241114
16.903298941870723 229.04277396301842 0.6531752215721944
16.908526496824138 227.34755775344487 0.6497335113323581
16.913754051777552 227.66377700878365 0.6490105311323467
16.918981606730966 228.14171427666952 0.6497145689419609
16.92420916168438 231.68227176583034 0.6561702654764016
16.929436716637795 231.81357161426595 0.6582879055566261
16.93466427159121 230.58865759022328 0.6566398695293985
16.939891826544624 228.67536333683745 0.6526148906715649
16.94511938149804 228.41333610990117 0.651568886142466
16.950346936451453 231.74484861944546 0.6569389451825448
16.955574491404867 232.02948204061516 0.6567285661025206
16.960802046358282 232.22157630752912 0.6564197028244408
16.966029601311696 230.7283817027643 0.6528404242458254
16.97125715626511 232.09318771807628 0.6553912214324947
16.976484711218525 231.67532814309695 0.6566574479879044
16.98171226617194 231.5513821606607 0.6576679972888367
16.986939821125354 228.8493325298375 0.6539387472771826
16.99216737607877 225.73468298002498 0.6481995654463232
16.997394931032183 224.01689988598562 0.6445483284201692
17.002622485985597 225.46091592904492 0.6468999788400263
17.00785004093901 229.02038923339097 0.6521271558605323
17.013077595892426 231.24210162061465 0.6554485882503732
17.01830515084584 232.09065840909753 0.655105276100824
17.023532705799255 232.08312730354677 0.6539006148381574
17.02876026075267 230.46789702866604 0.6528684508483993
17.033987815706084 233.26979970479636 0.6576431472108647
17.039215370659498 234.6703474301163 0.6628084739367046
17.044442925612913 234.3812078245172 0.6631586565407963
17.049670480566327 234.0617073617292 0.6624779412772728
17.05489803551974 231.62189313376555 0.6577894623988597
17.060125590473156 231.75019118350994 0.6560766069196725
17.06535314542657 230.72422613754952 0.6542106972683243
17.070580700379985 231.97294255008262 0.6558610716241637
17.0758082553334 232.0691571612398 0.6548582714490039
17.081035810286814 231.4482440599026 0.6530894313604588
17.086263365240228 233.61703685939528 0.6565790568188484
17.091490920193642 234.7635449474423 0.6584700488561973
17.096718475147057 235.74153831891002 0.6600879633024798
17.10194603010047 233.42335401435315 0.6569189248781416
17.107173585053886 232.4074623995082 0.6558666176306002
17.1124011400073 232.76366310655948 0.657022541678721
17.117628694960715 236.43018041499127 0.6617006759577968
17.12285624991413 239.2252424801251 0.6658546814870299
17.128083804867543 239.50653056643029 0.6664695818698037
17.133311359820958 241.19346728806036 0.6676233049415242
17.138538914774372 240.16001153077804 0.6656611393325058
17.143766469727787 241.12328175617614 0.6660912939277962
17.1489940246812 241.5548132045505 0.6668602742594413
17.154221579634616 241.2925757282157 0.6662189556638922
17.15944913458803 241.5542381982004 0.6657188124028971
17.164676689541444 246.26097341986267 0.6718622410046358
17.16990424449486 249.8426873709818 0.6761002672641243
17.175131799448273 252.7249256884788 0.6797752233430284
17.180359354401688 253.81016640414876 0.6820764342614749
17.185586909355102 253.26362920185113 0.6810389946689392
17.190814464308517 253.37609781704072 0.6803702159356132
17.19604201926193 254.86708576825586 0.6813878610946418
17.201269574215345 256.40386063363184 0.6819117825511389
17.20649712916876 254.69357484060868 0.6795388851355648
17.211724684122174 255.35609208798235 0.6818023798889569
17.21695223907559 255.25045925979776 0.6829481822556197
17.222179794029003 257.6605855170085 0.6863928414583569
17.227407348982418 257.95370519273087 0.6859606643501603
17.232634903935832 254.68768618713517 0.6811477374932738
17.237862458889246 252.40126914794243 0.6786417841161332
17.24309001384266 248.9216645813537 0.6757096102920482
17.248317568796075 248.00583060100578 0.6753591260221935
17.25354512374949 248.6858994200231 0.6761792097818776
17.258772678702904 248.7121015374855 0.6755759097314452
17.26400023365632 245.9995183923937 0.6712146917024384
17.269227788609733 246.17322218664827 0.6721695451360093
17.274455343563147 243.75206261071568 0.6685887740056882
17.279682898516562 244.39234321677725 0.6699058341523553
17.284910453469976 244.69134381496124 0.6697078001307113
17.29013800842339 246.44850484911578 0.6716929445105518
17.295365563376805 249.13119706957335 0.6750707292913237
17.30059311833022 252.20934827913493 0.6796183382954997
17.305820673283634 249.12353918921315 0.6762774149647254
17.31104822823705 249.75324093899187 0.6759835652490503
17.316275783190463 247.69434136681613 0.6735310483784178
17.321503338143877 247.00210403176686 0.6713567240178491
17.32673089309729 248.1848410832248 0.6733433083955678
17.331958448050706 248.40676652522143 0.6741117189330954
17.33718600300412 249.55649200236533 0.6759354945816681
17.342413557957535 251.297192312979 0.6781602857572622
17.34764111291095 253.46052441841448 0.6805418480962342
17.352868667864364 254.83598873722497 0.6831484778293178
17.358096222817778 253.8984650513737 0.6804180865230331
17.363323777771193 251.3137914129682 0.6766708386963421
17.368551332724607 249.46352081356446 0.6743431819700239
17.37377888767802 249.0285919489245 0.6742755784237704
17.379006442631436 249.5288131441176 0.6749071567980779
17.38423399758485 247.1080112839151 0.6711058113247153
17.389461552538265 243.88179298509607 0.6669750433408823
17.39468910749168 243.77497292190037 0.666502793959241
17.399916662445094 245.99411032745658 0.6700304401524636
17.405144217398508 248.23616718355095 0.6727552383327953
17.410371772351922 246.6402584931178 0.6706755246736577
17.415599327305337 247.21272376240137 0.6713820044813613
17.42082688225875 246.50591943039748 0.6710956564541823
17.426054437212166 246.68881053436263 0.6737338782409817
17.43128199216558 245.74879659193851 0.6740657156078416
17.436509547118995 244.83474835740162 0.6725810273864252
17.44173710207241 246.17514426779175 0.6728336103639576
17.446964657025823 246.3658918385279 0.6715602415675331
17.452192211979238 244.2293777760155 0.6674280678838497
17.457419766932652 244.56656732721538 0.6683990795933914
17.462647321886067 244.64778587688957 0.6696246160901834
17.46787487683948 246.38127213157475 0.6715715337221069
17.473102431792896 248.3951338732191 0.6741023805533375
17.47832998674631 248.84796676306 0.6731463681389813
17.483557541699724 247.95558631098476 0.6716144484674296
17.48878509665314 246.7324374695822 0.6693209979418056
17.494012651606553 247.12025056036347 0.6690956792631311
17.499240206559968 246.79170855253184 0.6665691110529129
17.504467761513382 247.14499038570733 0.6677254286569332
17.509695316466797 250.35573526058093 0.6734248482991619
17.51492287142021 251.800607781275 0.6779264428987334
17.520150426373625 252.75607775160458 0.680914666165426
17.52537798132704 254.76177824461175 0.6836161623977434
17.530605536280454 253.85272506956144 0.6813000294882975
17.53583309123387 253.10633625151908 0.6798126685001277
17.541060646187283 250.92629730324538 0.6754054990360584
17.546288201140698 254.13761872153088 0.6801206082964711
17.551515756094112 255.20948952071083 0.6822856617849044
17.556743311047526 256.2218266523693 0.6844212205301407
17.56197086600094 256.7528203510707 0.6852514769902334
17.567198420954355 256.8527800475345 0.6843329285479953
17.57242597590777 257.0538466023271 0.6836377698376903
17.577653530861184 256.1059906923773 0.6819298514861905
17.5828810858146 254.14253226832614 0.6798315607637924
17.588108640768013 253.3587969324605 0.6778660498380572
17.593336195721427 251.1703963452028 0.6736666820470473
17.598563750674842 253.93741582387966 0.676479426575064
17.603791305628256 256.6927832753833 0.680678885394174
17.60901886058167 261.32824514921754 0.6869054963985043
17.614246415535085 264.8995565982164 0.6924560810142408
17.6194739704885 266.9091898494086 0.6954373651548904
17.624701525441914 268.28213878335384 0.6980829659139961
17.62992908039533 271.1578420628877 0.7023961271860104
17.635156635348743 271.97139423446345 0.7023985035382735
17.640384190302157 270.44102576959864 0.6996789693711197
17.64561174525557 268.57764498511636 0.6972864373962361
17.650839300208986 269.7624976322224 0.6996881560617063
17.6560668551624 271.08922378855283 0.7006286380438005
17.661294410115815 271.46394261654774 0.7011309649931564
17.66652196506923 275.3786387873083 0.7062438563883359
17.671749520022644 276.47790974040834 0.7070132753560426
17.676977074976058 282.71352054906356 0.7156035912653891
17.682204629929473 284.4070045234198 0.7163037810714482
17.687432184882887 288.22546558204886 0.7206274860831311
17.6926597398363 290.9473414419738 0.7225732481205202
17.697887294789716 292.686954385708 0.723844633090911
17.70311484974313 296.271906080087 0.7283541585159218
17.708342404696545 295.76657779857265 0.7277827807637361
17.71356995964996 296.78402519039383 0.7296401637259317
17.718797514603374 298.9265890532234 0.7328787508030539
17.724025069556788 302.5435830533018 0.7368641825168348
17.729252624510202 304.95872133137857 0.7389286125859041
17.734480179463617 304.12142194691313 0.7374132724510924
17.73970773441703 304.2602503075649 0.7365027266138175
17.744935289370446 302.14186620565624 0.733900237431976
17.75016284432386 304.64854709487616 0.7366403206944877
17.755390399277275 308.20548978348023 0.7416968358582987
17.76061795423069 310.39134803472643 0.7452174516719461
17.765845509184103 311.4817116876555 0.7460283434022262
17.771073064137518 308.4177902281668 0.7424922232466601
17.776300619090932 302.9064217218761 0.7353230537665648
17.781528174044347 296.89802161738885 0.7279411574877869
17.78675572899776 288.7940771917005 0.7192961632893443
17.791983283951176 283.11938270673807 0.7129415838451686
17.79721083890459 278.0179529912921 0.7075217805521133
17.802438393858004 274.72072312355147 0.7050161801681711
17.80766594881142 274.18407346246465 0.7045477635461965
17.812893503764833 270.721258911076 0.7006123975109833
17.818121058718248 270.6006752143709 0.6993838481555984
17.823348613671662 266.78627297356405 0.6938334715156149
17.828576168625077 264.0036653072074 0.6905048376055899
17.83380372357849 260.75416815594417 0.6865089387699239
17.839031278531905 258.2615726341318 0.68428020514337
17.84425883348532 255.4314367482718 0.6815506067149011
17.849486388438734 254.68304906477834 0.6802951527811921
17.85471394339215 258.85446339029585 0.6853738607808533
17.859941498345563 261.6296261124424 0.6887037427326657
17.865169053298978 262.77049663119953 0.6895248239162423
17.870396608252392 263.4140464120243 0.6908014491061317
17.875624163205806 263.26021127397127 0.6902493447085966
17.88085171815922 264.11825187274854 0.69199109589627
17.886079273112635 264.0403456965835 0.6919897081177553
17.89130682806605 269.4144764754118 0.6984036969303522
17.896534383019464 273.39276680547607 0.7027376202580112
17.90176193797288 279.8782740472353 0.7112421047176111
17.906989492926293 284.32469940845084 0.7153483442474557
17.912217047879707 292.6022022165009 0.7261008965090786
17.917444602833122 302.4994261387815 0.7360968682536282
17.922672157786536 308.2912942971929 0.7423866007716163
17.92789971273995 310.615714766839 0.745173295071227
17.933127267693365 313.29376974054173 0.7474274489527852
17.93835482264678 314.6348166224506 0.749755339062723
17.943582377600194 315.17468073078254 0.7502340278967572
17.94880993255361 313.0091825273643 0.7472354028152719
17.954037487507023 311.0507330547233 0.7452654208787013
17.959265042460437 309.090604146383 0.7429778330675957
17.96449259741385 305.94861283310576 0.7401265472932878
17.969720152367266 300.5892096440009 0.7342113914102931
17.97494770732068 294.0841698288188 0.7260102015072931
17.980175262274095 287.8262447390156 0.7193291690567124
17.98540281722751 283.05615547849493 0.7137775442245585
17.990630372180924 277.66048591367087 0.707656047004033
17.995857927134338 270.37430057597027 0.698613724720782
18.001085482087753 267.137941650516 0.6944218674062458
18.006313037041167 264.98777229468953 0.6925745586051711
18.01154059199458 264.74790463254374 0.6925230532296958
18.016768146947996 263.38862451662396 0.6902989408380376
18.02199570190141 259.817424983318 0.6862102076606434
18.027223256854825 256.0689433811607 0.680947603513602
18.03245081180824 251.3800293145065 0.6754567966228676
18.037678366761654 248.11264303170182 0.6705370306745913
18.042905921715068 249.42406527340637 0.6728698786206643
18.048133476668482 250.15655708019216 0.6737399482464715
18.053361031621897 252.30529379935132 0.6773660363068591
18.05858858657531 251.60896050805917 0.6776066897740374
18.063816141528726 248.16700573849107 0.6736587079013776
18.06904369648214 246.27895086055898 0.67048152698354
18.074271251435555 247.73224403511784 0.6697731837189098
18.07949880638897 249.3970263997321 0.6716463337221665
18.084726361342383 251.96006169143462 0.6744824526596007
18.089953916295798 251.12525022135887 0.675261724051097
18.095181471249212 249.6873496630795 0.6735890019531467
18.100409026202627 250.8839609355868 0.6747937427726225
18.10563658115604 250.50568067916245 0.674608870752503
18.110864136109456 253.99502567643188 0.6780499084305192
18.11609169106287 258.94004964235876 0.6840373560390569
18.121319246016284 265.02014893341214 0.6921755836936645
18.1265468009697 268.4955912651223 0.6961745316670271
18.131774355923113 270.9189439745736 0.699930284786195
18.137001910876528 271.8137256961624 0.699945461610936
18.142229465829942 274.4095177656686 0.7023258231027407
18.147457020783357 276.2268681203315 0.7044511463915821
18.15268457573677 274.8731316993131 0.7018247235629221
18.157912130690185 275.1047099048708 0.7030997801901954
18.1631396856436 276.6511117949142 0.7057403556297412
18.168367240597014 282.2087609078001 0.7130731220132178
18.17359479555043 287.1406862889296 0.7189191608799017
18.178822350503843 290.6789468340607 0.7216765740387928
18.184049905457258 290.53699683854705 0.7209696112966464
18.189277460410672 293.8015092887296 0.7235883434979677
18.194505015364086 298.9408628433122 0.7291872948778791
18.1997325703175 305.3625320913265 0.7368366256975549
18.204960125270915 309.002112949241 0.7406409902110791
18.21018768022433 310.7425989777457 0.7427580542305179
18.215415235177744 313.7985880731833 0.7466822458449827
18.22064279013116 323.282108837828 0.7579696479536939
18.225870345084573 332.86141057687075 0.768887249217229
18.231097900037987 338.66619346211814 0.7752122531473103
18.236325454991402 344.54520079926107 0.7813225659294704
18.241553009944816 346.94738823022226 0.7841133571275174
18.24678056489823 351.24418705593007 0.7884328727652775
18.252008119851645 354.92044108178436 0.7928735132127008
18.25723567480506 359.7905673860115 0.7980509926657501
18.262463229758474 361.32917170852164 0.7998869940093967
18.26769078471189 360.49753753251673 0.7991095195273166
18.272918339665303 358.9225013908801 0.7978106845377247
18.278145894618717 350.08718232333194 0.7880475473429495
18.28337344957213 340.9400016012481 0.7781248320902001
18.288601004525546 330.05885831631036 0.7652597357472665
18.29382855947896 321.9808913314864 0.756200764740125
18.299056114432375 315.6268496336748 0.748687911287259
18.30428366938579 308.40324225540525 0.7409229301583306
18.309511224339204 304.02229471042676 0.7359710791938536
18.314738779292618 299.20501705481075 0.7304334058668095
18.319966334246033 292.9771217818203 0.7236380213909804
18.325193889199447 287.1336458085589 0.716534082156486
18.33042144415286 279.8083717916991 0.7094166493150115
18.335648999106276 277.75034907176615 0.7076548636382213
18.34087655405969 275.4497047550606 0.7057855707411086
18.346104109013105 275.09406079898304 0.7046037375563666
18.35133166396652 274.72070369301116 0.7038003395006462
18.356559218919934 275.28634277455467 0.7034892558120501
18.361786773873348 274.0720420580785 0.7012867594617631
18.367014328826762 272.85926418293633 0.6989252223441315
18.372241883780177 269.72120539631993 0.6958840425697558
18.37746943873359 267.09275188775933 0.6923868000745359
18.382696993687006 266.09925586465624 0.6909496246230444
18.38792454864042 266.99172092273267 0.6934199925528836
18.393152103593835 268.6072378979291 0.7060748809834243
18.39837965854725 270.6738954978353 0.7153449317320197
18.403607213500663 269.3824917933542 0.7190734911069632
18.408834768454078 271.47168675492605 0.7265740682347817
18.414062323407492 274.512482892919 0.7345441278957895
18.419289878360907 278.7718992251035 0.7440673755712716
18.42451743331432 278.8785271718265 0.7461899970700593
18.429744988267736 277.8498813143132 0.7486855098523423
18.43497254322115 277.2093015939784 0.7514889954524024
18.440200098174564 275.42361682473535 0.7524302434001904
18.44542765312798 276.53408540918963 0.7579156740981728
18.450655208081393 275.45610798545624 0.7580857274638128
18.455882763034808 273.6164251905468 0.7582158048712361
18.461110317988222 274.14756783108663 0.7615837191321444
18.466337872941637 275.11231393936055 0.764327085457227
18.47156542789505 278.95479183123075 0.773057650877499
18.476792982848465 278.96066450490923 0.7756634643540337
18.48202053780188 278.42477146509987 0.7770889614776861
18.487248092755294 278.77660513967396 0.778796730080388
18.49247564770871 278.35849693554286 0.7784337090331228
18.497703202662123 277.28676537919324 0.779347372782833
18.502930757615538 277.0139132515923 0.7820423041346048
18.508158312568952 273.9553741817527 0.780928045765737
18.513385867522366 273.40364344763543 0.783757796454659
18.51861342247578 274.675063599654 0.7869478930297811
18.523840977429195 276.1930208290106 0.7914868479391562
18.52906853238261 276.38402145744135 0.79301149331853
18.534296087336024 275.8158725304119 0.7941668919698689
18.53952364228944 275.40211169290495 0.7962934950339379
18.544751197242853 277.0395051666874 0.7997699158780918
18.549978752196267 276.9174366362353 0.8015096863839067
18.555206307149682 274.0938087987806 0.7992513576751281
18.560433862103096 272.6146486113517 0.7987324206648304
18.56566141705651 274.2258317124017 0.8033375736801166
18.570888972009925 274.00106218528975 0.8030868951779868
18.57611652696334 277.39389247152627 0.8101771882138725
18.581344081916754 276.2578671503518 0.8116361310599601
18.58657163687017 278.4596492127421 0.8166585246129578
18.591799191823583 278.37447913143666 0.8189379818915503
18.597026746776997 280.4714289218522 0.8228055338450092
18.60225430173041 280.41862620969874 0.823883679044084
18.607481856683826 281.482606286575 0.8271588381005585
18.61270941163724 279.5498771238562 0.8241606751634519
18.617936966590655 280.21257279239677 0.8259297224167724
18.62316452154407 280.9575620417934 0.8275856370509987
18.628392076497484 286.19947289905775 0.8193512672474557
18.633619631450898 290.12991148802496 0.8177066585557385
18.638847186404313 291.8072285732191 0.8134510735948137
18.644074741357727 294.3813870560208 0.8121825667783834
18.64930229631114 293.6564773268344 0.8079024637421172
18.654529851264556 297.0146134352706 0.8069181573276675
18.65975740621797 303.4855915084099 0.8123127640891761
18.664984961171385 311.6603809094799 0.8191515333765069
18.6702125161248 317.99144189593693 0.8247504437265218
18.675440071078214 323.1980925695197 0.8301052435215545
18.680667626031628 324.98563528602295 0.8289165049298379
18.685895180985042 329.5277701034083 0.8319935587405523
18.691122735938457 334.2316542870777 0.8354419826397058
18.69635029089187 341.58495712811947 0.8423350855998742
18.701577845845286 346.2530171398631 0.8467638485531311
18.7068054007987 350.91505702401474 0.8504091786482105
18.712032955752115 353.37659872179404 0.8516696309046339
18.71726051070553 358.0567459033841 0.8562744611950609
18.722488065658943 363.4702892456719 0.8613107041148471
18.727715620612358 365.7871897504355 0.8629910376908927
18.732943175565772 365.98261028551957 0.8612259101673335
18.738170730519187 364.1610178014162 0.8573721763928477
18.7433982854726 362.9389402897375 0.8554695828321635
18.748625840426016 362.6603715768938 0.8539798422344654
18.75385339537943 359.8406888681874 0.8501244502604691
18.759080950332844 354.1807075979809 0.8430210025789024
18.76430850528626 350.49771366096616 0.8375572636404187
18.769536060239673 346.37476086525004 0.8319853321786653
18.774763615193088 341.8706324343805 0.824683958817152
18.779991170146502 335.7939803010225 0.8153366588308836
18.785218725099917 331.5571051817531 0.8089060727410168
18.79044628005333 331.70605393236156 0.807901073806483
18.795673835006745 330.99341827840396 0.8058864007651769
18.80090138996016 327.2048815974625 0.800316608392903
18.806128944913574 325.12834973026617 0.797018275770671
18.81135649986699 322.5579057479474 0.7940898105670219
18.816584054820403 322.2861400328946 0.794289100041749
18.821811609773818 319.1478700356888 0.7896125851124238
18.827039164727232 318.20609480073676 0.7879974079295993
18.832266719680646 313.1245529196565 0.7810589818076011
18.83749427463406 307.8610260359506 0.7750766798673093
18.842721829587475 300.9046784364438 0.767032235386253
18.84794938454089 297.3505359504073 0.7620865221142081
18.853176939494304 296.16291117271277 0.760547641378617
18.85840449444772 296.5491029026361 0.75965676142525
18.863632049401133 295.4540648900493 0.7574614918153216
18.868859604354547 294.8286015492792 0.7569543886996909
18.87408715930796 294.94383915089236 0.7574542190534312
18.879314714261376 292.7309954349527 0.7543990646602787
18.88454226921479 290.3686191269654 0.7505738543297023
18.889769824168205 286.29943044765696 0.7426728611740114
18.89499737912162 286.40069262686023 0.7424563858725258
18.900224934075034 286.0136065655459 0.7414264609974007
18.90545248902845 285.6355083457195 0.7415452968333647
18.910680043981863 285.26051820613526 0.7425802922648407
18.915907598935277 284.2626937694195 0.7412013962540237
18.92113515388869 281.3240433022552 0.7381993185571768
18.926362708842106 280.98847827319105 0.7379779785527801
18.93159026379552 279.205990589524 0.7349798005177258
18.936817818748935 277.74740961905195 0.7336392423216335
18.94204537370235 279.5551277973277 0.7354471594644051
18.947272928655764 282.6255473396302 0.7396415753090334
18.952500483609178 286.49619532339216 0.7448050517266848
18.957728038562593 282.65689520109026 0.7388879923062565
18.962955593516007 280.9138124709467 0.7360511289348705
18.96818314846942 276.8558756338115 0.7288311499646434
18.973410703422836 275.4529930359154 0.7260082954303613
18.97863825837625 276.4141559287598 0.7262843936260571
18.983865813329665 275.3836363183506 0.7243324047226958
18.98909336828308 275.50277943337426 0.7245852113385625
18.994320923236494 274.39396533177205 0.7229842565853531
18.999548478189908 275.1118667707983 0.7246415560606865
19.004776033143322 274.92744061201233 0.724287300675278
19.010003588096737 280.26694663542725 0.7305624023121902
19.01523114305015 281.70299155683097 0.7315545628125929
19.020458698003566 279.98743248693916 0.7293479075280476
19.02568625295698 279.5086273876286 0.728711819903158
19.030913807910395 280.22405248995733 0.7289970315482406
19.03614136286381 283.2124068056347 0.7332786074001926
19.041368917817223 285.2828733987804 0.7355084143272627
19.046596472770638 287.04140106410426 0.737683868928935
19.051824027724052 287.13025521622495 0.7369521937051231
19.057051582677467 290.86619611447986 0.7405914600555409
19.06227913763088 292.1513733469649 0.7421272927315065
19.067506692584296 290.9606679941055 0.7399531385195094
19.07273424753771 287.46862199093613 0.7349746139109823
19.077961802491124 285.98004279358975 0.7323054779544546
19.08318935744454 287.21618730824014 0.7332560404361627
19.088416912397953 289.4476226521899 0.736055639883102
19.093644467351368 289.40364460782195 0.736169977651336
19.098872022304782 289.0447161412222 0.735543612290586
19.104099577258197 286.81728076566554 0.7326084820435405
19.10932713221161 286.8509948724877 0.7323440290003123
19.114554687165025 284.7872949708105 0.7296212814997622
19.11978224211844 282.39642065640777 0.7266852266076825
19.125009797071854 281.27647336761135 0.7255603753563079
19.13023735202527 281.3157397358047 0.7261226369156035
19.135464906978683 282.92236972194706 0.728679676029015
19.140692461932098 281.8479548418557 0.7266059194701237
19.145920016885512 280.66474951415347 0.7251023763342463
19.151147571838926 275.8355005422071 0.7181981690991396
19.15637512679234 273.66662735286155 0.7151029261842873
19.161602681745755 272.28115859129866 0.7146140497196966
19.16683023669917 269.95670346323857 0.7106464237532641
19.172057791652584 268.958955231121 0.7099611765846543
19.177285346606 271.99627085880974 0.7142795033973283
19.182512901559413 274.6460852835253 0.7173622760411803
19.187740456512827 275.65752925678686 0.7185469794796863
19.19296801146624 272.82383339941913 0.7136751171064607
19.198195566419656 272.8349177844159 0.7131495362029131
19.20342312137307 273.71773901997295 0.7146852665904592
19.208650676326485 271.07789596753094 0.7107735700990028
19.2138782312799 270.4272452673238 0.7101507991124336
19.219105786233314 269.0563522618967 0.7081406944670935
19.22433334118673 271.12275852750753 0.7110899286723508
19.229560896140143 272.29810308883464 0.7129254471954837
19.234788451093557 273.9215091039179 0.7139675103068456
19.24001600604697 272.6653166375125 0.7128192516108918
19.245243561000386 271.75407800453286 0.710967682415181
19.2504711159538 270.7165044222752 0.709333406340375
19.255698670907215 270.64666491292485 0.7110511209599925
19.26092622586063 270.5837795678332 0.7112071255685889
19.266153780814044 271.1863837024701 0.7115417759429203
19.271381335767458 272.2574851183561 0.711326471373622
19.276608890720873 275.8337648500138 0.7148518593027438
19.281836445674287 279.06345242622234 0.7194741552930077
19.2870640006277 279.99061013429707 0.7204534297730772
19.292291555581116 278.9750642212208 0.7185112762890009
19.29751911053453 278.41073152909746 0.7175643182175173
19.302746665487945 278.3242330549982 0.7177512301529404
19.30797422044136 281.467523412422 0.7225403581500413
19.313201775394774 285.2726093311456 0.7277890510557169
19.318429330348188 291.53900918575533 0.7354900477550675
19.323656885301602 291.4026610989488 0.7349612953461993
19.328884440255017 293.5913540406542 0.7366178328962617
19.33411199520843 298.1655362399341 0.740914607250198
19.339339550161846 299.73674961029485 0.7423114558741032
19.34456710511526 299.71205234736004 0.741403195934787
19.349794660068675 299.5380050010079 0.7416702617922605
19.35502221502209 302.55736943121025 0.745733844924245
19.360249769975503 305.4934817852017 0.7489712469614774
19.365477324928918 313.00133600891564 0.7585240613837049
19.370704879882332 317.2072553264787 0.7633007252781278
19.375932434835747 324.89428044510834 0.7722610859729803
19.38115998978916 329.03368521260217 0.7763497733367762
19.386387544742576 331.22522243056693 0.7769495122412174
19.39161509969599 332.3738924448176 0.778500624937729
19.396842654649404 336.13278674935555 0.7830562802506741
19.40207020960282 338.71354944480345 0.7864237410690476
19.407297764556233 341.72921653976726 0.7900119913276967
19.412525319509648 341.54099109383975 0.7894985108709797
19.417752874463062 342.83273522927885 0.7912990180362967
19.422980429416477 343.4091074367187 0.791835120129462
19.42820798436989 342.99431672422924 0.7903887776311814
19.433435539323305 341.2923886144344 0.7879767198942779
19.43866309427672 339.2151232601408 0.7855900617338712
19.443890649230134 337.26281721434924 0.7839465625461705
19.44911820418355 338.1685596775518 0.7854869818951343
19.454345759136963 340.3564458825106 0.7869184712871038
19.459573314090377 343.741167051411 0.7907717309405462
19.464800869043792 343.19331012332555 0.78993718565752
19.470028423997206 341.94585499910585 0.7884679637662139
19.47525597895062 343.6060323709175 0.7908873380380061
19.480483533904035 343.9909743678451 0.790831060497914
19.48571108885745 342.81471871442074 0.7891116368860635
19.490938643810864 342.3324157217508 0.7889258554068723
19.49616619876428 339.4256767901988 0.7854694161755146
19.501393753717693 340.0354884000393 0.7869676130776266
19.506621308671107 341.0514536111047 0.7878839151363084
19.51184886362452 341.096911427827 0.787925395351912
19.517076418577936 341.1771116685333 0.7884034529828422
19.52230397353135 339.6724952442889 0.7864940507773719
19.527531528484765 346.353711916387 0.7941389650925956
19.53275908343818 351.9332920470237 0.8003891792061048
19.537986638391594 354.9462722910458 0.8037894135359475
19.54321419334501 352.5892705172938 0.800711547543306
19.548441748298423 353.1380216345441 0.8007361364140134
19.553669303251837 353.4509748191891 0.8007854711353405
19.55889685820525 359.710791504272 0.8085387813561297
19.564124413158666 366.76859799523055 0.8162369623789901
19.56935196811208 371.7882139242821 0.8214786446379995
19.574579523065495 372.2810679525712 0.8212608303805046
19.57980707801891 373.4458501104714 0.8223795643153321
19.585034632972324 374.0122048268557 0.8233337300923002
19.590262187925738 375.3150281366227 0.8241056188793587
19.595489742879153 373.87725469736216 0.8222529120640283
19.600717297832567 372.603381086168 0.820594425573085
19.60594485278598 373.46051309879095 0.8212592202870724
19.611172407739396 373.1954931812324 0.8210062699138458
19.61639996269281 374.5461766223307 0.8223771716442708
19.621627517646225 375.6705023589629 0.8236665578861418
19.62685507259964 375.4299558270834 0.8237088745762091
19.632082627553054 374.2580974298349 0.8226051378752055
19.637310182506468 369.87247748626766 0.8179891796328316
19.642537737459882 370.86291047387397 0.8193361183539902
19.647765292413297 374.2805968317991 0.8226310838842769
19.65299284736671 381.084436279078 0.8302753707849548
19.658220402320126 383.99936166849125 0.8327808625154359
19.66344795727354 387.15605752745637 0.835890866223198
19.668675512226955 385.8881211540107 0.8346013183826861
19.67390306718037 388.2906660968654 0.8368892730174998
19.679130622133783 390.7989494309715 0.8396367868990442
19.684358177087198 394.390859118723 0.8435687343166163
19.689585732040612 399.8672864605769 0.8495159235760841
19.694813286994027 402.64455850753876 0.852831200613114
19.70004084194744 403.49753055566924 0.8530891646426012
19.705268396900856 401.59090707547665 0.8506051067715995
19.71049595185427 401.09731269081453 0.850122956790397
19.715723506807684 394.9437038155249 0.8431802478084907
19.7209510617611 391.9921497650661 0.840406734706132
19.726178616714513 386.654776100274 0.8344293074698924
19.731406171667928 384.29294550098314 0.8315900008314112
19.736633726621342 378.94064763937644 0.8261337032847312
19.741861281574757 373.2252677354311 0.8200240981935126
19.74708883652817 369.7785461773066 0.816383905533139
19.752316391481585 369.3910723438412 0.8161894420401901
19.757543946435 366.0777698428973 0.8119026082533528
19.762771501388414 359.01078978704874 0.804141000653524
19.76799905634183 351.59402526056664 0.796157570873659
19.773226611295243 344.6606010444704 0.7881358381427795
19.778454166248657 344.16742394797905 0.7881473321972561
19.783681721202072 341.6651371982599 0.7847747505225763
19.788909276155486 337.6998793948785 0.7805029069954237
19.7941368311089 333.7400122414564 0.7757661800808123
19.799364386062315 329.7796893343976 0.7718070775989094
19.80459194101573 326.56276691503996 0.7687708347339584
19.809819495969144 321.23309615553814 0.7619198856957505
19.81504705092256 316.4867781674406 0.7555382135097115
19.820274605875973 314.12120626353345 0.7526761436699042
19.825502160829387 314.2502834232218 0.7530982503468576
19.8307297157828 312.7150917252018 0.7521626276536179
19.835957270736216 308.14465604428545 0.7469607906495652
19.84118482568963 304.4711535456137 0.7417550557508705
19.846412380643045 305.21110365674076 0.7431432108864241
19.85163993559646 307.62076070442004 0.7459783352065147
19.856867490549874 308.71969428966077 0.7480188339414194
19.86209504550329 306.8566244338409 0.7462625131475105
19.867322600456703 305.42706729302057 0.7438507612203078
19.872550155410117 307.6224410593864 0.7458052061442796
19.87777771036353 308.3583924719384 0.7460891506615595
19.883005265316946 310.7499489294726 0.7491810169093575
19.88823282027036 306.2344691745578 0.7444150320359092
19.893460375223775 304.0658461034054 0.741725784094777
19.89868793017719 304.54943056750545 0.7417960337035743
19.903915485130604 306.31639876691884 0.7440378125499979
19.909143040084018 305.42978509771245 0.7427447917919702
19.914370595037433 302.93931882628505 0.7399974178535952
19.919598149990847 300.55869703460303 0.7366784237067834
19.92482570494426 299.57841308671226 0.7354520418583878
19.930053259897676 299.8526184388335 0.7356365552703131
19.93528081485109 302.23739137695344 0.7389182636323459
19.940508369804505 302.709383598573 0.7405725302111626
19.94573592475792 304.1098925560294 0.7422709932121473
19.950963479711334 302.18503541213835 0.7397856566937353
19.956191034664748 300.7322430820215 0.7378389944450641
19.961418589618162 299.06365004263824 0.7350797671479198
19.966646144571577 298.91123956820496 0.7345400290632524
19.97187369952499 299.6920673970785 0.7350260045325053
19.977101254478406 300.40573256577625 0.7366851366049066
19.98232880943182 297.64810068468245 0.733817578714429
19.987556364385235 296.3352061726922 0.7318425048703231
19.99278391933865 297.053843743333 0.7325068325647154
19.998011474292063 294.42533937750164 0.7286602423556131
20.003239029245478 292.58589469732004 0.7263135885180897
20.008466584198892 287.73914201658306 0.7200896931023023
20.013694139152307 291.31222583529194 0.7241678066924102
20.01892169410572 295.2134557312913 0.7291311676266213
20.024149249059136 303.0120509095415 0.7387912059632972
20.02937680401255 305.63542611646193 0.7420672214468257
20.034604358965964 306.1696530385579 0.7427299854978877
20.03983191391938 308.08101044342266 0.7449049539080571
20.045059468872793 307.22232904992904 0.7439386030033891
20.050287023826208 307.8315175401297 0.7455287027437808
20.055514578779622 305.0475338952163 0.7418951583560671
20.060742133733036 307.8223869956109 0.7452782085475245
20.06596968868645 306.69759989103363 0.7429237798983406
20.071197243639865 305.30066396411723 0.741273812606062
20.07642479859328 301.9187176925635 0.7382450361434026
20.081652353546694 301.69976162925667 0.7381666623261465
20.08687990850011 302.7740167898958 0.7398248846388124
20.092107463453523 302.56579105110967 0.73879091904323
20.097335018406937 298.128351059355 0.7331076578805104
20.102562573360352 295.6843065453968 0.7304475444286868
20.107790128313766 294.1207989536488 0.7281146512499679
20.11301768326718 293.54410741576356 0.7272038341035838
20.118245238220595 291.3412324481712 0.7243169332927543
20.12347279317401 290.2379040178066 0.7221227874436374
20.128700348127424 290.73040625148036 0.7229472434012728
20.13392790308084 292.59812297146465 0.7257329920718382
20.139155458034253 295.9502529623307 0.7298050624627161
20.144383012987667 297.2261363465094 0.7319609969446847
20.14961056794108 297.8697483311622 0.7322310521542933
20.154838122894496 296.54401040943947 0.73002942749426
20.16006567784791 291.3764440361944 0.7234129792217725
20.165293232801325 287.2185352005323 0.7182534326054695
20.17052078775474 287.10563350851015 0.7186897880604126
20.175748342708154 289.83920780544406 0.7220645019178583
20.18097589766157 293.78349270410087 0.7272320286493387
20.186203452614983 292.6281925958579 0.7255122529922299
20.191431007568397 290.3410912523767 0.7219456567563992
20.19665856252181 289.6596389788523 0.7214978081795697
20.201886117475226 290.13110453027315 0.7217608962496301
20.20711367242864 291.5580556267976 0.7235772355629231
20.212341227382055 290.9401947896367 0.7225703696912799
20.21756878233547 291.72765122818186 0.7243660180498074
20.222796337288884 290.573247572099 0.7241675698213303
20.228023892242298 288.2222700793685 0.7213594513477662
20.233251447195713 285.0954528757557 0.7168665582435693
20.238479002149127 283.2457838448894 0.7137276120742738
20.24370655710254 285.03928618827126 0.7151406744937235
20.248934112055956 285.3594453816731 0.7161133615697312
20.25416166700937 286.13538233936595 0.7176847911065749
20.259389221962785 285.9292713454197 0.717694256185415
20.2646167769162 287.7635055860186 0.7204293803082281
20.269844331869614 285.8210833000257 0.7180275341425035
20.275071886823028 283.70162209956106 0.7147358848160665
20.280299441776442 279.294282579781 0.7091832690305335
20.285526996729857 278.9944586326766 0.7085305472377716
20.29075455168327 280.73970892166193 0.7119046892292962
20.295982106636686 282.77961591890613 0.7149835692251767
20.3012096615901 284.48637783996656 0.7171734257865618
20.306437216543515 283.13579485265376 0.7149673467758804
20.31166477149693 283.1656088309734 0.7142006991782529
20.316892326450343 282.73198877141607 0.7124630349004708
20.322119881403758 280.660096810065 0.7091524447023065
20.327347436357172 281.92157390473005 0.7112011082149702
20.332574991310587 279.5061823601284 0.7079629034640995
20.337802546264 283.8144815480431 0.7135001613888848
20.343030101217416 284.617474972562 0.7135531158941151
20.34825765617083 285.6390533335912 0.7156793003581711
20.353485211124244 279.7052633651913 0.7088351717550221
20.35871276607766 277.60506709983383 0.7074161901713286
20.363940321031073 277.74721957971923 0.7094112272759174
20.369167875984488 279.5738703793993 0.7106569927232749
20.374395430937902 281.69894120783323 0.7122231901406264
20.379622985891316 279.84765728800437 0.7079991509271928
20.38485054084473 280.83468862507374 0.7092197070643651
20.390078095798145 281.0969846182178 0.7102911040520066
20.39530565075156 281.9140963866928 0.7115802694833673
20.400533205704974 281.3864576283405 0.7114023001614989
20.40576076065839 283.541799844373 0.7135876907721274
20.410988315611803 285.0608161566074 0.7157917367756841
20.416215870565217 285.6563769591306 0.7176285720576017
20.421443425518632 282.85866340783235 0.7149046626277595
20.426670980472046 279.10713682999454 0.7099030002786608
20.43189853542546 278.9479563688836 0.7094721801215131
20.437126090378875 279.73912869859987 0.7086973835692584
20.44235364533229 283.1552402267892 0.7132128067340433
20.447581200285704 281.662412910221 0.7114944511381817
20.45280875523912 281.17568301915344 0.7099883550682916
20.458036310192533 280.153539881842 0.708871962734171
20.463263865145947 280.1748944400565 0.7086031952552123
20.46849142009936 278.89014073380423 0.7076744105068782
20.473718975052776 280.52740789072527 0.711233644433505
20.47894653000619 282.09472894887443 0.7119569685242287
20.484174084959605 284.2861774078866 0.7142614687884927
20.48940163991302 285.0819973809694 0.7142894699224436
20.494629194866434 283.8266369881877 0.7131802492152366
20.49985674981985 286.48359526356376 0.7170613487707331
20.505084304773263 287.73379232800835 0.7180429460525065
20.510311859726677 291.507854623173 0.722083170619783
20.51553941468009 292.530554554517 0.7234680329172979
20.520766969633506 293.54066606465386 0.7240661504760743
20.52599452458692 291.24978191949987 0.7221276600193742
20.531222079540335 289.8481220780477 0.7194386618514313
20.53644963449375 290.52250858007034 0.7198507902390271
20.541677189447164 292.27935076354527 0.7232558820051046
20.546904744400578 294.119880755797 0.725683664667126
20.552132299353993 293.91739300749936 0.7261138988394573
20.557359854307407 293.84205798586385 0.7245924777535636
20.56258740926082 293.1310774413917 0.7247181040702788
20.567814964214236 293.4465323959964 0.7258022408575301
20.57304251916765 289.45858721331666 0.7220555488235022
20.578270074121065 286.21312308907636 0.71785557446723
20.58349762907448 283.7617350069426 0.7137285286626929
20.588725184027894 280.66030269489465 0.7083477503244517
20.593952738981308 281.7686067796904 0.7086269250145663
20.599180293934722 284.5956836242253 0.7112906346468401
20.604407848888137 285.56814317218 0.7139036807599453
20.60963540384155 284.9659994007198 0.7124255997300071
20.614862958794966 282.5862122200348 0.7096838537391729
20.62009051374838 283.8988611960762 0.7109508823147215
20.625318068701795 285.51937482654796 0.7130007922947112
20.63054562365521 286.7655743855306 0.7157312337555591
20.635773178608623 285.4916243003436 0.7144109267520715
20.641000733562038 285.4385700963614 0.714049694865882
20.646228288515452 286.45318310919305 0.7148859744199794
20.651455843468867 288.49221318901 0.7165142865562903
20.65668339842228 289.4662834393446 0.718452591333372
20.661910953375695 288.4610123230857 0.7186142653678422
20.66713850832911 285.7767967933422 0.7162286547350443
20.672366063282524 283.6528309126502 0.7138930794222789
20.67759361823594 282.9177680939566 0.7127836772343575
20.682821173189353 283.0168156626156 0.7122227184164387
20.688048728142768 285.50930219080016 0.715054853007101
20.693276283096182 287.6046163689321 0.716171517474479
20.698503838049596 288.5526355372248 0.7176504629562814
20.70373139300301 290.94354434522523 0.7198499697355041
20.708958947956425 290.6447436452807 0.7191841603248672
20.71418650290984 294.10216908176403 0.7241306164946466
20.719414057863254 292.54765764476986 0.7232195324587921
20.72464161281667 293.7088469584973 0.7249109607403108
20.729869167770083 292.5317232115768 0.72319998678815
20.735096722723497 294.2343639769598 0.7241614466666794
20.740324277676912 298.36305873818856 0.7286800316636476
20.745551832630326 298.7103262768677 0.7281235991671209
20.75077938758374 296.6259525451204 0.7256064081797103
20.756006942537155 295.7814424351767 0.7248434844657792
20.76123449749057 295.9900511244567 0.7250594948586105
20.766462052443984 297.65948709934264 0.7270309015369282
20.7716896073974 299.1168651146362 0.7288996205734054
20.776917162350813 300.4580927479183 0.7317144642702998
20.782144717304227 300.05651678598514 0.731843558020373
20.78737227225764 298.2178083691381 0.7299933026408465
20.792599827211056 297.5477671662145 0.728456435439385
20.79782738216447 297.14294542179397 0.727343084207079
20.803054937117885 296.2774278288524 0.7264263870780688
20.8082824920713 296.94130378623913 0.7269958851157583
20.813510047024714 298.78052540265804 0.7281675393975058
20.81873760197813 299.77927045947524 0.7285243295329787
20.823965156931543 298.1151767506946 0.7257763995567633
20.829192711884957 295.6613331846272 0.7222482592626438
20.83442026683837 294.1623846198627 0.7208757084860368
20.839647821791786 293.35851910016294 0.720571062785805
20.8448753767452 292.33313600346355 0.7212291144718279
20.850102931698615 292.22361490448685 0.7213128056144573
20.85533048665203 291.36113148562026 0.7196966965744717
20.860558041605444 288.76666649573485 0.7160883437625261
20.865785596558858 287.8970659333765 0.7148489378206682
20.871013151512273 286.08405400092846 0.7130442765316477
20.876240706465687 285.3150947357597 0.7122714906887904
20.8814682614191 283.7729524481979 0.709935822610082
20.886695816372516 283.6108176670249 0.7090879031527326
20.89192337132593 283.25236400975393 0.7089730215937394
20.897150926279345 283.3210958312139 0.7091519238351705
20.90237848123276 284.93970429683594 0.7124588831538067
20.907606036186174 283.68489596672424 0.7107353437453838
20.912833591139588 285.36350897346006 0.7129902662780607
20.918061146093002 282.89611206675175 0.7101644332533087
20.923288701046417 285.5395280302439 0.7130642011525047
20.92851625599983 287.06123177693104 0.7153763476282423
20.933743810953246 288.41360059740947 0.7167053948793909
20.93897136590666 287.85852558008656 0.716569151387034
20.944198920860075 282.08874185454664 0.7089993984256976
20.94942647581349 280.7538132254018 0.7079800925217441
20.954654030766903 279.62557505040684 0.7066792604569401
20.959881585720318 280.77674898999777 0.7078899418773286
20.965109140673732 280.79304177846944 0.706840919354793
20.970336695627147 282.3275189889743 0.7086507190309795
20.97556425058056 280.7498899154063 0.706206719156229
20.980791805533975 281.491113514839 0.7074842418548796
20.98601936048739 279.8388847867464 0.7052878657116061
20.991246915440804 278.97152098061633 0.7036641106459437
20.99647447039422 276.92496461666366 0.7008851177604362
21.001702025347633 275.2578121417369 0.7001885259679951
21.006929580301048 274.95455169492743 0.7005653277353714
21.012157135254462 273.1282217296688 0.6985889737894938
21.017384690207876 272.67371263105224 0.6968599699226864
21.02261224516129 273.3049182023918 0.6968093586556523
21.027839800114705 275.7888977626751 0.7005158028231615
21.03306735506812 277.29445590177323 0.7017612121205904
21.038294910021534 278.09013207627794 0.703109978407482
21.04352246497495 277.95265131380745 0.7026507419466721
21.048750019928363 276.9713913237156 0.7019575281042704
21.053977574881777 276.7991964649633 0.7017274267286934
21.059205129835192 275.2992135449164 0.698041376681423
21.064432684788606 276.3079143355371 0.6991190950492121
21.06966023974202 276.3970211775102 0.6995903072841052
21.074887794695435 274.40024533922593 0.6984098518297708
21.08011534964885 272.1698536330237 0.6964040830584034
21.085342904602264 268.55973890391124 0.6915933695237843
21.09057045955568 268.92513893975007 0.6913005095906797
21.095798014509093 271.57665919192 0.6937707995675688
21.101025569462507 275.1887538133469 0.697085486011474
21.10625312441592 276.77702821843724 0.699745997303348
21.111480679369336 275.68305801082175 0.6985168528042879
21.11670823432275 275.7288432024219 0.6985861639721174
21.121935789276165 272.08347884752254 0.6935046509615272
21.12716334422958 270.58517368450117 0.6911583676361176
21.132390899182994 270.66241322443295 0.690275582509865
21.13761845413641 272.9083615799331 0.693062829559813
21.142846009089823 274.09907602570826 0.6955370556458346
21.148073564043237 272.6308832397409 0.6944020389476401
21.15330111899665 273.4650406281777 0.6939081870773725
21.158528673950066 276.90824203816373 0.6975160076228117
21.16375622890348 278.3836698481922 0.698716843486695
21.168983783856895 277.4371630560878 0.6970619034864247
21.17421133881031 273.5831907775195 0.6908321941385346
21.179438893763724 271.9904688540967 0.6884725602003992
21.184666448717138 269.5604206108972 0.6864820236615906
21.189894003670553 268.907156530394 0.6857165620297136
21.195121558623967 271.2760357785988 0.6880887667159915
21.20034911357738 274.78204466599533 0.6915867164465742
21.205576668530796 273.14915806091386 0.6903980375213108
21.21080422348421 273.6270838340771 0.6912073736854023
21.216031778437625 275.1493430422312 0.6928723043527251
21.22125933339104 277.5208798184305 0.6954241243264698
21.226486888344454 277.6070548920493 0.6956820786244136
21.231714443297868 279.2007538850346 0.6972166560085479
21.236941998251282 280.53060856172874 0.698570473678201
21.242169553204697 282.22281615476936 0.7010550392332036
21.24739710815811 281.07786782240845 0.6992217193572018
21.252624663111526 281.16961784368533 0.6999881474793642
21.25785221806494 280.80108441459964 0.6980726954851598
21.263079773018355 279.1806472154521 0.6954647191844894
21.26830732797177 280.9531097687117 0.6981951544453855
21.273534882925183 281.46865892479747 0.699175473076934
21.278762437878598 280.94374945999516 0.6988137469359453
21.283989992832012 277.8322792268497 0.7014239095574399
21.289217547785427 274.25908630168163 0.7068521936217657
21.29444510273884 271.3862681962396 0.7096239824838265
21.299672657692255 268.1669163287239 0.7101866297586873
21.30490021264567 270.66056968884806 0.7184922741026804
21.310127767599084 270.5031856079449 0.7219006274669889
21.3153553225525 272.00193248402536 0.7277630934210981
21.320582877505913 271.7744404878879 0.7310605790544077
21.325810432459328 272.89332118161195 0.7357798810883409
21.331037987412742 272.6967165712414 0.7385804339694237
21.336265542366156 272.29765743307087 0.7409114427116363
21.34149309731957 268.7241951260806 0.7388234301009419
21.346720652272985 267.66626751049216 0.7399251587045086
21.3519482072264 266.7005203154354 0.7402318272031021
21.357175762179814 267.03631772481833 0.7433281960650615
21.36240331713323 264.9399481456787 0.744393072305053
21.367630872086643 261.8722316561818 0.7434443606216176
21.372858427040057 262.49662962672994 0.7468103160123906
21.378085981993472 268.1086721631315 0.7556660200401861
21.383313536946886 266.825799019014 0.7558578895390616
21.3885410919003 267.82881283556986 0.7573739082469654
21.393768646853715 269.85560422665907 0.7615461931555477
21.39899620180713 269.98070780177164 0.7638288023737302
21.404223756760544 272.5761300627201 0.7690935984879324
21.40945131171396 269.70038329974983 0.7683342252018153
21.414678866667373 271.0356365653525 0.7717180950222485
21.419906421620787 269.2778196827081 0.7723616459895611
21.4251339765742 266.1754162180654 0.7703474006594428
21.430361531527616 264.7695853854781 0.7705813923990066
21.43558908648103 268.824418590377 0.7780642183154559
21.440816641434445 269.1088687338495 0.7804605667621541
21.44604419638786 271.2860075083555 0.7839686659852809
21.451271751341274 275.3576006383758 0.7910527875579886
21.45649930629469 281.3111192615348 0.8001284509719093
21.461726861248103 283.5377681317725 0.8046373276190621
21.466954416201517 282.6107466347919 0.8045853624459521
21.47218197115493 275.0507394226093 0.7958410011551992
21.477409526108346 273.2279463481814 0.7953162220774014
21.48263708106176 272.3382121362003 0.7956814951060234
21.487864636015175 276.97356278564376 0.8043117074161147
21.49309219096859 281.01295334964584 0.8122735166628071
21.498319745922004 280.290833335788 0.8125105951634128
21.503547300875418 279.59089463566056 0.8135553233848003
21.508774855828833 276.9315729210589 0.8088732184136478
21.514002410782247 276.9222795215465 0.7920270050174145
21.51922996573566 277.8896348396326 0.7837619792348314
21.524457520689076 280.2091983505319 0.7797922944027907
21.52968507564249 282.9022221272273 0.7780582772730847
21.534912630595905 285.5521921453674 0.7780828289751236
21.54014018554932 286.9007584974207 0.7778268589912798
21.545367740502734 290.2139237251219 0.7810629459937904
21.550595295456148 290.3187877131018 0.7784174587739427
21.555822850409562 290.3491084139887 0.7759859033005484
21.561050405362977 291.53887344076475 0.7748684035790029
21.56627796031639 292.63374371446724 0.7736000135639465
21.571505515269806 293.7780889829346 0.7735965042323142
21.57673307022322 294.4126365808509 0.7736631530994418
21.581960625176634 290.68591622036456 0.7665473476116537
21.58718818013005 289.8055995799668 0.7639193066915103
21.592415735083463 286.367528573975 0.7565532471286471
21.597643290036878 286.5037882698172 0.7551933011235278
21.602870844990292 283.3486891477988 0.7497765992902506
21.608098399943707 284.0909421486877 0.7500150786782892
21.61332595489712 287.97682492092906 0.7545468277783225
21.618553509850535 289.9048657373346 0.7553429463754887
21.62378106480395 292.0788844703474 0.7570176901040797
21.629008619757364 289.3626390166626 0.7530504065058709
21.63423617471078 286.1173596447282 0.7489392120138859
21.639463729664193 284.13817698683266 0.7451727132244981
21.644691284617608 284.4069165652504 0.743897590798271
21.649918839571022 285.2379014248065 0.7432674547599518
21.655146394524436 287.8728501899077 0.747564223893976
21.66037394947785 286.9950013785511 0.7468554184049347
21.665601504431265 288.22069774278356 0.7475999558634534
21.67082905938468 288.1839419369141 0.7455967221988572
21.676056614338094 287.837105030545 0.7430360648122758
21.68128416929151 290.49472284847707 0.7468528107579169
21.686511724244923 291.51597625388314 0.7480366610962235
21.691739279198337 293.415157135199 0.7508757517591841
21.696966834151752 293.611852926203 0.7507304301265475
21.702194389105166 293.4361563372686 0.7502348717322217
21.70742194405858 291.2670368782493 0.7466544071399016
21.712649499011995 290.42745923673243 0.7451181289185442
21.71787705396541 290.988701299738 0.7448457259464373
21.723104608918824 290.37403473899366 0.7437182465631823
21.72833216387224 288.67817637988844 0.7405375390194323
21.733559718825653 284.13258857567394 0.7344041507858274
21.738787273779067 283.9856135827735 0.7330908750498033
21.74401482873248 288.06917007516677 0.7387399464927683
21.749242383685896 289.8534928043415 0.7410359441108393
21.75446993863931 289.73014152192866 0.7405412790326913
21.759697493592725 289.7341859614356 0.740620014199137
21.76492504854614 295.11079761626826 0.7472427763629994
21.770152603499554 299.1420025472262 0.7532868922977906
21.77538015845297 299.7643686361124 0.7540506508544086
21.780607713406383 301.5713030232291 0.7560861886514013
21.785835268359797 305.8744290897234 0.7604419452289933
21.79106282331321 309.35339328305383 0.7631276466707184
21.796290378266626 309.47361477667 0.762539716317708
21.80151793322004 307.5734172281812 0.761064732709259
21.806745488173455 307.59111551315283 0.7610849523730483
21.81197304312687 310.09526225755053 0.7644744850069625
21.817200598080284 313.3426493183196 0.7672800553115371
21.822428153033698 316.46815883684974 0.7703839108796382
21.827655707987113 320.1199409432715 0.7751282281078259
21.832883262940527 319.6505359966241 0.7746559744930605
21.83811081789394 319.18914144842864 0.7738207110619972
21.843338372847356 316.68384368606684 0.7700254166721253
21.84856592780077 314.01414225289676 0.7664519736363352
21.853793482754185 314.31895865381443 0.7669485699635605
21.8590210377076 316.36747564115274 0.7698707925824112
21.864248592661014 321.44896861504577 0.7756375155214397
21.869476147614428 320.60987603808945 0.7736348273610798
21.874703702567842 319.3698934390834 0.771350625169632
21.879931257521257 318.3223804223414 0.7697794569727021
21.88515881247467 317.8949932447423 0.7698936929218246
21.890386367428086 315.20235328206263 0.767063062149788
21.8956139223815 311.0278442443319 0.7620482707739817
21.900841477334914 306.16978794536465 0.7554105866047586
21.90606903228833 307.90972770839 0.7569857263886899
21.911296587241743 309.90388429052564 0.7589392275647824
21.916524142195158 308.7670049539865 0.7572485448908505
21.921751697148572 306.7748107926318 0.7554755217952215
21.926979252101987 306.81474700994664 0.754938987610966
21.9322068070554 306.8676153312316 0.7554658879009921
21.937434362008815 307.09435910904375 0.7544764998552178
21.94266191696223 307.78713139043015 0.7553688367453323
21.947889471915644 306.23644350774754 0.7531249502672038
21.95311702686906 304.17661507274016 0.7503660429388557
21.958344581822473 304.337982167477 0.7506680883756034
21.963572136775888 304.80179790202294 0.7508546110635793
21.968799691729302 303.68555837371645 0.7493114710970562
21.974027246682716 304.6033562823233 0.7501078938407106
21.97925480163613 303.6739337973176 0.7483845072535557
21.984482356589545 299.86171575599326 0.7433174159862111
21.98970991154296 298.6869974011474 0.7417519315592577
21.994937466496374 298.33942462630864 0.7406157233360274
22.00016502144979 304.45148090231703 0.7489900228968135
22.005392576403203 303.8760778240142 0.7482474505312452
22.010620131356617 301.65340101559195 0.7465692297286823
22.015847686310032 298.2709234811071 0.7421375705543667
22.021075241263446 302.8273725772239 0.7472991064344645
22.02630279621686 304.40949204311624 0.7491940212424546
22.031530351170275 304.55084151644434 0.7488513023140048
22.03675790612369 298.44398756524134 0.7415738400992742
22.041985461077104 298.41428680660584 0.7408675221342965
22.04721301603052 301.4303552907264 0.743855267021411
22.052440570983933 304.68374320556524 0.7473665299779458
22.057668125937347 305.0898672241288 0.7472979313663755
22.06289568089076 306.80128126859574 0.7498052303624703
22.068123235844176 308.77765040573826 0.7523916999489344
22.07335079079759 308.32613193567215 0.7523936611969141
22.078578345751005 309.8094224966466 0.7546180797995894
22.08380590070442 310.66071601589334 0.755219712136259
22.089033455657834 311.0685670810875 0.7557742178535449
22.09426101061125 310.5720166155899 0.7553435063251249
22.099488565564663 314.082707446692 0.7586806062737594
22.104716120518077 316.1957266258562 0.759823106132212
22.10994367547149 317.5680865616761 0.7604587456699679
22.115171230424906 313.2224356803645 0.7553196730143098
22.12039878537832 310.2087990185254 0.7512863350487606
22.125626340331735 311.6696738448157 0.7530017528870031
22.13085389528515 311.7834365759038 0.7541215159402941
22.136081450238564 311.02109737601313 0.7538164853397399
22.141309005191978 311.60052771285234 0.7540897538237983
22.146536560145393 311.74859731421566 0.7533390077987617
22.151764115098807 312.57034979554976 0.7530930808607649
22.15699167005222 313.1514342387031 0.7548665051526005
22.162219225005636 313.6548774168245 0.7555932682447052
22.16744677995905 314.4146937297077 0.7560029807929913
22.172674334912465 315.4709764197768 0.7569033706275241
22.17790188986588 316.63440606608356 0.7573336599472293
22.183129444819293 315.81610777208255 0.7568201900692569
22.188356999772708 315.0224741569875 0.755216611603254
22.193584554726122 316.85075050205626 0.7575701380201193
22.198812109679537 318.44676741062153 0.7598804831432932
22.20403966463295 319.67274444077276 0.7608174211514616
22.209267219586366 315.89555442837883 0.7561229748889539
22.21449477453978 315.6150720708829 0.7559038546430077
22.219722329493194 317.1018507231089 0.7574119363583822
22.22494988444661 317.7679206448327 0.7581304666044976
22.230177439400023 319.2449513651011 0.7586359427145899
22.235404994353438 317.88007760208455 0.7578086627942211
22.240632549306852 318.16446376578824 0.7584440362480314
22.245860104260267 314.8310858924894 0.7546944990456852
22.25108765921368 309.0257039926777 0.7482050939071685
22.256315214167095 305.1042626239711 0.7424978011878538
22.26154276912051 305.5183313364477 0.743445337675403
22.266770324073924 310.4964337161346 0.7489552554793517
22.27199787902734 311.8849021501689 0.751050313763812
22.277225433980753 314.2984369719942 0.7547508333705554
22.282452988934168 312.3085546605916 0.7527619037466159
22.287680543887582 306.747205140272 0.7468544745189964
22.292908098840996 304.2582007093325 0.7431165089779483
22.29813565379441 303.0527281884614 0.74059034282472
22.303363208747825 302.56571125929975 0.73964369929918
22.30859076370124 300.8727732498093 0.7380039452555585
22.313818318654654 302.02322780281355 0.7402362140498626
22.31904587360807 301.36191311543257 0.7405837719762589
22.324273428561483 299.80239916745126 0.7372670018480034
22.329500983514897 295.8994482640434 0.7321250481880852
22.334728538468312 292.28654724616945 0.7274544768674879
22.339956093421726 290.9553098409429 0.725792790847661
22.34518364837514 290.90392073458287 0.7252344169847488
22.350411203328555 291.33226743805244 0.7247495592879151
22.35563875828197 291.01202769913795 0.7243543568627062
22.360866313235384 290.50852658610694 0.7232689352989687
22.3660938681888 291.1810601970599 0.7244475566394255
22.371321423142213 289.87504210847794 0.7230114110783981
22.376548978095627 288.58753336289004 0.7220143993016137
22.38177653304904 285.1147580084103 0.7175457718575302
22.387004088002456 284.16525290019024 0.7161403887197644
22.39223164295587 284.7526282826955 0.716668218336654
22.397459197909285 286.83150367370246 0.7193713136866493
22.4026867528627 287.4198217033062 0.7193987169078764
22.407914307816114 286.1206473549403 0.7189590145832294
22.41314186276953 283.4319067835473 0.7154194808659641
22.418369417722943 283.8403523699809 0.7153226507916151
22.423596972676357 284.522385255347 0.7158522394593115
22.42882452762977 281.83443359499796 0.7116495511816573
22.434052082583186 277.4313621876238 0.7067096086208802
22.4392796375366 278.54541461832326 0.7076405837021718
22.444507192490015 279.33334879440224 0.7103950271046615
22.44973474744343 279.0170233041266 0.7109093179687384
22.454962302396844 277.08963805827267 0.709043293576045
22.460189857350258 275.3368183854774 0.7064389491858559
22.465417412303673 273.62223030576234 0.7032024126538963
22.470644967257087 274.95837790302613 0.7033930680866651
22.4758725222105 275.00054157817567 0.7034582916259698
22.481100077163916 278.74756236199255 0.7085341063796465
22.48632763211733 279.66403195883794 0.7097725929975124
22.491555187070745 278.28902366857676 0.7080001685869506
22.49678274202416 277.6038164218331 0.7063918721749904
22.502010296977573 277.7174034801262 0.706907964729044
22.507237851930988 279.71804188380503 0.7094391341922827
22.512465406884402 280.13313637896294 0.7100530531854551
22.517692961837817 280.1121156360729 0.7100971575587068
22.52292051679123 280.46321233514226 0.7108698198379686
22.528148071744646 281.3806249960811 0.7124701043370734
22.53337562669806 278.9002344495385 0.70824093941724
22.538603181651474 277.6799117259532 0.7076520151833545
22.54383073660489 277.59064157345426 0.7067370812196778
22.549058291558303 276.9894353332396 0.7057923189427728
22.554285846511718 276.4578301640024 0.7045382277824714
22.559513401465132 275.8523555299091 0.702692546920066
22.564740956418547 276.05923007618645 0.7035138573337255
22.56996851137196 277.3357158276457 0.7054197491315725
22.575196066325375 275.25710208315945 0.703264743399603
22.58042362127879 272.7368298025247 0.6995808343473063
22.585651176232204 272.47339891982807 0.6995192074466344
22.59087873118562 274.64577958837583 0.7024456101850246
22.596106286139033 275.516261336391 0.703890284571472
22.601333841092448 275.16626222969285 0.702517787527777
22.606561396045862 279.3720844920891 0.7083388771661892
22.611788950999276 279.66961548824924 0.7091419835394609
22.61701650595269 280.7792772456025 0.7101875352559511
22.622244060906105 278.3236970905055 0.7072779747505182
22.62747161585952 279.33388527664243 0.7074212529663514
22.632699170812934 278.3211247613993 0.7060243390647651
22.63792672576635 276.49444247248596 0.7031426453613702
22.643154280719763 274.44865268179467 0.7009125668676521
22.648381835673177 274.4634257576505 0.7008188127552348
22.653609390626592 274.8078558460626 0.7015406404903209
22.658836945580006 274.61125744681476 0.701771637373914
22.66406450053342 275.80596540419816 0.7045443003225584
22.669292055486835 277.25468693279686 0.7063423146791388
22.67451961044025 278.43933987630663 0.7075665027256276
22.679747165393664 280.36482217249085 0.7088639637077947
22.68497472034708 280.94955964160584 0.709548419997732
22.690202275300493 279.32630998782594 0.7070371769908975
22.695429830253907 276.02854556949177 0.7031569575802176
22.70065738520732 275.4013073332773 0.7021179949205686
22.705884940160736 273.04204632998415 0.6984002655078255
22.71111249511415 276.2976317490503 0.7030775351377919
22.716340050067565 275.9689945363701 0.7037145199237125
22.72156760502098 277.65398980066163 0.7064691148198654
22.726795159974394 276.92232423151404 0.7050588248640961
22.73202271492781 276.9063134717076 0.7032249013748217
22.737250269881223 274.81664055362626 0.70103065470305
22.742477824834637 276.65112384892166 0.7038338062393682
22.74770537978805 276.08947078272786 0.7038275383316384
22.752932934741466 278.7142239197434 0.706548514306987
22.75816048969488 278.2705533012187 0.704740990651094
22.763388044648295 278.61435406387494 0.7046313074726955
22.76861559960171 281.029201943507 0.7075930988911271
22.773843154555124 283.6284568692724 0.7108813763541312
22.779070709508538 285.4379555858834 0.7133644165370875
22.784298264461952 285.4894464024657 0.7136805876228007
22.789525819415367 285.1741493701234 0.7138999481320148
22.79475337436878 282.52921627141825 0.7100337522928664
22.799980929322196 283.21760073648426 0.7096081079948074
22.80520848427561 282.412016216848 0.7079783072107599
22.810436039229025 285.19536475774964 0.7110437832757218
22.81566359418244 283.8336636249647 0.7095435132887279
22.820891149135853 287.7431014416295 0.7147270832227647
22.826118704089268 287.52533086500415 0.7148378885412325
22.831346259042682 291.6198518084129 0.7200689045021317
22.836573813996097 291.3070607562744 0.7194496529826189
22.84180136894951 294.07200185126584 0.7224828962029014
22.847028923902926 291.6383419575885 0.718993206083459
22.85225647885634 291.033506744119 0.7179138804420578
22.857484033809754 292.61192723057 0.7203035285146704
22.86271158876317 293.90435871789646 0.7212782965314275
22.867939143716583 290.1538758761781 0.7160100605692811
22.873166698669998 292.12195938714166 0.7183427273375743
22.878394253623412 297.65055394593924 0.7254671682832402
22.883621808576827 303.92431710926354 0.7341976158730104
22.88884936353024 301.00921527954154 0.7307348798816985
22.894076918483655 298.26865076198817 0.7272089486909907
22.89930447343707 294.64095078593385 0.7223851951524676
22.904532028390484 296.08964322385265 0.7229890164100771
22.9097595833439 295.5669605542459 0.722469745780203
22.914987138297313 295.2579291267067 0.7217955927478303
22.920214693250728 297.44521428134345 0.7251623436881501
22.925442248204142 296.9799837142453 0.724155449473989
22.930669803157556 295.48226756205025 0.7216762678668855
22.93589735811097 292.37761399079506 0.717773209381213
22.941124913064385 292.149425661835 0.7168215010889867
22.9463524680178 291.3364305153501 0.7160992586426792
22.951580022971214 289.42221875805683 0.7143585716909017
22.95680757792463 286.5383127914407 0.7115364828175609
22.962035132878043 284.7807736986194 0.7098801210052231
22.967262687831457 286.65889356976146 0.7119473727306438
22.972490242784872 289.6291939716952 0.7160478771630914
22.977717797738286 292.8984517289189 0.72069986960285
22.9829453526917 291.53713729448464 0.7194403125013717
22.988172907645115 292.670758418457 0.7198954693044021
22.99340046259853 292.71914133460575 0.719425799574112
22.998628017551944 290.9328271338719 0.7167806893688997
23.00385557250536 288.9080081067581 0.7136588491363121
23.009083127458773 289.10563392205626 0.7133624185448925
23.014310682412187 289.9771908265726 0.7151263448412436
23.0195382373656 292.3477521035446 0.7189546012041205
23.024765792319016 292.63174169941954 0.7184853877151638
23.02999334727243 294.17234622252295 0.7200739441931674
23.035220902225845 292.2670996457608 0.7184464193276132
23.04044845717926 290.5755877849045 0.7171178298127436
23.045676012132674 286.940321638669 0.7124778542476202
23.05090356708609 283.0880538190006 0.7073850339348435
23.056131122039503 282.19635716912904 0.7068433540643276
23.061358676992917 282.2813943978446 0.7067097160171788
23.06658623194633 284.21089835752827 0.7085963088594551
23.071813786899746 285.04108681766854 0.7085003137395463
23.07704134185316 285.7520221174036 0.7100747355367981
23.082268896806575 285.0044980342237 0.7094744454928295
23.08749645175999 284.9991971533676 0.7094589427703869
23.092724006713404 283.44028716431484 0.7078736276447026
23.097951561666818 283.1010075103001 0.7066105846742594
23.103179116620232 284.17375737984287 0.708997809597443
23.108406671573647 285.48734177769325 0.7096214069680091
23.11363422652706 286.91302599593894 0.7126726513787592
23.118861781480476 285.0723744351129 0.7107081756314982
23.12408933643389 282.0357020384151 0.7060232347913884
23.129316891387305 282.75907249512693 0.7064904250187684
23.13454444634072 282.0087381190075 0.704984908757558
23.139772001294133 282.85701795174936 0.7061676227250134
23.144999556247548 281.7547338108262 0.704830324702641
23.150227111200962 282.37279722326497 0.7050851377882227
23.155454666154377 282.9698701866429 0.7064340809583213
23.16068222110779 282.7370554955002 0.7058269138507147
23.165909776061206 282.4564987527227 0.7054533521941486
23.17113733101462 281.45152278549693 0.703829972829311
23.176364885968034 282.58774945888 0.7056333056373567
23.18159244092145 281.42676258824383 0.7058116591809697
23.186819995874863 280.4123531318531 0.7033723188264951
23.192047550828278 281.16745978632287 0.7047342158491926
23.197275105781692 281.97471401757 0.7056216580797583
23.202502660735107 278.7521718701666 0.70234733721949
23.20773021568852 277.1122323626206 0.69928065972649
23.212957770641935 276.7436832906916 0.6979957080108458
23.21818532559535 280.1743091870995 0.702253099680524
23.223412880548764 280.47344829480846 0.7034298818377465
23.22864043550218 282.3086614732256 0.7055084978039209
23.233867990455593 280.44046916106834 0.7030684637819438
23.239095545409008 279.8904826230636 0.7017442161054717
23.244323100362422 276.5420594228602 0.6970052687363848
23.249550655315836 276.94711871836654 0.6974497833585268
23.25477821026925 280.2720651084053 0.7021321244426768
23.260005765222665 281.64587119765554 0.7044830922054198
23.26523332017608 283.787894026735 0.707355225092932
23.270460875129494 286.16699811682076 0.7100435923697448
23.27568843008291 290.41539315379566 0.7149175766133832
23.280915985036323 288.7640353535168 0.7116688142700095
23.286143539989737 287.42579341805475 0.7106526360978352
23.291371094943152 287.0557586371453 0.7100463815812055
23.296598649896566 286.31522519908543 0.7089292211990798
23.30182620484998 285.66051297550456 0.7076297246795125
23.307053759803395 284.2211174296862 0.7056239930955134
23.31228131475681 284.08623374035903 0.7056624079569586
23.317508869710224 283.4774798262009 0.7047308453638267
23.32273642466364 284.5483205328475 0.7065782288599725
23.327963979617053 285.8302422579046 0.7091549239385767
23.333191534570467 283.09076860493195 0.7053646771394729
23.33841908952388 280.82366275577465 0.7030546046653267
23.343646644477296 280.2835328750632 0.7018990954557331
23.34887419943071 281.73733690997284 0.7030945082321555
23.354101754384125 281.8085576376268 0.7037119627741751
23.35932930933754 284.31826155565966 0.7066308299107409
23.364556864290954 288.87126414020094 0.7126335538531037
23.369784419244368 291.7836033153949 0.7156834850876634
23.375011974197783 290.87027463239104 0.7142793471954224
23.380239529151197 289.21306536485764 0.7112156979605553
23.38546708410461 286.42193982700763 0.7064401939228319
23.390694639058026 287.40646823665 0.7074718512990231
23.39592219401144 289.4792257748818 0.7102205862521362
23.401149748964855 287.5665967212252 0.7086440412762778
23.40637730391827 285.8062801955359 0.7056390228361982
23.411604858871684 282.2482223928078 0.7006831509806548
23.416832413825098 283.3422895501196 0.7024959940262467
23.422059968778512 284.7398134408255 0.7058776453698689
23.427287523731927 287.5760013908189 0.7106405150255751
23.43251507868534 288.8169364003421 0.7122385650807231
23.437742633638756 290.8625423305865 0.7141546929030036
23.44297018859217 291.2133559490359 0.7134369898754893
23.448197743545585 291.5837571842986 0.713548491520647
23.453425298499 292.7844560050457 0.7152011112361729
23.458652853452413 291.66681087135873 0.7134166387205475
23.463880408405828 291.63050015614044 0.7126214494497108
23.469107963359242 291.97571253999115 0.7131543877402488
23.474335518312657 293.2409231741893 0.7146398045251983
23.47956307326607 295.10062475817654 0.7171096803584492
23.484790628219486 294.94322968793506 0.7159070223502609
23.4900181831729 294.6080957660251 0.7160573234901242
23.495245738126314 292.46719336679155 0.7138058936506878
23.50047329307973 291.25345021378047 0.7122059674396123
23.505700848033143 292.75657615231916 0.7136148587825704
23.510928402986558 296.65262892907896 0.7179971078892579
23.516155957939972 299.406399089063 0.7214546589282337
23.521383512893387 297.45252123695803 0.7186210638563217
23.5266110678468 294.18226009493685 0.7146258743982312
23.531838622800215 293.5998301775086 0.713442907381312
23.53706617775363 295.08891384719993 0.7158547587561056
23.542293732707044 297.0336298110038 0.7175549217683591
23.54752128766046 296.84474625284304 0.7176105904023024
23.552748842613873 299.4590560130804 0.7204452855268146
23.557976397567288 301.73797818144044 0.7229639175952409
23.563203952520702 302.91224794895595 0.7246126603707584
23.568431507474116 303.4884094617313 0.7250097396204048
23.57365906242753 303.5872984657945 0.7252442544784385
23.578886617380945 300.3966666507756 0.7202699550301163
23.58411417233436 299.7744772846894 0.7203123447817351
23.589341727287774 298.21960598819834 0.7184608809938451
23.59456928224119 298.4062107476235 0.7175838814748874
23.599796837194603 295.1492243871572 0.7134572835342046
23.605024392148017 294.94239828961145 0.712101637860695
23.610251947101432 295.6921017567826 0.7126129817142618
23.615479502054846 297.88999491885926 0.7141862011481209
23.62070705700826 298.1239573984843 0.713440570287292
23.625934611961675 297.49899076339375 0.7123161326607759
23.63116216691509 296.01052057446003 0.7101298176325085
23.636389721868504 295.00455471134603 0.7092639807884081
23.64161727682192 293.9097360324045 0.7086624713970687
23.646844831775333 291.82796629171486 0.7065610626657087
23.652072386728747 291.089208495186 0.7051511397083784
23.65729994168216 293.937387709297 0.708238878567764
23.662527496635576 295.38118088117136 0.7096968303108839
23.66775505158899 295.6779740997952 0.7104032922983293
23.672982606542405 293.9775169397217 0.7074916396224289
23.67821016149582 292.39744797293935 0.7055131173886839
23.683437716449234 291.75256253200234 0.7046239541682214
23.688665271402648 291.8375077460317 0.7049346929923918
23.693892826356063 295.2553911774768 0.7092159374696292
23.699120381309477 293.2771053070248 0.7067524919591609
23.70434793626289 292.872232889138 0.7052064558445564
23.709575491216306 292.35800435899796 0.7050389461869101
23.71480304616972 295.15750192367466 0.7093196287830559
23.720030601123135 295.8289680559869 0.7110329712990757
23.72525815607655 294.35518185912974 0.7072372691959425
23.730485711029964 294.9580454561247 0.7063922608103643
23.735713265983378 295.3736465644182 0.7061111138095806
23.740940820936792 295.6303557620335 0.7068286367258267
23.746168375890207 295.8981199900135 0.7069028584701482
23.75139593084362 294.708497123343 0.7056528433419789
23.756623485797036 294.27727129094853 0.7051490194190347
23.76185104075045 292.3631969398839 0.702813235667177
23.767078595703865 289.74844304724195 0.6990600488860997
23.77230615065728 289.24637656037623 0.6973046298716711
23.777533705610693 289.67546532521874 0.6970272370900132
23.782761260564108 292.4086856902044 0.6998154152125295
23.787988815517522 295.7748998814731 0.7033837692908803
23.793216370470937 298.57320252858517 0.7073637854099724
23.79844392542435 300.5248416892208 0.7094568918754737
23.803671480377766 298.47403411326343 0.7073760504364688
23.80889903533118 295.55991736835523 0.7021902655043315
23.814126590284594 290.77045794926323 0.6949892138177376
23.81935414523801 292.3043648751356 0.6966594471749376
23.824581700191423 295.5207335595141 0.7008154674382759
23.829809255144838 298.437508496353 0.7044078680610083
23.835036810098252 297.0950438447306 0.7019171634979295
23.840264365051667 295.8824623740487 0.699964826746318
23.84549192000508 295.3967629746525 0.6998017288816892
23.850719474958495 297.4995293196669 0.7023742157014714
23.85594702991191 296.96054264621426 0.7018405764587926
23.861174584865324 296.77691532356846 0.7009269608783699
23.86640213981874 295.7425566697619 0.6993522707607389
23.871629694772153 298.52065159570816 0.703454770752436
23.876857249725568 298.4445431747137 0.7042128784805755
23.882084804678982 299.24934859034653 0.7045918486979402
23.887312359632396 297.9835085767866 0.7023625300195393
23.89253991458581 298.5306830364513 0.7020842231356182
23.897767469539225 295.8973867972074 0.6986085605824442
23.90299502449264 294.7564571324525 0.6967907821909854
23.908222579446054 292.7459155720451 0.6941366768352114
23.91345013439947 294.2887216599193 0.6966122238474789
23.918677689352883 295.00731283252065 0.6974725312469661
23.923905244306297 296.312318898625 0.6996413751428402
23.929132799259712 298.6770866416529 0.7018278502418195
23.934360354213126 296.04251871656805 0.6983483572330681
23.93958790916654 295.9096276638438 0.6980829822152678
23.944815464119955 294.199805271424 0.6953689876619233
23.95004301907337 293.9028280495909 0.6946649413787588
23.955270574026784 290.8302307738558 0.6912450294733021
23.9604981289802 288.3147083415339 0.6892518149028886
23.965725683933613 290.3507809053981 0.6918878160213795
23.970953238887027 293.0421818715061 0.6952701954834632
23.97618079384044 293.8132211576757 0.6963585942115853
23.981408348793856 294.2842915319022 0.696494539416153
23.98663590374727 293.3259814439876 0.6958520872559018
23.991863458700685 296.35514049940315 0.6996496198909816
23.9970910136541 296.6164953713148 0.7000396967749556
24.002318568607514 298.2265283869714 0.7017256724792452
24.007546123560928 296.22176396199467 0.6983227181812487
24.012773678514343 296.0183347579786 0.6979972578958615
24.018001233467757 293.5270746439049 0.6943378231877021
24.02322878842117 291.6519747095604 0.6918893937647721
24.028456343374586 293.20070096047795 0.6932752703273085
24.033683898328 296.2739795983483 0.6973426807254358
24.038911453281415 297.15108931423026 0.6993261328520453
24.04413900823483 296.52543411919635 0.6986311605018092
24.049366563188244 294.1911774878713 0.6960228686439628
24.054594118141658 294.8246624828355 0.696207000380691
24.059821673095072 294.5420298197671 0.6957080990541824
24.065049228048487 291.25972024557336 0.69189546804415
24.0702767830019 287.85286109722625 0.7010548621712417
24.075504337955316 290.6804959482423 0.7140440410460364
24.08073189290873 292.7262326562629 0.7229837740874328
24.085959447862145 293.10501794229765 0.7291088520533551
24.09118700281556 292.279393870754 0.7328071963177134
24.096414557768973 295.8597521073035 0.741615377784434
24.101642112722388 293.71892769915854 0.7431741414441526
24.106869667675802 295.2824619039683 0.7496093852812962
24.112097222629217 293.6724847465355 0.7518646456156406
24.11732477758263 295.96132452070765 0.7584512947713894
24.122552332536046 293.1623988639041 0.7586671188462017
24.12777988748946 292.63701070726074 0.7607438159132568
24.133007442442874 291.6299863465038 0.7618395705505222
24.13823499739629 294.45716314145596 0.7676244382608893
24.143462552349703 293.51511463058375 0.7691403501187764
24.148690107303118 292.49565099127926 0.7706583755338205
24.153917662256532 290.26944785839237 0.771589586030143
24.159145217209947 287.8248800389854 0.7715925411617506
24.16437277216336 287.1618862401865 0.772888063556183
24.169600327116775 292.16934002376496 0.7820261188011653
24.17482788207019 294.59692428298007 0.7887125014083745
24.180055437023604 293.63119096833395 0.7906842999274625
24.18528299197702 291.2249806758518 0.7900101135886427
24.190510546930433 289.79843487749287 0.789942447054829
24.195738101883848 292.1352465013702 0.7947470602372727
24.200965656837262 295.6425554002747 0.8019120100567568
24.206193211790676 294.7208728570611 0.8028040334992517
24.21142076674409 293.77910656530315 0.8040328491650276
24.216648321697505 288.3303231100005 0.798763911849854
24.22187587665092 291.4013315588071 0.8056526716186915
24.227103431604334 292.14814984514646 0.810407550104565
24.23233098655775 291.7132582643576 0.8136096561474797
24.237558541511163 292.6153095603159 0.8183488180003504
24.242786096464577 294.8739642512005 0.8235407959088595
24.248013651417992 298.49322269375733 0.8301736156591286
24.253241206371406 296.5413366521096 0.8286709600108532
24.25846876132482 296.01726236089627 0.8311388608837775
24.263696316278235 293.3732232673583 0.8297904664528704
24.26892387123165 291.5781241642976 0.8289140866805158
24.274151426185064 292.5952755981615 0.8300313259463169
24.27937898113848 294.98635724836623 0.8346298669119652
24.284606536091893 296.64071693105785 0.8391407010428086
24.289834091045307 295.0738999373419 0.8403709465866827
24.29506164599872 291.5611251536137 0.8379452632274478
24.300289200952136 290.6466183195862 0.8378273429049452
24.30551675590555 289.3440835089808 0.8377641683089044
24.310744310858965 285.3249506270041 0.83501897982051
24.31597186581238 283.94200548966205 0.8366753166076308
24.321199420765794 284.96922008772873 0.8410754739880812
24.326426975719208 288.67509216045084 0.8478529356422636
24.331654530672623 291.16679554674556 0.8520953704773427
24.336882085626037 295.01566645080584 0.8587424819823264
24.34210964057945 295.88160973027897 0.8616507264091733
24.347337195532866 296.70933361476665 0.8655334930313193
24.35256475048628 296.43846996175097 0.8673598447669721
24.357792305439695 294.3688214990534 0.8676841991910887
24.36301986039311 291.2160784321263 0.8643313955053431
24.368247415346524 288.91460941494796 0.8624855767890937
24.373474970299938 290.39355057378435 0.8665423767820237
24.378702525253352 293.05617868354193 0.8731904668592125
24.383930080206767 295.1883149420105 0.8775236763095
24.38915763516018 296.8517729064431 0.8796997508181988
24.394385190113596 297.36811734035905 0.8812749963778584
24.39961274506701 296.3651395956932 0.8836256672817092
24.404840300020425 299.90391280645383 0.8927454393223931
24.41006785497384 302.391980966327 0.8995973245349473
24.415295409927253 302.2309324407204 0.9007035291804368
24.420522964880668 295.1594759063381 0.8925430202447575
24.425750519834082 294.33429969133715 0.894024330542081
24.430978074787497 296.0845956952462 0.899061582490201
24.43620562974091 299.6261870263868 0.9057856088979621
24.441433184694326 298.26538481975945 0.9048596082828211
24.44666073964774 298.66765396709206 0.9073524537738195
24.451888294601154 302.02283994476875 0.9162327443594956
24.45711584955457 303.23212169573054 0.9220705078091105
24.462343404507983 300.99521667435704 0.9211502383463651
24.467570959461398 298.5043445921804 0.918963551214752
24.472798514414812 301.3808263452227 0.9246568712801392
24.478026069368227 304.5693083397221 0.9322961000926149
24.48325362432164 303.76784738582256 0.9343896188126233
24.488481179275055 300.54237362962147 0.9311638037348732
24.49370873422847 297.07279190586985 0.9272514510500883
24.498936289181884 300.7564224543035 0.9345516296331925
24.5041638441353 303.9896789630308 0.9421603404588386
24.509391399088713 306.4129022933133 0.9487585280653704
24.514618954042128 303.24811173027683 0.9466420919771761
24.519846508995542 301.2186029920733 0.9456905890992789
24.525074063948956 302.44362832502384 0.9494292330412712
24.53030161890237 305.5617848097172 0.9552779661959911
24.535529173855785 306.3439260602752 0.9593266773658595
24.5407567288092 302.4824678634837 0.9568194919501853
24.545984283762614 300.5644195190087 0.9563192079104255
24.55121183871603 299.56851610591565 0.9566700288978603
24.556439393669443 303.3895197135429 0.9639284014319579
24.561666948622857 307.6273798223062 0.9734668682570482
24.566894503576272 308.9568894684518 0.9784099564508736
24.572122058529686 307.19110871585207 0.9778855100955292
24.5773496134831 306.82559946998805 0.9795116029137342
24.582577168436515 307.26342141984475 0.9833161408522187
24.58780472338993 311.93666557281574 0.9941610021253411
24.593032278343344 311.79914580779564 0.9970874120501716
24.59825983329676 312.4647358821553 0.9985052259759338
24.603487388250173 310.7693755410829 0.9994182347861974
24.608714943203587 306.72777859660476 0.9962327043648272
24.613942498157 304.7225543252383 0.9954829849957214
24.619170053110416 300.99714645079814 0.9895620616456455
24.62439760806383 302.8546313435473 0.9922694051405884
24.629625163017245 300.6870266216203 0.9910338739279857
24.63485271797066 303.2241080460467 0.9992795215066843
24.640080272924074 303.68851556630943 1.003910892020641
24.645307827877488 306.41297157050974 1.0095001962734045
24.650535382830903 306.5237205830045 1.0110690838199232
24.655762937784317 303.40703109855247 1.0089786281658701
24.66099049273773 305.976678642009 1.017814250333817
24.666218047691146 305.092835900601 1.0204919977630393
24.67144560264456 305.4741134206845 1.023894237911477
24.676673157597975 299.53612634649033 1.0152298469855798
24.68190071255139 298.46766304360926 1.014772730631674
24.687128267504804 299.65912670405334 1.019143898772405
24.692355822458218 298.50809478648193 1.020109879366717
24.697583377411632 297.94572956872446 1.0227446900876151
24.702810932365047 296.49725738106224 1.0215420883156812
24.70803848731846 296.8716181269311 1.0247173981814663
24.713266042271876 298.49426033341894 1.0301041445159367
24.71849359722529 302.74505860181364 1.042506767683008
24.723721152178705 301.37352531725617 1.0448776347819284
24.72894870713212 302.1453463165133 1.0479889466357637
24.734176262085533 297.37056746170134 1.0404020649949008
24.739403817038948 299.93055921118116 1.0457923197788805
24.744631371992362 299.95875550080314 1.0494709629010064
24.749858926945777 304.0888068919945 1.0578476900682747
24.75508648189919 303.8880916284119 1.0602480755592332
24.760314036852606 303.97256008096474 1.0620414765218218
24.76554159180602 303.5537720304349 1.0659506794302667
24.770769146759434 301.2633202944337 1.0659901731033379
24.77599670171285 302.10688065753345 1.0720364711968964
24.781224256666263 297.96996621473227 1.0677575385295612
24.786451811619678 302.1249316949426 1.0765241251129825
24.791679366573092 299.286988689577 1.073304248917819
24.796906921526507 298.7396652045883 1.0746563395468522
24.80213447647992 293.4355007865254 1.0687282061922718
24.807362031433335 293.5450374155355 1.071323345483226
24.81258958638675 294.10830779582284 1.0735358335034078
24.817817141340164 296.46957942939565 1.0792950295696373
24.82304469629358 298.75854409704635 1.087138527876681
24.828272251246993 295.54473782300323 1.0846626375094166
24.833499806200408 293.93222831113286 1.0846138546559767
24.838727361153822 294.9714112935471 1.0882598921436837
24.843954916107236 297.29990198470847 1.0969186368903565
24.84918247106065 299.6029353615495 1.1047672170602454
24.854410026014065 296.36091339005264 1.1015884881539584
24.85963758096748 296.6900943449237 1.1018576630225536
24.864865135920894 296.09326163228206 1.101760322483868
24.87009269087431 294.86481687996076 1.1051708002492378
24.875320245827723 295.9331616886221 1.1104389379384125
24.880547800781137 296.3526192190903 1.1167706124986165
24.885775355734552 301.22106746303785 1.128731483240644
24.891002910687966 301.07548135873645 1.132766734839507
24.89623046564138 301.8678252391463 1.136610140762681
24.901458020594795 298.4343438321635 1.1353018561860146
24.90668557554821 295.52121684688933 1.1324367994649558
24.911913130501624 293.3117339821907 1.1303646470593212
24.91714068545504 297.5707333329403 1.1392579210318383
24.922368240408453 304.38503106987287 1.1565573263262325
24.927595795361867 309.435899314805 1.1719843700612493
24.93282335031528 309.39373368066146 1.175908770257182
24.938050905268696 306.7822904952832 1.170922981446713
24.94327846022211 303.4651399417185 1.1664468324268873
24.948506015175525 301.0583071699026 1.164859348484911
24.95373357012894 305.5080611813718 1.1774232633256172
24.958961125082354 306.741367754275 1.1836132580192305
24.964188680035768 310.98228467827573 1.195990209850205
24.969416234989183 306.1432802721838 1.1903446428651625
24.974643789942597 306.13789786171907 1.1930566212603508
24.97987134489601 304.4205475706675 1.1908375818093497
24.985098899849426 304.38719467156204 1.196238861040069
24.99032645480284 300.75761446060704 1.1934690722890242
24.995554009756255 296.12880812209653 1.1880504551633053
25.00078156470967 295.80333170377577 1.1880922285587352
25.006009119663084 295.0613224871103 1.188280299647332
25.011236674616498 295.0031244194756 1.1920057245988234
25.016464229569912 298.5852622114408 1.2034018194145761
25.021691784523327 301.82510214329403 1.2149126704559943
25.02691933947674 305.9367443463074 1.2243281084611075
25.032146894430156 305.09691394712416 1.22682921855686
25.03737444938357 304.9765050465151 1.2290633216507185
25.042602004336985 304.81654634873746 1.2341902855018894
25.0478295592904 303.29864248151864 1.2357019414259571
25.053057114243813 305.6168137473536 1.2439541837603814
25.058284669197228 302.99120643415785 1.2425884576994162
25.063512224150642 300.56595601096603 1.2417011306482553
25.068739779104057 294.35645432943056 1.2335625223705107
25.07396733405747 294.0313426983781 1.2361888201936533
25.079194889010886 303.01604510198143 1.256980008905374
25.0844224439643 306.7832154172304 1.269411535588144
25.089649998917714 313.06444488214953 1.2854653953614996
25.09487755387113 310.37573862830124 1.2849873573247703
25.100105108824543 312.5973002107698 1.293091192340709
25.105332663777958 309.09648035838023 1.2912070680811099
25.110560218731372 309.26900431562774 1.2947720805560852
25.115787773684787 305.3425924538782 1.290731888522958
25.1210153286382 299.1218472137937 1.2808668662028648
25.126242883591615 296.84474921066976 1.2813825663522738
25.13147043854503 297.3255024267601 1.2875189253575023
25.136697993498444 305.4941170249883 1.3079317753727806
25.14192554845186 309.4845210399752 1.3206352819366787
25.147153103405273 311.6051520825771 1.3293602403508467
25.152380658358688 308.32028788382166 1.325696563419509
25.157608213312102 306.7927420447226 1.32530662690089
25.162835768265516 306.811672329442 1.3273367801274654
25.16806332321893 312.1754970862575 1.3436700191865232
25.173290878172345 311.54393757335936 1.3477778614258442
25.17851843312576 311.6406270287151 1.3523309841749729
25.183745988079174 308.19677119248905 1.3482002346385489
25.18897354303259 307.05399354561155 1.3532037824028122
25.194201097986003 306.43184092132714 1.3579482333897321
25.199428652939417 304.2658887778538 1.357985882113341
25.204656207892832 305.6022439264099 1.3638847337686997
25.209883762846246 308.3946168774318 1.3728375206297179
25.21511131779966 310.2100941904953 1.3833019401660165
25.220338872753075 311.9113678412743 1.393100159119314
25.22556642770649 310.19744142080015 1.3931986846469526
25.230793982659904 304.7350032234377 1.384247724589276
25.23602153761332 306.2188272909752 1.39010616522905
25.241249092566733 308.1821944942772 1.4020094315909484
25.246476647520147 317.0578998526368 1.4253029307313083
25.25170420247356 321.13160906262556 1.4405880521680554
25.256931757426976 324.714573468322 1.4535122923466293
25.26215931238039 321.0301511914601 1.4532025599721898
25.267386867333805 314.346473387643 1.441295321995577
25.27261442228722 308.97873464907195 1.4322538948071024
25.277841977240634 312.55591985731013 1.4456479889598808
25.283069532194048 314.7536891293145 1.457868458945764
25.288297087147463 318.9795119173563 1.4757865716422511
25.293524642100877 317.51439024709964 1.477534470104803
25.29875219705429 317.15289916580423 1.482187234501248
25.303979752007706 313.26437210856113 1.4782620608923365
25.30920730696112 313.21497863786146 1.4849268277706822
25.314434861914535 315.7021331399618 1.4966260633564337
25.31966241686795 319.93332242178354 1.515586704433191
25.324889971821364 322.70255461866117 1.5268685941377755
25.330117526774778 319.10372781963645 1.5257889316838373
25.335345081728192 316.18390336225593 1.5215814784434012
25.340572636681607 316.26135295416293 1.5265346802233357
25.34580019163502 324.9065638634717 1.5526732557142313
25.351027746588436 323.45927995604717 1.5573981638408676
25.35625530154185 321.64179069856874 1.560731190666089
25.361482856495265 316.00392915941313 1.5569050011864318
25.36671041144868 318.3452705632127 1.5685932641516245
25.371937966402093 321.4091648199766 1.5845137336808102
25.377165521355508 318.79423025872387 1.5800541977879172
25.382393076308922 315.3865151892552 1.57987043084435
25.387620631262337 317.28373782437257 1.5924716717420488
25.39284818621575 317.7193322456674 1.6021073430276493
25.398075741169166 320.80447414883247 1.6123472578768114
25.40330329612258 315.2609411936282 1.604690610108606
25.408530851075994 312.2947271170559 1.600033351776583
25.41375840602941 312.4383293292919 1.6093578839785947
25.418985960982823 311.6963801706424 1.6137148238899501
25.424213515936238 310.7220631199581 1.6215022398463788
25.429441070889652 306.12859789424493 1.615663984370364
25.434668625843067 308.1061925598864 1.6251076198135805
25.43989618079648 309.9197460597547 1.6332926302932447
25.445123735749895 314.969144508804 1.6533804664682263
25.45035129070331 313.3340450287264 1.6607461091080664
25.455578845656724 318.0862857732106 1.684071164017534
25.46080640061014 322.4385446559444 1.7087125244874162
25.466033955563553 325.06509562421496 1.7205954606908653
25.471261510516968 326.0622419235542 1.7303008115400895
25.476489065470382 323.1724383003141 1.7286789321707303
25.481716620423796 322.0317952961223 1.7369424428007723
25.48694417537721 316.7469302496535 1.7303063800513412
25.492171730330625 318.7078740859981 1.7463712943036216
25.49739928528404 314.78506312056095 1.7407477548700088
25.502626840237454 317.5155826563626 1.75917580727272
25.50785439519087 312.5427634288538 1.7507962874656517
25.513081950144283 311.75189704644134 1.7561348535221835
25.518309505097697 308.42389755853924 1.7558555920834071
25.523537060051112 308.6553431487368 1.7650158725360203
25.528764615004526 314.5562393225265 1.7930936401068482
25.53399216995794 321.5231135346556 1.8183676392303612
25.539219724911355 324.78371319319456 1.841389122151337
25.54444727986477 322.08097023786604 1.842121193227738
25.549674834818184 318.10070550006884 1.848476387313639
25.5549023897716 317.69353294567196 1.8551863398631658
25.560129944725013 324.3816250454631 1.8834650926823298
25.565357499678427 323.55861999488826 1.8862184917698859
25.57058505463184 319.8336566448496 1.8841252725735949
25.575812609585256 312.65043513470494 1.8768169082059325
25.58104016453867 311.63153416198344 1.8868576098230274
25.586267719492085 317.3036907067762 1.9164564641542707
25.5914952744455 325.1370342409193 1.9458558529441303
25.596722829398914 324.2854657197834 1.9554738464775234
25.601950384352328 321.18611633200385 1.9576012737155941
25.607177939305743 319.48912585358374 1.9679834840489454
25.612405494259157 319.776723253876 1.977214986065814
25.61763304921257 326.90948397924484 2.0108988879729184
25.622860604165986 328.8366338237488 2.0277954644542273
25.6280881591194 327.9281926665018 2.043311278101412
25.633315714072815 330.73114546485147 2.0760421368441486
25.63854326902623 322.42849732646886 2.07396547332179
25.643770823979644 321.9303569616674 2.083621243373313
25.648998378933058 317.45001852507056 2.081361541070316
25.654225933886472 316.8352051627801 2.0912226365016036
25.659453488839887 307.6515922411077 2.076004571891966
25.6646810437933 301.46368057212936 2.069852371846075
25.669908598746716 295.5117735784917 2.05063642887804
25.67513615370013 305.94736449851854 2.1028011751137106
25.680363708653545 313.31532346957835 2.1404498810478256
25.68559126360696 326.274978232805 2.20477473180684
25.690818818560373 327.3284537960691 2.2308845486457236
25.696046373513788 327.58656418231686 2.2528952620457123
25.701273928467202 320.6422344270275 2.2444289550278764
25.706501483420617 324.9243218586846 2.2706810356648104
25.71172903837403 331.93724185377886 2.3151087679578386
25.716956593327446 332.16447486437966 2.3296383992081715
25.72218414828086 331.31225220736076 2.350100779023295
25.727411703234274 332.4143872815546 2.360446382438665
25.73263925818769 332.35192702467594 2.3878476961460406
25.737866813141103 331.4055801957802 2.4003734979687508
25.743094368094518 320.3134029620434 2.3822434821645957
25.748321923047932 310.8497516043484 2.36018754812471
25.753549478001347 305.5167658556426 2.3625134797450023
25.75877703295476 304.1806814775451 2.378382265991425
25.764004587908175 308.3109074950302 2.416698917408006
25.76923214286159 304.2694005178578 2.4262395477675476
25.774459697815004 304.97877611372724 2.4517299112686906
25.77968725276842 309.03745277686113 2.50248803524084
25.784914807721833 310.26482620527975 2.527387883668944
25.790142362675248 324.94588121202054 2.6253876865263526
25.795369917628662 325.7806444084597 2.6437039136207336
25.800597472582076 341.56049016498935 2.7419181737577794
25.80582502753549 326.64117611251174 2.700923010713955
25.811052582488905 327.665850161948 2.7442494408889897
25.81628013744232 323.27803449449294 2.7633236320418026
25.821507692395734 324.93991718634976 2.8042981026106326
25.82673524734915 323.9273231024113 2.829444369776032
25.831962802302563 323.0300124381596 2.8576055756636483
25.837190357255977 329.6379411620649 2.9244925771151826
25.84241791220939 319.1115405734852 2.9066412682605973
25.847645467162806 332.7808201054859 3.0030140814401762
25.85287302211622 331.24518456436556 3.0465711605892167
25.858100577069635 339.19144427220147 3.1434536959285713
25.86332813202305 326.8273137999366 3.1330689950006305
25.868555686976464 314.92364247147503 3.118010760785465
25.87378324192988 319.68596069415287 3.167695121230655
25.879010796883293 319.9673069836003 3.2133563692788574
25.884238351836707 325.0220428841369 3.2826937535783745
25.88946590679012 317.28818114152983 3.295731118816333
25.894693461743536 320.85543657388735 3.3760682043910784
25.89992101669695 317.0701658208556 3.4108077776000396
25.905148571650365 311.50428908819316 3.469466378028142
25.91037612660378 306.8090370415473 3.4992789479577553
25.915603681557194 309.3140404427783 3.5933958008426004
25.920831236510608 314.48950837243746 3.683357565943686
25.926058791464023 308.0971622221023 3.7395936516978256
25.931286346417437 298.86881714667265 3.754880681661228
25.93651390137085 295.70205990699947 3.81369021649285
25.941741456324266 304.5545876259782 3.9472388727181333
25.94696901127768 323.91951937950193 4.185181599814298
25.952196566231095 334.7055930014996 4.40431068427868
25.95742412118451 327.1250829178896 4.47047584033669
25.962651676137924 315.8590083533563 4.496888716820348
25.967879231091338 312.2427709930999 4.502017364389045
25.973106786044752 322.6953819305225 4.65120148562001
25.978334340998167 325.6162777167233 4.7449803621681825
25.98356189595158 321.0872102626036 4.802048547763163
25.988789450904996 327.81355529552934 4.921211011252662
25.99401700585841 332.35050684579824 5.098057912915391
25.999244560811825 322.2428548855798 5.11990264630279
26.00447211576524 313.4056004309309 5.1868167622714045
26.009699670718653 280.2480299477332 4.951906679256652
26.014927225672068 290.02224655432974 5.125422875936457
26.020154780625482 292.87074247592227 5.241466267585395
26.025382335578897 314.88328766253176 5.578674203288985
26.03060989053231 326.03380352363786 5.871444232919288
26.035837445485726 333.91183744647464 6.132443323721185
26.04106500043914 340.11476041974294 6.365436022690152
26.046292555392554 333.4623911163421 6.400155693877399
26.05152011034597 322.9531679959951 6.532224002456249
26.056747665299383 288.03457139424256 6.3958486780943655
26.061975220252798 273.9447057064284 6.5164766562537695
26.067202775206212 266.32730682307374 6.529689742549443
26.072430330159627 261.26516704106706 6.712488401021213
26.07765788511304 275.48956668936415 7.0951626889313735
26.082885440066455 266.03181803889856 7.381617826733181
26.08811299501987 288.9776394982201 8.009625668283402
26.093340549973284 275.37323160409125 8.330672560863094
26.0985681049267 292.77652108378084 9.097265463867538
26.103795659880113 281.4386559141103 9.59862436816782
26.109023214833528 284.5920186252019 10.518867148876067
26.114250769786942 289.7542099032053 11.628956883833323
26.119478324740356 277.69504185623396 13.142491711601995
26.12470587969377 265.2513813715822 14.674538384449459
26.129933434647185 195.18998820387253 17.401619481354192
26.1351609896006 174.80395771566367 23.295334044221697
