# Supplementary material for: Unraveling metal effects on CO2 uptake in pyrene-based metal-organic frameworks
Source: Nat Commun. 2025 Feb 11;16:1516. doi: 10.1038/s41467-025-56296-w (PMC11814143; doi:10.1038/s41467-025-56296-w)
Supplement: Supplementary file 3 — Source Data [file 41467_2025_56296_MOESM3_ESM.zip › SourceCode/SuppInf/FigureS5_Ga-TBAPy_InSitu_VariableT_PXRD/Data/GaTBAPy_0182p.dat]

0.002613777476707968 25.03872807183735 5.798710437435317
0.007841332430123905 18.667732141051232 5.016836848076435
0.01306888738353984 19.74360576473366 5.015151146800218
0.018296442336955775 18.90031820820016 3.868876133705587
0.02352399729037171 15.037886633081467 3.0035785520441536
0.028751552243787646 17.003607068378457 2.704112045432791
0.03397910719720358 17.625574634925453 2.149153300748745
0.03920666215061952 19.246968036368223 2.1073129893370877
0.04443421710403546 20.92303015744317 2.1975339342259486
0.0496617720574514 22.60949937178176 2.1481336083014386
0.054889327010867336 22.08951827373962 2.30167998632941
0.060116881964283275 22.24011534230997 2.36786226101848
0.06534443691769921 22.306236658661614 2.464696857912693
0.07057199187111515 19.28569628560967 2.0900537677796516
0.07579954682453109 19.020149343978677 1.8965659938321846
0.08102710177794703 18.52338220387508 1.6076996460638757
0.08625465673136297 17.788491486822686 1.528876339395782
0.09148221168477891 18.89329249007089 1.5344067971326245
0.09670976663819485 20.185494566544214 1.5042048538230703
0.10193732159161079 20.36548455251128 1.4646360589210738
0.10716487654502672 19.89125395585318 1.3854035552207515
0.11239243149844266 19.939983923768807 1.3727855452936617
0.1176199864518586 20.186923126534623 1.4057435859407599
0.12284754140527454 20.685189158211934 1.3972486909427069
0.12807509635869047 20.813912122007164 1.3343377395888565
0.1333026513121064 20.397562235339844 1.3012407588261652
0.13853020626552232 18.55565183533833 1.215185337437491
0.14375776121893824 17.238335247435344 1.1722092589971516
0.14898531617235417 14.736781280247264 1.1151551068577967
0.1542128711257701 14.123067922160823 1.066456155950928
0.15944042607918602 15.870595435567619 1.1211640169708037
0.16466798103260194 17.031422757641497 1.1432000315666933
0.16989553598601786 19.4101522403853 1.1543244593922317
0.1751230909394338 19.24087145613944 1.1050912145464664
0.18035064589284971 18.81287570447303 1.0320747684197968
0.18557820084626564 18.149783354611348 0.9948577987207468
0.19080575579968156 17.199697657841075 0.9912460916489927
0.1960333107530975 17.432766749209254 0.9823340326092721
0.20126086570651341 15.66796278309422 0.9360083452901967
0.20648842065992934 15.741534853106366 0.9323096326133687
0.21171597561334526 15.76861002630514 0.8906248048307376
0.2169435305667612 16.45623670086793 0.8843176034892266
0.22217108552017711 17.1663103481348 0.8828740874226725
0.22739864047359304 17.407636290085986 0.8897534519795078
0.23262619542700896 17.17436643739965 0.8830845867816155
0.2378537503804249 16.069159836296578 0.8652399950770897
0.2430813053338408 15.636052908665542 0.833672924082669
0.24830886028725674 16.96400135450482 0.8560586122222802
0.25353641524067266 18.971308454411094 0.8928920696643201
0.2587639701940886 20.473879796172135 0.9084952277405989
0.2639915251475045 20.297531170878642 0.9046964195018092
0.26921908010092044 18.55911635276212 0.8592375683389205
0.27444663505433636 17.094466893065015 0.8296514464245021
0.2796741900077523 17.30732235760511 0.8390534422031373
0.2849017449611682 16.723581315515144 0.8157468815453284
0.29012929991458414 17.669063508843983 0.8197570113116657
0.29535685486800006 17.100968174228 0.8053962615985502
0.300584409821416 16.477907101113637 0.7682493376636874
0.3058119647748319 16.85338288122436 0.7780557017443687
0.31103951972824784 18.495142712410864 0.8373940566542185
0.31626707468166376 19.506715386267572 0.8593136423523097
0.3214946296350797 19.825630229987997 0.8581943198521041
0.3267221845884956 19.060838578073987 0.8393269139006397
0.33194973954191154 18.109275603534932 0.8087413167455128
0.33717729449532746 17.722050773220996 0.8034258718092931
0.3424048494487434 17.00911227624827 0.792217808619427
0.3476324044021593 16.872079723964838 0.8003166747787049
0.35285995935557524 17.405240458846603 0.8155987927567159
0.35808751430899116 18.50553802773033 0.8401036399329158
0.3633150692624071 18.86025759211484 0.8349725713626778
0.368542624215823 18.9770343394983 0.8384686629761409
0.37377017916923894 19.17844810642306 0.8481002449447613
0.37899773412265486 18.73146487523635 0.840184239729642
0.3842252890760708 17.84589266488209 0.8337579633318172
0.3894528440294867 18.76005927968738 0.8353621640321979
0.39468039898290264 19.004852772878632 0.827514940752406
0.39990795393631856 20.246418713033574 0.8387025428529521
0.4051355088897345 20.47636784279393 0.8185193489711788
0.4103630638431504 20.73952653183355 0.8031258330605786
0.41559061879656634 20.458993354778837 0.805702045177748
0.42081817374998226 19.44947791822832 0.7959253252109758
0.4260457287033982 18.30716414300357 0.7871864659635552
0.4312732836568141 16.33475048735535 0.752540879991925
0.43650083861023004 16.84952962119638 0.7732622757855534
0.44172839356364596 18.48103678520126 0.7975796301855566
0.4469559485170619 20.100074165793288 0.822764689678618
0.4521835034704778 20.192299784200543 0.8322459555452978
0.45741105842389373 18.953605697120874 0.8041857131315129
0.46263861337730966 18.186662505518527 0.8030486261224848
0.4678661683307256 18.380083535123056 0.7996747710546334
0.4730937232841415 19.277005133088366 0.806551893913606
0.47832127823755743 18.85201010825129 0.7859922020999397
0.48354883319097336 17.823437003854213 0.7414589374996601
0.4887763881443893 17.247714649608128 0.7289819990755855
0.4940039430978052 17.272302451592246 0.7060507570170537
0.49923149805122113 17.97036178498918 0.7072797499772596
0.5044590530046371 18.326503423356808 0.7238908480461796
0.5096866079580531 18.68856676178769 0.7368562986695728
0.5149141629114691 18.74627867232003 0.756806209250886
0.5201417178648851 19.07843139316492 0.7637376253823481
0.525369272818301 18.389568933081062 0.7423420532447731
0.530596827771717 16.87211145128969 0.7062054317270919
0.535824382725133 16.74883026703485 0.6965720042462415
0.541051937678549 16.564146844267896 0.6867000966400245
0.546279492631965 16.413848124355557 0.6820295622565068
0.5515070475853809 17.164034563699303 0.6993513675813062
0.5567346025387969 17.678436176339247 0.7103880997216339
0.5619621574922129 18.315358444871947 0.7184828179560118
0.5671897124456289 18.845467565021806 0.7471376495759101
0.5724172673990449 18.809864317982633 0.7493951689445125
0.5776448223524608 19.265768791318493 0.7630416196514024
0.5828723773058768 20.102700698962288 0.7643873027471663
0.5880999322592928 18.87401849877448 0.7309057025222008
0.5933274872127088 18.14458436396613 0.7089385195535812
0.5985550421661248 18.406557121407502 0.7053073362558961
0.6037825971195407 19.049138052183384 0.7274303858922014
0.6090101520729567 19.752904868475444 0.7480148755714038
0.6142377070263727 20.253888798928017 0.763049457001023
0.6194652619797887 18.767308734782564 0.7341648828457804
0.6246928169332047 17.905770258815796 0.7218678459312213
0.6299203718866206 17.120258135780567 0.6976612444416698
0.6351479268400366 16.962140863456742 0.6951166910703415
0.6403754817934526 17.880135898846163 0.7057240806427979
0.6456030367468686 19.286257446340297 0.722070304989425
0.6508305917002846 20.48976392029827 0.7339323122436621
0.6560581466537005 21.707220071902263 0.7351346517031181
0.6612857016071165 20.6990422199884 0.7064597290524082
0.6665132565605325 20.914037911088563 0.7012449840521109
0.6717408115139485 20.486783082509668 0.696187842207721
0.6769683664673645 21.452580651056607 0.7184380628465225
0.6821959214207804 20.979066243321622 0.7197522473376415
0.6874234763741964 21.849478809409938 0.7504080982545117
0.6926510313276124 21.173192471732307 0.7204222198386119
0.6978785862810284 20.876648541622792 0.7005050531360194
0.7031061412344444 21.945291911101677 0.7070416564393436
0.7083336961878604 23.540717094033102 0.7373785618756221
0.7135612511412763 22.69351127615025 0.7306819219755598
0.7187888060946923 21.17503717275689 0.720171082155655
0.7240163610481083 21.38988649105323 0.7209350997061292
0.7292439160015243 21.90202164750089 0.7271742382304849
0.7344714709549403 22.991330113796728 0.745162488849625
0.7396990259083562 24.64609711054331 0.7824941523703471
0.7449265808617722 24.25807013969614 0.7836195847982851
0.7501541358151882 24.146525121788844 0.7879451780189874
0.7553816907686042 22.992107482409935 0.7632083461729786
0.7606092457220202 23.68732155397475 0.7577014384756402
0.7658368006754361 24.57894630543386 0.7620619312469108
0.7710643556288521 25.623395416863218 0.7522943598628316
0.7762919105822681 26.58186093955553 0.7634749073549482
0.7815194655356841 26.98943416057027 0.7755333561650156
0.7867470204891001 27.950397979133495 0.7820184037918965
0.791974575442516 28.575701274996725 0.7911526394423543
0.797202130395932 28.34735086840359 0.7828385864237338
0.802429685349348 29.725707606719972 0.8044174138842347
0.807657240302764 30.52184347209709 0.8131944923558324
0.81288479525618 33.050417538483934 0.8589922107878551
0.8181123502095959 35.307499214654555 0.8848735683949832
0.8233399051630119 38.04016345727529 0.9152660890033611
0.8285674601164279 42.23926307258384 0.9731067437646638
0.8337950150698439 46.53570262116378 1.0596181140243346
0.8390225700232599 50.96362581723032 1.1027384668492446
0.8442501249766758 54.23762602989544 1.1422842838842682
0.8494776799300918 56.20249186973861 1.1648430610113052
0.8547052348835078 58.19337762125087 1.1908224081229055
0.8599327898369238 60.21499046262015 1.2280357115334957
0.8651603447903398 63.276241387193465 1.270955725847575
0.8703878997437557 67.98272800741105 1.3166783476273163
0.8756154546971717 70.2062359700194 1.330693299550115
0.8808430096505877 75.90872126712745 1.3944189031333938
0.8860705646040037 79.25789984776644 1.4123696933536796
0.8912981195574197 77.92820979467291 1.3943911184817492
0.8965256745108356 79.31842929194546 1.395127423639629
0.9017532294642516 80.08610720078373 1.4053827744635208
0.9069807844176676 80.24192253177442 1.4204395672366965
0.9122083393710836 79.38855727220978 1.4098786028439627
0.9174358943244996 82.63518336588541 1.431222846615976
0.9226634492779155 83.99828647373758 1.4187708013589615
0.9278910042313315 84.46537241684135 1.4230938686458936
0.9331185591847475 86.21590754892792 1.425372764392753
0.9383461141381635 83.49789489424492 1.3712142349486574
0.9435736690915795 85.59533644390454 1.4071638139659683
0.9488012240449955 95.0163244375303 1.4847165969144762
0.9540287789984114 100.598007188545 1.5427838363603652
0.9592563339518274 107.5618661822485 1.6041349879858176
0.9644838889052434 104.67801329796518 1.5558334925136856
0.9697114438586594 103.7320991340439 1.5330606690959718
0.9749389988120754 103.48124583831668 1.5078170149950787
0.9801665537654913 100.19181469483297 1.4757122433930305
0.9853941087189073 101.6860863337713 1.4771232053056949
0.9906216636723233 101.29904341866329 1.462013590377452
0.9958492186257393 98.35449611402828 1.461357652273186
1.0010767735791553 99.6612222379478 1.478129918851936
1.0063043285325712 103.46254859222144 1.519543511903377
1.0115318834859872 105.50678264145647 1.536475848351219
1.0167594384394032 114.05874081612798 1.5862567820988878
1.0219869933928192 118.68899097261436 1.618441516084319
1.0272145483462352 118.84210898604651 1.603982119934909
1.0324421032996511 120.32699018948772 1.6175266654385478
1.0376696582530671 122.98934059937618 1.6302453522473463
1.042897213206483 127.08916825956032 1.6587406856205893
1.048124768159899 127.23317868754567 1.6583494735186348
1.053352323113315 125.94654198409292 1.653797780634845
1.058579878066731 129.32659862016035 1.6803010997569543
1.063807433020147 126.75436577512221 1.6440961247784718
1.069034987973563 127.26417407251304 1.6443926204900787
1.074262542926979 126.99660541838911 1.6275689225854975
1.079490097880395 125.85672537858396 1.6075869107641951
1.084717652833811 123.4409984742553 1.594768608732959
1.089945207787227 124.04937060538767 1.600897414858244
1.095172762740643 128.01308649838234 1.6434659462219277
1.1004003176940589 133.219854145589 1.687757451032865
1.1056278726474749 145.30592282379752 1.7639282116722115
1.1108554276008908 152.99406543170738 1.8242498143892611
1.1160829825543068 147.387463155572 1.783402921459317
1.1213105375077228 143.39249890961574 1.7647911053759724
1.1265380924611388 131.03484410421572 1.6921131906385585
1.1317656474145548 125.02110990953331 1.6360089005153675
1.1369932023679707 126.3843875991612 1.6175422730144688
1.1422207573213867 131.38191726426658 1.6321987461689595
1.1474483122748027 132.60307365469535 1.6533903091433648
1.1526758672282187 136.19129682146112 1.6685745472741191
1.1579034221816347 136.36310350205264 1.6686487084604786
1.1631309771350506 135.00193405478143 1.658761003403144
1.1683585320884666 134.2824720723984 1.6267035622568788
1.1735860870418826 131.363928699525 1.640627413308527
1.1788136419952986 127.999621175492 1.6112002621717982
1.1840411969487146 130.8043098462663 1.6423372884144514
1.1892687519021305 134.41911169787986 1.6812640120463163
1.1944963068555465 141.1039375259669 1.717859734649307
1.1997238618089625 145.8412871843836 1.727283645383341
1.2049514167623785 150.2460600804424 1.7873749813821933
1.2101789717157945 152.63184151489173 1.7777221402336354
1.2154065266692105 152.22376171335097 1.7688353865886253
1.2206340816226264 148.37394269172609 1.7244185819314046
1.2258616365760424 145.8090417603442 1.7070723796475797
1.2310891915294584 146.7135857882435 1.7171168145377391
1.2363167464828744 147.67737077730803 1.7274992128969169
1.2415443014362904 148.8410482399415 1.7325210825198498
1.2467718563897063 144.26252761107344 1.6842265620357935
1.2519994113431223 137.90736219247856 1.6452365358376784
1.2572269662965383 131.84900862071976 1.5809340777176601
1.2624545212499543 132.50730985789752 1.6086292404662061
1.2676820762033703 136.117757701377 1.635419464288005
1.2729096311567862 138.4945961869094 1.6670556973215884
1.2781371861102022 137.17970141663105 1.6507106723186409
1.2833647410636182 134.19223326083824 1.622154302189617
1.2885922960170342 137.11877266874123 1.6561617149236019
1.2938198509704502 141.70631270377632 1.6809301388119733
1.2990474059238661 145.00695297260867 1.712813577517742
1.3042749608772821 142.8567823131788 1.6719176131428306
1.309502515830698 142.2480705963728 1.6668879851835325
1.314730070784114 140.65983827613766 1.652964640883067
1.31995762573753 145.11560624775214 1.6922668988305238
1.325185180690946 143.52043621620732 1.7026540486065043
1.330412735644362 146.54951375625356 1.7398848141426844
1.335640290597778 143.05771668480676 1.7284031312831882
1.340867845551194 137.72071204973315 1.6766023817154985
1.34609540050461 142.62172693890702 1.71165285239715
1.351322955458026 139.66915543868646 1.6857057822292174
1.356550510411442 130.96005840373857 1.6249987944311424
1.361778065364858 122.00923014950088 1.545603519198026
1.3670056203182739 113.26196428917261 1.5004452798204648
1.3722331752716899 113.59242243146919 1.5017769800311873
1.3774607302251058 118.26305341035389 1.5403208990097628
1.3826882851785218 123.34649716090705 1.5631066004364085
1.3879158401319378 133.53231873131065 1.6143276382016867
1.3931433950853538 127.94783446004286 1.5698881405289737
1.3983709500387698 128.8905540154168 1.5669875872958878
1.4035985049921857 124.0728164165285 1.5244622901412925
1.4088260599456017 119.72818217440897 1.5263189023363724
1.4140536148990177 122.17223699606804 1.5845160902400048
1.4192811698524337 128.91255222169477 1.6455805346548456
1.4245087248058497 135.62836632796902 1.7010077222555076
1.4297362797592656 136.10185873323348 1.6836629282090547
1.4349638347126816 133.18881110196108 1.664075997231055
1.4401913896660976 126.8057952336012 1.6003701164308684
1.4454189446195136 127.66331446554477 1.611326668967094
1.4506464995729296 128.23017711754855 1.6422949264479716
1.4558740545263456 124.88963571419288 1.6013254074307137
1.4611016094797615 114.90112520535321 1.5333587685084713
1.4663291644331775 107.44079235397552 1.487676750056121
1.4715567193865935 110.51664991161212 1.4992884939193327
1.4767842743400095 116.62309889662707 1.5388124820557574
1.4820118292934255 116.53344300782702 1.527933398488972
1.4872393842468414 116.34655914255698 1.5345160664809672
1.4924669392002574 115.92412026120473 1.5698586160581156
1.4976944941536734 116.42929853379198 1.5942667661338215
1.5029220491070894 120.56043868030613 1.6612129159579776
1.5081496040605054 121.32018252364573 1.646490285484364
1.5133771590139213 122.38755029792834 1.636344029906854
1.5186047139673373 127.66165080001646 1.6730101280870429
1.5238322689207533 127.96041912683835 1.6652503958529683
1.5290598238741693 127.3063225169769 1.660944427403683
1.5342873788275853 120.8623092964823 1.5919642462198833
1.5395149337810012 121.21336257473061 1.5996122791335392
1.5447424887344172 121.2171645532842 1.6072817926307856
1.5499700436878332 120.8041051184371 1.6268896153544534
1.5551975986412492 120.49490142972485 1.596596941830828
1.5604251535946652 120.47964886049716 1.5954913682734209
1.5656527085480811 123.3973206338806 1.5935412636769026
1.5708802635014971 130.56098489810353 1.643178494044925
1.576107818454913 135.20037581204758 1.6951391622188476
1.581335373408329 136.42695432651718 1.699935711733025
1.586562928361745 140.98522488042565 1.7147511702001426
1.591790483315161 131.48947192942543 1.6499705592597853
1.597018038268577 131.89965116053753 1.6476823542388597
1.602245593221993 126.70467855871428 1.6185737986476347
1.607473148175409 133.44895374807527 1.6572859254120744
1.612700703128825 140.3506864660001 1.6869512912561806
1.617928258082241 138.63960023224038 1.654699304501531
1.623155813035657 136.64926466743216 1.6528913744771765
1.628383367989073 137.60083398482462 1.6649303311263803
1.6336109229424889 138.72126108751218 1.6650378866562427
1.6388384778959049 142.68469993943418 1.6758641244627914
1.6440660328493208 146.66272459924198 1.6778822341606894
1.6492935878027368 154.0563426552677 1.7061499031544178
1.6545211427561528 153.5299430189939 1.6868997558564265
1.6597486977095688 157.42352839104782 1.7128912816528383
1.6649762526629848 168.52931142543184 1.7796988671793192
1.6702038076164007 171.73218737067475 1.7919029597958986
1.6754313625698167 175.0456639917793 1.7997426013486089
1.6806589175232327 176.97117592264948 1.8016484683330558
1.6858864724766487 176.59986783636162 1.797165365031942
1.6911140274300647 178.99236158623052 1.8193519856518974
1.6963415823834807 185.23188256993282 1.8537460770299128
1.7015691373368966 179.1403625252694 1.8435303041461477
1.7067966922903126 181.0920607730588 1.8616236103494932
1.7120242472437286 180.84773857717107 1.8492780017272903
1.7172518021971446 177.33410885583672 1.7923010343336747
1.7224793571505606 184.23597550287894 1.8005784554901099
1.7277069121039765 188.30173439256717 1.8182556268773824
1.7329344670573925 187.8759835306401 1.79856410313521
1.7381620220108085 187.41452296218532 1.7870837428626463
1.7433895769642245 191.38975319459396 1.798954578393583
1.7486171319176405 196.59304835555398 1.8343618102911945
1.7538446868710564 210.59992693263973 1.90602415374648
1.7590722418244724 213.3186976990196 1.9387770335645746
1.7642997967778884 203.15853665917004 1.8796834451392939
1.7695273517313044 204.4536251755506 1.8702371488878786
1.7747549066847204 204.10217008454347 1.8452562633365963
1.7799824616381363 212.14274937304504 1.883622894474743
1.7852100165915523 220.14120907143425 1.9095023027388494
1.7904375715449683 224.73225169536914 1.9352259396388964
1.7956651264983843 224.45034337102072 1.9428054325940811
1.8008926814518003 219.61621614390668 1.9136009176899331
1.8061202364052162 217.02439957665794 1.909466088427089
1.8113477913586322 211.7366107660866 1.8390320058450838
1.8165753463120482 216.71472906316154 1.8323413514680582
1.8218029012654642 210.42882862014892 1.7863327186874576
1.8270304562188802 218.42225285797446 1.8367660841002869
1.8322580111722961 221.80171761883878 1.8679296472912172
1.8374855661257121 225.15108046175257 1.8805042024188976
1.842713121079128 224.5768746292099 1.8739607885706413
1.847940676032544 219.28836993500158 1.812013972301856
1.85316823098596 227.6274246093945 1.8462315154666207
1.858395785939376 230.18179556775505 1.855805443715106
1.863623340892792 228.123921476619 1.8449795853731874
1.868850895846208 226.98121366754086 1.8383124229148253
1.874078450799624 211.13986155559877 1.7418632600343784
1.87930600575304 215.38888647802872 1.7488155611784966
1.884533560706456 213.45924704112278 1.7440135601879607
1.889761115659872 210.74964947468453 1.72691909916232
1.894988670613288 217.48605897303239 1.7599062431428272
1.9002162255667039 214.70892455839237 1.7376690226162552
1.9054437805201199 212.49427210617046 1.7130288489866936
1.9106713354735358 220.94184975232196 1.74577230746119
1.9158988904269518 226.96161319694363 1.7805872272510943
1.9211264453803678 230.6766129566806 1.7942423585090594
1.9263540003337838 231.509308231457 1.7861184541896404
1.9315815552871998 229.02715189341833 1.7765117321653927
1.9368091102406157 229.2282959087564 1.7820136298655058
1.9420366651940317 230.95995617887496 1.789288474837876
1.9472642201474477 224.5317660663781 1.7632680571215515
1.9524917751008637 221.3517294178622 1.7474474916373472
1.9577193300542797 222.32234599401636 1.7539790147636747
1.9629468850076957 220.84266345474518 1.7399203997360373
1.9681744399611116 226.44440370368142 1.7440304571405505
1.9734019949145276 232.54995733951273 1.7618246252563916
1.9786295498679436 226.65341413132052 1.7301368098016376
1.9838571048213596 215.23010127002297 1.6555209208554191
1.9890846597747756 210.7551798250845 1.639856427763673
1.9943122147281915 205.92468427554314 1.6256489819526907
1.9995397696816075 207.0127669877798 1.6395108543262846
2.0047673246350235 208.48361998145413 1.6509867804760088
2.0099948795884393 202.34440992305036 1.6128203826858234
2.015222434541855 203.54346745468553 1.599204004296997
2.0204499894952708 207.7200762323846 1.615656151154654
2.0256775444486865 209.28536908204106 1.6288809300722547
2.0309050994021023 208.47453395144197 1.6204724297402155
2.036132654355518 209.45605623919656 1.640849907247697
2.041360209308934 203.16323980507093 1.6006243363968438
2.0465877642623496 206.91557805631035 1.6091564779969874
2.0518153192157653 204.82109460229628 1.6036836701653423
2.057042874169181 202.26845756175624 1.5984723879565348
2.062270429122597 211.6838101255369 1.6586380416527162
2.0674979840760126 208.01127986813376 1.6527291796806296
2.0727255390294284 204.8997042255237 1.6328668503480779
2.077953093982844 205.14180753520407 1.628135239579457
2.08318064893626 204.0267977027818 1.626089897383575
2.0884082038896756 203.38741445707666 1.6250357150243773
2.0936357588430914 198.01315798858974 1.5945530972984425
2.098863313796507 194.9516431044363 1.5709910006441834
2.104090868749923 195.37586049305588 1.5720940303648316
2.1093184237033387 194.0627401816492 1.5495292932442926
2.1145459786567544 195.15651815813197 1.5601960568517805
2.11977353361017 188.7093032043513 1.5342887717206015
2.125001088563586 200.0265030468488 1.6030604921883977
2.1302286435170017 209.74185769860685 1.666382560635754
2.1354561984704175 221.65845289775814 1.7334947374360605
2.140683753423833 217.93396037762062 1.707891233770659
2.145911308377249 211.63918290163858 1.6765668702972631
2.1511388633306647 201.55720014225608 1.6225742161594383
2.1563664182840805 201.79895283070246 1.6160632879139087
2.1615939732374962 201.08879348734513 1.6206556034640132
2.166821528190912 204.31876147361427 1.6447723904562488
2.1720490831443278 213.77334335346345 1.678705973199232
2.1772766380977435 211.42443686899048 1.6623648580946553
2.1825041930511593 210.91406772943546 1.6422735988003503
2.187731748004575 211.60318593074678 1.646195788275718
2.192959302957991 211.49543509020364 1.6745258898862112
2.1981868579114066 206.13377930272605 1.6472999769262489
2.2034144128648223 206.94625779409768 1.6638613788238101
2.208641967818238 199.54886471596114 1.616003664293023
2.213869522771654 203.34389285551342 1.6123770896619936
2.2190970777250696 206.41672778916978 1.6248808469726534
2.2243246326784853 207.12117262605835 1.6197436102868137
2.229552187631901 213.41905416589086 1.644111303522335
2.234779742585317 213.3904939969305 1.6293419653857533
2.2400072975387326 212.0242979290087 1.618007224192243
2.2452348524921484 209.93776689642095 1.6198634018878981
2.250462407445564 206.10243144542468 1.6097166656187964
2.25568996239898 203.47774802622612 1.6058765227600154
2.2609175173523957 196.77770061936343 1.578680771897041
2.2661450723058114 194.20881929158378 1.5716586535402408
2.271372627259227 192.7086848280973 1.5919284082620384
2.276600182212643 196.70607855299085 1.6172773712790407
2.2818277371660587 198.1978750422079 1.6276883931091162
2.2870552921194744 201.55622830570755 1.6537501546114102
2.29228284707289 208.54224128073275 1.6920706868742947
2.297510402026306 205.80760680929518 1.6664142310290173
2.3027379569797217 202.24500860521064 1.6507668556598374
2.3079655119331375 203.51121888442978 1.6297209017742886
2.3131930668865532 202.42603838615435 1.6091789379976362
2.318420621839969 201.83158722551983 1.5999034428007592
2.3236481767933848 198.11761135097709 1.5631124025988374
2.3288757317468005 196.39507306910883 1.5743419655699027
2.3341032867002163 195.1419055873441 1.5796553304421945
2.339330841653632 207.64918093177656 1.6358972900515156
2.344558396607048 220.6187018094572 1.7135433755064151
2.3497859515604635 225.74184996357636 1.7189370603675815
2.3550135065138793 226.6013391279535 1.7031969648838312
2.360241061467295 226.18972559258876 1.7084010630108046
2.365468616420711 213.79238388136642 1.6336065240706945
2.3706961713741266 206.6063604381102 1.583743004693473
2.3759237263275423 204.48199221785327 1.5518148043539532
2.381151281280958 204.8540287517167 1.537240833858779
2.386378836234374 213.63434953789786 1.5769873376961314
2.3916063911877896 214.3558119562291 1.5676793434481455
2.3968339461412054 214.63075941870866 1.5677139826695885
2.402061501094621 212.54329900334693 1.5289122699494484
2.407289056048037 214.68697787941377 1.5135145605130165
2.4125166110014526 212.8997290036482 1.4675625121265834
2.4177441659548684 222.69024264721358 1.464274210989272
2.422971720908284 232.13701870251134 1.4467597242106647
2.4281992758617 249.78431445947402 1.4534274069662338
2.4334268308151157 274.45799547124386 1.4687203057714824
2.4386543857685314 291.06320255949345 1.4331213031961576
2.443881940721947 317.43939631655934 1.4357190330444556
2.449109495675363 362.05623860684165 1.4876751706076896
2.4543370506287787 432.22109850261495 1.5979679369416184
2.4595646055821945 520.8216003468891 1.7377401589156527
2.4647921605356102 640.0852352454971 1.916106858353543
2.470019715489026 772.1210592195973 2.0984757570054726
2.4752472704424417 917.7477846524386 2.2817278506687138
2.4804748253958575 1102.3407932953617 2.497929978865421
2.4857023803492733 1312.064689274747 2.714129722467498
2.490929935302689 1549.1078155155328 2.9480245985233893
2.496157490256105 1810.3188395121142 3.1824574649659008
2.5013850452095205 2036.2719863982059 3.3647831485739848
2.5066126001629363 2221.2241777102804 3.502307218924297
2.511840155116352 2364.5821079818506 3.6105523493218685
2.517067710069768 2463.1187605700597 3.6871580763207694
2.5222952650231836 2545.949820594766 3.7510524004014454
2.5275228199765993 2646.573811111286 3.825188864966626
2.532750374930015 2799.0200809008775 3.924931490703802
2.537977929883431 3129.877106961343 4.1537982534626785
2.5432054848368466 3660.7767640516067 4.496958573523816
2.5484330397902624 4359.600304707451 4.89628042602742
2.553660594743678 5114.566708034447 5.306919152121223
2.558888149697094 5743.598139989208 5.616813343714079
2.5641157046505096 5997.078942550434 5.735341341080923
2.5693432596039254 5773.3655636064605 5.6279967382734535
2.574570814557341 5108.108543150679 5.287230154961531
2.579798369510757 4181.679149797484 4.766171070303528
2.5850259244641727 3291.3080423793176 4.221801689763118
2.5902534794175884 2468.1228404660687 3.643609460834468
2.595481034371004 1888.3499045189785 3.1919092981648176
2.60070858932442 1437.920634645387 2.7856346493746535
2.6059361442778357 1114.8556232618491 2.454286026390448
2.6111636992312515 879.0171260207737 2.180291697401714
2.6163912541846672 707.3299087514233 1.9679276714337626
2.621618809138083 565.5625171068623 1.7903595253194489
2.6268463640914987 453.6342035570233 1.6291132761271596
2.6320739190449145 368.41424907902814 1.5067082221923216
2.6373014739983303 308.7540185779134 1.4108531679403562
2.642529028951746 275.60750315896064 1.3844328647841697
2.6477565839051618 256.3562566510489 1.3970869795684764
2.6529841388585775 248.41897669142807 1.4296314977645137
2.6582116938119933 243.46126714402425 1.4738623698270314
2.663439248765409 240.2622880488615 1.5055542976480492
2.668666803718825 234.26034026268366 1.5055764858789777
2.6738943586722406 227.23878088681195 1.510475962735247
2.6791219136256563 216.7106970816882 1.487132789374854
2.684349468579072 208.07270445108358 1.4574320903328377
2.689577023532488 207.33685799379438 1.462302154701038
2.6948045784859036 204.63198150943498 1.464359782016075
2.7000321334393194 204.70614223349753 1.4792445587329075
2.705259688392735 207.82724226009697 1.513018549221536
2.710487243346151 211.1032490384147 1.5403302322107177
2.7157147982995666 215.08106465358918 1.5605742388490091
2.7209423532529824 212.14858361948555 1.5507642864230153
2.726169908206398 206.03382150374551 1.5317014786173417
2.731397463159814 201.35599139603505 1.5200606568655939
2.7366250181132297 202.55405396073232 1.5368484879529265
2.7418525730666454 207.29087104757625 1.5890009877528801
2.747080128020061 211.3564748117285 1.6330200772374044
2.752307682973477 216.41840111293286 1.6519478591615555
2.7575352379268927 212.77037926710736 1.626704520883927
2.7627627928803085 209.22766584592554 1.5821987634653483
2.767990347833724 202.3444599828293 1.5329175472297303
2.77321790278714 199.46052038822697 1.5158952193308481
2.7784454577405557 195.15804221359235 1.5020308261616873
2.7836730126939715 196.8110788915332 1.5230872386086796
2.7889005676473873 194.5848723737606 1.5150733204094005
2.794128122600803 194.69846964560926 1.5100794198371932
2.7993556775542188 196.61691707018076 1.5132279387800152
2.8045832325076345 199.75708910174865 1.5261569603015628
2.8098107874610503 204.26851899021915 1.5499180148691385
2.815038342414466 207.85715665318347 1.5852831779765482
2.820265897367882 213.34594893886944 1.6212132146674232
2.8254934523212976 206.12076088231981 1.5813469524401182
2.8307210072747133 210.4738031378678 1.6095466237205835
2.835948562228129 204.44248932160002 1.5679279454400312
2.841176117181545 202.4679758772059 1.5635537866332643
2.8464036721349606 211.1472930623161 1.603870952146192
2.8516312270883764 211.65158963370092 1.5970618305334554
2.856858782041792 206.39645111726435 1.561848506887195
2.862086336995208 200.88274077015905 1.5271535296367367
2.8673138919486236 192.55619115617588 1.4900843916015694
2.8725414469020394 194.83229964701374 1.5003860675574419
2.877769001855455 198.46792805217518 1.525626402577524
2.882996556808871 201.2157651842877 1.5424365239202258
2.8882241117622867 200.13057446008267 1.5594073846681928
2.8934516667157024 199.1036403076261 1.5486166090731572
2.898679221669118 198.08383039187385 1.543509966259104
2.903906776622534 194.245596169567 1.5052041049957463
2.9091343315759497 196.35525436975882 1.5139373888709367
2.9143618865293655 200.28126498597538 1.5190726760153357
2.919589441482781 198.34050689519293 1.518504154259037
2.924816996436197 197.86349361209264 1.514687472635013
2.9300445513896127 198.20393266204576 1.522861525202733
2.9352721063430285 203.30797900557826 1.5598671005547804
2.9404996612964442 214.7574251385328 1.6145440592969453
2.94572721624986 218.05739902532162 1.6349421111347722
2.9509547712032758 216.14905061250204 1.6303341569882337
2.9561823261566915 213.21839305909208 1.5950063866376551
2.9614098811101073 205.28049045027473 1.5311790314904465
2.966637436063523 202.81696110323702 1.504798220969209
2.971864991016939 206.6191692792127 1.520834820633092
2.9770925459703546 210.69150235101066 1.5360415299856816
2.9823201009237703 213.38788076012978 1.551943582945896
2.987547655877186 213.3914689056942 1.5449484435556433
2.992775210830602 211.08835207858928 1.5373833730310564
2.9980027657840176 205.48130291566017 1.5239824468316931
3.0032303207374333 206.59857892563502 1.5460464111550705
3.008457875690849 199.61826678742352 1.5046257451336678
3.013685430644265 201.27351930829957 1.4807671160066507
3.0189129855976806 203.61659461686827 1.4725672311866511
3.0241405405510964 197.4523175759348 1.435579098677301
3.029368095504512 201.94171285258975 1.4636429466881637
3.034595650457928 208.52748131720358 1.5037397321924828
3.0398232054113437 217.57748668226563 1.5558905524296587
3.0450507603647594 217.76482444950085 1.532686053608035
3.050278315318175 210.48483025377982 1.4842117307398002
3.055505870271591 203.0985837839416 1.4381454755669003
3.0607334252250067 200.45219475058025 1.415151241992987
3.0659609801784224 205.4736843689703 1.4416380643471587
3.071188535131838 207.22050978850055 1.4455917959355162
3.076416090085254 208.27876617386667 1.4356818512847884
3.0816436450386697 207.06309480002128 1.413750599156518
3.0868711999920855 208.13635015884975 1.3961132474635982
3.0920987549455012 213.26436877210676 1.4107004503562515
3.097326309898917 220.24308548153581 1.426855233327105
3.1025538648523328 223.19636236263594 1.4376905004141567
3.1077814198057485 225.00159799466078 1.430343744760052
3.1130089747591643 225.3542818171829 1.404166880840746
3.11823652971258 223.18207932530058 1.3744216899113266
3.123464084665996 226.3261819322015 1.3571058497419832
3.1286916396194115 226.1274818010856 1.3183693766170081
3.1339191945728273 228.87457184758935 1.3066863914192426
3.139146749526243 235.25862182439803 1.29796656862859
3.144374304479659 237.58039489040664 1.2816658747582872
3.1496018594330746 243.97497713669543 1.287062341259675
3.1548294143864903 248.78277331692496 1.2731857073898443
3.160056969339906 258.21465006359074 1.2846189255821252
3.165284524293322 264.70102668261814 1.273192678681029
3.1705120792467376 281.3275059718488 1.2891510182964048
3.1757396342001534 301.14467179503276 1.306565775289097
3.180967189153569 322.6558903535564 1.3247866778400164
3.186194744106985 349.8885679010518 1.3629142732879689
3.1914222990604006 378.74850489219637 1.4069465970658563
3.1966498540138164 407.2510475300497 1.4516590282336876
3.201877408967232 445.45948747927235 1.5100477344653518
3.207104963920648 483.9987261901233 1.5635932024413588
3.2123325188740637 518.5133247952508 1.6045977288705433
3.2175600738274794 556.2276311055189 1.6610177180013588
3.222787628780895 592.1520867615133 1.7130540113648935
3.228015183734311 627.9623837300556 1.7686370554944946
3.2332427386877267 661.8920323832548 1.8113127829352178
3.2384702936411425 688.3487752641084 1.840591181737315
3.2436978485945582 709.9993800567295 1.8636540642651926
3.248925403547974 723.8869634521111 1.8800133092715976
3.2541529585013897 731.316708232787 1.8868464879136597
3.2593805134548055 732.974574043276 1.8886928372443517
3.2646080684082213 723.0644065539608 1.8723825098470206
3.269835623361637 701.5404585567742 1.8437099072264977
3.275063178315053 665.8383726384943 1.7973622426896214
3.2802907332684685 624.455014070763 1.739469123419869
3.2855182882218843 572.6895430640943 1.6620534839538579
3.2907458431753 525.8987238627785 1.5878989933241747
3.295973398128716 488.7136615969384 1.5356734832360661
3.3012009530821316 455.0025681437263 1.4905761815088157
3.3064285080355473 420.84140210717015 1.4469296566136034
3.311656062988963 385.75441685372954 1.394050154314687
3.316883617942379 354.6973989007902 1.3437835992900238
3.3221111728957946 337.41211256636046 1.3177743266242503
3.3273387278492104 327.8070255487881 1.3024160052294902
3.332566282802626 320.2417387107663 1.2862193630634633
3.337793837756042 317.8747373130806 1.2764397767855882
3.3430213927094576 315.366019045952 1.2630377330427351
3.3482489476628734 323.25779556177287 1.2682223696053325
3.353476502616289 340.8796884841748 1.2969290618887375
3.358704057569705 353.2395163734941 1.3138059875816956
3.3639316125231207 362.1083677791423 1.3196991666509854
3.3691591674765364 367.94972667729564 1.3259698529326716
3.374386722429952 375.98742915189683 1.3331937048777944
3.379614277383368 381.96917454491194 1.3429591259070448
3.3848418323367837 388.3903398582665 1.3577567126338415
3.3900693872901995 389.98078155508216 1.362835779616254
3.3952969422436152 385.42001090521484 1.3574232719166668
3.400524497197031 383.3996040043085 1.3564295761803797
3.4057520521504467 381.4456128723221 1.3538388466075422
3.4109796071038625 393.8429473859393 1.3843092202532772
3.4162071620572783 400.5854794429394 1.4037595800457112
3.421434717010694 421.07419324732444 1.4499066556896603
3.4266622719641098 423.8319257660502 1.4619468036283774
3.4318898269175255 422.3557940945894 1.4624825522432365
3.4371173818709413 414.0463631989905 1.4493416450537864
3.442344936824357 399.6156563995096 1.418241700427099
3.447572491777773 398.16509030630755 1.4087302669389394
3.4528000467311886 384.9816540226048 1.37674275867646
3.4580276016846043 397.7139169607761 1.3948250322046822
3.46325515663802 404.6028317873292 1.3929523881547345
3.468482711591436 426.8928577982458 1.4129167607472553
3.4737102665448516 459.1650713911233 1.454025078028261
3.4789378214982674 508.6008520316082 1.517971705260991
3.484165376451683 590.4284193499029 1.6345638468126948
3.489392931405099 704.7834209174238 1.7944126062925578
3.4946204863585146 868.9778237267756 1.994369815452
3.4998480413119304 1087.3295834753674 2.2296073878081084
3.505075596265346 1370.768281042276 2.50146116560919
3.510303151218762 1736.7117314131692 2.809237291492811
3.5155307061721777 2224.665551142024 3.174432080648784
3.5207582611255934 2801.574914572323 3.564604569531361
3.525985816079009 3526.4256834146217 4.00142046817075
3.531213371032425 4343.36203780051 4.443100196967948
3.5364409259858407 5156.935536983374 4.847570633853955
3.5416684809392565 5950.3759144799415 5.206865653621967
3.546896035892672 6653.929895355014 5.50969313281482
3.552123590846088 7161.999041657682 5.720772483243525
3.5573511457995037 7519.468217229683 5.8625285558664615
3.5625787007529195 7672.2290531536255 5.923124064554122
3.5678062557063353 7687.5733958437 5.933824973753355
3.573033810659751 7559.625839829334 5.882856243192634
3.5782613656131668 7385.452265714634 5.817923014952718
3.5834889205665825 7262.4362778773075 5.771077589918778
3.5887164755199983 7241.087417810468 5.762235026296234
3.593944030473414 7286.213875103117 5.750386247894289
3.59917158542683 7360.057653789114 5.755195896170615
3.6043991403802456 7350.801100038878 5.731993911454388
3.6096266953336613 7075.731051601957 5.604233346840218
3.614854250287077 6531.31993422929 5.381741363204261
3.620081805240493 5701.708977213654 5.0283344857788315
3.6253093601939086 4699.207624919449 4.568896472507531
3.6305369151473244 3725.5561082957483 4.062447668947179
3.63576447010074 2804.7874146695417 3.5207489565685894
3.640992025054156 2094.7766033032663 3.0331740966112766
3.6462195800075716 1563.649650551563 2.615813002941751
3.6514471349609874 1193.012730883346 2.2782143027732853
3.656674689914403 939.3032474621237 2.017738398017206
3.661902244867819 776.0637533661948 1.8322169017098795
3.6671297998212347 659.2746656888102 1.6850807626329956
3.6723573547746504 583.0696379366839 1.5849381213199167
3.677584909728066 527.6148883818316 1.5108579533831041
3.682812464681482 480.81729169857596 1.4447074213133537
3.6880400196348977 447.47007267412255 1.405410447267452
3.6932675745883135 417.0360901566466 1.356666678111121
3.698495129541729 393.61019855534727 1.3222295576663443
3.703722684495145 378.99507534089634 1.2965211278210333
3.7089502394485607 364.3291332323371 1.2706804539614167
3.7141777944019765 354.45654431135176 1.2511521965613588
3.7194053493553922 342.5701772817894 1.2278920754521663
3.724632904308808 328.9202685589104 1.2057922625532727
3.7298604592622238 323.6023270753505 1.2039592928808722
3.7350880142156395 318.50013113821666 1.1997135878438316
3.7403155691690553 315.9825308592324 1.1982729519426263
3.745543124122471 313.2993548100295 1.1967011573198658
3.750770679075887 303.99553716540913 1.1808877703483056
3.7559982340293026 298.1708850674837 1.1700077942229186
3.7612257889827183 296.7477081928609 1.1732820402218898
3.766453343936134 296.86489865593114 1.1814230152063356
3.77168089888955 301.9475858943567 1.191969616096615
3.7769084538429656 291.96858161739857 1.1688658977304427
3.7821360087963813 287.1059888162975 1.1613428508003156
3.787363563749797 289.9984911705629 1.1709507243661508
3.792591118703213 297.4809131899982 1.188585693664759
3.7978186736566286 314.6550005840058 1.2212226764746061
3.8030462286100444 342.7475058330316 1.266614621844071
3.80827378356346 367.2555879076187 1.3098137139069708
3.813501338516876 388.22704123909784 1.3445994040900628
3.8187288934702917 392.84833830558205 1.350182949526325
3.8239564484237074 381.8991055542397 1.3267140276001341
3.829184003377123 376.5985420476363 1.315060644720442
3.834411558330539 360.3281878003721 1.281359536725754
3.8396391132839547 350.2823228762242 1.255599196952031
3.8448666682373704 343.4651828853028 1.239945399040849
3.850094223190786 335.7336085858263 1.2209295028824751
3.855321778144202 332.9518558029046 1.2112399391171615
3.8605493330976177 328.8913852990173 1.204061443361555
3.8657768880510335 321.31812015647427 1.1831650665533355
3.8710044430044492 311.36755603062113 1.1580963292412838
3.876231997957865 315.17520537333445 1.1616071716766398
3.8814595529112808 315.40179015412207 1.1608258157189677
3.8866871078646965 318.1520241177333 1.1655750136404388
3.8919146628181123 320.5689486122697 1.1691918925919509
3.897142217771528 318.8871231920441 1.157261655086873
3.902369772724944 321.65017463612725 1.1574464511235147
3.9075973276783595 324.95227939802396 1.1602831511025926
3.9128248826317753 332.928582444339 1.1706125457893501
3.918052437585191 335.13174530097484 1.1714019332497845
3.923279992538607 338.74748528798375 1.1780692585754031
3.9285075474920226 342.7426749839046 1.1822931101256346
3.9337351024454383 344.537797436674 1.184207759462741
3.938962657398854 349.91816345847207 1.1913542385234936
3.94419021235227 352.7690569065508 1.191673555150664
3.9494177673056856 361.89272954857154 1.209773018061159
3.9546453222591014 368.2976317767929 1.2187433531056087
3.959872877212517 375.43858080296144 1.227589411545785
3.965100432165933 382.84543883090987 1.2374694864964515
3.9703279871193486 398.0699497308794 1.2608937141036023
3.9755555420727644 418.5117417061037 1.289966084635671
3.98078309702618 439.26970074443096 1.3187734240069566
3.986010651979596 457.5802048237834 1.3389811824764144
3.9912382069330117 478.16816888155256 1.365770558744598
3.9964657618864274 502.87945593082685 1.397847841325647
4.001693316839844 527.5878311174549 1.4305823490189271
4.00692087179326 558.9730864531375 1.4694892391305792
4.012148426746676 593.2348216107245 1.5187871801513022
4.017375981700092 636.9301946489174 1.592716852512698
4.0226035366535084 690.08502836881 1.6654717934444434
4.027831091606925 749.5959993400608 1.7405733217789474
4.033058646560341 821.5126381024079 1.824961799328613
4.038286201513757 903.0313825219856 1.9159332477893953
4.043513756467173 1004.7522158532086 2.0286670987083517
4.0487413114205895 1117.4492808759633 2.1402662711922584
4.053968866374006 1252.818107984458 2.2650638648178845
4.059196421327422 1407.142498615676 2.400345704758765
4.064423976280838 1587.188529381863 2.549629275927765
4.069651531234254 1805.1315657269913 2.7147762334186374
4.0748790861876705 2058.613822063003 2.9053503120455697
4.080106641141087 2353.226537566985 3.110928167731124
4.085334196094503 2682.4558822035488 3.3169712043017956
4.090561751047919 3030.7021606710655 3.5234959780927273
4.095789306001335 3425.1646606814215 3.74036671979237
4.1010168609547515 3909.525616288444 4.010394967553973
4.106244415908168 4377.623247722432 4.249837807397395
4.111471970861584 4886.371074427794 4.49126577198029
4.116699525815 5382.515625543236 4.707887775003129
4.121927080768416 5834.653592301969 4.845521263334956
4.1271546357218325 6256.288339717743 4.967766734814709
4.132382190675249 6622.559793501531 5.08600071848633
4.137609745628665 6958.354402888306 5.194343653258143
4.142837300582081 7189.615890797799 5.266018396628133
4.148064855535497 7269.520907679334 5.289934571529451
4.1532924104889135 7222.383818651649 5.256935970984971
4.15851996544233 7038.713062431124 5.179017988461701
4.163747520395746 6710.716514495864 5.0454319519577036
4.168975075349162 6285.258396163501 4.87590470169163
4.174202630302578 5762.000524597159 4.661707975558686
4.1794301852559945 5193.039677954037 4.4280109107155265
4.184657740209411 4602.063470474628 4.1624573799801965
4.189885295162827 4014.5040778167217 3.884830352732409
4.195112850116243 3504.071334454577 3.6319482144931254
4.200340405069659 3009.183081097985 3.358372754493877
4.2055679600230755 2562.4658877593556 3.09358928438068
4.210795514976492 2200.9873234209313 2.8660059307157195
4.216023069929908 1888.575895115399 2.651705920401501
4.221250624883324 1627.9090198832596 2.461012007395549
4.22647817983674 1423.0915525755563 2.3016204270474514
4.2317057347901565 1240.4526199568083 2.1484605411402304
4.236933289743573 1085.2048495025783 2.005637513277432
4.242160844696989 958.4282027167932 1.8823894962841363
4.247388399650405 846.3132127921937 1.7683141543536343
4.252615954603821 746.3164311530145 1.6612975310544884
4.257843509557238 676.7156397855824 1.5835997224140193
4.263071064510654 609.7580973507617 1.5032400662239342
4.26829861946407 552.8630171853391 1.4302580551278277
4.273526174417486 505.4025085047187 1.3673831000040912
4.278753729370902 463.01687145528825 1.3096578852285465
4.283981284324319 429.43312392204115 1.265672415612174
4.289208839277735 399.8919136112451 1.2254535732303644
4.294436394231151 373.6675993522058 1.1880699657136913
4.299663949184567 347.5046983095865 1.1466095136260652
4.304891504137983 330.46879405314365 1.1186758573711006
4.3101190590914 314.8427335194296 1.095051199500171
4.315346614044816 303.4889761050067 1.0828091213482034
4.320574168998232 292.264778777436 1.0707442866649888
4.325801723951648 280.73896831063786 1.0541557575675191
4.331029278905064 269.2790067308721 1.0356286009579487
4.336256833858481 265.6330662212318 1.0369377501405936
4.341484388811897 261.215083211409 1.033783997587924
4.346711943765313 254.15234339649354 1.0225818794034878
4.351939498718729 249.7117659344626 1.0151689928771708
4.357167053672145 239.080060873751 0.9914846490407198
4.362394608625562 234.2162133725916 0.9885423935456107
4.367622163578978 233.55437390895005 0.9919493033902574
4.372849718532394 229.49972541296162 0.9901686455739324
4.37807727348581 227.9317543157584 0.9925502927896594
4.383304828439226 224.3910521230367 0.9934177427505114
4.388532383392643 216.99727014436735 0.9852107950017629
4.393759938346059 213.9670635771326 0.983898030670593
4.398987493299475 208.13513572478618 0.9836801139935264
4.404215048252891 203.41584408856974 0.9821395874445144
4.409442603206307 199.9604720230899 0.9832323846285413
4.414670158159724 194.45638675308007 0.9754678446424235
4.41989771311314 189.26819060879572 0.9631516270744974
4.425125268066556 186.02001745111926 0.9644218136951889
4.430352823019972 184.53836671808952 0.9707753276847002
4.435580377973388 185.2082355557359 0.9822611111467092
4.440807932926805 180.04571488136835 0.9690645935051827
4.446035487880221 174.57564531533393 0.9614725023028384
4.451263042833637 167.1941742198528 0.9413767691782112
4.456490597787053 164.66364126601903 0.9366406477225523
4.4617181527404695 162.63140114147402 0.9438271528572157
4.466945707693886 162.7125378916735 0.9584131770618305
4.472173262647302 163.54111619225398 0.9705500242858633
4.477400817600718 165.47136274423937 0.9769300022674255
4.482628372554134 168.23548335723257 0.9791276365143693
4.4878559275075505 171.60580179006342 0.9819635268222836
4.493083482460967 169.72848611531 0.9729073137221952
4.498311037414383 169.77985775226122 0.9812495933977562
4.503538592367799 168.6501390365972 0.987187487572181
4.508766147321215 164.78311612961764 0.978736670356376
4.5139937022746315 159.25155247327444 0.9652222150276404
4.519221257228048 162.03637113871815 0.979693043031547
4.524448812181464 164.32011556456183 0.987645291690982
4.52967636713488 163.9203617402506 1.001040901282549
4.534903922088296 165.69234649632662 1.0099988683480996
4.5401314770417125 160.94490823340254 0.9894791603213077
4.545359031995129 155.33166275676837 0.968316432411139
4.550586586948545 155.3840762925894 0.9669836024100621
4.555814141901961 153.21059458714404 0.9650498845521964
4.561041696855377 154.64489217184763 0.9824813235000914
4.5662692518087935 152.41116619762917 0.9675253377501752
4.57149680676221 146.7004754294797 0.942644941578181
4.576724361715626 143.31939696124542 0.9208385620729159
4.581951916669042 147.7807988204479 0.9316901593516418
4.587179471622458 151.6027209976281 0.9484869148541683
4.5924070265758745 158.203812439454 0.9826240537258105
4.597634581529291 162.6572438579145 1.0014833664770977
4.602862136482707 155.89110067812317 0.9753084735010688
4.608089691436123 156.65229988631245 0.9901985294318884
4.613317246389539 154.28399296499626 0.9954028527247883
4.6185448013429555 162.4155113816139 1.033071748770365
4.623772356296372 164.69915307805357 1.0422654740651836
4.628999911249788 168.47512841258433 1.0495133073388592
4.634227466203204 165.30055157485353 1.0428691172418711
4.63945502115662 158.24317888655006 1.0123953066906477
4.6446825761100365 156.9369542550145 1.0115905369940537
4.649910131063453 154.03166507175098 0.9970582474656622
4.655137686016869 157.08902669715215 1.0062086015528795
4.660365240970285 157.8690958749819 1.0100320837449697
4.665592795923701 157.2482162712161 1.0122803434975671
4.6708203508771176 156.6198353943347 1.0124802455072401
4.676047905830534 155.91344299178655 1.015436655564144
4.68127546078395 153.77647481968012 1.0117177128325758
4.686503015737366 154.02297390335377 1.0085119869397878
4.691730570690782 154.16136658484047 1.0020551090397116
4.696958125644199 149.767492729455 0.9757668002281737
4.702185680597615 146.39536033931168 0.9440419550244384
4.707413235551031 146.3710797519455 0.9398859295958378
4.712640790504447 149.0420596355245 0.9521447373095073
4.717868345457863 148.57252903669124 0.9665748172700765
4.72309590041128 147.62332866269043 0.9686360846579353
4.728323455364696 145.23207255805212 0.9673849462466014
4.733551010318112 143.8044656795415 0.9599987339649486
4.738778565271528 144.70981798239404 0.9561430786833279
4.744006120224944 149.3022057168529 0.9796115336511241
4.749233675178361 155.57993471891754 1.014684063693091
4.754461230131777 162.45195490007552 1.0496194694579424
4.759688785085193 162.15150539109018 1.0427795776527653
4.764916340038609 153.77951446957755 0.9964477480902298
4.770143894992025 144.76457365527068 0.9569654722516077
4.775371449945442 144.64008385618433 0.936143778015896
4.780599004898858 144.2267673202925 0.9352604745901139
4.785826559852274 146.24492137043993 0.9421370014259223
4.79105411480569 145.31707404804132 0.9412610524046765
4.796281669759106 143.09899056247295 0.9347579491755473
4.801509224712523 142.08418905799493 0.9267070424834234
4.806736779665939 141.40728560228672 0.9175854355753886
4.811964334619355 141.903034754863 0.9188956213155944
4.817191889572771 143.144952883386 0.929497299420455
4.822419444526187 141.46096091481488 0.9307286282809749
4.827646999479604 142.81059164336293 0.9446885803185681
4.83287455443302 140.51554332665768 0.944841699839999
4.838102109386436 143.85028778164255 0.9511058456461942
4.843329664339852 145.44058060003397 0.9512401429668828
4.848557219293268 146.86691904634284 0.9527275023367459
4.853784774246685 147.53763771137392 0.9556971506763947
4.859012329200101 147.1393458894825 0.9556694009821091
4.864239884153517 145.37943306926144 0.9433662739315083
4.869467439106933 144.8094320609938 0.9407354299111521
4.8746949940603495 146.32970929099437 0.9414450052266266
4.879922549013766 147.01111173478898 0.9442146344105526
4.885150103967182 149.54452126194883 0.9453176613279789
4.890377658920598 153.99482139571705 0.9620483085529995
4.895605213874014 154.53978986370157 0.9611924286075357
4.9008327688274305 154.8752188257137 0.9621187502971963
4.906060323780847 150.92969335228958 0.9455376043566228
4.911287878734263 146.46152714282104 0.9181535314795943
4.916515433687679 143.94410330103193 0.9144841293693607
4.921742988641095 142.82213380426901 0.904490183725155
4.9269705435945115 145.0321270966013 0.9076085032714007
4.932198098547928 145.92419473173615 0.9142331688076144
4.937425653501344 146.26583755711297 0.915534014199556
4.94265320845476 147.33109943135514 0.9323556251369969
4.947880763408176 146.29591683256004 0.9268438733832138
4.9531083183615925 148.50516158429582 0.933907942797417
4.958335873315009 150.60688554594094 0.9349701858457474
4.963563428268425 152.0731826953541 0.9313624070452433
4.968790983221841 152.80889939951842 0.926737397357278
4.974018538175257 149.8476410722031 0.9108610490141907
4.9792460931286735 150.9636967739359 0.9168941636672464
4.98447364808209 147.77606560945682 0.9037564290160426
4.989701203035506 148.15634775686675 0.8909472751106753
4.994928757988922 148.36843180727044 0.8870330104576736
5.000156312942338 149.4930714619237 0.8784114486147149
5.0053838678957545 150.30761845350813 0.8680908830096687
5.010611422849171 154.84090504978164 0.8798945873872509
5.015838977802587 161.39425116755126 0.8902988900108569
5.021066532756003 163.43032991673533 0.8978442596515536
5.026294087709419 165.2288628343817 0.9058014786971682
5.0315216426628355 160.7742618953768 0.8900558127441079
5.036749197616252 155.48041770762322 0.8856907240755004
5.041976752569668 149.4280660076986 0.8672233625268663
5.047204307523084 144.62427648936816 0.8590536224188101
5.0524318624765 146.92352899838968 0.8721542898660396
5.0576594174299165 153.89989478808238 0.8860091892603587
5.062886972383333 158.10834459485645 0.8947386922337859
5.068114527336749 164.63770877704954 0.9129327212206454
5.073342082290165 166.2270869194547 0.8971393411008062
5.078569637243581 166.67854240952957 0.8740873687840798
5.0837971921969975 172.2730434810204 0.8641640399576075
5.089024747150414 179.34442073284112 0.8619183396017212
5.09425230210383 186.55289684680469 0.8691634675779163
5.099479857057246 196.57388161962288 0.877663364111038
5.104707412010662 207.9189554846612 0.8857052862704055
5.109934966964079 220.64814286572383 0.884055377957071
5.115162521917495 237.47491996330263 0.8980242061507169
5.120390076870911 258.4359341215235 0.9194091152931922
5.125617631824327 279.1916030761463 0.9398200228543543
5.130845186777743 298.0693649184951 0.9640073801105278
5.13607274173116 313.1499089343166 0.981211285281608
5.141300296684576 316.30268912594187 0.987687917892911
5.146527851637992 312.07720602890925 0.9883503932050018
5.151755406591408 297.5496794380778 0.9799884807338285
5.156982961544824 278.8495170086635 0.9793687131663515
5.162210516498241 260.1535164976471 0.9769796357414366
5.167438071451657 235.14005665485612 0.9607436973876754
5.172665626405073 213.7938370985727 0.944854996391411
5.177893181358489 191.7596012128406 0.9079669001325713
5.183120736311905 178.31581350400202 0.898300891774399
5.188348291265322 169.04785127049453 0.8916571862121638
5.193575846218738 162.67586793457247 0.8845081428806099
5.198803401172154 156.61270889720123 0.8700439855555575
5.20403095612557 151.6532669478084 0.8593811751391224
5.209258511078986 149.35703758488762 0.8660923257056696
5.214486066032403 146.84027228976652 0.8678985240679847
5.219713620985819 147.210342896116 0.874947962647449
5.224941175939235 144.98918530184346 0.8637605860658494
5.230168730892651 146.08162267697773 0.8691058004367563
5.235396285846067 146.67796137385 0.8718970229832774
5.240623840799484 151.75297948812448 0.8908791386385275
5.2458513957529 156.82242945435362 0.9123889014171406
5.251078950706316 158.73100015738208 0.9184063159313448
5.256306505659732 161.22568182740247 0.9278078362670567
5.261534060613148 155.83442562748806 0.9086664695644624
5.266761615566565 153.69804133946616 0.8977043622340335
5.271989170519981 149.4710492978615 0.8765211360651972
5.277216725473397 150.96405692044942 0.8808448862059265
5.282444280426813 150.64120945506954 0.8962696121965721
5.2876718353802294 151.70696364911925 0.9067165902994788
5.292899390333646 148.60707636940083 0.8905846526034452
5.298126945287062 142.3510072411097 0.8612667774927254
5.303354500240478 143.5827628232639 0.8525062711684777
5.308582055193894 142.94452340291932 0.8438101065525943
5.3138096101473105 144.65646505189238 0.8464539848309564
5.319037165100727 145.8846500555239 0.8444693724203196
5.324264720054143 144.56831280094954 0.8489058745330628
5.329492275007559 144.51409538720085 0.8593886996162031
5.334719829960975 144.9064362542943 0.8749524649519622
5.3399473849143915 142.80300154341379 0.8756669043616904
5.345174939867808 141.20893702195406 0.8580041255299384
5.350402494821224 141.36114144622536 0.8508004389171187
5.35563004977464 144.12740308826668 0.8475525816379447
5.360857604728056 147.74273613965573 0.8479563987458542
5.3660851596814725 147.7412684822455 0.845799451619609
5.371312714634889 150.5514187970618 0.8523362848829229
5.376540269588305 151.76108310883092 0.8534469337792935
5.381767824541721 155.59527347293488 0.8692201413830356
5.386995379495137 152.41741536506086 0.8633604391894559
5.3922229344485535 151.6313517128443 0.8579168141681841
5.39745048940197 147.0951346348381 0.8418121911890973
5.402678044355386 151.2232926985773 0.845988625190508
5.407905599308802 154.99515318804166 0.8414887937481617
5.413133154262218 160.6445829094753 0.8382676660919913
5.4183607092156345 166.19380936430488 0.8383692205881691
5.423588264169051 168.13379682785933 0.8250457206606556
5.428815819122467 172.18589505386652 0.8251781887905445
5.434043374075883 173.53395819821716 0.8169838322502626
5.439270929029299 174.89886948894141 0.8159104161293097
5.4444984839827155 173.37770587095633 0.8110547455390084
5.449726038936132 174.2230390833082 0.8186450664581122
5.454953593889548 180.22913389014482 0.8415098484134589
5.460181148842964 179.674868359653 0.8469796484416822
5.46540870379638 175.86865500133678 0.8476750738010086
5.4706362587497965 171.20086597318206 0.8469956349885156
5.475863813703213 170.01192637484155 0.8515433062103076
5.481091368656629 170.9906271596555 0.8526175874468496
5.486318923610045 170.8207002369621 0.847274088441341
5.491546478563461 168.58905046455834 0.8416355447320689
5.4967740335168775 167.68938062120276 0.8367171785966375
5.502001588470294 168.94173091834074 0.8334392959434455
5.50722914342371 170.37457734573243 0.8274141488059039
5.512456698377126 170.83946933888836 0.8132809028917917
5.517684253330542 174.73095672265495 0.8134763426399549
5.522911808283959 179.06980118693127 0.817072668481126
5.528139363237375 185.44538470435052 0.8279573063989516
5.533366918190791 192.50459008391542 0.8396855581797215
5.538594473144207 195.50280827632565 0.8432051235415708
5.543822028097623 203.9664699173728 0.8465206687161518
5.54904958305104 206.42737394799258 0.835698692063519
5.554277138004456 212.72653257515782 0.8316192327775133
5.559504692957872 218.15590900938497 0.8307858631590452
5.564732247911288 227.50962142318093 0.8422250051374879
5.569959802864704 234.93612574863815 0.8464847363210413
5.575187357818121 243.95924905762124 0.854292322557202
5.580414912771537 256.3780940371621 0.8656631807365623
5.585642467724953 267.5579006654325 0.8812448389350888
5.590870022678369 279.5324175824595 0.8938179012248826
5.596097577631785 291.23201924834206 0.9106952196309327
5.601325132585202 300.7967127361438 0.9216684660535992
5.606552687538618 316.48817433370306 0.9429109201247255
5.611780242492034 331.3146598507922 0.9580961436946914
5.61700779744545 338.39281837774337 0.9657493732189836
5.622235352398866 346.31988698072934 0.9728980069696492
5.627462907352283 351.3201605474677 0.9769161932776498
5.632690462305699 360.5344244347775 0.9907195008441934
5.637918017259115 370.7164713923744 1.0020070316243626
5.643145572212531 382.8906585855442 1.0160692686037447
5.648373127165947 398.5279006756315 1.0327522472370851
5.653600682119364 414.36546224253664 1.0538390968338345
5.65882823707278 428.8148157841121 1.0714845739744572
5.664055792026196 432.1906912310974 1.0756687518568135
5.669283346979612 436.07574690143133 1.0797946256164133
5.674510901933028 438.30686777508015 1.0794602282691912
5.679738456886445 438.8864432056757 1.0788072963645998
5.684966011839861 443.6558840374689 1.0841790903237003
5.690193566793277 443.4364092383387 1.0836663047470982
5.695421121746693 438.70883597249264 1.0795945968657235
5.700648676700109 430.3377798186754 1.0694169313495594
5.705876231653526 417.7302281416787 1.0561971643917183
5.711103786606942 402.80238042855024 1.0366427917952648
5.716331341560358 390.32407144296513 1.0199444571402898
5.721558896513774 381.63602605112703 1.0083726665758115
5.7267864514671905 371.9196507952493 0.9955629694765201
5.732014006420607 362.7840954980154 0.9842855488560253
5.737241561374023 353.15778805922616 0.9697928132954432
5.742469116327439 346.5057185098997 0.9603722114913891
5.747696671280855 343.1455458897023 0.9545929028557271
5.7529242262342715 345.4036239389882 0.9580527466874078
5.758151781187688 349.52544450371107 0.9641566569324628
5.763379336141104 355.90805008340413 0.971661674048049
5.76860689109452 361.466380158425 0.9765751761797796
5.773834446047936 370.12900985122445 0.9851593044152309
5.7790620010013525 368.9593612966356 0.9841030969596646
5.784289555954769 371.4252236992812 0.9907107230813327
5.789517110908185 365.3423730006008 0.9831146354330268
5.794744665861601 354.16720096431425 0.969637192224974
5.799972220815017 337.3411590499315 0.9498857244634629
5.8051997757684335 312.18542972036596 0.9231258775513036
5.81042733072185 283.8067189544948 0.8906275015882078
5.815654885675266 260.0326944004982 0.8647348215541658
5.820882440628682 241.28923430504773 0.8462050462869832
5.826109995582098 226.11540851207357 0.8310712154631449
5.8313375505355145 215.3375585980502 0.8250139448098309
5.836565105488931 202.94275252275565 0.8211744606662323
5.841792660442347 193.50651323245427 0.8147004317296744
5.847020215395763 186.40678096770785 0.8049788375224534
5.852247770349179 181.31321339937375 0.7941692145176441
5.8574753253025955 178.5010869782933 0.7865466519896501
5.862702880256012 176.02540828229684 0.7880303044720207
5.867930435209428 177.30280287193 0.793725986460308
5.873157990162844 178.7105473114512 0.8003749242097979
5.87838554511626 176.83190229265023 0.7985315946980288
5.8836131000696765 174.0334860829439 0.7981964833806469
5.888840655023093 175.06919203770474 0.8052202101918194
5.894068209976509 174.07214620035757 0.8025771611519421
5.899295764929925 174.35826581920273 0.8010599325004601
5.904523319883341 172.7547788847672 0.8014378997221696
5.9097508748367575 175.04913698355352 0.8038728719827517
5.914978429790174 176.25362724004214 0.806329381365021
5.92020598474359 173.7496158916605 0.790845092972116
5.925433539697006 171.50422954104187 0.7784972211124777
5.930661094650422 173.1951170008479 0.7810132325314
5.9358886496038386 173.623064226417 0.7810371343057804
5.941116204557255 178.44637235909155 0.7945719069689802
5.946343759510671 179.9276058953727 0.7988260375046378
5.951571314464087 179.43651025445266 0.8025452154441001
5.956798869417503 180.3608639693452 0.8059039195823998
5.96202642437092 180.70548329391679 0.8036551970788759
5.967253979324336 181.86379885827847 0.8022275554216475
5.972481534277752 187.2354269532881 0.807894128243643
5.977709089231168 191.7589239909251 0.8134778785004888
5.982936644184584 193.55166834550658 0.8169526684666171
5.988164199138001 202.54520730225323 0.8272675773739495
5.993391754091417 205.4232442778018 0.8256761807081352
5.998619309044833 211.38579787432764 0.8339270620546948
6.003846863998249 222.79770565577994 0.8493310843390637
6.009074418951665 231.74179898937496 0.8606861690230073
6.014301973905082 244.00006260475723 0.8755653083347759
6.019529528858498 263.89533526042044 0.8986558042240359
6.024757083811914 281.54388954047926 0.9180848743598097
6.02998463876533 300.4781169425813 0.9406047689401841
6.035212193718746 328.9072821224437 0.9782255535630282
6.040439748672163 362.05652539349586 1.0209412835320775
6.045667303625579 405.5126551114527 1.0749211178334594
6.050894858578995 463.71876449830467 1.1453791578027066
6.056122413532411 521.4690973462608 1.2131924708293442
6.061349968485827 583.0735413557575 1.2840101565786246
6.066577523439244 643.9128253415465 1.3499349214244074
6.07180507839266 699.2779151660106 1.4096090169737165
6.077032633346076 737.8119746057556 1.447848290684056
6.082260188299492 763.5774547853614 1.4742192227461117
6.087487743252908 766.567378272422 1.4754187747903023
6.092715298206325 753.002120963171 1.4620302133393202
6.097942853159741 731.5191923192467 1.442345131785895
6.103170408113157 703.1373596055485 1.4185845722694155
6.108397963066573 655.7529162309063 1.3715791467104195
6.113625518019989 598.3555608938321 1.3122038297079075
6.118853072973406 541.3319311749366 1.2504233577559838
6.124080627926822 482.63626108247485 1.1849745198883375
6.129308182880238 434.48062229868503 1.1321963205845085
6.134535737833654 388.7433570180529 1.0796056402070222
6.1397632927870704 349.14837312921003 1.0336264045563202
6.144990847740487 316.34327290388035 0.9933507460276201
6.150218402693903 291.46770906991634 0.9629455106517867
6.155445957647319 269.3677083252223 0.935514204266335
6.160673512600735 251.7866164148363 0.9141594071699538
6.1659010675541515 239.50350540503374 0.9024668533809892
6.171128622507568 232.07261429248288 0.8945098416067503
6.176356177460984 224.5050561987988 0.8875021427548644
6.1815837324144 218.32353791146684 0.8788011945679821
6.186811287367816 211.38135569335 0.8697675896077296
6.1920388423212325 207.34409122599777 0.8721879997223836
6.197266397274649 205.65313622430907 0.8765404059460935
6.202493952228065 207.5915546927275 0.887031501858686
6.207721507181481 201.9142075978982 0.8688230857152118
6.212949062134897 197.56994174690382 0.8513678888224797
6.2181766170883135 188.14069039466952 0.8309594759495909
6.22340417204173 182.4079296037624 0.8164439916094209
6.228631726995146 182.40885877769435 0.816813062725441
6.233859281948562 185.32215133897324 0.8251316842024244
6.239086836901978 183.32655522023077 0.8165203058979617
6.2443143918553945 184.36545281822828 0.8144349260922166
6.249541946808811 185.8220266281877 0.8199482410366807
6.254769501762227 184.7547383744429 0.812891624860421
6.259997056715643 186.99319966693878 0.8154138925238801
6.265224611669059 185.8029434027239 0.810734641263676
6.2704521666224755 180.75389668955142 0.8025625722548996
6.275679721575892 180.44178099910124 0.8049659852851341
6.280907276529308 182.72347598312638 0.8186466729898141
6.286134831482724 185.2840931794195 0.8321579983424846
6.29136238643614 185.62658330631393 0.8333081810505859
6.2965899413895565 185.0068337649872 0.8274239210215448
6.301817496342973 184.1297534753835 0.8233005507465918
6.307045051296389 184.28719643001597 0.8163084862358989
6.312272606249805 185.03262100912553 0.8134809588011915
6.317500161203221 181.748053841128 0.799892856578227
6.3227277161566375 180.4588361458179 0.79398371052281
6.327955271110054 181.42920054351225 0.7971111013543632
6.33318282606347 180.62711277020932 0.7964870871101758
6.338410381016886 179.53280046503392 0.7949144604572704
6.343637935970302 178.16229875361665 0.7961827168274941
6.3488654909237185 176.18281155987142 0.7922031978698962
6.354093045877135 179.17296971561782 0.800410993855548
6.359320600830551 179.80547559509333 0.7990979080827627
6.364548155783967 181.67540067453348 0.8034393541616831
6.369775710737383 181.0054991523769 0.796352779689705
6.3750032656908 179.00679363942285 0.7929984380651713
6.380230820644216 178.43092294168727 0.7878236005368425
6.385458375597632 180.42558176567334 0.7907888961011785
6.390685930551048 179.54412212658926 0.7870013137495856
6.395913485504464 181.96859886587768 0.7927781859754471
6.401141040457881 177.71185351002927 0.7811457029588574
6.406368595411297 175.7680466562566 0.7763434308284684
6.411596150364713 178.2373738728367 0.7790289159722383
6.416823705318129 180.03629603217922 0.7832230451227074
6.422051260271545 184.4356304567352 0.7933023142053961
6.427278815224962 183.81635770533393 0.7954559598813853
6.432506370178378 181.84439606020013 0.7885811562759663
6.437733925131794 179.24652035242036 0.7778167191317212
6.44296148008521 180.88369935641643 0.7781064694727777
6.448189035038626 182.55076030961604 0.7803337841278312
6.453416589992043 184.37914024913866 0.7828421366655156
6.458644144945459 182.55939239729094 0.7818109910884404
6.463871699898875 183.1142552854575 0.777974532381813
6.469099254852291 181.89684000389587 0.7722663850255618
6.474326809805707 179.8764842342052 0.7662650022716488
6.479554364759124 183.93706592051856 0.7710854111115375
6.48478191971254 182.3803095780391 0.7685409459744245
6.490009474665956 184.50085362152055 0.7699176710557327
6.495237029619372 187.94926384180323 0.7791688408546681
6.500464584572788 189.8205855907872 0.7826764610525755
6.505692139526205 190.57317505878254 0.7814551146167389
6.510919694479621 193.84573722233324 0.7870408793537951
6.516147249433037 191.9959720352984 0.7808714358696891
6.521374804386453 192.31169206977768 0.779844650707226
6.526602359339869 194.67797007127186 0.7794202258955307
6.531829914293286 201.12969619490883 0.7833624486640369
6.537057469246702 205.05431671018982 0.7825927509791126
6.542285024200118 209.0151413299058 0.7815636946701908
6.547512579153534 213.57848918360824 0.7826101400529998
6.55274013410695 219.84761777215346 0.7914654144760355
6.557967689060367 227.00402728114506 0.7985239916430449
6.563195244013783 232.53955233411202 0.806522835637865
6.568422798967199 237.78087926282205 0.8111369588292258
6.573650353920615 239.08167845803936 0.8087501551340732
6.5788779088740315 244.67039274745326 0.8166137633281664
6.584105463827448 249.21153867750493 0.8254680749883111
6.589333018780864 251.5953106289636 0.8343454112754843
6.59456057373428 250.66764920134565 0.831167637310006
6.599788128687696 243.5739782328703 0.8202332296393304
6.6050156836411125 235.31128296960142 0.8042349778746294
6.610243238594529 231.93045544478028 0.8014403266424476
6.615470793547945 229.47243617867693 0.8024663514889757
6.620698348501361 226.16412775953194 0.8005290189024487
6.625925903454777 221.07375286397624 0.789263564555639
6.6311534584081935 216.72535302618425 0.7848337549535056
6.63638101336161 213.36780893724136 0.7798169753144468
6.641608568315026 214.24587827667239 0.7820817448134716
6.646836123268442 217.28074309555706 0.7894043001462591
6.652063678221858 215.53073059515745 0.7881861810368354
6.6572912331752745 214.38628361127624 0.7901238497176195
6.662518788128691 210.78149330442218 0.7841949931420055
6.667746343082107 207.0596909527439 0.7771584625833886
6.672973898035523 204.9048260474623 0.7703660862679554
6.678201452988939 203.33147699326003 0.7691132003513763
6.6834290079423555 201.25293521260096 0.7648993725949785
6.688656562895772 202.11067439584164 0.7645271663317866
6.693884117849188 203.88949088101148 0.7679581452698521
6.699111672802604 205.4586735029469 0.7696063106425886
6.70433922775602 206.45441261053753 0.7702482411493935
6.7095667827094365 209.30351150410996 0.7767574138405797
6.714794337662853 210.08890532527815 0.7798270503226635
6.720021892616269 210.32057670504446 0.7787824165211527
6.725249447569685 210.18147826350466 0.7773383220925457
6.730477002523101 211.20579681715128 0.7756761796295932
6.7357045574765175 213.31525046452762 0.7764026352857377
6.740932112429934 213.9499086485276 0.7752000379988391
6.74615966738335 213.72743325313525 0.7748091249950704
6.751387222336766 211.4360230827851 0.768896658265673
6.756614777290182 214.016623211684 0.7730466613260514
6.7618423322435985 213.5543064123992 0.7673356221167739
6.767069887197015 217.07827712780494 0.7735117795717248
6.772297442150431 215.91217140965415 0.7693211359533817
6.777524997103847 216.16237167902065 0.7686348359743023
6.782752552057263 216.31524137629992 0.7710526185725407
6.7879801070106796 216.8050471898476 0.7750777078694999
6.793207661964096 216.55912729102724 0.7764013758922665
6.798435216917512 217.15649961479056 0.7794424553488211
6.803662771870928 219.81606873654871 0.77834379828991
6.808890326824344 219.712044033546 0.772410870336061
6.814117881777761 223.79536467197025 0.7712561554012447
6.819345436731177 222.18129239700548 0.7666343080321845
6.824572991684593 223.1884453037556 0.7683991039419359
6.829800546638009 228.61114427246602 0.7772517496316187
6.835028101591425 231.74197022065462 0.7824038830642077
6.840255656544842 240.3109129698942 0.792534697531496
6.845483211498258 246.64933009331537 0.8014184042349534
6.850710766451674 252.5394587748805 0.8074752635226443
6.85593832140509 258.96453041284565 0.8195840055099137
6.861165876358506 266.3955265627205 0.8333832576474044
6.866393431311923 267.7642468391056 0.8313722374737557
6.871620986265339 272.0595953117385 0.8352689095246731
6.876848541218755 271.37577563368103 0.829573129282422
6.882076096172171 270.1937674734777 0.825491825597538
6.887303651125587 271.85585601773136 0.8279830715026885
6.892531206079004 266.13290196288614 0.8170148415704737
6.89775876103242 264.9142429115248 0.813001882254387
6.902986315985836 264.62238595088434 0.8067435570110082
6.908213870939252 266.33919539632865 0.8031355465768577
6.913441425892668 269.8218587430778 0.8039880866534411
6.918668980846085 275.71001542890406 0.8123575879912618
6.923896535799501 282.08242296862153 0.822773199328665
6.929124090752917 289.3321792193061 0.8309861304938168
6.934351645706333 296.4826628311039 0.8390933621448229
6.939579200659749 305.1430686292202 0.8458386483227307
6.944806755613166 312.81866839899044 0.8545046551630328
6.950034310566582 318.00257300495196 0.8585780120793254
6.955261865519998 327.8192152490542 0.8685402498229285
6.960489420473414 339.2871224487466 0.8837380499502818
6.96571697542683 350.37280112634863 0.894712355525091
6.970944530380247 363.31986889925554 0.9099103955644087
6.976172085333663 379.30472405397484 0.9258972349537514
6.981399640287079 399.724450696784 0.9472211786745084
6.986627195240495 427.7990479310468 0.9767026457931641
6.9918547501939114 461.63261232946587 1.012294811977531
6.997082305147328 510.81448307563966 1.062555715224458
7.002309860100744 576.3932149480945 1.1255856249431029
7.00753741505416 679.2049495686344 1.2202041736835667
7.012764970007576 816.3277513688125 1.3353401430079113
7.0179925249609925 978.0456779221901 1.4617116767516782
7.023220079914409 1140.9116734938216 1.5782097437400806
7.028447634867825 1276.4127473742442 1.6675378778059675
7.033675189821241 1366.349648340348 1.7219298575370017
7.038902744774657 1405.693439370394 1.744579903693594
7.0441302997280735 1374.4371452832581 1.7246588697251526
7.04935785468149 1303.334310334426 1.679839784171827
7.054585409634906 1195.3917797174322 1.6072134644921234
7.059812964588322 1074.7800053043545 1.5226808144766681
7.065040519541738 972.7227614130198 1.4488396491929163
7.0702680744951545 875.473300360673 1.37387930299261
7.075495629448571 799.5755838450319 1.312759284958598
7.080723184401987 740.9688173858348 1.2632426640590415
7.085950739355403 701.384597569702 1.229689464978337
7.091178294308819 680.8312068386625 1.2117420549828544
7.0964058492622355 667.4985037280301 1.1984045139947386
7.101633404215652 658.7480618329763 1.1905253169610177
7.106860959169068 651.2133457287438 1.1834911018926417
7.112088514122484 644.4509597315334 1.1777844304082168
7.1173160690759 635.5400038247583 1.1687031159696366
7.1225436240293165 630.6641111438619 1.163699808888212
7.127771178982733 621.6761895402988 1.155200798690552
7.132998733936149 614.800953531432 1.1494863564322073
7.138226288889565 601.4219862736035 1.136005573637701
7.143453843842981 594.0319766659245 1.1298537804732998
7.1486813987963975 583.219323469416 1.1189804007164788
7.153908953749814 573.486242544972 1.1083601412899944
7.15913650870323 561.6016394475214 1.096470031429007
7.164364063656646 552.7846136851964 1.0878023870621012
7.169591618610062 540.3139656742999 1.0750235186805304
7.1748191735634785 527.3443137963988 1.0608636119894215
7.180046728516895 517.0331552247621 1.050542694355194
7.185274283470311 511.78795456329254 1.0460946520702334
7.190501838423727 517.6488132758699 1.0521756645850642
7.195729393377143 536.2619759308421 1.0694541709078074
7.2009569483305595 573.0193351492434 1.103418739980771
7.206184503283976 622.2770333520774 1.1472896577885034
7.211412058237392 679.6002112312469 1.197817643515423
7.216639613190808 734.2253128210826 1.2445766190320458
7.221867168144224 778.4062979630422 1.281132412012216
7.227094723097641 808.1971463616363 1.3051374010085934
7.232322278051057 830.5551059973368 1.3228244678244891
7.237549833004473 836.7846707491789 1.3276639387452016
7.242777387957889 824.2786744071278 1.3153020808381923
7.248004942911305 793.0438011437948 1.2886784399725264
7.253232497864722 743.4936626491233 1.2469074845708976
7.258460052818138 673.4971570612731 1.1873282684055584
7.263687607771554 602.4916629261903 1.124776268736791
7.26891516272497 532.2144108778912 1.0601836410739858
7.274142717678386 470.5917958479242 1.0001177207316991
7.279370272631803 423.70164484949254 0.9517221312760742
7.284597827585219 383.49550549898544 0.9069728745620157
7.289825382538635 359.3188890065847 0.877400887890923
7.295052937492051 340.0219665224093 0.8550381074389061
7.300280492445467 326.09911059166205 0.8404120739812229
7.305508047398884 313.4021062671015 0.8266558928621021
7.3107356023523 309.5951883531448 0.8231416086071368
7.315963157305716 307.82131437064004 0.8225530307139031
7.321190712259132 306.8763076540435 0.8204363620929315
7.326418267212548 311.14153692519255 0.8288151286162175
7.331645822165965 305.83487343470824 0.8230262261184523
7.336873377119381 313.8293207718676 0.8342841435110206
7.342100932072797 313.9937459240297 0.835615407343055
7.347328487026213 315.667592902493 0.8366403077929205
7.352556041979629 317.51261015711964 0.8368451473444916
7.357783596933046 307.5266761558316 0.822322785075653
7.363011151886462 302.75855664034464 0.8161775336485256
7.368238706839878 295.9690167260637 0.8066963712683675
7.373466261793294 296.4911927419511 0.8071391668158631
7.37869381674671 293.42776435657487 0.8037331503422258
7.383921371700127 293.106549534224 0.8017452128420719
7.389148926653543 291.8779843269543 0.8008786987152721
7.394376481606959 290.68176949467517 0.7985324728675335
7.399604036560375 291.0533079144732 0.7985961494794166
7.4048315915137914 292.71163229105133 0.8014307626712052
7.410059146467208 291.97517932200435 0.802307510419828
7.415286701420624 292.8184760647651 0.8058015040187702
7.42051425637404 291.64935179155253 0.8050405284900725
7.425741811327456 289.40679000006384 0.801122083905076
7.4309693662808725 292.8521332797401 0.8024169912362719
7.436196921234289 291.8437709739081 0.7975785269792196
7.441424476187705 292.35573404320195 0.7935622636143946
7.446652031141121 295.29527805364165 0.7946637090345744
7.451879586094537 298.23966169251923 0.7997544607742899
7.4571071410479535 302.8321063178752 0.8081272913059456
7.46233469600137 303.72027606203284 0.8102796140833896
7.467562250954786 307.22880153190823 0.8151488474165569
7.472789805908202 310.29117001156465 0.8187827788839366
7.478017360861618 312.4628802951982 0.8217388876886249
7.4832449158150345 316.54526002622305 0.8257190766620948
7.488472470768451 317.7027514374927 0.8238709475633909
7.493700025721867 319.480407154054 0.8260078405114196
7.498927580675283 323.8335144284411 0.8293234131965316
7.504155135628699 324.9477631742784 0.8308616121902356
7.5093826905821155 329.7443503753725 0.8341513223559189
7.514610245535532 338.00984188167047 0.8408748007054961
7.519837800488948 341.02042366503133 0.8418501443750441
7.525065355442364 345.7195255426822 0.8446641431600148
7.53029291039578 348.91201145252506 0.8487716611614912
7.5355204653491965 350.6151236494951 0.8528019982731408
7.540748020302613 354.0419016665915 0.8592464514871965
7.545975575256029 355.8325645659583 0.8621504453600166
7.551203130209445 356.47836356886586 0.8640468020716733
7.556430685162861 359.026972825412 0.8653036119755046
7.5616582401162775 362.29858069238924 0.8673723231372913
7.566885795069694 359.2475408361738 0.8623203478431958
7.57211335002311 360.0762882793692 0.8617304906665013
7.577340904976526 359.8674699672098 0.8604181760173336
7.582568459929942 355.8740646623176 0.8554483597919772
7.5877960148833585 360.70239759222727 0.8625674107329867
7.593023569836775 355.93649906253995 0.8568031597264951
7.598251124790191 355.31860478019127 0.8553257281658714
7.603478679743607 355.3299583451373 0.8558843633616866
7.608706234697023 359.8406047451647 0.8626713496527596
7.6139337896504395 361.39679264681115 0.8667641546639467
7.619161344603856 361.1536519817522 0.8657258011519154
7.624388899557272 358.877580310927 0.8597932855444381
7.629616454510688 355.82065801629585 0.8536164258109414
7.634844009464104 356.7062548287852 0.8522792930512404
7.6400715644175206 359.4774706390391 0.8543277840529716
7.645299119370937 365.76272781441526 0.8618390090514906
7.650526674324353 373.85121652595274 0.8712411024316116
7.655754229277769 379.90317219407706 0.877845810309647
7.660981784231185 383.3254237651944 0.8811197996178789
7.666209339184602 391.61421923218387 0.8897909878838974
7.671436894138018 403.3548373670403 0.9015990678268344
7.676664449091434 416.7631144575336 0.9151178842657086
7.68189200404485 431.57214082227125 0.9277679619757875
7.687119558998266 447.7322181981075 0.9419458081244217
7.692347113951683 465.9431366002629 0.9589256507464372
7.697574668905099 479.57463123680935 0.9721272483864106
7.702802223858515 500.36729976661456 0.9924481604231024
7.708029778811931 518.3652299012155 1.0094109456952114
7.713257333765347 538.226242783348 1.0282447368805252
7.718484888718764 551.2638362827729 1.0403926906437713
7.72371244367218 561.4591709165426 1.0508685792505637
7.728939998625596 565.639113839324 1.052532860059179
7.734167553579012 566.2343035715019 1.0520229469949784
7.739395108532428 564.0681422299774 1.048821425179904
7.744622663485845 564.3490330891611 1.049298572597404
7.749850218439261 564.8564366459966 1.0498252331736095
7.755077773392677 557.7091725615542 1.0430777400739604
7.760305328346093 545.0796693570718 1.0313735775306474
7.765532883299509 528.0039229665031 1.015353901094319
7.770760438252926 514.8210416708241 1.0026707473222074
7.775987993206342 504.01885912654643 0.9912715304852291
7.781215548159758 496.08326197833554 0.9826391516135065
7.786443103113174 486.6599221276873 0.9726437382931463
7.79167065806659 481.4057568544419 0.9676643987156087
7.796898213020007 473.2002225066512 0.961052991430673
7.802125767973423 467.9571922717296 0.9571015561147367
7.807353322926839 462.5837580482025 0.951593546411428
7.812580877880255 458.7737798902651 0.9474148412874028
7.817808432833671 458.5737842656199 0.9451419385547002
7.823035987787088 459.0274180983803 0.9441570209678584
7.828263542740504 456.68666813083325 0.9414893961551153
7.83349109769392 458.891631100988 0.9429606007571819
7.838718652647336 462.9494788775804 0.9478227392375808
7.8439462076007525 469.6369763355437 0.9549001339425534
7.849173762554169 479.69913624510366 0.9634789333019935
7.854401317507585 488.98135246522247 0.9715467635920567
7.859628872461001 500.7370234634305 0.9811629804059373
7.864856427414417 511.7171880748961 0.9920021017190357
7.8700839823678335 522.0913085822843 1.0019288563148507
7.87531153732125 534.9702092617296 1.0141772293552023
7.880539092274666 544.8822517992314 1.0220253992757986
7.885766647228082 558.5639340288479 1.0332194602627445
7.890994202181498 571.1887373604337 1.0439411107575087
7.8962217571349145 585.2941355297585 1.0570379137395352
7.901449312088331 603.9386747358369 1.0735102814945612
7.906676867041747 614.6506995756323 1.0829323151654833
7.911904421995163 626.7566864221952 1.0927068944958136
7.917131976948579 635.1454887481768 1.0991889326226956
7.9223595319019955 649.6815879597134 1.1108268336165716
7.927587086855412 660.7699553573136 1.120020750882613
7.932814641808828 669.6035229153035 1.1263030431827867
7.938042196762244 676.0290949213668 1.1308987481116306
7.94326975171566 678.0639082187935 1.1319953879548088
7.9484973066690765 680.6717042567475 1.1334274612230355
7.953724861622493 678.1514916285095 1.1311446154232472
7.958952416575909 675.2230836168007 1.1278676172139739
7.964179971529325 671.5140273018565 1.125436283187644
7.969407526482741 661.8004306726123 1.1163726337418267
7.9746350814361575 653.8675920395742 1.1078184985896602
7.979862636389574 645.0253962652453 1.099895693426777
7.98509019134299 633.296887296822 1.0886364361715763
7.990317746296406 621.0043896019955 1.0782941279022977
7.995545301249822 606.3102334570018 1.06607682640582
8.000772856203238 594.0444526463459 1.0557482178693038
8.006000411156654 582.8785064291687 1.0470156603658545
8.01122796611007 573.0911629947095 1.0381111397547869
8.016455521063486 562.3818452678178 1.0271708380101905
8.021683076016902 550.3704045055287 1.0164705941939716
8.026910630970319 537.9684442022583 1.0045042013155898
8.032138185923735 527.3288457831654 0.9955074805863092
8.037365740877151 521.4135637577582 0.9895957356675268
8.042593295830567 520.8915456752717 0.9888484830677035
8.047820850783983 519.1718229556294 0.9873536542492375
8.0530484057374 517.6170227234454 0.984467004351198
8.058275960690816 510.8935772625328 0.9772900598430366
8.063503515644232 501.7144216451079 0.9675126733011529
8.068731070597648 498.7028564606226 0.963898576178106
8.073958625551064 496.16326039348644 0.9610740088269868
8.07918618050448 495.98719861120594 0.9612852802256127
8.084413735457897 497.44549580455424 0.9633131404365411
8.089641290411313 503.1617016901638 0.9690717791487973
8.09486884536473 506.700457579643 0.9710056114559666
8.100096400318145 512.4000489719832 0.9755975567933151
8.105323955271562 514.5342772572179 0.9771330819705935
8.110551510224978 515.1977801803399 0.9770870629532807
8.115779065178394 514.5989081560158 0.9755492502162944
8.12100662013181 519.6260289445634 0.9789652625872832
8.126234175085226 527.4620001049022 0.9858751214688823
8.131461730038643 537.0400639749869 0.9955691117264496
8.136689284992059 551.9170817280334 1.0085590267088371
8.141916839945475 570.2835972470518 1.0253635025688204
8.147144394898891 590.3815656690999 1.042448905346726
8.152371949852308 615.5214082399793 1.0632733528284695
8.157599504805724 640.9608542322454 1.0848239528751824
8.16282705975914 670.0143494822534 1.1083840073916373
8.168054614712556 691.8765599591001 1.124902302418881
8.173282169665972 710.7601143002602 1.1392409557491072
8.178509724619389 718.3950002595247 1.1448375491478415
8.183737279572805 727.6662252071726 1.1526576137261673
8.188964834526221 731.4036494180285 1.1540975703997107
8.194192389479637 728.4359237955856 1.1512024667558112
8.199419944433053 718.3918810291972 1.1424475386296529
8.20464749938647 703.4203774064586 1.1304640862972581
8.209875054339886 688.1501061350831 1.1185727945960295
8.215102609293302 676.9444337818576 1.1103735269878823
8.220330164246718 665.9262136649124 1.1006371804687818
8.225557719200134 664.3407721203301 1.098776347008779
8.23078527415355 660.382024075779 1.0943860635806135
8.236012829106967 659.1727922595405 1.0933674762156387
8.241240384060383 654.456886289637 1.0888652162296382
8.2464679390138 651.3169714559277 1.0863437765740722
8.251695493967215 651.3086349319698 1.086098977981826
8.256923048920632 648.6640780524983 1.0833550710284505
8.262150603874048 649.8715052578891 1.0849250617969861
8.267378158827464 643.1509117812467 1.079246955455468
8.27260571378088 639.4055301309919 1.0741939380874412
8.277833268734296 636.2594627323491 1.0694835402274796
8.283060823687713 632.2925853648145 1.065751842328267
8.288288378641129 629.1923613516412 1.06316970376628
8.293515933594545 629.3665734362024 1.0638415036362456
8.298743488547961 631.8925050973928 1.0655228457064179
8.303971043501377 643.7026045783755 1.0761595706153024
8.309198598454794 646.789201806246 1.0783800433646669
8.31442615340821 648.7360542963493 1.0796905475560619
8.319653708361626 650.0180317928823 1.0798981845756734
8.324881263315042 648.0819123685925 1.0773743110526146
8.330108818268458 652.7460444084408 1.0809375521214108
8.335336373221875 657.5805881251582 1.0843969341375996
8.34056392817529 665.4384096177521 1.0895657901023645
8.345791483128707 675.8963067013484 1.0969238088734785
8.351019038082123 676.9120159449702 1.096415884985016
8.35624659303554 677.1361238016863 1.0962126773073566
8.361474147988956 679.8385516392675 1.0980345607538677
8.366701702942372 682.0619509546771 1.0999396469235325
8.371929257895788 687.8533380413346 1.1047170450538524
8.377156812849204 685.1569792086508 1.1029916811395664
8.38238436780262 683.3571396574694 1.1014189520842859
8.387611922756037 676.0692347451015 1.0948988514821443
8.392839477709453 670.5098943344279 1.0897924025815344
8.398067032662869 662.1898928510651 1.0826314544226978
8.403294587616285 651.5028226557768 1.0738605504076666
8.408522142569701 640.5636994051525 1.0648437857247144
8.413749697523118 625.4842918296135 1.0527506877931088
8.418977252476534 609.765896076264 1.0396708955563485
8.42420480742995 594.3213488357328 1.0260317272808988
8.429432362383366 580.1569219558643 1.0133136035815715
8.434659917336782 571.0609383739429 1.0053113787614043
8.439887472290199 561.2585766803713 0.9957489882552848
8.445115027243615 556.7369826544922 0.9912426103660537
8.450342582197031 548.7791832894608 0.9845518346947897
8.455570137150447 544.2403744268078 0.9817704845054209
8.460797692103863 535.9410414635759 0.974843912480457
8.46602524705728 534.465043016669 0.973263785765494
8.471252802010696 530.1998006438371 0.9687407879408227
8.476480356964112 527.7316454988683 0.9651138013463707
8.481707911917528 525.202439663134 0.9614244120625536
8.486935466870944 521.0703233565591 0.9570920542434386
8.49216302182436 519.4746234962666 0.9545104080386272
8.497390576777777 521.0931954333329 0.9560843595179854
8.502618131731193 525.0869486910096 0.9606346662071846
8.50784568668461 529.0284731399463 0.9644210420926909
8.513073241638025 530.7599007334967 0.9662619657086181
8.518300796591442 528.3923813905163 0.9632975817558211
8.523528351544858 523.1762951573312 0.957375473606529
8.528755906498274 519.3211267361281 0.9518231634953235
8.53398346145169 512.8475208681602 0.9458094379018871
8.539211016405106 510.6823068525376 0.9448430015687089
8.544438571358523 513.7686060647947 0.9484079769633996
8.549666126311939 517.9726692021713 0.9532100916489565
8.554893681265355 522.8735575660054 0.9561902618401458
8.560121236218771 525.7329391866922 0.9564642127404756
8.565348791172188 526.0177868597511 0.9560767769978957
8.570576346125604 526.4377029418883 0.9562252158051783
8.57580390107902 520.7008960585288 0.9499095200837089
8.581031456032436 517.3328144095478 0.9456336704947897
8.586259010985852 515.67027409163 0.9438957755288175
8.591486565939269 516.6478510002762 0.9459785568061386
8.596714120892685 518.4881187495874 0.9481096749502501
8.601941675846101 522.377165452388 0.9519250418212649
8.607169230799517 526.297287827821 0.9546423455811107
8.612396785752933 528.1558368041912 0.9560260678954654
8.61762434070635 527.8394268511419 0.9557207348164809
8.622851895659766 529.7997666440596 0.9577201377321025
8.628079450613182 532.3474385763302 0.9593694389792622
8.633307005566598 538.8146086451314 0.9644541156001379
8.638534560520014 546.8444126490173 0.9710576909926868
8.64376211547343 553.1454409082198 0.9762822047159602
8.648989670426847 558.3093178824325 0.9797955207692965
8.654217225380263 562.1298117746484 0.9829941397291023
8.65944478033368 564.1194742209366 0.9845457927202556
8.664672335287095 568.498509831833 0.988021907404789
8.669899890240512 575.0652870226081 0.9927388506812458
8.675127445193928 579.5718834148726 0.9961496090191477
8.680355000147344 589.321135988366 1.0045243499845415
8.68558255510076 597.5242610820435 1.0102515334914095
8.690810110054176 608.9024469669745 1.0196218373788126
8.696037665007593 619.0492214046087 1.0271767223626178
8.701265219961009 633.6541048657956 1.0393452272412866
8.706492774914425 646.7352962473914 1.0495611215153953
8.711720329867841 657.3728871535853 1.057686214979292
8.716947884821257 666.4514578810575 1.0636621079638113
8.722175439774674 673.5520403490433 1.0687672905290762
8.72740299472809 676.4681322916631 1.0710633934529175
8.732630549681506 676.178533694647 1.0719557833990392
8.737858104634922 674.0830193130469 1.0706755830530903
8.743085659588338 674.1075090837693 1.070731801802671
8.748313214541755 670.5200215421912 1.0675152359045965
8.75354076949517 665.8896894949015 1.0639816137740727
8.758768324448587 658.2131158625416 1.057828363678618
8.763995879402003 644.9915397514919 1.046902481093998
8.76922343435542 626.4745749124983 1.0302201075569728
8.774450989308836 610.6005591317954 1.0159773278028477
8.779678544262252 600.2703310212472 1.0057245799308407
8.784906099215668 595.8600100442133 1.001498630764415
8.790133654169084 599.0550497139138 1.0049905356227564
8.7953612091225 600.2772994190216 1.0062138223574792
8.800588764075917 597.0815982016223 1.0035510303835633
8.805816319029333 595.1061288223206 1.0007702507011136
8.811043873982749 592.9704105860183 0.9990005203757838
8.816271428936165 587.9815661786533 0.9939598047531755
8.821498983889581 585.2361943966672 0.9917269839096531
8.826726538842998 581.0394867908134 0.9881909037763665
8.831954093796414 582.6994703397124 0.989584189871823
8.83718164874983 582.4058536531121 0.9886517025435851
8.842409203703246 579.0205728763949 0.9849843196756938
8.847636758656662 574.0908074290555 0.9801315465918967
8.852864313610079 576.718740178993 0.9818803711145607
8.858091868563495 582.4571685731344 0.9859728805088315
8.863319423516911 585.3955532704056 0.9882764702851693
8.868546978470327 585.880326024248 0.9887090818291687
8.873774533423743 580.7648701293564 0.983731708615822
8.87900208837716 578.6569530920004 0.9813942573616894
8.884229643330576 579.8851662987385 0.9816579137667589
8.889457198283992 586.4942167580962 0.9879726449155154
8.894684753237408 590.3638937555647 0.9918494121195103
8.899912308190824 593.3218654459785 0.9947307533570441
8.90513986314424 595.4371226668037 0.9966016830592049
8.910367418097657 592.5508397152017 0.9929740467662609
8.915594973051073 597.7240005027949 0.9960611989967508
8.92082252800449 597.7004461641628 0.994308086748832
8.926050082957905 604.8239104132547 1.0004800892927743
8.931277637911322 610.6803788710844 1.004927240918496
8.936505192864738 612.7106100639305 1.0058044475439774
8.941732747818154 614.3381471965669 1.0063125414129623
8.94696030277157 611.8255027531068 1.0040784855669544
8.952187857724986 613.1528651043673 1.0047376184051182
8.957415412678403 617.8717472376494 1.0083160645341758
8.962642967631819 624.6137554366812 1.0132507905838475
8.967870522585235 633.3132722208908 1.020441574079971
8.973098077538651 635.9520551725811 1.0220461064836863
8.978325632492067 640.4192322748911 1.0255466940474527
8.983553187445484 646.9378262014479 1.030217351949265
8.9887807423989 657.1814784891943 1.0369979319036775
8.994008297352316 663.010546755724 1.0414264183817414
8.999235852305732 669.1052122868898 1.0472080815876355
9.004463407259149 673.895029960412 1.0509790259388083
9.009690962212565 683.1143926236778 1.0583500409602145
9.014918517165981 695.6387833987302 1.0669214193652148
9.020146072119397 707.0708168335963 1.0753699874828648
9.025373627072813 721.8373615244979 1.085062461969921
9.03060118202623 731.2403650624482 1.090177905932657
9.035828736979646 747.0666158053268 1.1013428351319186
9.041056291933062 761.915991515256 1.1117805790915347
9.046283846886478 777.2447140560585 1.1236332901732418
9.051511401839894 787.064824667045 1.1305330650574625
9.05673895679331 798.7020427347563 1.1384833649263297
9.061966511746727 816.2696100111914 1.1500978723402644
9.067194066700143 838.3426350060262 1.1651082412393103
9.07242162165356 859.7893101240514 1.1793143674411817
9.077649176606975 876.0741933281857 1.1905993125953074
9.082876731560392 892.9361877049043 1.2017336766319837
9.088104286513808 908.5402931310696 1.2115396369726963
9.093331841467224 915.1782929133701 1.215377120871646
9.09855939642064 919.6311279939731 1.2181113911683923
9.103786951374056 913.2088440337402 1.2131358731750723
9.109014506327473 904.1197476093319 1.2050796886029291
9.114242061280889 894.8148506479655 1.1985247613449106
9.119469616234305 879.1595590514692 1.1873028385630597
9.124697171187721 864.2435840825648 1.1771418145150476
9.129924726141137 848.4270998368008 1.166193648689462
9.135152281094554 832.7704648591 1.1557026843408236
9.14037983604797 824.4510086906228 1.1505887385068923
9.145607391001386 820.8717322256944 1.1478455936071925
9.150834945954802 815.5329501766965 1.1446225940201395
9.156062500908218 813.8524901483595 1.1439427912372884
9.161290055861635 811.2789302629527 1.1508430402622012
9.16651761081505 812.1753192702511 1.1575244964180267
9.171745165768467 818.6942643930691 1.1666882603177775
9.176972720721883 818.3429833860944 1.1696441437470981
9.1822002756753 814.186767015991 1.1686331597927662
9.187427830628716 809.080206636305 1.1676320365384372
9.192655385582132 801.3147814375823 1.163281344736321
9.197882940535548 796.2707243419823 1.1611554833225055
9.203110495488964 788.9579548588307 1.157641472598763
9.20833805044238 781.1386219938926 1.1544782098741393
9.213565605395797 782.6905201099715 1.1591632615230472
9.218793160349213 774.8060270083397 1.1558015947682632
9.224020715302629 766.9266061357581 1.1532729093850929
9.229248270256045 757.9602313261369 1.1466505294263958
9.234475825209461 747.6499601859085 1.1400293491240716
9.239703380162878 741.2569551032262 1.136120102611494
9.244930935116294 738.7100263468241 1.1349706920427671
9.25015849006971 733.6959413494664 1.1326040760231826
9.255386045023126 726.9307593307797 1.1285387846656223
9.260613599976542 726.4422038417717 1.12909797023991
9.265841154929959 723.1218008011991 1.12872028909218
9.271068709883375 721.7760324662988 1.1280167893661717
9.276296264836791 726.2828684841944 1.1325816834854048
9.281523819790207 728.412502791643 1.1361650316099476
9.286751374743623 733.4140017039617 1.1406070581333707
9.29197892969704 745.1330855987961 1.1513387568614117
9.297206484650456 753.9969702161586 1.1591526592823678
9.302434039603872 765.6067619832569 1.1694761540917231
9.307661594557288 773.5057585195486 1.1773632310753974
9.312889149510704 776.6875325617007 1.1815967879979454
9.31811670446412 772.1895173029403 1.1785723886698989
9.323344259417537 767.7861025544072 1.1767997264387282
9.328571814370953 760.0314770719915 1.1714298756334474
9.33379936932437 752.4820250477165 1.1652047132519217
9.339026924277785 743.6889645575919 1.1589931284724035
9.344254479231202 731.5231595159751 1.1502139053744702
9.349482034184618 723.5259238800012 1.144313193083259
9.354709589138034 712.5676135016247 1.1358091817278273
9.35993714409145 701.5277407209501 1.1272703740995638
9.365164699044866 695.1621677438732 1.123127317969787
9.370392253998283 687.5402927811988 1.1193036917380668
9.375619808951699 684.3306092791192 1.1188062437529647
9.380847363905115 679.1981258836346 1.1155505671301704
9.386074918858531 673.134372161087 1.1105272133169521
9.391302473811947 674.3593065428959 1.1111513283854684
9.396530028765364 674.5229469652713 1.1111731924709538
9.40175758371878 679.0060839720157 1.1167721987801604
9.406985138672196 682.1866272320962 1.1199218337434886
9.412212693625612 675.156081290573 1.1129302204894505
9.417440248579029 666.203073225895 1.0935895078763287
9.422667803532445 660.1226895829801 1.0828897714177534
9.427895358485861 659.334954598368 1.0789442169520096
9.433122913439277 664.8331386861067 1.0812924898416474
9.438350468392693 668.0092603947679 1.0815751534422238
9.44357802334611 671.8948450125094 1.082945228742013
9.448805578299526 670.8240559228049 1.0802895803565291
9.454033133252942 673.2981912295487 1.0801348616725042
9.459260688206358 674.1570766702192 1.078894430432136
9.464488243159774 679.4170111282051 1.0815807230373893
9.46971579811319 678.9564881103113 1.0790470835144115
9.474943353066607 671.6924249181991 1.0712998073907443
9.480170908020023 666.7040974641648 1.0641282379178048
9.48539846297344 663.6621687563688 1.0602899101017667
9.490626017926855 666.7142260365187 1.061411458627583
9.495853572880272 675.1577331574334 1.0671935141755025
9.501081127833688 674.8386640079525 1.0658982208824865
9.506308682787104 677.5943993655803 1.067863030599691
9.51153623774052 675.3026870109935 1.065973340154254
9.516763792693936 674.9027038490523 1.0649332809376184
9.521991347647353 673.3951446331573 1.061214822394054
9.527218902600769 672.9974090381287 1.0591680635053842
9.532446457554185 675.9410799978722 1.0607251148930592
9.537674012507601 679.3007845765305 1.0634943652466513
9.542901567461017 685.6989959265113 1.067819638359338
9.548129122414434 685.1698828377943 1.0670543180500147
9.55335667736785 683.7676482714969 1.065486859125991
9.558584232321266 680.3645949483162 1.062138673604948
9.563811787274682 683.0157110371141 1.0639622120991408
9.569039342228098 682.182775646765 1.061736451162531
9.574266897181515 682.362326755576 1.0609575794217043
9.57949445213493 682.1029082250217 1.05940458950216
9.584722007088347 683.0028841175692 1.059566312175169
9.589949562041763 683.8801694106891 1.0594282967155744
9.59517711699518 684.2741949210302 1.0586273332894685
9.600404671948596 685.2742032954739 1.0586876182555724
9.605632226902012 688.6209163740953 1.0605353216073978
9.610859781855428 694.4936908073256 1.0645509038770138
9.616087336808844 699.171524724577 1.0680112529390922
9.62131489176226 704.879004929613 1.0713797895512414
9.626542446715677 703.1416984107044 1.0697020743382117
9.631770001669093 701.1164426361265 1.0676532954939686
9.636997556622509 700.1042262230351 1.0660581210558988
9.642225111575925 702.335780971967 1.065631682270209
9.647452666529341 705.8666836094385 1.0675634069813553
9.652680221482758 709.7167515517694 1.0704685326027992
9.657907776436174 710.5777676886855 1.0706860531270992
9.66313533138959 713.0490812603251 1.0718880096505057
9.668362886343006 720.8965172925757 1.0778016724380821
9.673590441296422 718.3817188536162 1.0759779373804434
9.678817996249839 720.0909071285531 1.0758513844697415
9.684045551203255 716.211577169447 1.072005531180058
9.689273106156671 718.7381616676682 1.0720525042568905
9.694500661110087 723.4966675651872 1.0744607267940818
9.699728216063503 725.449967250987 1.076605900935079
9.70495577101692 723.8545959815178 1.0749852223521854
9.710183325970336 729.0082812218648 1.0789788942244964
9.715410880923752 734.0959780324296 1.0811667719160314
9.720638435877168 735.8837232669772 1.0820084398956653
9.725865990830584 734.4164675533505 1.0805233850565605
9.731093545784 724.243214974889 1.0714130080685702
9.736321100737417 727.5466292592989 1.0733756168675053
9.741548655690833 726.8081635921112 1.0726942413759966
9.74677621064425 725.6950297353884 1.0720750214344392
9.752003765597665 723.9702346413043 1.0699817248467836
9.757231320551082 720.1233495329766 1.0667505939475326
9.762458875504498 723.7661277026582 1.0686717515518869
9.767686430457914 726.9168638457993 1.0714871878992935
9.77291398541133 727.5545524796955 1.071033287452951
9.778141540364746 721.9906391839448 1.0640846114061067
9.783369095318163 710.446238288199 1.0541679463686129
9.788596650271579 705.6889001134357 1.0503416396136835
9.793824205224995 708.0234879625773 1.0542782757307085
9.799051760178411 708.9826143979977 1.0546737239169728
9.804279315131827 706.7906108471757 1.0524124595885362
9.809506870085244 700.7135166454715 1.0470150195238184
9.81473442503866 700.288163331564 1.0456120189145781
9.819961979992076 699.0539126720785 1.0431137046749794
9.825189534945492 698.432586755623 1.0418915509801416
9.830417089898909 700.3250499300965 1.04293265743285
9.835644644852325 697.5020354722893 1.0400127303283615
9.840872199805741 695.3519834719182 1.0375992088270407
9.846099754759157 694.7881849094221 1.0370908421326535
9.851327309712573 697.1856617646033 1.0395828268199687
9.85655486466599 695.3485571386354 1.03789229779601
9.861782419619406 694.5648072173842 1.037078526897504
9.867009974572822 689.2186562035795 1.031343204276154
9.872237529526238 689.596865896758 1.0304169214076586
9.877465084479654 691.880714197961 1.0320709032191655
9.88269263943307 700.2600263337096 1.039559349102203
9.887920194386487 704.8390631336131 1.043021096816969
9.893147749339903 708.7839736071297 1.045626421804218
9.89837530429332 708.7698209243847 1.0417091967498406
9.903602859246735 713.2282962761531 1.0440160960415934
9.908830414200152 724.0134579639539 1.0519664559875044
9.914057969153568 735.1516658480681 1.0603870791514232
9.919285524106984 742.1361847415938 1.0649183514867377
9.9245130790604 741.2902848858353 1.0632714817779725
9.929740634013816 746.3726776924856 1.0671053558851653
9.934968188967233 748.8868857045156 1.0684941392799243
9.940195743920649 752.4427131773642 1.0710790476369112
9.945423298874065 749.9295774929691 1.069039217525
9.950650853827481 745.5987072390559 1.0657112047154744
9.955878408780897 748.7354111841873 1.068233306562198
9.961105963734314 750.8150765508925 1.0696629217830416
9.96633351868773 747.8912499686465 1.067438115584849
9.971561073641146 743.1415572311267 1.062178982099776
9.976788628594562 738.4704359309442 1.0579096937692132
9.982016183547978 733.414300167093 1.0539406850885424
9.987243738501395 730.0955921632354 1.0507526376952094
9.99247129345481 727.8284340976921 1.0484138515582855
9.997698848408227 724.9801228763718 1.045936665925414
10.002926403361643 724.8486345969072 1.044233153743818
10.00815395831506 723.6141480748466 1.0423564939974581
10.013381513268476 718.2486271039324 1.0378417686090229
10.018609068221892 714.8247784600866 1.0348470708634046
10.023836623175308 714.881880598558 1.0350346165059856
10.029064178128724 713.9875358302115 1.034236001402066
10.03429173308214 721.1080845258361 1.0408872922273928
10.039519288035557 726.1320251869996 1.0445561036383317
10.044746842988973 725.3905602812792 1.043138735279796
10.049974397942389 719.6178561855868 1.037875376228719
10.055201952895805 713.4850585998955 1.0328681686432781
10.060429507849221 709.7133191807236 1.0304506501163149
10.065657062802638 710.2245647353394 1.0306978763010395
10.070884617756054 711.4641770701375 1.0315952068995657
10.07611217270947 709.618849958863 1.0297900929306976
10.081339727662886 706.4864473750421 1.027856900625297
10.086567282616302 700.7515285850346 1.023533938093471
10.091794837569719 698.1395554503928 1.0200151737404983
10.097022392523135 695.5822526675593 1.0168608703980075
10.102249947476551 698.1908270006363 1.0185395923419334
10.107477502429967 700.1681459869292 1.0207546421417106
10.112705057383383 698.390815126645 1.0188485720071414
10.1179326123368 693.4047490917724 1.015456825956296
10.123160167290216 685.7928748405801 1.0096187165553059
10.128387722243632 680.6580225958808 1.0054624112037978
10.133615277197048 676.3934768081826 1.001173865675159
10.138842832150464 675.5901653197371 0.9989693907577848
10.14407038710388 673.5629610969497 0.9974061329963624
10.149297942057297 669.9168787870716 0.9951358400309377
10.154525497010713 666.3559047332774 0.9935442395329929
10.15975305196413 661.5168612444143 0.990197516380018
10.164980606917545 659.2550821744189 0.9886383839010782
10.170208161870962 658.8042064724742 0.9877590408131115
10.175435716824378 655.9035359082866 0.9854202379451099
10.180663271777794 653.122059343635 0.9824315234955528
10.18589082673121 654.0113347385642 0.9826403951810385
10.191118381684626 652.2916246175399 0.9810741599085909
10.196345936638043 650.6569375220236 0.9775001172440906
10.201573491591459 645.2347039858766 0.9726016538698968
10.206801046544875 640.3153145841627 0.9689266065408647
10.212028601498291 641.4058875190439 0.9703085342528316
10.217256156451707 636.2191117276642 0.9667832600085041
10.222483711405124 637.1898043729623 0.9679948648065088
10.22771126635854 637.2212686228527 0.9685462381913381
10.232938821311956 632.8152001819352 0.9650946881005787
10.238166376265372 632.4389961621943 0.9636877921573966
10.243393931218788 630.5793608716997 0.9619091692857745
10.248621486172205 625.8662835948412 0.957706496917327
10.253849041125621 628.7360296014733 0.9595174328133436
10.259076596079037 625.4286217059575 0.9572611478477626
10.264304151032453 623.9099696193302 0.9562655942438225
10.26953170598587 623.5097078476042 0.9549276196794761
10.274759260939286 623.1817797150774 0.954114096689938
10.279986815892702 624.9412847250024 0.9553197731042248
10.285214370846118 627.4878634860826 0.9580086055434774
10.290441925799534 627.9738450059488 0.957644040048345
10.29566948075295 628.3315618920387 0.9578153561473098
10.300897035706367 622.6374960870322 0.9528702229054233
10.306124590659783 621.0454658333748 0.9513033830384803
10.3113521456132 613.9024953788615 0.945397987935008
10.316579700566615 611.2332833965319 0.9419430325570477
10.321807255520032 609.151838735863 0.9398131438604409
10.327034810473448 608.8626629104998 0.9402262679438609
10.332262365426864 606.8388803307101 0.9394014068195424
10.33748992038028 606.8058659659902 0.9386181562590639
10.342717475333696 600.7922195279892 0.9328989185350834
10.347945030287113 594.0069151777984 0.9260090622773152
10.353172585240529 592.7087394109882 0.92511176068023
10.358400140193945 592.4862759320613 0.9252581947257694
10.363627695147361 594.1775764191759 0.9265554100367128
10.368855250100777 593.7476117434679 0.9264605925549233
10.374082805054194 592.3537710189853 0.9255289718526705
10.37931036000761 589.8268381652891 0.9232788072937884
10.384537914961026 587.377324687425 0.9211557987893251
10.389765469914442 587.3517033042716 0.9194066647553978
10.394993024867858 592.1348001203726 0.9227226986723819
10.400220579821275 594.4000957314158 0.9243831373926646
10.40544813477469 590.9626636467609 0.92113759080216
10.410675689728107 586.6915688082117 0.9176868998812646
10.415903244681523 583.1039709075364 0.9151163131927691
10.42113079963494 582.2041532970376 0.9149751677281863
10.426358354588356 579.2220634728061 0.9123890290949722
10.431585909541772 573.7865505947233 0.9076993137555638
10.436813464495188 571.4404236763853 0.9059306904798488
10.442041019448604 567.1778031122483 0.902126400233725
10.44726857440202 564.1649771317608 0.8988622429393051
10.452496129355437 564.9448915969843 0.8987529148727968
10.457723684308853 568.4985920250522 0.9014756885807096
10.462951239262269 568.4959694048985 0.9007501374850244
10.468178794215685 566.5979484652954 0.8988254352471493
10.473406349169101 561.6026874655786 0.8952231383633599
10.478633904122518 559.1590800511071 0.8932953615099642
10.483861459075934 559.8756274165306 0.8935427707591852
10.48908901402935 559.4815862226197 0.8929165010679389
10.494316568982766 559.7077781772861 0.8927430075621492
10.499544123936182 557.1491790923056 0.8904938165443385
10.504771678889599 556.0789403103541 0.890261913125978
10.509999233843015 556.3233673005608 0.8914443117382421
10.515226788796431 557.2415522098469 0.8918510503080823
10.520454343749847 553.1629251068609 0.887807760135582
10.525681898703263 549.6926324127091 0.8843361817977752
10.53090945365668 547.8384667560317 0.881619789763205
10.536137008610096 548.5465333692764 0.881753941350105
10.541364563563512 549.6126692103975 0.8818552646067326
10.546592118516928 549.2949659406806 0.8812402648604377
10.551819673470344 543.9181271801253 0.8759331956220358
10.55704722842376 541.4639424387818 0.8738640406387115
10.562274783377177 535.0438978667484 0.8688001280821641
10.567502338330593 532.5110813973995 0.86748106937825
10.57272989328401 531.8903601674099 0.8667358207969355
10.577957448237425 532.824366471133 0.8670431156349521
10.583185003190842 533.3151963764849 0.8656162681606756
10.588412558144258 533.3142475636379 0.8647883109587708
10.593640113097674 534.3654976606742 0.8658247559213555
10.59886766805109 539.7527375237697 0.8710961820807623
10.604095223004506 539.0235460040433 0.8708635034957578
10.609322777957923 536.5847681841626 0.8693731084209521
10.614550332911339 534.1211008065609 0.8660689816361774
10.619777887864755 533.5370691300809 0.8649262008974968
10.625005442818171 532.6334382607088 0.8644025249224672
10.630232997771587 534.3196536857412 0.8660865615357629
10.635460552725004 534.5212577436441 0.8664899174285733
10.64068810767842 535.1586997736578 0.8660161636299856
10.645915662631836 537.7477935162404 0.8668080303733027
10.651143217585252 540.2972597470208 0.8686761591009923
10.656370772538668 544.2163456142773 0.8713298034804343
10.661598327492085 545.019701760557 0.871890637849924
10.666825882445501 550.9347091404611 0.8763147221697063
10.672053437398917 554.4453337230251 0.8774622705410972
10.677280992352333 566.4132366287553 0.8876715018455644
10.68250854730575 570.3984058640772 0.8914987553205622
10.687736102259166 577.3394347478709 0.8966765703135189
10.692963657212582 582.0196124527664 0.8998029358882058
10.698191212165998 588.6973341553546 0.9042875915179527
10.703418767119414 597.2139164779559 0.9092693093946956
10.70864632207283 601.0164370104768 0.9114978546453113
10.713873877026247 608.9264204225208 0.9167311020100087
10.719101431979663 617.275865226597 0.922131082140257
10.72432898693308 627.8920853678792 0.9298293386073635
10.729556541886495 635.3795862007343 0.935138566981692
10.734784096839912 642.4225891756035 0.9414528431255947
10.740011651793328 639.1176476616777 0.9391254108816693
10.745239206746744 632.4132688725057 0.9345525064932426
10.75046676170016 626.797114642097 0.9302820494092952
10.755694316653576 619.9662246527374 0.9246549511162736
10.760921871606993 612.4927092241588 0.9179032645199239
10.766149426560409 606.9725765651264 0.9131280664369352
10.771376981513825 601.0922676333238 0.9085224195261979
10.776604536467241 596.7379722700748 0.906082792032307
10.781832091420657 592.7403459251718 0.9026299102820312
10.787059646374074 587.624546578598 0.8985736737821957
10.79228720132749 584.8604857480358 0.894612802853732
10.797514756280906 581.5126510681691 0.8919719358582192
10.802742311234322 582.7644188943726 0.8932773172600701
10.807969866187738 581.3950124211511 0.8927020331108584
10.813197421141155 580.5784284717399 0.8913421121310201
10.81842497609457 581.920311604666 0.8924918178659723
10.823652531047987 580.0554086351927 0.8904455538046544
10.828880086001403 580.8490253421224 0.8907429337690287
10.83410764095482 582.9922865241467 0.8923124403688226
10.839335195908236 586.0100029101476 0.8937879666576414
10.844562750861652 589.2441182950603 0.8960218288188034
10.849790305815068 592.0687267579018 0.897552846799613
10.855017860768484 594.9069933709885 0.8990654583207157
10.8602454157219 598.7977686858555 0.9018125574599399
10.865472970675317 609.6373246498116 0.9098429983023046
10.870700525628733 617.0132617805532 0.9150714189114306
10.875928080582149 625.3605875068498 0.9214791284528128
10.881155635535565 630.1104544511115 0.9240217969370531
10.886383190488981 636.1499885119102 0.9278047189515469
10.891610745442398 641.4540545476848 0.9318778640705733
10.896838300395814 649.690659745116 0.9375335764701308
10.90206585534923 652.1812427303017 0.9391568981408128
10.907293410302646 652.227110676903 0.9387909306412876
10.912520965256062 643.9901348089934 0.9317644074260497
10.917748520209479 634.2602150307737 0.9247909468505545
10.922976075162895 621.7387852706403 0.9152821085970738
10.928203630116311 611.2352336894239 0.906786902780834
10.933431185069727 603.8087921403276 0.9011901327833819
10.938658740023143 596.5839842522819 0.8957760590348023
10.94388629497656 589.4495724349622 0.891398498137897
10.949113849929976 584.3317715775623 0.8876221671929243
10.954341404883392 575.9748677182434 0.8810135350081637
10.959568959836808 567.294394540533 0.8740036922719062
10.964796514790224 561.9922162088875 0.8694254673977194
10.97002406974364 559.395438042676 0.868334039839476
10.975251624697057 557.4509717592547 0.8687794736105139
10.980479179650473 554.90151843273 0.8684389483137418
10.98570673460389 555.0015419145515 0.8701233112778969
10.990934289557305 556.0729840889837 0.8718305413480747
10.996161844510722 554.321920442086 0.8713332575887706
11.001389399464138 550.9346209834398 0.8695498573399549
11.006616954417554 544.9559203073702 0.8650719679309475
11.01184450937097 537.9636697049896 0.8601183206473174
11.017072064324386 537.8894906435801 0.8606013436638561
11.022299619277803 538.6124549421678 0.861320126171921
11.027527174231219 538.7616595013777 0.861948452948095
11.032754729184635 538.1421973328615 0.8622465237692485
11.037982284138051 531.951198310453 0.8575017133705939
11.043209839091467 527.3530365192718 0.8547577502535403
11.048437394044884 524.9637125142369 0.853137112433792
11.0536649489983 525.5238039832941 0.854086881547235
11.058892503951716 529.5489456683055 0.857494706682331
11.064120058905132 530.5447600663827 0.8579869062712498
11.069347613858548 529.3760592231961 0.857048237119199
11.074575168811965 527.3577849482704 0.8553190261977961
11.079802723765381 522.5047418653517 0.8517282244519121
11.085030278718797 519.6247748797382 0.8503598813739934
11.090257833672213 521.7639379679774 0.8524945562791929
11.09548538862563 522.5005246045413 0.8535038180395076
11.100712943579046 523.9622807917272 0.8551420173783902
11.105940498532462 521.5295704726332 0.8531843118725858
11.111168053485878 520.5979368734662 0.8530489387577601
11.116395608439294 515.4726493338798 0.8490174437363304
11.12162316339271 513.4994067988553 0.8474494547795144
11.126850718346127 513.1325060466115 0.8473258202884921
11.132078273299543 515.576904778528 0.8490318564523817
11.13730582825296 516.6792294621356 0.8499006091285343
11.142533383206375 515.0168953966898 0.8484684161847909
11.147760938159792 515.8161319062908 0.8492455011781957
11.152988493113208 515.8423384285034 0.849591020811398
11.158216048066624 514.7338499840382 0.8492357247901624
11.16344360302004 512.4379572325932 0.8470967868751166
11.168671157973456 508.77142369717376 0.8441240309483934
11.173898712926873 512.3274280859205 0.8477040403680179
11.179126267880289 511.18635655764496 0.8465722996877649
11.184353822833705 510.8588421956469 0.8464173322096602
11.189581377787121 508.3230290110862 0.8449441978816302
11.194808932740537 504.4368340893744 0.8419993599837525
11.200036487693954 500.14371834784936 0.8385653892799839
11.20526404264737 496.6454394229008 0.8358381837458101
11.210491597600786 496.820915959723 0.8357145547345528
11.215719152554202 497.94334845725047 0.8369212476357935
11.220946707507618 497.8476721659995 0.8372632292894103
11.226174262461035 493.57398806814405 0.8338638559770102
11.23140181741445 488.6040174452421 0.8308701913588338
11.236629372367867 483.4863668985203 0.8271653704202434
11.241856927321283 480.2588746010413 0.8244137667539372
11.2470844822747 480.13244743977646 0.8243748720300584
11.252312037228116 479.5214921695857 0.8222740050737658
11.257539592181532 475.1567123200485 0.8181106621306726
11.262767147134948 471.6633111409641 0.8153135562708556
11.267994702088364 469.99764067598323 0.8142215687446891
11.27322225704178 467.36484858488365 0.8120022703206388
11.278449811995197 467.0694991776535 0.8116948331104419
11.283677366948613 465.92571317735843 0.8101100509100364
11.288904921902029 464.5142440313855 0.8089834791968473
11.294132476855445 461.36834307345663 0.8061386586844771
11.299360031808861 455.51249111434987 0.801619359147589
11.304587586762278 452.3291553222167 0.7987332461720357
11.309815141715694 451.16322574530403 0.7968941361797143
11.31504269666911 450.4224301163666 0.7957202716536638
11.320270251622526 452.06919896015717 0.7966361722635233
11.325497806575942 449.42199680856385 0.7942189226686341
11.330725361529359 448.6652923015686 0.7935246234634148
11.335952916482775 450.8836222864474 0.7958891568453795
11.341180471436191 450.15116972305736 0.7962742312531835
11.346408026389607 448.36960418295115 0.7957939341738663
11.351635581343023 445.0332289126918 0.7932014246663979
11.35686313629644 440.46889190319 0.7885758533322907
11.362090691249856 440.81198578257255 0.7871819658873536
11.367318246203272 441.6603753373625 0.7881453863642358
11.372545801156688 444.4771734307649 0.7909770737832322
11.377773356110104 445.1413914343988 0.7917213446595643
11.38300091106352 444.64547876440383 0.7912488051744118
11.388228466016937 441.8232799788221 0.7885209549947122
11.393456020970353 437.16330358105625 0.7848445840027171
11.39868357592377 435.2980542910419 0.7837490957494476
11.403911130877185 432.1587597068682 0.7813226168319086
11.409138685830602 433.15657881188366 0.7821238800023538
11.414366240784018 433.5567313245514 0.781668576013582
11.419593795737434 430.7534288811754 0.7789531750473924
11.42482135069085 431.6661045418 0.7798094367379262
11.430048905644266 430.12496109845694 0.778896504910972
11.435276460597683 426.1495116063807 0.775525004750646
11.440504015551099 425.1717969288541 0.7744204670761801
11.445731570504515 421.59964613426666 0.7702413782598638
11.450959125457931 420.7307873680016 0.7683911720472958
11.456186680411347 421.4093076877142 0.7690176337232087
11.461414235364764 418.8233643831165 0.7674970683162462
11.46664179031818 417.0303334068216 0.7672850897481667
11.471869345271596 416.58119423891765 0.7677295921866384
11.477096900225012 417.2858495431054 0.7700044637862097
11.482324455178428 413.48749308469905 0.7727633810665266
11.487552010131845 411.4730244299929 0.7729371952117992
11.49277956508526 408.0779550038806 0.770362947788888
11.498007120038677 406.6958587518885 0.7702910134616751
11.503234674992093 406.33942254161036 0.769856449878972
11.50846222994551 406.6622129911564 0.7718373598224058
11.513689784898926 407.92344735472614 0.7747438387747744
11.518917339852342 408.1177317293671 0.7761189301487219
11.524144894805758 406.8151203957832 0.7769231702764116
11.529372449759174 402.85915939966554 0.7738460302675836
11.53460000471259 401.6218898024157 0.7726959987505542
11.539827559666007 406.14412664165184 0.7777775062218406
11.545055114619423 408.06492223630045 0.7788759197122596
11.550282669572839 410.13736208305795 0.7813552000669272
11.555510224526255 408.86284841756355 0.781322694754984
11.560737779479672 404.780309449693 0.7783351124889341
11.565965334433088 404.98825833443567 0.7792266756004916
11.571192889386504 402.9453524236179 0.7786562106622085
11.57642044433992 400.674601887767 0.7769040279941569
11.581647999293336 400.87448452631133 0.7766787739004228
11.586875554246753 401.2806865316813 0.7777323564423538
11.592103109200169 400.91626063933893 0.7772351973789189
11.597330664153585 401.6289991347731 0.7789474863798503
11.602558219107001 402.19894943184124 0.7799656701909125
11.607785774060417 404.89379821896944 0.7833506180173633
11.613013329013834 406.34153637546143 0.7848829597626331
11.61824088396725 404.5687336798844 0.7828560453604255
11.623468438920666 404.29436488245483 0.783053401967326
11.628695993874082 405.02602720133757 0.7840555835547353
11.633923548827498 407.73669118068267 0.7869815100340448
11.639151103780915 408.6877097665734 0.7885869993165758
11.64437865873433 408.0282437545808 0.7884709421994558
11.649606213687747 405.3318932453936 0.7853428168767504
11.654833768641163 399.5647385624327 0.7807265722592392
11.66006132359458 399.6367660528365 0.781439773009883
11.665288878547996 399.32451540253095 0.7812945027343573
11.670516433501412 402.6232496282556 0.7847699951625309
11.675743988454828 404.26787716362435 0.7865909190504762
11.680971543408244 407.14666256480814 0.7891171985722794
11.68619909836166 409.02271973834786 0.7920347763500691
11.691426653315077 410.1565118890662 0.7943089214865596
11.696654208268493 409.73154633250914 0.7941325802258928
11.701881763221909 407.8674042347211 0.792091498860738
11.707109318175325 407.9595413447312 0.7926897585872001
11.712336873128741 407.305664442281 0.7916855779003596
11.717564428082158 408.33454512219123 0.7926462983669402
11.722791983035574 406.5152680222509 0.790994018458872
11.72801953798899 406.03094913864203 0.79045473333448
11.733247092942406 405.4014058050559 0.7912448104689785
11.738474647895822 403.73247407423054 0.7906726523887997
11.743702202849239 401.6246288993686 0.7893869351369008
11.748929757802655 400.7165418452812 0.7896290667428105
11.754157312756071 398.54400454329186 0.7871181379209511
11.759384867709487 399.33645795468135 0.7881119374015646
11.764612422662903 400.74398363584123 0.7890939102407372
11.76983997761632 402.3387875957673 0.790655444241243
11.775067532569736 399.60410264607316 0.7875648609053363
11.780295087523152 402.4664056068417 0.7904085875168737
11.785522642476568 402.25594061204737 0.790033355418251
11.790750197429984 398.43719221520854 0.7867632154602682
11.7959777523834 396.4427211381786 0.7851540509169324
11.801205307336817 393.0681205320568 0.7814410419165654
11.806432862290233 396.4424478357561 0.7853234431520563
11.81166041724365 397.13410393971895 0.7859797158523617
11.816887972197065 396.3925720202945 0.7851245214916522
11.822115527150482 394.5222828348657 0.782964573433588
11.827343082103898 387.91599347888473 0.7754026208888875
11.832570637057314 388.4413407725242 0.7766780613753164
11.83779819201073 387.51003722693105 0.7765020500998202
11.843025746964146 382.5713602288796 0.772674561120593
11.848253301917563 378.61784338770497 0.769140784822462
11.853480856870979 376.51011175696385 0.7673309231794542
11.858708411824395 372.9471092738749 0.764053990620628
11.863935966777811 371.2572144716595 0.7626821584000859
11.869163521731227 368.9979206252433 0.7611849854479223
11.874391076684644 364.5441431300625 0.7574452327549526
11.87961863163806 365.26306010498973 0.7593450087014848
11.884846186591476 364.4912441002473 0.7592896451518936
11.890073741544892 361.52738167447035 0.7562304678516685
11.895301296498308 360.05255409524847 0.7540534381097502
11.900528851451725 356.4837797281613 0.7500948018513327
11.90575640640514 354.8786922331296 0.7483249109123873
11.910983961358557 356.0049219173605 0.7502462408949712
11.916211516311973 355.7740564590067 0.7519810036782312
11.92143907126539 354.45677720525526 0.7519235862911038
11.926666626218806 350.3478370158458 0.7489016421385637
11.931894181172222 348.20036062682817 0.7451807289188235
11.937121736125638 346.85905748857624 0.7432913476069193
11.942349291079054 349.8073062742066 0.7466177283554525
11.94757684603247 346.1575172898709 0.7429240962470185
11.952804400985887 347.4604984011678 0.745274521901631
11.958031955939303 347.82986942706884 0.7457205970893753
11.963259510892719 348.16222193538187 0.7464862901991207
11.968487065846135 348.08505532983366 0.7467003356338877
11.973714620799552 344.4636533297258 0.7424293862444641
11.978942175752968 341.60591525291045 0.7376229304629197
11.984169730706384 341.6455456134516 0.7370850165771734
11.9893972856598 340.99463949828504 0.7369638961379821
11.994624840613216 343.22980321883733 0.7402428077150375
11.999852395566633 341.46323780515434 0.7392364328606038
12.005079950520049 340.60548092236274 0.7392667687865334
12.010307505473465 341.89290987727816 0.7412825933433378
12.015535060426881 341.4006767068071 0.7414128049203101
12.020762615380297 342.7524856163953 0.7427192423628429
12.025990170333714 344.3534393886008 0.7440453235655986
12.03121772528713 340.5159361823926 0.7390431429359315
12.036445280240546 338.4303980601666 0.736307594928869
12.041672835193962 338.4674566752971 0.7366603980401597
12.046900390147378 336.2365417568343 0.7347508319479685
12.052127945100795 336.7709957765483 0.737556841671952
12.05735550005421 338.0010909700203 0.7392838369925795
12.062583055007627 337.9446458450609 0.7399619150603013
12.067810609961043 342.2647529632756 0.745284157778776
12.07303816491446 343.86195142506403 0.7462367507204064
12.078265719867876 342.8203478580389 0.7448959181974112
12.083493274821292 341.2148091098152 0.7419370814026676
12.088720829774708 339.72474193566 0.7402690116303009
12.093948384728124 339.9087778830354 0.7415557073370062
12.09917593968154 336.8905277846119 0.7383571881899006
12.104403494634957 335.9842844654273 0.7387733846443224
12.109631049588373 333.9107777911222 0.7354210131992632
12.114858604541789 335.8605136044475 0.7368479851399562
12.120086159495205 343.1798767755691 0.7447007257902675
12.125313714448621 348.0875272744495 0.749476587173748
12.130541269402038 355.23830508517875 0.7569885496082693
12.135768824355454 359.73118676730576 0.7619861834164189
12.14099637930887 362.86433089741143 0.7646802598613694
12.146223934262286 369.00826535642756 0.7703847225287028
12.151451489215702 374.1362537244945 0.774935529893069
12.156679044169119 377.5731398850972 0.7780921350361096
12.161906599122535 382.9669732419755 0.7847362608023094
12.167134154075951 382.4619835544514 0.7852661446591855
12.172361709029367 384.3383512665957 0.7871735891357845
12.177589263982783 384.35684188618256 0.7871496288022716
12.1828168189362 386.5168643936146 0.7896621917275356
12.188044373889616 386.2997410712882 0.7899456750936857
12.193271928843032 388.19926977304925 0.7924373043492074
12.198499483796448 387.21470525018145 0.7906573772541904
12.203727038749864 384.68902792574477 0.7890336529076686
12.20895459370328 383.3542251584473 0.7875165761508911
12.214182148656697 381.52565722794935 0.7863061704738231
12.219409703610113 377.708736966391 0.7833154885985941
12.22463725856353 376.6547067494652 0.7816632631061259
12.229864813516945 374.2022571811726 0.7804258066152848
12.235092368470362 371.99198374528345 0.7772654247046059
12.240319923423778 370.44674898415076 0.7744911466682942
12.245547478377194 364.15103360952514 0.7680953107616354
12.25077503333061 361.070574455827 0.7646890244064033
12.256002588284026 358.2764432274919 0.7630086722442533
12.261230143237443 359.3165729451274 0.7655952706447003
12.266457698190859 360.37966589134356 0.7666791399027257
12.271685253144275 361.52430658931706 0.7684888676056236
12.276912808097691 358.0695160080229 0.7639307913424253
12.282140363051107 355.8812663519842 0.7614774984149861
12.287367918004524 354.5016892040909 0.7610786834191677
12.29259547295794 352.2629421114478 0.758826075625003
12.297823027911356 352.4845277435289 0.7595894667119183
12.303050582864772 351.0482157269627 0.7586960825588452
12.308278137818188 355.51392884751476 0.762507476292908
12.313505692771605 357.12636894778194 0.7677607061987667
12.31873324772502 358.32240409236744 0.7781842812100493
12.323960802678437 357.4307050111729 0.7824217459299654
12.329188357631853 356.7424302927983 0.7866289492816113
12.33441591258527 353.8322141655603 0.7861122954633056
12.339643467538686 351.54247026878204 0.7860398633594705
12.344871022492102 344.5196650793917 0.7804856814411398
12.350098577445518 344.0234103882519 0.7817268497958113
12.355326132398934 344.96124488279077 0.7858816924283267
12.36055368735235 343.1089205708762 0.7868042088078278
12.365781242305767 341.07784346600965 0.7868644121657808
12.371008797259183 335.5803592756121 0.7819641516825394
12.376236352212599 333.0256278768171 0.7805150513357076
12.381463907166015 332.73933607366615 0.7815376166398236
12.386691462119432 335.7957578682926 0.7871177055045728
12.391919017072848 332.52278881272116 0.7847665040764892
12.397146572026264 331.6026305237459 0.7850792627220103
12.40237412697968 330.1496306524876 0.7862363548226697
12.407601681933096 326.94566619150396 0.7838148755210589
12.412829236886513 330.9857908765694 0.7901481951681588
12.418056791839929 333.60751288668183 0.7942603813810917
12.423284346793345 335.82231699917946 0.7968113723242419
12.428511901746761 334.99872970157503 0.7975512995593289
12.433739456700177 335.65948816214086 0.7999674630943884
12.438967011653594 335.9603333853445 0.8020317278132045
12.44419456660701 336.20006598783243 0.8037434905584276
12.449422121560426 337.9451681114677 0.8079840551327772
12.454649676513842 335.36524069193575 0.8062514165774587
12.459877231467258 335.5929070033725 0.8075967555497535
12.465104786420675 336.8716158778244 0.8106206653428218
12.47033234137409 335.1207933689794 0.8081509474146769
12.475559896327507 336.94385229261013 0.8109304308163552
12.480787451280923 336.6711170196586 0.812165124427296
12.48601500623434 333.4655979057362 0.8100414377100951
12.491242561187756 334.82275390607435 0.8141526164181998
12.496470116141172 334.70859694387303 0.8162204446616661
12.501697671094588 337.3020534423658 0.8198179243559817
12.506925226048004 340.13758239603675 0.8228014786806911
12.51215278100142 337.10970517622513 0.8193809846575479
12.517380335954837 333.0477518072825 0.8154743005965518
12.522607890908253 329.3956284287899 0.8123810781620965
12.527835445861669 324.1816068803862 0.8069100871593745
12.533063000815085 326.27919517510117 0.8103426014968271
12.538290555768501 325.424634633698 0.8102335042035933
12.543518110721918 324.1310615486815 0.8095597200997162
12.548745665675334 322.11259267976106 0.8081064757301263
12.55397322062875 320.35275593272615 0.8081628464837182
12.559200775582166 320.0182281420256 0.8089802040079345
12.564428330535582 321.1979147102036 0.8069541793870749
12.569655885488999 320.0299086375057 0.7985246042175332
12.574883440442415 319.82612209293984 0.7944592106020792
12.580110995395831 322.71154235026114 0.7953464614551063
12.585338550349247 320.10073639142735 0.7894501084954422
12.590566105302663 317.5937974580293 0.7842066937282071
12.59579366025608 315.6747986065128 0.780825295488833
12.601021215209496 314.80300685208556 0.7779236009726068
12.606248770162912 318.80374014209934 0.780623091451456
12.611476325116328 322.6084917258779 0.7830525898325561
12.616703880069744 319.8216029976164 0.7780469070625378
12.62193143502316 320.94943640116156 0.7788040201636809
12.627158989976577 321.697539882274 0.7804521412945122
12.632386544929993 317.512633709817 0.7753045145990466
12.63761409988341 317.69502544543985 0.7752199363753675
12.642841654836825 316.9317839924453 0.7736682883800426
12.648069209790242 320.1841363466103 0.7773450584621492
12.653296764743658 325.70190695474184 0.7819954630844589
12.658524319697074 327.2847098050659 0.782209257690461
12.66375187465049 330.77606103057354 0.7861868240796975
12.668979429603906 331.06470725763467 0.7844315526596995
12.674206984557323 339.05830190956385 0.7924013985847537
12.679434539510739 345.68206693706605 0.7992893419799239
12.684662094464155 352.98982742625475 0.8058960141654125
12.689889649417571 355.51281416532913 0.8084106775874681
12.695117204370987 357.261333841229 0.808752525601933
12.700344759324404 365.07228815854563 0.8164796731221301
12.70557231427782 373.871298582282 0.8256506828316886
12.710799869231236 381.74644805105777 0.8332012468651461
12.716027424184652 388.7092878204503 0.8399880855818062
12.721254979138068 393.49680663364643 0.8457487543296087
12.726482534091485 393.9322604293308 0.845951092003905
12.7317100890449 393.73228383872043 0.8456706677457582
12.736937643998317 392.5835679092222 0.8446553981433382
12.742165198951733 382.315075227781 0.8327732912692276
12.74739275390515 374.7330817455977 0.8247017419149664
12.752620308858566 366.4834995153141 0.8148242671634216
12.757847863811982 360.17701480400484 0.80751971545974
12.763075418765398 359.0757168229219 0.8063967099607666
12.768302973718814 353.0426377660506 0.7998192029390107
12.77353052867223 350.65948989870765 0.7973285189230229
12.778758083625647 344.95144008644354 0.7912803899591068
12.783985638579063 339.5709065706623 0.7839936621786217
12.789213193532479 337.62169707435544 0.781665619198061
12.794440748485895 332.5206104636027 0.7762180633270642
12.799668303439312 331.1991116168409 0.775288936153108
12.804895858392728 329.6636708532966 0.774534850109054
12.810123413346144 326.9879870623282 0.7705557708511347
12.81535096829956 324.28382226147625 0.7677806398926795
12.820578523252976 323.8776092614934 0.7677893616932029
12.825806078206393 324.355253330887 0.7692828772516452
12.831033633159809 320.6699764438941 0.7648365952555782
12.836261188113225 318.23518087620283 0.7611959010725357
12.841488743066641 318.56745058759117 0.7599922866844485
12.846716298020057 319.76613947621905 0.7616673228507675
12.851943852973474 323.6764735767064 0.7662359973641764
12.85717140792689 325.26082592710793 0.7686665313843208
12.862398962880306 328.56764650265063 0.772698012345043
12.867626517833722 327.5004811392032 0.7717041208878461
12.872854072787138 327.16147151448075 0.770687428349866
12.878081627740555 328.8439376882339 0.7714242124008425
12.88330918269397 329.26382424468517 0.7709444916826096
12.888536737647387 334.22284343721304 0.7756416055463625
12.893764292600803 335.30469817861194 0.7763615098440467
12.89899184755422 337.2380505250646 0.779061768053242
12.904219402507636 339.34333190752795 0.7807908095191254
12.909446957461052 338.64356339662754 0.7798444159729843
12.914674512414468 336.1167918923151 0.776260337924672
12.919902067367884 335.7409601660352 0.7749625015689499
12.9251296223213 332.87230686655704 0.7716644227220127
12.930357177274717 335.4726310419663 0.7738934703647423
12.935584732228133 336.5920897529979 0.7741652787165696
12.940812287181549 334.91842816194895 0.7713879454627797
12.946039842134965 333.7400753524123 0.7686310505860776
12.951267397088381 330.8399074661407 0.7640142577268388
12.956494952041798 331.37685102743853 0.7654884457572433
12.961722506995214 333.9663299757343 0.7676984730408202
12.96695006194863 334.5235783413274 0.76965540601412
12.972177616902046 333.23051748165415 0.7682795024476208
12.977405171855462 330.4823722747101 0.7650975027311611
12.982632726808879 330.3081527409939 0.7650277862681808
12.987860281762295 332.62845996616534 0.7674006609573732
12.993087836715711 334.3172327785951 0.7689328686905198
12.998315391669127 332.0134264123596 0.7663333956578037
13.003542946622543 329.218232323391 0.7629536864854608
13.00877050157596 333.3572543527533 0.7685683628448012
13.013998056529376 338.97924993000913 0.7748866698201168
13.019225611482792 343.2712447711105 0.7782480400085494
13.024453166436208 342.77146561787924 0.7774304646168815
13.029680721389624 339.40975357524525 0.7741755380465956
13.03490827634304 338.3206078455198 0.7734517755135725
13.040135831296457 340.185864272924 0.7760858508629204
13.045363386249873 345.6173734089705 0.7818921380141647
13.05059094120329 347.5993614874957 0.783643430067817
13.055818496156705 346.8931950356774 0.782277072594611
13.061046051110122 345.64545098176956 0.7812005076839776
13.066273606063538 343.09385837858247 0.7798944641654489
13.071501161016954 344.32586974004374 0.7818697006557623
13.07672871597037 340.10553553514035 0.7776441924554317
13.081956270923786 337.80470637722306 0.7746936487753782
13.087183825877203 332.5570121296048 0.769254480143815
13.092411380830619 330.5444452864295 0.7668744066832397
13.097638935784035 328.86044862599033 0.7655865514107351
13.102866490737451 320.3977783403916 0.756608212317513
13.108094045690867 312.25148428575466 0.7462864342686407
13.113321600644284 309.07405930106785 0.7424678687804432
13.1185491555977 308.7317499411331 0.7427746332381058
13.123776710551116 310.57497646887197 0.7441508269776235
13.129004265504532 308.2278633413642 0.742976766468816
13.134231820457948 304.38384130310374 0.7381512837200832
13.139459375411365 305.68146858631167 0.7393028278680459
13.14468693036478 305.00643187196954 0.739398544462343
13.149914485318197 306.7134280650491 0.7410761172292771
13.155142040271613 306.38589421081844 0.7418582765600225
13.16036959522503 305.4500275351854 0.7403053370600368
13.165597150178446 305.2487396433558 0.7402398636886005
13.170824705131862 307.79674090294264 0.7439415232592795
13.176052260085278 306.79973778052516 0.743019722282299
13.181279815038694 306.9170143729903 0.743140377133846
13.18650736999211 306.37064178416557 0.7418129452640485
13.191734924945527 303.9294103170848 0.7380447094334592
13.196962479898943 307.879045771626 0.7422180347997144
13.202190034852359 307.56082364278063 0.7432841592824978
13.207417589805775 308.34371275315607 0.7448175483217028
13.212645144759191 305.63850080211654 0.7431925203664465
13.217872699712608 302.0577238390426 0.7381904691038655
13.223100254666024 302.02525170548853 0.736773116546802
13.22832780961944 301.18332512449587 0.7349624747256646
13.233555364572856 300.1886478756047 0.7338863641121954
13.238782919526273 300.4725235359693 0.7342062775812733
13.244010474479689 298.404097226144 0.732196990055229
13.249238029433105 299.9383283654029 0.7346103387743457
13.254465584386521 304.0781904495639 0.7396669548720322
13.259693139339937 306.7626911788095 0.7441243011277603
13.264920694293354 306.71904829560697 0.7450763995552551
13.27014824924677 305.3135904380094 0.7429535929790709
13.275375804200186 304.1313709347811 0.7414383151903676
13.280603359153602 303.59883346058115 0.7396697365646885
13.285830914107018 303.7409025797173 0.7409365744891432
13.291058469060435 303.54548119890285 0.7411173427384733
13.29628602401385 303.37667682464826 0.7414385684479158
13.301513578967267 304.21595323928364 0.7416999313203398
13.306741133920683 304.5614883987875 0.7428557960080824
13.3119686888741 300.2529628276741 0.7363152606777418
13.317196243827516 297.5242914228763 0.7318883787057076
13.322423798780932 296.4037497871821 0.7300752549845664
13.327651353734348 299.82718028362444 0.7325613872223101
13.332878908687764 298.52773110225905 0.7309983317369014
13.33810646364118 298.00481984891627 0.7304356220514975
13.343334018594597 296.795896704312 0.7300015012572255
13.348561573548013 295.50636604266856 0.7302836089447726
13.353789128501429 296.67272194069005 0.7321039585812564
13.359016683454845 296.3685799065689 0.73197644196605
13.364244238408261 293.9806512640612 0.7281053738852082
13.369471793361678 296.3191745993865 0.7310936891460988
13.374699348315094 297.9901113918014 0.7331138216051062
13.37992690326851 297.8327210112604 0.7351874758311101
13.385154458221926 301.5545353764436 0.7400791193633253
13.390382013175342 301.3189262537573 0.7384365961941616
13.395609568128759 297.390053039239 0.7328370880656515
13.400837123082175 298.1639707746864 0.7319059543514705
13.406064678035591 296.8912289833066 0.7320821054058537
13.411292232989007 294.6067834051246 0.7296241701597866
13.416519787942423 296.93544441644264 0.732207895531069
13.42174734289584 296.56394019378234 0.7316436792918894
13.426974897849256 300.6875355496611 0.7353739051816073
13.432202452802672 306.51602594351243 0.7419150881827288
13.437430007756088 311.018981313186 0.7474442516147103
13.442657562709504 313.1698173518646 0.7511445453723756
13.44788511766292 315.8446594317276 0.7543235182809241
13.453112672616337 316.05672201614686 0.7551764602052474
13.458340227569753 319.82956811644823 0.7575766899516891
13.46356778252317 319.2635481980038 0.7558475310448819
13.468795337476585 318.3423788477013 0.7550594919657004
13.474022892430002 319.72781702406564 0.7558107535932778
13.479250447383418 321.87127458783294 0.7578426247107366
13.484478002336834 326.2569373723827 0.7630764911946673
13.48970555729025 328.64346752066444 0.7657641166346738
13.494933112243666 325.6699909848264 0.7628743845248206
13.500160667197083 324.41574944861077 0.7615329943512067
13.505388222150499 320.91760521429785 0.7571204932292088
13.510615777103915 319.9250343644065 0.7561691337227414
13.515843332057331 319.5404848543818 0.7553698474934258
13.521070887010747 319.45831261263254 0.7566176463900632
13.526298441964164 317.45920864536555 0.7549181034657562
13.53152599691758 316.21348409560613 0.7543737355428589
13.536753551870996 315.11268318812176 0.7529850323188537
13.541981106824412 308.98322579836343 0.7459397488577189
13.547208661777828 305.84785917278407 0.7423524654433448
13.552436216731245 302.0282735643987 0.7378843963754784
13.55766377168466 301.0657388156126 0.7382132575365439
13.562891326638077 296.85766974054985 0.7315149148817882
13.568118881591493 291.4004927753222 0.7248461698627645
13.57334643654491 290.1999193898413 0.7240711930613024
13.578573991498326 289.7688507970978 0.7229782739597056
13.583801546451742 288.19205579200155 0.723032293989524
13.589029101405158 287.6032799174946 0.7233534665061243
13.594256656358574 282.32808562844275 0.7186017143603775
13.59948421131199 280.08577927565466 0.7177391072363811
13.604711766265407 276.1425259772045 0.7112961917249755
13.609939321218823 273.6619028209219 0.7082410549870283
13.615166876172239 271.34905965314846 0.7050959268942085
13.620394431125655 270.6228598585697 0.7043362459487843
13.625621986079071 268.7294296434027 0.7015726023250085
13.630849541032488 267.5243573627201 0.698842951266155
13.636077095985904 267.81556878011565 0.6993302483721946
13.64130465093932 269.9266619653684 0.7035862375125189
13.646532205892736 271.81710321954927 0.7070780980753326
13.651759760846153 270.92147425664496 0.7064654207153681
13.656987315799569 268.6585457084362 0.7026006319803403
13.662214870752985 268.7515534864289 0.7018774311447858
13.667442425706401 268.53837640457596 0.7016182161245549
13.672669980659817 268.6940235984135 0.70243406045246
13.677897535613234 268.15882794633944 0.7025179189465038
13.68312509056665 265.74476560261525 0.698877162796025
13.688352645520066 266.8906799268492 0.6985062502592008
13.693580200473482 267.6348297929039 0.6980007748518935
13.698807755426898 269.17251180388183 0.7008802885712205
13.704035310380315 272.4659128169583 0.705769261540331
13.70926286533373 273.33940583361795 0.7088633774090594
13.714490420287147 272.62175530360287 0.7097069371565397
13.719717975240563 272.2656490436635 0.708848983989359
13.72494553019398 271.5564989564588 0.7077119912857018
13.730173085147396 271.16037892653407 0.7062136291519028
13.735400640100812 272.0886651109059 0.7057740434637552
13.740628195054228 272.34638135507197 0.7058129712905915
13.745855750007644 276.9212818667188 0.7129550451186241
13.75108330496106 275.7799181860684 0.7123961256495739
13.756310859914477 272.34332297991705 0.7076046950341762
13.761538414867893 267.8965397554355 0.7015753117652734
13.766765969821309 266.47983818020407 0.6993795039651044
13.771993524774725 267.4149726121709 0.700036118699938
13.777221079728141 266.8688875269285 0.6990984189404715
13.782448634681558 266.88423556476323 0.6985920064472504
13.787676189634974 265.13543493079976 0.6967337400734955
13.79290374458839 267.0394645448832 0.7004536305336
13.798131299541806 267.2013730551798 0.6999213048373666
13.803358854495222 269.80443607622124 0.7029604660328627
13.808586409448639 269.1766064190439 0.7017723115367782
13.813813964402055 268.1957275917132 0.7008377814892711
13.819041519355471 265.2037032515779 0.6981808977702503
13.824269074308887 262.7247917726394 0.6943095706434657
13.829496629262303 262.4348748953506 0.6937144140558468
13.83472418421572 261.20880380166597 0.6925373274013951
13.839951739169136 266.96438768027576 0.6992338189767662
13.845179294122552 267.2536985679983 0.701326896866802
13.850406849075968 269.0174057477993 0.7042624200156425
13.855634404029384 270.02171791734474 0.7050901729394023
13.8608619589828 267.7379458199645 0.7025014783416426
13.866089513936217 265.7019284165923 0.6987776791832261
13.871317068889633 266.1402487831543 0.7003696449937593
13.87654462384305 266.029001304847 0.7006832977551037
13.881772178796465 264.85609065512347 0.6985217294421177
13.886999733749882 265.0580276291838 0.6987778135244036
13.892227288703298 261.5512420275775 0.6941905409195579
13.897454843656714 260.9526513579843 0.6934422355519613
13.90268239861013 263.95768816824193 0.6973538220707826
13.907909953563546 265.7836633949823 0.6994888094781306
13.913137508516963 267.6641052729666 0.7011128458525491
13.918365063470379 265.4991171241246 0.6980070031214991
13.923592618423795 266.95001530090764 0.7001179912353463
13.928820173377211 266.87528934514773 0.699910774831107
13.934047728330627 268.17292456242916 0.7013876493911004
13.939275283284044 266.46112154952897 0.6996118167802335
13.94450283823746 266.95399827832114 0.6999197993791678
13.949730393190876 266.57861570699913 0.6999044069668563
13.954957948144292 268.47906793627936 0.7013401455627765
13.960185503097708 272.764821602769 0.7078085395093033
13.965413058051125 273.1453756564737 0.7072451716734147
13.97064061300454 272.9265743229175 0.707614895488523
13.975868167957957 271.45471440925843 0.7058992135652123
13.981095722911373 266.11484213784075 0.6978075801505474
13.98632327786479 266.4454658091056 0.6978561402591836
13.991550832818206 266.3736217973567 0.6977167636558306
13.996778387771622 267.7804389222334 0.6997145430842907
14.002005942725038 267.3759757138356 0.6994069725163674
14.007233497678454 267.28167517931735 0.6995819601489331
14.01246105263187 269.552336927416 0.7029024713260934
14.017688607585287 268.9875343725718 0.7022246936120836
14.022916162538703 270.59422046584353 0.7041420392203899
14.028143717492119 268.8619957332886 0.7019123278128387
14.033371272445535 269.0588584858247 0.7012690774916887
14.038598827398951 273.14078469436777 0.7067719211798965
14.043826382352368 275.0439719682681 0.7083570367222846
14.049053937305784 279.9461068819087 0.7148518659189244
14.0542814922592 279.039728885387 0.713984139797303
14.059509047212616 277.6112254291282 0.7120816995406898
14.064736602166032 278.9587056490196 0.7139178448963613
14.069964157119449 280.5261107853924 0.7149297460533466
14.075191712072865 283.46362171894884 0.7184602932824115
14.080419267026281 287.803576856822 0.7242073513274362
14.085646821979697 291.9383205576425 0.7281167394884368
14.090874376933114 295.92276516505666 0.732370739749097
14.09610193188653 298.5211319202579 0.7347632915866251
14.101329486839946 301.8489655638224 0.7378339201339109
14.106557041793362 304.24779283785404 0.740479977774316
14.111784596746778 307.0224960046139 0.7427722160098803
14.117012151700195 309.84692809032447 0.7469142215532789
14.12223970665361 309.5670347971586 0.7468217084159091
14.127467261607027 306.4480787379003 0.7443656729008826
14.132694816560443 301.35549054689693 0.7384762773997651
14.13792237151386 296.1558409651059 0.732572213797213
14.143149926467276 294.64162095078996 0.7301726133505869
14.148377481420692 295.90453177213084 0.7316098322815051
14.153605036374108 296.1062804211343 0.7334240770546981
14.158832591327524 295.0409501468716 0.7321009925520757
14.16406014628094 295.44671765338444 0.7322461765959515
14.169287701234357 293.7658805712981 0.7287745536168065
14.174515256187773 290.35273967646606 0.7235193402071126
14.179742811141189 286.76861575579807 0.7212589123654203
14.184970366094605 283.3940484347531 0.7168787994117101
14.190197921048021 284.97154564879366 0.7194592654897363
14.195425476001438 283.7227865182521 0.7178593475801914
14.200653030954854 284.49911508248266 0.7178839163215633
14.20588058590827 287.44501957221433 0.7219133262936811
14.211108140861686 287.81200046621416 0.7220543210747569
14.216335695815102 288.34089007269984 0.7223099534580053
14.221563250768519 288.60509675241366 0.7227798264616937
14.226790805721935 286.10373815241564 0.7199607353575322
14.232018360675351 282.363971202586 0.7142388755659751
14.237245915628767 281.7872551802279 0.7124002579161094
14.242473470582183 281.4407320454019 0.7110719279952895
14.2477010255356 281.179841437192 0.7114415040960844
14.252928580489016 282.30254566883735 0.7141895721963504
14.258156135442432 281.9390049012961 0.713672911282983
14.263383690395848 285.91064372905225 0.7181761468050355
14.268611245349264 287.0597924871738 0.7193209194720578
14.27383880030268 287.10642101123864 0.7188260236250381
14.279066355256097 284.5792361182101 0.7163017849490114
14.284293910209513 279.99279140312325 0.7100312762840297
14.28952146516293 279.86861408202583 0.7104009663645608
14.294749020116345 280.24396111697985 0.7110178005629618
14.299976575069762 280.5285447932328 0.7104482153917074
14.305204130023178 280.97777032518195 0.7099083801817172
14.310431684976594 282.173785401592 0.7111137916458807
14.31565923993001 285.9925270176529 0.7155255516505779
14.320886794883426 288.6475462855682 0.719651906621438
14.326114349836843 292.3982185754193 0.7249730792885852
14.331341904790259 292.38816955219613 0.72428280358638
14.336569459743675 289.31831014895357 0.7200484570566945
14.341797014697091 287.5583061327011 0.7176086155619168
14.347024569650507 288.247523964402 0.7181525994780806
14.352252124603924 291.57311703778004 0.7218099101978125
14.35747967955734 296.0256892057668 0.7268638849345459
14.362707234510756 296.7124593045401 0.7288926038949607
14.367934789464172 296.2050703435052 0.7285082459965747
14.373162344417588 295.8999562555688 0.7283294230878573
14.378389899371005 296.6980287849774 0.7289487720059934
14.38361745432442 296.25302934108856 0.7275167850130638
14.388845009277837 294.5805672142687 0.724695492899294
14.394072564231253 289.4378120024658 0.7184479463451466
14.39930011918467 289.45634258226704 0.7196854602114109
14.404527674138086 288.9155308684482 0.7198686853050721
14.409755229091502 290.7882148679876 0.7228795271640387
14.414982784044918 290.7452619058911 0.7241063062525219
14.420210338998334 288.8050207687375 0.7214685950538052
14.42543789395175 289.9862494591561 0.7221429334339354
14.430665448905167 288.7405649096732 0.7193730134703066
14.435893003858583 289.8088274100888 0.7185681978862907
14.441120558811999 289.72050879470044 0.718349703816311
14.446348113765415 291.04840007390237 0.7202729200459703
14.451575668718831 289.9540336961845 0.7198725547931517
14.456803223672248 291.5827586733887 0.7220138425556952
14.462030778625664 293.9528851862615 0.7250743482819227
14.46725833357908 295.9845365954465 0.7270274041674227
14.472485888532496 300.21838764792176 0.7315061292255903
14.477713443485912 303.29214113616814 0.7350164478505178
14.482940998439329 305.6325616610149 0.7369838060640255
14.488168553392745 307.38933786721975 0.7384083937540452
14.493396108346161 307.48588895889145 0.7386554379389596
14.498623663299577 304.9350581001546 0.7356267511794848
14.503851218252994 302.7791975460719 0.7331307406572717
14.50907877320641 302.8437416780011 0.7339187174468094
14.514306328159826 300.8468250989569 0.7321920195821593
14.519533883113242 299.2902723201428 0.730848465862775
14.524761438066658 299.7886240321714 0.7326938917090422
14.529988993020075 299.39004038643327 0.7318688394270391
14.53521654797349 303.2853252646067 0.7354087170890896
14.540444102926907 303.0533062545982 0.7348282493002907
14.545671657880323 301.4579738463342 0.731749186019317
14.55089921283374 296.67341404763437 0.72575482808824
14.556126767787156 290.80661737345747 0.7196859869348585
14.561354322740572 289.09199747165917 0.7188295186672061
14.566581877693988 288.9188496946297 0.7188211364007844
14.571809432647404 290.3368100932957 0.7194360066101971
14.57703698760082 292.22180560015704 0.7207544890906536
14.582264542554237 294.831637530373 0.7239661164141575
14.587492097507653 297.9676620218535 0.7277773139678682
14.592719652461069 301.90888113078233 0.731959310777358
14.597947207414485 306.2158257907659 0.7377043781779818
14.603174762367901 314.16667999432457 0.746587169542132
14.608402317321318 322.2126726659918 0.755513055982558
14.613629872274734 328.5920894343368 0.763522076602122
14.61885742722815 333.99922728620066 0.7689564671028912
14.624084982181566 336.4571743141607 0.7720801200815899
14.629312537134982 341.1991229885641 0.7760909269993254
14.634540092088399 348.87680709247263 0.7831153777653476
14.639767647041815 352.1617529755488 0.7853770387179174
14.644995201995231 353.01228280542693 0.7864899642952703
14.650222756948647 352.09659685416636 0.7847532982466093
14.655450311902063 353.7602147560691 0.7862340555889291
14.66067786685548 355.1714308949461 0.7876236826054889
14.665905421808896 357.04614506742894 0.7891601128203858
14.671132976762312 357.6327547911825 0.7897672083756594
14.676360531715728 355.66469212243265 0.7867257981348688
14.681588086669144 356.4925951189212 0.7874159853058683
14.68681564162256 355.5912616411739 0.7873017598277259
14.692043196575977 357.225698078826 0.7889489667434384
14.697270751529393 357.9962199720168 0.7900031286188657
14.70249830648281 360.7105158600676 0.7926122078283424
14.707725861436225 360.19531142838616 0.7908540307341057
14.712953416389642 358.6742765945962 0.7896159645515801
14.718180971343058 356.0632716794997 0.7870131044018419
14.723408526296474 353.5348080895165 0.7842767502399207
14.72863608124989 354.6923170065604 0.7868356018531206
14.733863636203306 351.4448967939405 0.7841415972972752
14.739091191156723 351.5078684813438 0.7842881715310088
14.744318746110139 346.52503433648764 0.7793883528837613
14.749546301063555 337.86358307649243 0.7691893829627751
14.754773856016971 328.4111006284619 0.7589486738697805
14.760001410970387 318.4099926590414 0.7482609572897458
14.765228965923804 314.9656844387282 0.7450839570185066
14.77045652087722 311.7181225566729 0.7413744182733539
14.775684075830636 308.3563682270462 0.7372195586549898
14.780911630784052 306.5423600931795 0.7346909339051018
14.786139185737468 305.6084666460661 0.7337975019492978
14.791366740690885 304.43934776708886 0.7328053562192435
14.7965942956443 300.07080110866804 0.7270478950265882
14.801821850597717 298.9234182966546 0.7257286856357197
14.807049405551133 300.0460294788272 0.7263239068284437
14.81227696050455 301.9344490676544 0.7284956139270248
14.817504515457966 305.4251509556804 0.7329931958152872
14.822732070411382 304.4311554917274 0.7315630570969797
14.827959625364798 302.5745204766358 0.7304322228715913
14.833187180318214 300.6207386213094 0.7287738979862429
14.83841473527163 304.05356938830323 0.7343741143406032
14.843642290225047 306.1133065425815 0.737337274331701
14.848869845178463 310.03060474503167 0.7410353760799088
14.854097400131879 313.39312334690834 0.7433762233220219
14.859324955085295 311.2220150099777 0.7397763067955954
14.864552510038711 313.73467264077067 0.74160768638047
14.869780064992128 319.79116226178735 0.7484857317842024
14.875007619945544 324.79740681003994 0.7544110416722936
14.88023517489896 327.3240891875455 0.7567919421580604
14.885462729852376 327.89410497342004 0.7581850407106676
14.890690284805792 327.6116992992716 0.7579392266617713
14.895917839759209 329.9576367064889 0.7610228306062613
14.901145394712625 331.67720235365164 0.7634820915137513
14.906372949666041 334.0816706501467 0.7653451444877181
14.911600504619457 334.356978742632 0.7655146302671574
14.916828059572873 335.2843147682902 0.7664265699173313
14.92205561452629 330.24203855257275 0.7599813672090334
14.927283169479706 324.4419229051334 0.7546571000561982
14.932510724433122 320.49508723138814 0.750445582344487
14.937738279386538 316.27909187193296 0.7461657081656384
14.942965834339955 311.647547403464 0.7405834811467779
14.94819338929337 304.626807089632 0.7325722525448098
14.953420944246787 297.47397546418813 0.7254815978455742
14.958648499200203 293.5503552118414 0.7216776219205847
14.96387605415362 292.32218492059394 0.7215585298293399
14.969103609107036 291.4596539824599 0.7208153350563454
14.974331164060452 288.58619387558383 0.7166160111241388
14.979558719013868 287.55379059033925 0.7151085025945128
14.984786273967284 283.9577850673623 0.7099206987477472
14.9900138289207 285.0927951793022 0.711165005878963
14.995241383874117 286.3037774381762 0.7126656660216518
15.000468938827533 288.5502237367202 0.7159762897071178
15.005696493780949 289.3654853305897 0.7170645539166219
15.010924048734365 289.8877898326561 0.7179514933913901
15.016151603687781 291.24424343222057 0.7191096922649972
15.021379158641198 295.1344696300098 0.7231401665229262
15.026606713594614 295.0424283933171 0.7217181748294633
15.03183426854803 297.9872627030974 0.7238453063039748
15.037061823501446 299.4280292344438 0.7252231015471086
15.042289378454862 301.6583518338679 0.7288368824460083
15.047516933408279 305.1281622019761 0.7348511010919578
15.052744488361695 309.45713542301286 0.7411440985072354
15.057972043315111 313.57781817345915 0.7456599618490466
15.063199598268527 316.59272931893247 0.7487179943582779
15.068427153221943 318.0695104259697 0.7487747213631719
15.07365470817536 315.37505085074133 0.7450449774854441
15.078882263128776 314.070032867048 0.7434784493201964
15.084109818082192 311.7748081403415 0.7413980573880258
15.089337373035608 310.1355060703214 0.74008922074944
15.094564927989024 308.53309303532524 0.7382761197855209
15.09979248294244 306.4158320198372 0.7350650747358974
15.105020037895857 302.4031035344748 0.7308704471905499
15.110247592849273 299.578452888546 0.7278871489069993
15.11547514780269 298.0651542199864 0.7262607453799723
15.120702702756105 299.86874006648577 0.728520465740421
15.125930257709522 299.63113345588476 0.7276504612968988
15.131157812662938 297.925940390034 0.7265610898643988
15.136385367616354 296.3257254795174 0.7252890430493065
15.14161292256977 294.74416192952174 0.7232460538574336
15.146840477523186 293.7991425114152 0.7212397979785784
15.152068032476603 293.7932652550423 0.7198706818052121
15.157295587430019 292.6875083242713 0.717872671098556
15.162523142383435 293.5886198658554 0.7189417731056306
15.167750697336851 294.89294791219 0.7211479005138266
15.172978252290267 294.9591383703968 0.7230094687939393
15.178205807243684 292.7077383893396 0.7207140445839014
15.1834333621971 289.251700985141 0.715652283264973
15.188660917150516 284.3609563660279 0.7091617115277683
15.193888472103932 281.3183126068326 0.7053053419698556
15.199116027057348 278.2978587055182 0.701325765874539
15.204343582010765 280.2172113946242 0.7031928578239769
15.20957113696418 283.81730534268996 0.7085005124515683
15.214798691917597 287.24185173517833 0.7130911825487112
15.220026246871013 287.35340310744135 0.71417556868987
15.22525380182443 288.3160862322445 0.7157867309537193
15.230481356777846 286.6025543821858 0.7139966025403659
15.235708911731262 287.95245581739493 0.7160906409941143
15.240936466684678 288.4280470969874 0.716353453211909
15.246164021638094 288.8603426150811 0.7163446416258208
15.25139157659151 290.4603604408559 0.7170007674612923
15.256619131544927 288.97358121615633 0.7153860449240983
15.261846686498343 287.13479201000854 0.7148584042006895
15.267074241451759 287.5298609151047 0.7162033763866236
15.272301796405175 284.078121980044 0.7131326209360328
15.277529351358591 285.9884238934718 0.7150162641353959
15.282756906312008 285.9024926714679 0.7126285917522482
15.287984461265424 290.72200783276327 0.717709838680082
15.29321201621884 295.3680165480926 0.7229093631724283
15.298439571172256 297.783789010281 0.7258851633873258
15.303667126125672 297.967621908734 0.7264605777005182
15.308894681079089 297.69236612916546 0.72568449857791
15.314122236032505 298.37891286557283 0.7274746700133708
15.319349790985921 298.5311795434503 0.7279400956093138
15.324577345939337 302.46275758480084 0.7325497490465752
15.329804900892753 301.4175104877183 0.7310888771386012
15.33503245584617 302.9109417052139 0.7319803385958457
15.340260010799586 297.8817540230712 0.7257491071582567
15.345487565753002 299.1503692067344 0.7281192824885896
15.350715120706418 297.76963411658795 0.7263320388707658
15.355942675659835 297.9296985827548 0.7263196821047838
15.36117023061325 296.4323328517531 0.7251753836175595
15.366397785566667 293.7601343047497 0.7203441504290803
15.371625340520083 295.33921928132435 0.7220999968634296
15.3768528954735 294.707429239357 0.7216729593293335
15.382080450426916 296.95886088324494 0.7251089481640955
15.387308005380332 300.0603006072127 0.7298273751842065
15.392535560333748 301.5869890358355 0.7328484831224592
15.397763115287164 303.11618266516786 0.7445292496992569
15.40299067024058 299.0818369115632 0.7464750835167557
15.408218225193997 295.07339103887165 0.7463446039015048
15.413445780147413 294.8416192904225 0.7488193768991244
15.418673335100829 295.27126035239127 0.7527454367649491
15.423900890054245 296.2740316154459 0.7568165427227448
15.429128445007661 297.1367078700303 0.7612704050546255
15.434355999961078 295.51489427546034 0.7605074698278699
15.439583554914494 295.34576962520345 0.7626317960190577
15.44481110986791 293.0665219460299 0.7618536561033635
15.450038664821326 294.5389539085514 0.7663014397230219
15.455266219774742 292.7632772814165 0.7660822967910127
15.460493774728159 291.66985849069687 0.7673052843698137
15.465721329681575 292.10480075638964 0.7701481373385817
15.470948884634991 293.12419508286393 0.7737926227689601
15.476176439588407 292.49779871090277 0.7755239874418712
15.481403994541823 295.47043698859534 0.7820651924071252
15.48663154949524 293.52562444862275 0.781951102837827
15.491859104448656 294.20038664802496 0.78421523006168
15.497086659402072 290.7482394537952 0.7809864171525246
15.502314214355488 288.65188989063915 0.778488753616269
15.507541769308904 288.5847063915432 0.7804771997147749
15.51276932426232 285.6256565046709 0.7791790700061095
15.517996879215737 284.47306893538865 0.7819668097371598
15.523224434169153 282.03862575076135 0.7809212231643987
15.52845198912257 281.3077404631459 0.7822669202393514
15.533679544075985 279.83905621349663 0.7818410675315511
15.538907099029402 279.2092296612752 0.7819363237330693
15.544134653982818 280.95225736169857 0.7860601779773393
15.549362208936234 279.04621767646364 0.7839483383616652
15.55458976388965 279.96411513817765 0.7866061840454432
15.559817318843066 281.49780541758446 0.7905106537993896
15.565044873796483 280.79240853349614 0.791208962678453
15.570272428749899 284.6586211483309 0.7982708664134645
15.575499983703315 283.78220628141577 0.7988160849648372
15.580727538656731 283.4030174669605 0.7988946071827551
15.585955093610147 281.83336224452756 0.7991144685294638
15.591182648563564 278.9776074338266 0.7970329644457671
15.59641020351698 274.7798707895117 0.7930248970057416
15.601637758470396 273.4929371771394 0.7922219718862693
15.606865313423812 270.4819304662861 0.7892238739634818
15.612092868377228 269.7627876678697 0.7888311822044021
15.617320423330645 273.2942698606342 0.7951619659462029
15.62254797828406 273.72300080654594 0.7966930993645313
15.627775533237477 273.5678877919392 0.7985887445444505
15.633003088190893 270.34058921812243 0.7951980113207424
15.63823064314431 265.92051890856 0.7868625306328147
15.643458198097726 263.8098821094182 0.772497905255898
15.648685753051142 263.6297472776552 0.7666389070545756
15.653913308004558 263.5656611963349 0.7635020939474698
15.659140862957974 262.9820080180255 0.7595310306948648
15.66436841791139 264.4264155934484 0.7593673303302582
15.669595972864807 264.10016162548027 0.7555712001999622
15.674823527818223 263.9185826028023 0.7534885217144486
15.680051082771639 263.7035674100035 0.7516317185269513
15.685278637725055 264.5803540542971 0.7502734281926041
15.690506192678471 265.6866788905176 0.7508855808999326
15.695733747631888 266.1527648625646 0.7491056085286514
15.700961302585304 267.44918124762773 0.7487990038071115
15.70618885753872 268.05223215466594 0.7483094921025317
15.711416412492136 270.62669684907553 0.7500052560023363
15.716643967445552 273.7629851990216 0.7531731491933047
15.721871522398969 275.90158683513687 0.7554491210740897
15.727099077352385 275.12601456000203 0.7523468953149834
15.732326632305801 274.6872027800936 0.7508396590141485
15.737554187259217 273.32344103729747 0.7482762184300558
15.742781742212633 272.03334103087394 0.7468995922969611
15.74800929716605 274.9573027631184 0.7508817252171236
15.753236852119466 275.4601754049295 0.7511326096161528
15.758464407072882 276.3143726195055 0.7507343335177277
15.763691962026298 276.29859404162784 0.7485731853356473
15.768919516979715 273.8449914400476 0.7430160422650279
15.77414707193313 273.35424214268534 0.7417177551836613
15.779374626886547 274.1784923496075 0.743017719669427
15.784602181839963 276.8160860246479 0.7463966665363643
15.78982973679338 277.44633952456326 0.7467901209291395
15.795057291746796 273.82539834047776 0.741743164179842
15.800284846700212 270.77983256687463 0.7386367785050153
15.805512401653628 269.811965657712 0.7384051582477013
15.810739956607044 274.56205588786133 0.7441699995546492
15.81596751156046 278.1312955541736 0.7490128377027108
15.821195066513877 277.8801705879856 0.7475500720004719
15.826422621467293 277.6724609561058 0.745438488958518
15.831650176420709 276.37762438136195 0.7446761041165787
15.836877731374125 276.0193736995511 0.7441369639279806
15.842105286327541 276.0939003960087 0.744055381101252
15.847332841280958 276.15514945416436 0.7428425074975268
15.852560396234374 273.7254175937223 0.7377794652592001
15.85778795118779 271.8909986092338 0.7342580442240424
15.863015506141206 269.7468297777476 0.7314708504832945
15.868243061094622 268.2075982118992 0.7284910545309704
15.873470616048039 264.72195716726435 0.7242794690681523
15.878698171001455 264.73011180480984 0.7235459332887826
15.883925725954871 266.5317704715969 0.724835108742261
15.889153280908287 268.20222737757075 0.7257734816061538
15.894380835861703 270.3793322358248 0.7287784410312388
15.89960839081512 270.83364495392556 0.7294471145226853
15.904835945768536 274.2661932586026 0.7341568251993414
15.910063500721952 275.23137163146095 0.7350803554373535
15.915291055675368 272.99651201415895 0.732076286705722
15.920518610628784 273.89189297432205 0.7328517759070982
15.9257461655822 273.3868057702831 0.7312351707026044
15.930973720535617 272.35143920534694 0.7291401730420577
15.936201275489033 271.05493459364027 0.7281967501273421
15.94142883044245 269.2427580113022 0.7246449634254396
15.946656385395865 267.92252206972256 0.722264723548263
15.951883940349282 266.78743809260493 0.7209994105405528
15.957111495302698 267.32167484924094 0.7221595983994293
15.962339050256114 268.3486854322746 0.7256550427644142
15.96756660520953 270.0540770940534 0.7285386548063362
15.972794160162946 272.3332479912006 0.7314391701651782
15.978021715116363 273.9187475980244 0.731879786681744
15.983249270069779 274.22619935335115 0.7310684848041332
15.988476825023195 274.31808518510314 0.7305004351630914
15.993704379976611 274.3269570205684 0.7317803418628454
15.998931934930027 273.01704269168545 0.7291933740344241
16.004159489883442 272.0002554198102 0.7281770462762996
16.009387044836856 271.0812838989847 0.7273948859481806
16.01461459979027 268.1981687570275 0.7244724011960736
16.019842154743685 267.77223392402084 0.7236299801944026
16.0250697096971 266.8812331399561 0.7220314033270195
16.030297264650514 268.7706203280981 0.7239619561517565
16.03552481960393 268.3358586791154 0.7234353456710547
16.040752374557343 268.3664770324798 0.722734795747952
16.045979929510757 269.9976029200389 0.7249654822421863
16.05120748446417 272.4654944364983 0.7271199846140445
16.056435039417586 276.11248002551855 0.7317855622023055
16.061662594371 277.3743476202239 0.7328345278638854
16.066890149324415 279.8740356962321 0.7346792334652036
16.07211770427783 281.797562158029 0.7358791205389486
16.077345259231244 286.14575004198934 0.741049419824603
16.08257281418466 292.3506991194473 0.7490593209512161
16.087800369138073 296.89815344857425 0.7553600727411339
16.093027924091487 300.0229992391331 0.7588164690872525
16.0982554790449 303.2161019172668 0.7617893816923913
16.103483033998316 308.5182098109599 0.7688896198625875
16.10871058895173 310.9824390016514 0.7707929619768362
16.113938143905145 311.73480945193813 0.7725694985914267
16.11916569885856 310.9401735811247 0.7715280662168033
16.124393253811974 310.708501492826 0.7709250142975447
16.129620808765388 312.60665212583456 0.7736853439656558
16.134848363718802 313.1294229898587 0.7738036200272831
16.140075918672217 313.5367299839005 0.7738749032475114
16.14530347362563 313.52660642636727 0.774403665558899
16.150531028579046 314.7504726241291 0.7761224386523583
16.15575858353246 317.07901823357474 0.7789720397170611
16.160986138485875 317.02312892291343 0.7782506995693029
16.16621369343929 312.47786136621124 0.7718566271852391
16.171441248392703 306.08489536028054 0.7644995280295944
16.176668803346118 299.20876620963037 0.7565823120917352
16.181896358299532 295.835743755953 0.7521854646344341
16.187123913252947 293.8807317530765 0.7496554862974523
16.19235146820636 290.3466767248584 0.7449514914534685
16.197579023159776 285.39471400890733 0.7388606677157203
16.20280657811319 282.77081400604214 0.7357055269183805
16.208034133066604 280.52923654844005 0.733305878131885
16.21326168802002 276.8613786974461 0.7290095845429243
16.218489242973433 273.82546636313333 0.7243976199048963
16.223716797926848 270.0112324884818 0.7189554204408126
16.228944352880262 269.2920303341197 0.7178876514766152
16.234171907833677 268.2328023863694 0.7172530275672373
16.23939946278709 266.0269901357543 0.715920692693616
16.244627017740505 266.27100188021535 0.717333077512596
16.24985457269392 266.72322575990984 0.7184291186107679
16.255082127647334 262.71357690983183 0.7130702371449767
16.26030968260075 260.75281006920505 0.7102920772086568
16.265537237554163 257.39199766510495 0.70617347049864
16.270764792507578 256.67144003701003 0.7040754865474903
16.275992347460992 255.99103911856352 0.7041212435426379
16.281219902414406 254.23881375756298 0.7015288643021019
16.28644745736782 255.13840478088204 0.702704893452102
16.291675012321235 255.9727699616661 0.7037067176562151
16.29690256727465 256.95760194493096 0.7053686811932035
16.302130122228064 255.45091656166352 0.7034448832318695
16.30735767718148 255.2282126097046 0.701883822832577
16.312585232134893 256.0670238646183 0.7016410407877914
16.317812787088307 256.2628200732533 0.7015835378181545
16.323040342041722 254.77198197501264 0.699252908098046
16.328267896995136 254.51671660948892 0.699945980744899
16.33349545194855 254.77850672448432 0.6995472170994438
16.338723006901965 253.30367218253807 0.6977408083179756
16.34395056185538 256.19169781283506 0.6997506148865081
16.349178116808794 257.9829236538009 0.7040883361371917
16.35440567176221 259.56517734900416 0.7053330597607944
16.359633226715623 262.44015147499016 0.7086446029570354
16.364860781669037 264.4036026405342 0.7112642357972674
16.37008833662245 268.9883306754093 0.7153507057196392
16.375315891575866 272.2671668065448 0.7196671401289907
16.38054344652928 271.4185905857681 0.716906393262813
16.385771001482695 271.9771609163407 0.7168352797441454
16.39099855643611 273.47367296662196 0.7183995088111308
16.396226111389524 276.32381593641105 0.72087529572749
16.401453666342938 278.4968458005639 0.7228704051001895
16.406681221296353 275.83057395533683 0.7207404307788803
16.411908776249767 273.2825750010052 0.7182211450775323
16.41713633120318 271.83944629833485 0.7179355580656688
16.422363886156596 269.74504742571713 0.7143332788081758
16.42759144111001 268.5439150628614 0.7124824220269095
16.432818996063425 266.7648533771091 0.710459479757112
16.43804655101684 264.68505661178284 0.7084702785479704
16.443274105970254 263.33881387119845 0.7074084312529667
16.448501660923668 263.0159568132994 0.7072566274650196
16.453729215877082 263.0325146460667 0.7061404046583433
16.458956770830497 260.5081769569392 0.7024009947190304
16.46418432578391 259.8699647573739 0.7009976432612253
16.469411880737326 258.9841482927181 0.7002149484756628
16.47463943569074 260.652506142636 0.7037921620253407
16.479866990644155 259.1905837448993 0.7019807941104405
16.48509454559757 257.12818554371995 0.6976032214075538
16.490322100550983 255.05661907878022 0.6942900758348135
16.495549655504398 254.86084288989207 0.6933830952454372
16.500777210457812 255.8262439850474 0.6940067716667283
16.506004765411227 259.44216998574535 0.6984841583617517
16.51123232036464 260.7893436389155 0.7002184553064481
16.516459875318056 259.4078427100864 0.69878303786513
16.52168743027147 258.028599087669 0.698513322222313
16.526914985224884 258.0427648447243 0.6985190994861558
16.5321425401783 260.9920652337788 0.7017903808775535
16.537370095131713 260.4368030441258 0.6996067638888861
16.542597650085128 259.29322438397077 0.699373708815765
16.547825205038542 256.2310593556023 0.6950707482051217
16.553052759991957 260.0147005215271 0.7006412833057074
16.55828031494537 258.3926727221003 0.6977741835282207
16.563507869898785 258.53687654107574 0.6979762552593242
16.5687354248522 258.53905317831834 0.696738323374667
16.573962979805614 258.6168639556124 0.6973114186313004
16.57919053475903 258.01288405696846 0.6961325506458257
16.584418089712443 257.12691320638095 0.6958092797277639
16.589645644665858 254.33762696520063 0.6925931337834436
16.594873199619272 254.41986793670227 0.6920283758904155
16.600100754572686 253.97199462251413 0.6924343626789489
16.6053283095261 255.83892437098115 0.6941854538612514
16.610555864479515 256.312736011444 0.6953055485253734
16.61578341943293 257.59454155980114 0.6985687733667639
16.621010974386344 255.92875336576824 0.6956346489845416
16.62623852933976 256.54213223122144 0.6963403817922993
16.631466084293173 255.766659278162 0.69323767374383
16.636693639246587 255.50047206728777 0.6911693926367978
16.641921194200002 255.0671045065648 0.692772789330563
16.647148749153416 253.59529970358275 0.6904388242722717
16.65237630410683 250.65082618646355 0.6860565306734963
16.657603859060245 250.5886740773963 0.6844726748425349
16.66283141401366 246.70981813496462 0.6797240885138764
16.668058968967074 246.91689676315917 0.6811569204395294
16.67328652392049 242.29207216488268 0.6759344715317894
16.678514078873903 239.93886493363848 0.6722559453867718
16.683741633827317 240.18911854170926 0.6717739054627531
16.68896918878073 242.41463994148617 0.6735722888691359
16.694196743734146 239.98394314175277 0.6696366549929514
16.69942429868756 238.43232616259297 0.6671923773269284
16.704651853640975 237.202371967047 0.6664298416626285
16.70987940859439 239.12639110456493 0.669278448686562
16.715106963547804 239.54214683832532 0.6699932252121764
16.720334518501218 240.09492805569423 0.6704607688653449
16.725562073454633 239.8646302460577 0.6706972343509074
16.730789628408047 240.64646190565236 0.6727839732534151
16.73601718336146 241.51893279993354 0.6756740952842684
16.741244738314876 239.74940141333096 0.6718281814331807
16.74647229326829 236.91428708935567 0.6668342580337735
16.751699848221705 234.78480457774384 0.6623554866833908
16.75692740317512 230.48773197985386 0.656988255255605
16.762154958128534 230.85442898954938 0.6577403345773781
16.767382513081948 231.84308253309487 0.6578176483638895
16.772610068035362 233.52615525890783 0.6593920844363071
16.777837622988777 235.8653883727349 0.6634617103717826
16.78306517794219 235.48504430062204 0.6631099550043168
16.788292732895606 233.4193540673102 0.661108057570015
16.79352028784902 233.79539574730958 0.6634319916466604
16.798747842802435 233.14841138181822 0.6622180333042597
16.80397539775585 234.03494256164785 0.6642373125347838
16.809202952709263 232.44516007216657 0.6613451438295641
16.814430507662678 227.73924036108065 0.6538899241235651
16.819658062616092 226.7123877566617 0.6519406538811872
16.824885617569507 225.72296665909582 0.6498792861605954
16.83011317252292 227.54424545626958 0.6520451416721256
16.835340727476336 230.71528547285703 0.6564666545769786
16.84056828242975 231.8433438991899 0.6594432547525884
16.845795837383164 232.02059818012341 0.6611283055391284
16.85102339233658 231.94270778455743 0.6612513791883072
16.856250947289993 230.5288984345675 0.657912189692653
16.861478502243408 230.04482865819358 0.656555863890879
16.866706057196822 230.1824319960146 0.6578109280390322
16.871933612150237 228.70649287055366 0.6569200824115499
16.87716116710365 229.99705047282768 0.6569028281576612
16.882388722057065 228.2172074735973 0.6542335615523591
16.88761627701048 227.17997196456045 0.6539984582039734
16.892843831963894 229.3263671535285 0.6588714451386074
16.89807138691731 228.19586998780602 0.6578862730010497
16.903298941870723 228.87536491305556 0.6574041188895267
16.908526496824138 232.451509707684 0.6615856271304938
16.913754051777552 233.8104114217782 0.6640120056179899
16.918981606730966 234.98798939267152 0.6659290195026861
16.92420916168438 231.6355689125485 0.6615906118878908
16.929436716637795 226.69937423309602 0.6536138809081451
16.93466427159121 224.56711044268272 0.6477717541318271
16.939891826544624 223.68845512542276 0.6450146442225039
16.94511938149804 225.3712012660081 0.6472186602749549
16.950346936451453 224.08513190192843 0.64736838234992
16.955574491404867 223.9582615568713 0.6492387264691228
16.960802046358282 225.0392743385577 0.6514728524883104
16.966029601311696 228.78371877443328 0.6563895574449284
16.97125715626511 230.01130454144464 0.6573170922616175
16.976484711218525 229.05421107891777 0.6541910307933362
16.98171226617194 227.16756182154234 0.6529301331302937
16.986939821125354 225.5606956421197 0.650423410768158
16.99216737607877 224.79999326350483 0.6502904229686906
16.997394931032183 225.58418933492808 0.6497070184563081
17.002622485985597 228.6003048262165 0.653413523244119
17.00785004093901 232.24729608200806 0.6581078159778048
17.013077595892426 233.88735055392695 0.6609275819468063
17.01830515084584 232.1980549051048 0.6575833500043982
17.023532705799255 233.58914457115245 0.6594900801571807
17.02876026075267 230.0300667310647 0.6535061798295005
17.033987815706084 230.28310313352026 0.6535992913278273
17.039215370659498 228.86040384956192 0.6512899204202844
17.044442925612913 229.26912023300517 0.6512294894914334
17.049670480566327 229.15803707168692 0.6516254684834076
17.05489803551974 229.67828419765254 0.6532872071671093
17.060125590473156 232.07977547028244 0.6553969758764032
17.06535314542657 231.69511257822532 0.655538301344868
17.070580700379985 231.91430905463878 0.6545162777954845
17.0758082553334 231.49645368410543 0.6536518456360476
17.081035810286814 231.07359018851355 0.6535785589270894
17.086263365240228 233.73407470016815 0.6569584678487969
17.091490920193642 233.92991491862225 0.657795381780579
17.096718475147057 232.7886084171261 0.6566449381051972
17.10194603010047 231.12952216011382 0.6540501675701905
17.107173585053886 232.6413172071463 0.6567159394031792
17.1124011400073 233.81455462723258 0.6591745797050588
17.117628694960715 233.78157194070542 0.6585666004984287
17.12285624991413 236.8531269637098 0.6634149995569202
17.128083804867543 236.77841508040373 0.6617911572474292
17.133311359820958 238.64274200574397 0.6634728874442998
17.138538914774372 236.81097143001546 0.6617140020216686
17.143766469727787 236.8096553089503 0.6604770614715776
17.1489940246812 238.94662648177257 0.6625829911313313
17.154221579634616 238.75660737376447 0.6622541923702925
17.15944913458803 240.1024832581855 0.6641310886710887
17.164676689541444 243.2252034734778 0.6683512572669155
17.16990424449486 248.16168472363208 0.6742611714003135
17.175131799448273 252.9972352787678 0.6799889158196094
17.180359354401688 252.38196153597283 0.6797138083950812
17.185586909355102 251.29219845962595 0.6774142090408533
17.190814464308517 250.3339111399797 0.6757820864277857
17.19604201926193 252.14982905101485 0.6781620204550244
17.201269574215345 253.95536162781303 0.6809719299197811
17.20649712916876 254.28553916217172 0.6827126373912504
17.211724684122174 253.57257674763963 0.682561608942351
17.21695223907559 252.784849079815 0.6805676523267692
17.222179794029003 251.3313448625819 0.6780640312188807
17.227407348982418 251.0106531682471 0.6772998018849647
17.232634903935832 252.05626616830557 0.6784654351613529
17.237862458889246 253.42758044930235 0.6806790098833387
17.24309001384266 252.28933360103852 0.6798002560301858
17.248317568796075 249.81762911343486 0.6776196704144196
17.25354512374949 246.28140889272748 0.6732616540404688
17.258772678702904 244.2458632160136 0.670645370966647
17.26400023365632 241.7436709023463 0.6666680725019952
17.269227788609733 240.74276095398187 0.6654611091431786
17.274455343563147 239.21393978026657 0.663893870915111
17.279682898516562 240.12581330749077 0.6650314394854616
17.284910453469976 240.5246691683173 0.6658149238760519
17.29013800842339 242.02602662904505 0.6681363912767826
17.295365563376805 244.20817583532144 0.6703966266519951
17.30059311833022 245.3167707547335 0.6727103933393714
17.305820673283634 246.28744587647293 0.6740254351784424
17.31104822823705 246.63140010722907 0.6740594758519681
17.316275783190463 246.73077358102077 0.6733247366133868
17.321503338143877 246.79853392904613 0.6735753812039229
17.32673089309729 246.04040056860208 0.6728181537467072
17.331958448050706 242.46885563044208 0.6685167253587632
17.33718600300412 242.5776216686464 0.6688876428868157
17.342413557957535 243.84548284652325 0.6699164439035459
17.34764111291095 249.22652915111863 0.6778756718341338
17.352868667864364 250.98653737306725 0.6809879910032054
17.358096222817778 251.07151525614518 0.6813023270726277
17.363323777771193 248.40915381585725 0.6762263542828479
17.368551332724607 247.51580695289417 0.6731195535758128
17.37377888767802 246.08978907398492 0.6698229643473361
17.379006442631436 245.9287280894616 0.6697002136465144
17.38423399758485 246.63503910249386 0.6712779706145358
17.389461552538265 242.7487977720913 0.6662241759094323
17.39468910749168 240.6858331625322 0.6625123213832138
17.399916662445094 240.2345233933752 0.6620363779287082
17.405144217398508 243.54925497289014 0.6663511945500756
17.410371772351922 244.96797330810176 0.6691850793395672
17.415599327305337 246.79632214528203 0.6724052338061787
17.42082688225875 245.85093642249794 0.6718157094061284
17.426054437212166 244.1863452499267 0.6707658737061036
17.43128199216558 241.98230527530785 0.6682767441112772
17.436509547118995 241.27509472017894 0.6669261296260773
17.44173710207241 241.5699417928864 0.6652732115178838
17.446964657025823 242.2872230070164 0.6661224357865416
17.452192211979238 242.2594479455342 0.6664143584518873
17.457419766932652 241.6183216915019 0.664832987503216
17.462647321886067 244.51645364864189 0.6685485940772713
17.46787487683948 244.6328544661719 0.6680673380599034
17.473102431792896 244.87986523230978 0.6689944301023513
17.47832998674631 242.39655912052362 0.6656413646643718
17.483557541699724 241.72398489448605 0.6640432133057137
17.48878509665314 242.49741948564687 0.6661836720222399
17.494012651606553 244.23154804826044 0.668813022023703
17.499240206559968 245.23761756243442 0.6700045620438667
17.504467761513382 246.37231287327197 0.6706079684738675
17.509695316466797 248.21465285529925 0.6719765797479165
17.51492287142021 249.39822851662754 0.6731448049614832
17.520150426373625 247.98445786471007 0.6735393370523562
17.52537798132704 250.21578380089326 0.6767674357791733
17.530605536280454 251.19139597298263 0.6798382895497651
17.53583309123387 252.50176297220196 0.6804420993956062
17.541060646187283 250.023008104608 0.6748474141270748
17.546288201140698 248.54814762670216 0.6719064819876673
17.551515756094112 249.03072083523645 0.6729885112427296
17.556743311047526 251.94721944695533 0.6781359687669034
17.56197086600094 253.07062684425395 0.6796138589007208
17.567198420954355 253.45757887267882 0.6795029497236601
17.57242597590777 251.0899004257784 0.6750977169518465
17.577653530861184 249.47254095097017 0.6732395243681792
17.5828810858146 248.31762259247628 0.672152142862223
17.588108640768013 248.092311224497 0.6715771820883353
17.593336195721427 249.8418028049293 0.6743234139886202
17.598563750674842 253.6709903764075 0.6790857845954062
17.603791305628256 255.89140329975484 0.6821258155265337
17.60901886058167 256.9886945856376 0.6838516533979727
17.614246415535085 259.31431503284165 0.6859325676990399
17.6194739704885 261.76713783724455 0.6884285834076175
17.624701525441914 262.3304400954188 0.6896331545237366
17.62992908039533 261.61945266641453 0.6889823365183803
17.635156635348743 263.33796125298284 0.6924329481182786
17.640384190302157 263.33618571628915 0.6920467723722082
17.64561174525557 264.5598714448894 0.6925598821222371
17.650839300208986 264.8025711153483 0.6918254642866515
17.6560668551624 265.48051285988527 0.6922900291224009
17.661294410115815 266.88869083508325 0.6946475982341206
17.66652196506923 269.8250940789444 0.698760635880407
17.671749520022644 274.6003158770627 0.7041833870775879
17.676977074976058 276.46253120546316 0.7051550454719968
17.682204629929473 278.72723121389373 0.7068756852251004
17.687432184882887 280.74808939674597 0.7090999992758092
17.6926597398363 285.3174494049921 0.7149669840786729
17.697887294789716 288.75330708010387 0.7200520374885047
17.70311484974313 289.8143550861519 0.7210075817697481
17.708342404696545 291.9363189342136 0.7225338928347456
17.71356995964996 292.67790050925726 0.7225789928072514
17.718797514603374 295.93770011028494 0.7273975795883608
17.724025069556788 295.82448865655465 0.7277723534248429
17.729252624510202 296.66762191685433 0.729111836536223
17.734480179463617 295.8518097327414 0.7279904180746624
17.73970773441703 298.98541975278084 0.7317511364765104
17.744935289370446 300.21268814343307 0.7333786219638329
17.75016284432386 302.6756135679367 0.7357334952913904
17.755390399277275 306.90807834090253 0.7408260699786288
17.76061795423069 306.077385414367 0.7394550471923599
17.765845509184103 304.3877767710691 0.7373966255952624
17.771073064137518 301.16215775114443 0.7333209221614816
17.776300619090932 299.7941940093063 0.7323075893502714
17.781528174044347 295.90933832746174 0.7298194949018528
17.78675572899776 291.2535680192929 0.7249106428031071
17.791983283951176 282.11481067379253 0.7138560821907886
17.79721083890459 273.8805710531983 0.7023034343888552
17.802438393858004 269.1041104598721 0.6960443119659064
17.80766594881142 267.1381656284292 0.6930192199602787
17.812893503764833 264.5562419662306 0.6899295662954963
17.818121058718248 262.1154546984719 0.687164386878384
17.823348613671662 261.74753812451746 0.6880155849167972
17.828576168625077 263.70943565379054 0.6917513945928122
17.83380372357849 263.4690369177553 0.6917428287483025
17.839031278531905 258.2433469457292 0.6851133739060425
17.84425883348532 255.05484069414004 0.6802624461307081
17.849486388438734 254.8234693196195 0.6794940284014169
17.85471394339215 256.5646473154242 0.6822350117974358
17.859941498345563 257.20388921911496 0.6832647035489816
17.865169053298978 255.28598680230914 0.6802389102069547
17.870396608252392 256.80071475641085 0.6827161368503817
17.875624163205806 257.23186217924365 0.6809833688305466
17.88085171815922 259.65823482630503 0.6846236055274455
17.886079273112635 259.98692945728357 0.6850559896622858
17.89130682806605 263.6215550869806 0.6897174615710141
17.896534383019464 267.37883964311175 0.69415503091891
17.90176193797288 274.502987404193 0.7019164596041529
17.906989492926293 283.92484420237895 0.7124028651918586
17.912217047879707 293.4133723882907 0.724411348598939
17.917444602833122 298.1299835139071 0.729599383332992
17.922672157786536 301.6707413115246 0.734848554012354
17.92789971273995 303.87444930289007 0.7373817755603451
17.933127267693365 309.0319655937206 0.7430497913596786
17.93835482264678 313.02578348162024 0.7473216301276616
17.943582377600194 311.423408605669 0.7449494904656856
17.94880993255361 311.1643761865162 0.7445307756411769
17.954037487507023 309.39892761033286 0.7420503827042946
17.959265042460437 306.9501997704268 0.739451705530317
17.96449259741385 301.8993193245064 0.7346299285033144
17.969720152367266 296.1531451575161 0.7287122191804531
17.97494770732068 293.13201669190323 0.7260351801730677
17.980175262274095 290.7524921676125 0.7229594827751527
17.98540281722751 284.9615242107498 0.7159116717271513
17.990630372180924 279.00946873688343 0.7080423867044268
17.995857927134338 272.9266734430538 0.7006440250185658
18.001085482087753 270.80940578625587 0.6975858739116069
18.006313037041167 268.3442199936438 0.6957966202140283
18.01154059199458 265.93518693467735 0.6930078940612039
18.016768146947996 262.3082566864355 0.6881582731632723
18.02199570190141 259.5101111090446 0.6849339589247264
18.027223256854825 254.18886150488004 0.6770326823646605
18.03245081180824 251.69453656174684 0.6750089591306597
18.037678366761654 250.6385445642826 0.6740418473381758
18.042905921715068 251.28873007008207 0.6746238551389733
18.048133476668482 251.65388917408086 0.6750394563358585
18.053361031621897 250.9833100505275 0.673859684986941
18.05858858657531 248.1034879781988 0.6703763168191644
18.063816141528726 244.5076029094885 0.6668613672360638
18.06904369648214 241.3187476067633 0.6629719370692855
18.074271251435555 243.80533193657627 0.666377657572351
18.07949880638897 245.8894170102965 0.6691243206774942
18.084726361342383 248.42710189523393 0.6712056234588035
18.089953916295798 245.69607024627317 0.6671966497383431
18.095181471249212 244.4587485868414 0.6648650625922466
18.100409026202627 245.92240067852615 0.6670278978831753
18.10563658115604 248.98289337488433 0.6714061174634506
18.110864136109456 250.73017879266652 0.6736948164061317
18.11609169106287 255.478100934611 0.6800597968839085
18.121319246016284 259.7469313720005 0.6842423754243767
18.1265468009697 263.14975710689276 0.6885597731313327
18.131774355923113 264.63198429555734 0.689992582166611
18.137001910876528 265.62527084279566 0.6916950689467082
18.142229465829942 267.6362261931488 0.6943864442213091
18.147457020783357 272.03187116939455 0.70073642417184
18.15268457573677 275.1131576614462 0.7043899369229474
18.157912130690185 274.8116230448034 0.7033160742686098
18.1631396856436 273.73922752696 0.7016974934559
18.168367240597014 274.72578443684523 0.7017341094084648
18.17359479555043 278.6319930966022 0.7072170971037075
18.178822350503843 283.71221022518523 0.7134144805489916
18.184049905457258 286.8425713016534 0.7181078959600812
18.189277460410672 290.6777814202738 0.7222823853669494
18.194505015364086 296.9001847889953 0.7288541879468435
18.1997325703175 302.5255027521346 0.7356601769714197
18.204960125270915 307.0960090218526 0.7408535527126394
18.21018768022433 307.99567625419803 0.7424479383456297
18.215415235177744 310.82022464097554 0.7455843920843616
18.22064279013116 315.6048572392648 0.7495541000724678
18.225870345084573 322.00528484252544 0.7565611666100166
18.231097900037987 328.20076691038116 0.7636203594060724
18.236325454991402 337.8512475178394 0.7741967968672068
18.241553009944816 345.6857811099319 0.7833792526230734
18.24678056489823 352.4946833567064 0.7905766028768684
18.252008119851645 354.6955814707041 0.7928409730121019
18.25723567480506 356.34174834762234 0.793995141742868
18.262463229758474 354.83751028030673 0.791981906584855
18.26769078471189 353.2242403192106 0.7903178443693512
18.272918339665303 349.20013095570516 0.7859634654565174
18.278145894618717 344.03865421833433 0.7804932537096946
18.28337344957213 334.97374845469267 0.7704780867280967
18.288601004525546 330.44443095265547 0.7656276068291338
18.29382855947896 321.8167971947288 0.7561175553296066
18.299056114432375 315.3854493656491 0.7490731016087453
18.30428366938579 307.7583534535261 0.7407868787883851
18.309511224339204 299.49773855427304 0.7308896420439006
18.314738779292618 292.461494348462 0.7233497284633881
18.319966334246033 287.108908355644 0.7171334742202788
18.325193889199447 281.7898043757904 0.7109123245419748
18.33042144415286 276.34917144710516 0.7038006495452614
18.335648999106276 272.99896777256737 0.6999635185747413
18.34087655405969 270.22795759812584 0.6982823098918866
18.346104109013105 269.16566821436476 0.697604342929592
18.35133166396652 267.6360958269912 0.6951098952905694
18.356559218919934 266.9685956765528 0.6923391981631641
18.361786773873348 268.5274346255359 0.6940812681569447
18.367014328826762 267.9933024591758 0.6930504961605779
18.372241883780177 264.3452109303974 0.6891063349816083
18.37746943873359 261.50361952670926 0.6859086915326206
18.382696993687006 261.55865254829735 0.6868434642665857
18.38792454864042 264.1096644021988 0.6929674406212922
18.393152103593835 267.5330846357819 0.7078632743372664
18.39837965854725 267.87663715084733 0.715201434358749
18.403607213500663 267.327550625747 0.71951103654539
18.408834768454078 267.32267461471963 0.72364079856175
18.414062323407492 269.066940631545 0.7293444309321607
18.419289878360907 271.22060021804344 0.7354952303930933
18.42451743331432 272.293419585059 0.7388941002444788
18.429744988267736 273.6752183149523 0.7435357436705093
18.43497254322115 273.26293090647675 0.7456633019362401
18.440200098174564 273.8924398901786 0.7500725958152514
18.44542765312798 273.2167335883421 0.7540067371644369
18.450655208081393 272.97679084353473 0.7558968046239808
18.455882763034808 270.09281566524135 0.7546808512276404
18.461110317988222 271.94312309102963 0.759840511605405
18.466337872941637 271.14893566161743 0.7604496639012679
18.47156542789505 271.4562743529156 0.7634342633416468
18.476792982848465 269.3966504047123 0.7618512033383333
18.48202053780188 270.59237003483554 0.7667910887480825
18.487248092755294 272.5985572425528 0.7723047522723774
18.49247564770871 275.66716774986145 0.7781318868235468
18.497703202662123 275.4551463163993 0.7801230338854266
18.502930757615538 275.24485891870734 0.7803931831227682
18.508158312568952 273.05679769430645 0.7797358385389563
18.513385867522366 270.9583192449491 0.7786381398181554
18.51861342247578 271.36083497542745 0.7805388807153115
18.523840977429195 272.17423400101535 0.7830985510481095
18.52906853238261 273.83583232950394 0.7874260958093936
18.534296087336024 273.5441968415227 0.7884654165513442
18.53952364228944 270.52638561834766 0.7867658582548029
18.544751197242853 268.775223225838 0.7867222192352895
18.549978752196267 268.31654077069135 0.78803112030185
18.555206307149682 269.27627744124555 0.7910653543713371
18.560433862103096 267.5218500066383 0.7895028322324631
18.56566141705651 266.08787163784234 0.7894773690964678
18.570888972009925 266.83130115011147 0.792290902222807
18.57611652696334 267.95369423008844 0.7960601129571491
18.581344081916754 271.7588012007647 0.8039286368455594
18.58657163687017 273.8796819500465 0.8074480934711434
18.591799191823583 273.7497165263754 0.8097139082161068
18.597026746776997 277.6135204171019 0.8179125167123326
18.60225430173041 277.821474375984 0.8194029293221308
18.607481856683826 279.2635963437986 0.8234973013352915
18.61270941163724 277.74239873504996 0.8226729316603157
18.617936966590655 277.6810032833291 0.8254500350962546
18.62316452154407 276.15210785471413 0.8235277803560676
18.628392076497484 277.9775016432635 0.8099000589095063
18.633619631450898 279.1141840823991 0.8023601996577
18.638847186404313 285.5455415618549 0.8050112956053409
18.644074741357727 291.72523708301924 0.8088583020751611
18.64930229631114 295.85177087177516 0.8113603413470776
18.654529851264556 300.5841469690934 0.8123730860098257
18.65975740621797 306.9158353508479 0.8178804905368158
18.664984961171385 309.918360374072 0.8176339481392403
18.6702125161248 313.44419255244577 0.8195970313389397
18.675440071078214 318.7997812353636 0.8254691194287891
18.680667626031628 323.5186756817186 0.8285688493622326
18.685895180985042 328.8907144611651 0.8327418748316878
18.691122735938457 331.4095878660019 0.8335674348471356
18.69635029089187 335.9215052529236 0.8364462460623853
18.701577845845286 340.0481873758799 0.8402430531012371
18.7068054007987 346.78883101492045 0.8468107032985943
18.712032955752115 351.5019818512518 0.8498076443696027
18.71726051070553 355.9830670418058 0.8537322546792673
18.722488065658943 357.85563553937743 0.8537868702664182
18.727715620612358 358.43568474108395 0.8536329278877751
18.732943175565772 358.52021503338733 0.8524350233687731
18.738170730519187 357.89446595220346 0.8503946555331712
18.7433982854726 359.16559484848904 0.8510388731554993
18.748625840426016 358.9443925644829 0.84949102508333
18.75385339537943 354.9934169558135 0.8438877622360227
18.759080950332844 348.48211793397354 0.835260010588401
18.76430850528626 342.641204218181 0.8267519084646221
18.769536060239673 336.8990655542186 0.8185952478474969
18.774763615193088 336.4470911658896 0.8164900031897855
18.779991170146502 336.8252458181707 0.8154032557306593
18.785218725099917 332.67426255811057 0.8099891464064676
18.79044628005333 328.1274014260962 0.8037932725656651
18.795673835006745 323.1653232394375 0.7966456063498563
18.80090138996016 320.15396228863233 0.7922082110684653
18.806128944913574 321.9056595424963 0.7944667807395123
18.81135649986699 318.1887194312288 0.790586658732003
18.816584054820403 317.5387066957505 0.7904431075013476
18.821811609773818 314.5714809355398 0.7858511411840085
18.827039164727232 314.12854307579795 0.7852604454768889
18.832266719680646 310.5363056786213 0.7801809818460622
18.83749427463406 306.76663445196107 0.774973498782253
18.842721829587475 302.9669381711349 0.7687723782431393
18.84794938454089 300.1481949324644 0.763965612714764
18.853176939494304 295.55831119287143 0.7581245188914688
18.85840449444772 294.7305788166713 0.7578170146012012
18.863632049401133 292.4360785279549 0.7546675484459446
18.868859604354547 292.80158249345607 0.7548787729640073
18.87408715930796 292.610234518152 0.7526031694944866
18.879314714261376 290.45472343005326 0.7487006222266196
18.88454226921479 289.2223912673888 0.7480010956293688
18.889769824168205 285.80121744230814 0.7431895058376295
18.89499737912162 285.11764598714325 0.743437145194516
18.900224934075034 285.22691972573455 0.7433801433584827
18.90545248902845 281.33285801634753 0.7372730430874167
18.910680043981863 278.3313368652313 0.7335506930597109
18.915907598935277 276.96307584003335 0.7312375423710145
18.92113515388869 275.1761837842428 0.7289782350422577
18.926362708842106 276.75145840449824 0.7312288093333508
18.93159026379552 276.65436709929213 0.7311117761069129
18.936817818748935 275.1723791864555 0.7293227500307441
18.94204537370235 274.93361191664866 0.7281871911967919
18.947272928655764 274.5304504371342 0.7270788366753024
18.952500483609178 277.5560673274046 0.7303624134321837
18.957728038562593 274.3546013437968 0.725367507308115
18.962955593516007 270.70403494741197 0.7207620141946851
18.96818314846942 267.75320346545095 0.716319745543843
18.973410703422836 271.92180463066194 0.7221158035294394
18.97863825837625 277.97089439181303 0.7293382963110943
18.983865813329665 279.0101913620546 0.7298977544271839
18.98909336828308 276.4371159956837 0.726849376337752
18.994320923236494 272.0346737456921 0.7209666302615545
18.999548478189908 272.19457906907553 0.7213731061400532
19.004776033143322 271.1944064731306 0.7203900928946293
19.010003588096737 273.6546401397035 0.7223960732007725
19.01523114305015 275.6270767743531 0.7245435068369435
19.020458698003566 276.65796624462104 0.7258646546557045
19.02568625295698 280.4277784878281 0.7309065082819837
19.030913807910395 281.958068207177 0.7317775412093276
19.03614136286381 285.2480513661316 0.7352881208125394
19.041368917817223 285.5131102722987 0.73466606142956
19.046596472770638 283.37304462746533 0.7310471735147378
19.051824027724052 284.75616116989266 0.731998279650118
19.057051582677467 287.2035967838653 0.7359539410995573
19.06227913763088 290.14295524932896 0.740322746025203
19.067506692584296 289.343760262166 0.7396771627170907
19.07273424753771 286.47856202550486 0.7343117066665511
19.077961802491124 285.8300449756382 0.73249396664679
19.08318935744454 287.2937562456613 0.7336918638811563
19.088416912397953 287.7372831605367 0.7335070653917144
19.093644467351368 288.2757993428447 0.7343582151201768
19.098872022304782 289.21156018444424 0.7354758679450427
19.104099577258197 287.4751287412292 0.7343296332569224
19.10932713221161 284.2764669186705 0.7297791477809413
19.114554687165025 279.6593595285029 0.7244158258473808
19.11978224211844 277.24507537104813 0.7220765075945432
19.125009797071854 279.46501624662335 0.7242147612219647
19.13023735202527 280.1177846693652 0.7246418779848723
19.135464906978683 279.1577163175162 0.7222568033936793
19.140692461932098 276.04234586681093 0.7175868699170525
19.145920016885512 272.3347396055238 0.7135194876057612
19.151147571838926 272.4625468436823 0.7151537378395458
19.15637512679234 271.24702266403483 0.7133001558987808
19.161602681745755 271.5128220791076 0.7139408680033004
19.16683023669917 269.64861083048737 0.7105484628642341
19.172057791652584 269.95649698470953 0.7113760567528673
19.177285346606 272.9927749087429 0.7164438719738615
19.182512901559413 275.5231827258264 0.7197498533360424
19.187740456512827 274.542182613997 0.7186766090933425
19.19296801146624 271.98203638318813 0.7145125509259488
19.198195566419656 268.9275072274003 0.7105153433674548
19.20342312137307 268.81553767492215 0.7093319258572387
19.208650676326485 265.65643492023077 0.7042680879074336
19.2138782312799 265.61709094934423 0.7043258143034439
19.219105786233314 267.1017724083466 0.7060199798083922
19.22433334118673 269.80410101402725 0.7101028128066047
19.229560896140143 268.36329278806454 0.7084172903099702
19.234788451093557 269.13406117644064 0.7086405166962706
19.24001600604697 267.63371276115015 0.7062454047616618
19.245243561000386 269.6749778026851 0.707971143194019
19.2504711159538 269.71159664944656 0.7078110254235429
19.255698670907215 270.5992136220129 0.710128507125236
19.26092622586063 269.0698773740589 0.7080162707568696
19.266153780814044 270.1793480337847 0.7098057523219128
19.271381335767458 270.4990436147585 0.7104157354990831
19.276608890720873 271.41918883747854 0.7109147876304879
19.281836445674287 274.2338430492849 0.7152445730574777
19.2870640006277 276.6088027967342 0.7171521695686796
19.292291555581116 275.59762398035866 0.713961564196953
19.29751911053453 273.444954776683 0.7113500927247567
19.302746665487945 270.43954673337595 0.7063292661134173
19.30797422044136 276.2065471179273 0.7146837892730342
19.313201775394774 281.45868194265745 0.722755702911791
19.318429330348188 287.78017646062034 0.730975199658461
19.323656885301602 289.0907897462464 0.7322108789605343
19.328884440255017 290.04646739495104 0.7321593668944455
19.33411199520843 293.56938129618254 0.7363529215920483
19.339339550161846 295.1145006993025 0.7384741385250949
19.34456710511526 297.16406161941785 0.7410018667194104
19.349794660068675 300.86187138226677 0.7456463489511794
19.35502221502209 302.12143917998736 0.7464850401645959
19.360249769975503 305.2159345832817 0.7486329878108199
19.365477324928918 305.4026114663228 0.7482220996401477
19.370704879882332 308.85159816071115 0.7512672160283695
19.375932434835747 314.36874143528115 0.7582527443513105
19.38115998978916 320.48092756914974 0.7657725101825166
19.386387544742576 326.02080784191713 0.7718717156004453
19.39161509969599 331.07637111408985 0.7782414360209161
19.396842654649404 334.7262007422638 0.7819588107174986
19.40207020960282 337.8956914874425 0.7859096796294902
19.407297764556233 339.11987165703533 0.7872839519159269
19.412525319509648 341.5902185965052 0.7894459743201534
19.417752874463062 342.3914468514962 0.7903966265661254
19.422980429416477 340.21694806166323 0.7873832302383719
19.42820798436989 339.05761684870174 0.7859336274616252
19.433435539323305 336.3699426347926 0.7833084893364717
19.43866309427672 335.0543601872791 0.7815035750094114
19.443890649230134 333.3939228474437 0.7800997421682955
19.44911820418355 332.84386619336243 0.7790307830540322
19.454345759136963 335.1018027947319 0.7814999095779488
19.459573314090377 338.6695790121301 0.7857660724375906
19.464800869043792 342.31899406184 0.7901282058908704
19.470028423997206 343.1517914763773 0.7909753482827163
19.47525597895062 342.5927584550344 0.7906092894514035
19.480483533904035 340.23174282533387 0.7872966222877323
19.48571108885745 339.6229224770314 0.7864253628472971
19.490938643810864 344.5003797860802 0.7915376506872819
19.49616619876428 345.1019038207567 0.7916401375834782
19.501393753717693 343.50551923355573 0.7901344388599982
19.506621308671107 342.21684193751634 0.7883571933595305
19.51184886362452 342.4124352539392 0.7891446728530775
19.517076418577936 343.44511271626175 0.7909159541343107
19.52230397353135 342.2880325580775 0.7890691457568698
19.527531528484765 345.1797059583171 0.7919308703340877
19.53275908343818 345.19915699732553 0.7911941831253181
19.537986638391594 345.9131797719569 0.7920228691166123
19.54321419334501 344.96117002129915 0.7907668362205549
19.548441748298423 349.398933721277 0.7953362268135733
19.553669303251837 352.1323136923646 0.7986773169362508
19.55889685820525 354.6104584579862 0.8017632846303067
19.564124413158666 354.9495022422939 0.8019759386158619
19.56935196811208 358.3040389490583 0.8053761956513291
19.574579523065495 362.79692925847706 0.8102119063700747
19.57980707801891 366.1494187299243 0.8139541990436692
19.585034632972324 367.37581773789094 0.8157257567742814
19.590262187925738 364.8773535114861 0.8129708129836798
19.595489742879153 365.80297164509574 0.8142705054418142
19.600717297832567 366.64466410450865 0.815009488333482
19.60594485278598 371.3425601835349 0.8197873507121595
19.611172407739396 372.48957948880235 0.8208317998422029
19.61639996269281 372.65293378055554 0.8207628968865799
19.621627517646225 371.5224418843325 0.8195344882932096
19.62685507259964 367.92330637781714 0.8157251223369073
19.632082627553054 366.9937443057755 0.8147876960076426
19.637310182506468 366.45023545610985 0.8136637114557864
19.642537737459882 368.2042676454609 0.8153556935849905
19.647765292413297 367.6396016265336 0.8142972219896036
19.65299284736671 371.35412479426736 0.8189299289243313
19.658220402320126 371.95681378685845 0.8198466081779604
19.66344795727354 377.2324836405869 0.8263343473775187
19.668675512226955 379.9504372417997 0.8288230539617711
19.67390306718037 382.97079391638005 0.8315947564403466
19.679130622133783 385.8542224805625 0.8339806814768774
19.684358177087198 388.186179637086 0.8363945381473208
19.689585732040612 393.622430416217 0.8420886809478783
19.694813286994027 396.00116747910903 0.8446627930444323
19.70004084194744 396.89964055199965 0.8455812474044173
19.705268396900856 394.9373930430817 0.8432591775547301
19.71049595185427 394.0252205459066 0.8428598439057697
19.715723506807684 390.6664023678807 0.839023077776046
19.7209510617611 387.3742784379397 0.8355380559429972
19.726178616714513 384.4949332895886 0.832150060033518
19.731406171667928 381.004448780725 0.8284048764025715
19.736633726621342 375.3985355193655 0.8224395792528677
19.741861281574757 368.8403362788761 0.8150620339402066
19.74708883652817 364.89762986922926 0.810518691057566
19.752316391481585 364.78804016051566 0.8103657097176311
19.757543946435 365.5172402805694 0.81118134182713
19.762771501388414 362.36598122476363 0.808093760683746
19.76799905634183 356.2818475709912 0.801764241593972
19.773226611295243 351.0457176778036 0.7961401887801722
19.778454166248657 345.90535628404217 0.7902123480536765
19.783681721202072 340.4760192595427 0.7827326959180672
19.788909276155486 335.4686326375103 0.7772162431510813
19.7941368311089 332.0654133563309 0.7735847865203312
19.799364386062315 326.2548329272624 0.7667262739001574
19.80459194101573 320.5048900455379 0.7603427574569636
19.809819495969144 316.4025477669729 0.7550858724155417
19.81504705092256 313.1602546090282 0.7516393001828707
19.820274605875973 315.3799919373401 0.7542676969656309
19.825502160829387 314.29590359801466 0.7528834662917135
19.8307297157828 309.425713386256 0.747687086608392
19.835957270736216 305.9379446776617 0.743823428142692
19.84118482568963 304.17216015950385 0.7413742462908481
19.846412380643045 306.23812041974946 0.7443387618625418
19.85163993559646 306.62008634171156 0.74438959486435
19.856867490549874 304.39157072767 0.7419397419124004
19.86209504550329 300.9647232422367 0.7373044158056198
19.867322600456703 297.34995439055626 0.7320183266726763
19.872550155410117 297.25493936729987 0.7316455469918731
19.87777771036353 297.7879723662529 0.7322189679576048
19.883005265316946 301.4141538126547 0.7377486374337234
19.88823282027036 299.3940789546591 0.7363609000942006
19.893460375223775 296.9540053796657 0.733203480822711
19.89868793017719 294.88551961854535 0.7305936402025096
19.903915485130604 294.3846033682321 0.7298371243482092
19.909143040084018 294.724470684668 0.7306730060681722
19.914370595037433 296.4643131070149 0.7323660197813066
19.919598149990847 295.6542093196829 0.7302844792519224
19.92482570494426 292.77684925096776 0.7265002628866912
19.930053259897676 293.38988062041426 0.7274126473494211
19.93528081485109 297.1439375542754 0.7323609433365901
19.940508369804505 296.6821127121897 0.7322110704896734
19.94573592475792 295.45389936941683 0.7309347605920722
19.950963479711334 292.46095909254456 0.7272253728281041
19.956191034664748 292.47718702640697 0.727204675232912
19.961418589618162 293.8027035300664 0.7277641044036802
19.966646144571577 291.7134496848871 0.7251148905634407
19.97187369952499 291.46583475422153 0.7245928626387832
19.977101254478406 291.7202046004682 0.7252761570936076
19.98232880943182 292.03632430046514 0.7256390096696522
19.987556364385235 292.5852235583718 0.7265900758750126
19.99278391933865 293.1261598294462 0.7276870889785136
19.998011474292063 293.06562144922555 0.7276349007018671
20.003239029245478 294.298752625327 0.7283566808172397
20.008466584198892 292.92191852831724 0.72630221986389
20.013694139152307 293.3426464334954 0.7271665687232627
20.01892169410572 295.44103842543456 0.7308035446621372
20.024149249059136 297.9843860238532 0.7348515001614849
20.02937680401255 298.3021957318007 0.7343908491220992
20.034604358965964 298.19266574879646 0.7333361504691016
20.03983191391938 299.46135308413363 0.7341478753992823
20.045059468872793 299.9525359712313 0.7346584795535459
20.050287023826208 299.1622924165083 0.7341449769030682
20.055514578779622 297.8565720491349 0.7325487426799789
20.060742133733036 298.9064759037046 0.7345993554414376
20.06596968868645 298.9095251392269 0.7340337021419149
20.071197243639865 298.0243826601684 0.7320047730747358
20.07642479859328 295.46723924272294 0.7283823136352137
20.081652353546694 294.59187142597466 0.7282175093550654
20.08687990850011 294.2225298849659 0.7285772087658456
20.092107463453523 291.3790944832148 0.7247289112104839
20.097335018406937 291.7612955145937 0.7243924401863131
20.102562573360352 291.8760643653104 0.7238466417539676
20.107790128313766 292.3090359107476 0.7243863338235935
20.11301768326718 291.1959429179316 0.7233817724671503
20.118245238220595 291.42025128158105 0.7251685587814595
20.12347279317401 289.49145950795645 0.7238768760027019
20.128700348127424 290.50293963605526 0.725069442613613
20.13392790308084 288.8582124798027 0.7214510497702521
20.139155458034253 287.52927231905085 0.7186609520371183
20.144383012987667 287.2834756352251 0.7177530307527124
20.14961056794108 290.2729788168872 0.7216294840584281
20.154838122894496 292.2843389859212 0.7244692281743128
20.16006567784791 292.9510242470902 0.7258235531139213
20.165293232801325 289.22854892542694 0.7210284003398895
20.17052078775474 286.5616033799598 0.7181004268903676
20.175748342708154 286.1505500028599 0.7182738543721419
20.18097589766157 289.1644372719384 0.7221563227514384
20.186203452614983 292.19135497716746 0.7254864537953137
20.191431007568397 290.37549772237026 0.7221385491857119
20.19665856252181 284.82518217672236 0.7159002880012303
20.201886117475226 282.36227853722124 0.7126195997506383
20.20711367242864 281.3303124014699 0.7106439849637579
20.212341227382055 283.22124726780663 0.7124320631467549
20.21756878233547 283.3245187653494 0.7128066639689227
20.222796337288884 283.4222533108982 0.7139817974256808
20.228023892242298 284.6009328988279 0.7171264227819895
20.233251447195713 285.83480337440454 0.7190191016664097
20.238479002149127 286.27445498107977 0.7180392068667475
20.24370655710254 280.7757616904792 0.7097426611627116
20.248934112055956 277.81174168536745 0.7057707508007793
20.25416166700937 279.74414400342425 0.7099773268616177
20.259389221962785 282.35680820730937 0.7143010152082548
20.2646167769162 282.3167023933412 0.7142221345576548
20.269844331869614 279.6830081251849 0.710485923116104
20.275071886823028 276.8977307303124 0.7061256770088967
20.280299441776442 273.2832153910306 0.701261314200964
20.285526996729857 271.9775597406304 0.6993323036609799
20.29075455168327 273.6614365657647 0.7006769866744187
20.295982106636686 274.3602900824862 0.7023725042830481
20.3012096615901 278.6403881214507 0.7078770502525702
20.306437216543515 280.3507631059626 0.7108820921114083
20.31166477149693 281.8124311924686 0.7120071703858141
20.316892326450343 280.79506865554833 0.7102956317351925
20.322119881403758 275.84895674499836 0.7041732351791794
20.327347436357172 273.72803927987144 0.7011809244333427
20.332574991310587 272.1097922894197 0.6983949727716869
20.337802546264 276.6235094069305 0.704385896510423
20.343030101217416 278.85853100597325 0.7071902496480303
20.34825765617083 281.22074760282607 0.7105944308179624
20.353485211124244 279.07557639439017 0.7085357880534565
20.35871276607766 273.76332063749385 0.7016125902255035
20.363940321031073 271.5780473263869 0.699430657061118
20.369167875984488 272.8920240207814 0.7007375166193917
20.374395430937902 273.9683723376634 0.7018333143529696
20.379622985891316 277.1387954185291 0.7050277251419561
20.38485054084473 277.3725664537091 0.7051049177996834
20.390078095798145 279.11915592846606 0.7085342115035197
20.39530565075156 277.92842569745574 0.7069489290926354
20.400533205704974 278.67918766590896 0.7083205450734177
20.40576076065839 279.98998841938493 0.7090393666102514
20.410988315611803 280.50035306734753 0.7093000186300151
20.416215870565217 281.97997515327137 0.7116910569132994
20.421443425518632 281.5265814003001 0.7115711563195897
20.426670980472046 280.3073200601326 0.7105284840198903
20.43189853542546 279.20351447012524 0.7097239672362046
20.437126090378875 279.1035125470848 0.7090579437096768
20.44235364533229 280.39962745443285 0.7107239834004274
20.447581200285704 279.81520763982843 0.7096220561127459
20.45280875523912 278.2360285489232 0.7069198945405312
20.458036310192533 277.21570502406905 0.7057189284245309
20.463263865145947 278.8779005540989 0.7077005632800721
20.46849142009936 280.72467256140214 0.710725285217951
20.473718975052776 282.0268718241032 0.7124584410458982
20.47894653000619 283.36395780862233 0.712281941729519
20.484174084959605 283.5901465228066 0.7129199937236987
20.48940163991302 284.240070263965 0.7121570610323976
20.494629194866434 283.1897042987734 0.7112748240450547
20.49985674981985 285.69145281232153 0.7146098796521904
20.505084304773263 288.0307978460638 0.7180147353927652
20.510311859726677 288.6969019953714 0.7192585369163507
20.51553941468009 289.92755342334806 0.7206183185154653
20.520766969633506 289.158824055101 0.7190761122502919
20.52599452458692 288.7051127731892 0.71865065218121
20.531222079540335 289.07762994263345 0.7186275798715342
20.53644963449375 287.4467991917298 0.7165584535063549
20.541677189447164 285.5211473220141 0.7147556423183393
20.546904744400578 284.1737581948785 0.7118162817620087
20.552132299353993 283.52822606035954 0.7107497163374547
20.557359854307407 287.3421426173366 0.7153376593305667
20.56258740926082 289.57809271812954 0.7187582251109416
20.567814964214236 286.9193280185246 0.7177072119113442
20.57304251916765 281.45714302343356 0.7114955638475826
20.578270074121065 281.14093158770083 0.7111445415797785
20.58349762907448 281.38544353632057 0.7094866999432062
20.588725184027894 282.50330992410915 0.7089501585256255
20.593952738981308 281.4521901406271 0.7075546501094897
20.599180293934722 284.0186590824831 0.7110782368407143
20.604407848888137 284.8389233840185 0.7144152697305601
20.60963540384155 284.6816124646021 0.714193221245832
20.614862958794966 281.40855843489607 0.709396825672278
20.62009051374838 279.9848322303253 0.7064605344072015
20.625318068701795 280.0784813489304 0.7068896657380438
20.63054562365521 283.1421948260601 0.7121998769542316
20.635773178608623 284.5076046598024 0.7142504915392012
20.641000733562038 285.3814760513164 0.7160202179078602
20.646228288515452 283.72864411790755 0.7143334572827318
20.651455843468867 284.17077216269035 0.7136990005821567
20.65668339842228 283.91797448138334 0.7130979603336776
20.661910953375695 283.9266832221796 0.7121466179653495
20.66713850832911 282.43691321786724 0.7100356014186593
20.672366063282524 279.8878102184175 0.7064782581165746
20.67759361823594 280.3703835562949 0.7069349084255565
20.682821173189353 280.790499884921 0.70842573150747
20.688048728142768 281.0411852633507 0.7090606238915982
20.693276283096182 283.2961178442204 0.7109597836333262
20.698503838049596 283.09517709133456 0.7107922255950097
20.70373139300301 284.8207633671155 0.713026186111962
20.708958947956425 284.9315786219913 0.7133863123956725
20.71418650290984 287.4900827514675 0.7159912798735398
20.719414057863254 288.0703383417745 0.7166135137579556
20.72464161281667 288.70436682341887 0.7177472577050863
20.729869167770083 286.9880602042601 0.7147047959127806
20.735096722723497 286.76037755602573 0.7136375670766768
20.740324277676912 288.5919582074725 0.7169837165008914
20.745551832630326 290.2229384726011 0.7193940224256175
20.75077938758374 288.6718609569531 0.7178641487432268
20.756006942537155 287.2433036201609 0.7154311961911354
20.76123449749057 288.5262856142242 0.7169793252674252
20.766462052443984 287.57700157285547 0.7160724177530832
20.7716896073974 287.65169188838996 0.715765415771459
20.776917162350813 287.75435694723683 0.7149844595002298
20.782144717304227 290.3507477268879 0.7179576451383866
20.78737227225764 290.55312187985123 0.7186675894456408
20.792599827211056 289.04870339663023 0.7183192426515651
20.79782738216447 289.4929927229746 0.7193708048716364
20.803054937117885 291.21948793415083 0.7209732451355468
20.8082824920713 293.73145407834113 0.7222266597703663
20.813510047024714 293.18322335413933 0.7199080502562772
20.81873760197813 290.91280722575675 0.7175882999521758
20.823965156931543 288.50746721178353 0.7148966541084284
20.829192711884957 289.1260706097016 0.715970792204774
20.83442026683837 290.15577012182206 0.717404200691912
20.839647821791786 292.3714540417093 0.7197592578038101
20.8448753767452 291.6953213999832 0.7198126435920242
20.850102931698615 291.60141317960426 0.7205732022863368
20.85533048665203 288.40452937298664 0.7167192574873681
20.860558041605444 285.2114552163867 0.7122467001171147
20.865785596558858 285.7228938544554 0.7125146699088442
20.871013151512273 285.51880591849704 0.7119183707211773
20.876240706465687 285.2226309379781 0.7113982292016495
20.8814682614191 282.4316968612765 0.7074770781119091
20.886695816372516 280.80479217472885 0.7054099928658847
20.89192337132593 281.18219416451467 0.705401668298389
20.897150926279345 280.98982801108065 0.7046911592512972
20.90237848123276 280.4646322666648 0.7052211652556524
20.907606036186174 277.37858868340385 0.702089012454865
20.912833591139588 279.47520139944436 0.7052301385131263
20.918061146093002 277.950469841985 0.7038782296419925
20.923288701046417 280.22021560585875 0.706752324143611
20.92851625599983 280.69393986788623 0.7073310470732163
20.933743810953246 281.84581018230494 0.7085685932454243
20.93897136590666 281.36171770169113 0.7071860835391557
20.944198920860075 279.59909114285523 0.70615863465459
20.94942647581349 279.7254423475392 0.7065213696414582
20.954654030766903 278.5244873640231 0.70525702617989
20.959881585720318 279.27850036184685 0.7053946903883607
20.965109140673732 278.616814927632 0.7041726592566993
20.970336695627147 278.157145682378 0.7030469653772744
20.97556425058056 274.0240980039606 0.6974833593820493
20.980791805533975 272.5070920670716 0.6955184612838613
20.98601936048739 271.06115754892295 0.6940128350737619
20.991246915440804 273.09472446517964 0.6967426822306331
20.99647447039422 273.9572150104302 0.6981683233878198
21.001702025347633 273.0882422513009 0.6978694166159113
21.006929580301048 274.737472935973 0.700604268713991
21.012157135254462 274.9327004790385 0.7002217660017861
21.017384690207876 274.3331291384495 0.6994674731983798
21.02261224516129 273.0778010555338 0.6972753404379322
21.027839800114705 273.0886218837871 0.6970174902754344
21.03306735506812 273.848091735811 0.6983817527181017
21.038294910021534 271.7488673175912 0.6971123028661967
21.04352246497495 271.08795215074065 0.6960173625831588
21.048750019928363 271.63265443187487 0.6959140092031828
21.053977574881777 273.5092817032109 0.697777897924184
21.059205129835192 277.36764582184753 0.7020265595422307
21.064432684788606 277.22949613027504 0.7009843318138127
21.06966023974202 275.82114900823353 0.6989254398616617
21.074887794695435 273.0316833372603 0.6958201538904739
21.08011534964885 270.2959773751648 0.6930056064729817
21.085342904602264 271.58696213079526 0.6936542175695412
21.09057045955568 272.57053035205456 0.6939217671372275
21.095798014509093 274.4084178954574 0.6964187021435608
21.101025569462507 275.52436211979324 0.697762963929707
21.10625312441592 272.7534388796307 0.693889280080936
21.111480679369336 271.5424088484998 0.692171537925891
21.11670823432275 269.90653377101177 0.6918096931895545
21.121935789276165 268.23468187644175 0.690926068176458
21.12716334422958 267.55741665519224 0.6892475980550509
21.132390899182994 267.81368416734085 0.6888766335347974
21.13761845413641 271.5393650311796 0.693030605692998
21.142846009089823 271.4316836553652 0.6920162478255779
21.148073564043237 271.1778486477147 0.6908372569677319
21.15330111899665 268.7272753080229 0.6865816701356109
21.158528673950066 270.8464497638905 0.6909128620485283
21.16375622890348 269.6593354539748 0.6897604776784813
21.168983783856895 267.3991474176056 0.6862334194064926
21.17421133881031 266.16438071566944 0.6834395556823033
21.179438893763724 266.45422223632124 0.683684490601857
21.184666448717138 270.5344809714499 0.6889681525549151
21.189894003670553 272.41889352494553 0.6903203463969304
21.195121558623967 273.03146299800477 0.6893976832716339
21.20034911357738 273.64883223730817 0.6896523906238323
21.205576668530796 271.58449963562487 0.6871012291583855
21.21080422348421 272.5061545027272 0.6890174682043734
21.216031778437625 270.77177045086864 0.6865235854252989
21.22125933339104 270.69842662800284 0.6853971587914329
21.226486888344454 268.7904801202247 0.6831418401054503
21.231714443297868 270.5497411042171 0.685387553076557
21.236941998251282 273.54192684761296 0.6900595652808869
21.242169553204697 272.88444832525613 0.6893647934458499
21.24739710815811 271.51189787376643 0.6871044813905532
21.252624663111526 269.98418665997553 0.6840081470001171
21.25785221806494 273.35027192336435 0.687089542901829
21.263079773018355 276.1110474555969 0.6912853308256162
21.26830732797177 276.5360155083435 0.6917936327698374
21.273534882925183 275.25375076581224 0.689617778268267
21.278762437878598 274.27800047156563 0.6886149364398417
21.283989992832012 274.7545599088149 0.6965022842829658
21.289217547785427 277.0261753442531 0.7107906367999156
21.29444510273884 272.4764473788866 0.7114148843306295
21.299672657692255 268.46227465149167 0.7108408399175631
21.30490021264567 266.4893983759227 0.7132404964811351
21.310127767599084 267.3688633942607 0.7184935391080968
21.3153553225525 268.73934343958945 0.7244704283475142
21.320582877505913 267.2652607100501 0.7274810548528915
21.325810432459328 265.7536267313648 0.7282483814430656
21.331037987412742 266.1313157055151 0.7322808572937224
21.336265542366156 267.77945036386507 0.7370947569791235
21.34149309731957 269.07699278136226 0.741021571282053
21.346720652272985 266.8217895245399 0.7398606758220554
21.3519482072264 264.3720036248398 0.7381651523911423
21.357175762179814 263.60354942974425 0.7395803239573508
21.36240331713323 262.0600992737381 0.7392669568988276
21.367630872086643 263.4097697259005 0.7428638838294299
21.372858427040057 265.0485867329413 0.7475192771717757
21.378085981993472 266.7480223450144 0.75295138393073
21.383313536946886 266.3960986759582 0.755345303266979
21.3885410919003 265.58161601402213 0.7557705164219715
21.393768646853715 266.3411214441142 0.7573383032387896
21.39899620180713 265.1854501651052 0.7570926281614352
21.404223756760544 268.25453649604543 0.7628766282356694
21.40945131171396 268.42437184332795 0.7648739477139921
21.414678866667373 269.06102260947904 0.7678786771226239
21.419906421620787 268.61987848849355 0.7706891322007039
21.4251339765742 267.22166094875024 0.7717471716969283
21.430361531527616 264.9530501837985 0.7707567639003908
21.43558908648103 267.28493459451016 0.7753246640801986
21.440816641434445 266.96615898921914 0.7766063208002769
21.44604419638786 271.81255894735165 0.7848865725053271
21.451271751341274 271.9258515715218 0.7869505084421075
21.45649930629469 276.71824378645454 0.7954460655277115
21.461726861248103 274.71876503312336 0.7937603025015116
21.466954416201517 275.79382584007976 0.7967314567718491
21.47218197115493 274.40006843999595 0.7947101668434208
21.477409526108346 275.19118635013984 0.7979506443303606
21.48263708106176 274.8037655674825 0.7990915698898058
21.487864636015175 278.1104983898222 0.8058836637686451
21.49309219096859 276.3614253905208 0.8053919264580874
21.498319745922004 276.34908821825707 0.8074682665053438
21.503547300875418 274.5989560019342 0.8079452150009178
21.508774855828833 274.38697704791275 0.8062006007990764
21.514002410782247 274.4517960321311 0.7894094356886638
21.51922996573566 273.70582268943184 0.7794044260092621
21.524457520689076 274.8216328759791 0.7736056181460894
21.52968507564249 275.7030745517451 0.7686668334903128
21.534912630595905 278.3782420282866 0.7676158786795351
21.54014018554932 283.15184705962963 0.7712440665013576
21.545367740502734 286.91383933547127 0.7739293318918536
21.550595295456148 284.49083699623367 0.7691288608406678
21.555822850409562 281.9823723304923 0.7631183881368305
21.561050405362977 281.8060427816844 0.7613514150608894
21.56627796031639 283.7005983340771 0.7624220592728731
21.571505515269806 286.8221707141418 0.7660590359887413
21.57673307022322 291.3727414738883 0.7703799901340912
21.581960625176634 292.91169146254947 0.77035595107792
21.58718818013005 290.9032265932037 0.7657387591957475
21.592415735083463 286.1900627256482 0.7577913861875605
21.597643290036878 286.0187193646867 0.7566125142513186
21.602870844990292 283.82789059221267 0.7518664648828878
21.608098399943707 284.35162930890266 0.7502992624322978
21.61332595489712 285.29787367693365 0.7497347519329198
21.618553509850535 286.6383948166509 0.751562746728834
21.62378106480395 285.9818288772266 0.7505671375509096
21.629008619757364 285.5825548447895 0.7495578120977644
21.63423617471078 284.28953771026056 0.7464685739809286
21.639463729664193 283.411323278582 0.7448142092306285
21.644691284617608 280.84166758134313 0.7410150816001607
21.649918839571022 280.20847016371295 0.7391665374445032
21.655146394524436 278.8818434837079 0.7363369829819043
21.66037394947785 280.1239079484898 0.7370534483920098
21.665601504431265 283.30794726500756 0.7407842562496101
21.67082905938468 288.173663680473 0.7470439568139007
21.676056614338094 289.19312724795526 0.7476183668553303
21.68128416929151 287.3716741082556 0.7446590555177994
21.686511724244923 286.21814950743743 0.7427256172109554
21.691739279198337 286.7727265302551 0.7436683568665088
21.696966834151752 283.4056558084409 0.737769340383779
21.702194389105166 282.4460651131828 0.7354020337371913
21.70742194405858 281.3977704465517 0.7340521205751962
21.712649499011995 284.99050057852156 0.7381376122096496
21.71787705396541 289.9722266138983 0.7444707794310312
21.723104608918824 290.83123384317844 0.7448032329718107
21.72833216387224 289.5399967777624 0.7420988631801632
21.733559718825653 285.4923296303116 0.7373098206353005
21.738787273779067 286.65884024872264 0.7377180750380574
21.74401482873248 286.6319760492985 0.737383215997491
21.749242383685896 287.55712374140325 0.7389922213479817
21.75446993863931 288.67358351334707 0.7405556757566705
21.759697493592725 293.0203801992024 0.7466651170692681
21.76492504854614 294.51964642536825 0.7469910563655006
21.770152603499554 295.6913547559419 0.7478582079309164
21.77538015845297 294.2725860550755 0.7454529831261362
21.780607713406383 297.8664996989577 0.7497632071227152
21.785835268359797 302.7689830633189 0.754937030937486
21.79106282331321 306.3732612153336 0.7585710060988684
21.796290378266626 308.8800770460277 0.7608431053053807
21.80151793322004 304.8836406635654 0.7557888997333272
21.806745488173455 306.74328161631115 0.7586201527685107
21.81197304312687 307.5454260148598 0.7591364772966278
21.817200598080284 307.92591548520636 0.7597042154125463
21.822428153033698 310.71383819665346 0.7625578252882261
21.827655707987113 312.1073585977635 0.7655661662003134
21.832883262940527 311.044288111336 0.7643828240921685
21.83811081789394 310.1866180595789 0.7637748076161365
21.843338372847356 309.2510762797349 0.7619261092111156
21.84856592780077 310.08853469826937 0.763273328462583
21.853793482754185 310.41944074644505 0.7630594402145722
21.8590210377076 314.1201423004732 0.7660519508336839
21.864248592661014 316.8809775664833 0.7690369195815254
21.869476147614428 315.34019475929995 0.7672332995500711
21.874703702567842 313.4547482102938 0.7652983132432902
21.879931257521257 311.89603359728386 0.7632952331376911
21.88515881247467 310.9595916457018 0.7614698341253564
21.890386367428086 311.90203122788387 0.7618572785102057
21.8956139223815 310.11564365336267 0.7592744251746618
21.900841477334914 310.7574679966772 0.7596845607046641
21.90606903228833 309.896622518937 0.7593757766793408
21.911296587241743 312.3156574029275 0.7630870966835093
21.916524142195158 312.27618383525987 0.7634497405269937
21.921751697148572 308.94383597497665 0.7587149551613069
21.926979252101987 305.720997886876 0.752698624705303
21.9322068070554 302.719179303567 0.7488807644975529
21.937434362008815 303.5723867111782 0.7502306280828941
21.94266191696223 301.6530541628236 0.7477522410949279
21.947889471915644 300.5106717969689 0.7468474741879614
21.95311702686906 298.5518096197633 0.7441975571794945
21.958344581822473 298.04208553153376 0.7428465359382319
21.963572136775888 300.664471834519 0.746347392735726
21.968799691729302 299.7778450881607 0.7449701472009578
21.974027246682716 301.13465972950104 0.7467784667914228
21.97925480163613 302.306508452427 0.7478482051960986
21.984482356589545 301.13131636294617 0.7459407250585708
21.98970991154296 300.6827093181416 0.7456478784936498
21.994937466496374 300.5528438017521 0.7444780209443366
22.00016502144979 300.9340871224475 0.7447572252895099
22.005392576403203 296.9993615374862 0.7393907583066718
22.010620131356617 294.6478888061184 0.7366316077303526
22.015847686310032 294.6311176100004 0.7365811500118146
22.021075241263446 296.0658439065894 0.7384620532349252
22.02630279621686 296.93897478098535 0.739442305186644
22.031530351170275 297.70744715616684 0.7396330786700691
22.03675790612369 299.18669746817676 0.7408853057217899
22.041985461077104 298.7603411352246 0.7405044202915698
22.04721301603052 300.5882638967187 0.7430631241762712
22.052440570983933 301.8984105387724 0.7450437343103528
22.057668125937347 302.6002616325886 0.7451984925749948
22.06289568089076 303.3509961886428 0.7461989388843517
22.068123235844176 306.5694572203057 0.7499621098377314
22.07335079079759 309.19956528923393 0.7527414750364703
22.078578345751005 307.0310410841525 0.7498750339176398
22.08380590070442 305.87907955161353 0.7477249388250212
22.089033455657834 307.2034697959935 0.7501390319439508
22.09426101061125 309.00233840747285 0.7531530952614327
22.099488565564663 310.36695398202966 0.7551113710101799
22.104716120518077 312.0533464861174 0.7556365565333658
22.10994367547149 315.8391404953559 0.7586476726257704
22.115171230424906 315.0574378869683 0.7567133677082556
22.12039878537832 312.60113674415516 0.7544274565532558
22.125626340331735 312.1133110281405 0.7539774546413197
22.13085389528515 310.1900483772033 0.7517481654666915
22.136081450238564 309.2022192953903 0.7499051355402616
22.141309005191978 304.8007895073413 0.7443648024809635
22.146536560145393 304.6299401308753 0.7447447411588294
22.151764115098807 307.23443759415983 0.7477497093219879
22.15699167005222 306.8374995364538 0.7474097280082049
22.162219225005636 308.3880794966629 0.7486279022551598
22.16744677995905 310.1216774657345 0.7509096769676129
22.172674334912465 314.45206752909655 0.7558953822132691
22.17790188986588 318.04479888867803 0.7600868097479561
22.183129444819293 317.1894892707684 0.7592356651213825
22.188356999772708 316.10982722720536 0.7583459383389928
22.193584554726122 316.29683313657205 0.7579143483311168
22.198812109679537 316.9212835039149 0.7589222964727845
22.20403966463295 315.31341379346946 0.7559803990886325
22.209267219586366 314.1340063675704 0.7551534854282366
22.21449477453978 310.75576426195636 0.7506256959535332
22.219722329493194 308.56937904888866 0.74695208317768
22.22494988444661 306.62946836801683 0.7443200627199025
22.230177439400023 310.722881647036 0.7485589999226074
22.235404994353438 310.1045947066478 0.7486027850473606
22.240632549306852 309.74915841854306 0.7483827124422112
22.245860104260267 309.31711524312345 0.7477172328865562
22.25108765921368 308.86742917857305 0.7474295681616898
22.256315214167095 307.5302859390633 0.7455624762722224
22.26154276912051 306.99779377812786 0.7453702372939145
22.266770324073924 308.4167646022083 0.7464244100707309
22.27199787902734 306.5814163403135 0.7434836446689622
22.277225433980753 306.05356570725644 0.7437128421033586
22.282452988934168 305.60733451834733 0.7432619595481814
22.287680543887582 304.5562146208021 0.7430121110326081
22.292908098840996 303.34833051364575 0.7408103348248984
22.29813565379441 302.73233614235994 0.7397331635692488
22.303363208747825 298.09403952787665 0.7338405201023575
22.30859076370124 297.38890299142145 0.7329235595647983
22.313818318654654 296.47534416638774 0.7317504764601795
22.31904587360807 297.824070587583 0.733415134604619
22.324273428561483 297.8230700743957 0.7343891485113253
22.329500983514897 297.1336622809316 0.7344505735569888
22.334728538468312 298.72423496970214 0.7362078469407453
22.339956093421726 293.71313059475307 0.729222664558618
22.34518364837514 292.18147131581986 0.7262810509975556
22.350411203328555 288.51796389771215 0.7212830725360931
22.35563875828197 288.04753389231445 0.721286661006127
22.360866313235384 289.578783325911 0.7222198012073496
22.3660938681888 290.55134995696403 0.7234563908049935
22.371321423142213 291.13193284465007 0.7240904443191559
22.376548978095627 289.05158710256774 0.7211608894225484
22.38177653304904 289.0122621988835 0.7214257042861666
22.387004088002456 285.20629457906597 0.7160494146574701
22.39223164295587 284.57383212016384 0.7162209430870059
22.397459197909285 283.8142399201236 0.7159394291270083
22.4026867528627 284.0288154515745 0.7163477505939437
22.407914307816114 284.45537566337873 0.7169108594705212
22.41314186276953 284.8276879739673 0.7173946692226226
22.418369417722943 286.1495030546171 0.7195520816589849
22.423596972676357 283.34029531432634 0.7171400444599734
22.42882452762977 277.8820203365143 0.7083541101077541
22.434052082583186 275.2963971677316 0.7050956948216232
22.4392796375366 278.55927479480664 0.7084607186941402
22.444507192490015 278.89449133180926 0.710017446925431
22.44973474744343 277.2008592876754 0.7086663014433228
22.454962302396844 273.6971764903176 0.7042602166528625
22.460189857350258 271.5786016349946 0.7003834747493098
22.465417412303673 273.2408017830913 0.7007625800603945
22.470644967257087 276.0644709557094 0.7037867803450693
22.4758725222105 279.02527995960935 0.707896687687067
22.481100077163916 279.7814175539844 0.7094978390810255
22.48632763211733 281.1018588789773 0.7118431854729818
22.491555187070745 279.839588298508 0.710156112405114
22.49678274202416 280.1264879566832 0.7101390899338473
22.502010296977573 278.0063669362101 0.7074012285518686
22.507237851930988 275.9284391893806 0.7045722009709786
22.512465406884402 275.41685192717443 0.7043663083556045
22.517692961837817 275.58548688917676 0.7050923310885108
22.52292051679123 274.9267893518707 0.7042305358991342
22.528148071744646 273.57437802691715 0.703232365601539
22.53337562669806 273.28613232403563 0.701304751799201
22.538603181651474 271.94056228112646 0.6996427004949394
22.54383073660489 272.17458509906413 0.6995109509936761
22.549058291558303 274.0375776283302 0.7019441438628766
22.554285846511718 278.19299827972236 0.7064182303680104
22.559513401465132 279.80166247704824 0.7078353582623064
22.564740956418547 277.4556489224673 0.7058336017541788
22.56996851137196 276.07670208625103 0.7046453668417899
22.575196066325375 275.62904907601154 0.7052156139021472
22.58042362127879 277.33901659676553 0.707092288704496
22.585651176232204 275.73951717060396 0.7050265446330012
22.59087873118562 274.55083720103124 0.703584463366572
22.596106286139033 272.0053109955613 0.6999606316428356
22.601333841092448 271.2298325968196 0.6986577798663937
22.606561396045862 273.27266532662884 0.6996640155128063
22.611788950999276 275.7310435874455 0.7033185479171205
22.61701650595269 279.4917924217373 0.7081874606972947
22.622244060906105 279.1375395188821 0.7087541440972633
22.62747161585952 274.43460944258663 0.7019946512868366
22.632699170812934 270.33330991764257 0.6968694167120715
22.63792672576635 268.3763493726144 0.6941092168762657
22.643154280719763 268.9081193977923 0.6941895172863708
22.648381835673177 272.7729326562839 0.6981727256762813
22.653609390626592 270.52923194583695 0.6947696003295184
22.658836945580006 270.18345947759576 0.694897179694831
22.66406450053342 267.820683723648 0.6925426361878668
22.669292055486835 270.5642627169649 0.6958434101226837
22.67451961044025 273.3578973769414 0.6999521841547742
22.679747165393664 275.84058484965885 0.7022164059889655
22.68497472034708 277.47562691449065 0.7045721186655198
22.690202275300493 277.0345605213406 0.7045002344668656
22.695429830253907 276.0504933262123 0.7039372421904566
22.70065738520732 270.67627798170594 0.6974866633034214
22.705884940160736 267.6686196968258 0.6935238035461716
22.71111249511415 267.01142593180515 0.6918952959542011
22.716340050067565 272.0682032628827 0.6977756276053604
22.72156760502098 275.36024889676514 0.7008663673629199
22.726795159974394 275.82787320755835 0.7014888792844929
22.73202271492781 274.5771691434635 0.6999197371175497
22.737250269881223 274.49372603488854 0.6996837042110136
22.742477824834637 274.1123383333577 0.6991153324248637
22.74770537978805 276.5903013973641 0.702114396235757
22.752932934741466 275.3032344856756 0.7007112560093948
22.75816048969488 277.9172595066413 0.7041851568711752
22.763388044648295 279.5263104030556 0.7063668770254486
22.76861559960171 279.97099434510307 0.7065105232278303
22.773843154555124 280.3850155869735 0.7066917952411934
22.779070709508538 279.67561470937585 0.7061787100853354
22.784298264461952 281.8653103370736 0.7087178632600726
22.789525819415367 281.7071190845976 0.7075295224184981
22.79475337436878 281.5100530718605 0.7057163023737635
22.799980929322196 284.2574322805919 0.708787564692624
22.80520848427561 286.4152538445261 0.7115699591456282
22.810436039229025 287.87135946701267 0.7136101462989216
22.81566359418244 282.91223297590454 0.7078254941734097
22.820891149135853 280.86746165811684 0.7053145871056026
22.826118704089268 281.0194739366722 0.7058207258313477
22.831346259042682 283.6607183384255 0.7092461860463198
22.836573813996097 286.01665803700473 0.7121789700629215
22.84180136894951 288.48050164301384 0.7155144822364999
22.847028923902926 290.25008279418046 0.717915766218146
22.85225647885634 288.79032311271004 0.7160690650544034
22.857484033809754 292.1603783512966 0.7208286591814235
22.86271158876317 291.97120759724726 0.7201721619639789
22.867939143716583 291.72447986455546 0.7194460395690602
22.873166698669998 290.2214270648465 0.7170972851569881
22.878394253623412 290.1843647255404 0.7167104777798524
22.883621808576827 290.5928155098793 0.7177339136678356
22.88884936353024 289.5640102111197 0.715490947502996
22.894076918483655 289.47135808362424 0.715550532079611
22.89930447343707 289.7928315784486 0.7156356821662027
22.904532028390484 290.70447004268743 0.7162226003403805
22.9097595833439 291.2830874559391 0.7171091132469325
22.914987138297313 293.147348844509 0.7195679234567253
22.920214693250728 293.0778448656393 0.7202832950598231
22.925442248204142 294.0558598434218 0.721718671607609
22.930669803157556 292.9173357000713 0.7201777286547055
22.93589735811097 290.1143377242595 0.7170558533620252
22.941124913064385 289.7500376781299 0.7155742912433394
22.9463524680178 290.93047838600785 0.7162822082885573
22.951580022971214 291.95978752674336 0.7163627244254176
22.95680757792463 291.7749917537257 0.7161259662902472
22.962035132878043 288.0297927352251 0.7119077857890803
22.967262687831457 285.0370352201368 0.7093099913006179
22.972490242784872 286.6980701849646 0.7121955104507492
22.977717797738286 289.45806240456534 0.7159970282494184
22.9829453526917 293.75213898873386 0.7207792989273655
22.988172907645115 294.0288668093611 0.7215017554510768
22.99340046259853 289.67139807798475 0.7157227475740167
22.998628017551944 286.0439802647038 0.7115596096978211
23.00385557250536 282.8350084262871 0.707870772059205
23.009083127458773 284.9931234772098 0.7110324663087482
23.014310682412187 286.3382510972013 0.7118280110075145
23.0195382373656 290.8493428761644 0.7161893396888928
23.024765792319016 291.1730505066359 0.7163168973855369
23.02999334727243 291.27315513225955 0.7173109567916557
23.035220902225845 289.51112273247804 0.7155716521609021
23.04044845717926 290.93299253781515 0.7178762463659323
23.045676012132674 290.3735311310628 0.7165227339358095
23.05090356708609 285.6767179126614 0.7106990707759328
23.056131122039503 282.9962364385887 0.7065909765516893
23.061358676992917 281.0500156415652 0.7037602713047778
23.06658623194633 281.2127796068409 0.7040627127869187
23.071813786899746 277.40923319640007 0.6993414228874667
23.07704134185316 279.97542672630885 0.7024851395389439
23.082268896806575 280.01047155651736 0.7026690210299391
23.08749645175999 278.796248526112 0.7020047587341447
23.092724006713404 277.33955024974887 0.7012492026553151
23.097951561666818 276.85434960640686 0.6998616533374008
23.103179116620232 280.12125156079924 0.7043734244930097
23.108406671573647 282.70119648349674 0.7067389870579636
23.11363422652706 281.0747002633859 0.7039836637438512
23.118861781480476 280.14421086644853 0.7025162875779359
23.12408933643389 276.29105773640487 0.6976979656551625
23.129316891387305 279.3117108046675 0.7028303087111585
23.13454444634072 280.74847189879426 0.704901339188017
23.139772001294133 279.4120126599588 0.702102145405365
23.144999556247548 280.8146270847556 0.7035228514191235
23.150227111200962 283.3406072882715 0.7053285562123237
23.155454666154377 284.5320064077233 0.7074854759007184
23.16068222110779 285.6821541370543 0.7091424331766943
23.165909776061206 282.9072936146783 0.7060589101625633
23.17113733101462 284.41815220177506 0.7075170655188482
23.176364885968034 282.38097667406976 0.7036613061207928
23.18159244092145 279.265997495799 0.7004326549264376
23.186819995874863 276.4744276115878 0.6979296793815521
23.192047550828278 276.2174732738264 0.699113219156026
23.197275105781692 278.69722200297593 0.7028467309566827
23.202502660735107 276.18382619756005 0.6990889745603273
23.20773021568852 273.1670183798797 0.6948136852456146
23.212957770641935 272.563148183965 0.6933982431551355
23.21818532559535 274.94070609665386 0.6962294002548024
23.223412880548764 278.3643108002306 0.7005690809738162
23.22864043550218 279.70915302963874 0.7024438907561149
23.233867990455593 278.7325197219066 0.7021647667958951
23.239095545409008 278.2682289607566 0.7004135440984925
23.244323100362422 281.6552029797906 0.703662144878178
23.249550655315836 281.4513042572315 0.7024632816719513
23.25477821026925 280.00026455902594 0.7010946119236247
23.260005765222665 276.9455650307279 0.698304448267419
23.26523332017608 277.34459885868574 0.699044167900267
23.270460875129494 278.53356902826346 0.7017454464261454
23.27568843008291 280.1708391777493 0.7037950615101474
23.280915985036323 279.50009860203954 0.7024165934198714
23.286143539989737 278.6099540913611 0.701828234890655
23.291371094943152 281.0687204412032 0.7049798486518551
23.296598649896566 282.2228368436831 0.7065512403346732
23.30182620484998 284.7540591244 0.7083613990702528
23.307053759803395 281.238432694555 0.7034271574906558
23.31228131475681 279.43946159611033 0.7001530615471084
23.317508869710224 278.7338167877159 0.6980146730053193
23.32273642466364 282.1365581772808 0.7017930323718639
23.327963979617053 283.80531400712744 0.7048937610409197
23.333191534570467 282.92001511713414 0.7040998159010657
23.33841908952388 279.51390521297037 0.7002487969343331
23.343646644477296 278.03478702647925 0.6984390867782794
23.34887419943071 278.97559758169973 0.6993169834052618
23.354101754384125 284.11441316459536 0.7062083913126489
23.35932930933754 286.68845333542134 0.7090706430700643
23.364556864290954 286.89883716990704 0.7096420507157807
23.369784419244368 283.30399248007586 0.7045228814494197
23.375011974197783 280.904293794512 0.7023368210324461
23.380239529151197 281.5309999123592 0.7025985700823936
23.38546708410461 283.948661996834 0.7050382815342999
23.390694639058026 288.495839105203 0.709935953032094
23.39592219401144 291.39565675109327 0.713211768284993
23.401149748964855 288.43124870882264 0.7102851733152518
23.40637730391827 285.66621421885986 0.7071288687184809
23.411604858871684 283.59782613905566 0.7039811847641184
23.416832413825098 284.38146886664344 0.7035535394011021
23.422059968778512 284.2980632787062 0.7036762691052745
23.427287523731927 284.9597008861253 0.7045553095374124
23.43251507868534 286.0199133727842 0.7063401498904525
23.437742633638756 283.3790249321431 0.7027918197471054
23.44297018859217 283.7094845236338 0.7036731786950718
23.448197743545585 286.79205607655587 0.7071320009169765
23.453425298499 291.3733205840663 0.7130161622609642
23.458652853452413 292.80047453199325 0.7147702900520864
23.463880408405828 289.2918958303166 0.7099849985598561
23.469107963359242 288.31127759203935 0.7087745678288042
23.474335518312657 289.90126809610933 0.7104501357574744
23.47956307326607 293.1152262345054 0.7142899422322069
23.484790628219486 295.59247634486616 0.7187137431657473
23.4900181831729 297.3289536828209 0.7216948644897856
23.495245738126314 299.0893775589612 0.7245167598463385
23.50047329307973 297.3332985127665 0.7205777926822935
23.505700848033143 294.89292314752635 0.717523686839193
23.510928402986558 294.9680238405451 0.717033206256622
23.516155957939972 295.1378753975188 0.7170440197586703
23.521383512893387 296.55866915641207 0.7179916166267897
23.5266110678468 295.37689465364906 0.7157068307215755
23.531838622800215 297.4036006091724 0.7183124714467786
23.53706617775363 297.0087558881707 0.7177041993441232
23.542293732707044 298.83412096008175 0.7193682487098946
23.54752128766046 298.77125456600993 0.7188275522446598
23.552748842613873 298.52954646920847 0.7183990286281328
23.557976397567288 297.4880391869745 0.7168492322274127
23.563203952520702 294.58954854021107 0.7132589761470955
23.568431507474116 292.4315882271994 0.7103830001960532
23.57365906242753 294.96642953353484 0.713576391315818
23.578886617380945 296.84405546180403 0.7147740261693104
23.58411417233436 296.50495612775796 0.714151818652176
23.589341727287774 294.453687366325 0.7112095470151394
23.59456928224119 293.0668209482631 0.7103330310774197
23.599796837194603 291.12604918657155 0.708579357255411
23.605024392148017 290.19246109107786 0.7063657244469465
23.610251947101432 291.5453744400377 0.7074094007909862
23.615479502054846 294.3650150010171 0.7095758292471158
23.62070705700826 294.40068933281964 0.7095026698008561
23.625934611961675 293.48455821129295 0.7079453034087405
23.63116216691509 293.62514460966435 0.708951999286304
23.636389721868504 292.21719840994973 0.7082735937423401
23.64161727682192 291.1567500728349 0.7078064036995074
23.646844831775333 288.3437163814593 0.7023065058065278
23.652072386728747 288.2985825283606 0.701248866986594
23.65729994168216 291.1117804713187 0.703875421195126
23.662527496635576 293.27539671433703 0.7066434822490564
23.66775505158899 293.63503281562254 0.7066120699744687
23.672982606542405 290.34021644901435 0.7013074966031475
23.67821016149582 290.455707012472 0.7013437514702855
23.683437716449234 288.5826573860339 0.6989894802394658
23.688665271402648 286.04626653876926 0.6965972693534972
23.693892826356063 285.92139639041346 0.6973490523424944
23.699120381309477 287.3578580220151 0.6994971000096473
23.70434793626289 292.01145155219194 0.7049801887935441
23.709575491216306 291.00936451563047 0.7020116350846819
23.71480304616972 290.90973419208467 0.7022560957322679
23.720030601123135 290.84847318279907 0.7020813752288618
23.72525815607655 291.7476463427633 0.7028081237546454
23.730485711029964 292.9818551925072 0.7032995511300375
23.735713265983378 291.63700147175894 0.701374854064906
23.740940820936792 290.4978783535958 0.6996559330092063
23.746168375890207 293.5375993716617 0.7027832305883239
23.75139593084362 293.4599492495009 0.702211445033908
23.756623485797036 293.5149777103183 0.7027553911503245
23.76185104075045 290.297346922241 0.6998099974214613
23.767078595703865 288.70035606540785 0.6975671074982195
23.77230615065728 285.9129208462415 0.6939303223532849
23.777533705610693 287.2286418786167 0.6948912489930604
23.782761260564108 290.5543940186643 0.6987180872000769
23.787988815517522 293.64676934582627 0.7014972419921094
23.793216370470937 294.3522810886504 0.7028139259207004
23.79844392542435 295.1164384971662 0.7037220821180686
23.803671480377766 292.7877249149368 0.7010472374445326
23.80889903533118 294.0896108706764 0.7017971360702896
23.814126590284594 292.55545119873364 0.699424331620274
23.81935414523801 293.9626532116933 0.700424795111896
23.824581700191423 292.389649053437 0.697939564248637
23.829809255144838 291.11137439520485 0.695964588120372
23.835036810098252 288.53876583482247 0.6928992113027658
23.840264365051667 290.5296994988762 0.695247141192243
23.84549192000508 291.50918365976264 0.6969715876083965
23.850719474958495 293.94682323136874 0.6981977757749482
23.85594702991191 294.1567662901048 0.6983208017064949
23.861174584865324 294.0308277520484 0.6990260012000786
23.86640213981874 295.6620781729226 0.7017025540834823
23.871629694772153 296.3251750849422 0.7021898179003738
23.876857249725568 293.6611312852648 0.6972911247084346
23.882084804678982 291.7751374829732 0.6936287261921493
23.887312359632396 290.9326010778979 0.6920433442395408
23.89253991458581 292.9575801531888 0.6940096636435152
23.897767469539225 292.9008645357228 0.6943038827867182
23.90299502449264 291.24426718980516 0.6923419646132091
23.908222579446054 290.1776628052781 0.6921362787236829
23.91345013439947 291.4343291809009 0.6941954836885674
23.918677689352883 291.59514341363604 0.6951180072147364
23.923905244306297 292.8529384151861 0.696266381835808
23.929132799259712 297.50732485493825 0.7008505631918484
23.934360354213126 296.1368438017254 0.6987651295316505
23.93958790916654 293.8648911733256 0.6960289994358911
23.944815464119955 288.9646465996815 0.6897827697642238
23.95004301907337 288.2255929820115 0.6887461316216363
23.955270574026784 288.6782468402563 0.6895243524266933
23.9604981289802 287.6254020942534 0.6884578841475719
23.965725683933613 289.37354114002096 0.6896614497157413
23.970953238887027 288.5435414886659 0.6886291318293487
23.97618079384044 290.76204384905867 0.69241497485295
23.981408348793856 290.2318351841702 0.6926451036816967
23.98663590374727 290.99748139914885 0.6929494122293357
23.991863458700685 290.0428668377494 0.6906978304817906
23.9970910136541 289.97959356874827 0.6909848272903116
24.002318568607514 288.54805451726827 0.6901774933432481
24.007546123560928 288.543863557964 0.690221427066391
24.012773678514343 289.0793052771091 0.6898506740728884
24.018001233467757 289.68666152856906 0.690296637631106
24.02322878842117 287.9158320651682 0.6890493660667252
24.028456343374586 285.68834359496094 0.6866666717268272
24.033683898328 287.1438817306101 0.687606622434908
24.038911453281415 289.998597388365 0.6914417580842972
24.04413900823483 291.95981499435715 0.6930940453104841
24.049366563188244 293.1647822458607 0.6952958236567881
24.054594118141658 296.4278132056831 0.6982309035708613
24.059821673095072 296.0672197139704 0.6979982103788928
24.065049228048487 295.37880162266424 0.6967625778695093
24.0702767830019 293.4855785294555 0.706815958599196
24.075504337955316 291.1175873308917 0.7130607588400865
24.08073189290873 291.48529615617224 0.719834363428688
24.085959447862145 291.12046886462633 0.7247240635133698
24.09118700281556 289.71999783597 0.7279253849833773
24.096414557768973 289.7892227294673 0.7331493380317242
24.101642112722388 287.76428479775166 0.7342279450674033
24.106869667675802 287.7644551237669 0.7379741953549805
24.112097222629217 287.5805534461704 0.7419600755035481
24.11732477758263 288.0701475035817 0.7463424861544157
24.122552332536046 286.7990203158694 0.7480039630851492
24.12777988748946 286.9089235158899 0.7500076059094108
24.133007442442874 287.08956477389364 0.7536392298515994
24.13823499739629 288.1722447719225 0.7582927466019533
24.143462552349703 286.62770393095127 0.7598339533914441
24.148690107303118 284.058573165602 0.7589615969546109
24.153917662256532 282.8798307431516 0.7605131234552323
24.159145217209947 284.3409053145094 0.7650940790971343
24.16437277216336 288.17579367928886 0.7737583040455257
24.169600327116775 287.7484986520016 0.7773696133963036
24.17482788207019 285.5537886410674 0.7775435253493217
24.180055437023604 286.65887592279574 0.7815359632717386
24.18528299197702 289.1220890120707 0.7859545604450876
24.190510546930433 287.7980128074946 0.7861946176018949
24.195738101883848 284.9392039034018 0.7854261380381716
24.200965656837262 287.24023000267727 0.7923592132787153
24.206193211790676 292.58595610643977 0.80322533167365
24.21142076674409 293.060218069447 0.8056865863343888
24.216648321697505 291.26184249929497 0.8040733673509322
24.22187587665092 288.0448734202869 0.8020522813355269
24.227103431604334 284.03172715868004 0.7999768310628779
24.23233098655775 280.663161905963 0.7988747647448611
24.237558541511163 281.3039389451183 0.8026116016263862
24.242786096464577 285.5727468361773 0.8104672953702946
24.248013651417992 291.80254570845 0.8202594127255041
24.253241206371406 293.55818958684483 0.8244935393264582
24.25846876132482 294.35654631638795 0.8285383798623481
24.263696316278235 290.17968867301926 0.8252721182824454
24.26892387123165 289.95756855190945 0.8275227250591396
24.274151426185064 291.9188552612145 0.8307658384903484
24.27937898113848 295.002330359124 0.8368832812020057
24.284606536091893 294.9151097888892 0.8371074893254613
24.289834091045307 291.20223424245853 0.8339329964850423
24.29506164599872 288.2628338874534 0.8335779428931706
24.300289200952136 287.59830396404016 0.8365412672454867
24.30551675590555 290.0272885639269 0.843871951811272
24.310744310858965 288.39477748610767 0.8426567621672444
24.31597186581238 288.3050682776846 0.8451212470184978
24.321199420765794 287.08385598635414 0.8446746508161321
24.326426975719208 287.3434954324212 0.8477226890646427
24.331654530672623 289.0456884288295 0.8507784869572693
24.336882085626037 291.43870237831294 0.8539860580205889
24.34210964057945 292.1928803964584 0.8551957732375632
24.347337195532866 289.42277917401503 0.853942932237528
24.35256475048628 286.06843861503785 0.8520664690942876
24.357792305439695 286.5290760761455 0.8555040670417926
24.36301986039311 288.4371463805165 0.8606184458763722
24.368247415346524 288.13474710140633 0.8618049875466903
24.373474970299938 291.4864530650073 0.8685283898502768
24.378702525253352 294.5198570741819 0.8744828513074007
24.383930080206767 295.97501967557236 0.8780821408061763
24.38915763516018 295.94206476943396 0.8798038706526341
24.394385190113596 294.4864799567691 0.8789617688207386
24.39961274506701 293.38138651215934 0.8805497357211276
24.404840300020425 293.81991819272486 0.8835715383743996
24.41006785497384 297.9251353003904 0.892980947834344
24.415295409927253 298.50675784792946 0.8970144161266738
24.420522964880668 292.9153653677421 0.8909767634540884
24.425750519834082 288.1090933362162 0.8856230671090305
24.430978074787497 289.1582920143582 0.8891352715964156
24.43620562974091 296.9321337715798 0.9038571764884212
24.441433184694326 296.8200945964233 0.9064251659225708
24.44666073964774 296.25313748649603 0.9063018776930232
24.451888294601154 296.7473207105017 0.9081365873421442
24.45711584955457 298.0746722794626 0.9118789993374383
24.462343404507983 298.0308969494532 0.9140051317828845
24.467570959461398 299.6028651256711 0.9200183503084642
24.472798514414812 301.80871554583695 0.9245941480819981
24.478026069368227 300.22076525264697 0.9242493690961373
24.48325362432164 295.1770338385169 0.9174529301591127
24.488481179275055 290.6977644509399 0.9150206348000882
24.49370873422847 291.07754469511815 0.9195507211164854
24.498936289181884 291.5707988554648 0.9244988682326322
24.5041638441353 291.44693898548593 0.9251199812036791
24.509391399088713 292.2084499197614 0.9271737198401598
24.514618954042128 290.94577514693583 0.9258036681385728
24.519846508995542 293.5428301047548 0.9329773267648743
24.525074063948956 296.9415525207108 0.9419667714716418
24.53030161890237 299.572054697233 0.9490606194965359
24.535529173855785 300.9685443102019 0.9540168773348632
24.5407567288092 298.3964112123044 0.951881454851125
24.545984283762614 299.00610687028643 0.9555215554583576
24.55121183871603 297.9044516027904 0.9545119405057703
24.556439393669443 299.43880594380596 0.9586470784052347
24.561666948622857 300.87343092570876 0.9632008532030994
24.566894503576272 304.4338276379224 0.9720279984647614
24.572122058529686 305.61500749960675 0.9772599315236533
24.5773496134831 306.9701923007429 0.9806374684852247
24.582577168436515 301.3149656426218 0.9740601877810028
24.58780472338993 302.3929167397545 0.9764308098627754
24.593032278343344 303.57953713052405 0.9800625157507066
24.59825983329676 307.7457541473508 0.9880801919107157
24.603487388250173 307.13184438402067 0.9909554014037548
24.608714943203587 302.3338256722013 0.9865054449812306
24.613942498157 301.80829016011114 0.9886862659331745
24.619170053110416 302.01922291715994 0.9910124118435228
24.62439760806383 301.0536265709087 0.9931728406296727
24.629625163017245 296.44969018242284 0.9894471925390823
24.63485271797066 299.86923609798833 0.9968605218373274
24.640080272924074 304.1002947374161 1.007282302961751
24.645307827877488 308.3869159149852 1.017155977599444
24.650535382830903 306.8278157783274 1.0189151995533072
24.655762937784317 303.54447043108894 1.0164185996594135
24.66099049273773 302.1994008257189 1.0159396025541776
24.666218047691146 298.97017728840575 1.0134087070254447
24.67144560264456 300.8072513435731 1.0192300413681694
24.676673157597975 302.02136205563926 1.0208205233781344
24.68190071255139 305.62582986423166 1.0273662082721808
24.687128267504804 305.4772717640172 1.028809317735335
24.692355822458218 307.99842295623824 1.0386064617164135
24.697583377411632 305.4072256471213 1.037345932912721
24.702810932365047 303.1474021972893 1.0356204029618266
24.70803848731846 301.03253256860614 1.033494135723906
24.713266042271876 297.3313687416446 1.0305806035262068
24.71849359722529 301.5256934966389 1.0412030652683264
24.723721152178705 301.8004508383517 1.0443670434987569
24.72894870713212 306.66177233430926 1.0541811780320502
24.734176262085533 300.7713230710305 1.0442863157983098
24.739403817038948 301.7143137854017 1.0466376557305566
24.744631371992362 299.2388074988723 1.0446222063244803
24.749858926945777 300.4254778519214 1.0523118940341998
24.75508648189919 297.58294418265007 1.0535068121367068
24.760314036852606 297.46101394420924 1.0563535211010044
24.76554159180602 295.9098053635835 1.0555388252215787
24.770769146759434 293.60614602931514 1.051226462418838
24.77599670171285 294.7969082253228 1.0557634132309872
24.781224256666263 296.3229871141917 1.0600793810432398
24.786451811619678 300.96523408025513 1.071830232047043
24.791679366573092 297.9591132740378 1.0706524814230904
24.796906921526507 297.877222726801 1.0746024026695196
24.80213447647992 294.80615439501946 1.07459525453693
24.807362031433335 293.87670489035554 1.0746100750514165
24.81258958638675 294.2360886090472 1.0785852043582898
24.817817141340164 294.05656769637216 1.0801218837443873
24.82304469629358 293.1694244893769 1.0836177136843523
24.828272251246993 291.50278675537817 1.0817686407802316
24.833499806200408 295.14589811483904 1.0912120037691873
24.838727361153822 295.5455409210686 1.0915328044147865
24.843954916107236 297.82917727090165 1.0984704886499563
24.84918247106065 299.7177049102469 1.1040999091054144
24.854410026014065 300.7555051166902 1.1085521138420238
24.85963758096748 305.6344841239588 1.1201768170621569
24.864865135920894 304.2954089364522 1.1201014287816171
24.87009269087431 301.0698714582544 1.1181387402903582
24.875320245827723 297.1449713350435 1.1138349453850145
24.880547800781137 295.37028636383826 1.114537536983015
24.885775355734552 297.8150957145209 1.1220248794951087
24.891002910687966 295.48404441394325 1.1196231585138425
24.89623046564138 293.7529311640649 1.1179360410468049
24.901458020594795 291.36576865797736 1.1151320787337278
24.90668557554821 293.4678858713498 1.1224932508631127
24.911913130501624 293.18683111272264 1.1266842113807645
24.91714068545504 295.64923878264875 1.1364127664013681
24.922368240408453 295.0809096038081 1.1394405501213618
24.927595795361867 297.3854035089336 1.1459450828482898
24.93282335031528 298.5121935231971 1.1514294959391966
24.938050905268696 300.3269384185624 1.1588741724270881
24.94327846022211 300.7317723204693 1.1628273177816681
24.948506015175525 296.6780603827966 1.1562564825205024
24.95373357012894 297.38304665308885 1.159815766839026
24.958961125082354 296.04831904867643 1.159826117305751
24.964188680035768 297.2281578933133 1.165733358213459
24.969416234989183 298.13699124855685 1.1713533136176852
24.974643789942597 299.19137505243174 1.1793507450260095
24.97987134489601 300.64340611396665 1.1857441572226979
24.985098899849426 300.79670850454073 1.1901192937333174
24.99032645480284 300.48848966357275 1.1921333883683127
24.995554009756255 300.9961773758509 1.1969319363234072
25.00078156470967 303.9885422952012 1.2048093931302073
25.006009119663084 305.0990925195509 1.2097373386573402
25.011236674616498 305.5781133124402 1.2149715561673653
25.016464229569912 302.762692149375 1.2142170237901666
25.021691784523327 301.05828481907514 1.2153147332079999
25.02691933947674 300.4159033688998 1.2156249115007924
25.032146894430156 297.693124652908 1.213986279340438
25.03737444938357 298.335719919991 1.2199662563963267
25.042602004336985 297.94256051945 1.2220984275424047
25.0478295592904 298.97520791598555 1.229220812476334
25.053057114243813 297.769824862865 1.2267031084489872
25.058284669197228 289.5938087703104 1.2141575418603798
25.063512224150642 289.8095373460207 1.2145868582127406
25.068739779104057 291.50829858484065 1.2243211739970241
25.07396733405747 299.64221895684886 1.248035871071176
25.079194889010886 300.93527274425423 1.257284058191654
25.0844224439643 301.8244954790421 1.2646297171904868
25.089649998917714 302.90493314774847 1.2688924987518837
25.09487755387113 303.8125854768613 1.2749237817890693
25.100105108824543 310.2957923924749 1.294190257831784
25.105332663777958 307.92470247505173 1.2965051957226401
25.110560218731372 310.32863982119136 1.3041298627013582
25.115787773684787 303.9200558728932 1.2916079026747986
25.1210153286382 301.60284505309005 1.2883146644872356
25.126242883591615 301.44653549949476 1.2925572887329997
25.13147043854503 301.89809823961036 1.2979421690832937
25.136697993498444 305.86749430287176 1.3100003903209498
25.14192554845186 308.7994054145749 1.319879588152799
25.147153103405273 309.5296629345654 1.3260244196462099
25.152380658358688 308.4769846252885 1.3257284519516928
25.157608213312102 304.8013939622638 1.3215894168227789
25.162835768265516 305.3427074861446 1.3282072427435543
25.16806332321893 305.86305286328417 1.3320629222905687
25.173290878172345 302.6865540260031 1.3298643337274905
25.17851843312576 301.74045950013567 1.3321523582918242
25.183745988079174 302.46802465570966 1.3381749597740775
25.18897354303259 304.4414800353232 1.3476761460434292
25.194201097986003 306.2276023571994 1.355505851652342
25.199428652939417 306.1894738789472 1.3609272901683327
25.204656207892832 307.0887254298682 1.3688878465607561
25.209883762846246 309.5845230684648 1.38004977457108
25.21511131779966 308.0597426602172 1.382046050541556
25.220338872753075 304.256218067009 1.3820598938999296
25.22556642770649 303.983818192571 1.383582202669359
25.230793982659904 308.72793820353513 1.3988336221659008
25.23602153761332 317.1730174412281 1.4213645104664114
25.241249092566733 314.28655509442325 1.4228573966471585
25.246476647520147 313.74513913376364 1.425128173474742
25.25170420247356 310.31116938622574 1.4181285023566805
25.256931757426976 315.90419251097796 1.4341001458557168
25.26215931238039 308.1637802593537 1.42139503046542
25.267386867333805 306.2138019855233 1.4211443851382108
25.27261442228722 300.0007844956196 1.4104516643685319
25.277841977240634 309.54873072779094 1.4401173812063415
25.283069532194048 314.1192102407831 1.4594436579310524
25.288297087147463 323.2056954554293 1.4901146096951692
25.293524642100877 323.6069162556147 1.4931443014836399
25.29875219705429 321.6038675171812 1.495533107179418
25.303979752007706 315.9036579459526 1.4861517558760224
25.30920730696112 308.0131241981748 1.4776346619219198
25.314434861914535 305.7433872830342 1.474839388652221
25.31966241686795 302.98448945485825 1.4731573174822297
25.324889971821364 305.9805889051648 1.4814390432239266
25.330117526774778 306.9051247113484 1.4903019883730135
25.335345081728192 313.5713740321214 1.5099834866662307
25.340572636681607 315.35779088468024 1.5214656906146213
25.34580019163502 323.975844712369 1.5482056191338929
25.351027746588436 322.0431031279044 1.5521066339426497
25.35625530154185 316.25829754196684 1.5529633858599798
25.361482856495265 309.6912768194533 1.546456435557141
25.36671041144868 307.810216610988 1.5489564047523863
25.371937966402093 309.0020485533363 1.5507372394714294
25.377165521355508 314.0714708942354 1.5666682111817953
25.382393076308922 318.47487216819303 1.5828356489978181
25.387620631262337 324.3126170633265 1.6046612680201122
25.39284818621575 315.13763683953925 1.5897401156774873
25.398075741169166 307.01331618871563 1.5768643503509037
25.40330329612258 303.6780683039254 1.574537956105954
25.408530851075994 309.22191440863406 1.5963432591903213
25.41375840602941 317.2836394303341 1.6249663440648392
25.418985960982823 316.80244733146174 1.6303577147430537
25.424213515936238 311.41951130826595 1.6216268373597031
25.429441070889652 305.0698493479012 1.6099318107545852
25.434668625843067 307.2414160432276 1.6206522908535115
25.43989618079648 315.89707360282597 1.6491149924624149
25.445123735749895 323.723889996032 1.6787712306577154
25.45035129070331 325.4755799895546 1.69370014704674
25.455578845656724 321.9909397633616 1.6950436528631796
25.46080640061014 324.19287421198993 1.7094298731278745
25.466033955563553 322.93141133176533 1.716061863503197
25.471261510516968 326.93940937274806 1.7341395302561284
25.476489065470382 322.33247074791024 1.7281386602382665
25.481716620423796 315.0186000345168 1.715868270611591
25.48694417537721 312.8012423731256 1.715372513588712
25.492171730330625 312.0899338825685 1.7255480809905397
25.49739928528404 312.377088919671 1.7346466922534327
25.502626840237454 314.2692039341929 1.7492366816560438
25.50785439519087 309.8867901518446 1.7489018438440926
25.513081950144283 309.36098813204353 1.7568965110600918
25.518309505097697 311.60057315617087 1.7797668753362446
25.523537060051112 319.8588912229711 1.8099957658873003
25.528764615004526 330.6280966994307 1.8474820350951586
25.53399216995794 328.69691754159726 1.8457929375417295
25.539219724911355 327.28292911477456 1.8515568642698967
25.54444727986477 325.17924876277175 1.8560819143500746
25.549674834818184 326.13888578442595 1.86844923692051
25.5549023897716 319.56706043822004 1.856144464938404
25.560129944725013 310.6758338008335 1.8384315108796934
25.565357499678427 310.7244807790015 1.8486640952955742
25.57058505463184 314.633218916606 1.871638395356855
25.575812609585256 314.8141249843694 1.8846303043114634
25.58104016453867 319.4998429252091 1.911864897639817
25.586267719492085 321.0345058922057 1.931336189965615
25.5914952744455 327.01021376818056 1.9561019477525474
25.596722829398914 328.75060404090027 1.970277263596636
25.601950384352328 325.43489947262265 1.9667994446720243
25.607177939305743 326.09465064564614 1.9857573837168905
25.612405494259157 324.70658360772626 1.993466771769055
25.61763304921257 322.601436742366 2.0081141776141087
25.622860604165986 326.5555538808484 2.033307834354697
25.6280881591194 323.68389523307803 2.037966530931916
25.633315714072815 329.00608480476836 2.0617307133933305
25.63854326902623 317.3051321828741 2.037522699669043
25.643770823979644 314.9056579745104 2.0428506568072016
25.648998378933058 312.43666747658176 2.0503405855943924
25.654225933886472 317.80132038030285 2.091732703433225
25.659453488839887 321.2788942523781 2.1123373169312756
25.6646810437933 321.00369850563646 2.127641100534935
25.669908598746716 318.79929854220995 2.123247792268559
25.67513615370013 319.6528176379936 2.1565207924275978
25.680363708653545 318.94500946240476 2.1677762856022897
25.68559126360696 318.7132131496743 2.1889880566088644
25.690818818560373 315.24651039708283 2.181976803459975
25.696046373513788 318.28497635317524 2.210945797861237
25.701273928467202 314.92327817205705 2.2163718568640043
25.706501483420617 318.7116277800071 2.244478512408885
25.71172903837403 311.87249094609916 2.236297504767564
25.716956593327446 312.39497238583294 2.251081525844881
25.72218414828086 313.4991695777417 2.2798550265264232
25.727411703234274 321.23748811162403 2.329435737444704
25.73263925818769 330.34093565120475 2.390651659460722
25.737866813141103 326.45619638927366 2.4040290876657906
25.743094368094518 314.0354123040462 2.3744415148849463
25.748321923047932 293.3610620426334 2.3099387058396053
25.753549478001347 292.7563478422563 2.3161932254074284
25.75877703295476 297.20529067789704 2.354284914719668
25.764004587908175 315.18179652815274 2.4508583831250843
25.76923214286159 320.69795969990014 2.4985622027756533
25.774459697815004 320.7350240023843 2.5220223419644165
25.77968725276842 314.0278984831034 2.522597502805121
25.784914807721833 308.9975935714732 2.522130708132496
25.790142362675248 318.79638780221507 2.5965806712082764
25.795369917628662 327.81374018316717 2.6519751748498703
25.800597472582076 333.2931356621373 2.7118128829125436
25.80582502753549 320.93816368631025 2.6845984265907803
25.811052582488905 319.36290364951066 2.7093165074864345
25.81628013744232 317.6671237304896 2.7385167861971293
25.821507692395734 318.96154995084123 2.77968166019173
25.82673524734915 320.0081892326696 2.820342090627962
25.831962802302563 317.36240000809056 2.8310449194450986
25.837190357255977 321.9434228772841 2.885025408056852
25.84241791220939 320.6756238203357 2.9151996837576877
25.847645467162806 326.99772569951904 2.98966156536729
25.85287302211622 321.32949460680493 2.994226308037478
25.858100577069635 306.1146275804061 2.9702242714806704
25.86332813202305 301.719012341137 3.000108470718287
25.868555686976464 306.2643563140926 3.075013707691046
25.87378324192988 310.9625363975702 3.1338841421510053
25.879010796883293 313.49848623824727 3.189941141424214
25.884238351836707 321.82110314653943 3.283842065496804
25.88946590679012 329.7297878272813 3.3779937019966564
25.894693461743536 341.3611250074362 3.48227881840396
25.89992101669695 335.7081169052205 3.5064254447982655
25.905148571650365 327.16388782317284 3.534053701020847
25.91037612660378 321.6782101616764 3.560647490664849
25.915603681557194 320.1180016697385 3.6316955209000636
25.920831236510608 336.86880802923434 3.8048469083637557
25.926058791464023 341.4337999840205 3.9365510723221595
25.931286346417437 349.45030999739697 4.060036317637667
25.93651390137085 337.3183673790507 4.127517437896881
25.941741456324266 336.56389752060096 4.218646519108743
25.94696901127768 334.2389333198045 4.318157262081311
25.952196566231095 344.0896953464214 4.4620817014979295
25.95742412118451 338.9137310312179 4.506872156863444
25.962651676137924 335.3225571514502 4.589758800468268
25.967879231091338 326.19704228770536 4.601516450427043
25.973106786044752 333.70262296320567 4.729863288854318
25.978334340998167 342.05191399081514 4.863258764588124
25.98356189595158 322.0187453065099 4.809009330695928
25.988789450904996 316.115513624254 4.832606547345132
25.99401700585841 295.2589725859789 4.805163218233446
25.999244560811825 308.7026260022023 5.011182469180975
26.00447211576524 310.00650721142546 5.158612833827721
26.009699670718653 312.4875260838138 5.228986376955976
26.014927225672068 299.52815407730657 5.20874230388882
26.020154780625482 303.100990528492 5.3322251489678605
26.025382335578897 308.7129680268177 5.523745110846958
26.03060989053231 314.2409549105023 5.69601574112003
26.035837445485726 303.9509351530568 5.748860935987928
26.04106500043914 300.67528153726244 5.8748056867441125
26.046292555392554 309.1979881324372 6.111968619355195
26.05152011034597 319.99549409429704 6.430069567605689
26.056747665299383 316.88768752163503 6.562354246271356
26.061975220252798 323.95636618884697 6.918328899999261
26.067202775206212 319.8312279742691 7.046605819224434
26.072430330159627 312.57736186038755 7.342121264492623
26.07765788511304 310.70355041581416 7.53499360568894
26.082885440066455 322.46133292453385 8.126875145393145
26.08811299501987 346.6673085786764 8.772765981511522
26.093340549973284 314.52026134901246 8.903146467106549
26.0985681049267 307.54837715909196 9.32393988407416
26.103795659880113 305.9609407173213 10.00806497202831
26.109023214833528 314.9776226857213 11.066173180188809
26.114250769786942 311.5546427787255 12.058491920463783
26.119478324740356 263.8523126517517 12.810736591656829
26.12470587969377 269.58519433659853 14.793932741956475
26.129933434647185 271.59252400122585 20.52673163589642
26.1351609896006 267.14328768972604 28.798206732132435
