# Supplementary material for: Unraveling metal effects on CO2 uptake in pyrene-based metal-organic frameworks
Source: Nat Commun. 2025 Feb 11;16:1516. doi: 10.1038/s41467-025-56296-w (PMC11814143; doi:10.1038/s41467-025-56296-w)
Supplement: Supplementary file 3 — Source Data [file 41467_2025_56296_MOESM3_ESM.zip › SourceCode/SuppInf/FigureS5_Ga-TBAPy_InSitu_VariableT_PXRD/Data/GaTBAPy_0183p.dat]

0.002613777476707968 17.09296550903615 4.6536656094286775
0.007841332430123905 19.538403327313283 4.9164651078797235
0.01306888738353984 20.79964111409851 4.122225906392466
0.018296442336955775 19.668286906658444 3.204613307149665
0.02352399729037171 17.599457402099365 2.859455866945354
0.028751552243787646 17.806634487864628 2.5302551123545007
0.03397910719720358 18.333676827121543 2.303944032282825
0.03920666215061952 19.958056880462877 2.305348897394598
0.04443421710403546 21.801032916049596 2.304908480001427
0.0496617720574514 19.968231294138082 2.0621829862370076
0.054889327010867336 19.393706891376315 1.9985247771974362
0.060116881964283275 19.358212290868245 1.897956063634795
0.06534443691769921 19.790001702846745 1.869330965404777
0.07057199187111515 20.04284883043079 1.7700777404308166
0.07579954682453109 22.053373958861318 1.8197885245301817
0.08102710177794703 21.003292197893888 1.6843689912752062
0.08625465673136297 20.717747603213034 1.6957991399051773
0.09148221168477891 18.343050566455627 1.5470502588268522
0.09670976663819485 14.731449388731013 1.3384685797629512
0.10193732159161079 13.870123202435074 1.2679797568563107
0.10716487654502672 13.342915509511705 1.251073706513167
0.11239243149844266 16.385736128411374 1.3409795838150578
0.1176199864518586 18.854597620559232 1.4265253793837411
0.12284754140527454 19.392956689967217 1.3866989717824816
0.12807509635869047 21.045683959266512 1.3931480751210505
0.1333026513121064 21.317649405570545 1.389166004136106
0.13853020626552232 20.57807594426555 1.2741809291080701
0.14375776121893824 18.75944914696832 1.1761524723498804
0.14898531617235417 17.135893300899905 1.1255482345775019
0.1542128711257701 16.592670641949123 1.1265208300532439
0.15944042607918602 19.102894442358426 1.1935736189610138
0.16466798103260194 20.249848699762968 1.2443729243478021
0.16989553598601786 19.76317057426625 1.1717907699300774
0.1751230909394338 17.054270484902883 1.0320051836394646
0.18035064589284971 15.142392410900825 0.9627872764689207
0.18557820084626564 15.457798550568059 0.9483385597657732
0.19080575579968156 17.257098646630265 0.9916560968129885
0.1960333107530975 18.63429931303092 1.0087716086008454
0.20126086570651341 18.031699390839933 0.9629060824815079
0.20648842065992934 18.29802915601531 0.9576262815588978
0.21171597561334526 18.080576494360038 0.9439226092309786
0.2169435305667612 18.489829878432786 0.9354146233793519
0.22217108552017711 18.056289777935323 0.9117528268496526
0.22739864047359304 18.073619183187223 0.9188077576100623
0.23262619542700896 18.588770315724908 0.9298452401130453
0.2378537503804249 18.964702364650687 0.9706387643954263
0.2430813053338408 19.639667008770854 0.9974510882573927
0.24830886028725674 18.362468015811615 0.9416238319244135
0.25353641524067266 17.790170422876432 0.9192191505890438
0.2587639701940886 17.66007215504625 0.9036108746194267
0.2639915251475045 17.138011655375987 0.8763847453328111
0.26921908010092044 16.700206436989063 0.8499942930446207
0.27444663505433636 15.89765667137384 0.8035263807186864
0.2796741900077523 15.609294638992022 0.8142013954187964
0.2849017449611682 14.871652548958753 0.7914743983638943
0.29012929991458414 16.446556855379907 0.8083181393767348
0.29535685486800006 16.710021789954105 0.801756809618625
0.300584409821416 16.036608965064087 0.7518062859907546
0.3058119647748319 15.753612353534944 0.7534052895129945
0.31103951972824784 15.761040822694412 0.7925109887142695
0.31626707468166376 17.141801194714937 0.8314397437851923
0.3214946296350797 17.642306824732305 0.847672383175169
0.3267221845884956 17.483769621214076 0.8338658374877391
0.33194973954191154 18.047181902614305 0.8419498287794759
0.33717729449532746 17.235061750729418 0.8184131437822517
0.3424048494487434 17.33622359311393 0.816382809560465
0.3476324044021593 18.12539189230268 0.837203461599438
0.35285995935557524 19.23243985739957 0.8574016926740028
0.35808751430899116 19.53730553068963 0.846638207411043
0.3633150692624071 19.520552947433302 0.8412460848655811
0.368542624215823 20.59858957516287 0.8668459325823616
0.37377017916923894 20.621067371260057 0.872632655865947
0.37899773412265486 20.374897854267935 0.868924379088235
0.3842252890760708 19.144986240963476 0.8625345755820724
0.3894528440294867 17.869320158374958 0.8358151264535093
0.39468039898290264 17.96472004305989 0.819341775382293
0.39990795393631856 18.95843313741923 0.8098114033003522
0.4051355088897345 19.49040617794785 0.7944745590750563
0.4103630638431504 20.493607500690345 0.7897610371914479
0.41559061879656634 20.97889194420299 0.8057833310812331
0.42081817374998226 19.98771324213075 0.7927872367504953
0.4260457287033982 18.172297897769997 0.7568377928627281
0.4312732836568141 17.952951728679654 0.7587774770028741
0.43650083861023004 18.014678996745694 0.7583989058252671
0.44172839356364596 17.88589989995735 0.7629727867167173
0.4469559485170619 17.4711645927199 0.7643451103024886
0.4521835034704778 16.436632904943025 0.7501251914666643
0.45741105842389373 15.577069828089668 0.7307640958401984
0.46263861337730966 16.67930809457769 0.758921469756954
0.4678661683307256 17.3555370605172 0.7536617522554442
0.4730937232841415 17.476747908144674 0.7651352126189418
0.47832127823755743 18.344873556988937 0.7843013119804958
0.48354883319097336 19.099921530739902 0.7829728427653267
0.4887763881443893 20.312488080961597 0.8024564914182238
0.4940039430978052 21.028523676306268 0.779542562925107
0.49923149805122113 21.30542156535078 0.7817551975949871
0.5044590530046371 20.272280770826587 0.7831178380056069
0.5096866079580531 19.579622427241233 0.7676448723213608
0.5149141629114691 18.28904211699022 0.7638601465789064
0.5201417178648851 18.08247222402099 0.7570975598212627
0.525369272818301 17.952145162731785 0.753844010988254
0.530596827771717 18.047941758680004 0.7555187864218894
0.535824382725133 19.725794009535 0.7905818183611876
0.541051937678549 19.89007643746506 0.8030937816435405
0.546279492631965 20.16997238336913 0.8213599543829919
0.5515070475853809 20.609422106394785 0.8369127261603218
0.5567346025387969 19.539089611897452 0.7941163246530071
0.5619621574922129 19.997200355571206 0.7824621862628012
0.5671897124456289 19.457699739656903 0.762846270876841
0.5724172673990449 18.93937996299011 0.7547199447984724
0.5776448223524608 18.69093824245056 0.7473024260094991
0.5828723773058768 18.807320926901486 0.7474203474452383
0.5880999322592928 17.550480724073285 0.7097103766889455
0.5933274872127088 17.76243124997277 0.7190933625247786
0.5985550421661248 17.429784713387562 0.7101774543617162
0.6037825971195407 18.048075983110785 0.7324060830047261
0.6090101520729567 19.839694281524903 0.7799896660964781
0.6142377070263727 20.554111872130914 0.7783909963435175
0.6194652619797887 21.335410401135746 0.7963384296561139
0.6246928169332047 21.301850131040634 0.7810626011577375
0.6299203718866206 21.526774471821074 0.761264689786255
0.6351479268400366 21.00174651036786 0.7492828608171884
0.6403754817934526 20.404172835653153 0.729759249263203
0.6456030367468686 19.26743459295406 0.6927403857319779
0.6508305917002846 19.632943380780905 0.6950957556880398
0.6560581466537005 21.49054232415396 0.7318523023800991
0.6612857016071165 23.01751236127489 0.7642315769884453
0.6665132565605325 23.45871934273827 0.7729149136071612
0.6717408115139485 22.90529990098188 0.7523269769169847
0.6769683664673645 21.68485840459821 0.7131841763837986
0.6821959214207804 21.1551979207132 0.6964067892047991
0.6874234763741964 20.43783778888906 0.6912194188349229
0.6926510313276124 20.633468084744024 0.6966907317338126
0.6978785862810284 19.80986148687401 0.6860648380629719
0.7031061412344444 20.427906268363092 0.7038919529344267
0.7083336961878604 21.2757272510517 0.7080749598930138
0.7135612511412763 20.369125398334447 0.6842390255705314
0.7187888060946923 21.022405600020637 0.6919470933090304
0.7240163610481083 22.482283298582065 0.7202311635389754
0.7292439160015243 24.67698075531061 0.7701716252286445
0.7344714709549403 26.43706943616441 0.7931854884097068
0.7396990259083562 26.670855727926526 0.797055078035752
0.7449265808617722 25.171124491983196 0.7765893320729809
0.7501541358151882 25.098522589355543 0.7809774335906938
0.7553816907686042 24.967037788233142 0.7749516079240218
0.7606092457220202 26.018047774591547 0.7934366613231519
0.7658368006754361 27.501651600706193 0.8168537686839139
0.7710643556288521 27.982634537385998 0.8019511841284368
0.7762919105822681 27.9037146760285 0.7788274462205776
0.7815194655356841 26.389626109773697 0.7577274225138408
0.7867470204891001 27.403142989086728 0.7849046818976391
0.791974575442516 28.81991589551725 0.8097321021179779
0.797202130395932 30.1639829945146 0.8366757053489715
0.802429685349348 32.110404083192215 0.8585440212230854
0.807657240302764 33.27058108216227 0.8634173962767663
0.81288479525618 36.01943884560826 0.893737836075742
0.8181123502095959 38.12892556609185 0.9247044940583299
0.8233399051630119 39.736413050955434 0.9617617055788534
0.8285674601164279 42.542697405301666 1.0283966681511822
0.8337950150698439 42.83355159055917 1.0452133414570732
0.8390225700232599 47.516632299738504 1.1059555118567126
0.8442501249766758 49.89310950239704 1.096512486076198
0.8494776799300918 50.982118655319816 1.1070863628344367
0.8547052348835078 53.79415529275746 1.1476018929752168
0.8599327898369238 57.74751528642825 1.1931324927106168
0.8651603447903398 63.18808841736572 1.2721433768807853
0.8703878997437557 69.73365248788926 1.3250154628044946
0.8756154546971717 71.71037559914241 1.3259211363193673
0.8808430096505877 72.15062011399428 1.3215499645270363
0.8860705646040037 73.80149485760329 1.3241635282861903
0.8912981195574197 74.3270897711606 1.3455687591575427
0.8965256745108356 79.31759923020637 1.3999729576075073
0.9017532294642516 80.93943186889342 1.429717459165204
0.9069807844176676 79.28774175476188 1.3903045565700054
0.9122083393710836 81.01677737176777 1.387127859694516
0.9174358943244996 84.21995550148739 1.4140844932025367
0.9226634492779155 83.76450489756549 1.4156320753048695
0.9278910042313315 87.54587824098972 1.4637931712312624
0.9331185591847475 86.75536433064576 1.4414366662947753
0.9383461141381635 87.35079215002355 1.424392682169742
0.9435736690915795 93.46960018128752 1.4767303010931476
0.9488012240449955 94.21217578097301 1.4530672959618067
0.9540287789984114 96.17262574017171 1.456870426029776
0.9592563339518274 99.30672802437502 1.479135130640522
0.9644838889052434 101.10305583045093 1.493087852085646
0.9697114438586594 101.66432635670905 1.5027735348454205
0.9749389988120754 100.90914575309795 1.4893233272531097
0.9801665537654913 97.93460247867552 1.4551457515416533
0.9853941087189073 103.36176823209027 1.4845027442006178
0.9906216636723233 104.11714990247128 1.483092072153524
0.9958492186257393 103.65364068472965 1.4684867565366269
1.0010767735791553 104.98356811629725 1.4905092807877356
1.0063043285325712 105.12858462874952 1.5000531378668793
1.0115318834859872 104.67522591978825 1.52669868891311
1.0167594384394032 110.81468398983795 1.5480347509966517
1.0219869933928192 113.55844936243825 1.5581236331255304
1.0272145483462352 118.09610914186135 1.582343748123548
1.0324421032996511 123.31760361829916 1.6070483477317632
1.0376696582530671 121.87335890985655 1.604827346585331
1.042897213206483 123.53537916739349 1.6323090997592538
1.048124768159899 124.49399880404104 1.6482125881877006
1.053352323113315 121.67629491796453 1.6311707685275278
1.058579878066731 125.58348595430624 1.6447681604100728
1.063807433020147 123.82925161649943 1.606061907524317
1.069034987973563 125.38414415565123 1.5917366202870993
1.074262542926979 126.82744093720527 1.5950027842236507
1.079490097880395 122.51638470943473 1.5601771946254668
1.084717652833811 119.15524716378319 1.540833762959371
1.089945207787227 117.03155502962437 1.547371914250423
1.095172762740643 117.3476373952195 1.5487793861674446
1.1004003176940589 118.20773810195546 1.5705042488394074
1.1056278726474749 127.34873317682768 1.6512224666392346
1.1108554276008908 135.18240195199118 1.6991054376545427
1.1160829825543068 133.08936369940457 1.691923354090669
1.1213105375077228 136.61780713922192 1.714876131784885
1.1265380924611388 133.48345218197463 1.7004723866310576
1.1317656474145548 131.93198079185527 1.685650642878979
1.1369932023679707 134.39207433187252 1.6862446131696676
1.1422207573213867 132.8864244234544 1.6713660077155263
1.1474483122748027 129.21801846946443 1.640651622971129
1.1526758672282187 130.92132473643701 1.632734941351336
1.1579034221816347 127.99536660467062 1.6039929236416748
1.1631309771350506 129.97703693822504 1.6300896711251578
1.1683585320884666 135.64079529863417 1.672706520884407
1.1735860870418826 138.415089168041 1.7179582824099884
1.1788136419952986 136.0329733620924 1.7017645066886242
1.1840411969487146 131.79231313777046 1.6549841326150325
1.1892687519021305 129.51144698120862 1.6261547279166997
1.1944963068555465 133.75851556136692 1.6388271316790521
1.1997238618089625 139.9116864596467 1.666272204590208
1.2049514167623785 141.1308864206422 1.6954620478443663
1.2101789717157945 141.18368133661536 1.7052835498402523
1.2154065266692105 143.69336188403778 1.7099127126365103
1.2206340816226264 143.73169558915103 1.7065206700850626
1.2258616365760424 138.50505104699386 1.6623612176549485
1.2310891915294584 138.85471904443438 1.641265194353276
1.2363167464828744 136.79645825933852 1.6415521029991806
1.2415443014362904 131.18303600917835 1.6095248679884373
1.2467718563897063 133.53266793605633 1.6469873911999242
1.2519994113431223 130.68780176963847 1.6392009230685658
1.2572269662965383 130.96346381710524 1.6282413423101365
1.2624545212499543 136.38656079533908 1.6540152961390113
1.2676820762033703 141.0020673037659 1.6750352602275156
1.2729096311567862 143.96327189762138 1.7038685467316756
1.2781371861102022 139.68930640234328 1.6764254450844414
1.2833647410636182 132.9736085605367 1.62443143608725
1.2885922960170342 129.11545705359006 1.5994952520103434
1.2938198509704502 130.60145215477505 1.5998982345112476
1.2990474059238661 133.99308232046724 1.625002925939928
1.3042749608772821 136.31266504993303 1.630748312746248
1.309502515830698 138.48483915971664 1.6200998913744613
1.314730070784114 138.15310813362888 1.6183232244760417
1.31995762573753 140.41701616033524 1.6259570561279106
1.325185180690946 138.9417451254497 1.6306311161938385
1.330412735644362 136.0158940587451 1.6328763230835102
1.335640290597778 133.649616567691 1.6214700465448846
1.340867845551194 136.07122006834166 1.6452450798782128
1.34609540050461 140.0997749207886 1.6760043102828606
1.351322955458026 138.80247767619076 1.653864141471115
1.356550510411442 131.68205825571903 1.5989495784676353
1.361778065364858 126.54886524698453 1.5572808682256023
1.3670056203182739 125.03789556912103 1.5479958445695285
1.3722331752716899 127.23392039159192 1.5709201768616816
1.3774607302251058 129.51418547557662 1.589388838225098
1.3826882851785218 133.73646810142972 1.6189847126501478
1.3879158401319378 135.18041142239173 1.6346855172226895
1.3931433950853538 130.76116933702372 1.620316133563639
1.3983709500387698 132.01233718676184 1.6247144168224306
1.4035985049921857 134.1424852973267 1.613436621988682
1.4088260599456017 136.1775242568656 1.6408130709082214
1.4140536148990177 143.89892812699716 1.7128227874950746
1.4192811698524337 144.31838021897607 1.7582775127304262
1.4245087248058497 138.6709143722762 1.7133007483725071
1.4297362797592656 137.3364364633289 1.6893725236868977
1.4349638347126816 133.551207776757 1.645000218662659
1.4401913896660976 131.95817622162588 1.6219893176904956
1.4454189446195136 136.45069037075797 1.649715260609499
1.4506464995729296 134.65529684863978 1.6632837091267278
1.4558740545263456 132.43766280934923 1.6388973349071656
1.4611016094797615 131.2952932786488 1.6616359088076875
1.4663291644331775 124.7741862377393 1.6288141412582822
1.4715567193865935 126.40712401456233 1.617646347847605
1.4767842743400095 123.91064873194514 1.6005884412823115
1.4820118292934255 124.93917850834501 1.6355662907611346
1.4872393842468414 125.55708228637292 1.6535920765526593
1.4924669392002574 126.24830916859493 1.6779146754920913
1.4976944941536734 126.55550846691877 1.689341914626222
1.5029220491070894 125.00889157297834 1.715894691511554
1.5081496040605054 125.26805025247828 1.7167259291847117
1.5133771590139213 121.51065022129563 1.7069212718382756
1.5186047139673373 121.13220894940687 1.6619796957087807
1.5238322689207533 124.49425549957934 1.6265664087776255
1.5290598238741693 122.42832776093013 1.5678565689391042
1.5342873788275853 123.63121964272094 1.561234124447839
1.5395149337810012 122.8599402742823 1.5796539814217403
1.5447424887344172 128.02673966599212 1.6274451563013013
1.5499700436878332 135.7403398291661 1.707227071192091
1.5551975986412492 130.18311935249852 1.6443524740615347
1.5604251535946652 126.40920332314177 1.6079150757685965
1.5656527085480811 116.51515586360706 1.5194204568064429
1.5708802635014971 121.76992267130522 1.5497297408579294
1.576107818454913 121.82792005657997 1.5812736874132036
1.581335373408329 124.39692309199104 1.6261253541886904
1.586562928361745 127.4063482494113 1.6527873266852338
1.591790483315161 123.8499705542015 1.6149017868741211
1.597018038268577 129.7306451986558 1.621374884791381
1.602245593221993 132.13480906823457 1.6084169076731234
1.607473148175409 138.95033999417984 1.6411401877385365
1.612700703128825 141.42423469670285 1.6602723030081572
1.617928258082241 141.54095352483733 1.6736308108895555
1.623155813035657 145.49123926853167 1.7145973070244358
1.628383367989073 145.54717529356427 1.7239939086854812
1.6336109229424889 150.33410401088398 1.763883408462079
1.6388384778959049 147.31776397958393 1.7303003233654675
1.6440660328493208 149.05019053724567 1.7313512026762368
1.6492935878027368 155.0846057179918 1.7579298244059685
1.6545211427561528 155.93694136855697 1.7455746307164055
1.6597486977095688 165.75557528674454 1.7927633359347048
1.6649762526629848 172.41843316453 1.8128890137033304
1.6702038076164007 173.98158343998693 1.813164796443842
1.6754313625698167 178.83484424268696 1.8382626278900687
1.6806589175232327 181.0580670303542 1.8603881467763748
1.6858864724766487 181.14442178833144 1.868655184508534
1.6911140274300647 177.1237579445862 1.830346592819191
1.6963415823834807 177.1290749680763 1.8161729698125753
1.7015691373368966 173.83424837815662 1.7853274247416755
1.7067966922903126 182.11590193273278 1.8358569884091898
1.7120242472437286 188.60180907529434 1.8740688563254828
1.7172518021971446 185.217596349801 1.8420560434969384
1.7224793571505606 187.56959603058638 1.8430729897143192
1.7277069121039765 188.47102984908227 1.824909687619603
1.7329344670573925 194.44663242803244 1.861040448710129
1.7381620220108085 204.08845309470667 1.8975782012791933
1.7433895769642245 209.2349625310724 1.928016926054066
1.7486171319176405 210.36681082701514 1.9227670295228252
1.7538446868710564 220.65860398707477 1.9684946918126978
1.7590722418244724 224.5095019698417 1.979988082432475
1.7642997967778884 226.42206125304435 1.9985962683203107
1.7695273517313044 221.04578847150617 1.959338873523732
1.7747549066847204 212.6809745376363 1.9135975326297774
1.7799824616381363 208.63979035278214 1.9002433015575515
1.7852100165915523 209.20382503104776 1.8856466231078401
1.7904375715449683 208.72152436781172 1.890061012045122
1.7956651264983843 217.33247056469818 1.95057377190656
1.8008926814518003 219.84701180649617 1.9288169891353466
1.8061202364052162 223.41730628542163 1.923072390358757
1.8113477913586322 223.86630854022735 1.8966761260854246
1.8165753463120482 227.53094919550009 1.8962022536589338
1.8218029012654642 223.1085122878381 1.9045735667540065
1.8270304562188802 222.36784091033144 1.9046058128848091
1.8322580111722961 224.5632569667896 1.9080349567160568
1.8374855661257121 226.74613290868032 1.894406363633216
1.842713121079128 233.8328271767701 1.90481668316248
1.847940676032544 240.33109655512618 1.911442522418985
1.85316823098596 245.76820316414177 1.931621297454423
1.858395785939376 237.80412279239778 1.8954439868496198
1.863623340892792 234.28363733277337 1.8881288679969086
1.868850895846208 229.69653685848567 1.8494401324160405
1.874078450799624 223.8260615370862 1.8129837298378748
1.87930600575304 228.29732991584848 1.82560662741331
1.884533560706456 231.12771655077853 1.847704960473249
1.889761115659872 230.0773149936376 1.8524851670827671
1.894988670613288 236.94376016883015 1.8866804242581106
1.9002162255667039 236.97285631911038 1.8581667329227411
1.9054437805201199 231.6191387244535 1.797474873215935
1.9106713354735358 229.75102171906593 1.7796991282241021
1.9158988904269518 228.24440925952968 1.7595594155421599
1.9211264453803678 224.986250996741 1.7378098040839622
1.9263540003337838 230.37761678293472 1.7786048483290897
1.9315815552871998 229.07396671618224 1.7839580937573094
1.9368091102406157 220.5660232408372 1.7408104371481672
1.9420366651940317 218.8659610760007 1.7320861460698993
1.9472642201474477 212.31766479061233 1.7046651716439727
1.9524917751008637 211.59765197660462 1.6797938122885168
1.9577193300542797 213.98948577885923 1.6906913411719222
1.9629468850076957 206.46314289017062 1.6500894519562506
1.9681744399611116 203.37429389563485 1.602092884193087
1.9734019949145276 207.22380760038598 1.6149043823503546
1.9786295498679436 207.92597757109604 1.6063440432870026
1.9838571048213596 211.31082945335802 1.6242227509543146
1.9890846597747756 211.35999162263738 1.6359389890641995
1.9943122147281915 212.40669782979595 1.6602714704459232
1.9995397696816075 209.34581833714296 1.6398938130229166
2.0047673246350235 210.33979004241147 1.6504245901662427
2.0099948795884393 206.33834492312238 1.6320786801434726
2.015222434541855 201.5503032912137 1.593815376905648
2.0204499894952708 204.04176962337306 1.6064308477804201
2.0256775444486865 205.0486429022074 1.6139188697832285
2.0309050994021023 208.7845687497515 1.6199326282151434
2.036132654355518 214.29536104601223 1.6491202015566078
2.041360209308934 204.24979342736168 1.6132343026227383
2.0465877642623496 208.35295873828525 1.6396109727337929
2.0518153192157653 203.31917289095594 1.629762971689553
2.057042874169181 200.3340968645249 1.6229501381056237
2.062270429122597 207.77339637382406 1.6635731511011582
2.0674979840760126 211.86036048452524 1.705133671073566
2.0727255390294284 214.10677125394793 1.7000799902924155
2.077953093982844 218.59560860322395 1.7039162111062154
2.08318064893626 216.89904892855677 1.6923851636827216
2.0884082038896756 216.2238246957218 1.687937094734062
2.0936357588430914 209.72703057028497 1.6513339889924332
2.098863313796507 210.96808610931143 1.665735286966213
2.104090868749923 208.6205969550642 1.6527259245854107
2.1093184237033387 211.00568720515227 1.6610648743559329
2.1145459786567544 207.06379095443452 1.6389940734476747
2.11977353361017 200.35903016019395 1.6207573997794482
2.125001088563586 202.97255975318703 1.637924816558945
2.1302286435170017 202.13978647458904 1.641627767989926
2.1354561984704175 204.55832669479778 1.6517560303696872
2.140683753423833 204.18895036797343 1.6398618574613586
2.145911308377249 202.61069801813835 1.6402134739942575
2.1511388633306647 202.15180262267768 1.6308756088095069
2.1563664182840805 207.1771638495968 1.6495093730627906
2.1615939732374962 211.96300641723857 1.6733312076894755
2.166821528190912 214.2827530002609 1.6842124214823813
2.1720490831443278 221.42272318610284 1.7243997580382995
2.1772766380977435 215.78249838075507 1.703892724148983
2.1825041930511593 213.37670889460975 1.6750166411034184
2.187731748004575 210.96304923605848 1.6445711242835703
2.192959302957991 208.44245023999622 1.618349560124897
2.1981868579114066 208.14582644238217 1.6113685633348767
2.2034144128648223 208.13171876319947 1.6354431480255018
2.208641967818238 211.25007515253807 1.654263061993519
2.213869522771654 207.48468370846123 1.620026661957051
2.2190970777250696 208.0984736583523 1.6139810394084222
2.2243246326784853 206.62125145255806 1.601616655852321
2.229552187631901 211.3320472664066 1.6329622650994353
2.234779742585317 217.58094759085265 1.6676845377538065
2.2400072975387326 215.16046603317974 1.661843144220069
2.2452348524921484 215.40034322679688 1.662064216311169
2.250462407445564 213.11806070782615 1.6477468612678747
2.25568996239898 204.77763990837215 1.608712027962331
2.2609175173523957 201.86613003322083 1.5956763235490434
2.2661450723058114 198.06204143526426 1.567651405344756
2.271372627259227 200.27029511267432 1.586001028557731
2.276600182212643 203.06016132081564 1.6134991559246805
2.2818277371660587 208.19576331113518 1.6508556302685038
2.2870552921194744 208.03065068905863 1.662995725713468
2.29228284707289 206.7346786784888 1.6512309086339336
2.297510402026306 203.2018338430249 1.626846225362699
2.3027379569797217 193.94587241549775 1.553212189463358
2.3079655119331375 193.73933785158505 1.534643686221327
2.3131930668865532 190.0379890746593 1.5078272864299214
2.318420621839969 189.84468326755223 1.502879717373697
2.3236481767933848 190.7572013578899 1.510773544655995
2.3288757317468005 191.93466720367388 1.5369136239713772
2.3341032867002163 194.08674010641712 1.5522176699328822
2.339330841653632 198.4983134057444 1.571710754279485
2.344558396607048 202.32236452439687 1.5983829551552082
2.3497859515604635 212.38800059171393 1.6416909848231365
2.3550135065138793 218.9953165166932 1.6727509972905394
2.360241061467295 215.5252460793228 1.6501371954526913
2.365468616420711 207.1404066309815 1.6023560396684313
2.3706961713741266 204.94856456795125 1.5669297009833656
2.3759237263275423 203.51044080109716 1.5381944952988515
2.381151281280958 205.46560802744145 1.5293948248731162
2.386378836234374 207.89043736844144 1.520689157661521
2.3916063911877896 206.55128272297435 1.5062356832683672
2.3968339461412054 206.0748168146427 1.4858067378828546
2.402061501094621 207.0973581239232 1.4699915329224036
2.407289056048037 212.74039221097158 1.4685020148056096
2.4125166110014526 215.26927575389615 1.4527856099415093
2.4177441659548684 224.69363227681873 1.4393497433955738
2.422971720908284 229.18315319480672 1.3873991719486392
2.4281992758617 246.2221555226928 1.3880705869131753
2.4334268308151157 269.1016882626554 1.3941094478262956
2.4386543857685314 296.0449829737712 1.4048521917064667
2.443881940721947 334.74044051081745 1.4484629748774238
2.449109495675363 391.0650714606995 1.5324889813194646
2.4543370506287787 469.9445924459393 1.661498254738301
2.4595646055821945 558.1096446679334 1.7885741225362912
2.4647921605356102 672.445486317057 1.9527899013863
2.470019715489026 806.9117727227716 2.13023277248456
2.4752472704424417 960.2618791810221 2.3238091190909755
2.4804748253958575 1145.7349227875206 2.53319353509103
2.4857023803492733 1351.3846303025446 2.74162436482645
2.490929935302689 1569.7313319870073 2.9510617338690075
2.496157490256105 1814.5189044630197 3.1713090780295334
2.5013850452095205 2039.5496978799724 3.3603743840983826
2.5066126001629363 2214.7734502925996 3.492335840728984
2.511840155116352 2359.9875412402876 3.611822119805026
2.517067710069768 2441.6690593901335 3.6737022665429993
2.5222952650231836 2505.9637584921243 3.723714503751794
2.5275228199765993 2586.1250533304096 3.7815379166557275
2.532750374930015 2735.6375949160138 3.880527874494229
2.537977929883431 3055.815076937415 4.09987902604586
2.5432054848368466 3552.339869452164 4.41536897699535
2.5484330397902624 4215.562583631598 4.788841743105686
2.553660594743678 4925.530352919509 5.172744933010808
2.558888149697094 5525.746791025598 5.466438532412393
2.5641157046505096 5826.248039319013 5.624108030779614
2.5693432596039254 5644.991283650498 5.542399378672972
2.574570814557341 5011.784557925534 5.215959205979709
2.579798369510757 4120.4773290119 4.7201567199380925
2.5850259244641727 3213.7738737901823 4.1497594100846085
2.5902534794175884 2412.8876255167875 3.599818356789476
2.595481034371004 1828.8420630702296 3.1367985225140274
2.60070858932442 1383.9238111162658 2.7332107008646958
2.6059361442778357 1067.3054133580595 2.4053237983351683
2.6111636992312515 835.3310418477867 2.128000769896166
2.6163912541846672 665.2731045683613 1.9054718919775673
2.621618809138083 527.8091458497571 1.7285726986089613
2.6268463640914987 426.37175535238686 1.5978710828596103
2.6320739190449145 356.91286919695983 1.5212176028509612
2.6373014739983303 311.140968579801 1.47318241567016
2.642529028951746 280.7424625825266 1.4503818466333478
2.6477565839051618 251.75388937826682 1.4101982907243462
2.6529841388585775 234.00792957493374 1.3907584367858663
2.6582116938119933 226.530670461193 1.404846302508603
2.663439248765409 220.07463944974444 1.4158944774071933
2.668666803718825 218.26511055455308 1.4328413771903756
2.6738943586722406 208.76674331915711 1.4145237947790807
2.6791219136256563 209.22416084025357 1.44260177001284
2.684349468579072 203.87610165485228 1.4507422607308669
2.689577023532488 199.5175657865528 1.452166462521455
2.6948045784859036 197.5857136418451 1.441202225849941
2.7000321334393194 202.10307479637504 1.4592807454693144
2.705259688392735 205.80200708708426 1.4688721182046305
2.710487243346151 207.0318352738735 1.485660869132359
2.7157147982995666 209.19248472991436 1.508633469949704
2.7209423532529824 209.2149053610598 1.5231576593647596
2.726169908206398 207.42338458644878 1.5270542544395391
2.731397463159814 204.840699986252 1.5311299176243418
2.7366250181132297 205.4347459034454 1.5560474573777032
2.7418525730666454 204.2169139905588 1.5789522065760602
2.747080128020061 209.2693674357239 1.6164419417439204
2.752307682973477 205.36539380564471 1.5682624494277027
2.7575352379268927 206.7116503492544 1.5707840097893233
2.7627627928803085 200.66132845993394 1.536815183470116
2.767990347833724 199.63874606450437 1.5322672110223043
2.77321790278714 205.45549229942736 1.5575486999856123
2.7784454577405557 209.69849194822024 1.5760563974842128
2.7836730126939715 209.93452938518422 1.5808380197718501
2.7889005676473873 199.86392867793882 1.5573669168832918
2.794128122600803 201.74370051378241 1.5893632467771395
2.7993556775542188 208.2742666326937 1.618414542550493
2.8045832325076345 218.77659145182184 1.666755834654762
2.8098107874610503 218.26067454688288 1.6360539969388237
2.815038342414466 211.86386598409752 1.6092889668437202
2.820265897367882 211.36542384525328 1.6102124598675058
2.8254934523212976 207.15597193934275 1.5807902199048813
2.8307210072747133 205.95655772329218 1.5683881237338213
2.835948562228129 203.85654311285973 1.5443759371264802
2.841176117181545 198.01549433444208 1.5070840114335013
2.8464036721349606 203.2171927705872 1.5378146062859823
2.8516312270883764 203.3812737130458 1.551109659998885
2.856858782041792 201.99341811483905 1.558929973201321
2.862086336995208 204.00396231331743 1.5734054430668698
2.8673138919486236 200.0617825221539 1.5588070879890639
2.8725414469020394 200.98308104004693 1.5475878980387812
2.877769001855455 199.84093928359496 1.5242190177519208
2.882996556808871 198.13896242055316 1.5161150134385504
2.8882241117622867 199.14470771153105 1.515018387377232
2.8934516667157024 193.28693250951198 1.495352239571045
2.898679221669118 196.6070171542244 1.5097107305090258
2.903906776622534 192.8990761970293 1.4910956362101757
2.9091343315759497 202.1727157701149 1.5503827384616833
2.9143618865293655 207.91437810619882 1.5831416902198763
2.919589441482781 202.45583507201158 1.5770049126853434
2.924816996436197 200.48750244183887 1.5516671059726623
2.9300445513896127 197.85879456749245 1.530592432742674
2.9352721063430285 197.50947510319727 1.508696818593732
2.9404996612964442 202.96001550337078 1.521509980430957
2.94572721624986 203.07809289331192 1.5272667416000802
2.9509547712032758 205.80865709802933 1.5343237930103257
2.9561823261566915 208.1336132537736 1.554994632374203
2.9614098811101073 206.5038901002026 1.5352757561757762
2.966637436063523 206.43704072834925 1.5418942125839612
2.971864991016939 204.40316145833205 1.555980633481942
2.9770925459703546 208.3721676930399 1.5717986971437203
2.9823201009237703 208.1764822244477 1.564169777764724
2.987547655877186 201.80837608372957 1.5065813854394914
2.992775210830602 198.43092416751472 1.4631957726117009
2.9980027657840176 198.08469745227043 1.4528577549543717
3.0032303207374333 205.30712915534778 1.4986449264874084
3.008457875690849 207.09941622988507 1.514546828354787
3.013685430644265 205.04590721539086 1.4863998391280486
3.0189129855976806 204.33616839836452 1.481512748250181
3.0241405405510964 196.44287391501683 1.4430452319491613
3.029368095504512 197.11612919375523 1.4326562580648194
3.034595650457928 199.88216361890812 1.445821354690351
3.0398232054113437 198.91787425106088 1.437701120090108
3.0450507603647594 202.68009967318136 1.4516589244909053
3.050278315318175 201.11000033992622 1.4497639754570903
3.055505870271591 205.6264091196748 1.4738808980669806
3.0607334252250067 206.06176021565906 1.4623824915103647
3.0659609801784224 211.95690829343548 1.4629910834939037
3.071188535131838 210.55581721579762 1.446165762375415
3.076416090085254 206.9012982146042 1.4102078815771224
3.0816436450386697 201.74286788359004 1.3727997625184796
3.0868711999920855 203.08922327682282 1.359550266864628
3.0920987549455012 211.23893689095945 1.380484367474525
3.097326309898917 217.62561345343022 1.3936269543862938
3.1025538648523328 219.43196574010437 1.3895499637591235
3.1077814198057485 223.2877259980171 1.4007880074950134
3.1130089747591643 226.4708221159563 1.3939631404788415
3.11823652971258 226.64091935307428 1.3827902348723593
3.123464084665996 231.83342544300928 1.3753736728216432
3.1286916396194115 230.28877490975918 1.329231804317623
3.1339191945728273 231.70652137379926 1.3217795289566105
3.139146749526243 232.63135542084964 1.3037581269353842
3.144374304479659 237.03435152995996 1.2959805514379716
3.1496018594330746 239.6952663684019 1.284516214817613
3.1548294143864903 249.88421172612308 1.2959004729489747
3.160056969339906 258.14819979919946 1.286095736859942
3.165284524293322 266.2584375196002 1.2817229720998682
3.1705120792467376 284.1299893810818 1.29595046372603
3.1757396342001534 302.885295384829 1.3039061851866596
3.180967189153569 325.6967727137798 1.3344160412204262
3.186194744106985 352.62127904332164 1.3687580393659784
3.1914222990604006 381.9623093829964 1.4073453094127968
3.1966498540138164 412.578939281709 1.4553647085122776
3.201877408967232 446.306303733302 1.5078992879981439
3.207104963920648 483.02111108529056 1.5606788401358334
3.2123325188740637 516.2004690109752 1.6025415440572068
3.2175600738274794 553.728795294893 1.6562537300158247
3.222787628780895 590.2274173709257 1.7080069993498346
3.228015183734311 624.0938589459217 1.7605906646995715
3.2332427386877267 658.6871193664226 1.8049832675230437
3.2384702936411425 687.6930034241046 1.843344562683759
3.2436978485945582 712.2646764411232 1.87046681719063
3.248925403547974 729.3197267206912 1.890800974105309
3.2541529585013897 736.0273853821225 1.8926343971042696
3.2593805134548055 733.3199182421315 1.886110387297873
3.2646080684082213 717.0219263537499 1.8614715917936806
3.269835623361637 688.6828986182535 1.822499035063403
3.275063178315053 657.3971049254276 1.7816152010042343
3.2802907332684685 616.2147086725635 1.7226522793485999
3.2855182882218843 572.4839137802012 1.660762006237735
3.2907458431753 525.6951050987763 1.5961555476907896
3.295973398128716 484.3020183260479 1.5423941030909947
3.3012009530821316 447.42500617942994 1.491077380895773
3.3064285080355473 408.8126810334493 1.4325798746248801
3.311656062988963 377.486432835281 1.3764809387494006
3.316883617942379 346.8634901689176 1.3176130262203112
3.3221111728957946 329.4088643090509 1.2920584645696163
3.3273387278492104 319.77027428547694 1.2793086445886703
3.332566282802626 317.7232978630621 1.2815183062703717
3.337793837756042 321.88497497203264 1.2927410143385618
3.3430213927094576 320.44571761690736 1.2834087847220548
3.3482489476628734 319.6900132354921 1.2691220775774468
3.353476502616289 328.8429421243324 1.2805099826437851
3.358704057569705 340.17440099889683 1.2910730363406422
3.3639316125231207 351.8780117979291 1.3042839284592895
3.3691591674765364 368.5618799999163 1.331893532711161
3.374386722429952 379.6735749332188 1.346903065684614
3.379614277383368 382.31780349029424 1.3482850636195014
3.3848418323367837 385.21616745553393 1.3520329073041448
3.3900693872901995 381.75776242834115 1.344884300446806
3.3952969422436152 382.7262324054772 1.3421412990797847
3.400524497197031 390.63580688372747 1.3577667918524141
3.4057520521504467 398.46303217394205 1.3738488638024668
3.4109796071038625 427.8485012053153 1.4363395717913898
3.4162071620572783 434.9850729459698 1.4546570632371982
3.421434717010694 458.0181645758703 1.496426875108692
3.4266622719641098 467.52905244373824 1.5195295633150858
3.4318898269175255 467.7075573102423 1.5251896364231883
3.4371173818709413 478.2180888168897 1.5541129056677048
3.442344936824357 460.9058587270472 1.521003587081981
3.447572491777773 455.9491434638989 1.50494732408146
3.4528000467311886 440.09864243929525 1.4706434313017833
3.4580276016846043 442.74010544187 1.4673262872045678
3.46325515663802 444.8111809793789 1.4544936923785303
3.468482711591436 457.6285418902666 1.4560344877697924
3.4737102665448516 478.9251766316933 1.474716121369715
3.4789378214982674 529.9425182687503 1.5432665316192777
3.484165376451683 610.8091225780215 1.654204207196907
3.489392931405099 733.7473171573967 1.8254438582572572
3.4946204863585146 901.3599536769166 2.0269774100069977
3.4998480413119304 1135.1594738065737 2.2740707509526024
3.505075596265346 1435.8347434115803 2.5548813105963424
3.510303151218762 1828.310928862245 2.8764735542102966
3.5155307061721777 2361.461011169329 3.2680182345508446
3.5207582611255934 2981.7671983513974 3.6774527882884707
3.525985816079009 3754.7151040067765 4.128909047350522
3.531213371032425 4620.769346654343 4.582792955771527
3.5364409259858407 5481.014188185938 4.99756852478863
3.5416684809392565 6313.872400886683 5.363546758962318
3.546896035892672 7050.472457938003 5.6714931366630825
3.552123590846088 7561.399022433538 5.878122401133426
3.5573511457995037 7898.180723909637 6.008346087720405
3.5625787007529195 8006.4057660140425 6.0507449572473675
3.5678062557063353 7957.716606172942 6.037182839125229
3.573033810659751 7760.977493636807 5.960686727309934
3.5782613656131668 7506.622716000551 5.865455129314641
3.5834889205665825 7289.791436548724 5.781936229969111
3.5887164755199983 7148.08349869586 5.725110603756746
3.593944030473414 7010.703971093567 5.619958112652929
3.59917158542683 6955.754979084218 5.565823767035018
3.6043991403802456 6875.536135725128 5.514990617235056
3.6096266953336613 6671.572918503979 5.453343111069847
3.614854250287077 6159.002244918041 5.2429802880862875
3.620081805240493 5370.998888523906 4.897559789623562
3.6253093601939086 4379.835918895412 4.400565920383456
3.6305369151473244 3480.023666154972 3.9149584598506073
3.63576447010074 2621.7579399785614 3.3855944748166884
3.640992025054156 1981.295424214569 2.9369660913086686
3.6462195800075716 1497.1025945215665 2.5488742258227695
3.6514471349609874 1163.786843582933 2.2449616351765624
3.656674689914403 935.7711220716046 2.01896106006873
3.661902244867819 780.4108672764919 1.8430099601701202
3.6671297998212347 668.8328739279249 1.7047211950439172
3.6723573547746504 591.1383707119129 1.6049277934002502
3.677584909728066 532.0053804810639 1.525260278405376
3.682812464681482 484.86613611824777 1.4573071699701192
3.6880400196348977 448.4625138670277 1.4045357071029856
3.6932675745883135 423.75392194813776 1.3641837069318503
3.698495129541729 401.024694921626 1.324681097004124
3.703722684495145 385.6100180258172 1.299842540971608
3.7089502394485607 371.00402507650136 1.2787476882110695
3.7141777944019765 362.32487670202016 1.2707242994775143
3.7194053493553922 354.24814561471317 1.2633139684164265
3.724632904308808 344.8408268554031 1.2484768473289753
3.7298604592622238 330.8828090203107 1.230321792021283
3.7350880142156395 320.5308747409422 1.2114796891083193
3.7403155691690553 311.2750963527107 1.1972962013561028
3.745543124122471 308.7338550145742 1.1960185443283293
3.750770679075887 305.4523074566089 1.1912733630600103
3.7559982340293026 304.46583854221507 1.1932105516388045
3.7612257889827183 301.5321945863526 1.1855327932325346
3.766453343936134 299.8916698225444 1.1831166649977471
3.77168089888955 300.7525933089983 1.1867208974174805
3.7769084538429656 294.09342894674876 1.1661574412415996
3.7821360087963813 290.7073359463859 1.1593682581511338
3.787363563749797 287.5732586474138 1.1498805771882727
3.792591118703213 292.4954864667963 1.1591623580475265
3.7978186736566286 304.6308387530011 1.184569164639857
3.8030462286100444 324.88670628322194 1.2223022985776608
3.80827378356346 345.51755139362086 1.2638654181311715
3.813501338516876 359.85524320528697 1.2900358698306373
3.8187288934702917 364.680977492597 1.301018027176115
3.8239564484237074 361.36381260722754 1.2911004096972223
3.829184003377123 357.31483599091735 1.2805988079254624
3.834411558330539 348.28734924711216 1.2590998621517813
3.8396391132839547 345.12400733444923 1.2442718204547105
3.8448666682373704 342.3560801502711 1.236997989093013
3.850094223190786 337.0337689529329 1.2215005749486094
3.855321778144202 331.04595747123767 1.2052227911692186
3.8605493330976177 327.73295461679476 1.2006853795280326
3.8657768880510335 324.729016147369 1.1943856373429271
3.8710044430044492 320.7527321812383 1.1837859726781867
3.876231997957865 319.83732904712184 1.1784397500653554
3.8814595529112808 312.9596661643837 1.1582632595464888
3.8866871078646965 311.7008042310541 1.1470947747022746
3.8919146628181123 312.12996836387816 1.1413883497296302
3.897142217771528 316.31291302672736 1.1434397910658538
3.902369772724944 322.7433549958684 1.1523384904636687
3.9075973276783595 325.48217423057724 1.1532049764391008
3.9128248826317753 331.67778911298467 1.1642029358190324
3.918052437585191 334.1801453539127 1.1668837164200387
3.923279992538607 331.88419770679377 1.163799178518459
3.9285075474920226 344.0908737947182 1.1871891998942279
3.9337351024454383 348.0942098319735 1.1956906464698422
3.938962657398854 351.1984581523278 1.2016204443328815
3.94419021235227 352.0362449464727 1.1997454312382534
3.9494177673056856 356.5922149544082 1.207066499937256
3.9546453222591014 362.8456434895332 1.2127149593598112
3.959872877212517 373.8324012212365 1.22521467008199
3.965100432165933 381.8597616520962 1.233006969278032
3.9703279871193486 394.09219330574194 1.2509504187906293
3.9755555420727644 406.98078591073266 1.266360751262132
3.98078309702618 422.76542760998257 1.2866319713177035
3.986010651979596 438.89701539580625 1.3046626723313783
3.9912382069330117 462.9775752163691 1.338492482644403
3.9964657618864274 494.39693842571415 1.385536395331665
4.001693316839844 529.909998337876 1.435331850032856
4.00692087179326 568.0531502336228 1.4844063439703474
4.012148426746676 604.4252972222234 1.5361210449053033
4.017375981700092 638.5229376655768 1.595793845169207
4.0226035366535084 688.6255496299783 1.6664392368266987
4.027831091606925 743.8472904875257 1.7355943465656076
4.033058646560341 818.6078168367591 1.8236739610066788
4.038286201513757 909.0640956756163 1.921610673668066
4.043513756467173 1007.689044636572 2.028281848445988
4.0487413114205895 1123.4996804128718 2.1449683324593303
4.053968866374006 1255.529497263621 2.266658898322763
4.059196421327422 1407.908346312917 2.404041857770673
4.064423976280838 1586.561610989566 2.5503082841280094
4.069651531234254 1807.0975943589385 2.7183343303473406
4.0748790861876705 2062.96241116264 2.9139161536829667
4.080106641141087 2355.0625146297816 3.1149776827084747
4.085334196094503 2687.387313321836 3.3284164700329346
4.090561751047919 3027.853231013082 3.529421965103225
4.095789306001335 3427.8488326082006 3.751123628019833
4.1010168609547515 3901.0252138188584 4.008846612888288
4.106244415908168 4366.664192686629 4.247980454489617
4.111471970861584 4891.027508977845 4.5019562073357715
4.116699525815 5378.975996146669 4.712513231998269
4.121927080768416 5812.7841751840715 4.834520497663167
4.1271546357218325 6228.453659713445 4.950325981425206
4.132382190675249 6598.87737274941 5.07207711633198
4.137609745628665 6943.126742976594 5.187754648497987
4.142837300582081 7173.299660466427 5.259250538566269
4.148064855535497 7279.444132859107 5.3003694987407775
4.1532924104889135 7244.877632762288 5.279237550959985
4.15851996544233 7046.81614531349 5.196506795942183
4.163747520395746 6694.903987743166 5.049337859378494
4.168975075349162 6236.021043588946 4.858861942269392
4.174202630302578 5715.118615989381 4.6456588712296805
4.1794301852559945 5171.614595358722 4.431773583747556
4.184657740209411 4581.534579371065 4.166793667126578
4.189885295162827 3976.3968960200477 3.8752760349232758
4.195112850116243 3434.044617006594 3.589246889238991
4.200340405069659 2950.3736174034843 3.319226624307564
4.2055679600230755 2522.7760333551673 3.0652592075781113
4.210795514976492 2179.7494875605926 2.8548514244142944
4.216023069929908 1879.4964504474663 2.6537313991069085
4.221250624883324 1616.861144274273 2.461233128363533
4.22647817983674 1403.4267435275215 2.292393690533701
4.2317057347901565 1217.9959425975396 2.1295048211779233
4.236933289743573 1062.1278877657378 1.9847541557558586
4.242160844696989 937.8397154532805 1.8637321200512027
4.247388399650405 830.7245080687184 1.7536588289954835
4.252615954603821 733.5680098824379 1.6459465712481403
4.257843509557238 664.9238087689334 1.565570288423327
4.263071064510654 599.0484269305975 1.4839206979685229
4.26829861946407 545.1368080835384 1.4155704526487582
4.273526174417486 497.6444070582944 1.352211451129609
4.278753729370902 459.5198155588786 1.3008223316996743
4.283981284324319 422.9665992303861 1.2533527222491883
4.289208839277735 393.2126648815524 1.2156162544255282
4.294436394231151 362.34836029164705 1.168823681870897
4.299663949184567 339.834658292944 1.13323218038456
4.304891504137983 323.37819298039807 1.1062753085693282
4.3101190590914 313.06157485474654 1.0920209784891242
4.315346614044816 303.2508534950013 1.0806786210457162
4.320574168998232 290.5884204752635 1.0642758918200976
4.325801723951648 281.5552388037708 1.05690926815892
4.331029278905064 267.91517870977077 1.034089460838782
4.336256833858481 258.8450533220933 1.0203607326818058
4.341484388811897 251.9393136323329 1.0095304846800854
4.346711943765313 245.66254280762047 0.9973772765932216
4.351939498718729 242.5608419469838 0.9955019259660955
4.357167053672145 238.79008797033072 0.989953577937274
4.362394608625562 233.3685097891719 0.9832843441327688
4.367622163578978 232.27964397770234 0.9844343877353449
4.372849718532394 226.82437923190187 0.9821058977226473
4.37807727348581 228.20281728660908 0.9996183562237669
4.383304828439226 228.0338943882668 1.0044062203099062
4.388532383392643 224.03016676185263 1.0041335233592708
4.393759938346059 218.30571003731131 0.995057681271571
4.398987493299475 208.5409312200015 0.9808723692369419
4.404215048252891 200.2464817706362 0.9724232140377528
4.409442603206307 192.86532756909307 0.9687716606648281
4.414670158159724 191.91559633786656 0.9744761647303892
4.41989771311314 186.34813121947806 0.9611870759356398
4.425125268066556 185.87725812526682 0.9669474825748401
4.430352823019972 182.78093369727796 0.9646641068764393
4.435580377973388 181.57958223039716 0.9686778277925
4.440807932926805 181.79852315784083 0.9806705021883945
4.446035487880221 181.13099382918634 0.9896876759529003
4.451263042833637 179.30108563854324 1.0009462236805522
4.456490597787053 173.3662003747738 0.9824729479990404
4.4617181527404695 165.8652239876332 0.9689757192671433
4.466945707693886 161.99208399983507 0.961194210345122
4.472173262647302 163.95462029334547 0.9643581501105007
4.477400817600718 167.88419984849563 0.9774502886602444
4.482628372554134 166.11000360206606 0.9724849829168004
4.4878559275075505 166.1208310608294 0.9771304309804604
4.493083482460967 163.27685004305218 0.9632595943237442
4.498311037414383 163.61154367953344 0.9775280382190982
4.503538592367799 163.55281395379632 0.9900939202314729
4.508766147321215 161.3776634026508 0.988680445101164
4.5139937022746315 156.52438055183077 0.977262179060243
4.519221257228048 155.36756311318527 0.9659236356303357
4.524448812181464 156.6554116995439 0.9613662813313789
4.52967636713488 156.8667542943059 0.9651944787160639
4.534903922088296 158.88943584191108 0.9755086789939941
4.5401314770417125 158.84042846130149 0.9802074527686266
4.545359031995129 157.5691367266962 0.9848807001284635
4.550586586948545 155.4381812120856 0.9844127454973557
4.555814141901961 155.59376560323042 0.9881961053263315
4.561041696855377 157.2923670164379 0.9964332803959943
4.5662692518087935 157.51787493278658 0.9786366888348847
4.57149680676221 157.39799298433556 0.9686901132854101
4.576724361715626 153.99581650884153 0.9534554507515464
4.581951916669042 156.54899273716697 0.9594814695258712
4.587179471622458 156.27718108480533 0.9622856001136877
4.5924070265758745 156.66916745226152 0.9766867826169826
4.597634581529291 154.24471829529338 0.96972851078067
4.602862136482707 147.84240174050726 0.9460465901891392
4.608089691436123 153.8817655950363 0.9778624274766768
4.613317246389539 158.76420022487048 1.0050950548116329
4.6185448013429555 164.03263910967655 1.022240585899026
4.623772356296372 165.3476316704284 1.0302862836464688
4.628999911249788 165.02995915498133 1.0291315469758526
4.634227466203204 163.97695936365236 1.0209625288235997
4.63945502115662 161.69652821117117 1.0112216653946149
4.6446825761100365 153.61079549071542 0.977607476866902
4.649910131063453 147.56339584858762 0.9563719399720214
4.655137686016869 145.0976341195407 0.957553190033615
4.660365240970285 147.19021024304263 0.967272949598612
4.665592795923701 149.8177888147252 0.9792417849970289
4.6708203508771176 151.45759163870224 0.9776467426389751
4.676047905830534 154.24620301470702 0.9825741299530565
4.68127546078395 153.8552808525064 0.9803843112686366
4.686503015737366 152.45992748068954 0.9750081862671244
4.691730570690782 151.68974604209504 0.9880753505129709
4.696958125644199 151.38241401596537 0.9862006236338263
4.702185680597615 153.25011099818718 0.9866678708198923
4.707413235551031 154.84367071563173 0.989700875445849
4.712640790504447 157.11523342353271 0.9969902559441458
4.717868345457863 158.373547344538 1.0077603817085157
4.72309590041128 156.6922820897733 1.0128242393972657
4.728323455364696 154.0543640525003 1.0067249263148297
4.733551010318112 154.70881959112745 1.0015044527261996
4.738778565271528 151.8420314746134 0.9781950508271985
4.744006120224944 154.32019698539733 0.9768273275436098
4.749233675178361 155.12090573540996 0.9791518612007621
4.754461230131777 152.7753406078147 0.9723201491670848
4.759688785085193 150.003093948706 0.9784432135075021
4.764916340038609 142.11865678528676 0.9542979421567058
4.770143894992025 135.82505987260248 0.9259215550419667
4.775371449945442 136.63557012787402 0.9112069540363033
4.780599004898858 143.9169357587975 0.9310312191567153
4.785826559852274 150.38777303462874 0.9535643958740357
4.79105411480569 151.61882241787953 0.9666718424830193
4.796281669759106 147.50082477165193 0.9579146711929998
4.801509224712523 145.9787346719688 0.9517079827363064
4.806736779665939 143.34091207814947 0.9421423799405414
4.811964334619355 146.99955967117404 0.9534041991638792
4.817191889572771 147.52201874493852 0.9579428717818708
4.822419444526187 146.8141856720179 0.9527232330226916
4.827646999479604 145.70968881881524 0.9358430473043836
4.83287455443302 140.55794939456584 0.918529331899321
4.838102109386436 142.94888491372114 0.9186366467752661
4.843329664339852 146.46562030560477 0.9327220438944245
4.848557219293268 150.07346654114588 0.9480383191506001
4.853784774246685 147.20561574020954 0.9426807837548224
4.859012329200101 148.55630457864578 0.9425062841535807
4.864239884153517 146.7292019537625 0.9343331583563926
4.869467439106933 141.88151631561485 0.9167636429378377
4.8746949940603495 141.31391023188243 0.913016275842367
4.879922549013766 143.38939244798323 0.9309571050626896
4.885150103967182 143.1994458561278 0.9256544062596873
4.890377658920598 147.81792262196367 0.9334297092287536
4.895605213874014 147.00996216730908 0.9236293864854295
4.9008327688274305 146.7430583655309 0.9219885679423765
4.906060323780847 144.91176030299488 0.9231205587103198
4.911287878734263 146.25093298630665 0.9225525616480399
4.916515433687679 147.0371894628372 0.9268664741349639
4.921742988641095 147.25507561880045 0.9148917505362315
4.9269705435945115 146.85031357877867 0.9162944065263071
4.932198098547928 145.0732307092967 0.9182778364279639
4.937425653501344 146.5702754262805 0.9285994268615486
4.94265320845476 145.82772238678743 0.9405792806219315
4.947880763408176 144.68397572459148 0.9297996623964027
4.9531083183615925 146.8664217579231 0.9396164173007523
4.958335873315009 143.68269496140792 0.9187656736896028
4.963563428268425 148.3115478742305 0.9231127529693329
4.968790983221841 144.67266706257888 0.9020162199908567
4.974018538175257 142.20216291570836 0.8817902722329835
4.9792460931286735 143.5609843375758 0.8910858288063419
4.98447364808209 142.34359967261528 0.8922411659176877
4.989701203035506 147.6173458578446 0.9079914076743302
4.994928757988922 150.91255771819638 0.9075821961643507
5.000156312942338 156.86409733632516 0.9169331536148841
5.0053838678957545 154.27573192870483 0.8925873548891227
5.010611422849171 158.71614022025835 0.8976503030934677
5.015838977802587 161.35936902537398 0.8984915335068008
5.021066532756003 159.93194448052125 0.8884504327219906
5.026294087709419 160.10696055087888 0.8849089371015468
5.0315216426628355 156.77431973678247 0.8803773165216348
5.036749197616252 155.74828679604548 0.889987558440945
5.041976752569668 154.7451739799335 0.8917882285864872
5.047204307523084 151.18730138931588 0.8900711116416358
5.0524318624765 151.93098576670266 0.8934179148164666
5.0576594174299165 153.31706041900796 0.8800347967318695
5.062886972383333 158.68214038577065 0.8784355360800414
5.068114527336749 161.78116797231635 0.8757872381364259
5.073342082290165 164.82174578140845 0.8691811214194755
5.078569637243581 166.75751548134335 0.8531469177358135
5.0837971921969975 170.2280883852952 0.8487866084633068
5.089024747150414 176.29752858203253 0.8456096607676713
5.09425230210383 185.43147995566076 0.8602820958895601
5.099479857057246 197.56814794083942 0.8833492899152433
5.104707412010662 209.15574431868944 0.8911278609502892
5.109934966964079 222.86689319764227 0.8982381600138754
5.115162521917495 236.5260444439625 0.901314515526066
5.120390076870911 255.9118833122005 0.920178881716592
5.125617631824327 276.6837816499444 0.939211441235742
5.130845186777743 295.2686621419132 0.9614066765229633
5.13607274173116 308.034094780871 0.97526989863758
5.141300296684576 315.3341128579007 0.9879201687332436
5.146527851637992 310.17930311866354 0.9836872296752972
5.151755406591408 294.19974735528484 0.9718862014064571
5.156982961544824 273.9700078872663 0.959555857684356
5.162210516498241 254.37413466601285 0.9528574284926987
5.167438071451657 232.75060928969066 0.9437185805726221
5.172665626405073 213.02731926660957 0.9335543322014987
5.177893181358489 193.52374062743039 0.9119023616722588
5.183120736311905 178.8858515514911 0.8929617476690693
5.188348291265322 170.21592445964436 0.8887001875444799
5.193575846218738 164.8012034752366 0.8935509482354579
5.198803401172154 160.33230307570543 0.8895716052377138
5.20403095612557 159.38908178797718 0.9097533110966549
5.209258511078986 157.34766766365698 0.9152502307789544
5.214486066032403 155.1502164056194 0.907170487915832
5.219713620985819 154.67964984513898 0.9077719188997194
5.224941175939235 151.72926643316072 0.8922831974380184
5.230168730892651 151.00345453191605 0.887676528269111
5.235396285846067 149.64888792413885 0.8789831314282305
5.240623840799484 148.14881256651427 0.8766301319548062
5.2458513957529 145.63210338531292 0.8645438580031469
5.251078950706316 147.09421042552685 0.8807188245322757
5.256306505659732 151.93655528315452 0.9056095201729456
5.261534060613148 151.3265073149703 0.9066792949526132
5.266761615566565 148.88592028376382 0.888286912227575
5.271989170519981 145.20415668126878 0.8682338506567473
5.277216725473397 143.765945630031 0.8630876065214662
5.282444280426813 146.00236019242445 0.8796663786762359
5.2876718353802294 147.19633088904288 0.8934247383054433
5.292899390333646 147.75687551764068 0.9106287402555914
5.298126945287062 147.93564513040337 0.9094311271367379
5.303354500240478 149.09117515198594 0.907949733707662
5.308582055193894 151.2209411408294 0.8997832207793272
5.3138096101473105 152.61056610869767 0.8891885089536639
5.319037165100727 154.46932520048273 0.8889075259237311
5.324264720054143 152.6407812534082 0.8886599464302424
5.329492275007559 151.5050843526401 0.8977084966789436
5.334719829960975 147.99320020423013 0.8937483677556378
5.3399473849143915 148.18676745391588 0.9037915436394525
5.345174939867808 145.2912956792249 0.8877296495011153
5.350402494821224 144.82181905526008 0.8724155226683334
5.35563004977464 146.76659846220804 0.8603085510358968
5.360857604728056 146.57857943600217 0.8493762740860288
5.3660851596814725 144.7837814956741 0.8388421775667727
5.371312714634889 145.5323679802092 0.84322268057421
5.376540269588305 147.15796102580367 0.8521107482898919
5.381767824541721 151.51584210822895 0.8652800087531278
5.386995379495137 151.34747719492958 0.8631783377775064
5.3922229344485535 153.53592426901892 0.8599159529852417
5.39745048940197 151.67281686315638 0.8551938073911576
5.402678044355386 151.0244491312609 0.8392097622035214
5.407905599308802 155.07495718176477 0.8404359706274304
5.413133154262218 159.41973004173812 0.8371515349157954
5.4183607092156345 165.65320636119912 0.8360265447543588
5.423588264169051 167.7101196364349 0.8265663872763478
5.428815819122467 168.62496493867513 0.8137943165872898
5.434043374075883 169.77581401943723 0.8097338943145749
5.439270929029299 168.58695923933053 0.8035087967152866
5.4444984839827155 172.75082146061985 0.8175963703150962
5.449726038936132 174.47544304989978 0.8293266516422307
5.454953593889548 176.28069763502342 0.8357017757128319
5.460181148842964 176.38292087762187 0.8404002677557154
5.46540870379638 171.92941815485608 0.8414404033443715
5.4706362587497965 169.7816783590968 0.8417640021165305
5.475863813703213 165.8180175932568 0.835198028402493
5.481091368656629 169.09759542424058 0.8361282345282044
5.486318923610045 168.0538233207763 0.8334496534933626
5.491546478563461 167.88021878898567 0.8278479684740222
5.4967740335168775 169.90972852091656 0.8267492743946656
5.502001588470294 174.13819377686085 0.8406160931696831
5.50722914342371 172.50016241849272 0.8320356882421522
5.512456698377126 172.47280362353462 0.8250497725959818
5.517684253330542 174.72856519326513 0.824932796758096
5.522911808283959 176.45309505635498 0.8165816847782442
5.528139363237375 186.18037251015895 0.8290560650389057
5.533366918190791 193.76751830700385 0.8402894963010084
5.538594473144207 198.91104321436936 0.8387012768476241
5.543822028097623 204.65194109677367 0.8367696069099989
5.54904958305104 207.89292699541517 0.8323460388754145
5.554277138004456 214.3175085139166 0.8331126544437414
5.559504692957872 222.51658467508756 0.8395680736010334
5.564732247911288 231.27308920346536 0.8481409883987173
5.569959802864704 240.53853165128302 0.8552557032662632
5.575187357818121 252.70242402794776 0.8662385104037653
5.580414912771537 271.06712486140054 0.8856710342928819
5.585642467724953 285.50528792874275 0.9089438305496184
5.590870022678369 295.5440339153163 0.9183648342571242
5.596097577631785 303.26168906663736 0.9271052652923695
5.601325132585202 307.56287099064696 0.9282650119050594
5.606552687538618 320.4754065801627 0.9449444948343902
5.611780242492034 329.43717354761924 0.9543856898336109
5.61700779744545 338.2570472194535 0.9674815623191588
5.622235352398866 346.17950430561683 0.9746224526611478
5.627462907352283 355.6385263649121 0.9854255923071614
5.632690462305699 368.1250136732014 0.999943157936014
5.637918017259115 378.2970156570667 1.0109759108838774
5.643145572212531 391.707126744015 1.0283779304563418
5.648373127165947 408.28386593488125 1.0483273954528245
5.653600682119364 426.046711508055 1.070772185626098
5.65882823707278 433.02005710161603 1.0779826412388052
5.664055792026196 433.47026879237075 1.076895228715127
5.669283346979612 427.37743802312957 1.068068031473679
5.674510901933028 422.94969762041865 1.0603182692020785
5.679738456886445 422.48476977918705 1.0585826819321713
5.684966011839861 419.4555163613655 1.0553673633849283
5.690193566793277 416.2185487321326 1.0513447317965634
5.695421121746693 410.15092648975724 1.0444601710949504
5.700648676700109 403.18141986382096 1.0348152305915534
5.705876231653526 394.6924426023684 1.024964201401718
5.711103786606942 380.8213815762046 1.0076548382856392
5.716331341560358 372.1354906985801 1.000600182006704
5.721558896513774 362.6874762380023 0.9899979486399405
5.7267864514671905 356.74862284457794 0.9829667276959637
5.732014006420607 347.7388511462073 0.9703988871940372
5.737241561374023 337.7291965373823 0.9547715249942897
5.742469116327439 328.6737316709915 0.9415495945164252
5.747696671280855 327.4610940745601 0.9400216726597179
5.7529242262342715 329.59900654894574 0.9441466385075018
5.758151781187688 328.0526391955812 0.9416956625149507
5.763379336141104 330.4246612396479 0.9423668179413202
5.76860689109452 331.5147958717895 0.9419611978996362
5.773834446047936 338.6437826129146 0.9495968906493146
5.7790620010013525 342.72497431427945 0.954613260517052
5.784289555954769 341.11590737476644 0.9518847141482734
5.789517110908185 336.37545969672885 0.945575137079148
5.794744665861601 330.24152931003124 0.9412093775812376
5.799972220815017 314.4864452916801 0.9216497643571637
5.8051997757684335 295.10177997856084 0.9007316207253081
5.81042733072185 273.1140429394897 0.8801092735906832
5.815654885675266 249.0912645261175 0.8539791039301619
5.820882440628682 229.94008648479797 0.8329085140031823
5.826109995582098 217.26207077784863 0.822177621492218
5.8313375505355145 205.2582506915109 0.8137908969334368
5.836565105488931 195.6415259075083 0.8112825377016579
5.841792660442347 186.36085924230457 0.8020841028862948
5.847020215395763 181.51387711107117 0.8029596558316895
5.852247770349179 174.70042999097709 0.7903048715878724
5.8574753253025955 170.35052287080651 0.7813640299215246
5.862702880256012 168.455204755085 0.785855298780193
5.867930435209428 169.1749613064625 0.7825035610783854
5.873157990162844 173.06035956018636 0.7924054495002829
5.87838554511626 173.48091776283835 0.7919792699852455
5.8836131000696765 169.81394674794362 0.7839085708719462
5.888840655023093 169.04974866616183 0.780797103607145
5.894068209976509 168.1444558631692 0.7853375955520926
5.899295764929925 171.8196575502739 0.7954353556059365
5.904523319883341 168.7742654228394 0.7900834661614172
5.9097508748367575 168.7947685678144 0.7917710015980524
5.914978429790174 169.6298091021453 0.7910567474041551
5.92020598474359 169.9552334395535 0.7854347640046269
5.925433539697006 174.9581533176511 0.798422775868714
5.930661094650422 173.32154701907936 0.7896689480801825
5.9358886496038386 170.75036216133478 0.7814193456393854
5.941116204557255 171.64294781104792 0.775923054440744
5.946343759510671 173.67113495149442 0.7805165485510657
5.951571314464087 177.20790603526328 0.7928924660690486
5.956798869417503 177.23174237889145 0.7894421482354015
5.96202642437092 179.3780133864128 0.796591347114801
5.967253979324336 180.5416728728021 0.7980999780083298
5.972481534277752 184.8658688967385 0.8007285024044344
5.977709089231168 186.79433660176792 0.80504649270354
5.982936644184584 192.70664477887604 0.8163075762935138
5.988164199138001 198.22536022879865 0.8214873756945198
5.993391754091417 200.12761313669967 0.8235694715990659
5.998619309044833 203.91667654250034 0.8258916680090059
6.003846863998249 210.55813098694279 0.8343879057800837
6.009074418951665 220.7225693893959 0.8476274803931368
6.014301973905082 230.74508921839754 0.8582940380297963
6.019529528858498 246.5058770856091 0.8779179090718967
6.024757083811914 261.4220883538827 0.8938165669613376
6.02998463876533 281.03694113036823 0.9179056608171795
6.035212193718746 305.61415686716475 0.9490407424375564
6.040439748672163 337.95263705985195 0.9913612763060164
6.045667303625579 380.27262725764604 1.0454570462151345
6.050894858578995 431.00861036480205 1.1081716637351067
6.056122413532411 483.1683632659907 1.1706942737736472
6.061349968485827 540.1788149024944 1.2356100921919524
6.066577523439244 598.2661976151577 1.2992927117516138
6.07180507839266 652.6636308921071 1.3593366718602333
6.077032633346076 692.3340656727212 1.39987575363942
6.082260188299492 719.0133553742858 1.4271707237532298
6.087487743252908 725.8296059022109 1.4343407032186521
6.092715298206325 721.0347313786989 1.4314874017789063
6.097942853159741 702.2703056447348 1.414571384449489
6.103170408113157 669.8611446082195 1.3853912798394818
6.108397963066573 623.0460526036134 1.3376666445012633
6.113625518019989 569.3571185415506 1.2808576891893455
6.118853072973406 516.4986622362936 1.224151440344692
6.124080627926822 460.99533011870705 1.1595793357081048
6.129308182880238 411.5446561658932 1.100835068122849
6.134535737833654 365.7287217136182 1.0435071785446208
6.1397632927870704 331.00146788421426 1.0024076086521194
6.144990847740487 304.21668394756176 0.9717678140385244
6.150218402693903 283.6362982405951 0.9516207182638939
6.155445957647319 266.43877850391823 0.9317223824014214
6.160673512600735 252.65635276353672 0.9196262242348988
6.1659010675541515 240.1037424596403 0.9088307614049524
6.171128622507568 231.95742379835232 0.9048217752759365
6.176356177460984 225.08004178284452 0.9001985151285878
6.1815837324144 218.58465258238397 0.8897754205191669
6.186811287367816 214.36337080878934 0.8900877584202692
6.1920388423212325 210.25808594740548 0.882743848395663
6.197266397274649 208.8456819878914 0.8846894609259711
6.202493952228065 208.32235747609505 0.8909868167589805
6.207721507181481 197.56087233157007 0.8577472871140227
6.212949062134897 193.4878544002136 0.8474515158394152
6.2181766170883135 190.45614096291192 0.8421239497477548
6.22340417204173 189.33288674150796 0.8335452357539989
6.228631726995146 186.89598901862743 0.8312587595252988
6.233859281948562 189.43030880889734 0.8454372346299527
6.239086836901978 187.12182074823127 0.8376443036242261
6.2443143918553945 183.54265954766075 0.8275645663189668
6.249541946808811 178.49908565116834 0.8086229403647661
6.254769501762227 173.34271528121437 0.7842718033105187
6.259997056715643 174.20623680936453 0.7869615418004016
6.265224611669059 175.5563353353862 0.799317788253667
6.2704521666224755 177.42457528213222 0.8141937441461704
6.275679721575892 175.95581210595503 0.8111080210584705
6.280907276529308 175.0392288881931 0.8100895456648312
6.286134831482724 175.95650424482312 0.8145861292351012
6.29136238643614 177.48173785122904 0.8112489050509442
6.2965899413895565 177.58778325801183 0.8118144573278474
6.301817496342973 176.1078859410236 0.8045757729573548
6.307045051296389 176.36196191793832 0.7954475967089821
6.312272606249805 176.05155191867576 0.7975246575557404
6.317500161203221 177.26814836985488 0.7995245056998418
6.3227277161566375 179.17479377070438 0.8047739915883643
6.327955271110054 177.53868488052248 0.7980398566782119
6.33318282606347 175.57996098986513 0.7887919918473272
6.338410381016886 175.10597234872785 0.7886414373431151
6.343637935970302 178.58305548677185 0.796542342253123
6.3488654909237185 174.8771628247188 0.7900243327025471
6.354093045877135 177.03843440583378 0.8014448960890711
6.359320600830551 174.67964691558726 0.7933531150777222
6.364548155783967 174.0832011132191 0.7887411472646719
6.369775710737383 176.28956024985257 0.790348912112861
6.3750032656908 172.9219443975773 0.7787668864863795
6.380230820644216 175.26529486672462 0.7834506371699915
6.385458375597632 178.4424917989733 0.7908355067092311
6.390685930551048 179.21735359932958 0.7890033901010999
6.395913485504464 183.36283866236633 0.796851761771095
6.401141040457881 180.34231516050426 0.7881924000982089
6.406368595411297 175.8421264773438 0.7764713158763656
6.411596150364713 176.0525279519547 0.7775814892468829
6.416823705318129 174.94158520818493 0.7718534711498127
6.422051260271545 176.5305576428541 0.7730017798232699
6.427278815224962 176.9865768830074 0.7721779866246967
6.432506370178378 176.5740870107088 0.7721467723885055
6.437733925131794 177.51330604965383 0.7771729536923676
6.44296148008521 178.05225085740742 0.7766950211764191
6.448189035038626 180.25822185219104 0.7788153496509747
6.453416589992043 182.93074532813992 0.7814729177385767
6.458644144945459 184.760952372907 0.7842932638325552
6.463871699898875 185.10637947270897 0.7804113425566809
6.469099254852291 186.01824608861094 0.7830527756722545
6.474326809805707 185.761562132608 0.7834830056660109
6.479554364759124 185.65699672690036 0.7780859716274581
6.48478191971254 184.98929140690677 0.7755849599376137
6.490009474665956 186.02091722371495 0.7718985614962882
6.495237029619372 186.05700885652624 0.7721460179272295
6.500464584572788 185.68644430918016 0.7701903711660912
6.505692139526205 187.81130755129675 0.7754391465696657
6.510919694479621 192.7249696122816 0.7873250236704016
6.516147249433037 195.62903254618442 0.795438304040664
6.521374804386453 198.7500577504028 0.8033869744826798
6.526602359339869 198.4093580504032 0.7963848890890713
6.531829914293286 199.35613323162266 0.7877360898457275
6.537057469246702 204.03167107048895 0.7909978478825065
6.542285024200118 209.27187595667132 0.7936441097267064
6.547512579153534 215.46685463461463 0.80185969149581
6.55274013410695 220.0794978415786 0.8060329103867584
6.557967689060367 218.81019430282194 0.7925253883451457
6.563195244013783 221.9382893950336 0.7936520176673889
6.568422798967199 227.47093483317377 0.7955085079844219
6.573650353920615 232.9222388651899 0.8007723669368165
6.5788779088740315 236.97834146419584 0.8025542488652249
6.584105463827448 241.73218210364956 0.8130254436146992
6.589333018780864 239.91775685272697 0.8131301063836569
6.59456057373428 239.73122857644051 0.8150178704128974
6.599788128687696 236.70080314234855 0.8108862674200081
6.6050156836411125 231.96547939200715 0.8013099661303513
6.610243238594529 228.36250104246693 0.7980876992554465
6.615470793547945 222.79535836845818 0.7899446348545436
6.620698348501361 221.0182258289914 0.7938958390886435
6.625925903454777 219.17308252497114 0.7907718473619461
6.6311534584081935 216.91620920837843 0.790617691351697
6.63638101336161 214.389634821562 0.7910857595683547
6.641608568315026 211.0322293206125 0.7836802095596335
6.646836123268442 209.71423541481693 0.7826500794924955
6.652063678221858 204.01936472726203 0.7731340392978261
6.6572912331752745 200.52194680898432 0.7680664244317382
6.662518788128691 201.25516916022707 0.7698229278900312
6.667746343082107 205.15852871024035 0.7753934059398592
6.672973898035523 208.44272722903062 0.7782073272948372
6.678201452988939 208.05212887376615 0.7750679516819794
6.6834290079423555 204.7093150478736 0.7688019691957199
6.688656562895772 204.50060226366523 0.7685246013055956
6.693884117849188 203.13215544682322 0.7658565827529032
6.699111672802604 203.1699835844503 0.7670254636184618
6.70433922775602 202.3809884063704 0.764091682975587
6.7095667827094365 204.35162821408028 0.7676298490207185
6.714794337662853 206.96339909769807 0.7708886877690448
6.720021892616269 208.0297501455118 0.7706107499976366
6.725249447569685 207.44898545899656 0.7661045316225831
6.730477002523101 205.9825010830725 0.76364028895694
6.7357045574765175 210.84034910556235 0.7742735270217064
6.740932112429934 211.80153199578677 0.7727885824836707
6.74615966738335 214.45727113019268 0.7773258590343228
6.751387222336766 213.45400094504853 0.7732017525911126
6.756614777290182 212.54894394146686 0.7678926754901312
6.7618423322435985 211.25805427564066 0.7631994009049102
6.767069887197015 215.7692064529482 0.7713376746977981
6.772297442150431 215.6561241735763 0.7707378123858439
6.777524997103847 214.5278538319088 0.7685446021874912
6.782752552057263 214.2541091339921 0.7690027536644352
6.7879801070106796 212.54562596213526 0.7663285002571665
6.793207661964096 212.30143226935712 0.7643633862691387
6.798435216917512 215.0308700170517 0.7680406282394521
6.803662771870928 217.34948448620983 0.7679790991092144
6.808890326824344 220.14605616372376 0.767611317672102
6.814117881777761 223.41759767860512 0.7710109830818782
6.819345436731177 225.23079129013973 0.770419811536434
6.824572991684593 228.70475901086897 0.7762448063489282
6.829800546638009 230.7541335228764 0.7812202229618023
6.835028101591425 232.22212004568954 0.7838894791554609
6.840255656544842 232.1762074817838 0.7811985853536227
6.845483211498258 237.03061375164881 0.7883678779810965
6.850710766451674 241.03467815547566 0.7959042354728508
6.85593832140509 248.11523214191095 0.8044771437505174
6.861165876358506 251.56754843671357 0.8100615288057657
6.866393431311923 255.3076389932109 0.8119194274768476
6.871620986265339 254.8313629142421 0.8088039904102469
6.876848541218755 255.76368611819603 0.8107186111230049
6.882076096172171 260.4502818914351 0.815234687435959
6.887303651125587 262.39095799762106 0.8141233553397567
6.892531206079004 264.4373410827667 0.8123873888979033
6.89775876103242 265.22135240010635 0.8091510703108156
6.902986315985836 266.3601969682275 0.8097164877368255
6.908213870939252 272.4920936069969 0.8185870318793386
6.913441425892668 277.8294283674657 0.8249150196913171
6.918668980846085 280.84116701067023 0.8259258814334373
6.923896535799501 279.83106868026806 0.819583568684637
6.929124090752917 281.8668013953543 0.8175871362903723
6.934351645706333 285.5709252246633 0.8179130871507133
6.939579200659749 294.32793706552127 0.826982180200497
6.944806755613166 305.5929001597272 0.8400905220163457
6.950034310566582 312.81105465244406 0.8503191909192791
6.955261865519998 320.02122350650586 0.8607849727072975
6.960489420473414 328.7129269707534 0.8701381478476489
6.96571697542683 342.8592141403886 0.8858180172529627
6.970944530380247 358.0836284432713 0.9005841572556956
6.976172085333663 374.56374409173856 0.9160832516769318
6.981399640287079 394.89036082482465 0.9382111518908396
6.986627195240495 423.6628167039133 0.9699407896014048
6.9918547501939114 463.1520007715434 1.0124904296289055
6.997082305147328 515.6454291943386 1.0674443141740528
7.002309860100744 586.08157968561 1.1372048633453344
7.00753741505416 686.2437230658285 1.2289557508925262
7.012764970007576 818.1897515851691 1.340026162908287
7.0179925249609925 977.1513584081109 1.461300989812633
7.023220079914409 1138.7571018671767 1.5762890906454587
7.028447634867825 1275.310056667774 1.6661602765929255
7.033675189821241 1368.1889746176619 1.723663207549227
7.038902744774657 1406.6957433540733 1.7455288104138713
7.0441302997280735 1375.041956546087 1.725080230398627
7.04935785468149 1299.6986594700254 1.678425211222592
7.054585409634906 1190.01891929558 1.605016122623842
7.059812964588322 1067.7434983522492 1.5187327573045188
7.065040519541738 959.1769488251151 1.4386442197592875
7.0702680744951545 870.8759699025217 1.3710972699134947
7.075495629448571 799.7180953978524 1.3140341110856335
7.080723184401987 748.5449553966887 1.2708965817321256
7.085950739355403 716.2708614755841 1.2431873118240007
7.091178294308819 699.015485381409 1.2282745908101964
7.0964058492622355 686.8074978737219 1.2166640628711372
7.101633404215652 675.9077598295739 1.206614905782112
7.106860959169068 670.5202577163 1.2010547587481397
7.112088514122484 664.8031668081726 1.1975950618332274
7.1173160690759 658.2046688648802 1.19119879830383
7.1225436240293165 650.1761616704117 1.1840178874461393
7.127771178982733 640.7759295396921 1.1743012967814832
7.132998733936149 634.8669139612937 1.1690514659494597
7.138226288889565 618.1345878170555 1.1529453259188005
7.143453843842981 602.6588265490664 1.1391818571616663
7.1486813987963975 587.9543533118407 1.1248792673196533
7.153908953749814 573.6965032677774 1.1107374657096891
7.15913650870323 561.5316121962528 1.0974405597488133
7.164364063656646 553.3790151191049 1.0889082113481927
7.169591618610062 539.4926645029051 1.0742067713881338
7.1748191735634785 528.0679187837092 1.0625747877040683
7.180046728516895 516.4193607625613 1.0501154378119357
7.185274283470311 512.7095750160535 1.0455552997906352
7.190501838423727 515.8658781633121 1.0479722984285613
7.195729393377143 529.7538296158959 1.061128435798279
7.2009569483305595 562.7826293889583 1.0937281166175348
7.206184503283976 608.7031755792914 1.1362412583338892
7.211412058237392 662.4951115502377 1.1840112989322042
7.216639613190808 706.783801592062 1.2218193656354965
7.221867168144224 736.189697192385 1.2462034107984
7.227094723097641 755.3417067333871 1.262358846641828
7.232322278051057 764.7976635311228 1.2694472837836173
7.237549833004473 768.9845355291563 1.2727076220596907
7.242777387957889 755.7022489098364 1.25971165206982
7.248004942911305 728.1838028071026 1.2357120464258033
7.253232497864722 687.5628566922702 1.200650770114359
7.258460052818138 631.3264048396977 1.151489567152071
7.263687607771554 570.8086514546018 1.0959705107863316
7.26891516272497 508.24802000413047 1.035472257613296
7.274142717678386 451.95830348930303 0.9765830865643224
7.279370272631803 408.1776488400846 0.931633707482177
7.284597827585219 376.9201037798742 0.8985108995878561
7.289825382538635 358.5671116265434 0.8809743047426366
7.295052937492051 343.55463954177856 0.8657093671099718
7.300280492445467 329.22602924284547 0.8486427120699945
7.305508047398884 314.6632104214839 0.8317541249641991
7.3107356023523 307.8063237029646 0.8231105770024373
7.315963157305716 302.75385240174313 0.8155885539791297
7.321190712259132 302.17329245185067 0.8142397624252097
7.326418267212548 305.3572730560885 0.8188416798125818
7.331645822165965 301.3662805362947 0.8118511510379053
7.336873377119381 308.20882330197617 0.8223099106239095
7.342100932072797 306.0647163886048 0.8187758621949791
7.347328487026213 306.7597457964571 0.8187422410220562
7.352556041979629 311.5244547092564 0.8251856179567097
7.357783596933046 302.5604176195226 0.8143678544189232
7.363011151886462 301.97586403934423 0.8141227218214967
7.368238706839878 294.719028465521 0.8082287776094763
7.373466261793294 291.02873215926985 0.8024946928927078
7.37869381674671 287.7449815009158 0.7977304661344539
7.383921371700127 288.8685922048922 0.8002236135960875
7.389148926653543 289.6935139022503 0.7997347451544305
7.394376481606959 290.29592164221117 0.8003127823960199
7.399604036560375 290.58990291822334 0.799564993496124
7.4048315915137914 291.82120683594866 0.8003129749976392
7.410059146467208 290.5664164727652 0.7974399187257069
7.415286701420624 291.02321359187073 0.7962394647533673
7.42051425637404 291.75768405571927 0.7979269848298013
7.425741811327456 290.383846068318 0.7967032943296929
7.4309693662808725 297.4105395794566 0.8073710219710968
7.436196921234289 300.61785825643364 0.8118264992850365
7.441424476187705 303.1044267945081 0.8125084864318535
7.446652031141121 302.30393153106417 0.8105631851019314
7.451879586094537 298.818901361276 0.8077394884641415
7.4571071410479535 302.0463602082641 0.8108192513979731
7.46233469600137 305.6695998018893 0.8149269373212462
7.467562250954786 310.06264143911716 0.8171019405609634
7.472789805908202 312.2794936605123 0.8196203372747349
7.478017360861618 311.314937529671 0.8180271733438945
7.4832449158150345 310.6151777371019 0.815267623215426
7.488472470768451 310.027553946427 0.8142593289530358
7.493700025721867 314.4536087314587 0.8196492079802321
7.498927580675283 322.6499469089186 0.8288500184702803
7.504155135628699 327.82650431242786 0.8332462202914541
7.5093826905821155 335.1798774214691 0.8383976856780491
7.514610245535532 335.5626442174122 0.8375107281861541
7.519837800488948 338.1340252018207 0.8400301584813121
7.525065355442364 341.1230064202377 0.8418409748110691
7.53029291039578 345.8333788986317 0.8474595960107087
7.5355204653491965 352.24389982290353 0.854223697972897
7.540748020302613 356.38303410712575 0.8590554025315769
7.545975575256029 352.5004901041112 0.8538861899951812
7.551203130209445 353.2169977048387 0.854797048595899
7.556430685162861 353.78437733705437 0.8567397938787881
7.5616582401162775 355.78904653976997 0.8583038878041891
7.566885795069694 354.0823908573843 0.8547371973776302
7.57211335002311 351.873302747217 0.8507653509928469
7.577340904976526 350.99818209764373 0.849847779909869
7.582568459929942 347.3500552368646 0.843981193954344
7.5877960148833585 348.8297621726268 0.8468319200786774
7.593023569836775 347.98361191714554 0.8462703871758795
7.598251124790191 351.3031379033053 0.8511909161843009
7.603478679743607 353.3213430016696 0.853542221072968
7.608706234697023 353.82073123713064 0.8530859326385574
7.6139337896504395 352.69438728579746 0.8513814757333387
7.619161344603856 351.75060566618527 0.8496502327323426
7.624388899557272 355.2308289836081 0.8538328303094399
7.629616454510688 355.0079906936688 0.852935407718359
7.634844009464104 358.4196519529813 0.8558263987571619
7.6400715644175206 361.22678760319945 0.8569816509383589
7.645299119370937 367.55031494785254 0.8634995358201307
7.650526674324353 377.72547002170217 0.8740342453346345
7.655754229277769 382.56468323036864 0.8812889520729199
7.660981784231185 385.37309504666285 0.8840622161278927
7.666209339184602 393.5355827381367 0.8915899109582173
7.671436894138018 400.2175374933261 0.896064941572223
7.676664449091434 414.23206723297346 0.9080939013592377
7.68189200404485 430.39995230536744 0.9239939353118101
7.687119558998266 443.0799726719403 0.9371012456787463
7.692347113951683 457.57707246744116 0.9509407519057085
7.697574668905099 474.99130714665404 0.9681984932000944
7.702802223858515 497.086646499723 0.9898787003479821
7.708029778811931 521.7375001148963 1.0133121680216512
7.713257333765347 539.8680577488377 1.0293597283379305
7.718484888718764 552.6067112318048 1.040955002413163
7.72371244367218 561.2614738434554 1.0494879765041676
7.728939998625596 565.3608215214651 1.0526966613618833
7.734167553579012 566.5304099302951 1.0529463273623134
7.739395108532428 567.5917957424125 1.0541444013772638
7.744622663485845 567.301341391525 1.0529194688346604
7.749850218439261 564.6551340316589 1.0509735423608448
7.755077773392677 556.8757312022365 1.0426923510452555
7.760305328346093 541.6899986362392 1.0281068081995448
7.765532883299509 524.454570531928 1.0108501194182098
7.770760438252926 510.8199200944625 0.9968524114538287
7.775987993206342 501.5829701523517 0.9886149756144925
7.781215548159758 493.1704838329312 0.9801815509825145
7.786443103113174 484.5000382126691 0.9719054307551577
7.79167065806659 474.5589202971909 0.9631817716886023
7.796898213020007 464.0386790029755 0.9528972705332399
7.802125767973423 457.71614747294734 0.9451228515303478
7.807353322926839 452.08127933729025 0.9385360593260689
7.812580877880255 452.92457580933996 0.9383038095433903
7.817808432833671 454.1196760032872 0.9376806880697014
7.823035987787088 459.07761220635194 0.9432432375712441
7.828263542740504 460.3193173614945 0.9443876889843993
7.83349109769392 464.4612875315458 0.9495307078009115
7.838718652647336 468.07641611961884 0.953843938059779
7.8439462076007525 473.07157532521967 0.9581664240665803
7.849173762554169 483.8982626076808 0.9672427254873063
7.854401317507585 494.8088105247984 0.9778102205280043
7.859628872461001 503.78219952362326 0.9857727427242655
7.864856427414417 513.6922862017974 0.9927991955666441
7.8700839823678335 526.435470649781 1.0032169732744523
7.87531153732125 538.3455684568073 1.0135815873045158
7.880539092274666 551.385487831372 1.0252362517806617
7.885766647228082 562.517816557937 1.0358940541533947
7.890994202181498 574.3609214549505 1.0464312214846976
7.8962217571349145 590.4356401256747 1.0620493805226348
7.901449312088331 609.1763971305669 1.0784225001098282
7.906676867041747 623.9438746095981 1.0900898585756007
7.911904421995163 637.382663263291 1.100504947508942
7.917131976948579 648.8233270143979 1.109505737164887
7.9223595319019955 658.7513592254368 1.1179771836212997
7.927587086855412 664.9308304474137 1.123059396904477
7.932814641808828 672.1756477916138 1.12878713719345
7.938042196762244 679.6125224525148 1.135276312671751
7.94326975171566 682.364707672757 1.1376178949097275
7.9484973066690765 683.0615494184598 1.1375197743111418
7.953724861622493 683.4710553083203 1.1363409498745103
7.958952416575909 680.8302449174478 1.1331356421464562
7.964179971529325 680.1871783732962 1.1323911868792957
7.969407526482741 666.4650088852085 1.119806437764396
7.9746350814361575 655.0277140143857 1.1094855030728283
7.979862636389574 643.4783750465712 1.0996799330081033
7.98509019134299 629.4032172733029 1.0871410414163136
7.990317746296406 619.3635399676049 1.0786805483586472
7.995545301249822 607.9258204433676 1.0692654995070996
8.000772856203238 594.921772393336 1.0573124204890882
8.006000411156654 586.0573262344103 1.0495486354883758
8.01122796611007 575.7525579963268 1.0397522246878765
8.016455521063486 562.0968559348945 1.0272883719118588
8.021683076016902 548.6220407339976 1.015288147685362
8.026910630970319 532.7297400702964 0.9995978272348987
8.032138185923735 523.0142219368933 0.989584875127107
8.037365740877151 516.4168783928912 0.983310498329417
8.042593295830567 514.074698775549 0.980861934851875
8.047820850783983 509.27846929624934 0.9769158176310794
8.0530484057374 507.45834867234953 0.9742777811533403
8.058275960690816 497.8298155137767 0.9632837910706246
8.063503515644232 493.4703275126492 0.958093576303841
8.068731070597648 496.71812117323356 0.9611785704713525
8.073958625551064 498.1407320703523 0.9629169723298856
8.07918618050448 501.1358154425546 0.9666169296609876
8.084413735457897 499.2402480456834 0.9645779999386047
8.089641290411313 498.00892013380076 0.96293657519016
8.09486884536473 504.18272349704 0.9678257435420082
8.100096400318145 509.3988627191869 0.9725068509356188
8.105323955271562 514.4784511733778 0.9763823246108855
8.110551510224978 518.0664127077353 0.9794269713230019
8.115779065178394 519.3052032174118 0.980679180380386
8.12100662013181 522.0352570160198 0.9831163965252374
8.126234175085226 530.8577837693106 0.9912359306863642
8.131461730038643 537.7145904120472 0.9972034244575122
8.136689284992059 553.3710727317446 1.0105854163462167
8.141916839945475 567.4073135164798 1.0233084979237477
8.147144394898891 586.1226650730175 1.0393186058068613
8.152371949852308 610.7795558329371 1.0593345866919959
8.157599504805724 640.0159651771568 1.0831588818064968
8.16282705975914 672.2830796829121 1.1094189327088597
8.168054614712556 696.7065816796802 1.128530682154105
8.173282169665972 710.3008074176627 1.1386320694983794
8.178509724619389 713.5984627769136 1.1414861169450266
8.183737279572805 716.8594384832601 1.1445933060779518
8.188964834526221 716.4326771705115 1.1424030217237382
8.194192389479637 715.3382922812187 1.140250355657165
8.199419944433053 710.5185859848386 1.1356567910051703
8.20464749938647 702.8988877622083 1.1303515932962627
8.209875054339886 690.8508167746485 1.1210782895265825
8.215102609293302 677.2313371684602 1.1099525895351021
8.220330164246718 664.8219766053911 1.0990500211895136
8.225557719200134 660.6953994073345 1.0952851863380366
8.23078527415355 659.9857738848433 1.09449925661406
8.236012829106967 655.4053388130861 1.0904122713674704
8.241240384060383 652.2027928791847 1.0874153211009916
8.2464679390138 649.5081230405527 1.085307099483262
8.251695493967215 649.0646458244296 1.084635978197978
8.256923048920632 651.4514249380429 1.0853729778251582
8.262150603874048 651.3812258503239 1.0849175860413416
8.267378158827464 648.9389927304029 1.0828585093169882
8.27260571378088 651.6748884114951 1.085657496234011
8.277833268734296 649.4200225029691 1.0835356447435607
8.283060823687713 643.6865208382656 1.0784076933454039
8.288288378641129 637.18097388229 1.0710246834204324
8.293515933594545 633.4097097072033 1.0661580135276223
8.298743488547961 634.6008413226007 1.0656135702958813
8.303971043501377 642.0439716745261 1.0722802383444927
8.309198598454794 646.5175301987633 1.0760554512206462
8.31442615340821 644.3359092511884 1.0743360399026298
8.319653708361626 647.73083882387 1.0771836312345204
8.324881263315042 646.1931029753341 1.074792898826364
8.330108818268458 651.9257216265969 1.078902663882307
8.335336373221875 657.7681304344828 1.0827723357641748
8.34056392817529 663.3809552202034 1.0874504468394561
8.345791483128707 669.9913933517527 1.0928514355491004
8.351019038082123 675.0349251987585 1.09705548396148
8.35624659303554 680.4647511605673 1.1009038590712994
8.361474147988956 681.6194303187783 1.1007794794589802
8.366701702942372 678.8189925296283 1.0966008765358424
8.371929257895788 677.7240060619797 1.0949831599093733
8.377156812849204 681.6911694167305 1.0985476745562237
8.38238436780262 684.713457860741 1.1015427573933874
8.387611922756037 679.9233645932032 1.097324926898252
8.392839477709453 672.5467595372337 1.0907389360775563
8.398067032662869 660.2417638594736 1.0815397838124365
8.403294587616285 650.161819301014 1.073895997924703
8.408522142569701 637.1762678601123 1.0626128337273502
8.413749697523118 623.8001585057459 1.0503126484120153
8.418977252476534 613.9470053635896 1.041718638200441
8.42420480742995 599.3280493044465 1.0280378430672512
8.429432362383366 586.7660374100686 1.0179877757569566
8.434659917336782 573.2274374158554 1.0057724771528445
8.439887472290199 562.296644548839 0.9957914452702837
8.445115027243615 553.3737388124135 0.9870292511185259
8.450342582197031 546.6605583384292 0.9815232579640764
8.455570137150447 542.7552107520314 0.9783490108911544
8.460797692103863 539.2484471149276 0.9756047545636959
8.46602524705728 539.0978728449072 0.974811696793504
8.471252802010696 536.5684614537885 0.9727020476963776
8.476480356964112 534.1268758366251 0.9698429546544282
8.481707911917528 531.3483701783235 0.9668348192837427
8.486935466870944 525.0527427349024 0.961055949207586
8.49216302182436 523.7943817123523 0.9591074755145134
8.497390576777777 525.3843852040252 0.959511837864108
8.502618131731193 526.6365266383892 0.9599838032934374
8.50784568668461 527.0165343299717 0.9601033479363803
8.513073241638025 526.1052767650423 0.9600682116108548
8.518300796591442 526.7937852362279 0.9617544234537805
8.523528351544858 523.8172308764023 0.9586233530725379
8.528755906498274 523.2289245622175 0.9578172918730345
8.53398346145169 521.6860040186701 0.9558081688923732
8.539211016405106 513.9607416457554 0.9480785531691921
8.544438571358523 514.9660245265512 0.948473359611849
8.549666126311939 513.4506692633619 0.9475921596475966
8.554893681265355 513.3670253002939 0.9472146468511569
8.560121236218771 515.8069944386708 0.9494697785676168
8.565348791172188 513.0746285226492 0.946495384924682
8.570576346125604 519.7720789984563 0.9518869613115943
8.57580390107902 520.1901822943773 0.9508176884133885
8.581031456032436 520.043493332509 0.9491474774413753
8.586259010985852 520.8090625078617 0.949431870021638
8.591486565939269 520.7193291813041 0.9490676276501335
8.596714120892685 523.8255890031676 0.9523399759944068
8.601941675846101 522.6916967778564 0.9521201676574643
8.607169230799517 524.8110423684307 0.9544674836603451
8.612396785752933 524.8681703877514 0.9540736137202523
8.61762434070635 527.0680980681939 0.9550702339477944
8.622851895659766 530.8672493450495 0.9580626423659829
8.628079450613182 534.6139209914874 0.9603851882608121
8.633307005566598 540.501872812754 0.9655023172793833
8.638534560520014 542.7367031236245 0.9668561096475515
8.64376211547343 545.5082388069004 0.9695708688310734
8.648989670426847 546.9349237574347 0.9705600059550301
8.654217225380263 552.5495787198729 0.9750417969793576
8.65944478033368 560.2371774792198 0.9811674726136894
8.664672335287095 566.407322784875 0.9859766927713857
8.669899890240512 574.0583120779714 0.9915029914040411
8.675127445193928 581.106356570411 0.9970890831940313
8.680355000147344 588.993464006853 1.003236401342503
8.68558255510076 598.8298416749251 1.0115537989254817
8.690810110054176 606.3049953402436 1.017912777472222
8.696037665007593 613.464617251765 1.0230712223572795
8.701265219961009 627.7582510848938 1.0344494245264255
8.706492774914425 643.4156344567604 1.0464143404572614
8.711720329867841 654.7144065209992 1.0557837857131507
8.716947884821257 667.2633761592479 1.0655419091553149
8.722175439774674 677.5552385262472 1.0732967646509528
8.72740299472809 681.3302164091263 1.0748177042232234
8.732630549681506 686.5118163061214 1.0785046942156737
8.737858104634922 681.5850021011519 1.0749069941068756
8.743085659588338 674.590725540994 1.0695620412988995
8.748313214541755 665.0557844413119 1.0622785100543486
8.75354076949517 657.3870983363433 1.0565770023832624
8.758768324448587 652.494670942855 1.0525996164626819
8.763995879402003 645.6372317873559 1.0466470155100667
8.76922343435542 635.2404873318803 1.037789769597195
8.774450989308836 629.8467405091016 1.0335848767982796
8.779678544262252 620.4980773583023 1.0253609714932193
8.784906099215668 608.5907406605069 1.0140114579130968
8.790133654169084 605.8038744102007 1.010973361175184
8.7953612091225 600.0195347417684 1.0054566785982375
8.800588764075917 598.730729573214 1.003565662559335
8.805816319029333 596.3540423494569 1.0007546868380233
8.811043873982749 591.2998928929842 0.9967262986129714
8.816271428936165 589.9719146457747 0.995282308733413
8.821498983889581 585.2906452239962 0.991211874536786
8.826726538842998 580.7602989456265 0.986965502725401
8.831954093796414 578.5379428166093 0.9839733191906037
8.83718164874983 580.3166627518057 0.9856850338612073
8.842409203703246 582.1789990423849 0.9875074604272589
8.847636758656662 583.5016459761242 0.9899302183297872
8.852864313610079 580.8670289062721 0.9875938769793164
8.858091868563495 583.002410898068 0.9884920439075624
8.863319423516911 583.7676418745552 0.9870441361039907
8.868546978470327 587.2023472444805 0.9891471362151041
8.873774533423743 585.7172920054272 0.9869205673354452
8.87900208837716 584.0238549814507 0.9859635681383898
8.884229643330576 582.7998064024515 0.9846368884176717
8.889457198283992 589.4792884517128 0.9908912156278108
8.894684753237408 590.7773361610834 0.9916581730152934
8.899912308190824 593.8490893082744 0.9946261064777993
8.90513986314424 596.0085964771612 0.995275734674114
8.910367418097657 597.6493271550114 0.9966878178915941
8.915594973051073 601.732614215647 0.9990037640449148
8.92082252800449 605.1660609653558 1.0017195525756946
8.926050082957905 612.0147951466406 1.0077299895816656
8.931277637911322 614.3097438396261 1.0086004270525535
8.936505192864738 615.4371673806965 1.0078481447096697
8.941732747818154 614.6726039278121 1.006412487263194
8.94696030277157 612.7117845950503 1.004271015652537
8.952187857724986 617.5203294492144 1.0080422668047502
8.957415412678403 624.8318569099324 1.0128915666024692
8.962642967631819 630.9760347530987 1.0173209398298018
8.967870522585235 638.3239922993146 1.0240853109925816
8.973098077538651 644.3456435241242 1.028656307845391
8.978325632492067 648.4558968400088 1.0321625457997472
8.983553187445484 654.547862186209 1.036349732982235
8.9887807423989 665.4655919335211 1.0437782655699535
8.994008297352316 670.6900408452325 1.0480223564532192
8.999235852305732 676.1468058703177 1.0529813777626549
9.004463407259149 676.9980621575274 1.052995619801086
9.009690962212565 684.0033882011681 1.058110472622429
9.014918517165981 697.8193667218874 1.0670134931394868
9.020146072119397 712.4365627925647 1.0779395895065975
9.025373627072813 726.7386881813471 1.0875002896951074
9.03060118202623 739.7996290711625 1.0968242376033985
9.035828736979646 755.7327433750364 1.1089198195624865
9.041056291933062 769.9220322262892 1.1189646396495996
9.046283846886478 783.499148242661 1.1285586442216904
9.051511401839894 792.3911593607247 1.1344861776268202
9.05673895679331 803.6249735117784 1.1414142857372938
9.061966511746727 825.0543288713319 1.1558282993179707
9.067194066700143 848.3547469713852 1.1717524185624482
9.07242162165356 868.8455156826503 1.1852112502178145
9.077649176606975 882.0541703559286 1.194011855056652
9.082876731560392 891.4169199308823 1.1999716959915538
9.088104286513808 902.9998911315644 1.2077081398368605
9.093331841467224 916.4373491606741 1.215662075435226
9.09855939642064 920.5968667311927 1.2176244127442262
9.103786951374056 918.155636800862 1.2157244842634416
9.109014506327473 906.3331774590312 1.2068310198013548
9.114242061280889 894.0343786065056 1.1990342485591243
9.119469616234305 881.9757900097773 1.1900134118309469
9.124697171187721 868.8279893290451 1.180755406110874
9.129924726141137 854.8027279431681 1.1712128290334247
9.135152281094554 837.7359071113744 1.160399306522298
9.14037983604797 824.708728821016 1.1519673237061376
9.145607391001386 814.2683793121753 1.1431101299001796
9.150834945954802 811.7436554910267 1.140844299475053
9.156062500908218 809.8292036441181 1.1399702837715757
9.161290055861635 807.8319967855058 1.1484436110748633
9.16651761081505 806.8502650666088 1.1538111747118458
9.171745165768467 810.4092268780793 1.1608980943674427
9.176972720721883 812.9577632658848 1.1658452805392396
9.1822002756753 809.3053130830431 1.1660163787943427
9.187427830628716 806.8443068255172 1.1669264310370324
9.192655385582132 798.6550346979411 1.1622416298580025
9.197882940535548 792.0158185294612 1.1598669523433842
9.203110495488964 784.9319402314775 1.1567687768761854
9.20833805044238 781.2457324070078 1.1576379214644295
9.213565605395797 779.3351265609106 1.157513429942909
9.218793160349213 772.1445912481028 1.1539705176858623
9.224020715302629 763.5697440522281 1.1500173579554613
9.229248270256045 755.0559173972879 1.1449020770814347
9.234475825209461 743.7234751746108 1.1373496865753825
9.239703380162878 737.4789691816167 1.1316982025437685
9.244930935116294 730.6609367071264 1.1273679335108389
9.25015849006971 726.5928829716524 1.1263573666717137
9.255386045023126 719.6722759943597 1.1235473611512792
9.260613599976542 718.2443265785 1.1234634884507944
9.265841154929959 718.2395638864994 1.1254732972613568
9.271068709883375 720.3473636907639 1.1279510464872873
9.276296264836791 720.7275820570105 1.128780456496799
9.281523819790207 724.2148857780586 1.132606745773855
9.286751374743623 728.7706651682979 1.1365260127133012
9.29197892969704 738.7246126416882 1.1459398242288892
9.297206484650456 752.229913876138 1.1571990663087808
9.302434039603872 761.8913519561388 1.1661328796478556
9.307661594557288 766.5127705236334 1.1713832776919464
9.312889149510704 767.6027282352444 1.1746252544674423
9.31811670446412 764.5982883477006 1.171923814153929
9.323344259417537 765.6091812621186 1.1743374475736899
9.328571814370953 757.6490785835854 1.1682485320229308
9.33379936932437 751.1758905166989 1.1640361712663534
9.339026924277785 735.8184029981952 1.1529156137477639
9.344254479231202 724.7840035864159 1.1447686620684236
9.349482034184618 715.8603482582477 1.1384836908034617
9.354709589138034 711.8028195727311 1.136047626426028
9.35993714409145 703.497023501222 1.130247733667235
9.365164699044866 695.3677182122351 1.12452232130186
9.370392253998283 688.8011331158384 1.1212169551104894
9.375619808951699 681.8360476391429 1.1166471694179656
9.380847363905115 678.5958842025882 1.114791615633889
9.386074918858531 674.8749577037369 1.1126814703351344
9.391302473811947 673.0135339029176 1.1114582549051513
9.396530028765364 672.8497805107326 1.1118443016602342
9.40175758371878 675.3259628899285 1.1138431721586277
9.406985138672196 678.4434732570156 1.1170868284388578
9.412212693625612 680.9899101113876 1.1184118492772612
9.417440248579029 677.9036303273083 1.1050604311089531
9.422667803532445 673.44109312798 1.0957013297582703
9.427895358485861 669.8935091786361 1.0895189171076016
9.433122913439277 672.3258031209522 1.08946074297784
9.438350468392693 670.2252861925729 1.084255731971437
9.44357802334611 673.2422629526187 1.0837397932916373
9.448805578299526 672.1311962672511 1.0794111205497974
9.454033133252942 670.7100432511846 1.0770691999371858
9.459260688206358 672.1768024212676 1.076896427721937
9.464488243159774 675.4290827747387 1.0784115034797277
9.46971579811319 678.2152989819807 1.078884895748664
9.474943353066607 675.1727361310665 1.074179584795238
9.480170908020023 670.8259580118939 1.0682529197747557
9.48539846297344 669.511980461269 1.0660922340090546
9.490626017926855 670.5607213025706 1.065799080614442
9.495853572880272 678.4543419132278 1.0719153124552556
9.501081127833688 682.3908607751288 1.0736572257326624
9.506308682787104 682.3935732195646 1.0716675240490527
9.51153623774052 679.3835255220664 1.0681815707067772
9.516763792693936 675.3079955069508 1.0640254236582265
9.521991347647353 675.3967104493236 1.0635727269417603
9.527218902600769 676.5732195499493 1.063714044161003
9.532446457554185 678.6994991305569 1.064866404179192
9.537674012507601 678.896103130829 1.064633662452367
9.542901567461017 678.9213539013195 1.0624627920612024
9.548129122414434 681.7099531097917 1.0640220061902008
9.55335667736785 683.5110852237833 1.0644266330007337
9.558584232321266 686.0501961878927 1.0661172709037259
9.563811787274682 686.1420364325616 1.0655371321398388
9.569039342228098 687.2001727006752 1.0651628411985898
9.574266897181515 684.3520529097057 1.062031764302807
9.57949445213493 687.4651588066597 1.0634252551558498
9.584722007088347 687.4930660101119 1.0623550607392307
9.589949562041763 690.8582720502782 1.0643156879129645
9.59517711699518 691.6094493802467 1.063796648113936
9.600404671948596 693.9081149082207 1.065520658506215
9.605632226902012 693.9169830724169 1.0645525898750023
9.610859781855428 694.2374176513566 1.0630703081162325
9.616087336808844 692.4633769068121 1.0610926937919802
9.62131489176226 695.9525096376975 1.0626358082763323
9.626542446715677 700.3676632018432 1.0662957666693154
9.631770001669093 705.4462968528164 1.0700442203803435
9.636997556622509 707.7822887007852 1.0711915128003782
9.642225111575925 711.065173352776 1.0726374661803768
9.647452666529341 714.2767401414882 1.0749882336426075
9.652680221482758 715.6648562167937 1.0760124846589036
9.657907776436174 715.8139479568258 1.0751935045310668
9.66313533138959 714.1689412039647 1.0723016059650936
9.668362886343006 717.8713396338601 1.0753365555965184
9.673590441296422 716.8905789635193 1.0747563831119356
9.678817996249839 721.4634905927807 1.0770644659971538
9.684045551203255 720.373952744318 1.0754585200280873
9.689273106156671 718.5191828614293 1.072826833674315
9.694500661110087 718.8895074175749 1.0718302309929304
9.699728216063503 720.7301050969817 1.0730789315558595
9.70495577101692 729.0010767635488 1.07907118271354
9.710183325970336 739.241010608445 1.0867981634762567
9.715410880923752 742.7278450040174 1.088454868634875
9.720638435877168 741.8128274830912 1.0869469322955583
9.725865990830584 736.4212920958961 1.0826198417863853
9.731093545784 726.4994667032861 1.074336383756057
9.736321100737417 726.0330331184496 1.074005842838112
9.741548655690833 726.2689914912063 1.0743337303096443
9.74677621064425 725.6556088012176 1.072428356389037
9.752003765597665 727.2062551239518 1.0727485616690116
9.757231320551082 727.6788477676037 1.0726983222724968
9.762458875504498 727.0681236328586 1.0717119379246896
9.767686430457914 724.8537369107536 1.069801360617297
9.77291398541133 721.4623427184395 1.0667892576271507
9.778141540364746 717.7680812626093 1.0617290852795764
9.783369095318163 716.1850441458906 1.05980416560392
9.788596650271579 716.7893059719981 1.059699034702397
9.793824205224995 715.4583734263414 1.0601236880564051
9.799051760178411 712.569571304435 1.0573739764555918
9.804279315131827 708.4473452642189 1.0534974937230162
9.809506870085244 705.2263736886298 1.0501944819166837
9.81473442503866 701.5989136596479 1.0466981202182288
9.819961979992076 700.35177770812 1.0442107997560308
9.825189534945492 699.2004512988453 1.042000373988
9.830417089898909 699.4589404474269 1.041465221173065
9.835644644852325 697.9777248690071 1.0398790594686804
9.840872199805741 696.2729148955344 1.0382802703880827
9.846099754759157 698.2347165899359 1.039629417646324
9.851327309712573 696.9842552357559 1.038904635405994
9.85655486466599 696.0689935158596 1.0380796933736247
9.861782419619406 695.0161509805515 1.0368383961505858
9.867009974572822 699.729352693795 1.0396687592084253
9.872237529526238 703.5804612929624 1.0416600445014659
9.877465084479654 706.7376503314557 1.0440550274188498
9.88269263943307 710.2137209882916 1.0459297867987094
9.887920194386487 714.4218380529155 1.0489400595663227
9.893147749339903 717.5387797653394 1.0514016069782932
9.89837530429332 720.1058031491323 1.052140632635603
9.903602859246735 722.812717000197 1.0532095789329436
9.908830414200152 726.410717263866 1.055490919866932
9.914057969153568 738.9730671689134 1.0644165985260747
9.919285524106984 743.5952080284544 1.06750911141185
9.9245130790604 747.1701096927835 1.0694335871026346
9.929740634013816 750.6450699226514 1.0716974753437238
9.934968188967233 754.9588476913135 1.074391075992957
9.940195743920649 754.217575369444 1.0731841423345378
9.945423298874065 757.7474321927116 1.0755594042893222
9.950650853827481 754.4787431179542 1.072781407700492
9.955878408780897 755.9536567684304 1.0730162817723436
9.961105963734314 755.3428223587133 1.072342351697126
9.96633351868773 748.42698564576 1.0671311526011116
9.971561073641146 745.3209388191914 1.0640099566436854
9.976788628594562 744.4221716687124 1.062561094959102
9.982016183547978 740.0829293981297 1.0591397975362005
9.987243738501395 735.4030800789417 1.05478727592614
9.99247129345481 731.5161992039414 1.051110077706669
9.997698848408227 729.074251629467 1.0488831786066612
10.002926403361643 729.0711854573069 1.0482123139516157
10.00815395831506 728.2255624830043 1.046898556982747
10.013381513268476 723.2386940560082 1.0425201844505159
10.018609068221892 720.9853605378041 1.0401452308852397
10.023836623175308 718.3280191250274 1.0381411023291542
10.029064178128724 718.849286607927 1.0387400441409695
10.03429173308214 724.1243980173907 1.0427331644524518
10.039519288035557 723.7376557701273 1.0421977466447994
10.044746842988973 724.5803749149937 1.042787887163837
10.049974397942389 723.2745892607206 1.0414559542130126
10.055201952895805 721.5802877053532 1.040003138971193
10.060429507849221 719.4340253897085 1.03767843137051
10.065657062802638 711.9579652824718 1.0324040629386615
10.070884617756054 709.1052433391355 1.0302994660860916
10.07611217270947 708.9238751237833 1.0305439868029012
10.081339727662886 711.4551131669433 1.031900621824909
10.086567282616302 714.0276179126225 1.0339072920353054
10.091794837569719 707.9391903180975 1.0270751654777717
10.097022392523135 704.2660298467121 1.0228948004114995
10.102249947476551 703.405225394679 1.021858624284727
10.107477502429967 704.2200617477944 1.0226947916671465
10.112705057383383 703.0937715906011 1.0216579470909504
10.1179326123368 698.5078860649795 1.019023905810913
10.123160167290216 691.8116329681577 1.0145387911017059
10.128387722243632 685.7229952260324 1.0097708330655013
10.133615277197048 681.3996296004768 1.0049879386161154
10.138842832150464 677.7639983820385 1.0000003869111724
10.14407038710388 673.602064286613 0.9968456951281752
10.149297942057297 670.8698888062153 0.9954729541811648
10.154525497010713 666.9448664494458 0.9937517843680973
10.15975305196413 666.434389679456 0.9933169160829947
10.164980606917545 665.5753893393555 0.9912515751347999
10.170208161870962 663.1362192589888 0.9884897189320898
10.175435716824378 662.2741152189127 0.9880121339690686
10.180663271777794 659.6026955403295 0.9862849947919049
10.18589082673121 654.9727031136481 0.9825400467739186
10.191118381684626 650.8882509688498 0.9792863795422658
10.196345936638043 646.3677822841538 0.9754689219176385
10.201573491591459 641.5496570447397 0.9717989895704042
10.206801046544875 638.6624588537208 0.9694598807472337
10.212028601498291 639.3089913652356 0.969991554673467
10.217256156451707 639.555823606255 0.9701945989753504
10.222483711405124 638.8200782947258 0.9694652053898885
10.22771126635854 636.7983278650526 0.9677478443552936
10.232938821311956 633.9886615811189 0.9655812708813756
10.238166376265372 631.6506835347495 0.9623561511683931
10.243393931218788 630.1071196101502 0.9605906632081044
10.248621486172205 622.9593777295441 0.9551534049010041
10.253849041125621 622.759794135369 0.9551421890021843
10.259076596079037 620.0372793561603 0.9539336802336538
10.264304151032453 621.5599669262131 0.9547012613513703
10.26953170598587 626.1829641655704 0.9575319014832009
10.274759260939286 627.8897227966935 0.9583032533398766
10.279986815892702 629.4425704361652 0.959388738654495
10.285214370846118 625.9520171828091 0.9576196793004877
10.290441925799534 625.6847776195017 0.9573261355227248
10.29566948075295 625.8798572289821 0.9574101847102765
10.300897035706367 624.7378975780028 0.9558031079871969
10.306124590659783 622.4760703707501 0.9533604886207157
10.3113521456132 616.9749237250651 0.9489106885066632
10.316579700566615 616.6529473444186 0.9480317556631593
10.321807255520032 615.9980909453392 0.9471349876487615
10.327034810473448 617.5085849923148 0.9482536997828844
10.332262365426864 615.1085077062872 0.9461598922379321
10.33748992038028 613.2940836545117 0.9442953325512395
10.342717475333696 607.7534737639544 0.9395818111361269
10.347945030287113 601.72979323044 0.9336616581985016
10.353172585240529 602.3817793154986 0.9339980490698381
10.358400140193945 599.4569254885274 0.9324124505309344
10.363627695147361 598.514437798505 0.9316330796578528
10.368855250100777 599.3747251416041 0.9319419252088715
10.374082805054194 595.6809968909575 0.9280306527421922
10.37931036000761 592.841424707565 0.9246560088704957
10.384537914961026 589.7662505397641 0.9222814026021889
10.389765469914442 587.8386352701391 0.9198929489141804
10.394993024867858 585.8418668768098 0.9182031207714679
10.400220579821275 585.5110249449738 0.9182684846120986
10.40544813477469 583.1750308400535 0.9157249067413273
10.410675689728107 580.1050733146719 0.9128822626107155
10.415903244681523 582.1280730542909 0.9141729258501543
10.42113079963494 580.3113649590761 0.9119611701253941
10.426358354588356 577.8909891553512 0.9103372467079134
10.431585909541772 576.9580506399276 0.9097072974205027
10.436813464495188 577.9704000369694 0.911549577319188
10.442041019448604 575.4528737960541 0.909292233289131
10.44726857440202 573.6297886053826 0.907182984735007
10.452496129355437 567.5279516549334 0.901352494732008
10.457723684308853 566.7885229904515 0.900486205978135
10.462951239262269 562.6616599591047 0.8965360966784199
10.468178794215685 565.0846339905356 0.8986295889305397
10.473406349169101 564.1084451086282 0.8984415618519526
10.478633904122518 564.4569610072929 0.8992089968452776
10.483861459075934 566.0567632926463 0.9000223423114221
10.48908901402935 565.4735973316788 0.8987162653802787
10.494316568982766 565.3652702779366 0.8962892952720056
10.499544123936182 563.2037439989306 0.8936243520121385
10.504771678889599 556.5429995996136 0.8883519079257217
10.509999233843015 551.1949048946476 0.8849100462196217
10.515226788796431 553.6177274675141 0.8867194921121467
10.520454343749847 550.4199893927482 0.8837824034877787
10.525681898703263 550.4979970561515 0.8839056529746863
10.53090945365668 549.0863881054204 0.8822993229629102
10.536137008610096 548.7793701755055 0.8819262100236456
10.541364563563512 548.2359269892794 0.8811740935475031
10.546592118516928 546.2052257740834 0.8793150391987453
10.551819673470344 545.0738693422427 0.8784911780894693
10.55704722842376 545.9057334015976 0.8794000438316493
10.562274783377177 545.4287051853153 0.8787476770273872
10.567502338330593 545.0562547945582 0.8783905507448257
10.57272989328401 541.576144638724 0.8751145649654953
10.577957448237425 537.9193579386898 0.8720002591250097
10.583185003190842 539.0526662675655 0.8721523664198257
10.588412558144258 538.6820736846068 0.8714037124406667
10.593640113097674 537.4161420597186 0.8706078671541156
10.59886766805109 537.9646542872836 0.8702060164866696
10.604095223004506 536.8320835539042 0.8689287476730697
10.609322777957923 536.5288309089326 0.8688857529862807
10.614550332911339 536.1545436927507 0.8680851883595911
10.619777887864755 534.4933327590253 0.8665858347409082
10.625005442818171 532.5942480754065 0.8657967461505366
10.630232997771587 531.2407930461861 0.863922810415044
10.635460552725004 531.1853083898335 0.8633669923887305
10.64068810767842 533.8325239692464 0.8643646423533499
10.645915662631836 539.1107619579229 0.868043578586622
10.651143217585252 543.05812070939 0.8717134626799597
10.656370772538668 546.0075356367499 0.8736642766423481
10.661598327492085 545.6279557166794 0.8730866908449773
10.666825882445501 548.9880659309351 0.8752300994843344
10.672053437398917 550.9708035965077 0.8757849743962297
10.677280992352333 559.387745713975 0.8820444902122563
10.68250854730575 564.1522005189889 0.8860753930012548
10.687736102259166 572.739630479566 0.892137301902931
10.692963657212582 581.6062274108166 0.8984719159850412
10.698191212165998 593.1289534277688 0.9068694874030677
10.703418767119414 599.9464347986082 0.9117603707293144
10.70864632207283 604.0834195592454 0.914659067997354
10.713873877026247 615.2056372780673 0.9224052493359892
10.719101431979663 624.0713186975696 0.9288190568929592
10.72432898693308 634.6799458857649 0.9363004018005175
10.729556541886495 638.2156206351656 0.938721048286669
10.734784096839912 640.3087557403982 0.9394470075841296
10.740011651793328 636.1851429190148 0.9360812467868197
10.745239206746744 633.8636432021007 0.9336822474208444
10.75046676170016 628.3054107311285 0.9294563743245134
10.755694316653576 620.2639985172995 0.9231252241597441
10.760921871606993 611.8360343163547 0.916208396061064
10.766149426560409 607.9459093805556 0.913463713338277
10.771376981513825 600.7840288855658 0.9077932093313206
10.776604536467241 594.6699482981894 0.9038886424780591
10.781832091420657 591.6578014932654 0.9011414094546636
10.787059646374074 586.8730555676792 0.8975012832074728
10.79228720132749 587.5115642355399 0.8978600504225978
10.797514756280906 585.1793789217797 0.8957560625823735
10.802742311234322 583.103806946105 0.8942035746212446
10.807969866187738 579.9528547334041 0.8909486187299919
10.813197421141155 576.4735932022423 0.887914481014067
10.81842497609457 577.9143048830197 0.8888449953079266
10.823652531047987 579.8064855710104 0.8908358039805582
10.828880086001403 579.449054458575 0.8903361724496549
10.83410764095482 580.2304439624494 0.890760213283223
10.839335195908236 583.0229417883061 0.8927114637756125
10.844562750861652 586.3884144334417 0.8950538022538828
10.849790305815068 588.3396169965971 0.8957059438104327
10.855017860768484 591.8196322536766 0.8969598465783118
10.8602454157219 596.2493063079629 0.9001791594138085
10.865472970675317 604.4154010388258 0.9056812130769608
10.870700525628733 610.1163504753665 0.9093401497136356
10.875928080582149 619.8439404224781 0.9164954200995987
10.881155635535565 628.3965473094005 0.9214165279319749
10.886383190488981 636.7459903659071 0.9271089859820935
10.891610745442398 641.4743409098451 0.9307025863223372
10.896838300395814 644.8413460507312 0.9336739172996655
10.90206585534923 645.247252337038 0.9338727291012409
10.907293410302646 642.3413263763653 0.9315245418132521
10.912520965256062 636.2820340821897 0.9258522522418552
10.917748520209479 632.2689149209413 0.9228305853024262
10.922976075162895 623.0574335116526 0.9162963654466102
10.928203630116311 613.4115019686994 0.9093150821028103
10.933431185069727 603.1081133466078 0.9014756239715077
10.938658740023143 593.1628109812923 0.8934007524968546
10.94388629497656 589.0668855916811 0.8902523951592722
10.949113849929976 586.1323209374393 0.8879109446625402
10.954341404883392 581.81335143455 0.8847457119409445
10.959568959836808 577.1556261918687 0.8811758501937115
10.964796514790224 572.5271127834135 0.8778408206047517
10.97002406974364 570.115355795115 0.8772468779258298
10.975251624697057 563.8154045821489 0.8745284088556815
10.980479179650473 556.8108854379037 0.8705604674850126
10.98570673460389 551.1608546690462 0.867072273582624
10.990934289557305 549.937318252651 0.8667465447353523
10.996161844510722 551.380484677783 0.868795134904724
11.001389399464138 549.7666555762802 0.8682067499246151
11.006616954417554 544.8294984103671 0.8647060240019445
11.01184450937097 538.1143066963477 0.8604612592191537
11.017072064324386 535.1779053618478 0.8590184284404158
11.022299619277803 534.1788068030463 0.8589523592409095
11.027527174231219 531.0930844613093 0.8569728883442468
11.032754729184635 530.670880204644 0.857067240655238
11.037982284138051 526.3199640803165 0.8536714812646675
11.043209839091467 524.5275088995063 0.8525743168228624
11.048437394044884 526.6351020467608 0.8545880467737397
11.0536649489983 527.961066158439 0.8556761540075313
11.058892503951716 527.5756780583666 0.855063712064793
11.064120058905132 526.3291256468741 0.8541765379222823
11.069347613858548 525.9799874321927 0.8545241368445264
11.074575168811965 526.8796674607223 0.8557983688031325
11.079802723765381 524.8703969611954 0.8543951726082533
11.085030278718797 525.4722195899104 0.855100521923556
11.090257833672213 528.5456242179293 0.8580227445191515
11.09548538862563 528.9042397127306 0.8585117054905806
11.100712943579046 529.100347229358 0.8592508829145103
11.105940498532462 525.9957575822674 0.85781747414352
11.111168053485878 524.8531230712225 0.8570401780372076
11.116395608439294 518.9417291893758 0.8529330545121209
11.12162316339271 514.8826559282385 0.8491134857580951
11.126850718346127 516.5839281308081 0.850364520387237
11.132078273299543 516.192897588344 0.8500621097148723
11.13730582825296 517.5670809622748 0.8514217886124167
11.142533383206375 518.1005766116446 0.8517582224986763
11.147760938159792 516.730223354185 0.8507032845241371
11.152988493113208 516.1956955416994 0.8501083755441238
11.158216048066624 513.1556204979793 0.8479278729663554
11.16344360302004 512.6154004239609 0.8479388615760465
11.168671157973456 512.4409067139194 0.8480714040654331
11.173898712926873 514.7826652154321 0.8504870199581515
11.179126267880289 511.49550894558155 0.847765963024801
11.184353822833705 509.34464455226407 0.8458415279325813
11.189581377787121 505.68369149689136 0.8431779236724556
11.194808932740537 501.0756005341046 0.8396389562036812
11.200036487693954 500.31480586952836 0.8400796729484388
11.20526404264737 500.65469081586804 0.8407016238865365
11.210491597600786 499.6511405283332 0.8391647121749832
11.215719152554202 497.306145007676 0.8368605437981015
11.220946707507618 494.65911687546367 0.8339622084880783
11.226174262461035 492.33026891353575 0.8319231318579332
11.23140181741445 488.5181906021515 0.829838915621472
11.236629372367867 482.78842453603005 0.8249045226487747
11.241856927321283 478.63681588010877 0.8218142636463327
11.2470844822747 477.5221609247879 0.8211226901229121
11.252312037228116 477.49393425388956 0.8205423635951515
11.257539592181532 477.57931490847335 0.8205507120056698
11.262767147134948 474.5352786437358 0.8181314735887313
11.267994702088364 469.98551835767086 0.8144702661481071
11.27322225704178 467.98254766203524 0.8132526151581607
11.278449811995197 464.27270968900564 0.8104552404466029
11.283677366948613 462.3022695633777 0.8087856184930752
11.288904921902029 460.77675936559746 0.8066582212294751
11.294132476855445 459.34082303075917 0.80475673484313
11.299360031808861 457.0878635686222 0.8031829746840545
11.304587586762278 457.38162458772933 0.8032334963953102
11.309815141715694 455.00505086091147 0.801013109968287
11.31504269666911 452.47120132047326 0.7987118764270924
11.320270251622526 451.06545872391973 0.7963483353873133
11.325497806575942 450.33424586418147 0.7954115816955653
11.330725361529359 450.0515620878183 0.7950637531337088
11.335952916482775 451.0422197851338 0.7952927569298517
11.341180471436191 447.78668557921753 0.7930166752918631
11.346408026389607 443.60307037448644 0.7895757298423042
11.351635581343023 443.06975361705224 0.7891708850319858
11.35686313629644 441.5575657294623 0.7884945487779206
11.362090691249856 442.05247291553485 0.7882941423987891
11.367318246203272 443.67675168751873 0.790463350393732
11.372545801156688 443.21079406103695 0.7901419967702957
11.377773356110104 444.4668877917628 0.7914687420252549
11.38300091106352 440.7172015048713 0.7884191000773372
11.388228466016937 440.86039748910247 0.7878679201272248
11.393456020970353 440.1764650513749 0.7874465561985016
11.39868357592377 439.50876926588495 0.7869215460786254
11.403911130877185 437.50859566630936 0.7847512114538517
11.409138685830602 434.41793891633006 0.7820907471275216
11.414366240784018 434.42764798831416 0.7808613688942728
11.419593795737434 434.61377175664967 0.7811250148523052
11.42482135069085 434.0472484301036 0.7815216292976215
11.430048905644266 433.319580209124 0.7814066667211
11.435276460597683 428.10388012245994 0.7779405743835957
11.440504015551099 424.20467364191626 0.7752269430549883
11.445731570504515 421.08386542323603 0.7715857790872992
11.450959125457931 422.397779744728 0.7719752040854726
11.456186680411347 423.6400484506437 0.7723453011660919
11.461414235364764 422.6129914840146 0.771229881198021
11.46664179031818 418.6615309983225 0.7679157878866929
11.471869345271596 417.8324003265335 0.767478582932322
11.477096900225012 414.83396092661053 0.7655447854091727
11.482324455178428 413.6465253250614 0.7708720165043064
11.487552010131845 412.66351790520093 0.7723605919502904
11.49277956508526 408.2956963503887 0.7701120178309082
11.498007120038677 407.99277275090066 0.7718312958457064
11.503234674992093 406.6102844589243 0.7710989319482414
11.50846222994551 403.4798298842871 0.7692707011454848
11.513689784898926 404.447912267537 0.7707872904657878
11.518917339852342 404.2636128856274 0.7711413811794868
11.524144894805758 403.6330357624314 0.7722544315983829
11.529372449759174 403.69012476560994 0.7727407557160483
11.53460000471259 406.6198818693656 0.7766639330066463
11.539827559666007 408.31426151447477 0.7797143236614077
11.545055114619423 410.3129599853347 0.7817241011063479
11.550282669572839 410.72977180208414 0.7829356280881794
11.555510224526255 410.3403258207409 0.7839562014297577
11.560737779479672 410.93657856285887 0.7842636986938091
11.565965334433088 410.6133062259443 0.7852725778651767
11.571192889386504 410.30743434197416 0.785057489188875
11.57642044433992 408.8127418109359 0.7845791090205707
11.581647999293336 405.23412677596 0.7816672686536268
11.586875554246753 402.7275097673399 0.7805499994320649
11.592103109200169 400.0514432306388 0.7789940526063934
11.597330664153585 399.77646629152474 0.7797235205986762
11.602558219107001 399.96430049411936 0.7798554710316775
11.607785774060417 399.9856673779957 0.7791468769402395
11.613013329013834 401.75350132007367 0.7805048943181442
11.61824088396725 399.0477193522275 0.7777857312105088
11.623468438920666 399.9138853419408 0.7785835690172178
11.628695993874082 399.12786200195956 0.7778358047582338
11.633923548827498 401.9072198223301 0.782294165803199
11.639151103780915 404.4109148509154 0.7851263437301118
11.64437865873433 405.5946423400409 0.7872234731810934
11.649606213687747 405.61295239724376 0.7866166213959468
11.654833768641163 403.6753251847179 0.7850813281503697
11.66006132359458 405.7388492656259 0.7879671451404062
11.665288878547996 405.9501385647965 0.7875042040242969
11.670516433501412 408.18259412992893 0.7897044261604532
11.675743988454828 406.9345541788282 0.7885771676506962
11.680971543408244 406.6724318601421 0.7881631361213417
11.68619909836166 406.80544728316954 0.7888746797570393
11.691426653315077 406.98096101883976 0.7897419068121249
11.696654208268493 406.56708252756965 0.7901953374832706
11.701881763221909 405.9076324210808 0.7908210456675874
11.707109318175325 404.89449426466456 0.7909723162129559
11.712336873128741 402.2409852601642 0.7887353649910915
11.717564428082158 402.1155130050048 0.7885346338475783
11.722791983035574 403.55148525059315 0.7892899752949003
11.72801953798899 404.9693638771029 0.7903300728612561
11.733247092942406 405.0781757882551 0.7922418684692472
11.738474647895822 403.723346831343 0.7908434126380706
11.743702202849239 401.4438182757466 0.7897107406276119
11.748929757802655 401.64266235136404 0.7910303885276334
11.754157312756071 404.7599403902009 0.7941709049923714
11.759384867709487 407.6662343973367 0.7975779269931975
11.764612422662903 407.08932400167134 0.7962002693733652
11.76983997761632 406.19754946552666 0.7940821622295037
11.775067532569736 405.0785785643584 0.7917828214117997
11.780295087523152 408.7887388130258 0.7950862759392446
11.785522642476568 408.57112430979186 0.7946748844436473
11.790750197429984 405.07684759757115 0.7913401103504357
11.7959777523834 401.4956387774639 0.7879005953634025
11.801205307336817 397.7053583782982 0.7841960908794207
11.806432862290233 400.7260313963203 0.7885491141110468
11.81166041724365 404.1009390060565 0.7926437780203445
11.816887972197065 401.9505154300629 0.7910402728833789
11.822115527150482 400.77190085913196 0.7897060417113263
11.827343082103898 397.4544766170396 0.7871425421252317
11.832570637057314 396.06846419070786 0.7859095229603082
11.83779819201073 393.44498246045373 0.7840921001824344
11.843025746964146 385.92221004756647 0.7768424763984597
11.848253301917563 383.1516107448835 0.7743526161472412
11.853480856870979 377.8086427419253 0.7690404397021581
11.858708411824395 376.13815753250447 0.7669102812982413
11.863935966777811 373.1424342018267 0.764437450773498
11.869163521731227 369.60742383652547 0.7601343708260523
11.874391076684644 365.26444809549884 0.7563810740309383
11.87961863163806 363.42156895458095 0.7555314114669159
11.884846186591476 360.56531502265756 0.754789542782716
11.890073741544892 359.51823424625616 0.7547127286205256
11.895301296498308 358.7142472321218 0.7539815760800583
11.900528851451725 355.9770124410351 0.7507276501431674
11.90575640640514 356.7261625683595 0.7507838748109905
11.910983961358557 357.5217158344831 0.7528049677113681
11.916211516311973 358.37127536756157 0.7534005974945919
11.92143907126539 357.68227908913656 0.7529360594265428
11.926666626218806 356.86117937725777 0.7519043815717219
11.931894181172222 350.91998451114597 0.7453978832339848
11.937121736125638 348.6047912902177 0.7430648223303881
11.942349291079054 346.4550523769423 0.7415769921433083
11.94757684603247 345.67881029567934 0.7412563679068997
11.952804400985887 346.63830412954655 0.7423001435463444
11.958031955939303 350.4473546143503 0.7467130717190693
11.963259510892719 351.65056714330336 0.7484046996601413
11.968487065846135 353.9433779982616 0.7512673048075387
11.973714620799552 351.64815047863726 0.7490191704776052
11.978942175752968 347.0252412473902 0.743326461761468
11.984169730706384 345.8914394351667 0.7425765626200153
11.9893972856598 344.2695167656397 0.7420689418145842
11.994624840613216 344.1186688412143 0.7425835745069581
11.999852395566633 343.33781026238955 0.7430693938030761
12.005079950520049 343.4395976581473 0.7418423613110144
12.010307505473465 345.3031491074093 0.7436632148311959
12.015535060426881 345.86559279968066 0.74527903042014
12.020762615380297 346.69732144920283 0.7461553547110398
12.025990170333714 345.02217422007783 0.7455858064845167
12.03121772528713 343.42069032112477 0.7437105918472215
12.036445280240546 344.08928432736354 0.7440604455863226
12.041672835193962 343.63696091785346 0.7444704071637016
12.046900390147378 340.30062423669 0.7406265290382259
12.052127945100795 339.85963121850443 0.7402760776611159
12.05735550005421 342.50259659836587 0.7427875534261497
12.062583055007627 343.13982869848195 0.7433950231823611
12.067810609961043 342.50019826081916 0.7431758967005417
12.07303816491446 341.9197015660955 0.7426772941763748
12.078265719867876 339.55717712819677 0.7404136874813961
12.083493274821292 338.8321911123712 0.7401730832086183
12.088720829774708 340.78574226933983 0.742238530607782
12.093948384728124 339.79434717293714 0.7409148184168584
12.09917593968154 341.85240432863844 0.7438116603383896
12.104403494634957 342.2754150499856 0.7444612589405535
12.109631049588373 341.81542699495907 0.7442348847876655
12.114858604541789 341.6421599104476 0.7447545423939718
12.120086159495205 344.1648157154263 0.7481343807028816
12.125313714448621 345.54534313286547 0.749577858310805
12.130541269402038 347.5689855535823 0.7512490253728858
12.135768824355454 353.75044878637505 0.7574650730149591
12.14099637930887 356.62180072505066 0.759047741437428
12.146223934262286 363.8889802360965 0.7653812289787792
12.151451489215702 371.93650344804706 0.7741029242440008
12.156679044169119 376.9133397507986 0.7793521979317374
12.161906599122535 381.02291629024853 0.7850777478922196
12.167134154075951 380.01605723527643 0.7847711543948357
12.172361709029367 378.4345085497828 0.7831454990616382
12.177589263982783 379.67181872572297 0.7847014678196392
12.1828168189362 381.06442855540666 0.785133084882891
12.188044373889616 382.96863459253285 0.7874453707163092
12.193271928843032 383.71856358210783 0.7884373266854035
12.198499483796448 383.35107932514796 0.7873984036511698
12.203727038749864 381.97392608171657 0.786259523166346
12.20895459370328 381.8460336433442 0.7869874737827077
12.214182148656697 381.82729034700856 0.7882890887410391
12.219409703610113 379.59483528114595 0.7872127793956866
12.22463725856353 377.4040721497803 0.7847592541725394
12.229864813516945 372.69051985963875 0.7787249535254834
12.235092368470362 370.9996747806919 0.7753928868102966
12.240319923423778 368.01156029678367 0.7722856542074874
12.245547478377194 365.0104200111768 0.7701365033110391
12.25077503333061 364.7584552682368 0.7712805815098334
12.256002588284026 363.5458423788415 0.771142933953853
12.261230143237443 365.8755031648824 0.7736677304126927
12.266457698190859 365.08181650928844 0.7718531021578151
12.271685253144275 361.9099125251395 0.7674685076114116
12.276912808097691 357.83447891890415 0.7642311647119625
12.282140363051107 353.90860597900837 0.7608203323585917
12.287367918004524 354.1368563385014 0.7614273498713285
12.29259547295794 350.9895736833912 0.7577025421748488
12.297823027911356 350.13221754283285 0.756697250811524
12.303050582864772 346.12803446781663 0.7529782556048712
12.308278137818188 347.45595626813594 0.7539916838824833
12.313505692771605 348.34554232832903 0.7580063918323698
12.31873324772502 349.91223188087326 0.7683985924739334
12.323960802678437 352.1726439921532 0.7754501042342736
12.329188357631853 354.084847122038 0.7815261855639234
12.33441591258527 352.2785315666308 0.7829267547524513
12.339643467538686 351.8570491787846 0.7861377217081053
12.344871022492102 350.66899231069044 0.7897467584287626
12.350098577445518 348.7765156770773 0.789906278853974
12.355326132398934 346.5732106017872 0.7881451637710494
12.36055368735235 342.38683352158046 0.7833185438772655
12.365781242305767 338.63565053955483 0.7802272521995732
12.371008797259183 335.74560443771185 0.7799292162369652
12.376236352212599 337.13527482406846 0.7843580649937217
12.381463907166015 337.3517118259348 0.7876964018872283
12.386691462119432 338.8388060862537 0.7916065051639819
12.391919017072848 337.41591298495456 0.7921112027066116
12.397146572026264 337.22145468169447 0.7934274452018606
12.40237412697968 335.2965987983416 0.7937678885692498
12.407601681933096 332.05007217542686 0.7909153666401126
12.412829236886513 333.12517744196305 0.7943926261751452
12.418056791839929 332.12869583412476 0.7948071441243906
12.423284346793345 333.2975270897724 0.7965231748346512
12.428511901746761 331.6548391770866 0.7968553479527245
12.433739456700177 334.2195514712573 0.8000068280125743
12.438967011653594 334.41925211445675 0.8016837659897881
12.44419456660701 332.76506605794606 0.8008228854147875
12.449422121560426 334.97192913983724 0.8035718969444825
12.454649676513842 335.1819246686448 0.8053244349319971
12.459877231467258 337.94483869232465 0.8087055747111288
12.465104786420675 339.88847576174294 0.8123607345318675
12.47033234137409 341.16834920700444 0.8159320767350663
12.475559896327507 339.22287800364177 0.8145493274713977
12.480787451280923 339.9860525577871 0.8170062397123107
12.48601500623434 336.03418405318683 0.8125130221398819
12.491242561187756 334.94988175204367 0.8108313759345183
12.496470116141172 337.6571571974809 0.8152620753249397
12.501697671094588 338.55219877197976 0.8175026956781849
12.506925226048004 340.79902727773487 0.8209373098065907
12.51215278100142 340.35721771539176 0.8217991263605982
12.517380335954837 336.32040913173455 0.8172856818391891
12.522607890908253 335.25257707424345 0.8178371087005777
12.527835445861669 330.51564487278415 0.8136320356218629
12.533063000815085 329.67079168965665 0.8131580306719721
12.538290555768501 330.1623299359803 0.8159357456293603
12.543518110721918 330.9282467805698 0.8169189662996471
12.548745665675334 333.736281174323 0.8225316360260285
12.55397322062875 331.17678904380955 0.8222809547111922
12.559200775582166 327.48201670005335 0.8196893497736026
12.564428330535582 321.86695154467185 0.8089933511830386
12.569655885488999 318.5914127756423 0.795650695927791
12.574883440442415 319.77413745927146 0.7941221259255453
12.580110995395831 321.6586081831881 0.7945644242501291
12.585338550349247 323.9826578408907 0.7958535460889716
12.590566105302663 323.5936261107222 0.7930094187079056
12.59579366025608 322.3168119629291 0.7894854511521209
12.601021215209496 321.54470808050917 0.7865678505400027
12.606248770162912 321.19023034403904 0.7856919075217842
12.611476325116328 316.6394930991755 0.7797897838383571
12.616703880069744 315.27867010998 0.7759264373288407
12.62193143502316 317.04926803280887 0.77648688581783
12.627158989976577 321.88073665123494 0.7797954455760443
12.632386544929993 323.29985113006 0.7802627152643213
12.63761409988341 323.3395873143117 0.7799565460296716
12.642841654836825 321.89868018588083 0.7780778788437052
12.648069209790242 323.02844375470903 0.7792100738437244
12.653296764743658 327.2506283033866 0.7830786816109051
12.658524319697074 330.99077588941503 0.7872334684189182
12.66375187465049 334.76036732288816 0.7905307009433638
12.668979429603906 335.81587912970247 0.7900876676905979
12.674206984557323 338.1518231351575 0.7920677735453386
12.679434539510739 343.3242734121458 0.7964929707306544
12.684662094464155 347.9196407867819 0.7998632890458126
12.689889649417571 354.3020520404457 0.8063173495306094
12.695117204370987 363.90680274753123 0.8156702491196843
12.700344759324404 373.2562235398083 0.8252669625430885
12.70557231427782 380.1512450253284 0.8330082771601585
12.710799869231236 384.5329974043623 0.837163825664439
12.716027424184652 387.24434387973554 0.8402898788482482
12.721254979138068 386.78787401098344 0.8397453186850726
12.726482534091485 387.8544937144689 0.8401120845790184
12.7317100890449 387.4201586208408 0.8399828715291008
12.736937643998317 384.5433220159622 0.8363532183015483
12.742165198951733 380.5962168669788 0.8312040680897865
12.74739275390515 373.80456473908197 0.8231979371641891
12.752620308858566 367.6885504996973 0.8159455323979109
12.757847863811982 360.9131992467192 0.8086859760548755
12.763075418765398 355.9793619521619 0.8041967208173678
12.768302973718814 352.5008328119014 0.8013643526307125
12.77353052867223 350.2413747275403 0.7992625119833643
12.778758083625647 346.4313528173031 0.7952985431330374
12.783985638579063 341.12906017004354 0.7885826552954908
12.789213193532479 337.19412663041714 0.7833007742259607
12.794440748485895 331.73871831437856 0.7772388265888426
12.799668303439312 331.2577198318101 0.7771905156487968
12.804895858392728 331.2312224822889 0.7772810768129327
12.810123413346144 327.1511539792275 0.7729567397867733
12.81535096829956 323.8921374078868 0.7691483193446297
12.820578523252976 320.4734232682618 0.7649862711207309
12.825806078206393 316.95411495780763 0.7601270557511429
12.831033633159809 315.3918438156701 0.7572492160596547
12.836261188113225 312.63766431564255 0.7538721080940379
12.841488743066641 316.0150326488611 0.7574070915677429
12.846716298020057 318.76071591844504 0.761028331760721
12.851943852973474 323.7259829869865 0.767398311197897
12.85717140792689 323.8934969378 0.7661944761774808
12.862398962880306 326.0894388894654 0.7681847288480926
12.867626517833722 323.01831132879647 0.7633592324077377
12.872854072787138 325.3491391178295 0.7658251577749011
12.878081627740555 328.51650959298104 0.7691500410451482
12.88330918269397 327.7752860177706 0.768313509396411
12.888536737647387 330.12358047548906 0.7710857948626673
12.893764292600803 330.38704306986887 0.7706557258609783
12.89899184755422 332.85582689140034 0.7723355726690435
12.904219402507636 335.0483005808167 0.7745461823297011
12.909446957461052 336.2415559862783 0.7759317337993236
12.914674512414468 332.39852520805726 0.7714550504306164
12.919902067367884 331.2575700726166 0.7698908609019096
12.9251296223213 333.4637106130924 0.772112080869276
12.930357177274717 338.74317328924616 0.7765260049883206
12.935584732228133 340.87577742217377 0.7782837502721885
12.940812287181549 340.9809973872591 0.7777736189998514
12.946039842134965 337.8701783572228 0.7733568682666334
12.951267397088381 334.3206539408157 0.7700183339481361
12.956494952041798 331.9405359656301 0.7681342388015645
12.961722506995214 330.3502614892775 0.7660293303805067
12.96695006194863 328.2810667796847 0.7638982412240279
12.972177616902046 327.83314238606766 0.7622331340193386
12.977405171855462 327.49114195516023 0.7612598187804533
12.982632726808879 329.1929209938096 0.7637720251522935
12.987860281762295 332.42842831491515 0.7677696901978563
12.993087836715711 332.3787608519175 0.7667496939647905
12.998315391669127 334.64747538541474 0.7693539349164233
13.003542946622543 330.48946709632406 0.7640412050008408
13.00877050157596 329.9432866119183 0.7638766265635907
13.013998056529376 330.3487193485361 0.7640476421943629
13.019225611482792 332.3118372778125 0.7667941029076466
13.024453166436208 333.96021527031644 0.7693007100067605
13.029680721389624 335.486943879019 0.7713886975843046
13.03490827634304 337.30432183043223 0.7727217322973041
13.040135831296457 341.0042269433611 0.7762890621503885
13.045363386249873 345.7929772831671 0.7820443052232664
13.05059094120329 346.5844928498177 0.7823652400114848
13.055818496156705 344.7125886926274 0.781749300271834
13.061046051110122 340.6135684656637 0.776954750555812
13.066273606063538 343.2606552842646 0.7807789580622638
13.071501161016954 342.9111091018448 0.7811171227978468
13.07672871597037 341.09331424385806 0.778722025906084
13.081956270923786 337.5151507168758 0.7756758016126806
13.087183825877203 331.02516357350487 0.7679125776762956
13.092411380830619 327.61938616992285 0.7644183508747187
13.097638935784035 325.9317746111073 0.7620507079465435
13.102866490737451 321.8937348763024 0.7582884753988058
13.108094045690867 316.186838945677 0.7514136705969173
13.113321600644284 313.21647163122816 0.7487462425920657
13.1185491555977 311.32567601299075 0.7472783145152851
13.123776710551116 311.9771284707024 0.7480147998638556
13.129004265504532 311.2037264025569 0.7484794551076168
13.134231820457948 310.1351022603493 0.7470468390138453
13.139459375411365 307.57099105041505 0.7436612619342284
13.14468693036478 302.96337037914617 0.7384376846765106
13.149914485318197 302.3030013169709 0.7367428780431438
13.155142040271613 301.71801047801426 0.7357118100262723
13.16036959522503 305.02240077658763 0.7389119305486396
13.165597150178446 308.7258503442689 0.7449405187385332
13.170824705131862 307.94246909286846 0.7451220520272874
13.176052260085278 307.19603293289225 0.744791903473522
13.181279815038694 305.55529839998024 0.7420324300401553
13.18650736999211 304.6988451972575 0.7389293540214537
13.191734924945527 302.9218171505213 0.7362198399174822
13.196962479898943 303.82028425316867 0.7397109290778323
13.202190034852359 303.10992191018033 0.7406035208154751
13.207417589805775 302.67579068591425 0.7402522124146326
13.212645144759191 302.5181612053456 0.7392147632015339
13.217872699712608 302.29473121673306 0.7373828720137869
13.223100254666024 304.8575229016725 0.7402705047520983
13.22832780961944 306.15742812108505 0.7417599018627002
13.233555364572856 306.88394431633793 0.7426177948609366
13.238782919526273 304.5821868353804 0.741140622793227
13.244010474479689 300.99738795184805 0.7377612424177237
13.249238029433105 298.03769648112177 0.734185621742709
13.254465584386521 302.7362201087026 0.7390976406856016
13.259693139339937 305.870586024369 0.743308621013009
13.264920694293354 306.40591356454104 0.7428204377152666
13.27014824924677 304.86304490380394 0.7398959660906569
13.275375804200186 303.1193196014197 0.7362707711482563
13.280603359153602 299.9182267486132 0.7317861709865678
13.285830914107018 303.38607636049403 0.737442796773151
13.291058469060435 303.94748581459754 0.7404506799183346
13.29628602401385 304.8454944910936 0.7422996557389464
13.301513578967267 304.5511380620441 0.7413992572233843
13.306741133920683 303.6475597633608 0.7403795238462177
13.3119686888741 299.6003684874485 0.7344488115445833
13.317196243827516 298.0390712813923 0.7329414714197835
13.322423798780932 297.85399317957376 0.7318248739892423
13.327651353734348 297.38301692337984 0.7293014679926474
13.332878908687764 298.6682946303069 0.7320848796067635
13.33810646364118 298.67362099022694 0.7340185849338299
13.343334018594597 298.6852936038762 0.7365533247742025
13.348561573548013 298.95830686285836 0.7377248011112533
13.353789128501429 298.67877668863656 0.7365481596113131
13.359016683454845 295.7178391200202 0.7321778469551004
13.364244238408261 294.2603427412944 0.7290807642405143
13.369471793361678 294.77419609586514 0.7302994087947527
13.374699348315094 294.182321552554 0.7299063566712708
13.37992690326851 295.7339663227368 0.7329890241375285
13.385154458221926 297.4956495351968 0.7352929896312845
13.390382013175342 297.2236459441909 0.7344908896483078
13.395609568128759 297.86377243832703 0.7349050784185306
13.400837123082175 298.401285210907 0.7333338629175331
13.406064678035591 296.3522135017003 0.7308090049372572
13.411292232989007 296.41164644936543 0.7300796463034778
13.416519787942423 297.57449562452945 0.7312995864741425
13.42174734289584 299.7765045467711 0.734587068583178
13.426974897849256 305.79189629841994 0.7415875967774339
13.432202452802672 309.11085962415444 0.7450435038640438
13.437430007756088 307.79318725562644 0.7430175210916871
13.442657562709504 308.70036406218975 0.7441939564261327
13.44788511766292 311.8160385494259 0.748316543492325
13.453112672616337 311.2312137458792 0.7480188693691815
13.458340227569753 317.05199589996647 0.7543195683642251
13.46356778252317 317.56608731795177 0.7543310619519539
13.468795337476585 316.2644234812158 0.7530793511186696
13.474022892430002 316.7265871745355 0.7535171415626001
13.479250447383418 320.14985239254986 0.7569603069983533
13.484478002336834 324.2101615634865 0.7616176958716522
13.48970555729025 327.9465800804317 0.7650379651397738
13.494933112243666 326.44395783484737 0.7636430845301535
13.500160667197083 325.39951769911164 0.7627672961853161
13.505388222150499 321.63035645769173 0.758614134582074
13.510615777103915 320.02779736613684 0.7561764378070525
13.515843332057331 316.834649603837 0.7514258146990875
13.521070887010747 318.0967820661393 0.7531437633468903
13.526298441964164 317.0098924181833 0.7522764044295793
13.53152599691758 314.4600047250302 0.7501588919189848
13.536753551870996 311.10738317096343 0.7472390238815168
13.541981106824412 306.42609679003465 0.7433621446559533
13.547208661777828 302.77095523518466 0.738608039808078
13.552436216731245 302.8425549015884 0.7392952515026192
13.55766377168466 299.9592317549655 0.7363088898523538
13.562891326638077 295.9870393857621 0.7309576813488957
13.568118881591493 293.4367485258426 0.7294534832561334
13.57334643654491 290.1912897112457 0.7264253767877848
13.578573991498326 288.5312774703413 0.7259332936902502
13.583801546451742 285.0307435812741 0.7215750394385589
13.589029101405158 279.8105517366098 0.7132349071984494
13.594256656358574 279.8083860947319 0.7126389816578294
13.59948421131199 280.0359820292375 0.7132763415253759
13.604711766265407 280.43597352625875 0.7144440305460291
13.609939321218823 278.74057183733424 0.7139308827482431
13.615166876172239 278.8115127658431 0.7140452059893974
13.620394431125655 275.83022603669906 0.708317667243931
13.625621986079071 275.91260090069306 0.7085448338054225
13.630849541032488 273.96608779029714 0.7074438631222031
13.636077095985904 274.6678725266789 0.7098850916075491
13.64130465093932 275.67260783885706 0.711522397968263
13.646532205892736 276.110122732651 0.712516475225703
13.651759760846153 277.25366509324164 0.7153817116197181
13.656987315799569 275.0896680505287 0.7122202354109088
13.662214870752985 272.8691130205872 0.7092537759656579
13.667442425706401 270.9260062401663 0.7061202286159277
13.672669980659817 270.2675376178811 0.7046773293283936
13.677897535613234 268.05164975880757 0.7021497973054094
13.68312509056665 266.3592454703447 0.6988882830761505
13.688352645520066 266.699997506067 0.6984666028504448
13.693580200473482 268.15573563608774 0.701299514627131
13.698807755426898 267.6153979998453 0.7016329893597736
13.704035310380315 271.262690273944 0.7081912431593895
13.70926286533373 270.3910319984857 0.7073255151952724
13.714490420287147 268.1149952617957 0.7028927099511726
13.719717975240563 265.666865793153 0.6983943711399708
13.72494553019398 265.0654300594751 0.6971937029026393
13.730173085147396 264.2289639059547 0.6959877437926758
13.735400640100812 267.8898926464851 0.7021137050953756
13.740628195054228 271.58191943168714 0.7066383274869907
13.745855750007644 271.7139659337457 0.7065592438600445
13.75108330496106 274.86269872508717 0.7100326946588879
13.756310859914477 274.2406563794329 0.7083165235954164
13.761538414867893 273.75166884793714 0.7088549017923519
13.766765969821309 274.47322107168634 0.7082930419504938
13.771993524774725 272.70299099786735 0.7061253667678772
13.777221079728141 270.88088904492355 0.7044213287589283
13.782448634681558 268.3338488004175 0.7011074093993284
13.787676189634974 266.59278859953844 0.7004302338374311
13.79290374458839 266.98001690045936 0.700551552577182
13.798131299541806 268.0593466494788 0.7011082788598552
13.803358854495222 265.9120040249549 0.696810881960607
13.808586409448639 266.7936369120866 0.6979863374396702
13.813813964402055 264.0885115263179 0.695995032367849
13.819041519355471 264.4841067385664 0.6993331042645556
13.824269074308887 265.553998031084 0.7011872528793447
13.829496629262303 265.25902587075404 0.7007069378882346
13.83472418421572 264.84660999379423 0.7005544226853845
13.839951739169136 262.78949897637904 0.6955119255557408
13.845179294122552 259.4457462826374 0.6918246270346908
13.850406849075968 264.0203139350298 0.6976801838151706
13.855634404029384 266.8561138299523 0.701275144377656
13.8608619589828 266.75499167092795 0.7007951738864838
13.866089513936217 265.91267519235515 0.6991045342305454
13.871317068889633 263.5425188819636 0.6961009971145681
13.87654462384305 265.0071963172196 0.6989470926999878
13.881772178796465 265.9199068891818 0.7019736011795865
13.886999733749882 267.60550519242844 0.7043615886215856
13.892227288703298 267.1170478863307 0.7035944275927185
13.897454843656714 267.74159224962676 0.7017969943054234
13.90268239861013 266.2768184460472 0.6982800752691005
13.907909953563546 264.6417980549129 0.6955997734564424
13.913137508516963 265.6883831664 0.6973631151701795
13.918365063470379 263.25346748168164 0.695333466106739
13.923592618423795 263.17673793313384 0.6941303320179897
13.928820173377211 263.10767139512717 0.6943318083467234
13.934047728330627 265.2122580614884 0.6962970061469909
13.939275283284044 268.298244471036 0.6994322456096662
13.94450283823746 271.6459451535893 0.7044731695606808
13.949730393190876 270.5461177359133 0.7038435012760872
13.954957948144292 271.4208878366906 0.7062410770847211
13.960185503097708 273.52925721434497 0.7096679888413264
13.965413058051125 272.80890115950683 0.7076829860337205
13.97064061300454 273.7418385654723 0.7064924836490106
13.975868167957957 271.6974883040241 0.7034237956034299
13.981095722911373 268.551812262782 0.6984880913560744
13.98632327786479 268.668862862238 0.6993235358311437
13.991550832818206 267.9429032322528 0.6990163159312697
13.996778387771622 267.60177866657597 0.6989577983496865
14.002005942725038 268.31426658409623 0.7006751877289681
14.007233497678454 269.84039887030127 0.7031811079074555
14.01246105263187 271.8475598542449 0.705108876030852
14.017688607585287 276.6466284299002 0.7122025056865999
14.022916162538703 277.3452952130875 0.7134957506729904
14.028143717492119 277.67776152141397 0.714345837946895
14.033371272445535 276.42042231752674 0.7127378824415703
14.038598827398951 275.75558718237716 0.7111859169429403
14.043826382352368 276.16605416201213 0.7111581215539765
14.049053937305784 276.3530218975838 0.7114530945741876
14.0542814922592 274.955704350789 0.7102151452550134
14.059509047212616 276.6941835965939 0.7121431480790983
14.064736602166032 276.76024059980256 0.7115897374869853
14.069964157119449 280.4393646771046 0.7161247151051643
14.075191712072865 284.5461156994914 0.7215849879368658
14.080419267026281 288.6982873740708 0.7269016159772675
14.085646821979697 294.01165415933724 0.7322975433691968
14.090874376933114 298.4736129100138 0.7369598836611584
14.09610193188653 301.80335783723604 0.7403313488802011
14.101329486839946 304.89988844204026 0.7432092593865823
14.106557041793362 306.4091095376081 0.7445139575087358
14.111784596746778 306.4704303020108 0.7436940371508224
14.117012151700195 306.445161060576 0.7431203038127776
14.12223970665361 305.25198235074845 0.7431541034559104
14.127467261607027 304.08490002579566 0.743309250643723
14.132694816560443 301.812218036757 0.7406448055048473
14.13792237151386 297.95388268174577 0.7357401241267895
14.143149926467276 295.4816883424204 0.7307591337007966
14.148377481420692 293.605688049028 0.727377401140374
14.153605036374108 292.8450483216695 0.7278992720111068
14.158832591327524 293.57955974822505 0.7290518925394375
14.16406014628094 295.66032024305457 0.7326165522716076
14.169287701234357 295.20201192414225 0.7321308860815642
14.174515256187773 294.5822143864197 0.730727641314068
14.179742811141189 289.77550710766513 0.7251072103911141
14.184970366094605 287.84717186684503 0.7220421673779094
14.190197921048021 286.526306231258 0.7211468768867556
14.195425476001438 282.49514485768026 0.717165652099043
14.200653030954854 282.27124673897947 0.717326355294996
14.20588058590827 282.6397754073221 0.7176055434764408
14.211108140861686 284.9686385559455 0.7193654406784795
14.216335695815102 286.89899334942874 0.7208676715590768
14.221563250768519 287.94737013780457 0.7219056560269774
14.226790805721935 286.9504455157433 0.720535874323433
14.232018360675351 284.1395576488512 0.71673903198433
14.237245915628767 284.7792149094246 0.7167350972474945
14.242473470582183 282.362813932983 0.7139588196365629
14.2477010255356 283.10030094653285 0.715281434069899
14.252928580489016 280.56184653581664 0.7129908852680172
14.258156135442432 278.37209077555826 0.7105082289337851
14.263383690395848 281.913867861083 0.7148487744289735
14.268611245349264 284.3683532948672 0.7171549638822805
14.27383880030268 284.5879106299742 0.7154986095125498
14.279066355256097 283.267807314635 0.7134383127221654
14.284293910209513 279.4689798073744 0.7081609376202775
14.28952146516293 282.34675811261565 0.7117979903264204
14.294749020116345 284.09023378392794 0.7144261857221785
14.299976575069762 282.59117538932594 0.7129507444052606
14.305204130023178 282.7382609905498 0.7138497646248789
14.310431684976594 280.80540947600815 0.7108111581960294
14.31565923993001 281.7835720708777 0.7103969494653344
14.320886794883426 281.0372063643497 0.7092678857860365
14.326114349836843 284.977123558505 0.7135261364156278
14.331341904790259 287.2046944278513 0.7154805973835693
14.336569459743675 291.8327471344319 0.722175829479645
14.341797014697091 293.8443532323296 0.7246761033603029
14.347024569650507 293.2721863426026 0.7248107729599427
14.352252124603924 294.0890267394717 0.7268287993102649
14.35747967955734 294.64916376247754 0.7276704184591491
14.362707234510756 293.8588046342605 0.7275769760675526
14.367934789464172 293.1962690818144 0.7257060935863231
14.373162344417588 291.5100544097551 0.7215657116632984
14.378389899371005 287.91189873073796 0.717660868657473
14.38361745432442 289.401420426518 0.7202801646299614
14.388845009277837 290.05308677281926 0.7215689381826583
14.394072564231253 291.06500835745555 0.7233034639600835
14.39930011918467 292.2090222566085 0.724393873000109
14.404527674138086 293.1274498613062 0.7250021074755941
14.409755229091502 291.64811095880214 0.7238889341478797
14.414982784044918 289.0277211970006 0.7213251062157626
14.420210338998334 288.7770631965945 0.7218780311758872
14.42543789395175 289.5860153859045 0.7239511326049269
14.430665448905167 288.5226190017905 0.7211100124976884
14.435893003858583 286.7033618451545 0.7177797562548043
14.441120558811999 285.4960164895602 0.7156364091972629
14.446348113765415 287.3306982572071 0.7165179315477973
14.451575668718831 289.04577987669654 0.7194204349578189
14.456803223672248 289.043106556509 0.7195960694165554
14.462030778625664 289.11190935197874 0.7185830958095203
14.46725833357908 290.2718017637588 0.7200009107636884
14.472485888532496 296.81214911550603 0.7271313667098901
14.477713443485912 302.9803019655574 0.7345666025704062
14.482940998439329 305.9511141850185 0.7376029040991485
14.488168553392745 307.0839476071163 0.7389536332172831
14.493396108346161 304.3027345421515 0.7362161378316289
14.498623663299577 304.0904716718569 0.7364576103856973
14.503851218252994 303.0885565151812 0.7355043778713921
14.50907877320641 303.28217269387983 0.7352838211434496
14.514306328159826 302.00636987031123 0.7339482992722087
14.519533883113242 299.83082209006574 0.7314159234807082
14.524761438066658 298.17308720887235 0.7296822734100791
14.529988993020075 298.44505274325576 0.7307018215939324
14.53521654797349 300.72471298490694 0.7334087050701724
14.540444102926907 301.6309284193071 0.7342089471853886
14.545671657880323 299.8109727038058 0.7314214722835105
14.55089921283374 296.55709529159674 0.7271779003958737
14.556126767787156 293.55364737929466 0.7229318803467237
14.561354322740572 293.7255306910118 0.724390492363111
14.566581877693988 293.51357432473066 0.7248672078378611
14.571809432647404 294.3826127488506 0.7259148058632807
14.57703698760082 296.87041131508386 0.7274564415402843
14.582264542554237 298.45427823293704 0.7273330998246935
14.587492097507653 302.0605087086514 0.7309244690217259
14.592719652461069 306.9094529373871 0.7363478691582378
14.597947207414485 310.4318638541829 0.7412953510734547
14.603174762367901 317.4997888293224 0.7484329751441895
14.608402317321318 320.96181450896637 0.7520181516795502
14.613629872274734 324.74422235588986 0.7559008502484876
14.61885742722815 328.96153559170625 0.7602152315903331
14.624084982181566 334.203513238724 0.7662836380457306
14.629312537134982 342.07509905467083 0.77536980028271
14.634540092088399 348.1327850847764 0.7816977015899146
14.639767647041815 349.63709476612183 0.7822331874029269
14.644995201995231 348.59747997231733 0.7806276730989613
14.650222756948647 350.3341262638712 0.7817233752741971
14.655450311902063 351.1284280380568 0.7824934492005614
14.66067786685548 352.7805499682591 0.7844310138515215
14.665905421808896 353.61547103645904 0.7852886854210441
14.671132976762312 355.33993450863255 0.7868070303151801
14.676360531715728 356.0074592748944 0.7874994810168253
14.681588086669144 355.72644616878137 0.7870570570261226
14.68681564162256 355.7713391371493 0.7879117269351132
14.692043196575977 356.85095723050364 0.7887759801828488
14.697270751529393 356.67814724747086 0.7883780170543662
14.70249830648281 359.5886224784928 0.7913786061660782
14.707725861436225 361.28744242031667 0.7930485569812926
14.712953416389642 360.47318590934145 0.7920737076197312
14.718180971343058 360.6549427648897 0.7930698675315703
14.723408526296474 357.48915970984035 0.7898647815769707
14.72863608124989 353.9547920070356 0.7864684552108233
14.733863636203306 347.73415578950676 0.7795462276988007
14.739091191156723 352.69938306266386 0.7845548489378698
14.744318746110139 354.57640803552295 0.7872639182030128
14.749546301063555 352.5272882277164 0.7859175541719765
14.754773856016971 338.3944747875113 0.7702473275373616
14.760001410970387 318.64799839932226 0.7474776010376087
14.765228965923804 313.0185477379672 0.7403962970130278
14.77045652087722 306.55535407558114 0.7332283515983318
14.775684075830636 305.11840008135994 0.7319545093489316
14.780911630784052 303.50330502274676 0.7304310470966154
14.786139185737468 300.9732099940529 0.728606202955595
14.791366740690885 301.92074941706437 0.7302391212818349
14.7965942956443 301.72795887591167 0.7305338297353767
14.801821850597717 301.898585765291 0.7308996337921778
14.807049405551133 299.1591850510653 0.7266857141712886
14.81227696050455 298.1144237183567 0.7253559189767368
14.817504515457966 299.5811827266566 0.7264989690523734
14.822732070411382 299.62284232342574 0.7262499690247272
14.827959625364798 301.08471061646964 0.729274608613141
14.833187180318214 300.32986508062567 0.7284800674267865
14.83841473527163 301.85847425041567 0.7306501409052527
14.843642290225047 302.6758583454418 0.7310416793212625
14.848869845178463 301.36192864973253 0.7290880840988107
14.854097400131879 304.22288034992255 0.7326124395093937
14.859324955085295 306.0896865483514 0.7356770907108584
14.864552510038711 310.9597348839158 0.7402229133172167
14.869780064992128 315.2952189267177 0.7452487260062155
14.875007619945544 319.11197852236484 0.7493622176566187
14.88023517489896 323.81193443980715 0.753940881553295
14.885462729852376 331.19345076608926 0.7620104551769735
14.890690284805792 334.6117373640863 0.7657445188965278
14.895917839759209 340.34188453576286 0.772539533958424
14.901145394712625 340.0627695160701 0.7728340587312778
14.906372949666041 338.8557571187509 0.7711773558632241
14.911600504619457 336.1552721959305 0.767868846545546
14.916828059572873 333.636868534163 0.7652242853459633
14.92205561452629 329.0581216179965 0.7604970433175909
14.927283169479706 322.2451520724122 0.7535836969107933
14.932510724433122 317.28554945865955 0.7490776097576521
14.937738279386538 314.2079354237587 0.7458463506083609
14.942965834339955 308.2018840099836 0.7380753404962741
14.94819338929337 302.65991625278946 0.7310279352294979
14.953420944246787 297.5284466772987 0.7244339054368656
14.958648499200203 295.0236739438042 0.7212680964094372
14.96387605415362 292.38506666440344 0.7184711710443632
14.969103609107036 293.20176491390146 0.7200206334622087
14.974331164060452 292.5949402249996 0.7190293262123696
14.979558719013868 290.59267448303416 0.7173610403810585
14.984786273967284 286.36037761874724 0.7129969153462881
14.9900138289207 284.0156659237161 0.7107415208972913
14.995241383874117 285.65465260130605 0.7127306239630768
15.000468938827533 288.0834431502541 0.7156505094727275
15.005696493780949 291.4592170379449 0.7186577389402724
15.010924048734365 291.5376663650667 0.7182057438540833
15.016151603687781 292.13401541282497 0.7194517294799523
15.021379158641198 294.63440439427046 0.7209585260725777
15.026606713594614 294.4512448587706 0.7202100513262234
15.03183426854803 299.23348310534186 0.7253308174577872
15.037061823501446 302.52736314805185 0.7289556531691327
15.042289378454862 302.8109584126511 0.7299847707528071
15.047516933408279 302.41403419254294 0.7299606675681802
15.052744488361695 301.0951089352006 0.7283732417932217
15.057972043315111 303.7548572122039 0.7324531706873263
15.063199598268527 305.25517919316616 0.7341257641831747
15.068427153221943 308.1261740447414 0.7374805692478797
15.07365470817536 309.6053206725024 0.7391754444162102
15.078882263128776 314.6466860357687 0.7453256661738253
15.084109818082192 316.44228937571097 0.7468067707962723
15.089337373035608 317.0184328446267 0.7474167884257337
15.094564927989024 313.6904112847364 0.7432914085536817
15.09979248294244 308.76884925098915 0.7370923284006268
15.105020037895857 305.13866980148623 0.7328742183193997
15.110247592849273 300.04521545546834 0.7274811342496051
15.11547514780269 297.64022614396583 0.7246168202906431
15.120702702756105 299.4445170791758 0.7272213214939751
15.125930257709522 300.18354336006416 0.7272126791756182
15.131157812662938 301.41329500681303 0.728508019296823
15.136385367616354 301.5654926908876 0.7295604765452496
15.14161292256977 298.14460741857135 0.7262846262632651
15.146840477523186 298.7757741133545 0.728220587774869
15.152068032476603 300.12964878652565 0.7298648066225861
15.157295587430019 298.7980840334725 0.7281026477086421
15.162523142383435 296.2722317173618 0.7247045498890263
15.167750697336851 292.2558159001204 0.7194645428541394
15.172978252290267 289.24694852674025 0.7155666415595588
15.178205807243684 287.15642898060116 0.7140553807482318
15.1834333621971 282.51031886992234 0.7083659226590953
15.188660917150516 280.45012951694923 0.7062864126702303
15.193888472103932 281.1004304366016 0.7073144594840414
15.199116027057348 282.2963039472431 0.7080112854254109
15.204343582010765 284.4469300403145 0.7109037062226713
15.20957113696418 285.5086949030713 0.7117560128508642
15.214798691917597 287.05107526922166 0.7126870991248422
15.220026246871013 288.6777256267357 0.714813430939315
15.22525380182443 288.3227706524819 0.7137135611951441
15.230481356777846 288.36358963941603 0.7143613359559704
15.235708911731262 286.21851274480895 0.7123404269095289
15.240936466684678 284.9479738603188 0.7098120903047904
15.246164021638094 288.01876649997035 0.7138953363426639
15.25139157659151 290.9571627497246 0.7176200998368795
15.256619131544927 293.21679391176235 0.7200987083531084
15.261846686498343 291.68852933225577 0.7193940325338044
15.267074241451759 289.99133191724997 0.7188552093334243
15.272301796405175 289.09206700654096 0.719135658654484
15.277529351358591 287.153401370755 0.7164828972981537
15.282756906312008 288.4506329000071 0.715567822938675
15.287984461265424 289.8703136770806 0.7151368195347189
15.29321201621884 292.40171771000104 0.7178808944044435
15.298439571172256 293.10739465238134 0.7187180803277282
15.303667126125672 294.9233268831043 0.7222462433966846
15.308894681079089 295.2816611464313 0.7225379669861431
15.314122236032505 295.9915627218011 0.7238788445342375
15.319349790985921 293.85954193653515 0.7223274454906294
15.324577345939337 295.08372853173074 0.7228208287700605
15.329804900892753 298.6639764881329 0.7274922268657458
15.33503245584617 300.95499542794886 0.7303463674312667
15.340260010799586 299.7115409885579 0.7289077746451333
15.345487565753002 297.66997688211353 0.726473211665074
15.350715120706418 298.0639488563611 0.7264550990259508
15.355942675659835 299.4353222173192 0.7273076192050699
15.36117023061325 299.93191815829783 0.7285335409165349
15.366397785566667 299.8352118570888 0.7292938362083683
15.371625340520083 299.5294447520638 0.7294525140206969
15.3768528954735 296.576998322173 0.7251083687544463
15.382080450426916 296.7940607279733 0.7245068947701369
15.387308005380332 295.71987259866245 0.7229895145114958
15.392535560333748 295.2865740306317 0.7225154640085174
15.397763115287164 295.4011167625581 0.7315689093451158
15.40299067024058 295.283287904857 0.7387176661833799
15.408218225193997 295.98175167060145 0.7444455784920135
15.413445780147413 296.0838909202876 0.749461975188156
15.418673335100829 296.18030203395745 0.7540167422781806
15.423900890054245 296.63569944602983 0.7592918630519999
15.429128445007661 297.1333978926578 0.76285404848805
15.434355999961078 296.7225623206454 0.7637302913952787
15.439583554914494 296.23956701257856 0.7640478038356187
15.44481110986791 296.79277898883936 0.7669676391440068
15.450038664821326 296.99410759643615 0.7695796292609477
15.455266219774742 296.6054825101259 0.7721515126177549
15.460493774728159 294.5411863170985 0.7721535535148168
15.465721329681575 293.34692413411653 0.7720772110853895
15.470948884634991 291.87498480060526 0.7725651313674101
15.476176439588407 290.46209084418484 0.7724382166727097
15.481403994541823 287.2700190078828 0.7699011905504944
15.48663154949524 285.20973866596603 0.7684475566278327
15.491859104448656 286.1447424383055 0.7712299531432659
15.497086659402072 288.5151869492655 0.7775116279820458
15.502314214355488 292.14336520231 0.7855084543480844
15.507541769308904 291.82863907150244 0.787150230030051
15.51276932426232 287.1236711587889 0.7830709307064634
15.517996879215737 284.91693892993294 0.7808643061152984
15.523224434169153 281.86247507247737 0.7782224581866136
15.52845198912257 281.3959753252979 0.7792110254378007
15.533679544075985 279.57324284850694 0.7780026805685483
15.538907099029402 277.96106756727903 0.7779565828291329
15.544134653982818 280.0917572391577 0.7837391391030821
15.549362208936234 282.8715707301637 0.7902202448814077
15.55458976388965 281.4778984802015 0.7902223289881742
15.559817318843066 279.0680421180566 0.7883701661485947
15.565044873796483 274.5266872964944 0.7815978526645162
15.570272428749899 273.82070399466767 0.7820685228633915
15.575499983703315 277.03999233401794 0.7883608897168144
15.580727538656731 277.901357019749 0.79139586964411
15.585955093610147 278.6503535851683 0.7949342798910417
15.591182648563564 277.5551517733229 0.7946955698645278
15.59641020351698 275.9794991867135 0.7944783035591397
15.601637758470396 276.0071841361295 0.7962298259933507
15.606865313423812 274.1441146455509 0.7946942376134595
15.612092868377228 274.6266240112947 0.7977408224964787
15.617320423330645 276.65526460154626 0.8021896583535678
15.62254797828406 276.3086747529777 0.8040971863852437
15.627775533237477 275.3802452177346 0.8047453834104815
15.633003088190893 271.5595061227125 0.8009002422955376
15.63823064314431 268.322706559696 0.7940947486898859
15.643458198097726 267.1006150203561 0.7803066848788499
15.648685753051142 268.6804351359876 0.7758452810990982
15.653913308004558 269.0462605498279 0.7707262544280294
15.659140862957974 266.71915736388445 0.7635159876510331
15.66436841791139 265.3281058476055 0.7584717672630782
15.669595972864807 267.52695476584444 0.7595444072211246
15.674823527818223 268.85298763953165 0.7602284914982738
15.680051082771639 269.0797420076637 0.759703379073119
15.685278637725055 270.5667220826551 0.759949068256929
15.690506192678471 270.451765090218 0.7573576197356967
15.695733747631888 270.9698303215218 0.7566923630903476
15.700961302585304 271.5956338181332 0.7550025984085511
15.70618885753872 274.28151584307005 0.7588300281273747
15.711416412492136 274.2561015809339 0.7564659353740721
15.716643967445552 274.66220588664925 0.7555391909717121
15.721871522398969 274.85790980861935 0.7548936092129238
15.727099077352385 273.9307906126604 0.7521580004538816
15.732326632305801 273.24737672578624 0.7511327119010532
15.737554187259217 276.03753361305695 0.7554694887960721
15.742781742212633 272.40364711132 0.7489363058396064
15.74800929716605 274.71945634514736 0.7519272055544741
15.753236852119466 273.42661619637727 0.7489101812123223
15.758464407072882 274.3823129297273 0.7481402105624078
15.763691962026298 275.81335622181035 0.74877281928561
15.768919516979715 276.650508030992 0.7476957571701607
15.77414707193313 275.7225121723095 0.7465806466105614
15.779374626886547 276.56765898652606 0.7494416418744524
15.784602181839963 276.3802612644038 0.7481414124236149
15.78982973679338 272.98762642720374 0.7434603485031586
15.795057291746796 270.1103004939868 0.7375591450743245
15.800284846700212 268.0055709519072 0.7331731931636619
15.805512401653628 271.6091267374567 0.7385958477631995
15.810739956607044 274.2695274674851 0.7423251154515432
15.81596751156046 276.8049561846326 0.7458406065704215
15.821195066513877 275.72698178664547 0.7444501255089009
15.826422621467293 275.1367760977902 0.742698576295718
15.831650176420709 274.9408402937021 0.742316524819544
15.836877731374125 273.50521556282484 0.74072689732593
15.842105286327541 271.3175429967714 0.7368503659704989
15.847332841280958 271.5436032044534 0.7366813575729518
15.852560396234374 271.24337307470734 0.7359887486321357
15.85778795118779 270.85559646251124 0.7347736330477587
15.863015506141206 270.934725731602 0.7341351160572984
15.868243061094622 271.73424006768397 0.7344530281922778
15.873470616048039 270.48195708763143 0.7325186455792875
15.878698171001455 268.3042224380885 0.7277207102758335
15.883925725954871 267.6471944101153 0.7259347940294577
15.889153280908287 268.71708926620096 0.7262392135021216
15.894380835861703 270.76480701914 0.7299586307950209
15.89960839081512 272.2749645505967 0.7315667960146574
15.904835945768536 274.8259738374737 0.7336190307550224
15.910063500721952 277.46283418670356 0.7375289878780275
15.915291055675368 276.5654091983032 0.7361599824549477
15.920518610628784 276.76682597406193 0.7367462561879871
15.9257461655822 274.17063991782345 0.7307378197472079
15.930973720535617 272.4194855964496 0.7281784740852043
15.936201275489033 269.5374479977479 0.7246509591726025
15.94142883044245 269.3467176274919 0.7244119034845381
15.946656385395865 271.74412144895064 0.728312916178569
15.951883940349282 271.4623313149797 0.7274951860807202
15.957111495302698 272.7876969313096 0.7302817270828725
15.962339050256114 270.73672013279855 0.7285681893204807
15.96756660520953 270.1206276255697 0.7276877427601928
15.972794160162946 271.94203281660884 0.7296375419676693
15.978021715116363 274.43080355404805 0.7318442746108854
15.983249270069779 277.37284173549756 0.7348727824769865
15.988476825023195 277.5622793238622 0.7360354620602014
15.993704379976611 277.2268825772772 0.7361489660725585
15.998931934930027 275.7835398815661 0.7348922895918238
16.004159489883442 272.7827142590972 0.7316130806728613
16.009387044836856 270.8306894362771 0.7271961317989889
16.01461459979027 266.9456219270115 0.7205154635692839
16.019842154743685 268.7308644296179 0.7235554965674156
16.0250697096971 266.20449318379735 0.7206319290559062
16.030297264650514 269.32501363288907 0.7262700974228823
16.03552481960393 267.98872643403143 0.7232642142718906
16.040752374557343 268.57628182340613 0.7225667814912654
16.045979929510757 268.5290778455507 0.7216105455623277
16.05120748446417 268.8818336528164 0.721534878075585
16.056435039417586 274.7614165972917 0.7297964132542806
16.061662594371 279.42722484821303 0.7357186213119967
16.066890149324415 285.8389145326691 0.743005494625291
16.07211770427783 287.48521903199156 0.7439193333520977
16.077345259231244 287.74287488233506 0.7443839819925143
16.08257281418466 292.26479885709074 0.7496667041846766
16.087800369138073 295.376440030966 0.7535577216693188
16.093027924091487 299.2245883135909 0.7589240311270572
16.0982554790449 303.5357720177996 0.7642391505262314
16.103483033998316 308.491350122419 0.7704850789116329
16.10871058895173 312.1822480465413 0.7731100302686932
16.113938143905145 314.6448533428778 0.7749248467207547
16.11916569885856 313.16515835781735 0.7735394318903348
16.124393253811974 313.47666455523927 0.7740512880989295
16.129620808765388 313.3135708181089 0.7752377396850237
16.134848363718802 312.4093450246659 0.7739093505405977
16.140075918672217 311.97130052358045 0.7726994482271498
16.14530347362563 310.2592304455992 0.7704770569974394
16.150531028579046 310.62773164286295 0.769965572487336
16.15575858353246 312.6633356970736 0.7717372141200427
16.160986138485875 313.59674449516274 0.772764088811756
16.16621369343929 312.92620993097665 0.7721627902827135
16.171441248392703 310.6575547705488 0.7706663757215744
16.176668803346118 308.2921711497855 0.7691580806545371
16.181896358299532 307.0616646692111 0.7678624087637816
16.187123913252947 302.3603713432951 0.7627183736144899
16.19235146820636 293.2011031235798 0.7516033401252472
16.197579023159776 285.0692401018544 0.7413468824389412
16.20280657811319 280.7896154222193 0.7359062537550233
16.208034133066604 277.2739729999353 0.7314267888911896
16.21326168802002 274.38740674869484 0.7275709918763471
16.218489242973433 270.91303670786635 0.7225478123670429
16.223716797926848 268.74084161165916 0.7191957352700963
16.228944352880262 269.92912753188534 0.7212715805366466
16.234171907833677 269.0364694121905 0.7207891595032154
16.23939946278709 267.83267833965925 0.7205353975420453
16.244627017740505 263.5442337089017 0.7154979930610098
16.24985457269392 260.00129320877863 0.7104842224196386
16.255082127647334 259.14714926481105 0.710710205496584
16.26030968260075 257.4132048058991 0.7084771751013346
16.265537237554163 255.99744236566232 0.7064791927601581
16.270764792507578 254.46112863183765 0.7042021525701632
16.275992347460992 253.02328815496264 0.7013920163899857
16.281219902414406 255.4332749975559 0.7046700573914305
16.28644745736782 255.17352075004248 0.7037743623516367
16.291675012321235 255.37835422774538 0.703619505482425
16.29690256727465 255.639297740723 0.7024330507921424
16.302130122228064 252.88392104197177 0.6976608874216914
16.30735767718148 255.38779025978582 0.7006282655615063
16.312585232134893 258.2321741759359 0.7059243341312974
16.317812787088307 260.96642947299506 0.7104035425473272
16.323040342041722 261.503803330534 0.7107177239583984
16.328267896995136 261.2438581391194 0.7084652198148395
16.33349545194855 257.3830619603104 0.7015869289643055
16.338723006901965 256.39315909369634 0.7002034998870583
16.34395056185538 258.9899582724193 0.7032546595596494
16.349178116808794 259.20257052545963 0.7035761266946523
16.35440567176221 258.9320407173456 0.7023871005006641
16.359633226715623 260.77759486674154 0.7041673662399475
16.364860781669037 262.7239021935154 0.7071781457357543
16.37008833662245 267.5853367731318 0.7138293341304085
16.375315891575866 268.24268114799474 0.7149811961134379
16.38054344652928 269.5598353381868 0.7156101190951073
16.385771001482695 268.71285626232736 0.7140959321057961
16.39099855643611 270.6156760245332 0.7158140235732755
16.396226111389524 273.3885065527534 0.7187969094141102
16.401453666342938 274.457087595068 0.7192974531627819
16.406681221296353 276.1441765882393 0.721214035819757
16.411908776249767 275.88047957483633 0.7208613172845088
16.41713633120318 275.6456129273237 0.7212394231138054
16.422363886156596 270.5731467119764 0.7154562542989162
16.42759144111001 266.6791448896689 0.7091027795008535
16.432818996063425 261.96163346013896 0.7033267319486087
16.43804655101684 264.3700728632192 0.7059857953481236
16.443274105970254 262.8920193888865 0.7046658909693021
16.448501660923668 260.9485841494434 0.7018901095456189
16.453729215877082 259.6817259085755 0.7001518667285747
16.458956770830497 255.84651940204714 0.6942719887807038
16.46418432578391 254.37927608276675 0.6924031489800531
16.469411880737326 252.42051757805152 0.6885164895255498
16.47463943569074 252.99602086009247 0.6918386002269851
16.479866990644155 253.26075188424142 0.6926401759859131
16.48509454559757 255.59460051203786 0.6961277062173289
16.490322100550983 257.8793172806193 0.6995428204173284
16.495549655504398 260.325932571143 0.7018519823324479
16.500777210457812 259.89704562229394 0.7020082518633314
16.506004765411227 260.7632801360842 0.7027809440607681
16.51123232036464 259.2832554640968 0.699005291117255
16.516459875318056 257.87788792749825 0.6967359054888156
16.52168743027147 256.95346356835415 0.6959537482035961
16.526914985224884 258.01718811186754 0.6977169152751336
16.5321425401783 260.533914075347 0.7008902572215026
16.537370095131713 260.8325052957707 0.7000082010652897
16.542597650085128 258.54266152682237 0.6966192912879615
16.547825205038542 256.79697071992564 0.6948637923354047
16.553052759991957 257.2903069402339 0.6943013248646016
16.55828031494537 255.3165691218417 0.6923054433363985
16.563507869898785 256.3751085355139 0.693790238724197
16.5687354248522 256.2922363874555 0.6944099873143496
16.573962979805614 256.9006809290389 0.6949266559575872
16.57919053475903 255.7508891808352 0.6921811701655605
16.584418089712443 251.73533737165866 0.6867443616992238
16.589645644665858 252.03751066567435 0.6880963519205262
16.594873199619272 252.38530948373062 0.6894622099496313
16.600100754572686 254.8698842127061 0.6934893918982991
16.6053283095261 255.2311158394179 0.693936382986348
16.610555864479515 254.52605687926481 0.6917060753404015
16.61578341943293 251.61254667924106 0.6869493844763487
16.621010974386344 250.72187139340795 0.6853040745339318
16.62623852933976 250.4283860760105 0.6860216064998347
16.631466084293173 252.37128734773293 0.689319635045301
16.636693639246587 256.73861978675706 0.6945132357958831
16.641921194200002 257.480379056521 0.6958357211726198
16.647148749153416 257.2372731487882 0.694443758785464
16.65237630410683 255.07826236760775 0.6918869727031859
16.657603859060245 254.75453105828595 0.6919429461909725
16.66283141401366 252.96174667565953 0.6899875817518277
16.668058968967074 248.70581502083817 0.6847418078434637
16.67328652392049 243.52268309528515 0.6776473010683753
16.678514078873903 241.46495272333183 0.673573488100099
16.683741633827317 242.09264784477958 0.6740013724351267
16.68896918878073 243.29549309069571 0.6763652164755575
16.694196743734146 243.51401778231076 0.6783862742322665
16.69942429868756 241.74134393886456 0.6774842983975439
16.704651853640975 241.44144564938753 0.6775560968928176
16.70987940859439 242.03536652640503 0.6773049683606847
16.715106963547804 240.99445503831635 0.6753877908132727
16.720334518501218 237.91387099404304 0.6703956335647628
16.725562073454633 237.13464679858166 0.6681429279172902
16.730789628408047 238.29884488954428 0.668417834405945
16.73601718336146 242.01475966314067 0.6749616025161943
16.741244738314876 240.11524110697644 0.6724693034480804
16.74647229326829 236.57658090264414 0.6681643722791701
16.751699848221705 235.0743263071853 0.6659987978734901
16.75692740317512 232.54059962000898 0.6617362803654198
16.762154958128534 235.35392921419526 0.665081972614849
16.767382513081948 234.79971350548664 0.6638957360870487
16.772610068035362 235.17746031594515 0.6638168320678983
16.777837622988777 235.43218999247443 0.6627673204041304
16.78306517794219 237.5819531105031 0.6652183063006054
16.788292732895606 238.30806258710308 0.6674708082657305
16.79352028784902 237.44161804818148 0.6663169249140395
16.798747842802435 236.38887084770008 0.6633966636893128
16.80397539775585 236.4494538236424 0.6635193826556609
16.809202952709263 234.49195425441272 0.6611561849123982
16.814430507662678 230.6887749300165 0.6558732121706128
16.819658062616092 226.97466083108623 0.6500954983315311
16.824885617569507 225.29322786271842 0.6474640420967631
16.83011317252292 227.48602599728054 0.6524852357361371
16.835340727476336 231.7956379696451 0.6599539394583708
16.84056828242975 232.77198564361117 0.6627102018521794
16.845795837383164 232.28649849709447 0.6613492671746054
16.85102339233658 230.76257148996777 0.658375140732071
16.856250947289993 231.4588419200176 0.6587719442305802
16.861478502243408 231.6700902325794 0.6598885565820384
16.866706057196822 229.96478457380113 0.6581336439857813
16.871933612150237 228.70510570446018 0.6568653446297351
16.87716116710365 226.99729062126312 0.6550778982909743
16.882388722057065 226.2385703183406 0.6519197655853411
16.88761627701048 226.95203683946878 0.6519713267223203
16.892843831963894 226.11076127229612 0.6493348326638693
16.89807138691731 226.46393165378183 0.6512337651126161
16.903298941870723 226.68531412476003 0.6528250164468361
16.908526496824138 228.61964150537867 0.6560611871707841
16.913754051777552 229.03177581523968 0.6578130774272279
16.918981606730966 230.17678426888185 0.6588396134784285
16.92420916168438 229.7843133568774 0.658366490475168
16.929436716637795 229.71651179530963 0.6580343639163183
16.93466427159121 228.15273978477813 0.6537021579925395
16.939891826544624 227.43916546237466 0.6514572937319926
16.94511938149804 227.85606400591323 0.6500058206965903
16.950346936451453 226.17150006347748 0.6479399220262198
16.955574491404867 225.2918135502307 0.6479820724632095
16.960802046358282 224.73007781256936 0.6474090488003009
16.966029601311696 225.55954251092936 0.6479879557091213
16.97125715626511 224.80431118689867 0.645056437360935
16.976484711218525 222.81435217999334 0.6418695901126918
16.98171226617194 221.40382117401046 0.641810520372363
16.986939821125354 221.3483439137203 0.6424330418057386
16.99216737607877 222.69595095463288 0.6441031183693593
16.997394931032183 226.10124031016878 0.6503124746030372
17.002622485985597 230.65515611482297 0.6560975817270591
17.00785004093901 234.3149508736388 0.660794423987424
17.013077595892426 235.23687226268086 0.6618320367888741
17.01830515084584 232.588685483834 0.6573861192475662
17.023532705799255 230.8144620619345 0.6544343232033664
17.02876026075267 228.9380950062199 0.6510202860672492
17.033987815706084 230.37583208653575 0.6521089416653398
17.039215370659498 230.91193136886545 0.6533051803312718
17.044442925612913 230.47396255727665 0.6532884370321914
17.049670480566327 231.39152239487717 0.6544011425390694
17.05489803551974 230.3894725716027 0.6546513353414141
17.060125590473156 231.44919943319988 0.6563683286977232
17.06535314542657 230.30456959041715 0.6567975163220932
17.070580700379985 231.16778457727688 0.6574408254414702
17.0758082553334 232.1029838573088 0.6582680632697133
17.081035810286814 231.8383714600548 0.6562561004061408
17.086263365240228 234.40934089920455 0.6594409762064961
17.091490920193642 236.82673220240463 0.6631098521755974
17.096718475147057 237.19613177906524 0.663138246698282
17.10194603010047 235.3437245028002 0.6597035718623918
17.107173585053886 232.15323529768025 0.6543032280654714
17.1124011400073 234.39317394678196 0.657511745052418
17.117628694960715 234.95277975444827 0.6583372240013377
17.12285624991413 234.80581074572723 0.6587086279076829
17.128083804867543 235.20993840833623 0.6596488269228293
17.133311359820958 238.53756377069902 0.6623150679422376
17.138538914774372 241.44134105750751 0.6678736954051012
17.143766469727787 242.97804824329648 0.6699401347764755
17.1489940246812 243.4725683788073 0.6714037097155262
17.154221579634616 242.08550689265476 0.6702625301847783
17.15944913458803 240.5977728073033 0.6681604792897212
17.164676689541444 242.6267276762119 0.6709186265251333
17.16990424449486 246.61426009903104 0.6742307186484467
17.175131799448273 252.57226694262872 0.6806658635578594
17.180359354401688 252.36946197441006 0.6800289075468229
17.185586909355102 251.42279281808916 0.6793114964634696
17.190814464308517 251.6026998281756 0.6796506663318761
17.19604201926193 255.0676109423325 0.684695757120394
17.201269574215345 256.30760013551003 0.6853210027378757
17.20649712916876 255.65134103211287 0.6840115301809284
17.211724684122174 253.75275631890392 0.681934068945861
17.21695223907559 251.80969159751217 0.6794371375545962
17.222179794029003 252.75910795636477 0.6813837126603972
17.227407348982418 250.41583207655577 0.6775000594645872
17.232634903935832 251.67188841656562 0.6793826304538544
17.237862458889246 251.73433078603975 0.6808629886445262
17.24309001384266 249.4150727112372 0.677706175326334
17.248317568796075 247.57795440827502 0.6753454779727545
17.25354512374949 243.75310266029263 0.668733153766432
17.258772678702904 243.4127665656608 0.6670546323871833
17.26400023365632 242.2745491350502 0.6656529028306032
17.269227788609733 241.87491486635756 0.6670101684172673
17.274455343563147 235.93513899047596 0.6602806735506931
17.279682898516562 234.3559756575439 0.6584645993166898
17.284910453469976 236.7085354875356 0.6620708960377307
17.29013800842339 240.58841050935845 0.6666358395952893
17.295365563376805 243.68603266674168 0.6701095109988898
17.30059311833022 242.99567897139426 0.6673938901990663
17.305820673283634 241.91874592274254 0.6652204836916221
17.31104822823705 243.5250240731209 0.6682976276482833
17.316275783190463 245.52052218819256 0.6711199342238069
17.321503338143877 247.88120870197454 0.6763121824675764
17.32673089309729 247.55155246812495 0.6750100330282922
17.331958448050706 247.48089071253838 0.6743780452584877
17.33718600300412 247.6638634666064 0.6734212403792565
17.342413557957535 248.70518927548167 0.6737212408419522
17.34764111291095 249.969218805719 0.6759550995086516
17.352868667864364 249.44873440544123 0.6755709354380914
17.358096222817778 249.15476392678246 0.6747741664952093
17.363323777771193 248.67904799258548 0.674446445642443
17.368551332724607 248.97764023117892 0.6750911509808339
17.37377888767802 247.80486665060832 0.6739288985548839
17.379006442631436 246.6877613231727 0.6738353151976603
17.38423399758485 245.52164967747254 0.6727125257430485
17.389461552538265 244.8336734313078 0.6719377612694574
17.39468910749168 246.3805059037086 0.6729691264825444
17.399916662445094 249.1070851282732 0.6751198506944586
17.405144217398508 249.90057783857264 0.6755438215163992
17.410371772351922 246.0224030773775 0.6704010892641898
17.415599327305337 243.67358311755487 0.6674120609937038
17.42082688225875 240.10544963118255 0.6623933408896252
17.426054437212166 240.54081237233837 0.6622512862056857
17.43128199216558 240.9700723611866 0.6624410598617747
17.436509547118995 242.22195086217368 0.6649944567040804
17.44173710207241 244.9624971245557 0.6694828031221959
17.446964657025823 244.086869429646 0.6695759994519468
17.452192211979238 244.32280324312475 0.6722268420732114
17.457419766932652 243.83037530738395 0.6725006411634116
17.462647321886067 244.8881327568408 0.6744792530742996
17.46787487683948 244.35773323756757 0.6727238235853435
17.473102431792896 242.69846355815423 0.6695052059531311
17.47832998674631 243.4627406355207 0.6701524966925629
17.483557541699724 245.05097179758894 0.6699663806564189
17.48878509665314 247.91633599089312 0.6717621743267813
17.494012651606553 249.1452944836025 0.67224305074894
17.499240206559968 249.30880186213906 0.6724235957841573
17.504467761513382 251.9063784133215 0.6777108714167659
17.509695316466797 255.76399725008278 0.6843995713547448
17.51492287142021 256.53655021419 0.6869028715961277
17.520150426373625 253.88258605080688 0.6829601699017506
17.52537798132704 250.30422132811847 0.6758941582849269
17.530605536280454 246.89342082223928 0.6704491724468102
17.53583309123387 246.60242995439728 0.6708383491043326
17.541060646187283 246.82782818020743 0.6715757661383631
17.546288201140698 250.15933282590746 0.6763799736266997
17.551515756094112 250.2554487446734 0.6759676848512102
17.556743311047526 252.42379409629729 0.6778829284993343
17.56197086600094 254.10837858866995 0.6797591559456893
17.567198420954355 254.76033005767633 0.6806828549537954
17.57242597590777 254.33522765547715 0.680381791321599
17.577653530861184 251.90502254217353 0.676472970363686
17.5828810858146 251.7274612563607 0.6758614768167733
17.588108640768013 250.27696241794104 0.6740738295247615
17.593336195721427 250.09635578367792 0.6742892570567083
17.598563750674842 255.6406554153621 0.6824527983737376
17.603791305628256 260.94228505590394 0.6890025064607747
17.60901886058167 266.28799750644043 0.6955316732414827
17.614246415535085 266.8379769351624 0.6962065740777416
17.6194739704885 264.3378498549049 0.6934821271984715
17.624701525441914 260.5416429241025 0.6877500509958151
17.62992908039533 258.9067008711635 0.6843985515492736
17.635156635348743 259.77447377562635 0.6853384673217907
17.640384190302157 263.268098345737 0.6902799488936856
17.64561174525557 264.55025196777757 0.6922685461957919
17.650839300208986 264.5309523156205 0.6923908085480961
17.6560668551624 261.6950547930739 0.687769621285798
17.661294410115815 262.09135332118416 0.6884033929053801
17.66652196506923 264.41303621610757 0.6915859476568084
17.671749520022644 270.1570610893943 0.6994160210996594
17.676977074976058 276.7992390001915 0.7078662748216917
17.682204629929473 278.6316212484813 0.7089306399573686
17.687432184882887 282.0414400057561 0.7118216120008055
17.6926597398363 285.839528349759 0.7166478024735551
17.697887294789716 291.2230504038172 0.7238286981125838
17.70311484974313 294.05801587164393 0.7282269990191549
17.708342404696545 294.83818320752266 0.7292376213451596
17.71356995964996 295.59273757982635 0.7292259726469256
17.718797514603374 295.9074939355971 0.7292675282659971
17.724025069556788 297.9846255610842 0.7301429270491551
17.729252624510202 298.2832911555572 0.7303742604063689
17.734480179463617 299.83717657340327 0.7319725864927958
17.73970773441703 299.7115675017272 0.7319549411149789
17.744935289370446 298.7010442479481 0.7314943352962398
17.75016284432386 300.2318695159309 0.7330454417540386
17.755390399277275 300.6362986675534 0.7329223321844215
17.76061795423069 303.5834092645782 0.7362557652191976
17.765845509184103 303.24156267176085 0.734842243360007
17.771073064137518 302.3428420107301 0.7345710997553387
17.776300619090932 298.4423096118992 0.7311517825093502
17.781528174044347 294.02486581143665 0.7276697158549943
17.78675572899776 288.70581444199007 0.723397264214326
17.791983283951176 283.3791244281729 0.7172278720400157
17.79721083890459 277.59626468675947 0.7094573573004241
17.802438393858004 273.59518784213026 0.7044319936847981
17.80766594881142 271.789582746788 0.7012132457176322
17.812893503764833 267.76181321401475 0.6962371735389269
17.818121058718248 264.29584185515375 0.6919721007872518
17.823348613671662 260.2972888213938 0.6859814668230915
17.828576168625077 261.0100469654025 0.6876478932775388
17.83380372357849 260.32592574417936 0.6861861442667231
17.839031278531905 257.9921701613438 0.682697208241582
17.84425883348532 254.61087870755907 0.6789317607922895
17.849486388438734 254.0116749821138 0.6781883726721338
17.85471394339215 255.28265540989963 0.6815977712970193
17.859941498345563 258.9176837451364 0.6867058328179896
17.865169053298978 258.26801615387734 0.6862136321897175
17.870396608252392 257.48064604439116 0.6847030057469562
17.875624163205806 256.6709143287442 0.6817556579970483
17.88085171815922 256.5085700785734 0.6808986901659219
17.886079273112635 258.8078304162172 0.6829674049019686
17.89130682806605 262.9358148549765 0.687814290901737
17.896534383019464 268.9119184929198 0.6961061794563318
17.90176193797288 277.65121363591385 0.7065517037583734
17.906989492926293 285.48827919416027 0.7157706839520129
17.912217047879707 292.08490966779834 0.7236228943221892
17.917444602833122 296.2779161630708 0.7280906719797415
17.922672157786536 302.75141875213797 0.7361847212382353
17.92789971273995 306.5948351938519 0.7405626928198992
17.933127267693365 312.9790923268884 0.7468627436570567
17.93835482264678 316.02603082308235 0.7508837891961181
17.943582377600194 317.92735103128024 0.753704758845264
17.94880993255361 317.5360046775853 0.7534400219005524
17.954037487507023 314.3329250596096 0.7504801913772168
17.959265042460437 311.04648372739285 0.7457958019452461
17.96449259741385 305.044810735872 0.7391521538024836
17.969720152367266 300.05770879501745 0.7337378495438592
17.97494770732068 293.9684638335725 0.7259013637387998
17.980175262274095 286.81792595378784 0.7168785542760959
17.98540281722751 279.9979165669843 0.7079187229014618
17.990630372180924 273.76161814330214 0.7010411971614661
17.995857927134338 268.1216188910516 0.6949257144296929
18.001085482087753 266.2326683622741 0.6924374105789423
18.006313037041167 262.8307115864281 0.6876924163287994
18.01154059199458 262.4371492723382 0.6869274526015194
18.016768146947996 261.61048211338954 0.6858049816681462
18.02199570190141 259.93513599079546 0.6852001151811847
18.027223256854825 257.6033280029043 0.6821602610036818
18.03245081180824 254.89118767381336 0.6789530982797243
18.037678366761654 252.66031259404454 0.6762415487593606
18.042905921715068 251.1264244420967 0.672916825696885
18.048133476668482 249.2376573857311 0.672057735149101
18.053361031621897 250.02829396936875 0.6731979478241192
18.05858858657531 250.18560598304683 0.6746801978667218
18.063816141528726 249.96407956142207 0.6756143932714597
18.06904369648214 246.80617379444817 0.671041662176378
18.074271251435555 247.7696602551846 0.6716033713612879
18.07949880638897 249.43504842073483 0.6729215587634847
18.084726361342383 252.2851971945655 0.6762759340505913
18.089953916295798 252.65883703923134 0.6783301088889162
18.095181471249212 250.81494076862424 0.6750261448389537
18.100409026202627 251.86220229520407 0.6764671437810273
18.10563658115604 255.22119189708775 0.6805756867473091
18.110864136109456 256.9466562227738 0.6833719481505596
18.11609169106287 258.179864408909 0.6841107007647095
18.121319246016284 260.3552113342343 0.6858785204993842
18.1265468009697 259.957086642493 0.6837021077048022
18.131774355923113 264.52483767283974 0.6903685569480792
18.137001910876528 264.8067607469905 0.6908016818565746
18.142229465829942 267.2080126693596 0.6932148489382456
18.147457020783357 266.58129130176485 0.6918525644494987
18.15268457573677 267.1332809135528 0.6919573799896057
18.157912130690185 272.503474295443 0.7002676721456117
18.1631396856436 274.32362261196715 0.7029171151190753
18.168367240597014 279.72940936649314 0.7095063466769538
18.17359479555043 279.3065709527866 0.7083935545843445
18.178822350503843 281.47176807559924 0.710855540445162
18.184049905457258 284.3691197154926 0.7150723751005348
18.189277460410672 291.8851161163412 0.7238114179071053
18.194505015364086 298.5721439097888 0.7314470640057955
18.1997325703175 304.65138144499673 0.7379950083022784
18.204960125270915 305.36881346937815 0.7379302817476916
18.21018768022433 306.14051520349165 0.737778012669468
18.215415235177744 305.9601929763384 0.7373527164022552
18.22064279013116 307.99620780456496 0.7398006253390451
18.225870345084573 314.35718826102027 0.7476086808202971
18.231097900037987 322.3691228743142 0.7572953870974706
18.236325454991402 332.3630372433332 0.7690339389547289
18.241553009944816 341.01034320662353 0.7789990869963488
18.24678056489823 348.43951139504514 0.7864798858286673
18.252008119851645 352.39750187865036 0.7904283650690603
18.25723567480506 353.78673428395547 0.7911974448193794
18.262463229758474 355.5685732637312 0.7933527655167105
18.26769078471189 354.20414653507464 0.7921961604030847
18.272918339665303 353.8378290236342 0.7924193980812153
18.278145894618717 346.77262220801106 0.7848145152153525
18.28337344957213 338.1414857344551 0.7752924835383811
18.288601004525546 330.2782616393049 0.7665857258047213
18.29382855947896 321.7130060888596 0.7568991181326402
18.299056114432375 313.91704233684845 0.7477333448827064
18.30428366938579 305.4617872815423 0.7383512869221212
18.309511224339204 299.7544647362117 0.7316551864003835
18.314738779292618 294.9206292682526 0.7263923648503707
18.319966334246033 292.94548873719157 0.7248198531283709
18.325193889199447 287.7803985088559 0.718393288516868
18.33042144415286 282.1789429018876 0.7120112336153677
18.335648999106276 278.6415874322122 0.7078492982207656
18.34087655405969 272.41481674398403 0.7004262126097369
18.346104109013105 267.7564689247145 0.6932948988439928
18.35133166396652 265.27304565564464 0.6897340305644462
18.356559218919934 265.6425708557722 0.6900585534763876
18.361786773873348 262.81318128283874 0.6871085387311482
18.367014328826762 261.2507073763967 0.6858804011632239
18.372241883780177 260.48322376828185 0.6860928639054144
18.37746943873359 262.32658425453343 0.6884071753466697
18.382696993687006 262.7608148281465 0.6875004235701785
18.38792454864042 264.00382004086083 0.6911540506697952
18.393152103593835 266.02444617534746 0.7049899674859379
18.39837965854725 268.4459806385473 0.7153269713304962
18.403607213500663 269.0542810015704 0.721019368150352
18.408834768454078 269.5665878929177 0.7252953863092251
18.414062323407492 272.0232692275328 0.7328686896082378
18.419289878360907 273.979709986164 0.739600217527734
18.42451743331432 273.98566626665064 0.7421613671966527
18.429744988267736 274.6928894063475 0.7456802862946624
18.43497254322115 273.0630958733983 0.7461382251085833
18.440200098174564 271.5175901917192 0.7474969620026034
18.44542765312798 270.0448173669118 0.7492625952465248
18.450655208081393 270.9871134474186 0.7526945881627343
18.455882763034808 271.0829111953514 0.7545068008112599
18.461110317988222 272.1597170679566 0.7578682554427241
18.466337872941637 274.19905248894605 0.7630915581101483
18.47156542789505 274.9279916833373 0.7660601222876878
18.476792982848465 274.5168516991751 0.7682449035346296
18.48202053780188 272.84735405901944 0.7688740641905214
18.487248092755294 272.8948240124734 0.7718833999729086
18.49247564770871 272.1349632027901 0.7726986097078918
18.497703202662123 271.6278202472815 0.7745777611249199
18.502930757615538 272.1563006645619 0.7768862962865567
18.508158312568952 270.6764799142805 0.7765029342103269
18.513385867522366 270.3326642276824 0.7777325667473804
18.51861342247578 271.2538288555337 0.780081458850708
18.523840977429195 271.399111234038 0.7823272925764747
18.52906853238261 273.49412168544984 0.7865275517066999
18.534296087336024 273.82924446597406 0.7902346082797587
18.53952364228944 275.04065187487225 0.7961104302816175
18.544751197242853 274.10253521926165 0.7980838739020383
18.549978752196267 273.5164113078096 0.7990677023558516
18.555206307149682 272.4240397824946 0.7989663594832136
18.560433862103096 271.42563211318225 0.7980732829036153
18.56566141705651 272.2091742530097 0.8008595455482034
18.570888972009925 271.08605240035376 0.7994189257147681
18.57611652696334 270.5762534405986 0.7999717635673825
18.581344081916754 269.3434241253764 0.8001260327522899
18.58657163687017 268.0853228736715 0.801242369950411
18.591799191823583 265.58009975438716 0.7989797979141615
18.597026746776997 268.9111724183218 0.80551283741537
18.60225430173041 270.9870888701439 0.8093883765427797
18.607481856683826 274.4509966198679 0.8163884788966921
18.61270941163724 277.105079607325 0.8226483493073804
18.617936966590655 279.87942910785995 0.8280351026643608
18.62316452154407 281.9241161121373 0.8316858874204889
18.628392076497484 284.66451440873885 0.8183188443422597
18.633619631450898 287.5020776470999 0.8133059395747474
18.638847186404313 290.6944465468594 0.8107621857752505
18.644074741357727 294.0998163765097 0.8106503544508732
18.64930229631114 296.8744043923986 0.8110799601638616
18.654529851264556 298.0865943806259 0.808057572779206
18.65975740621797 301.9632155385971 0.8106886862206835
18.664984961171385 306.8732593936091 0.813413593549069
18.6702125161248 312.8712146047916 0.8185312771754525
18.675440071078214 317.70323406510437 0.8230495381477453
18.680667626031628 322.70714215464466 0.8266798068684362
18.685895180985042 325.4507125403651 0.8283268739776101
18.691122735938457 330.1040244551392 0.8322595281135209
18.69635029089187 333.672881815025 0.8339588949934452
18.701577845845286 338.5934237591054 0.8385509257845843
18.7068054007987 347.0749954402674 0.8468518486381179
18.712032955752115 354.40919759154514 0.8533772741544435
18.71726051070553 359.1519398328201 0.8571581529862753
18.722488065658943 359.0146173087347 0.8553369161350993
18.727715620612358 360.13624688401956 0.8558388460531688
18.732943175565772 360.8373359003747 0.8552323852683436
18.738170730519187 362.5387126364833 0.8557443842670366
18.7433982854726 362.71738926210134 0.8553826847871857
18.748625840426016 358.87044353331794 0.8496977658519645
18.75385339537943 354.85942017531295 0.8439330787279891
18.759080950332844 351.49720787647226 0.8388254042558456
18.76430850528626 350.3855328103798 0.8363343149146805
18.769536060239673 346.3070405521302 0.8307609155983956
18.774763615193088 340.4565527264874 0.8224094311786331
18.779991170146502 335.121939810104 0.8142185152346129
18.785218725099917 334.20315134539044 0.8122723145915673
18.79044628005333 333.63984397563536 0.8111424680627795
18.795673835006745 333.97702468390344 0.8113963564408335
18.80090138996016 329.3880503982355 0.8054441176395192
18.806128944913574 324.8727786619979 0.7983818599923242
18.81135649986699 318.1479225944178 0.7885189247787102
18.816584054820403 313.7499315206353 0.7831741042175565
18.821811609773818 310.8630034904421 0.7785039136234984
18.827039164727232 307.47358324572855 0.773890092963206
18.832266719680646 305.5744668234507 0.7705083763764301
18.83749427463406 304.2017227566018 0.7683816784937194
18.842721829587475 305.1060651572183 0.7702898281659554
18.84794938454089 301.8185136042977 0.7663768733920131
18.853176939494304 298.65973000564884 0.7628987398598447
18.85840449444772 294.16059651027905 0.7570037224952578
18.863632049401133 292.9463426617916 0.7554677000642056
18.868859604354547 293.59621886533637 0.7564857656332675
18.87408715930796 295.6597683217777 0.7585347621102198
18.879314714261376 293.2633843887407 0.7556328854646241
18.88454226921479 288.9243304189009 0.7509392524226075
18.889769824168205 283.0910094455683 0.7422745622972559
18.89499737912162 279.0742374317737 0.7368149869971935
18.900224934075034 278.8946684191515 0.7341992197879729
18.90545248902845 280.3465564154421 0.7364266047341802
18.910680043981863 281.3552408698506 0.739084922136131
18.915907598935277 282.4458647752346 0.7406039434285995
18.92113515388869 281.2033256268101 0.7393040449780987
18.926362708842106 280.0555029433847 0.7367328872674415
18.93159026379552 279.03580833971193 0.7342484127417349
18.936817818748935 276.36026026727296 0.7309539432642849
18.94204537370235 274.65638230982887 0.7276352724509734
18.947272928655764 275.05914279617537 0.727960735934264
18.952500483609178 276.25676318418743 0.7296691754460409
18.957728038562593 276.5821548346459 0.7297570288497157
18.962955593516007 276.29880537031795 0.7290687945720692
18.96818314846942 276.0815610940525 0.7273828269051954
18.973410703422836 276.5959744074798 0.7272052126237325
18.97863825837625 277.1093816409169 0.7268169256949918
18.983865813329665 275.47887949747627 0.724169323579268
18.98909336828308 274.89785172010556 0.7223647216009403
18.994320923236494 275.48333746779866 0.7232452858651246
18.999548478189908 277.6990438199002 0.7255468773961723
19.004776033143322 274.8279689914127 0.7235567549505071
19.010003588096737 275.1443382234887 0.7239216408865068
19.01523114305015 276.2544698110313 0.7256281137418263
19.020458698003566 276.1620109839926 0.7263286290424371
19.02568625295698 277.04466390892287 0.7272774438619823
19.030913807910395 277.1086154129837 0.7266185808256935
19.03614136286381 282.4976018903816 0.7317915731474368
19.041368917817223 286.54639710632335 0.7350142597583634
19.046596472770638 286.9074282021526 0.7355491101096234
19.051824027724052 284.84898213694134 0.7339973311516832
19.057051582677467 283.5646859291614 0.7318926983995764
19.06227913763088 285.5425105787875 0.7332327441359344
19.067506692584296 288.1859581556378 0.7351821857378593
19.07273424753771 290.71936024442573 0.7376380357434382
19.077961802491124 288.5561995070925 0.7349965624592119
19.08318935744454 288.75560686332443 0.7345183023031843
19.088416912397953 290.38624448114683 0.7371781029214144
19.093644467351368 291.0885700460946 0.7388616927837588
19.098872022304782 290.38843938701905 0.7370775169774264
19.104099577258197 288.9335298757784 0.7347757831098183
19.10932713221161 287.87491444149987 0.7332782582687416
19.114554687165025 284.943550730914 0.730499675439629
19.11978224211844 282.7090636990836 0.7296003775876597
19.125009797071854 282.1240185187084 0.7292494956437977
19.13023735202527 280.7480636066672 0.7273843736838502
19.135464906978683 280.1550194019727 0.7262255684701846
19.140692461932098 279.0107590764014 0.7242149667905134
19.145920016885512 280.3126956673162 0.7262555101269713
19.151147571838926 277.7993860657386 0.7217021549405468
19.15637512679234 277.57618428173356 0.7207304024962221
19.161602681745755 274.2571009191946 0.7171293889561952
19.16683023669917 270.73668169668287 0.7130413649220576
19.172057791652584 267.1545292527825 0.7091616057221155
19.177285346606 267.6877012359643 0.7087438086921183
19.182512901559413 271.0232354730599 0.7129667872360159
19.187740456512827 270.260061943781 0.7125029160374435
19.19296801146624 267.99157250707157 0.7093936909120147
19.198195566419656 267.0268059824483 0.7074309769559041
19.20342312137307 268.27899368719136 0.7087521873677883
19.208650676326485 270.2363624605486 0.7108341381646608
19.2138782312799 270.1123805638041 0.7108290343182047
19.219105786233314 270.1272225746523 0.7098045574301824
19.22433334118673 269.52994615453514 0.7084027442125301
19.229560896140143 271.9325579330699 0.7124985332853061
19.234788451093557 275.85475146155414 0.7176510983794969
19.24001600604697 276.97201387982113 0.7197632125663933
19.245243561000386 275.69751273976954 0.7180247260412592
19.2504711159538 272.83331483766733 0.7134815568295323
19.255698670907215 271.6933285390789 0.7120905871617949
19.26092622586063 269.7529899041901 0.7098416190160408
19.266153780814044 270.2666871479358 0.7103578807992685
19.271381335767458 270.64908878278044 0.7111527911576946
19.276608890720873 271.53081178545614 0.7106518169356364
19.281836445674287 274.1332244916526 0.7139326603054942
19.2870640006277 274.6430841984132 0.7140999343332226
19.292291555581116 275.662248016266 0.7147518122314036
19.29751911053453 274.4473771224821 0.7145456638604462
19.302746665487945 274.777002772976 0.7144914805850763
19.30797422044136 277.834948373619 0.719144383218909
19.313201775394774 283.0979296017064 0.7252192700117963
19.318429330348188 286.73500990557403 0.7282681237369485
19.323656885301602 290.3883805575038 0.732691917807057
19.328884440255017 292.4533183988563 0.7351239108405815
19.33411199520843 294.9383291690489 0.7385710720457634
19.339339550161846 294.53264669841707 0.7391949627237009
19.34456710511526 297.7326487142759 0.7421429102553025
19.349794660068675 298.7431740424385 0.7425074731607474
19.35502221502209 305.17613413327564 0.7501855270856019
19.360249769975503 307.4534109646596 0.7523714325053983
19.365477324928918 310.86193278620016 0.75657150763717
19.370704879882332 312.21346103538025 0.7572798456928217
19.375932434835747 317.59614222687776 0.7628456855580644
19.38115998978916 325.43144318856315 0.7720370976407558
19.386387544742576 332.35291246481216 0.77964622550028
19.39161509969599 335.80243189167135 0.7837747878366821
19.396842654649404 337.11537192847385 0.7849400996854575
19.40207020960282 340.0511693705135 0.7877116092800593
19.407297764556233 341.6773643429321 0.7904555684923493
19.412525319509648 341.6413939096947 0.7902862718551746
19.417752874463062 341.4672573449266 0.7899825908392676
19.422980429416477 339.2640344288896 0.7867261355873826
19.42820798436989 339.7174487366097 0.7867734320368693
19.433435539323305 338.99920801935764 0.78663022213166
19.43866309427672 336.3604663073942 0.7830992283495484
19.443890649230134 335.25201545050703 0.7817872865403956
19.44911820418355 334.13207596019106 0.7802168059494738
19.454345759136963 336.21832991173295 0.7824198384346653
19.459573314090377 341.8883119683933 0.7896253152729671
19.464800869043792 341.85179485009 0.7896314262775881
19.470028423997206 343.01502311194366 0.7905513015841281
19.47525597895062 340.7832179951108 0.787806377897788
19.480483533904035 339.6454812310915 0.7860465547349241
19.48571108885745 338.58616215265823 0.7855137977726544
19.490938643810864 340.12041041231635 0.7870445545450468
19.49616619876428 339.4538447459651 0.7857642262221317
19.501393753717693 339.3154174392904 0.7852482380198565
19.506621308671107 339.8006035089337 0.7857016294150335
19.51184886362452 342.02245907060995 0.7885713457460436
19.517076418577936 344.3125576985739 0.7915115931655647
19.52230397353135 343.1132463813237 0.7897510082146766
19.527531528484765 345.03880050362 0.792152335452904
19.53275908343818 344.76729203020824 0.7918063586157327
19.537986638391594 345.45554241891637 0.7919720191036106
19.54321419334501 347.249678512174 0.793606588137676
19.548441748298423 349.78004295159707 0.7958530260199971
19.553669303251837 353.89450890410745 0.8008377062172035
19.55889685820525 357.92090073753303 0.8058048518832992
19.564124413158666 361.3201329052098 0.8093687724415037
19.56935196811208 364.55713189328844 0.8130634111845941
19.574579523065495 367.091990316129 0.8154543945391325
19.57980707801891 368.59162980041066 0.8169567448350515
19.585034632972324 369.8862643943331 0.8188169062998094
19.590262187925738 371.00224592511233 0.8200308025627295
19.595489742879153 372.775942484319 0.822103152370668
19.600717297832567 373.16064447697954 0.8220322573816422
19.60594485278598 372.13719427467413 0.8206499670124366
19.611172407739396 369.76361833071996 0.8184409021295099
19.61639996269281 369.5557681340409 0.8182194309253454
19.621627517646225 372.06452642273956 0.8207692745781133
19.62685507259964 372.10763926067506 0.8204676325810116
19.632082627553054 372.31650676119307 0.8206137946664647
19.637310182506468 370.6862029967719 0.8184062145078458
19.642537737459882 370.96536266498293 0.8188809882118115
19.647765292413297 374.75612918772447 0.8224901638181559
19.65299284736671 378.87574227083394 0.8272864742473953
19.658220402320126 376.77783091637866 0.8249737021779758
19.66344795727354 377.50376324542634 0.8262540740694426
19.668675512226955 377.28920989369544 0.8258006693826029
19.67390306718037 382.28823722217516 0.830873998931523
19.679130622133783 385.7039965138804 0.8342912796355122
19.684358177087198 385.761338794715 0.8341964904339393
19.689585732040612 385.44911353887846 0.8335755830556845
19.694813286994027 387.18485205612535 0.8354543778867026
19.70004084194744 391.70503431035206 0.8401562083587817
19.705268396900856 395.3561588527227 0.843817999764289
19.71049595185427 396.731051942385 0.8460089945090828
19.715723506807684 394.49632069625017 0.8432849726041591
19.7209510617611 390.07742374015197 0.8389976732360362
19.726178616714513 384.9311163541601 0.8329495508574227
19.731406171667928 380.18993191745113 0.8273658404262014
19.736633726621342 377.90950496908135 0.8248123499747653
19.741861281574757 373.2056913923494 0.8197782014064581
19.74708883652817 367.6510799770459 0.8138674085868947
19.752316391481585 363.1945980430633 0.8093190956357477
19.757543946435 358.2704617722905 0.8035383405679186
19.762771501388414 354.2709126529655 0.7990986021437029
19.76799905634183 353.06126197360413 0.7985044706267252
19.773226611295243 348.42799326545565 0.7932066856271047
19.778454166248657 344.0002325388646 0.7883547359657928
19.783681721202072 337.18957093617496 0.7792395788467892
19.788909276155486 333.4344598267767 0.7746948361999294
19.7941368311089 328.58429553952124 0.7689324751918061
19.799364386062315 326.0666841263516 0.7660741446628337
19.80459194101573 322.49686210112185 0.7622200253085025
19.809819495969144 320.31596690987357 0.7601511148523675
19.81504705092256 316.21663744310274 0.7557694262164237
19.820274605875973 311.935459813542 0.7507021111830486
19.825502160829387 307.13007252882625 0.7441589967068651
19.8307297157828 306.8167138960055 0.7442591588068754
19.835957270736216 304.93374227500135 0.7421457686622941
19.84118482568963 303.84296522521515 0.7411561040100516
19.846412380643045 302.45959367887536 0.7406845758415501
19.85163993559646 303.92209752249846 0.7424113069104716
19.856867490549874 304.90314615793466 0.7437545724502179
19.86209504550329 303.3346791702567 0.740842506132616
19.867322600456703 300.79165187944756 0.7362669532144757
19.872550155410117 302.0039689823413 0.7377945866084679
19.87777771036353 304.169809928719 0.740167344560173
19.883005265316946 305.49103073661075 0.7420995028459914
19.88823282027036 302.2366354057031 0.7386125456020524
19.893460375223775 297.4362322159477 0.7326168488482366
19.89868793017719 296.1671540840848 0.730694324077154
19.903915485130604 296.77515147741235 0.7317095056454637
19.909143040084018 294.4484274970596 0.7290042631004527
19.914370595037433 295.13500515181835 0.7301974880142873
19.919598149990847 293.79596446619985 0.7277460246066414
19.92482570494426 296.3071476869149 0.7311029190794575
19.930053259897676 299.824141343449 0.7363693116093419
19.93528081485109 299.8260329360292 0.7367529820498203
19.940508369804505 296.3699952722959 0.7322039156442507
19.94573592475792 294.6512321974022 0.728633396723803
19.950963479711334 292.8375137096717 0.7263144755788475
19.956191034664748 293.0407708529106 0.7270414609538296
19.961418589618162 295.0051293928372 0.7294626186198876
19.966646144571577 294.0385210389488 0.728947845434818
19.97187369952499 293.8038967088909 0.7280908617493872
19.977101254478406 293.46226904187904 0.7273621371447284
19.98232880943182 295.22585389967094 0.7301382443390266
19.987556364385235 294.49424737219954 0.7287929294147865
19.99278391933865 294.0143095149436 0.7282004194033058
19.998011474292063 290.9596629651739 0.7238119750065172
20.003239029245478 290.1383081490306 0.7221862387293233
20.008466584198892 289.10174268394326 0.721211911772323
20.013694139152307 290.6781102586735 0.7227533948007525
20.01892169410572 291.0636420419734 0.7238530399952902
20.024149249059136 294.0168815733145 0.7280985836618903
20.02937680401255 294.6037019790044 0.7286968673151969
20.034604358965964 295.3124006367944 0.7294580392265667
20.03983191391938 296.7165300363605 0.7299119895251566
20.045059468872793 297.485115280128 0.7305711734157829
20.050287023826208 297.5582046305057 0.730976138760908
20.055514578779622 293.22884297814653 0.7259086919407627
20.060742133733036 292.8189973900107 0.7260151593028858
20.06596968868645 291.34215477835227 0.7240438910000782
20.071197243639865 291.39521823648334 0.7229650913907358
20.07642479859328 292.7408648554179 0.725259525610107
20.081652353546694 293.66603813133537 0.7266830819982834
20.08687990850011 294.3344913237163 0.7288078543505038
20.092107463453523 294.0875077724909 0.7287110321556213
20.097335018406937 293.6845812929516 0.7279023567019037
20.102562573360352 294.95647976261694 0.7288513743081914
20.107790128313766 295.1349573449051 0.729023508433146
20.11301768326718 293.2620048734329 0.7270576316489615
20.118245238220595 293.4269569499525 0.7282884670719687
20.12347279317401 294.20333301819386 0.72898963040917
20.128700348127424 293.17016012731915 0.7282716925030712
20.13392790308084 292.6831577529293 0.7272676667932537
20.139155458034253 293.7013388964611 0.7279696818795091
20.144383012987667 293.82835389634573 0.7275695765287334
20.14961056794108 292.43857801974593 0.7250552126895917
20.154838122894496 288.95667843214585 0.7208225880655729
20.16006567784791 289.28346527745884 0.7215207077432366
20.165293232801325 286.9145468685564 0.7185057206453105
20.17052078775474 287.97279247734554 0.7202424093444008
20.175748342708154 289.24597139787704 0.7213285651174146
20.18097589766157 290.3219203565832 0.7225256222749556
20.186203452614983 292.39159587851935 0.724740133911441
20.191431007568397 289.8933753157927 0.7212032019865287
20.19665856252181 287.0162967946464 0.7177484005556831
20.201886117475226 286.07406495380303 0.716085490725904
20.20711367242864 285.191174887347 0.7151474689547277
20.212341227382055 284.9115786550033 0.7147801008232934
20.21756878233547 283.8301535876751 0.7142450702867434
20.222796337288884 281.95594259737084 0.711942821762399
20.228023892242298 280.98587403803236 0.7109764043203886
20.233251447195713 280.5591588560584 0.7104609238810605
20.238479002149127 277.31193444789847 0.7063467488303675
20.24370655710254 276.047498942233 0.7064335542899576
20.248934112055956 277.33390312461756 0.7078768693603819
20.25416166700937 282.05989882912013 0.7144243665322384
20.259389221962785 282.80171845074847 0.714179915601774
20.2646167769162 285.76757407021745 0.7168655985771388
20.269844331869614 283.117812030785 0.7132816139469438
20.275071886823028 284.20013519167134 0.7137358857330821
20.280299441776442 280.05790527595644 0.7092396759438805
20.285526996729857 276.01767369602385 0.7050837529528385
20.29075455168327 271.8928818677472 0.7004974845276595
20.295982106636686 272.920707398326 0.70289898887645
20.3012096615901 279.0777567321232 0.7100975252263183
20.306437216543515 278.7830973159833 0.7088034322567889
20.31166477149693 279.4839441256088 0.7092380150511238
20.316892326450343 277.88877296551857 0.7066805058063171
20.322119881403758 275.36699722104964 0.7046076956463216
20.327347436357172 274.66849071679826 0.7033117442599098
20.332574991310587 271.4185906621359 0.6983545169438947
20.337802546264 273.13903454368324 0.6998507871476903
20.343030101217416 275.49312392584324 0.703544534121305
20.34825765617083 278.74955792297465 0.7074420722903593
20.353485211124244 277.6369952773881 0.7065826208423958
20.35871276607766 275.040616946056 0.7021528563530708
20.363940321031073 275.15670631619656 0.7027591230037993
20.369167875984488 275.54346887013696 0.7025818454101069
20.374395430937902 276.64380043932704 0.7050806818217957
20.379622985891316 278.90364276406666 0.7085318373891399
20.38485054084473 278.4801519074532 0.7082777859905797
20.390078095798145 278.0426805784159 0.7078604305805386
20.39530565075156 277.2667440134935 0.7051543377118937
20.400533205704974 277.03480283573373 0.7049404953176345
20.40576076065839 276.7675400909228 0.7043653686907234
20.410988315611803 275.2436726960978 0.703589607340908
20.416215870565217 273.5889332874951 0.7024860909803797
20.421443425518632 273.93556777742754 0.702713091296548
20.426670980472046 274.51743505355427 0.7035075485989388
20.43189853542546 276.39774744405 0.7051685972185604
20.437126090378875 275.59958695257154 0.7037656794931498
20.44235364533229 275.9736364975523 0.7037304046942713
20.447581200285704 275.48472610510026 0.7037456665594406
20.45280875523912 278.70212594954484 0.708019409292325
20.458036310192533 277.1932264214837 0.7054123371555222
20.463263865145947 277.4012238182228 0.7049336253090147
20.46849142009936 277.6655510968369 0.7063457110346525
20.473718975052776 278.1882359286229 0.7075895793190263
20.47894653000619 279.2000520099611 0.7080923462596066
20.484174084959605 279.4165544087723 0.7080587137296152
20.48940163991302 283.97779153400353 0.7125510427518075
20.494629194866434 284.80718839187614 0.7133326795500369
20.49985674981985 287.27446308244754 0.7163838781888575
20.505084304773263 284.9305536223398 0.712988891304863
20.510311859726677 285.55961675682687 0.7141448618003047
20.51553941468009 285.0689864108593 0.7125576689807761
20.520766969633506 284.9313841022095 0.7118536848832437
20.52599452458692 283.3604370389318 0.710544023611978
20.531222079540335 286.3162267105269 0.7142356632835896
20.53644963449375 288.7791592196897 0.7183959482202998
20.541677189447164 289.46579103658877 0.7204027730784773
20.546904744400578 290.9857686323935 0.7227971263503016
20.552132299353993 287.9832504234389 0.7192103153937336
20.557359854307407 287.9886950177585 0.7184217489877349
20.56258740926082 285.6623753931668 0.7148572938159702
20.567814964214236 283.25249405845034 0.711310530655224
20.57304251916765 282.3192335771057 0.710422437635045
20.578270074121065 282.1739606532168 0.710473749623963
20.58349762907448 280.84076965737785 0.7086281990282555
20.588725184027894 280.93816990844766 0.7085576783207888
20.593952738981308 281.9018674834435 0.7097238187185908
20.599180293934722 283.68256659322213 0.7121294989580171
20.604407848888137 283.712770649373 0.7124112461330206
20.60963540384155 282.855239192514 0.7103403074047122
20.614862958794966 281.8750179072382 0.7092185637284627
20.62009051374838 280.3499315808003 0.7079564000473425
20.625318068701795 281.42649975785054 0.7098651097873042
20.63054562365521 282.22585807348463 0.7124199856121369
20.635773178608623 282.97751647512285 0.7127843059466898
20.641000733562038 281.1780660287514 0.7101446606349686
20.646228288515452 280.83324415820647 0.7092708194892965
20.651455843468867 282.29529688070875 0.7098344969998623
20.65668339842228 281.10364710759717 0.7077649358645383
20.661910953375695 279.39612556453545 0.7050557264139594
20.66713850832911 278.0642429048554 0.7033187362616279
20.672366063282524 277.1908003009387 0.7022972909421379
20.67759361823594 279.33099993646476 0.7052222955162579
20.682821173189353 281.4859932703383 0.7087470830784224
20.688048728142768 284.2053095265441 0.7126955772916513
20.693276283096182 285.8213269577153 0.7143885194088195
20.698503838049596 285.0309402540416 0.71391172724548
20.70373139300301 284.2860821872077 0.7122557336420513
20.708958947956425 285.08215858107627 0.7125440013686277
20.71418650290984 287.24339759768367 0.7148970424974889
20.719414057863254 290.1591039601706 0.7184095822265718
20.72464161281667 291.8100472947991 0.7212410272327151
20.729869167770083 294.43817128276584 0.725281063956444
20.735096722723497 293.4049376185805 0.7233684679956273
20.740324277676912 293.4544436974111 0.7230095895261158
20.745551832630326 292.02567592401834 0.7205652269521855
20.75077938758374 289.60488592905796 0.7183721247555037
20.756006942537155 289.181660045238 0.7182270694467145
20.76123449749057 289.0708742298182 0.7176084449637392
20.766462052443984 290.29881330286406 0.7185544875251632
20.7716896073974 290.6497936009479 0.7179502793857105
20.776917162350813 292.0301558790915 0.7200725938748797
20.782144717304227 294.1095375493125 0.7222026865643018
20.78737227225764 293.8116799633968 0.7219426329900048
20.792599827211056 291.201158900603 0.7189082568173822
20.79782738216447 290.94823747749524 0.7192930151519717
20.803054937117885 289.90542614845344 0.7182371315894358
20.8082824920713 292.33277859342513 0.7205928944387985
20.813510047024714 291.8187554190437 0.7193330173835205
20.81873760197813 292.6721580942382 0.7202207040244881
20.823965156931543 292.8828942581354 0.7206851157984366
20.829192711884957 294.76868246565755 0.7233362627027834
20.83442026683837 293.644734716664 0.7219425693661794
20.839647821791786 292.308698260346 0.7201896061597017
20.8448753767452 291.77607874178807 0.7194164293323824
20.850102931698615 291.73200725443706 0.7197106850125468
20.85533048665203 291.66978497289836 0.7203839385913832
20.860558041605444 287.48833438929586 0.7161668140012964
20.865785596558858 284.14646858813694 0.7113755999195708
20.871013151512273 279.0281485414991 0.7054561665394075
20.876240706465687 279.1182013590655 0.7057283308662563
20.8814682614191 278.1885797785725 0.704164181945507
20.886695816372516 280.1302807858643 0.7057579166513328
20.89192337132593 281.77109710493187 0.7072451261331375
20.897150926279345 281.79203201837265 0.7070563350484571
20.90237848123276 281.9551577033426 0.7073323377561122
20.907606036186174 277.42238793167667 0.7019596040192021
20.912833591139588 278.31953817624327 0.703340052168907
20.918061146093002 278.8655765332652 0.7038763128629827
20.923288701046417 283.9396625339071 0.7101896050311391
20.92851625599983 285.5407593960256 0.713158318599859
20.933743810953246 285.19756337759725 0.7134060851016191
20.93897136590666 279.9035624024514 0.7062916210961987
20.944198920860075 276.21627029325794 0.7004201710715302
20.94942647581349 276.7215972022603 0.7004745491943636
20.954654030766903 277.5379375210248 0.702369133640498
20.959881585720318 279.8686378334143 0.7056398446591172
20.965109140673732 280.7261850717459 0.706837160595166
20.970336695627147 281.14612644469497 0.7076672595662709
20.97556425058056 278.6103900086246 0.7043998251860766
20.980791805533975 277.4807720256615 0.7021872488307804
20.98601936048739 274.9055889647854 0.6982095373027516
20.991246915440804 272.38369827138195 0.6950901782210763
20.99647447039422 269.43845068339067 0.6926430078947275
21.001702025347633 267.3169084436468 0.6903163143324539
21.006929580301048 272.0826125757983 0.6971842961592837
21.012157135254462 274.8572394718883 0.7009460100709047
21.017384690207876 278.2457685206014 0.706073740316968
21.02261224516129 277.71234073302566 0.7045350114272864
21.027839800114705 276.0400526371427 0.7024204267041129
21.03306735506812 275.33823183493286 0.6998194091334838
21.038294910021534 271.7235476228907 0.6945529795559019
21.04352246497495 271.29590896560507 0.6948013324716158
21.048750019928363 271.9075426613213 0.697460460813797
21.053977574881777 275.52641777302887 0.7022818743782715
21.059205129835192 279.3817935353574 0.7066446786822498
21.064432684788606 280.2791815409855 0.7053687779596037
21.06966023974202 279.28229825064625 0.7041707134739548
21.074887794695435 276.3555408466567 0.6996388290730259
21.08011534964885 274.0690689201675 0.6975222841749714
21.085342904602264 271.3830725995668 0.6930250182411329
21.09057045955568 272.0814334375261 0.6936023308286376
21.095798014509093 272.8576890866814 0.6939370763374121
21.101025569462507 275.48000995145827 0.6966361659057488
21.10625312441592 274.3920867155316 0.6957857335670171
21.111480679369336 272.0873332195757 0.6923109446395981
21.11670823432275 268.8118221829439 0.6889961551802316
21.121935789276165 268.63241706800846 0.6891020929364046
21.12716334422958 268.09334430884877 0.6878044584844153
21.132390899182994 267.88858464120005 0.6883411302223887
21.13761845413641 269.9164229183959 0.690892062588902
21.142846009089823 272.5244918685392 0.6942894992064635
21.148073564043237 271.0327612872306 0.6916930132683917
21.15330111899665 266.09134360833946 0.6834234102176965
21.158528673950066 264.75231425925665 0.6815793140427588
21.16375622890348 263.3176450565925 0.6790866289219102
21.168983783856895 267.0967534733735 0.6837687544549984
21.17421133881031 267.58407191571166 0.6838121309745301
21.179438893763724 266.80876460641315 0.683010260736656
21.184666448717138 267.5902489755593 0.6851460204087415
21.189894003670553 268.75742586525985 0.686838909800659
21.195121558623967 271.28558333399275 0.6903327338153862
21.20034911357738 273.2048493745393 0.6920219036959329
21.205576668530796 272.21934082229603 0.690091782462444
21.21080422348421 270.88698826816676 0.6886600161526911
21.216031778437625 271.8964620444852 0.6889019736297143
21.22125933339104 272.74883357985584 0.6886100847914304
21.226486888344454 274.0167975235286 0.6898959330118962
21.231714443297868 273.1254752577861 0.6878318568424284
21.236941998251282 274.4731627033487 0.6889653307683763
21.242169553204697 274.1364214960571 0.6895816929137766
21.24739710815811 271.6208569447891 0.6868494216885986
21.252624663111526 270.4744671788818 0.6862819955010888
21.25785221806494 274.7976985377084 0.6912963438434966
21.263079773018355 275.446459898659 0.6919894567230014
21.26830732797177 272.9685863947848 0.6886221467604193
21.273534882925183 267.9381668641548 0.6811712914360544
21.278762437878598 268.7985918516713 0.6827312875745307
21.283989992832012 273.210806852722 0.6966552424747815
21.289217547785427 276.8922926010488 0.7125518063058001
21.29444510273884 275.01504298279104 0.7171684131501592
21.299672657692255 271.01310191952774 0.7158657427938874
21.30490021264567 270.17292301025316 0.7193413248354927
21.310127767599084 269.7834895094672 0.7226166412667152
21.3153553225525 269.0706406454982 0.7246596721541684
21.320582877505913 268.70175590534507 0.7280675591367589
21.325810432459328 271.1846985525045 0.7339489173750002
21.331037987412742 273.161691120754 0.7400890550269931
21.336265542366156 274.7121469177759 0.7449956131293537
21.34149309731957 272.95196252007105 0.7453285437128353
21.346720652272985 272.18380987751027 0.7477799052569231
21.3519482072264 268.9323280857581 0.7455532543440999
21.357175762179814 267.025126543529 0.7458097506502114
21.36240331713323 264.66372777467706 0.7443946240568404
21.367630872086643 264.1768051643989 0.7446140291371905
21.372858427040057 262.75125646812376 0.7454320306164329
21.378085981993472 260.7215439653791 0.7441592253831163
21.383313536946886 262.17151724505925 0.7500197575618893
21.3885410919003 263.4580088408891 0.7539842715517705
21.393768646853715 268.2339965442691 0.762349112204283
21.39899620180713 270.9257456097123 0.7671564958170324
21.404223756760544 273.6072862660972 0.7715439796890726
21.40945131171396 271.84930146850957 0.7720337732933096
21.414678866667373 270.7247740172545 0.772944217403073
21.419906421620787 271.09846778384474 0.7754479240580334
21.4251339765742 269.92880306451156 0.7757966234718012
21.430361531527616 268.14537334690743 0.7734836371782795
21.43558908648103 270.6738235090843 0.7781624069986537
21.440816641434445 269.5160363503347 0.7785229954279698
21.44604419638786 271.8669372615599 0.784921959996763
21.451271751341274 271.24259548878877 0.7864592569522746
21.45649930629469 275.9084619557642 0.7944931488035013
21.461726861248103 280.494376229873 0.8024347849689677
21.466954416201517 283.0661926620302 0.8083314552569545
21.47218197115493 278.72525698204464 0.8034431758705926
21.477409526108346 275.039597271009 0.7999159521311457
21.48263708106176 270.9645050439689 0.7955839573213729
21.487864636015175 273.1153898667586 0.8005339214445948
21.49309219096859 276.3229489733169 0.8065478963740116
21.498319745922004 278.99929126746736 0.8118461139133535
21.503547300875418 280.3420346309099 0.8170206638551006
21.508774855828833 280.9066721962333 0.8170383676012377
21.514002410782247 279.425387909026 0.7975811624506728
21.51922996573566 278.77683630743786 0.7872897916182319
21.524457520689076 278.3041914023418 0.779322533560004
21.52968507564249 279.24657073578436 0.7752664520150344
21.534912630595905 277.96379101181526 0.7681167272042126
21.54014018554932 279.1653175949462 0.765399129194541
21.545367740502734 283.0724423962123 0.7675105278028529
21.550595295456148 283.70075142959087 0.7669942556708538
21.555822850409562 283.4743337147908 0.7661877778917995
21.561050405362977 283.1378324154431 0.7639111275715245
21.56627796031639 283.10744372583673 0.7605167066750647
21.571505515269806 286.49923860464406 0.7639955962369899
21.57673307022322 287.81386954257624 0.7643117215334704
21.581960625176634 291.8149510881655 0.7684826137544359
21.58718818013005 290.1494464985678 0.7656307718050027
21.592415735083463 291.36076644646477 0.7666150176762225
21.597643290036878 289.85650481676566 0.7646549971033838
21.602870844990292 288.3141244108096 0.7612045365265059
21.608098399943707 287.2436124405071 0.7572439500033112
21.61332595489712 288.3811547356773 0.7554650640254306
21.618553509850535 284.71940262408026 0.7481981496618508
21.62378106480395 284.2149157901532 0.7469407034709439
21.629008619757364 284.05496731778607 0.7456538546022345
21.63423617471078 286.763484228824 0.7488928454679219
21.639463729664193 284.0363037341099 0.7449616259963574
21.644691284617608 280.7052512354867 0.7394121657144932
21.649918839571022 281.33327610165003 0.7397425702182738
21.655146394524436 282.9781243930866 0.741809195786693
21.66037394947785 282.2059446104189 0.7398294415708858
21.665601504431265 282.7594818101838 0.7397990547405012
21.67082905938468 284.50758526105477 0.7408171822356721
21.676056614338094 287.00505903276985 0.7440126120747829
21.68128416929151 285.74970988220133 0.7412600251651105
21.686511724244923 284.76992864764475 0.7387321769145977
21.691739279198337 286.4847075578239 0.7402500159121139
21.696966834151752 289.3137741631297 0.7434504058869843
21.702194389105166 287.39683080417944 0.740733867593817
21.70742194405858 285.23472789114805 0.7385427827608086
21.712649499011995 286.2543868825372 0.7398364423352757
21.71787705396541 288.36463456366135 0.7410633012818045
21.723104608918824 286.388955269936 0.7376852374829002
21.72833216387224 286.59302165669845 0.7366715386282665
21.733559718825653 283.2550773739158 0.7325362721297057
21.738787273779067 284.09924250842624 0.7336905733635314
21.74401482873248 284.0938209523386 0.7343448095219415
21.749242383685896 286.3879057808399 0.737405911496851
21.75446993863931 289.3901858488336 0.7412621092481161
21.759697493592725 291.73486963601806 0.7440710848717045
21.76492504854614 292.7680451201761 0.7452413132096047
21.770152603499554 291.9335671775951 0.7440744310497702
21.77538015845297 289.85111298328826 0.7410619659388382
21.780607713406383 293.86109729473367 0.7458632523167349
21.785835268359797 298.87965220052956 0.7514882737978597
21.79106282331321 303.54944498699103 0.7559628859768638
21.796290378266626 307.2393425527175 0.7599186477624063
21.80151793322004 308.04241402184044 0.7606409435214874
21.806745488173455 308.06365031314374 0.7605016474411833
21.81197304312687 309.19057182757416 0.7611331399257512
21.817200598080284 312.5781972730462 0.7649351489214458
21.822428153033698 316.37314682499215 0.7694686978995897
21.827655707987113 313.94575772778467 0.7668367436812705
21.832883262940527 310.8858103474535 0.7630861998230959
21.83811081789394 309.75185101088783 0.7622922420348336
21.843338372847356 310.6533979442263 0.7632408678073664
21.84856592780077 310.2637690396837 0.7622382888834053
21.853793482754185 308.0717124472624 0.759969836278481
21.8590210377076 310.29398822080327 0.7619322066095973
21.864248592661014 313.9999308241541 0.7666907973249986
21.869476147614428 317.44712208564204 0.770289245926999
21.874703702567842 316.68230034909396 0.7688637808722338
21.879931257521257 313.82868145992177 0.7653907507764639
21.88515881247467 311.76406084355824 0.7628805807199394
21.890386367428086 311.0273181850104 0.7619815322269425
21.8956139223815 310.63104330366656 0.7619949625981346
21.900841477334914 309.0722908260107 0.7595029724607765
21.90606903228833 309.51068623729253 0.759019624365725
21.911296587241743 309.40736087132177 0.7579625476735131
21.916524142195158 308.0945317747935 0.7559953953901531
21.921751697148572 306.47650162750136 0.7547108795501685
21.926979252101987 306.05153639590446 0.7536440907506335
21.9322068070554 305.35875101606155 0.7535210189574115
21.937434362008815 307.5688756807793 0.7561155758961179
21.94266191696223 306.80655580286714 0.755059073344209
21.947889471915644 305.46260914368816 0.7529388062744488
21.95311702686906 300.8341896363645 0.7467600509239308
21.958344581822473 301.5048078484144 0.7469891966849391
21.963572136775888 301.9557955107643 0.7465612876480396
21.968799691729302 303.0493094998512 0.7478568079598163
21.974027246682716 303.52519300497215 0.7487432401410727
21.97925480163613 304.18622864242946 0.7497774681967119
21.984482356589545 302.968945548148 0.7485932727196799
21.98970991154296 300.6442959868195 0.7459214649793848
21.994937466496374 299.61893907206075 0.7435869700277923
22.00016502144979 300.6240323974381 0.7447574954616748
22.005392576403203 301.0955294992969 0.7443232079302713
22.010620131356617 297.2773609527478 0.7392494495559632
22.015847686310032 294.7261297548383 0.7358351448736996
22.021075241263446 294.402126657638 0.7351691476474438
22.02630279621686 297.6039610324028 0.7402237414200403
22.031530351170275 300.1146401530239 0.7431999746936346
22.03675790612369 300.08290129028904 0.743785422270854
22.041985461077104 300.16640583665406 0.7434959128151681
22.04721301603052 298.52790514640424 0.7406229575300624
22.052440570983933 299.97664744906166 0.742825874731612
22.057668125937347 301.30048217839783 0.7444392506532652
22.06289568089076 303.7356391207909 0.7482797276213613
22.068123235844176 305.1311593567721 0.7488414710154663
22.07335079079759 302.48954712573675 0.7440681102542707
22.078578345751005 302.3114359097061 0.7431441758096843
22.08380590070442 300.7488106808183 0.7413076305554419
22.089033455657834 301.84933731943556 0.7432535770548593
22.09426101061125 303.87034701286905 0.7457802369603215
22.099488565564663 306.3327220469049 0.7484533074212963
22.104716120518077 308.34404669764734 0.7514720408314142
22.10994367547149 308.8987216937206 0.7510975525419228
22.115171230424906 309.0188499092858 0.7510041251279476
22.12039878537832 308.8474438690198 0.7497446025536104
22.125626340331735 307.2490990471265 0.7480064252966081
22.13085389528515 306.0813252063696 0.7474560611244316
22.136081450238564 306.0419448979834 0.7478153231088168
22.141309005191978 306.7743135701372 0.7474106768122949
22.146536560145393 307.78353875753766 0.7482853801905824
22.151764115098807 310.91404145516333 0.7510598900241368
22.15699167005222 315.26436497868815 0.7571845680022696
22.162219225005636 316.5221074302259 0.7585116192553554
22.16744677995905 316.0890989327403 0.758285037713973
22.172674334912465 315.62853356424154 0.7582694737836293
22.17790188986588 314.56244584942715 0.7559623591078641
22.183129444819293 312.754421606171 0.7540221600372373
22.188356999772708 310.4380432638045 0.7504845923052592
22.193584554726122 313.8806079431916 0.7548375536203232
22.198812109679537 317.8921192036783 0.7594249665184171
22.20403966463295 318.7945742043402 0.7594601879523977
22.209267219586366 317.63613884341083 0.7581167802860256
22.21449477453978 312.31557284950014 0.7521194724118139
22.219722329493194 311.54767684465094 0.7517530809266411
22.22494988444661 309.82939463757856 0.7498969345052608
22.230177439400023 310.27170518048365 0.7489960873982533
22.235404994353438 309.1395033291249 0.7476869378340322
22.240632549306852 309.0245116892471 0.7478807102615145
22.245860104260267 313.85758534590224 0.7537660676989127
22.25108765921368 312.7951694766297 0.7535470422087112
22.256315214167095 310.7237382516759 0.7499488491614932
22.26154276912051 304.22873443829263 0.7420990594140724
22.266770324073924 305.8472413826591 0.7437147681834771
22.27199787902734 306.7341928426836 0.7441658743456572
22.277225433980753 309.2207565973255 0.7476401555246256
22.282452988934168 306.56686189893935 0.7436177885059965
22.287680543887582 303.88887590462053 0.7405817289879247
22.292908098840996 300.3292593415927 0.7359984873512251
22.29813565379441 299.8894761740785 0.7352998293308061
22.303363208747825 298.46889227791456 0.7343529704513393
22.30859076370124 297.2057103218579 0.7326061541220599
22.313818318654654 296.7994529289617 0.7322001367290614
22.31904587360807 296.115716824604 0.7308922115084171
22.324273428561483 295.4095205594637 0.7296040215063173
22.329500983514897 295.0660132040959 0.730558874745521
22.334728538468312 292.39408356879346 0.7279069281207224
22.339956093421726 290.9410342628188 0.726734484114382
22.34518364837514 292.70387219357804 0.7284512516663425
22.350411203328555 294.795291828932 0.730641877139004
22.35563875828197 293.98197767650953 0.7298911154752028
22.360866313235384 294.01403126035615 0.7291216594562879
22.3660938681888 290.6214635528234 0.7247965258232933
22.371321423142213 286.8590931208512 0.7195835694108252
22.376548978095627 283.7986276929304 0.7160490430390261
22.38177653304904 283.69195093058795 0.7155918444173064
22.387004088002456 283.9078910551768 0.715879152613093
22.39223164295587 285.12749373619624 0.7169578771633003
22.397459197909285 284.4104263017106 0.7162926509844196
22.4026867528627 284.32380797782474 0.7154166705922671
22.407914307816114 282.79158575648404 0.7132627334463882
22.41314186276953 279.53346378346316 0.7083791145043729
22.418369417722943 281.51923685946144 0.7121155621734588
22.423596972676357 281.54472842486354 0.7131579737293212
22.42882452762977 281.76682760227726 0.713581452632879
22.434052082583186 279.3126074139529 0.7104434890124917
22.4392796375366 280.23296465913876 0.7112657918238312
22.444507192490015 277.9235234355811 0.709154369824595
22.44973474744343 277.290554218737 0.7082571097616343
22.454962302396844 275.85207055097453 0.7068807905800442
22.460189857350258 277.26708304032667 0.708577365366726
22.465417412303673 278.5218247409228 0.7092594127313806
22.470644967257087 279.17886000002926 0.7100099135562947
22.4758725222105 277.7017137038819 0.7086554538581422
22.481100077163916 276.06149122331755 0.7066209467418803
22.48632763211733 279.0485842766699 0.7104799780075627
22.491555187070745 279.29297005199436 0.7110638255752996
22.49678274202416 278.8190974264618 0.7106577989957995
22.502010296977573 276.31434812268947 0.7072646355110989
22.507237851930988 274.70277409421686 0.7045790924597811
22.512465406884402 273.8228486427608 0.7026822526484152
22.517692961837817 274.71368138041333 0.7029139383292631
22.52292051679123 272.6670753451446 0.6998498367940406
22.528148071744646 273.53549680982195 0.7010124512223711
22.53337562669806 272.2826663742345 0.6989356910777013
22.538603181651474 272.248967645068 0.6990272482214456
22.54383073660489 273.0178510848983 0.6997366936164446
22.549058291558303 275.95653855231666 0.7042809648641724
22.554285846511718 279.13429260478597 0.7084656399630921
22.559513401465132 278.6753760867219 0.7072397113767517
22.564740956418547 276.63845678623005 0.7041028408974509
22.56996851137196 274.29769493237796 0.7021325900878043
22.575196066325375 271.6738856718238 0.7000984420443191
22.58042362127879 269.92186601532757 0.6974883037741356
22.585651176232204 271.5244694424374 0.6987382853717486
22.59087873118562 271.1397561838776 0.6967210887338497
22.596106286139033 271.3590271267068 0.6969223689396336
22.601333841092448 272.00469324929435 0.6980937535526898
22.606561396045862 276.47020556594026 0.7054465789111646
22.611788950999276 275.6519652777268 0.7045033305376157
22.61701650595269 277.50682645975826 0.706380301889973
22.622244060906105 279.08628338331897 0.7074567291818281
22.62747161585952 279.23080683360666 0.7072499705138273
22.632699170812934 274.76307809662575 0.7015664265492998
22.63792672576635 271.2198596911575 0.6969914842862802
22.643154280719763 270.87990798957793 0.6975293341661355
22.648381835673177 274.97383227759207 0.7024314011863856
22.653609390626592 276.390201358985 0.7038769245905051
22.658836945580006 274.1342759329906 0.7009429128847163
22.66406450053342 269.7535518639145 0.695552432989515
22.669292055486835 268.9704386117862 0.6940382491393183
22.67451961044025 271.78306116806357 0.6967672007236294
22.679747165393664 275.5794232855552 0.7015190259991351
22.68497472034708 275.8516749501963 0.7024954077716683
22.690202275300493 275.4549348049757 0.7027974389414866
22.695429830253907 275.692448734105 0.7035666479722368
22.70065738520732 274.0012628683912 0.701803532685392
22.705884940160736 272.57491108613266 0.6995587979624359
22.71111249511415 274.2393318525209 0.7010736850151247
22.716340050067565 276.4088142587065 0.7024882233345285
22.72156760502098 276.96337671393695 0.7022100137402113
22.726795159974394 274.42435499058064 0.6993906788232814
22.73202271492781 274.5559739282439 0.6999836183913188
22.737250269881223 273.35575266395625 0.6988113336943805
22.742477824834637 273.65244847565174 0.6987156247452794
22.74770537978805 275.35784108939816 0.7004517853495609
22.752932934741466 279.9429861522372 0.7057040675784069
22.75816048969488 281.45672639557023 0.7082847454449168
22.763388044648295 280.5097623087486 0.707286877519272
22.76861559960171 280.1688470457091 0.7077185068350579
22.773843154555124 281.5847299790607 0.7089073629060483
22.779070709508538 279.68808497727264 0.705813407871614
22.784298264461952 275.36392572877253 0.7002624836227245
22.789525819415367 273.452627970203 0.6977039155674142
22.79475337436878 276.85324869450346 0.7017616638183333
22.799980929322196 282.3295997711563 0.7086722988760971
22.80520848427561 284.8762543906234 0.7131244898974551
22.810436039229025 284.7898198207003 0.7125087050845093
22.81566359418244 281.80835517325573 0.707984040812597
22.820891149135853 283.9359331542288 0.7102263427839076
22.826118704089268 285.1015327261232 0.7116379125012372
22.831346259042682 287.1898794773208 0.7142514811833657
22.836573813996097 286.8190853602946 0.7127708560338075
22.84180136894951 289.3975357116599 0.7161126659346226
22.847028923902926 291.4967364506754 0.7187944315961189
22.85225647885634 291.265832367236 0.7192571855398392
22.857484033809754 291.59904045804956 0.7193318931262204
22.86271158876317 289.1718964145691 0.7165130349943196
22.867939143716583 287.4850017458637 0.7132552074241298
22.873166698669998 287.519849538981 0.7129459160467727
22.878394253623412 291.89011686096444 0.7186987123544897
22.883621808576827 296.7681677970686 0.7255198907341989
22.88884936353024 297.28161550771085 0.7262484106672741
22.894076918483655 295.01465396382656 0.7227121378910175
22.89930447343707 294.5129703216888 0.7220828216718664
22.904532028390484 297.03813445079794 0.7255136265010472
22.9097595833439 296.3568759125518 0.7254661209905165
22.914987138297313 291.7086283990212 0.7198636831543456
22.920214693250728 291.56757295719933 0.7196290632363508
22.925442248204142 290.7302092932298 0.7194270602989398
22.930669803157556 292.6320593384035 0.7214186559218108
22.93589735811097 292.0039292493404 0.7217851220469473
22.941124913064385 293.58359490682665 0.7219099577215606
22.9463524680178 295.53131945313856 0.7236560907322731
22.951580022971214 294.0197975576876 0.7211288161551207
22.95680757792463 289.7913011228745 0.7155242447859592
22.962035132878043 287.2213483796198 0.713020184904924
22.967262687831457 287.8156557948198 0.7137739420521159
22.972490242784872 291.05734902385217 0.7172649193590738
22.977717797738286 293.53977689043217 0.7195383876771575
22.9829453526917 289.80709459466755 0.7144435086194464
22.988172907645115 289.8255163993596 0.7157085475758931
22.99340046259853 289.75391133361785 0.7156878602763181
22.998628017551944 288.3608848257123 0.7152241090082729
23.00385557250536 285.1667881845189 0.7118032480342724
23.009083127458773 285.3849594463875 0.7120577163853272
23.014310682412187 286.79644958319636 0.7134308468712184
23.0195382373656 287.01658402644813 0.71194330483099
23.024765792319016 287.81079473401843 0.7121515489473143
23.02999334727243 288.8037459116575 0.7126193549553883
23.035220902225845 291.3071302070527 0.7167931807164309
23.04044845717926 292.1934713841993 0.719560631533909
23.045676012132674 293.0935847065305 0.7210429583527946
23.05090356708609 289.9284566980008 0.7168578491734308
23.056131122039503 287.6521064639793 0.7133751641092663
23.061358676992917 285.6917455081463 0.7109897576877717
23.06658623194633 284.9636074740021 0.7107748276986183
23.071813786899746 282.59627075039185 0.7071023424353263
23.07704134185316 282.36432693428617 0.7068588778293736
23.082268896806575 279.9023047458684 0.70344996689578
23.08749645175999 281.20855786790185 0.7060834158387949
23.092724006713404 281.85682733314076 0.7077374442576432
23.097951561666818 281.9726208342828 0.706798907876013
23.103179116620232 280.6560368649717 0.7043420601980681
23.108406671573647 279.1325353798986 0.7013052280995389
23.11363422652706 279.2974972993021 0.7015022356013217
23.118861781480476 277.1851185290337 0.6995246474034474
23.12408933643389 275.5103047272825 0.6980430683400697
23.129316891387305 279.68584181339145 0.7046619317578714
23.13454444634072 281.64637458909993 0.7069946342058416
23.139772001294133 281.8720157102953 0.7062367930185475
23.144999556247548 277.9582718392124 0.7005619161487809
23.150227111200962 279.6241309248756 0.7012355453901472
23.155454666154377 280.5787941158934 0.7029879859785759
23.16068222110779 281.2396732273909 0.7043717221485297
23.165909776061206 279.04413780623673 0.7016962554401377
23.17113733101462 280.12066790855516 0.7024337520820468
23.176364885968034 283.3545345053137 0.7056239997613503
23.18159244092145 285.4397954256045 0.7084201791229602
23.186819995874863 283.8367832137006 0.7064466028052118
23.192047550828278 282.4511285552705 0.7054856847762802
23.197275105781692 281.7184828237054 0.7054953690635886
23.202502660735107 280.9397716642696 0.7042933521861616
23.20773021568852 281.0558625844144 0.7042144633186712
23.212957770641935 280.18098671375776 0.7036417158258612
23.21818532559535 278.13638196006707 0.7015868307885068
23.223412880548764 274.8521866324989 0.6976498645454674
23.22864043550218 278.82992707780386 0.701150540237599
23.233867990455593 277.525742905582 0.6993709808748804
23.239095545409008 278.62326680859456 0.6994815465978971
23.244323100362422 278.3066482292808 0.6987072664400255
23.249550655315836 280.08498565570454 0.7015464951530864
23.25477821026925 281.44019658838096 0.7029188050681513
23.260005765222665 280.5623704973267 0.7022636365374206
23.26523332017608 280.79485107627386 0.701642694861896
23.270460875129494 281.71334389261995 0.703786794089512
23.27568843008291 282.78056009154847 0.7044979216128607
23.280915985036323 282.98224071923585 0.7047322057133135
23.286143539989737 279.57430291443313 0.7007493277771403
23.291371094943152 277.8641001956421 0.6986934460902171
23.296598649896566 276.24080789017415 0.696853901771009
23.30182620484998 278.4216913781158 0.7001316142577416
23.307053759803395 278.5103817610502 0.7002012971981275
23.31228131475681 279.9807574880872 0.7012844455099242
23.317508869710224 280.2050015963708 0.7002997481489582
23.32273642466364 283.6099646273157 0.7038555876851414
23.327963979617053 285.1903707211538 0.7063486225550981
23.333191534570467 285.9881932338345 0.7087109032133728
23.33841908952388 287.78586670498987 0.7110490263051003
23.343646644477296 288.1021403434672 0.710970364682662
23.34887419943071 285.80240324752947 0.7070726254520245
23.354101754384125 282.6635989020975 0.7039654500601764
23.35932930933754 283.481492677797 0.7044228381499049
23.364556864290954 284.15038911014403 0.7055354072668281
23.369784419244368 283.91899316059386 0.7042296800155666
23.375011974197783 282.0068036856334 0.7024839094430304
23.380239529151197 282.67287880069097 0.703535202522601
23.38546708410461 282.7198354809023 0.7034030995812075
23.390694639058026 285.3864203001534 0.7060660991938255
23.39592219401144 284.8044741699201 0.7055167447013502
23.401149748964855 284.27738334920934 0.7054203574581865
23.40637730391827 281.3453148979537 0.7013253726192049
23.411604858871684 280.71897621438245 0.7010506604163526
23.416832413825098 282.13903412477816 0.702580190876248
23.422059968778512 285.9198525673701 0.7072213587793825
23.427287523731927 289.1087392068745 0.7100125682624222
23.43251507868534 289.8724903650975 0.7108198015606128
23.437742633638756 289.4340010447174 0.7102408757096516
23.44297018859217 288.04438249831105 0.7089555566264768
23.448197743545585 288.8047465633255 0.71027490312322
23.453425298499 287.82091823087694 0.7091136077927559
23.458652853452413 292.7553427564703 0.7160363981429757
23.463880408405828 293.97725381145017 0.7167616189302086
23.469107963359242 294.2160912219191 0.7162971832069547
23.474335518312657 293.3061301309729 0.7136813200461511
23.47956307326607 294.72957880863635 0.7157325156008937
23.484790628219486 296.41874631067634 0.7189733326457146
23.4900181831729 296.26967090794665 0.7198346548956328
23.495245738126314 296.2073326689884 0.7199966953578608
23.50047329307973 296.5189441228142 0.7193486528876171
23.505700848033143 294.70942018233296 0.716923266959751
23.510928402986558 294.8422272884759 0.7170898010092147
23.516155957939972 294.71921098701205 0.7172890041669558
23.521383512893387 294.028242017732 0.7160642741975236
23.5266110678468 293.5061163608465 0.7156087545454834
23.531838622800215 293.7479980187981 0.7150853394470227
23.53706617775363 296.17571995300364 0.7180741584281031
23.542293732707044 295.4328800821163 0.7159926329897868
23.54752128766046 295.1288419472794 0.7157138782838133
23.552748842613873 296.786601882783 0.7171568655170851
23.557976397567288 299.14266914544686 0.7195820679309577
23.563203952520702 299.3614596552535 0.719539178597475
23.568431507474116 297.0989177676905 0.7164739505455443
23.57365906242753 296.16715053266773 0.7154632638033327
23.578886617380945 292.9189035028163 0.7096133066555746
23.58411417233436 292.82403649816433 0.7095559060294124
23.589341727287774 294.45907643453654 0.7123679569128751
23.59456928224119 296.6676959000928 0.7159234880104101
23.599796837194603 297.25797651393884 0.7163787612809166
23.605024392148017 293.419946657478 0.7107854572950746
23.610251947101432 294.0553880762043 0.7106442854616943
23.615479502054846 297.04052003638947 0.7135460585728234
23.62070705700826 299.4254112593956 0.7163069903925599
23.625934611961675 298.38661262239407 0.7148764941319933
23.63116216691509 296.14703313737834 0.7112595264709848
23.636389721868504 294.37700558946455 0.7084251138553355
23.64161727682192 292.2199934093158 0.7058251528586114
23.646844831775333 289.11444105286296 0.7023159480219305
23.652072386728747 287.93137091143996 0.7019459185274425
23.65729994168216 286.368641449631 0.7000063757500112
23.662527496635576 288.9798706636547 0.703109631335757
23.66775505158899 290.5209997402899 0.7033073572247175
23.672982606542405 293.11272334862707 0.7056435860283219
23.67821016149582 292.68635674755126 0.7051040537666106
23.683437716449234 292.0348458357784 0.7041585551935545
23.688665271402648 288.8205593493554 0.6998836523330932
23.693892826356063 289.2056295649197 0.6998596220744157
23.699120381309477 288.46740838693404 0.6993329692345998
23.70434793626289 289.31285331359567 0.7007319719097982
23.709575491216306 288.8339235985173 0.6992903725212241
23.71480304616972 290.25819578736827 0.7025883882697814
23.720030601123135 289.2911667889444 0.7013446433372776
23.72525815607655 291.33291820076255 0.7027400758674703
23.730485711029964 293.02928143787466 0.7028783436376187
23.735713265983378 290.46892374657887 0.6993379229659079
23.740940820936792 286.55081153368775 0.6946496138275015
23.746168375890207 288.2047264765991 0.6972531725854342
23.75139593084362 290.2424033472806 0.6999010499839938
23.756623485797036 289.9213306153036 0.6990921871375252
23.76185104075045 290.5929710233986 0.6995332996410383
23.767078595703865 290.9431036992969 0.7003568876208599
23.77230615065728 291.1018144674439 0.7004321594110337
23.777533705610693 289.949607359785 0.6975799557639742
23.782761260564108 288.6810416213171 0.6961647947937545
23.787988815517522 290.0472865442563 0.6975854466259
23.793216370470937 289.66135841548197 0.6968675675823582
23.79844392542435 288.9426186876755 0.6951140962860181
23.803671480377766 290.7524097902328 0.6971446543709346
23.80889903533118 292.04784923519856 0.6994526756043156
23.814126590284594 291.1067301406889 0.6987608640611224
23.81935414523801 289.948221130491 0.6970413277497389
23.824581700191423 288.50147221454 0.6944300463077209
23.829809255144838 287.6781012084838 0.6931048933638811
23.835036810098252 289.77558783297764 0.6954970127957555
23.840264365051667 293.4880970149297 0.6991434470881541
23.84549192000508 294.34559000720583 0.6994690746995783
23.850719474958495 295.2340612558646 0.6992645866557118
23.85594702991191 292.2253033621442 0.6966732002796626
23.861174584865324 294.2718936311231 0.6997506231529378
23.86640213981874 293.15888684591755 0.6981279777297535
23.871629694772153 289.7563446952233 0.6933217647746037
23.876857249725568 286.38551244638245 0.6888533117191592
23.882084804678982 286.8435803459499 0.6890368688638696
23.887312359632396 290.33658657854505 0.6930710163184836
23.89253991458581 294.9406108871986 0.697946827629631
23.897767469539225 294.85272168729034 0.6980982403961278
23.90299502449264 295.4773022714198 0.6979611991985936
23.908222579446054 293.974164982242 0.6963374488253922
23.91345013439947 294.50963594255404 0.696759773736577
23.918677689352883 293.2693790429158 0.6957926559173748
23.923905244306297 294.8148841788808 0.6975701579037771
23.929132799259712 296.9934081155057 0.6992051441799889
23.934360354213126 294.9208784822866 0.6961758963691753
23.93958790916654 293.8432689160708 0.6939931760713214
23.944815464119955 292.2458810659865 0.6927548441894418
23.95004301907337 290.3622828153673 0.6908250059788451
23.955270574026784 289.31497730263993 0.690396748856869
23.9604981289802 290.39281509316584 0.6927242997471744
23.965725683933613 290.50145313684175 0.6918627285575888
23.970953238887027 288.3101616614755 0.6884972350074858
23.97618079384044 287.0686784173503 0.687162732976586
23.981408348793856 290.7314209622962 0.6929578772085979
23.98663590374727 293.1456090470009 0.6968214215923179
23.991863458700685 295.43347824998364 0.6983228186736001
23.9970910136541 292.47612818955656 0.6934132177361205
24.002318568607514 289.825962005897 0.6903479000830136
24.007546123560928 287.505075548911 0.6885645928687398
24.012773678514343 286.5304508382887 0.6877232894534498
24.018001233467757 290.7413528230958 0.6922029405595027
24.02322878842117 291.4524317943591 0.6923395445476752
24.028456343374586 292.75621077831175 0.6947263881956037
24.033683898328 292.09017561631924 0.6942220316917839
24.038911453281415 292.676271481497 0.6948906017626445
24.04413900823483 291.724356084026 0.6921187059721908
24.049366563188244 290.20385976637795 0.6908827739194885
24.054594118141658 287.84675562325555 0.6883574723623773
24.059821673095072 283.2333152740559 0.6825956899147381
24.065049228048487 282.3566791239944 0.6814905364458732
24.0702767830019 282.5177487039694 0.6937614858957635
24.075504337955316 285.3752773727311 0.7061096621552831
24.08073189290873 288.68340823614494 0.7167114437721341
24.085959447862145 290.02380783108254 0.7248815231445004
24.09118700281556 288.8019238617312 0.7286882117287449
24.096414557768973 289.4588793068063 0.7331985701472423
24.101642112722388 289.5074465896182 0.7363699636983673
24.106869667675802 292.24733177894643 0.7442096169892077
24.112097222629217 289.06610555046063 0.7442927313111598
24.11732477758263 287.83598981779113 0.7466152603477998
24.122552332536046 287.4205229939048 0.7486298327472465
24.12777988748946 289.1075355499865 0.7543618298509644
24.133007442442874 290.99838437452803 0.7604221583612468
24.13823499739629 291.378076162965 0.7648504960904021
24.143462552349703 293.0160911839846 0.7697007265644867
24.148690107303118 293.88623906330514 0.7721372725517145
24.153917662256532 290.69699544993756 0.7708526210301521
24.159145217209947 286.12902711060076 0.7670883335054818
24.16437277216336 284.06661368968776 0.76843879334324
24.169600327116775 285.80150167996845 0.773515061453768
24.17482788207019 287.3724904999152 0.7787209035887015
24.180055437023604 288.26028344570943 0.7819992127845745
24.18528299197702 288.1162532087072 0.7847550755407252
24.190510546930433 284.99957341317247 0.7826522031754236
24.195738101883848 284.22588882258606 0.7844057465305379
24.200965656837262 284.2492181522137 0.7862262623942735
24.206193211790676 288.7758864569151 0.7954075894034651
24.21142076674409 293.0816655427487 0.8045006555164164
24.216648321697505 291.1146031406231 0.8054283139301699
24.22187587665092 290.44696725966725 0.8063516576566514
24.227103431604334 287.78027419806585 0.8043027421127641
24.23233098655775 285.0928437575715 0.8013563546996582
24.237558541511163 284.7694245330429 0.8032921314404707
24.242786096464577 286.1487607766346 0.8071127238614415
24.248013651417992 289.7593959513266 0.8148601764587576
24.253241206371406 286.99023121033474 0.8138078035682225
24.25846876132482 286.72410652923 0.8168953412066507
24.263696316278235 286.54549290156757 0.8182569842719226
24.26892387123165 290.07688008286254 0.8245036639238884
24.274151426185064 290.2170239599892 0.8253960133228433
24.27937898113848 293.81833139310385 0.8326104053459579
24.284606536091893 291.9231432663767 0.8326849872018858
24.289834091045307 294.14394730862676 0.8390641892753333
24.29506164599872 290.1955853558861 0.8374159189661791
24.300289200952136 290.15471981763864 0.8398898590386003
24.30551675590555 287.08698861927985 0.8387771667194724
24.310744310858965 286.84359457462347 0.8395427469788049
24.31597186581238 287.9292809311994 0.8453925874904584
24.321199420765794 289.36065411482537 0.8491559472340066
24.326426975719208 288.9211319519996 0.8497776347397688
24.331654530672623 290.33674196126566 0.8518715808155016
24.336882085626037 292.91764490602515 0.8552052811587412
24.34210964057945 293.05463237308203 0.85686249968104
24.347337195532866 288.89707285547115 0.8519726697211696
24.35256475048628 285.50853110514555 0.8501364070453277
24.357792305439695 284.10637307160664 0.8500943442058323
24.36301986039311 285.20498987657396 0.8548119780887298
24.368247415346524 287.0053910602876 0.8607564918792626
24.373474970299938 290.4223485333798 0.8690352179610158
24.378702525253352 289.77293766620187 0.8694989329099315
24.383930080206767 289.15047382332466 0.8692292058170318
24.38915763516018 291.3809410586076 0.8729638253480015
24.394385190113596 293.24826894937826 0.8779034231404567
24.39961274506701 290.49536352956693 0.8759045623683149
24.404840300020425 289.61943470653205 0.876279613583312
24.41006785497384 292.00688868166066 0.8817292604921272
24.415295409927253 294.76135188279255 0.8871785647742728
24.420522964880668 293.1139247137678 0.8890836990219805
24.425750519834082 291.6632772233134 0.8904523223925298
24.430978074787497 294.0598410981577 0.8976400299328475
24.43620562974091 296.07205464835715 0.9009778382612297
24.441433184694326 294.00934107892306 0.9001375677168558
24.44666073964774 291.7421217431983 0.8991716905308664
24.451888294601154 293.4290230124661 0.9055365727412861
24.45711584955457 296.66521874583833 0.9124747952606855
24.462343404507983 298.6702905430853 0.9170760799012853
24.467570959461398 296.8773547044269 0.9165167486453932
24.472798514414812 298.10489836529683 0.9217469637881369
24.478026069368227 298.82588957329097 0.9269308946560539
24.48325362432164 298.461277634378 0.9297627253941615
24.488481179275055 298.94734242419753 0.9317002958474124
24.49370873422847 296.84114162835846 0.9292945314587117
24.498936289181884 297.88159729474586 0.9309561090368974
24.5041638441353 296.27168144531026 0.9302290123094198
24.509391399088713 296.1989059579285 0.9317793163746801
24.514618954042128 295.4399892046493 0.9321972153693459
24.519846508995542 296.9151545086076 0.9357526296518454
24.525074063948956 297.54425060292056 0.9404035491409976
24.53030161890237 299.5678011378536 0.9475580185927966
24.535529173855785 296.84774737803843 0.9463774177288324
24.5407567288092 295.081009077928 0.9442795309175149
24.545984283762614 294.539127312887 0.9462107745906774
24.55121183871603 297.76448439448694 0.9539623311656704
24.556439393669443 298.6927843543998 0.958478434502627
24.561666948622857 301.5367954275484 0.9653741564961467
24.566894503576272 303.3971406341896 0.970425052372793
24.572122058529686 306.0056665572099 0.9767488842960421
24.5773496134831 306.4100770111458 0.9791225645477393
24.582577168436515 302.9800897188778 0.9763560953943986
24.58780472338993 302.092027566473 0.9774071898112516
24.593032278343344 302.4377338792602 0.980133656090173
24.59825983329676 308.239285977567 0.9907757842409599
24.603487388250173 308.5594226126463 0.9940417340151696
24.608714943203587 305.7887011410659 0.9931537183129033
24.613942498157 305.4176961195237 0.9954028059116444
24.619170053110416 304.3932247353904 0.9962556941528169
24.62439760806383 301.93233599271724 0.9932394583931524
24.629625163017245 298.64669546230476 0.9889216703447996
24.63485271797066 297.85859096372997 0.9884079269022835
24.640080272924074 297.5692502619496 0.9908647410781649
24.645307827877488 299.1584822942293 0.9967735909233543
24.650535382830903 298.8448147879413 0.9993672990679979
24.655762937784317 301.1688181889451 1.0054430118225766
24.66099049273773 304.95035055064193 1.0145618821348077
24.666218047691146 307.65513651048377 1.0219023158266478
24.67144560264456 305.70099578560587 1.0230047142693581
24.676673157597975 302.70678632610066 1.0207056568577477
24.68190071255139 302.4977876227608 1.0231086111475614
24.687128267504804 302.9463894187132 1.025021343469098
24.692355822458218 303.40611107494993 1.028548525074495
24.697583377411632 300.08463718752785 1.026322851615832
24.702810932365047 298.0017075953825 1.027907492617683
24.70803848731846 300.1680375110203 1.034545729335516
24.713266042271876 298.6983681447171 1.035115544420261
24.71849359722529 299.0541573790861 1.036060677929631
24.723721152178705 291.9490140851948 1.024405109543807
24.72894870713212 289.3772700444933 1.0203273983939931
24.734176262085533 285.46966746579363 1.014843757114597
24.739403817038948 288.1149570896002 1.0214605848585405
24.744631371992362 289.7961747532846 1.0276539510416276
24.749858926945777 298.1831150639574 1.0454699336135092
24.75508648189919 301.87943269655756 1.057322384853118
24.760314036852606 303.77024950042795 1.0628589724632889
24.76554159180602 298.5411665947866 1.0572275775313387
24.770769146759434 294.1840067158415 1.0500557223443074
24.77599670171285 293.59162049457785 1.0532896970920556
24.781224256666263 292.8705565321058 1.0550504309361919
24.786451811619678 293.518476280314 1.060481463263519
24.791679366573092 293.0863985903249 1.0636650598939832
24.796906921526507 293.79495237772704 1.0685159049875115
24.80213447647992 293.26662456557455 1.0702722356342595
24.807362031433335 292.3131680869725 1.070113578770993
24.81258958638675 295.1082952043592 1.0799020823607657
24.817817141340164 297.1700507736946 1.0858399129475036
24.82304469629358 298.70639234027277 1.0924681047322764
24.828272251246993 295.22223089073344 1.0869573093628617
24.833499806200408 293.13886804933543 1.0875359509554443
24.838727361153822 288.21517970396974 1.0788307736903084
24.843954916107236 285.27895304659665 1.0738090309833945
24.84918247106065 290.2113578053178 1.0853161585904723
24.854410026014065 293.24762845255486 1.096483477659476
24.85963758096748 297.12582705619207 1.1081384592503114
24.864865135920894 295.45902485856163 1.107402202270675
24.87009269087431 295.26692954113935 1.1089400505912348
24.875320245827723 300.68726390731007 1.1208201159249953
24.880547800781137 299.3982627896735 1.1232043919239223
24.885775355734552 301.5335226493442 1.1288336899496518
24.891002910687966 300.6278730208508 1.13128398346926
24.89623046564138 303.2325417558534 1.137101625036927
24.901458020594795 301.40038381735894 1.139161905607466
24.90668557554821 301.0306999995708 1.1411067018672723
24.911913130501624 298.8956809613476 1.140870975538755
24.91714068545504 299.049672732075 1.142151648548674
24.922368240408453 296.576814784088 1.1387128630837333
24.927595795361867 298.92740636553185 1.1453649665533752
24.93282335031528 296.86470001599923 1.1459463656357156
24.938050905268696 296.05878924000643 1.1488014438171337
24.94327846022211 294.84401692936143 1.1495467550235552
24.948506015175525 294.8906361801761 1.1564769232030392
24.95373357012894 298.75049370342794 1.1673410948082228
24.958961125082354 296.79279192572784 1.167513779625672
24.964188680035768 298.50668031686195 1.1730342785325751
24.969416234989183 294.6342346614882 1.1667371102845812
24.974643789942597 297.67625630089765 1.1762018600883335
24.97987134489601 298.1704974485449 1.1761381523771786
24.985098899849426 297.24499029729697 1.1769940779354586
24.99032645480284 295.88848700240067 1.1770502257210107
24.995554009756255 296.6807047642589 1.1861881824120397
25.00078156470967 305.0887228248823 1.209526507659985
25.006009119663084 308.52461656636507 1.2219373032319916
25.011236674616498 308.7264358461625 1.2243057375067423
25.016464229569912 304.38458960361953 1.2178092988686364
25.021691784523327 303.8919532090335 1.2211065229663496
25.02691933947674 304.3172718038128 1.223498391560916
25.032146894430156 302.72703322220553 1.2224913562858999
25.03737444938357 308.738203040114 1.236728611949064
25.042602004336985 307.7890179461365 1.2414181132595066
25.0478295592904 310.8984295026617 1.2560682190845485
25.053057114243813 304.28821348505795 1.2440833243233596
25.058284669197228 300.16224627900147 1.23604566295278
25.063512224150642 294.9123906600641 1.2254359622355533
25.068739779104057 293.5079222203274 1.2291949705966088
25.07396733405747 297.78491267568836 1.247955484769373
25.079194889010886 301.5902778194335 1.2619893280711776
25.0844224439643 302.27938421605546 1.2662040167915056
25.089649998917714 298.40189591042537 1.2560573213505526
25.09487755387113 297.45860203888054 1.2532336533866208
25.100105108824543 304.2927419669041 1.2721983462097257
25.105332663777958 305.51482389103836 1.2828680036198117
25.110560218731372 307.9498527738546 1.2923455493050278
25.115787773684787 303.9790689424834 1.2882266312645545
25.1210153286382 302.0321215446664 1.284584701896749
25.126242883591615 300.85155980751523 1.287617980137192
25.13147043854503 296.2740354303424 1.2819382185227555
25.136697993498444 298.12302271050737 1.2885147407223494
25.14192554845186 296.9489722535807 1.2891292883163352
25.147153103405273 299.8106433194979 1.2989750208487685
25.152380658358688 299.9126996714429 1.3046295401053745
25.157608213312102 301.84279755476183 1.3159419193730644
25.162835768265516 305.69367150204664 1.332158120221963
25.16806332321893 304.65232377648596 1.335424801509052
25.173290878172345 305.08448936985246 1.3409844048562325
25.17851843312576 301.0443672758821 1.3314300898783253
25.183745988079174 301.796148425123 1.3380094178304611
25.18897354303259 303.9784635636783 1.3516402463334234
25.194201097986003 305.0798580458679 1.362014267580809
25.199428652939417 302.7126794076029 1.358787502284267
25.204656207892832 298.9011992364845 1.3481283937657076
25.209883762846246 299.6766249592951 1.3531718947352118
25.21511131779966 306.2497530516031 1.3757131580580748
25.220338872753075 308.3083741738445 1.3888531909434565
25.22556642770649 309.37224597282244 1.3946484051493615
25.230793982659904 311.138579902239 1.4046715125656846
25.23602153761332 314.18135625555976 1.4144533490884716
25.241249092566733 313.5784815228784 1.4184392540347475
25.246476647520147 312.23130201945906 1.4182351122733763
25.25170420247356 312.27187536347793 1.4222687554586528
25.256931757426976 315.5461056960106 1.434023979177
25.26215931238039 308.18330208121404 1.4226811069818521
25.267386867333805 304.5402980256235 1.4209513940786702
25.27261442228722 298.08443083318036 1.41258037004717
25.277841977240634 305.0819746043539 1.4341940708693797
25.283069532194048 310.64292750453046 1.4497896970741508
25.288297087147463 317.8140477989506 1.4695843393941717
25.293524642100877 319.42034084279504 1.4774418841600592
25.29875219705429 317.6779186441282 1.482815719143806
25.303979752007706 312.9611647437673 1.4792354827300753
25.30920730696112 309.7707648084509 1.477413312192721
25.314434861914535 309.31829061760556 1.4813238823152701
25.31966241686795 308.90998386625984 1.483404562472528
25.324889971821364 308.604901347896 1.4887921367407164
25.330117526774778 305.31857519869186 1.4873347478300114
25.335345081728192 307.12241895274974 1.4995655484624564
25.340572636681607 311.9635344285275 1.5191679565599225
25.34580019163502 323.9369492362351 1.5512860613864454
25.351027746588436 326.45883107898413 1.5623026758556706
25.35625530154185 323.66155158705 1.5628020610071738
25.361482856495265 314.59363153429393 1.5487052734566433
25.36671041144868 315.7874924084944 1.5588395762190719
25.371937966402093 315.2783884021658 1.562267975692652
25.377165521355508 317.8017134297516 1.5742153726733394
25.382393076308922 311.3626840514446 1.5667072299937177
25.387620631262337 310.3322962812379 1.5755025879231823
25.39284818621575 304.96416366218335 1.5747208829174242
25.398075741169166 309.42065529731315 1.597425504485868
25.40330329612258 314.0524241761051 1.6163061284779003
25.408530851075994 318.94709039304735 1.6316754000855582
25.41375840602941 317.3475312731632 1.6310198662301618
25.418985960982823 313.7213331122531 1.6252375891060453
25.424213515936238 310.5963653965212 1.6237144970767179
25.429441070889652 308.41598693982434 1.6258437273706323
25.434668625843067 306.72993002829577 1.6333631454746986
25.43989618079648 303.6134488309406 1.626866851995172
25.445123735749895 302.0678539172037 1.6255872594711678
25.45035129070331 303.38953671323964 1.6342396597435087
25.455578845656724 307.7803994502202 1.6538643112288764
25.46080640061014 307.87217852105135 1.6623741362289755
25.466033955563553 309.55946908247387 1.6718938053376602
25.471261510516968 314.8484669507031 1.6986396523208667
25.476489065470382 323.97258151375166 1.7309020409010911
25.481716620423796 322.5589535145673 1.7375655880981946
25.48694417537721 315.19353121098595 1.7211224978460073
25.492171730330625 310.5247300227965 1.7168226646992528
25.49739928528404 315.2029096423659 1.738392479920303
25.502626840237454 325.9191103469716 1.7779928481632767
25.50785439519087 335.9369010827568 1.8172261514568249
25.513081950144283 334.14524462841945 1.821150846117217
25.518309505097697 326.98137230706124 1.813426499856844
25.523537060051112 315.68351408412144 1.7900252955670433
25.528764615004526 315.38547506269754 1.7979340142409075
25.53399216995794 318.0059599597652 1.8093263139291764
25.539219724911355 326.4905900213488 1.844316071939754
25.54444727986477 334.1501836902228 1.8763670532447174
25.549674834818184 332.2666001238016 1.8848303693040718
25.5549023897716 322.40667163941794 1.8668302117922306
25.560129944725013 311.4013261427737 1.848575641528101
25.565357499678427 312.8326938745585 1.861468426824437
25.57058505463184 323.2843987458279 1.9040990023640527
25.575812609585256 333.463632911832 1.9381561592116086
25.58104016453867 332.88709532966107 1.9505693913066546
25.586267719492085 326.06760002741356 1.9435332184457361
25.5914952744455 315.5405900518629 1.9203949243666771
25.596722829398914 315.2973195406685 1.9309865004100961
25.601950384352328 317.80537702716447 1.9436078082106987
25.607177939305743 322.743235744662 1.9741996833756201
25.612405494259157 322.78931678689145 1.9833038423200635
25.61763304921257 316.76480540084464 1.9821560664238094
25.622860604165986 322.28680850592065 2.0112138463531104
25.6280881591194 326.8527455187966 2.0395352465450496
25.633315714072815 339.2923409527851 2.0912607879669944
25.63854326902623 339.1661999881869 2.1050287399858685
25.643770823979644 335.7783594117434 2.1094676284511866
25.648998378933058 326.31267684062743 2.0898444482758802
25.654225933886472 317.6265913023029 2.078418188807318
25.659453488839887 310.6288130036143 2.068004425186112
25.6646810437933 312.7849512855836 2.101818555511037
25.669908598746716 317.46295117906044 2.134749049225523
25.67513615370013 316.33028087047063 2.153644940043223
25.680363708653545 313.04576997893895 2.150571734236417
25.68559126360696 311.82046542819126 2.1555478065077778
25.690818818560373 316.09220065330044 2.183477976976427
25.696046373513788 317.81402694210044 2.203949591134993
25.701273928467202 318.29224015965826 2.2230918866093154
25.706501483420617 316.9193745456763 2.2302038845138243
25.71172903837403 322.0971832785043 2.2669311487399555
25.716956593327446 324.00005636585036 2.2890013344754756
25.72218414828086 327.8150315263402 2.327459289952123
25.727411703234274 324.964179166716 2.3366910977947675
25.73263925818769 324.1153495979607 2.360306899367663
25.737866813141103 316.61933620504533 2.3523189815891685
25.743094368094518 318.6220296583523 2.3822080634507508
25.748321923047932 313.61269660158365 2.3937841507832656
25.753549478001347 317.9094476311832 2.4399491704861336
25.75877703295476 320.73905761430825 2.475644850287221
25.764004587908175 320.2326950327743 2.4843028089575836
25.76923214286159 312.77135328293934 2.4673166186390993
25.774459697815004 299.37831347975055 2.4314307909767026
25.77968725276842 309.9644166251068 2.510657807860649
25.784914807721833 314.3139541991015 2.5520555033061805
25.790142362675248 331.76166171063517 2.6499942483508185
25.795369917628662 325.5705819877041 2.6466845124644682
25.800597472582076 331.7969295317238 2.7206784905788326
25.80582502753549 332.8234101950425 2.757260881782537
25.811052582488905 340.29772375943276 2.8225342225014183
25.81628013744232 334.2045546388431 2.8035088729727957
25.821507692395734 332.62980643555653 2.8392443377673273
25.82673524734915 317.07596548965694 2.807442566583797
25.831962802302563 320.15323211422634 2.85236568419075
25.837190357255977 316.3385181892681 2.8629886790895402
25.84241791220939 325.4692148201809 2.924661430984983
25.847645467162806 328.2173228462838 2.990496387315087
25.85287302211622 325.3793322255767 3.01542780575112
25.858100577069635 331.34159310288715 3.0993040967606067
25.86332813202305 325.68171713472486 3.144907742122109
25.868555686976464 322.1346291186453 3.1850746256110485
25.87378324192988 317.9688408323052 3.219950417886229
25.879010796883293 314.39903076664586 3.2099670742871234
25.884238351836707 325.5598005646459 3.3027616042185546
25.88946590679012 320.9488996353793 3.333359649392278
25.894693461743536 328.52833990540205 3.4357078140048367
25.89992101669695 318.98546788091517 3.449575106581462
25.905148571650365 320.35742369429767 3.5261604104180084
25.91037612660378 322.4665455637902 3.5875871380906332
25.915603681557194 321.11507676979915 3.6749211038200476
25.920831236510608 315.2015469924916 3.6918046310060997
25.926058791464023 309.8643702265887 3.750124797909525
25.931286346417437 304.3246550919714 3.7658241145486824
25.93651390137085 316.24246693855747 3.9342466324015555
25.941741456324266 310.04602703761844 3.982666321071741
25.94696901127768 310.7733893727617 4.091901259546217
25.952196566231095 306.87667669798134 4.1790184521600375
25.95742412118451 310.2741660456236 4.312245375811944
25.962651676137924 312.56950228861393 4.431306390183861
25.967879231091338 313.3024577944238 4.509650347380298
25.973106786044752 311.28979235935856 4.568264252873145
25.978334340998167 299.94748346027524 4.55411483029236
25.98356189595158 303.5959426138601 4.6694209181604265
25.988789450904996 305.19232304295036 4.748378562169013
25.99401700585841 303.71671361113397 4.843775781729532
25.999244560811825 294.28905842347444 4.830823184676664
26.00447211576524 306.2317044434617 5.0586525739100034
26.009699670718653 325.9837369924337 5.292829417229901
26.014927225672068 349.0322012772291 5.622724373756475
26.020154780625482 338.0683830097337 5.703529469277202
26.025382335578897 322.8112027567887 5.739117704097759
26.03060989053231 303.46699652796394 5.691464518639432
26.035837445485726 290.93765998562674 5.654624465245954
26.04106500043914 294.24815649700474 5.811677663329269
26.046292555392554 291.3446267762061 5.932889948386668
26.05152011034597 294.61995699709786 6.169853059130237
26.056747665299383 282.58438824364913 6.196993925590963
26.061975220252798 279.00709481188994 6.420451486694817
26.067202775206212 269.80088854379414 6.472040602666339
26.072430330159627 263.3359043137866 6.739036843943946
26.07765788511304 260.76582610031215 6.902956202587986
26.082885440066455 271.81291640281074 7.461391196511121
26.08811299501987 286.7916335178664 7.979273271675899
26.093340549973284 281.27994478962455 8.41954433630806
26.0985681049267 317.561663827352 9.474510452551428
26.103795659880113 296.80439932513053 9.857170968958714
26.109023214833528 275.26933182153437 10.345143669425774
26.114250769786942 190.17003789648862 9.420998388468147
26.119478324740356 184.59724772974903 10.71534749848112
26.12470587969377 219.1054768454839 13.337125510695328
26.129933434647185 257.23584110347616 19.976832977999717
26.1351609896006 162.38135805883746 22.452328948363903
