# Supplementary material for: Unraveling metal effects on CO2 uptake in pyrene-based metal-organic frameworks
Source: Nat Commun. 2025 Feb 11;16:1516. doi: 10.1038/s41467-025-56296-w (PMC11814143; doi:10.1038/s41467-025-56296-w)
Supplement: Supplementary file 3 — Source Data [file 41467_2025_56296_MOESM3_ESM.zip › SourceCode/SuppInf/FigureS5_Ga-TBAPy_InSitu_VariableT_PXRD/Data/GaTBAPy_0184p.dat]

0.002613777476707968 24.769110580953946 5.60198151693706
0.007841332430123905 22.062720591426004 5.439112034942193
0.01306888738353984 24.842384311739618 5.0639933784357885
0.018296442336955775 24.738078403116766 3.6487787454124736
0.02352399729037171 22.873094311742516 3.2696529618706016
0.028751552243787646 24.212040388561217 3.0762479653580845
0.03397910719720358 18.607221783163595 2.3946374521184133
0.03920666215061952 16.69929013627433 2.185436742056662
0.04443421710403546 18.49525774538787 2.0984329714420467
0.0496617720574514 16.593061575011607 1.8212304425960426
0.054889327010867336 17.370115251385002 1.8581632969064952
0.060116881964283275 16.060696868663474 1.7443419400757083
0.06534443691769921 15.413148012066225 1.7116006025523944
0.07057199187111515 14.687987794951074 1.6457128066841136
0.07579954682453109 15.321137265509188 1.6741450795490456
0.08102710177794703 15.024821636628197 1.5635759200612578
0.08625465673136297 15.867328405805855 1.6346976844806094
0.09148221168477891 19.671923017301378 1.6353465386351196
0.09670976663819485 19.78196214627333 1.4981444055850714
0.10193732159161079 18.501091756767778 1.4277090860043287
0.10716487654502672 16.462807544032646 1.315988862626813
0.11239243149844266 15.152112012508026 1.3004285026076152
0.1176199864518586 15.66304451091215 1.344552576034303
0.12284754140527454 18.505577545351294 1.361347777913556
0.12807509635869047 18.970514766824017 1.2275818771810763
0.1333026513121064 19.058849079911713 1.1946349079558927
0.13853020626552232 19.272510556745843 1.1545289394765545
0.14375776121893824 19.363152453856713 1.2061245263861091
0.14898531617235417 18.38299291717788 1.2105329092989243
0.1542128711257701 19.61240994776946 1.2374806281554112
0.15944042607918602 18.700499883348694 1.1637969230157643
0.16466798103260194 18.856518530103937 1.1059802048459104
0.16989553598601786 18.573570620784515 1.0510256281286747
0.1751230909394338 17.58557555285243 1.0135563523347393
0.18035064589284971 17.587313221336018 1.0314000033086184
0.18557820084626564 18.169360863423382 1.0573576020041142
0.19080575579968156 19.73854110715249 1.1022183382301023
0.1960333107530975 20.62484697195263 1.1096445486413968
0.20126086570651341 20.601022099587116 1.095548595871183
0.20648842065992934 18.376784784771516 1.0238545752199801
0.21171597561334526 17.84561431056369 1.038333583612293
0.2169435305667612 17.59267138895942 1.0169468260450854
0.22217108552017711 17.456004811461433 0.9677478385012168
0.22739864047359304 18.506056848163922 0.980094961240006
0.23262619542700896 18.364712717705636 0.9472348482721505
0.2378537503804249 17.488353951621992 0.9220931402594948
0.2430813053338408 17.06323284462403 0.9023327579523193
0.24830886028725674 17.039610715963487 0.8739865572983669
0.25353641524067266 17.08779390731385 0.833739322048717
0.2587639701940886 17.77767472367772 0.8520060486613648
0.2639915251475045 18.734850993189713 0.8884290837081752
0.26921908010092044 18.494085303380732 0.9102843846056021
0.27444663505433636 17.800864626492242 0.9096753461412478
0.2796741900077523 17.847112852910005 0.8981951493020232
0.2849017449611682 17.504795202172957 0.8769257469169979
0.29012929991458414 17.442209916919367 0.8557525080014955
0.29535685486800006 15.84373735221076 0.7959972881310772
0.300584409821416 15.459802681549652 0.751613563616682
0.3058119647748319 15.266094197451265 0.7294128155883062
0.31103951972824784 15.467656001604777 0.7410081194569064
0.31626707468166376 16.850078109450514 0.7750774150114577
0.3214946296350797 17.28426698271637 0.7918058906890271
0.3267221845884956 17.46847553128573 0.8090641371048032
0.33194973954191154 17.479086699031857 0.8036363717700569
0.33717729449532746 17.22585985920165 0.7910292709750648
0.3424048494487434 18.98985115117794 0.8305829334227457
0.3476324044021593 18.518293061105982 0.8174910904112875
0.35285995935557524 17.66933157022692 0.8084420922548666
0.35808751430899116 16.83501391420646 0.7940167651659261
0.3633150692624071 15.908605410160826 0.779400751646281
0.368542624215823 17.151545633525565 0.8117254934098445
0.37377017916923894 17.87832157268363 0.8248174301175688
0.37899773412265486 18.216865778387813 0.8286427960429412
0.3842252890760708 18.956215404603025 0.8655278244542919
0.3894528440294867 20.219398726343396 0.8889572534392088
0.39468039898290264 20.97363668108235 0.8986356423600355
0.39990795393631856 22.283195337733204 0.889567931604781
0.4051355088897345 21.295978414387 0.8449005508523563
0.4103630638431504 20.806924641650102 0.8188359479791679
0.41559061879656634 20.564601976604443 0.8174070068008121
0.42081817374998226 20.012638878107293 0.8110871942023791
0.4260457287033982 19.248113496886603 0.8027575889366615
0.4312732836568141 17.419739533911557 0.7481748933634723
0.43650083861023004 15.888761110743308 0.7077402088791388
0.44172839356364596 15.925359573317076 0.7211064908786564
0.4469559485170619 15.947503309993294 0.7091509686274932
0.4521835034704778 15.693285170500296 0.7207526131397715
0.45741105842389373 17.099348760320463 0.7680718860102141
0.46263861337730966 18.69827745792691 0.8005258479734724
0.4678661683307256 19.697976839980004 0.8145563342579393
0.4730937232841415 21.43444258501575 0.8298013474439423
0.47832127823755743 19.800277268837107 0.7804758928804901
0.48354883319097336 19.196185381873946 0.7436358523511244
0.4887763881443893 18.796303863042887 0.7384113888427367
0.4940039430978052 18.980582410574808 0.7540758683420105
0.49923149805122113 17.81919904966978 0.7431880969206769
0.5044590530046371 18.330753302893058 0.8084995195635065
0.5096866079580531 17.1708209238397 0.7882503310842749
0.5149141629114691 17.8272036010137 0.7825546023343792
0.5201417178648851 18.725271063498916 0.7660662879513788
0.525369272818301 19.13475375271977 0.7323381245640931
0.530596827771717 18.98022761419017 0.720414627751489
0.535824382725133 18.566564743354903 0.7278575868186604
0.541051937678549 18.046271194751238 0.7203822494376078
0.546279492631965 17.19313707119837 0.7133300899324337
0.5515070475853809 17.575469975475162 0.7385368328792103
0.5567346025387969 17.244492493636717 0.7259177437424884
0.5619621574922129 17.284922008427714 0.7235231249532177
0.5671897124456289 16.947237089867098 0.7074951832479344
0.5724172673990449 16.834647329562554 0.6805970710274085
0.5776448223524608 17.926877737316588 0.7067533852854814
0.5828723773058768 18.10834252995714 0.7107042343264551
0.5880999322592928 18.002596340991722 0.7157098663922563
0.5933274872127088 18.588409854377844 0.7512362540477856
0.5985550421661248 18.862799342693094 0.7702807931735172
0.6037825971195407 19.00207602245673 0.764261312765816
0.6090101520729567 19.547735318068458 0.7655608602932014
0.6142377070263727 19.682165640786298 0.7450532540572906
0.6194652619797887 20.305238311928154 0.7547569795068255
0.6246928169332047 19.678960690308653 0.752230927045755
0.6299203718866206 19.39142012086772 0.7363206689670776
0.6351479268400366 18.35633544710228 0.7125847590797237
0.6403754817934526 18.706973104905213 0.7133568257031333
0.6456030367468686 18.82271134930718 0.7060055271026006
0.6508305917002846 20.770979895815163 0.7279955356705614
0.6560581466537005 21.18803480008479 0.7496601637126815
0.6612857016071165 21.44280453305661 0.753272477325862
0.6665132565605325 21.355858516121593 0.7387499542492941
0.6717408115139485 21.083723223093546 0.7420696595150563
0.6769683664673645 21.789588212679657 0.7335872916409719
0.6821959214207804 20.95820905362363 0.7138735100333394
0.6874234763741964 20.03660768246172 0.7038409547492882
0.6926510313276124 19.37438173561471 0.7031678762247955
0.6978785862810284 18.535758066121705 0.6873860274394359
0.7031061412344444 19.220102056157373 0.6894010245295433
0.7083336961878604 20.660577066016156 0.6995655640889326
0.7135612511412763 21.461953473543915 0.7046485949228724
0.7187888060946923 21.4948419926856 0.6988720886658684
0.7240163610481083 21.48257796581465 0.7013171544143687
0.7292439160015243 21.491833962196427 0.7117191706420215
0.7344714709549403 22.135188843914392 0.7140760393042369
0.7396990259083562 23.247618892918073 0.7385895412899107
0.7449265808617722 23.650406954652784 0.7391411059056251
0.7501541358151882 24.332214817563734 0.7495392139914921
0.7553816907686042 24.956159428664197 0.7630279686628945
0.7606092457220202 24.946643147852033 0.7488000425470298
0.7658368006754361 25.494964039581568 0.7504796287622189
0.7710643556288521 26.532595994383332 0.7391358764824486
0.7762919105822681 27.28470819337128 0.7543810840155935
0.7815194655356841 28.239488484144385 0.7666640854413015
0.7867470204891001 29.729589601192156 0.7944593106303482
0.791974575442516 29.642053328290675 0.8072951122390883
0.797202130395932 28.919264475537062 0.8006884623537345
0.802429685349348 30.903224899308224 0.840254437220411
0.807657240302764 30.507505856903926 0.8504186836190628
0.81288479525618 33.51831812496597 0.8864752277767942
0.8181123502095959 37.161457999095916 0.9305193285476284
0.8233399051630119 38.04479522761784 0.9476891075404108
0.8285674601164279 43.40397374496167 1.024532625760797
0.8337950150698439 45.474191653497314 1.065837392419649
0.8390225700232599 48.30313744297052 1.0924039934135388
0.8442501249766758 52.496770530657734 1.1288955330333166
0.8494776799300918 57.04512084991385 1.1938417833343185
0.8547052348835078 63.26085584665824 1.2558735987609935
0.8599327898369238 64.56424190712075 1.2723241470235396
0.8651603447903398 65.5120063078595 1.266908543747489
0.8703878997437557 65.53596688595836 1.2478289529374975
0.8756154546971717 66.99426827068555 1.2442469880779792
0.8808430096505877 70.86240619581089 1.2833102316586256
0.8860705646040037 74.37964706481635 1.3089737457432928
0.8912981195574197 74.0684666812417 1.3079853889585338
0.8965256745108356 76.80400000012158 1.360774595919889
0.9017532294642516 77.72174705915603 1.3788142619144714
0.9069807844176676 82.3538367153188 1.4268614184068589
0.9122083393710836 84.6607806448749 1.4464014647166372
0.9174358943244996 87.62154200780638 1.447636504284498
0.9226634492779155 90.00262898565546 1.4729849279824074
0.9278910042313315 91.9489776897931 1.4964408057449003
0.9331185591847475 93.71150455178746 1.505200827542948
0.9383461141381635 91.03299160052336 1.457563039404059
0.9435736690915795 91.52665148993941 1.4705171229903813
0.9488012240449955 94.28768382198618 1.4900626479166803
0.9540287789984114 95.35450071713969 1.4869426502705108
0.9592563339518274 96.39583853636125 1.4841026885688762
0.9644838889052434 95.7832110774635 1.4487985362115474
0.9697114438586594 99.71393209290953 1.4713658804213288
0.9749389988120754 106.40267575000028 1.5166623195587283
0.9801665537654913 110.80955644099106 1.562348758620039
0.9853941087189073 111.85068325792669 1.5673254142205932
0.9906216636723233 108.57097430637862 1.522861458363293
0.9958492186257393 101.28727689036636 1.4579497422745615
1.0010767735791553 101.64976706468856 1.469225751527699
1.0063043285325712 102.03765055791901 1.4861467005970845
1.0115318834859872 103.07541692634123 1.5175181774065065
1.0167594384394032 106.72498670606227 1.5309868242820104
1.0219869933928192 112.36862695420714 1.5628727412502634
1.0272145483462352 116.3888145269728 1.5686940957482052
1.0324421032996511 120.96616700912986 1.5972231953518652
1.0376696582530671 122.9612740834802 1.6058305973365288
1.042897213206483 123.70300913525195 1.614923725042756
1.048124768159899 121.35751593930866 1.6329225264099387
1.053352323113315 119.40322872838787 1.635958434473831
1.058579878066731 118.44459839505492 1.6288126201215314
1.063807433020147 117.45276758653425 1.597433772246826
1.069034987973563 115.9077428618214 1.5543539501236756
1.074262542926979 116.04049174553776 1.5551059866360428
1.079490097880395 120.19166267497933 1.6049148077623694
1.084717652833811 126.0004254144599 1.6536109440443731
1.089945207787227 130.84779023357774 1.6921821221804083
1.095172762740643 130.86236964094374 1.6684252960159227
1.1004003176940589 126.78365332893723 1.629754548266623
1.1056278726474749 124.45109296513924 1.6045131375761184
1.1108554276008908 127.23918228396664 1.6235279708853534
1.1160829825543068 123.66733751895251 1.596861721346101
1.1213105375077228 128.2266516674783 1.6271220850678563
1.1265380924611388 128.74112372467806 1.6280242390554198
1.1317656474145548 128.18944303262614 1.6099195335053225
1.1369932023679707 129.8530141549245 1.6268074564319779
1.1422207573213867 131.87730294302906 1.6460145587669748
1.1474483122748027 133.47724947336084 1.6712268991704358
1.1526758672282187 136.7127041981927 1.683036170881138
1.1579034221816347 137.86131784074465 1.701727965273539
1.1631309771350506 132.56714054271407 1.669600737947741
1.1683585320884666 135.7854670762513 1.6920723532272939
1.1735860870418826 135.22806936139966 1.7038224325225495
1.1788136419952986 133.4332116870113 1.6725672190866994
1.1840411969487146 130.62783898600776 1.613552875211183
1.1892687519021305 132.04675291777133 1.6384631635434537
1.1944963068555465 134.74162313997462 1.6576548345986184
1.1997238618089625 134.7914116098093 1.6371850399317984
1.2049514167623785 140.09628456413617 1.6969911756976614
1.2101789717157945 140.14245343424125 1.678487981531502
1.2154065266692105 143.8335913862458 1.7023509376126156
1.2206340816226264 144.27340206064886 1.7027115702764442
1.2258616365760424 139.04515384219195 1.6447069179268279
1.2310891915294584 141.53252011975863 1.6552843437999356
1.2363167464828744 139.55836071909434 1.6381230345324989
1.2415443014362904 139.42340565627168 1.6411974450888496
1.2467718563897063 131.42752932701518 1.597577762613486
1.2519994113431223 127.96094180077645 1.5945466168007376
1.2572269662965383 126.09140333392762 1.5738865071427417
1.2624545212499543 132.13176679178596 1.6206208646993645
1.2676820762033703 135.56195530412774 1.656721544443726
1.2729096311567862 132.8389597362526 1.6333372656351424
1.2781371861102022 133.38935601486313 1.6230520177007024
1.2833647410636182 131.72835901490876 1.620364733168015
1.2885922960170342 132.11471423043173 1.636528027383869
1.2938198509704502 135.7531271024455 1.6646222559888306
1.2990474059238661 137.65875715986698 1.663479418212969
1.3042749608772821 136.6965995855342 1.6402297501348395
1.309502515830698 137.52018645670972 1.6275020767491792
1.314730070784114 135.98466392325082 1.6285790857092501
1.31995762573753 140.39320343945758 1.6637040899178046
1.325185180690946 146.6066079432521 1.7268479472668938
1.330412735644362 146.83764442478892 1.728178641457164
1.335640290597778 138.017013067342 1.6602254955893823
1.340867845551194 131.90933358587117 1.6317148218976758
1.34609540050461 125.96138625629158 1.6028183632791078
1.351322955458026 130.65820919937127 1.6558783157024541
1.356550510411442 126.45639358504557 1.6055890258417926
1.361778065364858 125.50686485670538 1.5926797161652113
1.3670056203182739 124.45301508108824 1.55634451107084
1.3722331752716899 125.54956640904327 1.545298745193727
1.3774607302251058 123.83921008872025 1.5251827198254766
1.3826882851785218 127.00156567981333 1.5574641172478214
1.3879158401319378 127.3767513012518 1.5729272261094376
1.3931433950853538 123.62969816956297 1.5788108490832602
1.3983709500387698 124.34954967637667 1.592472188735439
1.4035985049921857 125.2085102223671 1.5964107433122332
1.4088260599456017 126.88467302625777 1.6183227008654621
1.4140536148990177 128.19730265407702 1.6362881156045208
1.4192811698524337 130.51626520576633 1.645406042480036
1.4245087248058497 131.10510894418243 1.6350109238881394
1.4297362797592656 131.35793809345006 1.6098355480294455
1.4349638347126816 127.7201355869468 1.5729693818089105
1.4401913896660976 125.4765502587911 1.5982314624143814
1.4454189446195136 125.75659316797869 1.6182844531077325
1.4506464995729296 119.85555493257097 1.5938391069582567
1.4558740545263456 114.8813806275289 1.548109119899087
1.4611016094797615 109.12362688961335 1.511574025940594
1.4663291644331775 103.61983668841596 1.4897001536259937
1.4715567193865935 106.41278228151185 1.4899965461156015
1.4767842743400095 109.70125201702417 1.5084956867931105
1.4820118292934255 114.12856972993792 1.560098898619211
1.4872393842468414 118.46337929563951 1.587999655088998
1.4924669392002574 122.26885897938834 1.641037336583505
1.4976944941536734 114.51777524306986 1.5886572825608853
1.5029220491070894 116.03733662166812 1.594978516908574
1.5081496040605054 120.2386990428277 1.5920661138529504
1.5133771590139213 122.04482207623033 1.6051613461131828
1.5186047139673373 125.07473551769486 1.6144760777166354
1.5238322689207533 116.58457873269495 1.5600279436302444
1.5290598238741693 120.06775907237255 1.578775782323294
1.5342873788275853 125.0415665264847 1.6028024649882449
1.5395149337810012 130.25713667547686 1.657104267216935
1.5447424887344172 129.52465452874367 1.6437953468334232
1.5499700436878332 125.6441168093598 1.636738911133287
1.5551975986412492 124.74910782705071 1.6200500185471662
1.5604251535946652 129.1055952537582 1.6543156737602862
1.5656527085480811 127.79815431083892 1.6371709440781845
1.5708802635014971 130.695561953856 1.6425639888213364
1.576107818454913 128.98769206244728 1.6284691481306723
1.581335373408329 129.4760641114659 1.652003353821071
1.586562928361745 135.86836280449455 1.6835370536783354
1.591790483315161 139.08428518840037 1.7148029979723518
1.597018038268577 133.6102539519669 1.662456663013792
1.602245593221993 128.48193707571752 1.6132884558415943
1.607473148175409 128.72217651989453 1.6133012636361115
1.612700703128825 130.53776885708615 1.596297621098717
1.617928258082241 134.76093573745746 1.622051073059303
1.623155813035657 135.27673751255108 1.643261522612154
1.628383367989073 137.4011691697233 1.6777938777275871
1.6336109229424889 138.52806046921293 1.6925124758311483
1.6388384778959049 138.92572355796793 1.6660624484774058
1.6440660328493208 145.51453562140622 1.696451283181447
1.6492935878027368 150.40144139810926 1.6965931805928736
1.6545211427561528 154.46943746243255 1.713971310578721
1.6597486977095688 163.9414297088288 1.7726963248283736
1.6649762526629848 170.88800239381743 1.8040777995126234
1.6702038076164007 173.27432962437152 1.8139643055468142
1.6754313625698167 172.7342266657051 1.7975858428983567
1.6806589175232327 176.60122156810695 1.8282273797297912
1.6858864724766487 179.34923611049885 1.8419499949880862
1.6911140274300647 176.88056038238943 1.8073698862807448
1.6963415823834807 175.0975030653307 1.7767215920344182
1.7015691373368966 165.6628605901962 1.7192503032474413
1.7067966922903126 165.98524164684997 1.7154907657333347
1.7120242472437286 166.84231303412184 1.7444871341614538
1.7172518021971446 167.45724973699828 1.740234003097252
1.7224793571505606 171.31464233481512 1.7280862146392033
1.7277069121039765 179.4974693672008 1.7630491798495735
1.7329344670573925 186.73971105511578 1.78094513202378
1.7381620220108085 190.78852485467976 1.7995952540145077
1.7433895769642245 194.65592587768592 1.8346102010846668
1.7486171319176405 192.2343687305932 1.8154264527133255
1.7538446868710564 198.39771687734552 1.8349554080924095
1.7590722418244724 199.99419936362438 1.8262012324697254
1.7642997967778884 206.07544541749795 1.858961125965625
1.7695273517313044 205.95303150844848 1.8746291652469143
1.7747549066847204 207.02499438846039 1.8932485983238119
1.7799824616381363 204.0964512465469 1.8932121166808207
1.7852100165915523 205.82145853484604 1.8739446495198613
1.7904375715449683 203.4213490025306 1.8543699549239445
1.7956651264983843 202.40380215223345 1.8334055377222023
1.8008926814518003 200.04251663937308 1.7831796113728406
1.8061202364052162 203.58138462248175 1.8005375263288736
1.8113477913586322 201.62679681613704 1.7803920809837164
1.8165753463120482 217.3419348682887 1.8598715377634238
1.8218029012654642 219.9938510604007 1.8806933319077304
1.8270304562188802 225.35739524229018 1.9011841961574418
1.8322580111722961 231.10078475881937 1.9165345690950266
1.8374855661257121 232.01060807446245 1.9154671973282842
1.842713121079128 234.18619318819017 1.914288519449343
1.847940676032544 231.67683645380825 1.8845907099929184
1.85316823098596 233.88732561265812 1.9043800262787924
1.858395785939376 229.47026610967927 1.8963752188917486
1.863623340892792 230.8423185099974 1.892499285518408
1.868850895846208 233.08247417350668 1.8992162758290572
1.874078450799624 236.18703564492492 1.9149266521202912
1.87930600575304 238.37101835729018 1.9073308457062392
1.884533560706456 238.98519817247902 1.9133271513659376
1.889761115659872 223.38767500158943 1.8270013004059844
1.894988670613288 217.4484334540179 1.7813947582055172
1.9002162255667039 215.7551636952206 1.7659058607861544
1.9054437805201199 212.9100898141302 1.754606173011458
1.9106713354735358 217.79290127003816 1.7670762040736392
1.9158988904269518 220.04558185518457 1.762877102760588
1.9211264453803678 218.0792691680368 1.7456424682493157
1.9263540003337838 222.6430843805223 1.7756161376124016
1.9315815552871998 220.23812549313368 1.7897279500127543
1.9368091102406157 219.9549229448106 1.7880319952870756
1.9420366651940317 220.64351667753408 1.7796667825106363
1.9472642201474477 209.0743093606551 1.6990831739594252
1.9524917751008637 209.2470176748137 1.6725814556638134
1.9577193300542797 211.6307503258992 1.690075931830683
1.9629468850076957 215.96153460897585 1.725291077855744
1.9681744399611116 218.28897767852064 1.7249698542789929
1.9734019949145276 219.7923237890808 1.7385588045323674
1.9786295498679436 219.16040220131922 1.727251605725991
1.9838571048213596 218.3412265799824 1.7055519148684153
1.9890846597747756 218.40116840377001 1.7183207577094555
1.9943122147281915 217.745014574183 1.718371493982951
1.9995397696816075 209.3936038834662 1.647058625370379
2.0047673246350235 205.3626121908705 1.6359222935257514
2.0099948795884393 203.27013617022024 1.6263258109288288
2.015222434541855 210.25447197300062 1.6380197674609553
2.0204499894952708 220.23795272444107 1.7020533468636099
2.0256775444486865 219.92974577288183 1.6825211069857466
2.0309050994021023 216.18551178084397 1.6647476185355408
2.036132654355518 218.2453735291413 1.6875274481477198
2.041360209308934 212.01214075132162 1.6730379461190181
2.0465877642623496 216.69387860724194 1.6998393901422406
2.0518153192157653 210.0195536659326 1.6751675286645644
2.057042874169181 204.18358727825327 1.6539852058552882
2.062270429122597 215.04141706882947 1.698600268976514
2.0674979840760126 215.6543965224383 1.7039607203769485
2.0727255390294284 213.43572126674997 1.6763167347908607
2.077953093982844 207.4634235468976 1.65359613325581
2.08318064893626 199.37735166984783 1.6312461298895617
2.0884082038896756 198.18235484768198 1.635169417099594
2.0936357588430914 203.5296464003311 1.673225663092781
2.098863313796507 216.04063817903344 1.7278015285688884
2.104090868749923 215.1872855488464 1.7190403739684177
2.1093184237033387 204.7565228327477 1.6413642906181036
2.1145459786567544 198.59400277728204 1.6277646570526927
2.11977353361017 186.5520046903898 1.5546495596750118
2.125001088563586 195.6581812020257 1.6040410478367404
2.1302286435170017 196.33757120653686 1.6057129265446635
2.1354561984704175 199.3967468208673 1.5962734098189792
2.140683753423833 203.894002381172 1.6264194412272435
2.145911308377249 202.27206802765744 1.6322547478179072
2.1511388633306647 199.53355674049604 1.6011843333424773
2.1563664182840805 204.68973443449127 1.621812914731255
2.1615939732374962 204.19760817456583 1.605542321402278
2.166821528190912 203.6993439545763 1.5928700687994672
2.1720490831443278 214.2827915148965 1.6584954827701024
2.1772766380977435 205.21485247018413 1.6370465778151808
2.1825041930511593 204.57901793480767 1.6340117132183432
2.187731748004575 203.3068274476086 1.6286334873056991
2.192959302957991 202.5429760869723 1.6332381908812172
2.1981868579114066 204.9431728224092 1.6388068249211662
2.2034144128648223 206.69077823980922 1.6458983908759333
2.208641967818238 205.0032115730001 1.639989879716252
2.213869522771654 204.47637203139982 1.6364428600765197
2.2190970777250696 205.3454650278774 1.6513776208521254
2.2243246326784853 203.00820243155061 1.631119152995689
2.229552187631901 207.40098475508682 1.6552553106028098
2.234779742585317 207.7554764372651 1.6383211290340827
2.2400072975387326 206.01371193810687 1.6307751152297063
2.2452348524921484 205.62990484115988 1.6341079109121246
2.250462407445564 207.0740614828439 1.6543502637410687
2.25568996239898 204.6234763801481 1.655327971777435
2.2609175173523957 200.85885278896944 1.6299779763084319
2.2661450723058114 206.21775416781665 1.6316656498927766
2.271372627259227 207.35844229178053 1.6397777171758992
2.276600182212643 216.12202013314024 1.6889673455049983
2.2818277371660587 213.60371445902308 1.679297925666762
2.2870552921194744 214.83819254668384 1.6989067869804642
2.29228284707289 213.08293874213314 1.6897103101714774
2.297510402026306 213.99993105643617 1.6845113525197244
2.3027379569797217 209.12649570963214 1.6448732326323523
2.3079655119331375 214.70599130231884 1.6608436946176965
2.3131930668865532 214.05379571071603 1.650771146733452
2.318420621839969 205.5676686341323 1.6170016906607758
2.3236481767933848 200.1375789322478 1.5850764995156432
2.3288757317468005 198.45721099060833 1.5907729316563877
2.3341032867002163 200.95858043406471 1.6005961774049682
2.339330841653632 203.9878218103919 1.6020898162707053
2.344558396607048 207.58065063888992 1.6327236238307374
2.3497859515604635 210.9227592242984 1.6608684912968927
2.3550135065138793 213.20612378129297 1.651957354296881
2.360241061467295 219.7873253308778 1.678221127783031
2.365468616420711 213.69031790381334 1.622039935208544
2.3706961713741266 214.48316795250562 1.6058940714003236
2.3759237263275423 214.0807190510585 1.6109637374301975
2.381151281280958 212.61698118404763 1.5917037203804631
2.386378836234374 213.67196078810036 1.5907598937478804
2.3916063911877896 210.9491061391913 1.5524614203817295
2.3968339461412054 213.11048165937507 1.5488044194916644
2.402061501094621 220.1163888040485 1.5387937185074567
2.407289056048037 226.10367188515193 1.523906338014577
2.4125166110014526 227.9939762520076 1.5012845595116338
2.4177441659548684 233.52196292152829 1.4640171186986057
2.422971720908284 236.9926821218417 1.4091055681840623
2.4281992758617 249.8823249081406 1.4051294816142368
2.4334268308151157 274.3202368660147 1.4117592998838022
2.4386543857685314 303.87945516840006 1.4234114529914808
2.443881940721947 345.11933089913504 1.474668537036444
2.449109495675363 406.4042759133738 1.5584497391758632
2.4543370506287787 490.96352759109794 1.6902327098542507
2.4595646055821945 586.3121117911772 1.8275086018914717
2.4647921605356102 715.569546934424 2.0142712142148804
2.470019715489026 854.1216147304423 2.1897276564042816
2.4752472704424417 1010.2047858003817 2.3791190339143133
2.4804748253958575 1189.5440174958076 2.580121474309206
2.4857023803492733 1382.919589961438 2.7765814531385433
2.490929935302689 1585.7662899172171 2.968386716236336
2.496157490256105 1806.6731785457905 3.1601067004319865
2.5013850452095205 2014.7256594938945 3.340336061026133
2.5066126001629363 2180.2391219655206 3.4762134103166518
2.511840155116352 2310.8494061315305 3.5853418539310224
2.517067710069768 2379.7587659962705 3.630862069583144
2.5222952650231836 2450.834076163565 3.6864220633925857
2.5275228199765993 2530.2371411093986 3.7405974643675006
2.532750374930015 2670.076140409985 3.833048696966
2.537977929883431 2991.8067539482395 4.066541287552751
2.5432054848368466 3488.2704505189413 4.393745048849378
2.5484330397902624 4156.105710307378 4.781968970646092
2.553660594743678 4834.111116311427 5.133274464964322
2.558888149697094 5434.26659455414 5.43159454576454
2.5641157046505096 5719.077180376055 5.573096640465565
2.5693432596039254 5534.9530734259815 5.479786523689678
2.574570814557341 4928.572827899897 5.172034829835176
2.579798369510757 4048.3568981928397 4.6752722170133785
2.5850259244641727 3170.6470133127195 4.133365629416568
2.5902534794175884 2362.8010155204597 3.5665458306689732
2.595481034371004 1772.9420966377397 3.0869691440864515
2.60070858932442 1328.7203754990537 2.6751494103243303
2.6059361442778357 1009.6183394375471 2.3328144473344476
2.6111636992312515 785.6180288540434 2.0672209292131014
2.6163912541846672 615.4705723158924 1.8432327777869009
2.621618809138083 492.6003303466436 1.6857310108000323
2.6268463640914987 401.2853215425932 1.561140052051085
2.6320739190449145 336.32647020936827 1.4837290417505733
2.6373014739983303 299.2090469377624 1.456326495669794
2.642529028951746 268.1068875943782 1.426144522708104
2.6477565839051618 251.82298340744686 1.44343970390188
2.6529841388585775 234.9505548726476 1.4141354529027745
2.6582116938119933 227.0896986687609 1.4225790233535756
2.663439248765409 220.97876745892697 1.4160979149511823
2.668666803718825 219.4222868238774 1.438143262960799
2.6738943586722406 212.95589315472148 1.436365207258464
2.6791219136256563 208.60171249473655 1.4555755194142437
2.684349468579072 202.6250283880657 1.4553535054091
2.689577023532488 204.08874470282632 1.472660347913318
2.6948045784859036 206.66150350615857 1.4830520004802967
2.7000321334393194 213.0624579782187 1.5183411335508323
2.705259688392735 216.76868804171056 1.5506769889218162
2.710487243346151 214.29984030767523 1.5461576801822545
2.7157147982995666 211.4877273752213 1.5475610974749854
2.7209423532529824 212.3880249943039 1.5669468621969862
2.726169908206398 205.6623369253891 1.5527193196886835
2.731397463159814 213.49139066662926 1.619468640714577
2.7366250181132297 216.5507410877803 1.65267243511461
2.7418525730666454 213.28190966949583 1.6371257662309044
2.747080128020061 211.13129462115933 1.6268871711697397
2.752307682973477 213.5035812382994 1.629670298636677
2.7575352379268927 214.33358189322942 1.622860015483802
2.7627627928803085 214.84285713668748 1.633950746980946
2.767990347833724 211.5361886742431 1.6151116165496093
2.77321790278714 203.07443383537782 1.5652654594308175
2.7784454577405557 201.4510758591064 1.549701031192392
2.7836730126939715 200.88712045071256 1.5251230402227918
2.7889005676473873 200.40266187984673 1.5443824830049668
2.794128122600803 197.9209375833087 1.544421595510199
2.7993556775542188 200.3709198072316 1.549562569690773
2.8045832325076345 199.3600589299303 1.5242660861538664
2.8098107874610503 201.26605417365994 1.5181036431329447
2.815038342414466 203.10247962683894 1.527126631516278
2.820265897367882 205.98337653947422 1.54753763945309
2.8254934523212976 209.7089283397891 1.5737311608655602
2.8307210072747133 212.32709292109698 1.5860043634939494
2.835948562228129 210.22020615232074 1.5892794664054286
2.841176117181545 204.73969131864862 1.5791090651322592
2.8464036721349606 205.6817530192076 1.5939398535867002
2.8516312270883764 204.62742983461098 1.5919158313192245
2.856858782041792 202.13828467854364 1.5503282244305603
2.862086336995208 204.1277636783575 1.5654440931895048
2.8673138919486236 206.79492750917058 1.59020568625842
2.8725414469020394 197.03463257132674 1.5217925222452746
2.877769001855455 198.8185378976883 1.528204259713443
2.882996556808871 195.1308230037757 1.5046532420876513
2.8882241117622867 193.4044771999976 1.4876264359762355
2.8934516667157024 190.01988311760002 1.4784001917515315
2.898679221669118 192.9506209964675 1.5135367805101585
2.903906776622534 196.20890814574105 1.52311744863875
2.9091343315759497 207.6776207993605 1.5830144733306126
2.9143618865293655 207.38483436058434 1.5810927225369298
2.919589441482781 197.8126502926506 1.5355392814902586
2.924816996436197 192.98265921889754 1.5046639291026866
2.9300445513896127 194.00074922055197 1.5058763627928837
2.9352721063430285 203.46492965609937 1.5568805164089838
2.9404996612964442 204.70751548312805 1.5676931884860852
2.94572721624986 208.9536678689525 1.599887559758542
2.9509547712032758 206.87320345764456 1.5981297841966637
2.9561823261566915 205.41585732129298 1.5864789848028111
2.9614098811101073 197.91031813286432 1.523849595338053
2.966637436063523 194.7646375407644 1.4871385116052525
2.971864991016939 201.55791544552093 1.5140125495874863
2.9770925459703546 207.0328105144437 1.543855312383274
2.9823201009237703 213.53236668982413 1.596001227317939
2.987547655877186 215.65859742061565 1.5922060603714197
2.992775210830602 212.05782571076278 1.569151161362489
2.9980027657840176 206.84414780891512 1.529140342576559
3.0032303207374333 200.25097055838793 1.4914668352190066
3.008457875690849 199.76163581332534 1.4813303097613486
3.013685430644265 200.7371385184107 1.462079692890623
3.0189129855976806 201.235500843478 1.4439792065013592
3.0241405405510964 196.1222937058266 1.425103551577949
3.029368095504512 194.82792148898704 1.418860914621994
3.034595650457928 198.13621980800005 1.433176191187335
3.0398232054113437 196.71482116805606 1.4260014851809073
3.0450507603647594 202.63010468233503 1.4347792237847903
3.050278315318175 202.38246307145224 1.4257892666963075
3.055505870271591 201.73431067337376 1.4271404662944323
3.0607334252250067 203.35949594749795 1.4310023191521222
3.0659609801784224 208.95347287311202 1.4475703933030775
3.071188535131838 210.42776967031526 1.4506717855251714
3.076416090085254 214.08093675857216 1.4634423680273738
3.0816436450386697 211.13153010206497 1.4444212543604777
3.0868711999920855 206.93573265507365 1.4152379474821346
3.0920987549455012 208.13592408777362 1.4034337386210134
3.097326309898917 209.63756882293558 1.3882595844076477
3.1025538648523328 206.0263149030223 1.3422208343487438
3.1077814198057485 206.77384887960255 1.3312238584224907
3.1130089747591643 210.7036392734125 1.3332510905731265
3.11823652971258 211.9893999932838 1.3237495745638772
3.123464084665996 220.72938229414166 1.3479152620551356
3.1286916396194115 223.89143046765207 1.3438299734423245
3.1339191945728273 229.12416439267912 1.3362808787638332
3.139146749526243 236.6805949559359 1.32531997622238
3.144374304479659 240.9383839200863 1.3037169071982457
3.1496018594330746 245.43989847885106 1.2790841981554066
3.1548294143864903 249.37021441429712 1.2718512941494784
3.160056969339906 256.464689503072 1.2759284020915302
3.165284524293322 266.3741585715932 1.282350441591441
3.1705120792467376 282.51456977199155 1.3033427281007393
3.1757396342001534 302.1438022619586 1.3190816846988616
3.180967189153569 321.114228375558 1.3271090386757884
3.186194744106985 348.2423472226711 1.363467039542094
3.1914222990604006 375.8367121415103 1.3957786473932559
3.1966498540138164 407.8023783336772 1.448141672472298
3.201877408967232 439.1551347041573 1.497197110643552
3.207104963920648 470.4453828964579 1.5422986574362347
3.2123325188740637 501.984651826581 1.5860678695709411
3.2175600738274794 543.3575514937713 1.6444598716520231
3.222787628780895 581.0656367968559 1.694467921412466
3.228015183734311 611.6587221711733 1.7352008270198633
3.2332427386877267 648.0085159304135 1.7822821127538084
3.2384702936411425 685.8409674466449 1.8327270065472263
3.2436978485945582 714.9910619533459 1.8701457189453068
3.248925403547974 728.434560583708 1.8876318176971794
3.2541529585013897 729.1962828496833 1.8861633644390587
3.2593805134548055 727.8945960327286 1.885340638025022
3.2646080684082213 716.113946781216 1.867939000951524
3.269835623361637 694.3960119850792 1.8360036593112588
3.275063178315053 658.6609258047546 1.7834094756188454
3.2802907332684685 614.0947112611763 1.7187787334288116
3.2855182882218843 566.3373012436779 1.6504388749927972
3.2907458431753 520.4288816951672 1.5862726054430023
3.295973398128716 477.7633275611828 1.523324843341543
3.3012009530821316 437.19540831011824 1.4621001485172616
3.3064285080355473 398.62503015375665 1.4006978506058405
3.311656062988963 368.3468694335853 1.3575646010857747
3.316883617942379 335.4709156459129 1.3032033755454069
3.3221111728957946 317.93245679154677 1.2760592506546353
3.3273387278492104 308.72587470731554 1.2656919110342522
3.332566282802626 301.0491572310454 1.2466968745277425
3.337793837756042 302.6461228935214 1.2518449727002605
3.3430213927094576 302.4714972302196 1.248334787745959
3.3482489476628734 305.18491631662096 1.2427207210704796
3.353476502616289 319.7567039534475 1.2664684467182117
3.358704057569705 330.372217221739 1.2716226374277644
3.3639316125231207 343.9364599741908 1.2828820372537548
3.3691591674765364 357.0473204313229 1.3019198524813953
3.374386722429952 371.70219699357654 1.3248723496605632
3.379614277383368 379.27668057933255 1.3390528342368917
3.3848418323367837 384.2068968333212 1.348809369446502
3.3900693872901995 390.2961496769301 1.3620218620220235
3.3952969422436152 400.04729783414837 1.378396807269591
3.400524497197031 416.1022650997903 1.4048366626098903
3.4057520521504467 438.46366912688677 1.4421701732874186
3.4109796071038625 479.0864933474754 1.5098828211195232
3.4162071620572783 509.9349775286881 1.5606109821482743
3.421434717010694 542.4522685693096 1.6122083823916966
3.4266622719641098 568.2553349943829 1.6625848276192883
3.4318898269175255 558.8219416949681 1.6552152059224068
3.4371173818709413 552.9787234038249 1.663650667510372
3.442344936824357 520.6529712056863 1.6109253129085643
3.447572491777773 491.22580510749964 1.5568276029726018
3.4528000467311886 458.2377166375118 1.4923835754094852
3.4580276016846043 448.6696084198814 1.4637105204486882
3.46325515663802 441.46860497921887 1.4417862936337404
3.468482711591436 457.86430401188505 1.454164661774339
3.4737102665448516 482.50943267200756 1.4796281041271053
3.4789378214982674 535.9726742359524 1.5499996084668666
3.484165376451683 621.4192490526818 1.6665189212778764
3.489392931405099 751.05709922151 1.8501157904602694
3.4946204863585146 933.2260561346445 2.0662932773291502
3.4998480413119304 1177.76877502186 2.3192482002047963
3.505075596265346 1496.7329098553103 2.6125476279295565
3.510303151218762 1914.1291692429159 2.947236632336496
3.5155307061721777 2481.636960071442 3.3541725710341694
3.5207582611255934 3140.318597052629 3.774386671251996
3.525985816079009 3970.4719401971797 4.245881674651982
3.531213371032425 4904.960757044133 4.721618134187942
3.5364409259858407 5821.011859751206 5.1502408193597065
3.5416684809392565 6701.123186753169 5.5255812781552445
3.546896035892672 7462.561918323039 5.83488464413406
3.552123590846088 7982.643260940196 6.039637980028305
3.5573511457995037 8300.545676173742 6.159489638640046
3.5625787007529195 8353.391974304588 6.180469672082351
3.5678062557063353 8231.101708264512 6.140010001143536
3.573033810659751 7943.0996831538405 6.030219098766215
3.5782613656131668 7592.812065811927 5.899031940821192
3.5834889205665825 7279.952346021772 5.778032949379237
3.5887164755199983 7036.200844918966 5.680128838251803
3.593944030473414 6813.5995539319465 5.549432407471957
3.59917158542683 6625.1114843921105 5.440092059326384
3.6043991403802456 6444.95448312862 5.350895696324584
3.6096266953336613 6148.853315321811 5.230062571731601
3.614854250287077 5636.603505243929 5.011306163261387
3.620081805240493 4922.077701473568 4.685718942099843
3.6253093601939086 4063.551200809733 4.253163148520329
3.6305369151473244 3247.861699767839 3.793652493675451
3.63576447010074 2478.152027862644 3.299807699461538
3.640992025054156 1886.828807830159 2.8720902431867867
3.6462195800075716 1438.0314850576744 2.5029810712331737
3.6514471349609874 1126.6922178923803 2.212565420368012
3.656674689914403 907.7629857612465 1.9873132234725728
3.661902244867819 766.4508283804987 1.8256306290291109
3.6671297998212347 663.1099585761262 1.6962516614676433
3.6723573547746504 588.1928760919557 1.5969216487276312
3.677584909728066 530.9393590341468 1.51609117254508
3.682812464681482 485.8500748970802 1.4522424374215661
3.6880400196348977 452.74266100939985 1.4058822723359723
3.6932675745883135 430.21312050693916 1.371093977382797
3.698495129541729 406.84715523633105 1.334411047470987
3.703722684495145 391.96411932275555 1.3121635817507062
3.7089502394485607 378.11509043414395 1.29309260699319
3.7141777944019765 370.0068860782317 1.2819220919964134
3.7194053493553922 359.2651084787471 1.2684889199960323
3.724632904308808 344.55579830250167 1.242698900373134
3.7298604592622238 330.2803801134986 1.2202201926999343
3.7350880142156395 317.6209679625035 1.1970836135020018
3.7403155691690553 313.64088521668674 1.1922092734762022
3.745543124122471 308.25550849314567 1.1879129746417987
3.750770679075887 304.59813474873863 1.1846163271447108
3.7559982340293026 301.967097073357 1.1824341810753647
3.7612257889827183 301.33480422639764 1.183096965074895
3.766453343936134 300.83065547885553 1.1854223694110018
3.77168089888955 302.4956809996925 1.1887176371354207
3.7769084538429656 294.477744548244 1.1736215895448405
3.7821360087963813 290.1410777236301 1.1710804355162285
3.787363563749797 284.98770921579614 1.1601789728794991
3.792591118703213 290.9858743461857 1.1739990949897143
3.7978186736566286 298.5005671731398 1.186694802956734
3.8030462286100444 309.55709295964476 1.2014386028425503
3.80827378356346 323.7401573637831 1.2253929734878255
3.813501338516876 330.0147149434767 1.2369382674962908
3.8187288934702917 333.4566813146918 1.2348418366177683
3.8239564484237074 334.4696219199425 1.2358646620843896
3.829184003377123 332.6013247339936 1.2300034468219763
3.834411558330539 335.12996324807244 1.238245669305052
3.8396391132839547 332.75717351275483 1.229205320625237
3.8448666682373704 335.01028659917307 1.229731034365706
3.850094223190786 330.07756939366436 1.2108365325188781
3.855321778144202 322.1162411604582 1.1903245024809663
3.8605493330976177 321.2847781090363 1.1897769978488926
3.8657768880510335 314.83119317328743 1.1712364314451387
3.8710044430044492 312.6433985396856 1.1649622133655484
3.876231997957865 315.4479208506686 1.1639057796776426
3.8814595529112808 312.2353021037875 1.150466596210577
3.8866871078646965 311.06960171923697 1.1452583100822469
3.8919146628181123 314.04121173358374 1.1450671603823728
3.897142217771528 317.20892024922017 1.145762862977327
3.902369772724944 323.42676813667697 1.1609537943398103
3.9075973276783595 327.25804626735606 1.166407945981591
3.9128248826317753 329.00819232237257 1.1679503038674124
3.918052437585191 329.8478338020864 1.166314390826679
3.923279992538607 332.36375189046856 1.1668936916092891
3.9285075474920226 336.7999340510796 1.1704107591188353
3.9337351024454383 344.09794204505897 1.1830698374693849
3.938962657398854 351.6845546427568 1.1977899119994622
3.94419021235227 357.9577640310813 1.208821815901333
3.9494177673056856 364.90917912562134 1.2198453420547941
3.9546453222591014 367.92374097332936 1.220745760007821
3.959872877212517 373.2960962197127 1.224974891168564
3.965100432165933 377.3180858018519 1.2245551548712672
3.9703279871193486 389.94209206694217 1.242836485647054
3.9755555420727644 407.88292790792804 1.2674384622329855
3.98078309702618 430.0679983105907 1.3015947984582732
3.986010651979596 448.3497137543156 1.32602364583463
3.9912382069330117 469.47462335586954 1.3541519234275046
3.9964657618864274 493.14466424889986 1.3845278875677138
4.001693316839844 520.5317243056656 1.4199766662838231
4.00692087179326 558.3730789907808 1.468760423699006
4.012148426746676 597.7713903370415 1.5262671101737886
4.017375981700092 634.8383070885498 1.5922235317199802
4.0226035366535084 688.3932612957213 1.6660134761523528
4.027831091606925 742.3442645110982 1.7341421114246485
4.033058646560341 811.4378832904445 1.814627238322387
4.038286201513757 898.6813636118643 1.909874263183737
4.043513756467173 999.6557767575478 2.0197608654076866
4.0487413114205895 1112.3415082119861 2.129828240390286
4.053968866374006 1241.093358427185 2.2468079819042184
4.059196421327422 1388.334673481766 2.379974415399791
4.064423976280838 1566.4362015967847 2.5323154757922683
4.069651531234254 1787.7670484647285 2.70474236464362
4.0748790861876705 2036.8315055919988 2.89327341955013
4.080106641141087 2320.9412591115565 3.0898927075556504
4.085334196094503 2653.5769233165092 3.307975385598027
4.090561751047919 3003.872651795244 3.5229539490730035
4.095789306001335 3409.663217215038 3.751501483663196
4.1010168609547515 3897.2537935279543 4.023497283485606
4.106244415908168 4368.295101933753 4.267121985010297
4.111471970861584 4874.779709055757 4.506780295349794
4.116699525815 5365.9081530065705 4.718226130320772
4.121927080768416 5805.336525381236 4.843153440954339
4.1271546357218325 6201.492783031556 4.948907585937602
4.132382190675249 6555.374331565491 5.061567922981595
4.137609745628665 6887.928372932443 5.172509848932608
4.142837300582081 7108.2850729164675 5.240296643965299
4.148064855535497 7172.242048903593 5.253961458969886
4.1532924104889135 7113.587999847749 5.217123576638971
4.15851996544233 6906.761349573277 5.132025862198856
4.163747520395746 6584.0039201262325 5.007138933001228
4.168975075349162 6144.701803700057 4.831364671309763
4.174202630302578 5622.519830234583 4.616292314781299
4.1794301852559945 5051.879424670713 4.376997712506431
4.184657740209411 4446.0295823142005 4.094671820866389
4.189885295162827 3862.444696750911 3.810511324323461
4.195112850116243 3360.3165149184993 3.5532997937950963
4.200340405069659 2888.2131878787504 3.2890384095677527
4.2055679600230755 2468.1351843670654 3.03637527857306
4.210795514976492 2132.063898725728 2.8272188273053644
4.216023069929908 1835.965955565567 2.624019121114797
4.221250624883324 1579.7539230210064 2.4311988277345673
4.22647817983674 1373.8914305743517 2.2654407273835533
4.2317057347901565 1189.7593207156317 2.1028729108867985
4.236933289743573 1041.401650418183 1.9640037735344587
4.242160844696989 919.444789527711 1.8436154652217134
4.247388399650405 813.2958081502817 1.7333043505941041
4.252615954603821 717.9774671343722 1.6275564673083804
4.257843509557238 648.7096938845575 1.5459012295921772
4.263071064510654 585.573708875739 1.4688135556437112
4.26829861946407 530.8835821268617 1.3982771052603382
4.273526174417486 489.07514330589595 1.342527528687925
4.278753729370902 448.9297196715071 1.2870424988090963
4.283981284324319 413.3118985960998 1.2382450743152866
4.289208839277735 384.70623952085776 1.1967794721311116
4.294436394231151 358.78530325323874 1.1599160306164298
4.299663949184567 340.93707744315515 1.137237215307974
4.304891504137983 319.15211921017726 1.1027604579834882
4.3101190590914 303.1851639575497 1.0790793084039725
4.315346614044816 289.558130456032 1.062298410957783
4.320574168998232 276.1096674687098 1.0393334013725646
4.325801723951648 272.80573076505686 1.0389492139219787
4.331029278905064 267.1611724586549 1.034627329289804
4.336256833858481 261.1417805143246 1.0249487179973198
4.341484388811897 253.60874142070182 1.0151093418875534
4.346711943765313 243.91013952603151 0.9977726456747434
4.351939498718729 238.8293255529163 0.9935342801130156
4.357167053672145 238.12287891968225 0.998855166524238
4.362394608625562 232.43723327816318 0.9881107938613465
4.367622163578978 229.7156647848676 0.9873419013841617
4.372849718532394 224.33171531229831 0.9875726917379585
4.37807727348581 219.86241593372722 0.9829530710242719
4.383304828439226 220.31002139939386 0.991634641744773
4.388532383392643 215.6769124566563 0.9884372629016284
4.393759938346059 214.43185042971888 1.0034742887756403
4.398987493299475 201.00387291603417 0.9849090236437109
4.404215048252891 191.8634442416534 0.9703161026479784
4.409442603206307 184.12433525441756 0.9502345323412216
4.414670158159724 183.16684440910083 0.9498464059576418
4.41989771311314 183.20344246576738 0.9590124175017364
4.425125268066556 186.5303982326775 0.9860670011798235
4.430352823019972 185.04913915329234 0.9928316427966799
4.435580377973388 181.85159972490047 0.9805391409675512
4.440807932926805 176.37068422321704 0.9644667001538719
4.446035487880221 173.58650247603012 0.9687466166107118
4.451263042833637 167.53690360874026 0.9609151826669747
4.456490597787053 169.57435974827814 0.9721326275841056
4.4617181527404695 167.27826225234688 0.9679845588088157
4.466945707693886 167.7536178475473 0.9690643975681004
4.472173262647302 167.2414347757081 0.9656257381216267
4.477400817600718 162.234618217982 0.9504866346296589
4.482628372554134 160.9965887872422 0.9479937439583773
4.4878559275075505 165.009443883071 0.9698504400866452
4.493083482460967 167.6586847102168 0.9817190002235555
4.498311037414383 168.6212426874551 0.9944987617516864
4.503538592367799 165.31519009174613 0.9923232306635664
4.508766147321215 156.72009934896235 0.9727493458330145
4.5139937022746315 154.5173314538328 0.9641783275946674
4.519221257228048 156.5295751038853 0.9770399180333275
4.524448812181464 155.23655722646478 0.9673094366886889
4.52967636713488 153.79078063457325 0.9703130070990841
4.534903922088296 152.81703087841106 0.9649918413226526
4.5401314770417125 152.57311685527236 0.9617556390914104
4.545359031995129 151.17928167720555 0.9688345913523884
4.550586586948545 151.09628682304043 0.9691148403518661
4.555814141901961 151.82756270374833 0.9816647995847783
4.561041696855377 155.24004022716065 0.9945644267784259
4.5662692518087935 156.61814760237849 0.9951133083750453
4.57149680676221 155.36200690367423 0.9760687214527136
4.576724361715626 150.2518375713514 0.9564093796419995
4.581951916669042 151.85276711377992 0.9595939684726881
4.587179471622458 150.08480261003558 0.959262618785592
4.5924070265758745 154.50289569172708 0.9857839405574622
4.597634581529291 156.52464247774427 0.9943200486891104
4.602862136482707 156.5879052666485 0.995429636345355
4.608089691436123 156.01740931026254 1.002531357463902
4.613317246389539 154.63512255155436 1.0007226808420604
4.6185448013429555 157.06061991694557 1.0052760409253056
4.623772356296372 157.03465012005412 1.0019404667094391
4.628999911249788 161.7623777225985 1.0213064708529438
4.634227466203204 161.55521619787714 1.0218601347897327
4.63945502115662 157.47943117888116 1.0020530803432472
4.6446825761100365 152.00892084161654 0.9761365608255125
4.649910131063453 150.7327287773109 0.967800478678747
4.655137686016869 150.2917851114312 0.9675540062989365
4.660365240970285 147.7476228130565 0.9734114871007156
4.665592795923701 147.79531348977193 0.9856959391065159
4.6708203508771176 146.56906270851763 0.9734392604121409
4.676047905830534 149.7705065938834 0.9898865836922106
4.68127546078395 146.6931661529525 0.968350295373526
4.686503015737366 146.11074897844097 0.969346550876516
4.691730570690782 145.99051938916577 0.9746162773614729
4.696958125644199 151.21186603323417 0.9998290651092668
4.702185680597615 155.95698933996195 1.0057516384378553
4.707413235551031 155.23647972116922 0.9922990464405632
4.712640790504447 151.45997319046847 0.9763877510317374
4.717868345457863 148.5249432686973 0.9676481321258162
4.72309590041128 144.69313416513762 0.9508710307447312
4.728323455364696 143.08306865678847 0.9501894269973179
4.733551010318112 143.55873311197914 0.9606630972801864
4.738778565271528 144.8774501387373 0.9699332138977431
4.744006120224944 150.12991667487006 0.9975043232495744
4.749233675178361 151.27226250000342 0.9962184626858707
4.754461230131777 159.08828047098342 1.028113916646889
4.759688785085193 152.3053246689908 0.9930512391920635
4.764916340038609 148.10277789674734 0.9737381302850483
4.770143894992025 144.51999130742487 0.9487703941561954
4.775371449945442 147.47111176913657 0.9505025587010312
4.780599004898858 149.50847678007665 0.9579205414452459
4.785826559852274 151.20765900500146 0.970712621877272
4.79105411480569 149.00218738959933 0.9605729845239848
4.796281669759106 144.90628001724355 0.9441723681386629
4.801509224712523 146.60993817482347 0.9462376471124043
4.806736779665939 144.94169829420076 0.949286963056167
4.811964334619355 146.4656326447037 0.9632484490696567
4.817191889572771 144.9188466002274 0.9636027069140237
4.822419444526187 144.25128815141346 0.9661849087810834
4.827646999479604 142.48518914736871 0.9446108662147414
4.83287455443302 142.75036737860412 0.94314902451047
4.838102109386436 141.3547120010212 0.9350862024976421
4.843329664339852 143.81442032114091 0.9407891016701864
4.848557219293268 142.52466149170925 0.944156950956946
4.853784774246685 140.69235955602775 0.941270028524148
4.859012329200101 141.03722336452728 0.9307718871114358
4.864239884153517 140.43101712478042 0.9152900362471124
4.869467439106933 139.5216689104748 0.9009151114098356
4.8746949940603495 139.41623738663125 0.9029348858513215
4.879922549013766 145.35187308403673 0.9394354098696888
4.885150103967182 149.54051872375524 0.9612053339914305
4.890377658920598 155.66126961101838 0.9721201373893442
4.895605213874014 153.43542866509992 0.9507656072351376
4.9008327688274305 150.08311035448102 0.9358886824526405
4.906060323780847 146.512198007295 0.9292613704000035
4.911287878734263 141.77947339392608 0.9152055735297994
4.916515433687679 137.21967659204236 0.9094918236515521
4.921742988641095 139.23755997005352 0.9191442032857096
4.9269705435945115 142.44062561016744 0.9204300526171355
4.932198098547928 145.14825375598883 0.9321366317872594
4.937425653501344 145.72193529774776 0.9366313306720486
4.94265320845476 141.11877304478665 0.9261614975655957
4.947880763408176 142.22420825056162 0.9241527004657487
4.9531083183615925 148.82884083454843 0.9406202288858716
4.958335873315009 151.31538853164557 0.9409704798505721
4.963563428268425 150.88989630787998 0.9336407906579751
4.968790983221841 148.53355297271244 0.919172966688811
4.974018538175257 146.46731470108705 0.9003626075729242
4.9792460931286735 150.1004523736925 0.9086659947064132
4.98447364808209 152.79669228088628 0.9221291335612158
4.989701203035506 157.7863742161354 0.9392324445660052
4.994928757988922 160.197763910422 0.9516550913622858
5.000156312942338 158.69185299209997 0.9409773258936537
5.0053838678957545 156.3485083256653 0.9147694483444173
5.010611422849171 157.50212664522485 0.902910567916349
5.015838977802587 157.59115818300333 0.8935105999766467
5.021066532756003 155.35487375260172 0.8760232888506159
5.026294087709419 152.6815345508539 0.861441738301149
5.0315216426628355 149.9668276198962 0.8562990316658603
5.036749197616252 149.06271669429944 0.8644517388606031
5.041976752569668 150.94589396962624 0.8851357381317132
5.047204307523084 150.36626221414983 0.886653076182088
5.0524318624765 150.859609937645 0.8854901850311232
5.0576594174299165 149.3539171464286 0.8660421161750114
5.062886972383333 151.93763678176597 0.8608856211029969
5.068114527336749 156.9146993176908 0.8711213204221379
5.073342082290165 164.6803084242519 0.8758544581521721
5.078569637243581 167.86748032014265 0.869192907437963
5.0837971921969975 171.4175656124148 0.8633989780463274
5.089024747150414 174.8064923493789 0.8567793107091561
5.09425230210383 182.24717369997796 0.8624019482279183
5.099479857057246 194.57228827173205 0.877624711130137
5.104707412010662 205.834100693875 0.8833538515689388
5.109934966964079 217.4825814726495 0.8862648074015786
5.115162521917495 228.80332011812268 0.8865301589284416
5.120390076870911 249.87099466470414 0.9098522213678366
5.125617631824327 270.7998502580619 0.9311606101411951
5.130845186777743 289.94805853020557 0.9554974898056698
5.13607274173116 303.93257923590613 0.9744794958053026
5.141300296684576 308.3004031096729 0.9830958354291996
5.146527851637992 302.20253924103105 0.9767214965179596
5.151755406591408 285.7838170507711 0.9597215166743396
5.156982961544824 265.2998350476834 0.9434520928907045
5.162210516498241 244.87187574192788 0.9282629886085921
5.167438071451657 224.54971896222992 0.9207252197294469
5.172665626405073 201.32028450726833 0.8957309074096405
5.177893181358489 182.6939440395148 0.8734756857338652
5.183120736311905 173.10970392951725 0.8831404388420588
5.188348291265322 167.35936748175897 0.8997739188815866
5.193575846218738 166.66609751390155 0.923666242322836
5.198803401172154 159.5565432129434 0.9090042338815411
5.20403095612557 154.50531626618735 0.9011311143439048
5.209258511078986 152.46264084372052 0.9051748780937099
5.214486066032403 148.53442194604833 0.893529628784843
5.219713620985819 148.36100513034108 0.8999923121536937
5.224941175939235 146.70023204090012 0.8828008050503463
5.230168730892651 145.63965995527101 0.8768280922071578
5.235396285846067 149.4474855153483 0.887711759824608
5.240623840799484 150.3832979242383 0.8836440058325948
5.2458513957529 152.68252356608122 0.8993992541635524
5.251078950706316 148.66840202035388 0.885411772986128
5.256306505659732 149.27564642568905 0.8984140327294592
5.261534060613148 150.45147604667912 0.9007273550431883
5.266761615566565 149.68387248548356 0.8909128724973244
5.271989170519981 147.45094339675163 0.8786933640241894
5.277216725473397 148.35386386001386 0.8777644178201583
5.282444280426813 149.92083663609068 0.8910282538266748
5.2876718353802294 152.09419903756506 0.9004460951820504
5.292899390333646 149.85504416417928 0.8859970990588
5.298126945287062 144.16728070233194 0.8621402785056876
5.303354500240478 143.4435915319506 0.8523152240347331
5.308582055193894 142.3722864539336 0.8452207546919839
5.3138096101473105 144.82197338481643 0.8583912808904606
5.319037165100727 149.91100517049816 0.8805016692175458
5.324264720054143 147.79799566315134 0.8857051714708631
5.329492275007559 148.19721048319602 0.8954353147094233
5.334719829960975 145.079144281209 0.9000839197154324
5.3399473849143915 144.17559288828568 0.9000444184529428
5.345174939867808 145.12445969437468 0.8892052980021922
5.350402494821224 145.4426308222974 0.8861881536787387
5.35563004977464 146.53291194647537 0.8789460913134693
5.360857604728056 149.38650648811793 0.8787941278830859
5.3660851596814725 150.1025868953354 0.8753754981349883
5.371312714634889 150.47032856986706 0.86743106946845
5.376540269588305 151.41629199287607 0.8685649108775867
5.381767824541721 146.96058476132134 0.8505606268394262
5.386995379495137 146.14240665463362 0.8476246720293763
5.3922229344485535 145.81617937434635 0.8401730422843283
5.39745048940197 144.42755657060152 0.8343849246205544
5.402678044355386 147.71826031339822 0.8368339663860969
5.407905599308802 149.81379877383762 0.8319191744661079
5.413133154262218 158.3660388169017 0.8427706635190724
5.4183607092156345 162.79221755133938 0.832642470330931
5.423588264169051 166.7847871997025 0.8240938145250681
5.428815819122467 168.53456061920946 0.8212261981968447
5.434043374075883 167.47497518983053 0.8142356329738074
5.439270929029299 166.90323818129164 0.8118518313195969
5.4444984839827155 172.78518913015657 0.8200920775678664
5.449726038936132 176.5470778344658 0.8325522321687585
5.454953593889548 180.63497281176794 0.843012766371406
5.460181148842964 181.4891932147113 0.853166199773068
5.46540870379638 176.376745658397 0.8472966396829951
5.4706362587497965 168.79980623941606 0.8354358700995478
5.475863813703213 166.93510474429144 0.8428290408272324
5.481091368656629 164.56544488970113 0.8402164800153593
5.486318923610045 166.92797208039642 0.8453092705161477
5.491546478563461 171.43978401845325 0.8549517256489958
5.4967740335168775 169.68975088557096 0.8416402456023784
5.502001588470294 171.0073469951258 0.8344410010262295
5.50722914342371 169.7972796359123 0.8197999061012538
5.512456698377126 173.08981265244873 0.814328952041027
5.517684253330542 179.90939094282402 0.8295882965617433
5.522911808283959 187.15563270871993 0.8415481680856138
5.528139363237375 192.18792075772674 0.8466178498617731
5.533366918190791 199.80686123204256 0.8504005881239164
5.538594473144207 203.65882279268087 0.8497507081124535
5.543822028097623 207.65025532884448 0.8484746172355895
5.54904958305104 214.90654501112135 0.8471938756740937
5.554277138004456 222.41256648664708 0.8478852862088259
5.559504692957872 232.72878143730156 0.85232932601106
5.564732247911288 244.29053663704335 0.8651941623764333
5.569959802864704 248.3526375687218 0.8632982411962927
5.575187357818121 258.94689291724353 0.8758251839814634
5.580414912771537 272.50483033251373 0.8895169588205275
5.585642467724953 285.318578122358 0.9049625128215159
5.590870022678369 299.5466627675253 0.9204593052313442
5.596097577631785 306.9671426824619 0.9288867390742697
5.601325132585202 314.01652309861294 0.9373082395894107
5.606552687538618 325.15186118226626 0.9519122871659328
5.611780242492034 338.37516485731663 0.9659803758224417
5.61700779744545 349.73078855112004 0.9811856865571901
5.622235352398866 360.4808647358581 0.9941539772506934
5.627462907352283 362.6794726071894 0.9950483912515347
5.632690462305699 368.19765866968794 1.0029265976782709
5.637918017259115 374.6636160082943 1.009949439766376
5.643145572212531 387.2933292888262 1.024571218970194
5.648373127165947 400.4733438731474 1.0395555546386908
5.653600682119364 412.2046384546583 1.0529833781039402
5.65882823707278 416.55298212342666 1.056686737425132
5.664055792026196 416.33831276452565 1.0549393404434733
5.669283346979612 414.4893159430369 1.0524369881725313
5.674510901933028 417.31343126669475 1.0550604083977917
5.679738456886445 415.9702296721507 1.053822891761574
5.684966011839861 408.9783353171004 1.0429716467522288
5.690193566793277 401.37475436385404 1.03269338016958
5.695421121746693 395.1700622639765 1.0242638960249386
5.700648676700109 388.8584286549411 1.0172385126746877
5.705876231653526 381.8177951202584 1.0104883919239982
5.711103786606942 366.5831980540218 0.9903893861434896
5.716331341560358 356.14683405257387 0.9789483559279836
5.721558896513774 343.59704551229197 0.9614883723250357
5.7267864514671905 336.4261473194454 0.9501780080247658
5.732014006420607 327.1350751812131 0.9390617065055513
5.737241561374023 319.6378660453198 0.932663979360611
5.742469116327439 314.7057867918148 0.9308937441678965
5.747696671280855 308.9452985439651 0.9238175602563994
5.7529242262342715 307.7039339245527 0.9208378191948483
5.758151781187688 308.00459611141036 0.9177909928599391
5.763379336141104 310.0902676408782 0.9159248309779419
5.76860689109452 311.0693015580121 0.9137016531774335
5.773834446047936 316.29357386705226 0.9193924411584432
5.7790620010013525 321.2047179245217 0.9265781320077922
5.784289555954769 323.8306941626996 0.9317303209627177
5.789517110908185 321.74864910475003 0.929713791634349
5.794744665861601 315.0583915800903 0.9214758318208253
5.799972220815017 300.4462012206552 0.9060673351927333
5.8051997757684335 279.77615809081095 0.8844554850334065
5.81042733072185 257.7134640974824 0.8602964050479248
5.815654885675266 235.5585270520919 0.838117336247108
5.820882440628682 217.42631852340278 0.8183216841493157
5.826109995582098 204.86889734991362 0.8087290641459186
5.8313375505355145 196.60051329861207 0.8027161297873612
5.836565105488931 191.14098394245508 0.805731807744958
5.841792660442347 184.48743586187487 0.8043120843685134
5.847020215395763 182.4220043924513 0.8071313799231585
5.852247770349179 177.25261267834654 0.7986750382867058
5.8574753253025955 174.00542210382775 0.7934361409084484
5.862702880256012 170.47087818969453 0.7929613192410331
5.867930435209428 168.01443456882717 0.7900074595669304
5.873157990162844 167.18750419619022 0.790179180864903
5.87838554511626 165.3157199728386 0.7830623470896892
5.8836131000696765 163.53738127950064 0.7828671222515229
5.888840655023093 162.2068822263554 0.7798220735185808
5.894068209976509 160.7358493622687 0.7762573422670002
5.899295764929925 163.81599938255314 0.7751314057862211
5.904523319883341 165.7383883650244 0.7721529372822284
5.9097508748367575 166.14698122865425 0.7736815921700304
5.914978429790174 169.09378318873783 0.7829040747321593
5.92020598474359 167.10481076351766 0.7713761296436586
5.925433539697006 166.0147669774477 0.7692053427562499
5.930661094650422 170.20610442256768 0.7817372909203519
5.9358886496038386 171.77760018378376 0.7890800943486515
5.941116204557255 173.0776833205203 0.793507571001883
5.946343759510671 173.7087377313247 0.79287501546536
5.951571314464087 173.66039911103854 0.7950394859276586
5.956798869417503 173.2107586520508 0.7903810610105075
5.96202642437092 173.11912039645068 0.7881536611100576
5.967253979324336 173.5420023424093 0.790448330617936
5.972481534277752 178.11239919417977 0.7978327328395479
5.977709089231168 184.56949480455026 0.8135530862663494
5.982936644184584 186.68731911028738 0.8153734104357323
5.988164199138001 194.3672641005517 0.827910425507185
5.993391754091417 198.28288954973956 0.8305267001170956
5.998619309044833 202.73115340155306 0.8309675048953529
6.003846863998249 208.41976939849744 0.8324773161296299
6.009074418951665 216.47779243426967 0.8422712938605589
6.014301973905082 226.49875589787447 0.8615823180014235
6.019529528858498 240.88174119664285 0.882815553989462
6.024757083811914 254.7773472435752 0.8943760094691694
6.02998463876533 269.0978368312306 0.9046587860160638
6.035212193718746 290.1291830081061 0.9241506287522043
6.040439748672163 316.71768175661344 0.956473382822665
6.045667303625579 352.7694421796803 1.0065798945120905
6.050894858578995 400.94601092006343 1.0692320238341202
6.056122413532411 454.5609997743118 1.1369750984659943
6.061349968485827 509.7588195362148 1.2017045520049672
6.066577523439244 564.1389950477092 1.2624065458249016
6.07180507839266 613.120013764859 1.316552040319027
6.077032633346076 647.2681309351706 1.352042891379
6.082260188299492 676.2226062249214 1.383728336859205
6.087487743252908 692.073876604686 1.402832714883084
6.092715298206325 687.9288254773354 1.400524407175258
6.097942853159741 670.2981903814034 1.3834402263496477
6.103170408113157 636.4917899723617 1.350124925805433
6.108397963066573 590.3468400519748 1.3003766451936878
6.113625518019989 542.0487155651391 1.2497210978833677
6.118853072973406 491.86048733007044 1.1944771187945036
6.124080627926822 442.41076477614513 1.1374211296261512
6.129308182880238 397.0916342282376 1.085343305111718
6.134535737833654 356.89342128325325 1.03879796157069
6.1397632927870704 322.32764194631665 0.9969245815695382
6.144990847740487 295.5713158621541 0.9656296076270124
6.150218402693903 273.6695079577305 0.9397663091054341
6.155445957647319 256.5057696462037 0.9156762708223977
6.160673512600735 244.50752570996386 0.9013698400537185
6.1659010675541515 235.64514960695843 0.8938179213267061
6.171128622507568 227.09504050025376 0.8887593205886807
6.176356177460984 222.70692956670024 0.8930434081931689
6.1815837324144 215.26293919970945 0.8878833109288445
6.186811287367816 207.4864358481185 0.880162445000931
6.1920388423212325 204.188047921462 0.8775239710465229
6.197266397274649 202.39916699400257 0.8774536301414005
6.202493952228065 205.4621593033151 0.8862724369936836
6.207721507181481 202.1207052043134 0.8720905763165451
6.212949062134897 198.94366255173384 0.8611435122868333
6.2181766170883135 190.00387299128755 0.8439344614152837
6.22340417204173 185.42185561220205 0.8349971661487808
6.228631726995146 179.1513873824318 0.8143985843560696
6.233859281948562 178.90383661475923 0.813347110392738
6.239086836901978 180.67412213877725 0.8144247392174256
6.2443143918553945 180.93527663258297 0.8138048464395884
6.249541946808811 181.7311522681868 0.8177823675279855
6.254769501762227 179.18887933186883 0.8136861540151014
6.259997056715643 178.52534046816785 0.8068336727863096
6.265224611669059 175.9566531847228 0.8011406289358712
6.2704521666224755 171.81280504192387 0.7948425405333369
6.275679721575892 170.9194894860368 0.7938074192718493
6.280907276529308 168.82318669626324 0.7891638029260059
6.286134831482724 168.7344431999238 0.7891760000315985
6.29136238643614 171.71320130904135 0.793606174487077
6.2965899413895565 170.79836864259843 0.7913616925458208
6.301817496342973 175.190383863141 0.8035780098489742
6.307045051296389 179.4170804122492 0.8091493994573506
6.312272606249805 180.25833048899892 0.8074224425853744
6.317500161203221 177.9438590434463 0.7977262636266065
6.3227277161566375 178.26751677002588 0.8056889169480977
6.327955271110054 174.31863952139628 0.8011482237540312
6.33318282606347 176.7366191523439 0.811389693791101
6.338410381016886 176.76629700920495 0.809616392088735
6.343637935970302 178.75504352459998 0.8068025721549926
6.3488654909237185 175.54767395502338 0.798793138025676
6.354093045877135 173.26142668471883 0.7934300482208737
6.359320600830551 168.24531984775192 0.7749626724432603
6.364548155783967 168.18795623985847 0.7692665315727222
6.369775710737383 171.22438817645616 0.7718745912438754
6.3750032656908 170.2328061171836 0.7740443983331106
6.380230820644216 174.83195686164757 0.7890796206713753
6.385458375597632 179.63893447018017 0.7973206152936757
6.390685930551048 179.06809862997684 0.7975272773962876
6.395913485504464 181.3969703142569 0.8004608846985798
6.401141040457881 178.88734661677006 0.7995655884907809
6.406368595411297 179.01998638452088 0.803957664175168
6.411596150364713 180.638941062045 0.8017640849703772
6.416823705318129 176.37393997156116 0.7868321613087976
6.422051260271545 174.60742803937293 0.7773701068683853
6.427278815224962 174.61102093692674 0.7779534242388354
6.432506370178378 175.84629784054871 0.7793546491319142
6.437733925131794 177.8151236145629 0.7829271665504334
6.44296148008521 181.9936626072468 0.7891428152864657
6.448189035038626 183.99994099462307 0.7887201304101719
6.453416589992043 183.0863978637474 0.7790218605415883
6.458644144945459 183.64987508765302 0.7806993991762246
6.463871699898875 180.5121924491128 0.769826420403921
6.469099254852291 180.00340092892785 0.7735251712012767
6.474326809805707 180.80599304029536 0.776112230388132
6.479554364759124 184.58919096191823 0.7835384854128804
6.48478191971254 184.08055160825364 0.7809042580435951
6.490009474665956 186.36387526443738 0.7832239780119711
6.495237029619372 184.04426476165372 0.7748386579188252
6.500464584572788 183.44587025922448 0.7716776643508844
6.505692139526205 184.19315496570286 0.7685475991029467
6.510919694479621 188.1259329452426 0.7765829299699306
6.516147249433037 191.07236019913532 0.7823086238051018
6.521374804386453 192.2019983840911 0.785300740493157
6.526602359339869 191.52959856920336 0.782713541701405
6.531829914293286 192.47878620229753 0.7778263243928395
6.537057469246702 197.26321377214336 0.7831779049168143
6.542285024200118 205.02478929494964 0.7968749503388335
6.547512579153534 211.97957279835978 0.805078567176713
6.55274013410695 215.6650202125946 0.8090164526882442
6.557967689060367 216.51098860156662 0.79896218305224
6.563195244013783 215.13162110999082 0.7854775202615133
6.568422798967199 216.8806315899207 0.7818839704938565
6.573650353920615 224.25065886436013 0.7924530980052865
6.5788779088740315 228.39408685034434 0.7998993989248371
6.584105463827448 233.03678183311445 0.8118426018420815
6.589333018780864 230.6876029522954 0.8087086017359468
6.59456057373428 228.78141984741347 0.7987696425755444
6.599788128687696 227.40465236882923 0.7963629970274821
6.6050156836411125 225.03901440053212 0.7898419844318771
6.610243238594529 225.52065440422493 0.7961151763279563
6.615470793547945 219.38855513808758 0.791907343073639
6.620698348501361 219.4279018222516 0.7985343070140549
6.625925903454777 215.83475214885104 0.7946451211551603
6.6311534584081935 212.5698663570575 0.7892872120880733
6.63638101336161 210.46902063124264 0.7836916075449835
6.641608568315026 208.4248703752176 0.7789562100043769
6.646836123268442 208.66537408399702 0.7805515705960111
6.652063678221858 205.98724237958234 0.7739744356871914
6.6572912331752745 207.69709297899277 0.7824312963997423
6.662518788128691 206.01528302516226 0.7843683192288611
6.667746343082107 205.266953044383 0.7853788082478992
6.672973898035523 206.70168598287594 0.7844891237965884
6.678201452988939 202.8477301950003 0.7770134278910321
6.6834290079423555 202.29092084169247 0.7748869789317828
6.688656562895772 195.72388201362807 0.7604546243806564
6.693884117849188 194.98632372002768 0.7568748132384167
6.699111672802604 198.72181020720043 0.7603423204319063
6.70433922775602 200.1500560136578 0.7611682849052804
6.7095667827094365 207.9854182866978 0.780324118295276
6.714794337662853 209.52679481977145 0.7861892247833329
6.720021892616269 209.91636154266624 0.7851133530884165
6.725249447569685 209.1474420681775 0.7837134005829407
6.730477002523101 209.90740141036625 0.7813236035605967
6.7357045574765175 210.95670928646157 0.777705603693081
6.740932112429934 210.2712665455889 0.7729482313271091
6.74615966738335 211.4838033714479 0.7746294687137434
6.751387222336766 211.33218848355168 0.775010034855998
6.756614777290182 213.37739464942973 0.779947787378491
6.7618423322435985 214.2799456540745 0.7797956948945544
6.767069887197015 217.2584800018222 0.7807918424231914
6.772297442150431 214.2404354389499 0.7727453222316468
6.777524997103847 211.53383836368528 0.7643828667669614
6.782752552057263 210.90036118557907 0.7597532889153009
6.7879801070106796 212.316836729987 0.7611628082427879
6.793207661964096 214.57804072241208 0.7649883321208013
6.798435216917512 215.73879937425676 0.7688581655130216
6.803662771870928 219.9405938845685 0.7747498637823416
6.808890326824344 224.49888130792152 0.7818548288180142
6.814117881777761 227.67480887547902 0.7867988049357618
6.819345436731177 228.91061428417333 0.7848092437607976
6.824572991684593 226.41003934414925 0.7795013678174765
6.829800546638009 224.08905135868582 0.7730529891175659
6.835028101591425 223.39451636943846 0.7720175945855284
6.840255656544842 224.0877978379623 0.7723977297806799
6.845483211498258 225.28214551016853 0.772275050786906
6.850710766451674 228.75471023333606 0.7762388675162956
6.85593832140509 232.07026135249518 0.7788327502353559
6.861165876358506 233.88466502031525 0.7801195462054122
6.866393431311923 240.05194690973605 0.7836512284191819
6.871620986265339 244.32542505464056 0.7871468492722197
6.876848541218755 246.7772909905179 0.7907318977077922
6.882076096172171 250.909878709433 0.7982953701171699
6.887303651125587 251.6517869207337 0.7982057748337071
6.892531206079004 255.34274034833624 0.7999151422661229
6.89775876103242 259.7642788918719 0.801984243707112
6.902986315985836 264.2390330317369 0.8033600652477227
6.908213870939252 268.98134627896036 0.8096783413890029
6.913441425892668 271.5026946590996 0.8137766662447992
6.918668980846085 274.34321977132936 0.8186217236995251
6.923896535799501 278.58939579622273 0.8249666520412919
6.929124090752917 286.9691306086099 0.8330227048135029
6.934351645706333 291.1069746938272 0.83559791625325
6.939579200659749 298.82083022712317 0.8397802401403811
6.944806755613166 305.5901612089167 0.8456149054236315
6.950034310566582 313.47171304184366 0.852966836195354
6.955261865519998 320.90978271574414 0.8582683043719392
6.960489420473414 329.54824358318393 0.8676060264907831
6.96571697542683 343.23009687088614 0.8836605592112297
6.970944530380247 354.2391568137209 0.8950287693257668
6.976172085333663 371.84803793177946 0.9143587951150988
6.981399640287079 391.7478027181315 0.9353780411294703
6.986627195240495 422.6543051278696 0.9685864840918517
6.9918547501939114 458.3521881643068 1.007222957020843
6.997082305147328 511.23558539920475 1.061867325703149
7.002309860100744 581.7610703066304 1.1309613123917777
7.00753741505416 677.9932881679562 1.218267212757885
7.012764970007576 814.3741707747967 1.33441486756537
7.0179925249609925 968.1227689528397 1.4537629909970249
7.023220079914409 1128.5365402962352 1.5695912002442265
7.028447634867825 1260.7293693598006 1.6555372989570165
7.033675189821241 1354.5397131499976 1.7148483168364208
7.038902744774657 1390.9699926820501 1.7348726354296493
7.0441302997280735 1356.063865336767 1.71239960194888
7.04935785468149 1278.9027608118738 1.6630532267898868
7.054585409634906 1172.7086476025102 1.5921028072930044
7.059812964588322 1057.5098964525173 1.5120561892978492
7.065040519541738 955.8176854905377 1.4373650936995703
7.0702680744951545 867.0375952795039 1.36781014551342
7.075495629448571 796.8255609687127 1.3094866728616223
7.080723184401987 747.8978562006357 1.267107422183708
7.085950739355403 714.1292991131696 1.238767979389798
7.091178294308819 695.622717456636 1.2231759478775166
7.0964058492622355 684.3678250840612 1.212749260733469
7.101633404215652 675.4458032148266 1.2041545786464622
7.106860959169068 671.3635289608544 1.200381729301635
7.112088514122484 662.6974369973776 1.193257111706027
7.1173160690759 654.2871250093733 1.1860836399182417
7.1225436240293165 644.2507458162172 1.1767499409912627
7.127771178982733 635.5932430294218 1.168489440760195
7.132998733936149 628.390841621902 1.1624555645065289
7.138226288889565 620.2938443336187 1.1555448386665175
7.143453843842981 611.5072543462635 1.148017196000822
7.1486813987963975 597.5235293177743 1.1348626597370712
7.153908953749814 581.330115822845 1.1185619790288182
7.15913650870323 566.696498618727 1.1038638873456579
7.164364063656646 550.3754652888433 1.0874452414007267
7.169591618610062 533.1265237375485 1.0686078790144957
7.1748191735634785 516.0881602406445 1.0508250157185692
7.180046728516895 507.4836052581316 1.0419787445910353
7.185274283470311 503.89873846546476 1.0393360178784041
7.190501838423727 503.4632159937652 1.0385244250534011
7.195729393377143 516.9858884448175 1.0501629033983948
7.2009569483305595 543.8561899492393 1.0748398074185272
7.206184503283976 584.0690184664312 1.112842458587966
7.211412058237392 629.2918661352227 1.153441879155064
7.216639613190808 666.6941398912883 1.186742725312775
7.221867168144224 692.8524485500121 1.208804649494078
7.227094723097641 704.1214943581323 1.2191359268243485
7.232322278051057 711.7565614385542 1.225341337439756
7.237549833004473 710.9347302502571 1.2240497049935755
7.242777387957889 699.9606836110067 1.2120672049931982
7.248004942911305 675.0567592956608 1.1900887428452938
7.253232497864722 636.2279145824643 1.1544488395872425
7.258460052818138 584.1565403272671 1.1074586829645128
7.263687607771554 531.998115533634 1.058286335193149
7.26891516272497 480.9072204498995 1.0096890105234042
7.274142717678386 434.4051533088365 0.9628116016472732
7.279370272631803 395.73025815042786 0.9208499381252114
7.284597827585219 360.38643393006265 0.8817367575485064
7.289825382538635 338.71450571668663 0.8580014834767967
7.295052937492051 325.31538799336766 0.8424292438624849
7.300280492445467 317.2909723055615 0.8342205978874669
7.305508047398884 311.8803246389907 0.8285174277374224
7.3107356023523 310.2384783754325 0.8276132038100786
7.315963157305716 303.00187182823885 0.8190232100501185
7.321190712259132 297.9261302709524 0.811385062901503
7.326418267212548 300.64167816190417 0.8138128227884354
7.331645822165965 300.4073695606978 0.8132087286322278
7.336873377119381 310.7278322232564 0.8285762107290756
7.342100932072797 310.4469796852689 0.8266920870530953
7.347328487026213 309.2740263002306 0.8240743177340806
7.352556041979629 308.3539310675934 0.8242627830393495
7.357783596933046 297.70762404314416 0.8128008059167956
7.363011151886462 295.2336155108182 0.8101104933200903
7.368238706839878 291.33748660652526 0.8047920166594812
7.373466261793294 290.72353419164926 0.8011715446816228
7.37869381674671 290.77691530241725 0.8027605707017418
7.383921371700127 289.3960340386456 0.8049429287180436
7.389148926653543 287.64000300865223 0.8043074083238003
7.394376481606959 287.2699133096981 0.8029021070918029
7.399604036560375 290.1036376762367 0.8055783197374761
7.4048315915137914 291.8352304547543 0.805039460179276
7.410059146467208 290.4661871722752 0.8016736419994389
7.415286701420624 287.813588033714 0.7977742473968412
7.42051425637404 287.2878239814449 0.7953292131690974
7.425741811327456 290.32005176324 0.8010346518277418
7.4309693662808725 294.0576814979251 0.8066412919120217
7.436196921234289 294.51685041824214 0.80776455920381
7.441424476187705 296.50668119512324 0.8092011872065459
7.446652031141121 298.8007100757688 0.8100502086419546
7.451879586094537 299.4117350681217 0.8094179276648643
7.4571071410479535 300.31237128894924 0.8097496323472864
7.46233469600137 301.541800000527 0.811863002891896
7.467562250954786 304.7167774451778 0.8176754650299763
7.472789805908202 307.1233677283179 0.8180814653108854
7.478017360861618 309.74932707666784 0.8214370803476737
7.4832449158150345 312.5062716183874 0.8219617737825216
7.488472470768451 315.86302862859253 0.8253248896830492
7.493700025721867 319.7167013072545 0.8303664463710013
7.498927580675283 323.160130784539 0.8330868829301691
7.504155135628699 326.37973223942043 0.8355433405531121
7.5093826905821155 332.9921234135753 0.8404731968786336
7.514610245535532 335.18634765691417 0.8426917711467932
7.519837800488948 340.2720338419941 0.848224109987444
7.525065355442364 341.1991642002442 0.8462979298488759
7.53029291039578 343.01934711437156 0.8481501440508189
7.5355204653491965 347.27274219717725 0.8515765532491967
7.540748020302613 349.603404652452 0.8563641475215281
7.545975575256029 347.786255282631 0.8525936791694497
7.551203130209445 348.09105519193815 0.8530641433831886
7.556430685162861 351.8479727201108 0.8559738078081267
7.5616582401162775 354.70258593771734 0.8577660711290098
7.566885795069694 352.7113443346107 0.8557450825755217
7.57211335002311 349.8067829157546 0.8522955245159449
7.577340904976526 348.6988099724198 0.8520209480054644
7.582568459929942 347.0625742179148 0.8487117436226986
7.5877960148833585 349.776454206007 0.8509735476098825
7.593023569836775 349.2806177279876 0.8492008415096381
7.598251124790191 351.53103678539344 0.8513402305711245
7.603478679743607 351.44178212659784 0.852190121831038
7.608706234697023 352.1384953814965 0.8527406371275613
7.6139337896504395 351.5895292002662 0.8507360361062193
7.619161344603856 351.164244995543 0.850026329804216
7.624388899557272 351.3242969599376 0.8476480669481191
7.629616454510688 350.4223982349825 0.8452811678176249
7.634844009464104 351.758225841114 0.8476911366114396
7.6400715644175206 352.8973227596227 0.8505346898213216
7.645299119370937 361.20164359754756 0.8603513477005438
7.650526674324353 369.80565134267795 0.8694867642187399
7.655754229277769 375.5219002539209 0.8741714066703916
7.660981784231185 378.74918398654034 0.8762015886783526
7.666209339184602 387.82118067372005 0.886030483957463
7.671436894138018 393.87534274650017 0.8910659447324168
7.676664449091434 407.2405242052942 0.9049935840026375
7.68189200404485 420.8268180865066 0.9178509350345135
7.687119558998266 436.3370205099521 0.9320604291366192
7.692347113951683 453.8268146591821 0.9487548781226433
7.697574668905099 469.0796219945296 0.9638231087734848
7.702802223858515 488.9737367254615 0.9821785752589691
7.708029778811931 512.8026246840047 1.0053006399011104
7.713257333765347 530.571096576026 1.020692571593916
7.718484888718764 543.1642341862429 1.032199608948418
7.72371244367218 549.9459632597512 1.0391532820845588
7.728939998625596 553.7714496195831 1.040730153113929
7.734167553579012 555.48507628797 1.04233701025282
7.739395108532428 555.5124946749494 1.0423114936433766
7.744622663485845 558.8746894878807 1.044677980059068
7.749850218439261 553.989721902101 1.0397167798083569
7.755077773392677 547.4040109488647 1.0330735026148625
7.760305328346093 539.1292627573567 1.0280392377713403
7.765532883299509 524.9009422100585 1.0141653091964395
7.770760438252926 510.00360445417886 0.9992040361609226
7.775987993206342 495.4215458695225 0.9831703362881423
7.781215548159758 485.65064365588574 0.9733808487286683
7.786443103113174 476.56974655696166 0.9633426160430749
7.79167065806659 471.7902397624769 0.9583194100102025
7.796898213020007 464.0816151012839 0.9501110106160678
7.802125767973423 462.0664355964477 0.9494861670664803
7.807353322926839 460.4226990839536 0.9497290382220172
7.812580877880255 455.20490203992824 0.9436908011801209
7.817808432833671 450.95289847353826 0.9369724217521738
7.823035987787088 445.9303647124218 0.9287962393694149
7.828263542740504 447.14014624566664 0.9287975885585763
7.83349109769392 456.41681104710557 0.9397073844533614
7.838718652647336 466.01795328503806 0.9507567095384007
7.8439462076007525 473.8620799186942 0.958151994955681
7.849173762554169 480.3347555974793 0.9624559499266231
7.854401317507585 490.53081497930447 0.9715153595163996
7.859628872461001 498.15309183975137 0.9793333198043781
7.864856427414417 509.16570435233376 0.9902377722868257
7.8700839823678335 518.0113952208452 0.9986828936461294
7.87531153732125 531.1666401698461 1.0101526461141868
7.880539092274666 546.6285342260056 1.0233577997083556
7.885766647228082 562.0329664604759 1.0367781004209566
7.890994202181498 573.6155768228449 1.0462103856739244
7.8962217571349145 588.1898155254256 1.0589142198150467
7.901449312088331 606.876303911483 1.0759070319153015
7.906676867041747 619.5030618524124 1.0870574921394691
7.911904421995163 630.1220176814385 1.0963409123571108
7.917131976948579 638.5435324537772 1.1028553493908706
7.9223595319019955 653.6331799034798 1.1159286666945671
7.927587086855412 661.7797044914503 1.1218480556451347
7.932814641808828 667.6188378667403 1.1255303350746035
7.938042196762244 675.5843547644641 1.1314096328290204
7.94326975171566 676.2836694053578 1.1312055275790527
7.9484973066690765 678.4054998819882 1.1324161280996978
7.953724861622493 673.8438795155605 1.1277941253993202
7.958952416575909 665.7039578741976 1.1206478760838066
7.964179971529325 660.0091807624189 1.1151165393573528
7.969407526482741 646.6597637213023 1.1029088034982268
7.9746350814361575 637.4317430673091 1.0937867689619256
7.979862636389574 627.6881808677105 1.0864316461565533
7.98509019134299 621.1009586833223 1.0808578765478456
7.990317746296406 612.4507293454284 1.0740440080651485
7.995545301249822 599.8370859185737 1.0632290735497318
8.000772856203238 583.3105885614208 1.047580165452013
8.006000411156654 565.3018723148945 1.0312577603094142
8.01122796611007 555.371652988291 1.0219710154337924
8.016455521063486 545.6969511708603 1.0119571936483593
8.021683076016902 537.2125831125159 1.0036380681671166
8.026910630970319 526.8898999832194 0.9929919348164659
8.032138185923735 516.8469166499503 0.9834577393510818
8.037365740877151 510.21079622871275 0.9775092028047075
8.042593295830567 510.0616346796489 0.9775128950137115
8.047820850783983 505.45337507002864 0.9735182812797682
8.0530484057374 503.5820106958075 0.9705504297202303
8.058275960690816 499.18671349497544 0.9653017510426202
8.063503515644232 496.4206211562592 0.963325252209139
8.068731070597648 498.3177156133646 0.9655085368815028
8.073958625551064 494.8357089258438 0.9614759842050336
8.07918618050448 492.4110747449433 0.9579100331597147
8.084413735457897 490.8909960628061 0.9554311042252231
8.089641290411313 492.12796424375045 0.9564150755824453
8.09486884536473 499.5266717223831 0.9644873513326243
8.100096400318145 506.46793279100694 0.9709828699374294
8.105323955271562 507.97870587903606 0.971241217670462
8.110551510224978 505.651271564579 0.9665308211086157
8.115779065178394 505.7485099559386 0.9663733375532706
8.12100662013181 509.2334267814705 0.9699250126046631
8.126234175085226 518.4778268088821 0.9793498831314272
8.131461730038643 527.9294996526912 0.9879113153467544
8.136689284992059 544.0730674074383 1.0019032148004994
8.141916839945475 562.2318134438179 1.0181429967349291
8.147144394898891 580.4080087471127 1.0339857375214894
8.152371949852308 609.0164009591676 1.0584277427122888
8.157599504805724 631.2248661978307 1.0771376355254185
8.16282705975914 662.4819262399805 1.1022132628259103
8.168054614712556 686.4522228999178 1.1218730893041533
8.173282169665972 705.367235797565 1.1368746611620155
8.178509724619389 713.4630499640604 1.1434195212031986
8.183737279572805 716.3072355130497 1.1447091597394978
8.188964834526221 711.6007194635451 1.1394341006253281
8.194192389479637 705.6182313539841 1.1334301254629047
8.199419944433053 698.7601247768552 1.1270332318605774
8.20464749938647 688.4967415768737 1.1186827023978407
8.209875054339886 678.3234133444669 1.1108103147246098
8.215102609293302 667.3690921508921 1.1016741087029502
8.220330164246718 657.7948889790932 1.0934971410398016
8.225557719200134 655.1496751484639 1.0913104275636083
8.23078527415355 649.9504289288283 1.0864705373504384
8.236012829106967 651.0988581516981 1.0873978359461756
8.241240384060383 647.2058542751631 1.0827965628417666
8.2464679390138 641.326739771588 1.0773342954542018
8.251695493967215 639.6786523414069 1.0755039728982623
8.256923048920632 634.6619693198265 1.0699886691932081
8.262150603874048 633.1400732650693 1.0681988763569525
8.267378158827464 635.3703793492658 1.070165107295661
8.27260571378088 633.2424740509017 1.0679328044587832
8.277833268734296 634.0669575375817 1.0682269423647215
8.283060823687713 628.5692793427027 1.063353311984493
8.288288378641129 625.1521468655379 1.0605232329249308
8.293515933594545 622.2121991602054 1.0583369432328038
8.298743488547961 621.7969386438683 1.0570620051424333
8.303971043501377 627.7120037029409 1.0615535435654675
8.309198598454794 631.4728930263165 1.0640205355194612
8.31442615340821 637.1983425567112 1.0683016840154838
8.319653708361626 646.397465310473 1.0755187519703726
8.324881263315042 651.4995374394847 1.079185253036784
8.330108818268458 656.801438762105 1.0832939365011898
8.335336373221875 661.3125940434537 1.0868571790089376
8.34056392817529 666.90865465629 1.090020867594876
8.345791483128707 671.6420405554788 1.0938147746616946
8.351019038082123 673.9548707617328 1.0958461482030077
8.35624659303554 673.2624025242847 1.0956863656517128
8.361474147988956 665.1013867551549 1.0881730750870735
8.366701702942372 663.8242726063976 1.0865690904464615
8.371929257895788 664.7374394477342 1.086971098709827
8.377156812849204 668.1379840648491 1.0895041021669907
8.38238436780262 670.2097954237047 1.0904901204005848
8.387611922756037 668.0276064773769 1.08860588933056
8.392839477709453 668.2470855972404 1.0878112469997498
8.398067032662869 659.2476359643166 1.081325608694519
8.403294587616285 643.4872462569302 1.0681823775735084
8.408522142569701 629.6154928790965 1.0567583595387828
8.413749697523118 614.2962385326954 1.0424831499281781
8.418977252476534 600.6227796085766 1.0301944953822597
8.42420480742995 587.285132788878 1.0178702309441485
8.429432362383366 574.7038560415791 1.0077192871467597
8.434659917336782 564.1507422369132 0.9983484414122291
8.439887472290199 557.1820297112013 0.9925532173264855
8.445115027243615 550.8086270923989 0.9863121547294372
8.450342582197031 544.7883148571659 0.9810254680797323
8.455570137150447 539.5189395527921 0.9771086703656917
8.460797692103863 534.1359555053704 0.9727767644381312
8.46602524705728 526.5496581976257 0.9644694666219478
8.471252802010696 524.1153237760212 0.9624043596585657
8.476480356964112 522.3413895682398 0.9596064011738752
8.481707911917528 519.7627560906783 0.9564836928088231
8.486935466870944 514.1413055806248 0.950643092760936
8.49216302182436 515.4290634985272 0.9509837348137348
8.497390576777777 518.1599150454637 0.9539517911682989
8.502618131731193 520.0129493734639 0.9554578603862396
8.50784568668461 518.9272787258 0.9539843964682518
8.513073241638025 519.0755679350926 0.9540337190702703
8.518300796591442 518.1253841598472 0.9529114078327313
8.523528351544858 519.0347383747262 0.953809396696482
8.528755906498274 521.5076737948627 0.9555945197360097
8.53398346145169 516.9790419910578 0.9515674743580859
8.539211016405106 510.6223488571262 0.9454354744944459
8.544438571358523 512.7883269163527 0.9474300280994937
8.549666126311939 513.4152987949439 0.9480783090119822
8.554893681265355 515.5978066191767 0.9501785008561785
8.560121236218771 515.0604784113906 0.9482296252088107
8.565348791172188 518.3054232617078 0.9507842184776604
8.570576346125604 521.3084251952242 0.9525622291858518
8.57580390107902 522.4466415359991 0.9535250374087236
8.581031456032436 519.5886884765611 0.9501428616741837
8.586259010985852 517.8463921215423 0.948937422127285
8.591486565939269 517.2066725540496 0.9474321324834438
8.596714120892685 519.8753801652373 0.9497962478848089
8.601941675846101 519.115439249686 0.9485760792803407
8.607169230799517 518.8908645997275 0.9485419870565865
8.612396785752933 522.9419064025329 0.9513272465529898
8.61762434070635 521.2556020015194 0.9492778038582457
8.622851895659766 521.4636242786629 0.9489926692496613
8.628079450613182 525.5102139249638 0.9520273779855664
8.633307005566598 527.7531120865759 0.9532787592405422
8.638534560520014 534.0144987041587 0.9585842534122421
8.64376211547343 540.7213541505049 0.9644918296101087
8.648989670426847 543.1185935932023 0.9658347105203338
8.654217225380263 548.4929193478318 0.9704400924118285
8.65944478033368 558.6677565864333 0.9790662572526189
8.664672335287095 562.4635318261107 0.9812814972923751
8.669899890240512 570.2894466038036 0.9876065036908023
8.675127445193928 576.7036555766632 0.9926753247413976
8.680355000147344 585.0595115573825 0.9993734998719007
8.68558255510076 589.9395683908394 1.0038095267709923
8.690810110054176 595.8766031534386 1.0082641213299244
8.696037665007593 604.8722916110495 1.0151908606325357
8.701265219961009 617.6249266947236 1.0258978758253718
8.706492774914425 635.7831094135854 1.0404858728975928
8.711720329867841 650.2695513024719 1.0524747181732215
8.716947884821257 663.2936851518106 1.0621660089457117
8.722175439774674 671.2276409062982 1.0681569219692488
8.72740299472809 674.2170834001332 1.0702844124772577
8.732630549681506 673.0983591549806 1.0692301395596997
8.737858104634922 667.9327467681146 1.0654567710698828
8.743085659588338 664.3023249229612 1.0630609504610595
8.748313214541755 658.37088571968 1.0590317120391264
8.75354076949517 649.4290500020566 1.05168661197743
8.758768324448587 640.2738111801367 1.0424146379299764
8.763995879402003 629.8459980610971 1.0327963418959016
8.76922343435542 620.9957312654493 1.0249104430682783
8.774450989308836 613.6756158952478 1.0191174079161305
8.779678544262252 608.0342831625543 1.0137678216512462
8.784906099215668 603.7644853611184 1.0088835773238605
8.790133654169084 602.9078002183211 1.00771986948734
8.7953612091225 601.751073117335 1.0063106664697115
8.800588764075917 598.0678966727712 1.0043713066808078
8.805816319029333 595.644895173122 1.0020847012913416
8.811043873982749 593.8339946450914 1.0008123971935101
8.816271428936165 588.0449070861154 0.9947611250679297
8.821498983889581 584.4282916563885 0.9908203260400291
8.826726538842998 578.1689966707808 0.9852163487610787
8.831954093796414 577.4697969304533 0.9842601795234973
8.83718164874983 576.256997769187 0.983385846603665
8.842409203703246 577.0574202269266 0.983899095871282
8.847636758656662 576.4695163354543 0.9834330864691635
8.852864313610079 578.8705034193789 0.9847632071706005
8.858091868563495 580.38337414625 0.9852358025770542
8.863319423516911 581.4428683947407 0.9854723910065883
8.868546978470327 582.6400823716475 0.9865486085248817
8.873774533423743 582.3374571830911 0.9858267852385288
8.87900208837716 583.1915975742314 0.9866264089814387
8.884229643330576 585.7987510914403 0.9883179559220348
8.889457198283992 586.7945582926908 0.9884672357492759
8.894684753237408 587.2997184355311 0.9882527301289787
8.899912308190824 588.5464930990571 0.9898272391433605
8.90513986314424 587.1858913431397 0.9886052649224523
8.910367418097657 590.0927330456838 0.989846885072727
8.915594973051073 596.8791800128868 0.9944522944084528
8.92082252800449 600.9967898984063 0.9960950281134822
8.926050082957905 608.7925777175305 1.003260788026072
8.931277637911322 610.981017523586 1.0050013010957515
8.936505192864738 612.1647739266601 1.005483236522895
8.941732747818154 612.1390519409337 1.0047572674598237
8.94696030277157 613.7105843045879 1.0051828998601675
8.952187857724986 620.0144981560389 1.0100971683605913
8.957415412678403 628.3535506157992 1.0170592993122318
8.962642967631819 632.6090356434939 1.0198957308613261
8.967870522585235 634.4762712358892 1.021031409651453
8.973098077538651 638.8170900540013 1.023843742985927
8.978325632492067 642.1467615669864 1.0259293832093495
8.983553187445484 649.8232894919942 1.0320218160914425
8.9887807423989 656.9006067725961 1.0366065455697515
8.994008297352316 661.8831083624615 1.0406986896031678
8.999235852305732 664.3612453181491 1.0421844490669445
9.004463407259149 670.5187300543498 1.0468949490544486
9.009690962212565 679.440749211527 1.0533887601899738
9.014918517165981 691.4159056697531 1.0621275488552606
9.020146072119397 706.0150611690168 1.0732878882752004
9.025373627072813 721.3769051985198 1.084830751054725
9.03060118202623 734.938913048669 1.0941914866553362
9.035828736979646 749.5590469849037 1.1053072019027965
9.041056291933062 764.4191681985777 1.114932060561241
9.046283846886478 779.9460247730332 1.1263198468917994
9.051511401839894 792.0503310477781 1.1340614436508547
9.05673895679331 803.9221031682824 1.142480685014175
9.061966511746727 818.3533676947441 1.1517959004221834
9.067194066700143 835.3350514869155 1.1633269052199828
9.07242162165356 854.1122887116353 1.1747874279459567
9.077649176606975 874.4006581850638 1.1885627540233097
9.082876731560392 892.5369842746651 1.2005249149477564
9.088104286513808 905.6430094794624 1.208699111155821
9.093331841467224 912.5527568635459 1.2123468554797037
9.09855939642064 918.335128773913 1.2155016942066632
9.103786951374056 914.2492423768235 1.212484855328747
9.109014506327473 902.126695176187 1.2033756244553955
9.114242061280889 889.7476215692137 1.1951143265886996
9.119469616234305 872.6267414062269 1.1835141930912911
9.124697171187721 857.1671966426749 1.1729418076688234
9.129924726141137 843.2268157292586 1.1631235099594577
9.135152281094554 827.3866934930594 1.1513662091644208
9.14037983604797 817.703181185345 1.144937641705568
9.145607391001386 811.3689404548531 1.1398150471307698
9.150834945954802 806.7692993612468 1.136265839387637
9.156062500908218 803.299720771822 1.1341395012125057
9.161290055861635 794.811922875528 1.1367810653682946
9.16651761081505 793.9495495367462 1.1432486080599633
9.171745165768467 794.6254191191124 1.148238182988802
9.176972720721883 789.6661965480796 1.1480215819456445
9.1822002756753 787.3459977695628 1.1490150030640724
9.187427830628716 785.128512247017 1.1500746718390302
9.192655385582132 781.4841336388995 1.1500977601871998
9.197882940535548 782.6506832163906 1.1531810969958196
9.203110495488964 776.2227031095914 1.1502073199275076
9.20833805044238 773.4134454605473 1.1512725301166389
9.213565605395797 769.6563871271179 1.1502702798013693
9.218793160349213 760.270658781153 1.1451012964134522
9.224020715302629 753.6296448943308 1.142246559640391
9.229248270256045 746.8069667795994 1.1381953118971184
9.234475825209461 735.5000961312028 1.1309409560036612
9.239703380162878 727.577643120969 1.1254054426624283
9.244930935116294 725.0503489739583 1.1238971279201575
9.25015849006971 719.1801646414648 1.1209948600957758
9.255386045023126 711.8125751368983 1.1176315340064276
9.260613599976542 705.0056728594193 1.1134673070096877
9.265841154929959 696.3995981663002 1.1081894812763557
9.271068709883375 696.5318027974063 1.1086354196755366
9.276296264836791 703.1552026903419 1.115227683228894
9.281523819790207 709.7445405061545 1.122519735142208
9.286751374743623 719.6911680486588 1.1305536118064785
9.29197892969704 728.3403385532414 1.1384931697316163
9.297206484650456 736.9716190300736 1.145394153828209
9.302434039603872 745.2799397950126 1.1533130113332246
9.307661594557288 750.2199551000633 1.158763889349476
9.312889149510704 750.9337295898767 1.1608581498587287
9.31811670446412 748.0293734700754 1.1585547257079687
9.323344259417537 745.904592115417 1.1582600251250286
9.328571814370953 741.7530571097128 1.156574639381428
9.33379936932437 740.2155177969449 1.1562218470655248
9.339026924277785 727.7057286647329 1.1477126589345026
9.344254479231202 715.7152589256326 1.1385437559656462
9.349482034184618 710.7764530919088 1.1354791008275986
9.354709589138034 701.5699608645513 1.1290653988728616
9.35993714409145 695.4600678607137 1.1255033602006839
9.365164699044866 689.6608225824388 1.1214489298815347
9.370392253998283 679.7207865148733 1.112994398665432
9.375619808951699 672.9300869163366 1.10608012716296
9.380847363905115 671.0302442140128 1.1049318717891041
9.386074918858531 669.6116063076979 1.105574978313211
9.391302473811947 670.6712378865996 1.1075887759030898
9.396530028765364 669.7054598488115 1.1075776725418776
9.40175758371878 673.8816293039885 1.112579200274854
9.406985138672196 678.1364607905131 1.116685196095581
9.412212693625612 677.8484835914144 1.1156958401448136
9.417440248579029 673.8809689772058 1.1016502259805814
9.422667803532445 669.2690532488289 1.0920343315434127
9.427895358485861 669.0303020806505 1.0881006560723674
9.433122913439277 670.1974186811035 1.0865862002572204
9.438350468392693 672.1425122932966 1.085343482791555
9.44357802334611 671.6755347343195 1.083109800733822
9.448805578299526 672.4291599574852 1.0803513757509433
9.454033133252942 669.6814910497559 1.0759443085004947
9.459260688206358 666.5166110954445 1.0713711056078978
9.464488243159774 667.5698261109027 1.0708316417329242
9.46971579811319 665.2028114917323 1.0673377726433442
9.474943353066607 666.3411742641626 1.0669216435821096
9.480170908020023 669.2693431603276 1.068432737929413
9.48539846297344 666.737020816393 1.0652080722505108
9.490626017926855 668.4664998448945 1.0646095497034422
9.495853572880272 669.9029829703951 1.0650686467228354
9.501081127833688 672.2544467378106 1.065559172624916
9.506308682787104 674.8578556772961 1.0663763226411602
9.51153623774052 672.543837047671 1.0633361271308015
9.516763792693936 669.0332395694145 1.0598907423068584
9.521991347647353 666.880874834433 1.0572539027454815
9.527218902600769 669.2572076166847 1.057741292670114
9.532446457554185 674.5496607575549 1.0611443488493921
9.537674012507601 672.915453499831 1.058574322060269
9.542901567461017 675.5271820997674 1.0591904907275531
9.548129122414434 681.5973973705875 1.0631498258619578
9.55335667736785 683.3472160423742 1.0643406531682258
9.558584232321266 682.8977113065027 1.0638207216397102
9.563811787274682 682.543708318742 1.0629641896518336
9.569039342228098 681.4752669536583 1.0605516168684943
9.574266897181515 680.2478381830202 1.0584207497524483
9.57949445213493 684.0565279548397 1.0607695509453259
9.584722007088347 684.7260427291328 1.0609508334147884
9.589949562041763 685.9869948238248 1.0612332936347975
9.59517711699518 685.2507633608627 1.059153126331558
9.600404671948596 684.4300324991867 1.0579302886635973
9.605632226902012 682.5858376473963 1.0557732979141674
9.610859781855428 684.8594910310768 1.0573870118194546
9.616087336808844 687.6086572646063 1.0593355862918974
9.62131489176226 689.3056439101496 1.0595162567215761
9.626542446715677 690.8684512414477 1.0594382780681064
9.631770001669093 694.3008414939811 1.0620787153905313
9.636997556622509 694.8464037134823 1.0619157371800376
9.642225111575925 699.0425652270335 1.0643798296743652
9.647452666529341 699.8487544814234 1.0634684098018206
9.652680221482758 702.5830244590168 1.0652589587559484
9.657907776436174 707.9132738522587 1.0688813108253425
9.66313533138959 710.1830174554467 1.0698198754369141
9.668362886343006 715.7245722102153 1.074119849212733
9.673590441296422 710.2632605207077 1.0698054620811193
9.678817996249839 713.500039177768 1.0709175805544462
9.684045551203255 709.2883639297754 1.0672872803860354
9.689273106156671 710.23504998724 1.067121171557321
9.694500661110087 713.9416497268945 1.0687549489323565
9.699728216063503 717.4985518244858 1.0706245012696236
9.70495577101692 720.3659308346683 1.0709146253288107
9.710183325970336 723.1169280384172 1.073143565307214
9.715410880923752 727.1970144694385 1.0757857030433466
9.720638435877168 728.4898170581059 1.0761089883470165
9.725865990830584 726.2563602865268 1.074271361508532
9.731093545784 720.6106411302628 1.0692746026888011
9.736321100737417 720.7312039663612 1.069021613245766
9.741548655690833 722.6241775509781 1.0701692894074148
9.74677621064425 725.4003027351245 1.0709064609424592
9.752003765597665 730.7560097086654 1.0758715665663985
9.757231320551082 728.9172149733658 1.074486095093164
9.762458875504498 728.2754036678701 1.0731857413002848
9.767686430457914 722.2208897400957 1.0677571491927182
9.77291398541133 717.1071457250968 1.063174360954294
9.778141540364746 707.0834597344561 1.0536946788928825
9.783369095318163 701.4254501984908 1.0490017241405238
9.788596650271579 700.1133885273433 1.0478773361272795
9.793824205224995 701.0683381862227 1.0492661346262206
9.799051760178411 702.895378719339 1.0493509627547448
9.804279315131827 702.6341449765464 1.0481620076938187
9.809506870085244 701.9428764658423 1.0468850747596643
9.81473442503866 702.572079839659 1.04704528507782
9.819961979992076 705.0987564268437 1.0483500909302603
9.825189534945492 706.476437546023 1.0488289805739415
9.830417089898909 707.6654002565342 1.0490970718275585
9.835644644852325 700.247339784677 1.0429364874479399
9.840872199805741 698.0439648121778 1.0411974136696498
9.846099754759157 694.7385667292532 1.0388521691885524
9.851327309712573 693.8048325286958 1.0377789966211395
9.85655486466599 693.206767193092 1.0365500628728215
9.861782419619406 694.6627650922384 1.0372716273330604
9.867009974572822 697.996188780002 1.0386635601456222
9.872237529526238 701.2125424460935 1.0405996643958766
9.877465084479654 699.8025117633125 1.0394848232435614
9.88269263943307 696.9859041211604 1.037063047226818
9.887920194386487 700.9754151293097 1.0392843099647544
9.893147749339903 706.1143897838089 1.042714588485785
9.89837530429332 710.3977624869652 1.0441712721965826
9.903602859246735 715.408980746017 1.0472331067429923
9.908830414200152 719.3693973341344 1.0494319446239255
9.914057969153568 728.6506305371547 1.0564031302081958
9.919285524106984 737.5826948555206 1.0626489109766302
9.9245130790604 748.4441892916218 1.0705458007391224
9.929740634013816 754.300220022289 1.0740998598356495
9.934968188967233 754.9807855624048 1.0737414098726503
9.940195743920649 748.0033951773014 1.0676392969741118
9.945423298874065 748.63728772953 1.068387626110218
9.950650853827481 745.9848487972414 1.0662278652411377
9.955878408780897 749.8791943994329 1.0694962781568353
9.961105963734314 754.6309104015962 1.0730924493073979
9.96633351868773 750.7308294018927 1.070212783521985
9.971561073641146 744.330145286057 1.0643783746498314
9.976788628594562 740.2748568002338 1.0602303710005259
9.982016183547978 735.7431537066153 1.0566613296831595
9.987243738501395 730.0040790299403 1.0514167429602717
9.99247129345481 725.6065288364558 1.047124303421156
9.997698848408227 720.4202067524845 1.0430431710701111
10.002926403361643 718.1241015058813 1.0397460208292322
10.00815395831506 715.654922493784 1.0370259112417692
10.013381513268476 716.328890059827 1.0371245447152706
10.018609068221892 714.4799219431126 1.035921927602886
10.023836623175308 712.8563197670481 1.0347284752854715
10.029064178128724 712.0743930271204 1.0341770352145883
10.03429173308214 715.3082381096111 1.0370859495140017
10.039519288035557 715.6650485249811 1.0372521894247226
10.044746842988973 716.852076645222 1.0373259202145415
10.049974397942389 715.2370360121196 1.0352972841072057
10.055201952895805 716.6051403502028 1.0360654121683237
10.060429507849221 714.8333345960491 1.0350652230731907
10.065657062802638 711.169143661931 1.0321989113969692
10.070884617756054 713.5146122596341 1.0336046625238748
10.07611217270947 709.1978289159168 1.0296894889417756
10.081339727662886 707.9808818903758 1.0282117957205499
10.086567282616302 702.2508950717971 1.0242894166103027
10.091794837569719 695.156270176 1.0181509535215358
10.097022392523135 693.9164261994323 1.016325155475199
10.102249947476551 694.7287147478066 1.016827800043631
10.107477502429967 694.6922327596966 1.0166912441125808
10.112705057383383 690.9968616719453 1.0137421759186613
10.1179326123368 682.7660122984946 1.0076193471150612
10.123160167290216 677.6160856144285 1.0036875019613487
10.128387722243632 671.3708630452345 0.9984751569794584
10.133615277197048 667.6576480011064 0.9946733998641822
10.138842832150464 669.7435269842001 0.9957280140985182
10.14407038710388 669.3230635736292 0.9954297875794902
10.149297942057297 670.4186663630994 0.9963859578307231
10.154525497010713 663.8276523176506 0.9918835222084867
10.15975305196413 660.0076602171362 0.9887776642161716
10.164980606917545 661.3504948613491 0.9896093835758009
10.170208161870962 658.2207016040967 0.9861196143780733
10.175435716824378 660.2075840770838 0.9873303801479082
10.180663271777794 654.9974102745325 0.9827090607588723
10.18589082673121 651.193692519123 0.9798863059344503
10.191118381684626 647.0671557104037 0.9768060444899246
10.196345936638043 645.0803541332721 0.9751596244119842
10.201573491591459 641.2648016638063 0.9720158303552752
10.206801046544875 632.0178926041198 0.9654049534376845
10.212028601498291 629.5101242748541 0.9630436763121405
10.217256156451707 627.6928048906094 0.961388350234797
10.222483711405124 631.0623003746422 0.9636204986028853
10.22771126635854 633.9039680004245 0.9661536815596489
10.232938821311956 629.4223958154348 0.962633923522116
10.238166376265372 628.1488962950937 0.9609955125307188
10.243393931218788 629.7969527489877 0.9614786457317379
10.248621486172205 623.8355829296319 0.9564901524878856
10.253849041125621 625.1057322092756 0.9569045160883729
10.259076596079037 617.6374342632494 0.951272841940324
10.264304151032453 612.2283855617796 0.9472956290901777
10.26953170598587 613.051941164801 0.9477973366295867
10.274759260939286 613.6790564930842 0.9483592356745638
10.279986815892702 617.937296272963 0.9511710781352347
10.285214370846118 619.4477221714494 0.952342218024336
10.290441925799534 620.6754563809258 0.9525811050598281
10.29566948075295 616.2988097859076 0.949177272939226
10.300897035706367 612.5487792267459 0.9453053204300151
10.306124590659783 612.3280337185053 0.9446689121688828
10.3113521456132 607.5857080317522 0.9409767833825122
10.316579700566615 611.6855050489972 0.9441642031016785
10.321807255520032 608.130706912427 0.9409021946478747
10.327034810473448 607.9522355482644 0.9410663802428856
10.332262365426864 602.7158072522133 0.9366403428726727
10.33748992038028 599.6279966479732 0.9336629686119232
10.342717475333696 590.9377066216416 0.9269115240496588
10.347945030287113 587.9484430813728 0.9235956546179349
10.353172585240529 590.2873857150888 0.925095628667748
10.358400140193945 588.2391825095193 0.9220391205020698
10.363627695147361 587.8917539259404 0.9206460264240173
10.368855250100777 584.3966523535153 0.9181729636689528
10.374082805054194 581.7427745001307 0.9170963635923038
10.37931036000761 577.4764967752069 0.9140246041368988
10.384537914961026 577.2679356540543 0.9135197407950837
10.389765469914442 578.6003085806093 0.9133828646541731
10.394993024867858 585.2003797576647 0.9177047140819841
10.400220579821275 591.1691261305567 0.9225004565384357
10.40544813477469 591.7359036318841 0.9228757769671214
10.410675689728107 581.9604191929295 0.9151069530447696
10.415903244681523 579.4199375195001 0.9129152655609919
10.42113079963494 575.6761022627677 0.9093249073656443
10.426358354588356 573.5199319275116 0.9076225614819413
10.431585909541772 570.093695529128 0.9048754751526757
10.436813464495188 570.9777411563487 0.9068472391611938
10.442041019448604 567.9358883388736 0.9047351765241202
10.44726857440202 568.2902229266291 0.9038224366530333
10.452496129355437 565.9008260574866 0.9004456474668119
10.457723684308853 565.1550687532578 0.899288237344303
10.462951239262269 564.6426126256397 0.8982854596140902
10.468178794215685 564.5367459049553 0.8990686282758635
10.473406349169101 561.2643480456958 0.8967224289193075
10.478633904122518 560.035811388469 0.895417061079179
10.483861459075934 560.7129412441726 0.8949950164454847
10.48908901402935 557.6281565302149 0.891712059979759
10.494316568982766 556.2704526638967 0.891320149612118
10.499544123936182 551.9189556171866 0.8874418158201721
10.504771678889599 547.1719037063623 0.8836482824905536
10.509999233843015 547.6461894636101 0.8823971427184812
10.515226788796431 549.7248766054013 0.8833603329181818
10.520454343749847 545.9893206185901 0.8804915544329357
10.525681898703263 546.2656241715372 0.8797470932153639
10.53090945365668 544.7394140116412 0.8781821876672763
10.536137008610096 545.6275320368323 0.8788532335478574
10.541364563563512 546.6140430503808 0.8806249517886864
10.546592118516928 546.6879845010903 0.8812802541143994
10.551819673470344 544.9895954903789 0.8800638215462623
10.55704722842376 544.9707200214193 0.8799102250879406
10.562274783377177 543.4118525786835 0.8779896281668753
10.567502338330593 539.6090318632829 0.8744745232712565
10.57272989328401 537.1184640581785 0.8715035736151195
10.577957448237425 535.6978741280396 0.8704730748084304
10.583185003190842 533.2814872525928 0.8681621126415241
10.588412558144258 531.8714665280023 0.8661660832664488
10.593640113097674 531.1623191368632 0.8649374693360239
10.59886766805109 533.6003739800647 0.8662380009014236
10.604095223004506 534.5382649079968 0.8668053794789156
10.609322777957923 533.3249036707207 0.8659786547651811
10.614550332911339 536.3377951548943 0.8687149169708003
10.619777887864755 533.1351757338265 0.8654602374702891
10.625005442818171 534.7905711310171 0.867455059501015
10.630232997771587 533.0723580924681 0.8651820841988811
10.635460552725004 530.5435048253752 0.8624978764448729
10.64068810767842 531.7991579961806 0.862935777878982
10.645915662631836 531.8450576740884 0.8626039792123098
10.651143217585252 533.1447537358695 0.8636966335706538
10.656370772538668 535.894665552673 0.8655923185336011
10.661598327492085 536.4648521517942 0.8656754994791983
10.666825882445501 545.9124619856927 0.8734844395135933
10.672053437398917 552.7643953284422 0.8778488222755003
10.677280992352333 563.7398877397159 0.8863956662053287
10.68250854730575 570.2126992685215 0.8917808999914534
10.687736102259166 576.9960002690337 0.8967156290169966
10.692963657212582 582.885906517483 0.9009650959816974
10.698191212165998 591.292456474481 0.9067551576699975
10.703418767119414 595.8980971918237 0.908911232310146
10.70864632207283 598.243559843021 0.9103901284946976
10.713873877026247 603.8425491918396 0.9137923871882835
10.719101431979663 608.3771930469572 0.916599388483666
10.72432898693308 620.4451688451653 0.9252166666886886
10.729556541886495 627.5058366369359 0.9302097307775392
10.734784096839912 632.9766176963705 0.9339922019545938
10.740011651793328 634.4558192547636 0.9345811155930189
10.745239206746744 631.5855531597198 0.9319021063798475
10.75046676170016 626.3782225124806 0.9277495087112813
10.755694316653576 617.1661783346499 0.9207878080704903
10.760921871606993 607.4639750062901 0.9139089132734052
10.766149426560409 601.348797748991 0.9092720996088605
10.771376981513825 594.7967061192035 0.9041675220260934
10.776604536467241 586.9832670974914 0.8979123364729366
10.781832091420657 583.513554167555 0.8946171951883755
10.787059646374074 578.3869411048435 0.890814203901445
10.79228720132749 577.1108394461946 0.8896416159125438
10.797514756280906 576.8475602837618 0.889080982456141
10.802742311234322 577.1866598451327 0.8896705540710106
10.807969866187738 577.4983503355678 0.8891061313679444
10.813197421141155 573.6728804445947 0.8856335266471297
10.81842497609457 571.2576425300442 0.8837096201544611
10.823652531047987 571.3464462416647 0.8838472801964731
10.828880086001403 576.0880106139588 0.8873916307082542
10.83410764095482 575.9943173525235 0.8871196686671636
10.839335195908236 578.0644320601089 0.8880902288896305
10.844562750861652 578.9942701788464 0.8884004522982576
10.849790305815068 579.8590143328098 0.8882435717570485
10.855017860768484 585.4436544456215 0.8920364435601259
10.8602454157219 589.7515588777958 0.8951496041491009
10.865472970675317 599.7392659078837 0.9021498949037552
10.870700525628733 608.2634478534337 0.9078043206501933
10.875928080582149 617.8737795199834 0.914656029745114
10.881155635535565 624.4548512844633 0.9191324615877835
10.886383190488981 631.6752422422 0.9245159212904323
10.891610745442398 635.9890245076392 0.9277790710798207
10.896838300395814 638.1577889565141 0.9285670033302189
10.90206585534923 637.1523221560121 0.9275411362445373
10.907293410302646 634.604701678455 0.9256027882770174
10.912520965256062 632.0804603007989 0.9237848169875365
10.917748520209479 629.1027489710191 0.9217487835974674
10.922976075162895 622.3818719867924 0.91667376544927
10.928203630116311 611.8118307432131 0.9078288701600791
10.933431185069727 600.0530793606839 0.8991220076979214
10.938658740023143 589.9156636153248 0.8913474254681399
10.94388629497656 583.9375463965359 0.886836412998896
10.949113849929976 578.3522579734394 0.8826075504182032
10.954341404883392 570.741254252066 0.8763951522591511
10.959568959836808 566.1622021937511 0.872837126420377
10.964796514790224 559.9262912627692 0.8675943838612501
10.97002406974364 559.721181731501 0.8688998838547471
10.975251624697057 557.3886723102424 0.8689537648252897
10.980479179650473 549.9519586453216 0.864689701627866
10.98570673460389 547.1041126782931 0.8634451035266781
10.990934289557305 545.3723841562731 0.8629427586545397
10.996161844510722 543.8612669947545 0.8627111501243632
11.001389399464138 541.3317478736695 0.8617287408681961
11.006616954417554 537.2832418408484 0.8589337794470349
11.01184450937097 534.5393539390678 0.8577133962334201
11.017072064324386 534.7435698409832 0.8585170361007579
11.022299619277803 537.7692721706326 0.8611004764743955
11.027527174231219 537.2782484583948 0.8609481394986134
11.032754729184635 535.0401862520179 0.8597239215522183
11.037982284138051 526.9015681056601 0.8544819541868731
11.043209839091467 521.8837620218061 0.8509945788958676
11.048437394044884 520.7324187134885 0.8504523064768634
11.0536649489983 520.2487574237862 0.8504627892809977
11.058892503951716 521.8057994693312 0.8518596054613103
11.064120058905132 524.9829113441265 0.8548780017022954
11.069347613858548 527.5791362625258 0.8572928993653548
11.074575168811965 527.2128707138589 0.8567453069920549
11.079802723765381 524.5637884102817 0.854650332372993
11.085030278718797 520.9665957477591 0.8518545053895279
11.090257833672213 520.2805808242447 0.8514744498597748
11.09548538862563 521.5331784983392 0.8522640846422593
11.100712943579046 520.3402627070051 0.8511781702935128
11.105940498532462 518.0199290105157 0.8497619774595877
11.111168053485878 518.4092703278739 0.8504053720383458
11.116395608439294 512.9280614000243 0.8467775516026649
11.12162316339271 512.4921536420289 0.8464996393506307
11.126850718346127 511.1417245252949 0.8451494274573974
11.132078273299543 513.2313594451086 0.8469170374079629
11.13730582825296 514.9127167556198 0.8481914846358058
11.142533383206375 514.7201845808904 0.8485274266962075
11.147760938159792 518.4389275317371 0.851737808537755
11.152988493113208 520.4697619843354 0.8534192011717493
11.158216048066624 517.1831750868282 0.8514172508084914
11.16344360302004 513.7892478627746 0.8485419245284329
11.168671157973456 506.9498808035943 0.8431399379515263
11.173898712926873 508.14916247083715 0.8447815465626951
11.179126267880289 502.6301378627557 0.8403033003477732
11.184353822833705 501.0149278205907 0.8384286799543648
11.189581377787121 497.9321154001807 0.835971506814744
11.194808932740537 497.0261569596094 0.8348912465225448
11.200036487693954 497.3063579332738 0.8354365778310631
11.20526404264737 495.8694856983553 0.8347620516620429
11.210491597600786 494.4330214711514 0.8337285121110974
11.215719152554202 489.53139732160395 0.8303107879436474
11.220946707507618 488.1802478160342 0.8290451675207787
11.226174262461035 488.4266980266204 0.8292465380358365
11.23140181741445 487.6220688530504 0.8289336553657238
11.236629372367867 485.8051085513548 0.8275107215790688
11.241856927321283 477.9522428443428 0.8213594899930815
11.2470844822747 472.1683617144844 0.8169230625074297
11.252312037228116 471.5757079930247 0.8168471460957613
11.257539592181532 467.9530019601029 0.8139353216985633
11.262767147134948 467.2476905939251 0.8139312365430708
11.267994702088364 465.961470223967 0.8129877009305889
11.27322225704178 464.5232151176697 0.8115472438789141
11.278449811995197 462.6915983935824 0.8093117334615092
11.283677366948613 460.6580486845499 0.8075225647941362
11.288904921902029 461.17874522805 0.807129117286737
11.294132476855445 456.7462967324107 0.8025597521207151
11.299360031808861 452.9314349960736 0.7993045797183053
11.304587586762278 450.4369698777243 0.7964331945108742
11.309815141715694 445.6010425260772 0.7917276323385898
11.31504269666911 442.54555706092145 0.7890601604003767
11.320270251622526 442.7277852310455 0.7890150267260776
11.325497806575942 443.2226482436373 0.7894196397676649
11.330725361529359 439.77127620042575 0.7863718178985979
11.335952916482775 442.9817292166245 0.7888539005955145
11.341180471436191 442.6343766486602 0.7885238921816363
11.346408026389607 442.1139641484444 0.7880363466283767
11.351635581343023 441.82575182292845 0.7875692986354648
11.35686313629644 438.3465424651451 0.7848151801958482
11.362090691249856 435.2580938949737 0.7812128798589342
11.367318246203272 434.4293732645772 0.7812095178699101
11.372545801156688 435.02511891901946 0.7829459815322516
11.377773356110104 434.9130804927193 0.7832903457023657
11.38300091106352 436.26838305492726 0.7846575148811962
11.388228466016937 436.13837618677996 0.7837607378312654
11.393456020970353 436.43785329622216 0.7827328993891801
11.39868357592377 433.83715864800007 0.7804608566969153
11.403911130877185 429.00179076024057 0.7765387412983382
11.409138685830602 427.83439523473527 0.7765243367191677
11.414366240784018 425.040662232933 0.7742071461650961
11.419593795737434 425.4515401934224 0.7746496307243473
11.42482135069085 426.30017656113296 0.7756811696514229
11.430048905644266 425.13601392393747 0.7740073398061873
11.435276460597683 422.4342544763272 0.7715234660792659
11.440504015551099 423.20526321628415 0.7728448872401409
11.445731570504515 423.1207477379732 0.7728722164508607
11.450959125457931 423.74792170587824 0.7735537248877349
11.456186680411347 424.5349896682108 0.773708092461148
11.461414235364764 420.1465142060604 0.7694478235028824
11.46664179031818 416.1370075372813 0.7659181174718266
11.471869345271596 413.92767580135484 0.7644560613426031
11.477096900225012 415.58378521129805 0.7673653585969548
11.482324455178428 413.9848599903737 0.7727782541423687
11.487552010131845 411.753774110346 0.7730298951315073
11.49277956508526 406.9014412590722 0.7706054103734752
11.498007120038677 403.386553188369 0.7693927432851198
11.503234674992093 401.050858329056 0.7673915773472562
11.50846222994551 402.5217288487499 0.7688415006050597
11.513689784898926 405.2281970362 0.7723147899717581
11.518917339852342 406.4995209796867 0.7751779746841373
11.524144894805758 404.1185826799218 0.7748407635982871
11.529372449759174 399.0780009990713 0.7707404848243664
11.53460000471259 397.6688629398514 0.7696237148670335
11.539827559666007 398.420680139207 0.7699018798070241
11.545055114619423 402.8719102447187 0.7748297103314454
11.550282669572839 404.7503606975128 0.7776478476640368
11.555510224526255 405.0525720178545 0.7782000469647264
11.560737779479672 406.68985947844016 0.7803928152714191
11.565965334433088 408.06355716046045 0.7822508193615021
11.571192889386504 408.8323923436853 0.7839145594186933
11.57642044433992 408.83752721164836 0.7848684733974592
11.581647999293336 406.4983643380223 0.7833720448038541
11.586875554246753 402.66215419828154 0.7792304354913281
11.592103109200169 400.65214869095985 0.7772358837714687
11.597330664153585 397.95133392573155 0.7742425758004856
11.602558219107001 398.4154004748024 0.7750601870715971
11.607785774060417 399.49195474134365 0.7762100220877843
11.613013329013834 398.7986903365719 0.7759989664260776
11.61824088396725 398.2297537300241 0.7764809059737929
11.623468438920666 398.0489183674219 0.7763244109758208
11.628695993874082 401.0878202867708 0.7801067370060893
11.633923548827498 402.8116967333618 0.7824666691661681
11.639151103780915 405.1104444924149 0.784816697917007
11.64437865873433 405.6422002235291 0.7859077906143177
11.649606213687747 405.60386848154 0.786347769155271
11.654833768641163 403.9576072347749 0.7862899625832444
11.66006132359458 402.7792111306698 0.785755154855469
11.665288878547996 403.18939252021096 0.7861822391220562
11.670516433501412 404.72263415666424 0.7869878247866944
11.675743988454828 406.0919108103683 0.7888309670088226
11.680971543408244 408.7939726684141 0.7911207283305275
11.68619909836166 408.4893890162872 0.7914283342049987
11.691426653315077 405.69626091958435 0.7897157469819686
11.696654208268493 402.47678469669074 0.7869521273191876
11.701881763221909 398.9059176594926 0.7843771827748602
11.707109318175325 396.7326738127348 0.7824791105766674
11.712336873128741 397.4971543758809 0.7827380066094872
11.717564428082158 401.8658085276704 0.7874117140681051
11.722791983035574 404.26380480219683 0.789305840249045
11.72801953798899 404.6581158610432 0.790639505653692
11.733247092942406 402.7303706764657 0.7897571469194069
11.738474647895822 400.150949631889 0.7868573586112897
11.743702202849239 398.3133528999508 0.7852785105517702
11.748929757802655 398.6453673694801 0.7856593928106682
11.754157312756071 397.0347201111034 0.7840828233608672
11.759384867709487 397.3134186518938 0.7853657935856371
11.764612422662903 399.06172688043443 0.7879873560139525
11.76983997761632 401.48123728281416 0.7901409440940629
11.775067532569736 403.02107258091047 0.7929353870135456
11.780295087523152 406.3321129838554 0.7954452837917432
11.785522642476568 407.1942878536351 0.7963468275289358
11.790750197429984 406.098074626125 0.7953173174023628
11.7959777523834 404.0902600001761 0.7927349711824483
11.801205307336817 398.78365683548606 0.7878268009904312
11.806432862290233 396.1849857998022 0.7853865420207813
11.81166041724365 394.68124741770833 0.7834969578280151
11.816887972197065 394.65330831393715 0.7839101028968916
11.822115527150482 394.3787728408192 0.7839780593932995
11.827343082103898 391.71980220115296 0.7816781539463256
11.832570637057314 390.9615803664555 0.7813349518990569
11.83779819201073 387.600086992529 0.7775278259347241
11.843025746964146 381.99589597959573 0.7721923043209703
11.848253301917563 379.568255513156 0.7701953930801406
11.853480856870979 375.0510889767828 0.7661870905525844
11.858708411824395 374.3124196196128 0.7650314788189405
11.863935966777811 374.26061558100605 0.7660053176306165
11.869163521731227 371.4552127107826 0.7636462110842643
11.874391076684644 369.6856630239376 0.7629829138674331
11.87961863163806 365.76642712259206 0.7602376528632325
11.884846186591476 360.68709899164946 0.7554374731598025
11.890073741544892 356.2372300483753 0.7513270959779136
11.895301296498308 354.9406163180797 0.7500942783295522
11.900528851451725 353.8436889810791 0.7487032716416379
11.90575640640514 353.83333465773114 0.7482510976802781
11.910983961358557 355.72409958850653 0.7509455006455781
11.916211516311973 356.9897263153357 0.7532331756050453
11.92143907126539 353.61442506713036 0.7509185495130047
11.926666626218806 354.3707934205127 0.7529336645156942
11.931894181172222 351.0038493736594 0.7496187572363242
11.937121736125638 347.8349556319323 0.7465029449849812
11.942349291079054 345.7963369911222 0.7436741526527184
11.94757684603247 340.64480055460143 0.7380161110079145
11.952804400985887 340.47471350083913 0.7377730690234412
11.958031955939303 340.6525920685445 0.7389633304767652
11.963259510892719 342.64348765347404 0.7418180139979348
11.968487065846135 343.9327843583093 0.742542966001238
11.973714620799552 342.753698507523 0.7411865186246015
11.978942175752968 343.30301770934983 0.7402130065552528
11.984169730706384 342.5617964813121 0.7398351442595592
11.9893972856598 339.30602615432633 0.7369712701644482
11.994624840613216 338.78211057442815 0.7373622412925339
11.999852395566633 338.1873354914596 0.7391775285316718
12.005079950520049 340.91725596582296 0.7413691176388645
12.010307505473465 344.23211529887294 0.7441483876147924
12.015535060426881 345.41184130064585 0.7440959968671493
12.020762615380297 343.19215381720835 0.7403286592146491
12.025990170333714 342.60803131060123 0.7403992442102089
12.03121772528713 339.7812606302031 0.7391997168028239
12.036445280240546 336.2906836435257 0.7360134624649672
12.041672835193962 334.08372289648565 0.7342971743081503
12.046900390147378 331.5411264237922 0.7324392509560377
12.052127945100795 333.1476779456082 0.7338868364279867
12.05735550005421 339.46728471511454 0.7405341448688212
12.062583055007627 341.9232916939545 0.7429634342058327
12.067810609961043 341.8960391782242 0.742336609615895
12.07303816491446 339.49411121341797 0.7396778899400788
12.078265719867876 335.90116294209264 0.7360931914403472
12.083493274821292 334.03078603930174 0.734238711983889
12.088720829774708 332.8373338370061 0.7329958318782257
12.093948384728124 331.9526624501571 0.7334791752099664
12.09917593968154 331.0388664169564 0.7330235374837012
12.104403494634957 329.10215465962824 0.7313193474865924
12.109631049588373 330.39610361273463 0.7328272247233568
12.114858604541789 331.169689947293 0.7338621308923502
12.120086159495205 335.53084581432944 0.7384568214500964
12.125313714448621 339.5805810582517 0.7426044147662563
12.130541269402038 340.552352088046 0.7433480525977207
12.135768824355454 345.5486358160715 0.748997406567737
12.14099637930887 351.0672502552033 0.7542617657148346
12.146223934262286 359.67545355855884 0.7633270823213536
12.151451489215702 364.53936812392965 0.7686521885429661
12.156679044169119 365.5177334068929 0.7690908515893796
12.161906599122535 367.3530174580868 0.7711872621237077
12.167134154075951 366.7150532529332 0.7696526052177451
12.172361709029367 367.9281137885029 0.7703212611310344
12.177589263982783 369.61319718976256 0.7723571760684801
12.1828168189362 369.67717888372215 0.7719274035376293
12.188044373889616 367.24935556693583 0.7700396180848605
12.193271928843032 369.46763150431605 0.773455411819581
12.198499483796448 370.9892165878314 0.7751793061504825
12.203727038749864 374.897968197892 0.7805139818867394
12.20895459370328 377.6461834918118 0.7833538418144185
12.214182148656697 374.9506236938827 0.7806046926362799
12.219409703610113 373.1381823263455 0.7795698745952724
12.22463725856353 370.3276650528416 0.7756507899213578
12.229864813516945 367.8616886976739 0.7740338811624005
12.235092368470362 366.87366012213596 0.7731047863737188
12.240319923423778 363.80912682892995 0.7693859854751169
12.245547478377194 357.00413946863307 0.7634239172775454
12.25077503333061 357.49366443314403 0.763359540787109
12.256002588284026 357.12015668548736 0.7634229918658745
12.261230143237443 358.39136535958716 0.7647818478827798
12.266457698190859 356.5371404678603 0.762525171352687
12.271685253144275 353.41070276726566 0.758379309982863
12.276912808097691 350.73588323273094 0.7565744809642589
12.282140363051107 351.5115785265137 0.7588318397092906
12.287367918004524 351.24376496554214 0.7587649655220854
12.29259547295794 345.89751882555197 0.7527221763949402
12.297823027911356 341.98638808269567 0.7483438122443857
12.303050582864772 337.31785272628474 0.7430541402450371
12.308278137818188 340.06331980649486 0.746357569768679
12.313505692771605 340.66359331289465 0.7497313376447861
12.31873324772502 343.98877346055787 0.7609355467240261
12.323960802678437 345.5696354677598 0.7670351749125115
12.329188357631853 345.87477595804614 0.7719854439417134
12.33441591258527 344.67653835594217 0.7753641922192599
12.339643467538686 342.5452208341534 0.7767308249661801
12.344871022492102 338.61789071426614 0.7759005419251114
12.350098577445518 338.10796908216054 0.7766779446493628
12.355326132398934 338.4828670743223 0.7798273028269229
12.36055368735235 338.30846624338744 0.7822726925177991
12.365781242305767 334.7831815158298 0.7807373615781485
12.371008797259183 330.28299098327903 0.777316679880356
12.376236352212599 328.71114338543305 0.7767612481401003
12.381463907166015 328.30029128387724 0.777754460094708
12.386691462119432 334.0225954138208 0.7856881464312518
12.391919017072848 335.5344822974353 0.789723109426351
12.397146572026264 335.14418664454263 0.7905641626115314
12.40237412697968 332.68489759721456 0.7890273610519414
12.407601681933096 328.68156227332685 0.7860164967721077
12.412829236886513 329.61929116881515 0.7883693774125177
12.418056791839929 329.5659070780342 0.788752596951363
12.423284346793345 332.2039043800991 0.7925213331139436
12.428511901746761 332.4225126387853 0.7931624334885937
12.433739456700177 331.49710458578716 0.7932325991298118
12.438967011653594 333.3897582545377 0.7975291013390838
12.44419456660701 332.2142989989262 0.797722534982567
12.449422121560426 332.6886214516328 0.7997027698314904
12.454649676513842 333.64364047265383 0.8026946505253559
12.459877231467258 337.0937400072649 0.8084994595620653
12.465104786420675 339.1513203819313 0.8124891481152721
12.47033234137409 337.66608867984587 0.8122446749313401
12.475559896327507 336.5606767183512 0.8115550710799334
12.480787451280923 336.76685755173327 0.8125445601956841
12.48601500623434 335.8624094987194 0.8133427648717122
12.491242561187756 338.7867091632273 0.8178300638226133
12.496470116141172 341.57003333383125 0.8220927104618897
12.501697671094588 341.29322946287175 0.8230490223300049
12.506925226048004 339.0836655584033 0.8204894863685249
12.51215278100142 335.13472054075913 0.8169466901350873
12.517380335954837 326.4229016192455 0.8075399368235108
12.522607890908253 325.8908781703457 0.8081067433283651
12.527835445861669 327.4744818677085 0.8118987735087788
12.533063000815085 331.23228412894224 0.81716899746913
12.538290555768501 331.6552146854914 0.8193523973222946
12.543518110721918 330.87396195561246 0.8193759312616161
12.548745665675334 328.62603090907083 0.818026243332583
12.55397322062875 324.02022066829744 0.8136890167086711
12.559200775582166 322.20781707102003 0.8116568376657061
12.564428330535582 320.2687810316531 0.803947611355311
12.569655885488999 317.5870872377649 0.7920485579022296
12.574883440442415 317.1096061391837 0.7874403515597032
12.580110995395831 317.62380455205385 0.7850255779028488
12.585338550349247 316.2409709441606 0.7828330846493592
12.590566105302663 314.22481821050525 0.7792363955168629
12.59579366025608 315.80502430520505 0.7796088342923969
12.601021215209496 316.55585919928853 0.7799465323438147
12.606248770162912 317.6218469579943 0.7787161108140215
12.611476325116328 320.341500432487 0.780990564771962
12.616703880069744 318.2565922375851 0.7770365660147358
12.62193143502316 319.41692023343234 0.7775897827605551
12.627158989976577 322.15700541529105 0.7814104220619543
12.632386544929993 320.62182268279525 0.7805076440583392
12.63761409988341 323.5828599944234 0.7841983301277565
12.642841654836825 324.67995060102044 0.7848657555835435
12.648069209790242 325.68789985618173 0.7848776126251297
12.653296764743658 325.7862003995575 0.7833113921122578
12.658524319697074 324.53192348630023 0.7801264727424552
12.66375187465049 325.3308127523116 0.7787082197812369
12.668979429603906 325.2494737399829 0.7767783237888788
12.674206984557323 332.75031079271196 0.7846226652120101
12.679434539510739 340.15157372454655 0.7926819786258625
12.684662094464155 348.66205799484146 0.8001609470484045
12.689889649417571 353.54080816778566 0.8049659837066583
12.695117204370987 360.9238902817232 0.8116309328415525
12.700344759324404 368.5254404883978 0.8197533686282309
12.70557231427782 374.18133501788554 0.8261051188297712
12.710799869231236 378.06720657995834 0.8294384047790733
12.716027424184652 381.79006649695316 0.8332563583735122
12.721254979138068 385.3364582437881 0.8374217623791216
12.726482534091485 387.09577181654623 0.8387345957613749
12.7317100890449 385.7712996191019 0.8372613886215232
12.736937643998317 381.69217697832624 0.8324843023386175
12.742165198951733 374.1148716794181 0.8241467508251382
12.74739275390515 368.37967206614525 0.8178502647251507
12.752620308858566 364.8237150502202 0.8141537732197103
12.757847863811982 360.15279281387 0.8091016665075363
12.763075418765398 353.67805823915427 0.802311611559206
12.768302973718814 348.9056296979617 0.7971104812394102
12.77353052867223 341.7670582704965 0.7879202008257356
12.778758083625647 335.6723318071983 0.7808226095631459
12.783985638579063 331.3543369134883 0.7758932148159111
12.789213193532479 332.6760639884094 0.7787239241463264
12.794440748485895 331.7600588778219 0.7784919576876775
12.799668303439312 331.285652416554 0.7788113680296306
12.804895858392728 327.3549041474031 0.7757921351798621
12.810123413346144 322.9625072520748 0.7696702504848637
12.81535096829956 317.99774745859605 0.7619909418589549
12.820578523252976 317.92650672204564 0.7610106435202026
12.825806078206393 316.50135544580877 0.7592660530798142
12.831033633159809 313.3576162326893 0.7556261019638514
12.836261188113225 310.52334384319465 0.751892626881964
12.841488743066641 311.0534641185423 0.7523721280981244
12.846716298020057 312.08525994322633 0.7524479163843918
12.851943852973474 315.1832513731762 0.756199338834005
12.85717140792689 316.1791826493199 0.7578497400093968
12.862398962880306 319.4306711597396 0.7617409899204697
12.867626517833722 319.19456190964 0.7614910351845052
12.872854072787138 319.533906560132 0.7608149035493172
12.878081627740555 321.3428082779414 0.7627290982446046
12.88330918269397 324.72271386142404 0.7658476187815623
12.888536737647387 328.5866267195015 0.7694936415482718
12.893764292600803 328.31488941358214 0.7687601370240401
12.89899184755422 331.53349880553156 0.7723572778946104
12.904219402507636 334.55781885581575 0.7747274232566305
12.909446957461052 335.4356106023826 0.7746448894399016
12.914674512414468 336.01462798298314 0.7754189562074671
12.919902067367884 334.02876719862627 0.7725115357123677
12.9251296223213 330.998682591991 0.7695524659211731
12.930357177274717 333.16307026853667 0.772071212142677
12.935584732228133 333.9039767363893 0.7716122041885635
12.940812287181549 333.18648147305754 0.7702333794297622
12.946039842134965 332.0713211960157 0.7676482150076505
12.951267397088381 326.50216198588646 0.7607617222512993
12.956494952041798 323.792472317531 0.7581088673115363
12.961722506995214 325.5534808704638 0.7591548415406801
12.96695006194863 325.8586219417513 0.7593334616773237
12.972177616902046 324.4918621795272 0.7574655381071984
12.977405171855462 324.9451225540797 0.7580921400814321
12.982632726808879 325.59874289208165 0.7596056413193905
12.987860281762295 328.6372380674638 0.7630843389588686
12.993087836715711 329.130753422487 0.7636491220007586
12.998315391669127 328.09336122033903 0.7617367975675252
13.003542946622543 327.7719880098386 0.7617571284779354
13.00877050157596 332.0803060210886 0.7663124150837892
13.013998056529376 336.3853224039452 0.7713390175859038
13.019225611482792 339.30458048790445 0.7753768210494291
13.024453166436208 340.9530463554007 0.7775947769811442
13.029680721389624 338.579786544132 0.7751738663781026
13.03490827634304 338.6783715141257 0.7748616532910041
13.040135831296457 339.35850866990256 0.7752618321158282
13.045363386249873 344.4614284521326 0.7809120549707976
13.05059094120329 348.242678174265 0.7843662338441998
13.055818496156705 347.62356353112966 0.783673092728425
13.061046051110122 344.01565047261136 0.7801326219088707
13.066273606063538 339.2395966825656 0.7744505942527717
13.071501161016954 334.27703045810546 0.7683902904473554
13.07672871597037 333.38443838571766 0.7672192820321587
13.081956270923786 331.2960100925793 0.7663154429927219
13.087183825877203 329.34576291390675 0.7658157338445774
13.092411380830619 324.41671841374233 0.7607300996973391
13.097638935784035 322.4897927767505 0.7580720123727149
13.102866490737451 319.17622044347826 0.7550882926888571
13.108094045690867 315.7904028682442 0.7498077658627359
13.113321600644284 311.60921271292796 0.7454392924830877
13.1185491555977 307.26359964159263 0.7406081773118625
13.123776710551116 307.4464043313516 0.7402756367026835
13.129004265504532 304.374993621694 0.7378640774372632
13.134231820457948 302.37368153341095 0.7354724954451425
13.139459375411365 302.5276185026047 0.7365495373224409
13.14468693036478 301.42981778889373 0.7357708592465118
13.149914485318197 300.9853077896851 0.7357243535797708
13.155142040271613 298.9066357798989 0.7338528839153463
13.16036959522503 297.69186625754963 0.7327797395836714
13.165597150178446 296.34009990056285 0.7316688740976222
13.170824705131862 295.82278187840666 0.731299951928225
13.176052260085278 297.879259247406 0.7342459065867576
13.181279815038694 296.18012289745275 0.7320675908564296
13.18650736999211 297.1307312247156 0.7322380797520941
13.191734924945527 295.96785975388514 0.7318773513429433
13.196962479898943 298.9919099261236 0.7355374653393068
13.202190034852359 301.9646435449993 0.7396803147543936
13.207417589805775 302.29619779063825 0.7402594876316121
13.212645144759191 298.64905378846817 0.7350981822463516
13.217872699712608 293.5261645268087 0.7287439105293153
13.223100254666024 294.2786201896711 0.7290983569751498
13.22832780961944 297.4713310562289 0.7325882040925512
13.233555364572856 301.9477082484871 0.7377826045958176
13.238782919526273 303.8847497128656 0.7401249381290426
13.244010474479689 300.8684794020417 0.7358932276694026
13.249238029433105 297.06578443186487 0.7324852320264184
13.254465584386521 296.5100321482725 0.7312554392231918
13.259693139339937 299.88241603909023 0.7356023530613508
13.264920694293354 301.39744259087104 0.7380219050931714
13.27014824924677 298.4399943829049 0.7344292514574376
13.275375804200186 297.2631014492754 0.7336121352707319
13.280603359153602 292.55330904574663 0.7268866309606844
13.285830914107018 294.6145103533348 0.7292222336746917
13.291058469060435 296.75871852831216 0.7329827964774864
13.29628602401385 301.02127378619923 0.7389558950594178
13.301513578967267 301.5498176117162 0.7395053707562167
13.306741133920683 300.75201601061764 0.7379374909528955
13.3119686888741 296.31528213641263 0.7310612641080011
13.317196243827516 294.0527725832802 0.7291844083241481
13.322423798780932 294.35641103908927 0.7301917667496387
13.327651353734348 298.01692045887404 0.7336303178655246
13.332878908687764 298.089457639848 0.7345665063687158
13.33810646364118 298.6308101986008 0.7345060331992667
13.343334018594597 295.3934713066801 0.7301032978855196
13.348561573548013 289.2121092627803 0.7228102094563643
13.353789128501429 287.8433016902785 0.7217182674535215
13.359016683454845 283.92884144763167 0.7168709326806283
13.364244238408261 283.99251919092166 0.7170857815271782
13.369471793361678 287.05731830191655 0.7197471823731434
13.374699348315094 288.0758646820068 0.720674551558605
13.37992690326851 290.2609476257376 0.7244417655727
13.385154458221926 292.96795988685534 0.7269797001405021
13.390382013175342 293.09429666544963 0.7270396596281188
13.395609568128759 292.87117043974126 0.7275307479325303
13.400837123082175 294.7907003961145 0.7303581934371058
13.406064678035591 293.9745795219796 0.7300143192780141
13.411292232989007 297.79504090450575 0.7337144192507957
13.416519787942423 298.9822831663988 0.7343512632225225
13.42174734289584 296.16709618773507 0.7299778552959366
13.426974897849256 297.9917636192351 0.7312082336717504
13.432202452802672 300.36289464810676 0.7330414187285204
13.437430007756088 304.2420651257614 0.7381736876973112
13.442657562709504 307.67128162122106 0.7417427014472973
13.44788511766292 310.57037139269744 0.7460713135403273
13.453112672616337 312.14827500981716 0.7485091846059909
13.458340227569753 317.0164684169395 0.7537397616540471
13.46356778252317 318.55632941732364 0.7564954053841632
13.468795337476585 318.35971784176684 0.7560932110860705
13.474022892430002 319.9534733853144 0.757880626516787
13.479250447383418 323.2704286415763 0.7619227880826372
13.484478002336834 325.75673343141824 0.7647129765723611
13.48970555729025 326.8719786544433 0.7660516147890724
13.494933112243666 321.68997545988503 0.7588299420933482
13.500160667197083 317.2351908434619 0.7535859216809605
13.505388222150499 316.055400245952 0.7521146941166872
13.510615777103915 317.2096434952821 0.7537749152085149
13.515843332057331 316.1827954166689 0.7517215616892211
13.521070887010747 317.307971076687 0.7529453151946632
13.526298441964164 312.09379421608725 0.746553382774891
13.53152599691758 309.42129372226395 0.7434893584724338
13.536753551870996 305.07178281081934 0.7388605169256846
13.541981106824412 300.2474274478926 0.733522042344807
13.547208661777828 297.47423679991783 0.729705577195945
13.552436216731245 296.2610966241961 0.7282131567858449
13.55766377168466 295.9968281911745 0.7296200448747232
13.562891326638077 293.669544675724 0.7278059742032649
13.568118881591493 291.08624293512077 0.7254751802695598
13.57334643654491 285.08142623350443 0.718563158227433
13.578573991498326 281.85876810743423 0.7146875103540345
13.583801546451742 279.22575884893627 0.7120422365652035
13.589029101405158 280.0094305486534 0.7126424278089435
13.594256656358574 282.4505001740097 0.7178179225729707
13.59948421131199 279.9893952631002 0.7164304211262159
13.604711766265407 278.16676235188527 0.7145777165660626
13.609939321218823 274.68301381807225 0.7095709272277488
13.615166876172239 273.04203764135224 0.7061293317636543
13.620394431125655 272.6494406441241 0.7052537070712231
13.625621986079071 270.84836191873467 0.7029457757065395
13.630849541032488 268.39981304702064 0.7010695622657485
13.636077095985904 267.98658339102656 0.6999548828588619
13.64130465093932 266.19333898082516 0.6973240493433479
13.646532205892736 267.0633671749243 0.699167961618385
13.651759760846153 267.0939653720254 0.6986918757216941
13.656987315799569 267.3389601326323 0.6998211601472789
13.662214870752985 268.4442893154043 0.7023961773265912
13.667442425706401 265.02173655961195 0.6986537822778304
13.672669980659817 264.14275991506884 0.6985660476362131
13.677897535613234 261.14731007173583 0.6939226012130819
13.68312509056665 261.63018741967034 0.6929191588437115
13.688352645520066 264.2349891367633 0.6960761842993952
13.693580200473482 265.6770881003695 0.6972661413165931
13.698807755426898 266.1457056869199 0.699839132998594
13.704035310380315 267.3765858250042 0.701621096370759
13.70926286533373 266.3392826583344 0.6999685427057246
13.714490420287147 266.7683558749374 0.7006307916368539
13.719717975240563 266.74886099597813 0.6988409285427324
13.72494553019398 269.1198403932449 0.7023620799275806
13.730173085147396 270.20915541620906 0.7040383984157013
13.735400640100812 270.4526456251505 0.7061982146572519
13.740628195054228 271.8903349972691 0.7091050643085735
13.745855750007644 272.65174016644715 0.7106760498023053
13.75108330496106 275.29998935151133 0.7137969808374519
13.756310859914477 274.2357962825639 0.7113424584207549
13.761538414867893 271.19641603005874 0.7080037138773657
13.766765969821309 270.6880595566167 0.7069631715766774
13.771993524774725 268.37684682279587 0.7043848261097051
13.777221079728141 269.27626072676065 0.7060941212321462
13.782448634681558 268.73469057965076 0.7060430553383524
13.787676189634974 266.34206329969334 0.702842848186565
13.79290374458839 263.2964830426395 0.6999495721164025
13.798131299541806 263.803046760064 0.6995938377551224
13.803358854495222 262.4913110220665 0.6965253565204007
13.808586409448639 264.18332767290974 0.6966822731827931
13.813813964402055 263.0032961913625 0.6941790982739653
13.819041519355471 263.69193603684903 0.6960880088997109
13.824269074308887 261.91185956373334 0.6925756323631387
13.829496629262303 258.9502289676921 0.6902545857179151
13.83472418421572 259.5779180742946 0.6926641035823736
13.839951739169136 262.6793335065469 0.6956023073710131
13.845179294122552 264.16049983059565 0.6986101256019502
13.850406849075968 265.0731317569961 0.6994437925949887
13.855634404029384 265.6440819277789 0.6997216595976589
13.8608619589828 265.76850118639584 0.7018232560052969
13.866089513936217 265.99777096815563 0.6999705237798503
13.871317068889633 264.56998095572203 0.6984705599897607
13.87654462384305 263.163529874444 0.6967354418641509
13.881772178796465 259.9954720359859 0.6930380857131438
13.886999733749882 258.81379680682295 0.693018830591536
13.892227288703298 258.2141389835395 0.6912977041638282
13.897454843656714 260.19608096646743 0.6933190538564334
13.90268239861013 263.4112237737686 0.6959194624563378
13.907909953563546 263.02466654010556 0.6931347789602892
13.913137508516963 262.003980779301 0.6925415409259855
13.918365063470379 259.59266499059476 0.6895852333518087
13.923592618423795 259.0453327978747 0.6887194484166658
13.928820173377211 260.535770203169 0.6913614979416753
13.934047728330627 263.0216753000451 0.6939017084061117
13.939275283284044 263.63471997329395 0.6936127891071142
13.94450283823746 265.4555857018877 0.6960317416014161
13.949730393190876 267.21536812986903 0.6991673075964668
13.954957948144292 267.6139869272327 0.7003985131068186
13.960185503097708 269.0289554810175 0.7033515176979176
13.965413058051125 269.01929381405154 0.7020960829395312
13.97064061300454 267.9134952691601 0.6994690457820782
13.975868167957957 264.252530556145 0.695812921275249
13.981095722911373 260.0584916317788 0.6898006218441438
13.98632327786479 261.94843038340764 0.6934136234517086
13.991550832818206 263.49427832344037 0.695262022690002
13.996778387771622 265.39791266157783 0.6972419094369994
14.002005942725038 265.82955862115864 0.6977507519359493
14.007233497678454 264.88998982008764 0.6969523421297176
14.01246105263187 264.43868283505117 0.697748185406388
14.017688607585287 266.01879736776596 0.7002812116867807
14.022916162538703 269.0876707034716 0.7031399256241612
14.028143717492119 268.1564869782548 0.7009390584318549
14.033371272445535 268.2941045245783 0.699074176659315
14.038598827398951 269.47301621514345 0.7010106571275707
14.043826382352368 271.10873142910043 0.7038457824260766
14.049053937305784 273.19603026004546 0.706038415877813
14.0542814922592 271.527971879897 0.7048555608269146
14.059509047212616 270.77217623512377 0.7036639303292964
14.064736602166032 270.0182599057104 0.7018102494276593
14.069964157119449 273.39293145643785 0.7064866454872968
14.075191712072865 277.3646936726025 0.7108291115167651
14.080419267026281 282.09233861358587 0.7161571766646283
14.085646821979697 288.6907628419979 0.7236610255890915
14.090874376933114 290.62100244188065 0.7260174399284214
14.09610193188653 294.7993360100973 0.7310189459303671
14.101329486839946 296.9007757701144 0.7326836287504737
14.106557041793362 299.4490200830553 0.735611346578244
14.111784596746778 301.35050077925575 0.736612917338634
14.117012151700195 303.1934838886542 0.7392306087315302
14.12223970665361 302.3512227255821 0.7376626425536027
14.127467261607027 298.5020939848979 0.734200484724621
14.132694816560443 296.2531670361304 0.7316474946864678
14.13792237151386 290.69373683343497 0.724359566270232
14.143149926467276 289.3051818531473 0.7234485791174339
14.148377481420692 291.36510250447805 0.7256935837315178
14.153605036374108 291.7757124923904 0.7279806236786329
14.158832591327524 292.3217666186656 0.7290697116256248
14.16406014628094 292.4498673527002 0.7296155405955489
14.169287701234357 289.68929005794575 0.7253492539490701
14.174515256187773 286.8422968391691 0.7203611610919751
14.179742811141189 282.80769887346673 0.7145678021587984
14.184970366094605 282.2945706147252 0.7139217325080444
14.190197921048021 281.47455465754024 0.71449261293557
14.195425476001438 281.8587433041459 0.7173380933096104
14.200653030954854 281.67707806818663 0.7172563828034915
14.20588058590827 283.4782686436848 0.7181392534710007
14.211108140861686 284.1487042036329 0.7178325093945471
14.216335695815102 286.7915685733829 0.7211691373164578
14.221563250768519 284.1776255069051 0.7190119013522531
14.226790805721935 281.5327844591475 0.7156638319579721
14.232018360675351 277.200467339365 0.7083498309492794
14.237245915628767 275.23758168208883 0.7049594497008468
14.242473470582183 274.03309495856206 0.7036682296390401
14.2477010255356 274.3651288522107 0.705205261896673
14.252928580489016 275.80992153774804 0.7081636786312814
14.258156135442432 276.1221815687538 0.7082616036907526
14.263383690395848 276.8141805500169 0.7082663330450242
14.268611245349264 278.1850382633301 0.7089710576346897
14.27383880030268 275.2400244156725 0.7041446592679413
14.279066355256097 274.5507900231524 0.7030172007584021
14.284293910209513 274.6208455287403 0.7028622331967583
14.28952146516293 278.22084400113636 0.7070091855109939
14.294749020116345 280.44402288343036 0.7097951406229159
14.299976575069762 281.1003115084895 0.7093942647181156
14.305204130023178 280.13034048725655 0.7072223113881919
14.310431684976594 278.20709799266535 0.7061290568916685
14.31565923993001 279.36931994500065 0.7079738403423376
14.320886794883426 277.57607833724114 0.7059600571824516
14.326114349836843 278.55731650272526 0.7069415143034203
14.331341904790259 282.34976826180724 0.7095361350303022
14.336569459743675 285.7833917119675 0.71543041374971
14.341797014697091 286.9480857903772 0.7171311582312572
14.347024569650507 289.3613444277509 0.7194996628460192
14.352252124603924 288.9913691183906 0.7185983529077227
14.35747967955734 290.6132255105062 0.7200301167812033
14.362707234510756 292.31778496315536 0.7239774387426029
14.367934789464172 294.40445679740753 0.7276623374620403
14.373162344417588 294.38889158996847 0.7275195590597429
14.378389899371005 292.7224974161839 0.7249917828054322
14.38361745432442 292.01253582829725 0.722931416968036
14.388845009277837 290.68620389910643 0.7205498061117761
14.394072564231253 285.8737248278874 0.7149012578919683
14.39930011918467 284.88561035459225 0.714005115332339
14.404527674138086 285.6456541504585 0.7157796989967786
14.409755229091502 286.12162546971405 0.7175879363052107
14.414982784044918 285.1536754960813 0.7161287812864522
14.420210338998334 284.47574672286026 0.7147848738173126
14.42543789395175 284.59719306938973 0.714426728175212
14.430665448905167 284.6469616717906 0.7132774683138485
14.435893003858583 284.99758427418476 0.7137005486480064
14.441120558811999 285.6550115006782 0.7150476095624909
14.446348113765415 286.59214068688226 0.717250491025012
14.451575668718831 287.1561151877747 0.7197047201759789
14.456803223672248 288.9427375534447 0.7221469412131966
14.462030778625664 288.4677439658392 0.721465020838079
14.46725833357908 290.18731732299347 0.7225825338812105
14.472485888532496 293.96284925959674 0.7263289172843637
14.477713443485912 296.95464505202756 0.7295043594090954
14.482940998439329 299.1510625514631 0.731172507176262
14.488168553392745 296.06842721018387 0.7265992902620021
14.493396108346161 295.6247801895414 0.7269218704355604
14.498623663299577 296.6450504436696 0.7284293380495004
14.503851218252994 297.35626891587657 0.7295131793251661
14.50907877320641 298.1613938974615 0.7297044866388731
14.514306328159826 295.6290933869607 0.7264788589149891
14.519533883113242 294.73610207161346 0.7260153200591375
14.524761438066658 291.9223650129628 0.7220503625683365
14.529988993020075 290.69419531531395 0.720853938186645
14.53521654797349 291.7100550278951 0.7219114120209197
14.540444102926907 296.5175906494188 0.7291498214085597
14.545671657880323 299.2938685540733 0.7334620266493709
14.55089921283374 297.7999069554004 0.7317446661071382
14.556126767787156 294.6345167709729 0.7283648540170582
14.561354322740572 290.15855088356415 0.7213467554524673
14.566581877693988 289.66562183320826 0.7208902872664106
14.571809432647404 291.1377543366341 0.7212486073890265
14.57703698760082 292.37910718070947 0.7230452604961423
14.582264542554237 296.27348595269746 0.7285735008890764
14.587492097507653 299.54868200580296 0.7322232520834895
14.592719652461069 302.6487944731088 0.7351461387891042
14.597947207414485 306.0073934564141 0.7375472603147096
14.603174762367901 314.992239746521 0.7465089783811379
14.608402317321318 322.94916432235885 0.7556532156918656
14.613629872274734 327.71297921811134 0.7604667860062551
14.61885742722815 332.18585242278766 0.7648025520649138
14.624084982181566 332.79170480753265 0.7650632831171659
14.629312537134982 337.57998001893213 0.7694724188681775
14.634540092088399 344.7356808988004 0.7763005332922196
14.639767647041815 349.71847128258713 0.7816409387424487
14.644995201995231 352.4395364117393 0.784846832247025
14.650222756948647 356.1008752084176 0.7889994245664209
14.655450311902063 354.2108206329675 0.7868526994903475
14.66067786685548 353.81285913352417 0.7862735819202628
14.665905421808896 354.10148981385896 0.7858560643851796
14.671132976762312 353.6693922176619 0.7846851386153116
14.676360531715728 351.8355207008884 0.7827945752776235
14.681588086669144 348.8750441656537 0.77988870623517
14.68681564162256 348.06157276160405 0.7796150479064284
14.692043196575977 351.1017412212105 0.7828259481387326
14.697270751529393 351.0009085629668 0.7816913476481564
14.70249830648281 352.82354262470426 0.7831456866561738
14.707725861436225 352.03892838329034 0.7823693496888564
14.712953416389642 351.70642894085904 0.7829599319886136
14.718180971343058 347.9416334559225 0.7792792285926734
14.723408526296474 345.95734246886724 0.7770362563972852
14.72863608124989 346.05374489018556 0.7767707130434645
14.733863636203306 343.9106981335198 0.7743304463062256
14.739091191156723 358.5961678712854 0.79106032508658
14.744318746110139 362.6793961517459 0.796323215984039
14.749546301063555 360.0966355720192 0.7939355033300575
14.754773856016971 341.50360053546 0.7740120979056
14.760001410970387 319.8671363790985 0.7500805079010098
14.765228965923804 314.12953231838935 0.7440513425886742
14.77045652087722 306.9060414795254 0.7364894609492996
14.775684075830636 303.3342254486257 0.7321044692092609
14.780911630784052 301.12775431041166 0.7284013601549876
14.786139185737468 298.276696741979 0.7254003862678806
14.791366740690885 298.97090220640086 0.7260908705678829
14.7965942956443 298.2420720866887 0.726191712885451
14.801821850597717 298.1138818673233 0.7266689674270245
14.807049405551133 297.083252732579 0.7252808777833906
14.81227696050455 296.05435459580735 0.7239271669214014
14.817504515457966 296.21101321037025 0.7240275331689688
14.822732070411382 298.42491223599546 0.726229774014337
14.827959625364798 299.4473895827082 0.7278589844885682
14.833187180318214 300.2854866963992 0.7285534052373347
14.83841473527163 300.64110850934225 0.7279930091994906
14.843642290225047 302.1277678602844 0.7302002831815327
14.848869845178463 304.68850539041165 0.7325623830751601
14.854097400131879 308.1004459642876 0.7363892606491318
14.859324955085295 309.465248928179 0.7391640906174932
14.864552510038711 310.3613382220263 0.7389579403746057
14.869780064992128 313.2791159874144 0.7428367830547271
14.875007619945544 316.3476561152933 0.7459902889101875
14.88023517489896 321.75688201170465 0.7512640173318302
14.885462729852376 325.6921072042226 0.7554621585151415
14.890690284805792 328.8622537359989 0.75807135927696
14.895917839759209 329.41329298821313 0.758433404756059
14.901145394712625 330.1901395786748 0.7602901181715891
14.906372949666041 331.0430307878759 0.7613267835893269
14.911600504619457 328.13425968266256 0.75884431296858
14.916828059572873 327.0471668725652 0.7579861597413158
14.92205561452629 319.8515539624536 0.7494776198673919
14.927283169479706 314.3931995302779 0.7430119333018347
14.932510724433122 312.2370174681012 0.7407527917338746
14.937738279386538 308.9133216404958 0.7365776885473477
14.942965834339955 305.6726191039027 0.7336450485051593
14.94819338929337 303.0469721964416 0.7313232543595866
14.953420944246787 297.2336423306876 0.724366201935073
14.958648499200203 291.9708218823656 0.7187702227078948
14.96387605415362 287.3134020136684 0.7128038865384104
14.969103609107036 286.09218127034933 0.711854686322448
14.974331164060452 285.3451248276888 0.710662496055076
14.979558719013868 284.597311310674 0.7098744649430403
14.984786273967284 284.0589309674535 0.7093862025321347
14.9900138289207 282.6825688166859 0.7079679374591512
14.995241383874117 285.9001169074068 0.7130323609624737
15.000468938827533 287.78607258850184 0.7153705053402002
15.005696493780949 287.6413404841325 0.7145593357804051
15.010924048734365 287.0863152360401 0.7133130187157593
15.016151603687781 286.1741015471306 0.7120042303960621
15.021379158641198 290.9804124202974 0.7186501019210374
15.026606713594614 292.7838552253698 0.7217036815860892
15.03183426854803 296.9825015199705 0.7262931304522129
15.037061823501446 299.5955998419213 0.7290703562509007
15.042289378454862 302.5554459021662 0.7322075729678145
15.047516933408279 306.506545725798 0.7370094357122083
15.052744488361695 311.42898397240685 0.7419276854102715
15.057972043315111 315.1482743918343 0.7461387401958716
15.063199598268527 316.73716059553846 0.7488211830204604
15.068427153221943 316.68382657905266 0.7483600751778868
15.07365470817536 314.1924925333714 0.7451614627658607
15.078882263128776 310.3555819560082 0.7404771069920959
15.084109818082192 305.8363124187689 0.7334129544190088
15.089337373035608 304.15969720723217 0.7310512530514569
15.094564927989024 305.9733692691287 0.7339001925409185
15.09979248294244 305.13033442462734 0.733340088186069
15.105020037895857 302.1582310885027 0.7312540759263522
15.110247592849273 298.3450220831612 0.7267042369724254
15.11547514780269 296.45690646066083 0.7246343080100113
15.120702702756105 298.8621964619668 0.727966587018547
15.125930257709522 298.4417273618882 0.7267767010796443
15.131157812662938 296.79635633840303 0.7260071579031042
15.136385367616354 298.2200311514361 0.7279370145301014
15.14161292256977 295.72721769857804 0.7248331578005716
15.146840477523186 294.3473893852449 0.7233949756223265
15.152068032476603 294.8404759597803 0.7231580814197646
15.157295587430019 292.4247961558417 0.7192350107092982
15.162523142383435 290.57054885340904 0.7171555273286543
15.167750697336851 289.7042546919835 0.7166950818321773
15.172978252290267 288.1882660733671 0.7148299598300469
15.178205807243684 288.60104481283344 0.7166063801565214
15.1834333621971 285.11556512622786 0.7118356914593126
15.188660917150516 281.71768511707836 0.7085889065092995
15.193888472103932 282.3607887556538 0.710907378213257
15.199116027057348 281.2917446063721 0.7088107654445074
15.204343582010765 285.0233842910208 0.7131172708110972
15.20957113696418 286.98180611182914 0.7140064146335596
15.214798691917597 288.05978094754335 0.714325427591973
15.220026246871013 287.3509308586371 0.7135067126109702
15.22525380182443 284.6852908646557 0.711095318583247
15.230481356777846 281.7422709174271 0.70862898460688
15.235708911731262 283.3311910526891 0.7121757643750379
15.240936466684678 288.9210774268052 0.7182223226978277
15.246164021638094 289.73072821385273 0.7184311368316803
15.25139157659151 292.14200725599613 0.7203549340854077
15.256619131544927 288.7977574094291 0.7152046502216124
15.261846686498343 286.07073828579234 0.7122564361287343
15.267074241451759 285.3480556940432 0.7117876229738506
15.272301796405175 285.8525971921307 0.7131373461138318
15.277529351358591 289.91252676389354 0.7186390164596039
15.282756906312008 292.97896192841444 0.7214793755580851
15.287984461265424 292.7699274672576 0.7207573556850437
15.29321201621884 292.07439060428845 0.7193205795437585
15.298439571172256 289.20485650098584 0.7148694730674363
15.303667126125672 287.73559217461866 0.7132194836136578
15.308894681079089 287.4295887598088 0.7126566949032033
15.314122236032505 289.19161600823816 0.7148471699117536
15.319349790985921 288.9156571973369 0.7157873416563776
15.324577345939337 291.9033583037194 0.718991770924044
15.329804900892753 293.4403349581925 0.721562703360956
15.33503245584617 298.2776724673906 0.7270378685733018
15.340260010799586 300.12152062831683 0.7290552911745313
15.345487565753002 302.25739388044593 0.7319153062675771
15.350715120706418 301.6303499019235 0.7318114415451326
15.355942675659835 299.9967284775445 0.7299838509218605
15.36117023061325 299.3761615775379 0.7300002861435135
15.366397785566667 297.52469838800477 0.727270788647036
15.371625340520083 297.0049708121473 0.7251653525160178
15.3768528954735 295.84739107479794 0.7219496049445818
15.382080450426916 294.7226573567254 0.719928804715341
15.387308005380332 293.85886417693985 0.7187713406231865
15.392535560333748 293.1762170694771 0.7193216517688327
15.397763115287164 292.83343369647775 0.7297233494856571
15.40299067024058 291.552329529628 0.7366411582667647
15.408218225193997 290.41617044445445 0.7412853854629344
15.413445780147413 288.7768151517664 0.7423019888405926
15.418673335100829 289.77489854729595 0.7464333074950815
15.423900890054245 289.46400075554493 0.7475428292451753
15.429128445007661 291.02810347582084 0.7528875034739868
15.434355999961078 292.87963137450686 0.7579339954918547
15.439583554914494 293.9866122971444 0.7625122713139894
15.44481110986791 294.9548422125351 0.7670817094589415
15.450038664821326 295.84031269247157 0.7710176881332801
15.455266219774742 292.62664476051543 0.7690813941056652
15.460493774728159 290.40561456240783 0.7684079243020698
15.465721329681575 290.03937409515873 0.7696311385940937
15.470948884634991 294.66466902164734 0.7775164341616618
15.476176439588407 295.4014272993136 0.7812512013232038
15.481403994541823 293.29580599993074 0.7801741700219844
15.48663154949524 288.2419390727663 0.7759135265794973
15.491859104448656 286.03299329097354 0.7748303540098318
15.497086659402072 285.8853488691504 0.7754513885853231
15.502314214355488 287.6315405736937 0.7802769190593095
15.507541769308904 284.6188779056143 0.7764806285263023
15.51276932426232 280.53615720423016 0.7732383998424173
15.517996879215737 279.9291575787663 0.7743657218385438
15.523224434169153 278.6119158928211 0.773099561088899
15.52845198912257 278.8818940458222 0.7756530460808474
15.533679544075985 279.5821997373526 0.7786738199010246
15.538907099029402 279.95438578553865 0.7793421821308928
15.544134653982818 280.40927189305097 0.7811338110136268
15.549362208936234 282.8051255799603 0.7852616633897312
15.55458976388965 281.83433892983817 0.7861071464521214
15.559817318843066 279.1785703442573 0.7853976140631619
15.565044873796483 276.06039757274254 0.7841132662733159
15.570272428749899 273.06555660591914 0.7808999996549855
15.575499983703315 273.97601863507055 0.7845546033733731
15.580727538656731 272.4786226525953 0.7828975941589984
15.585955093610147 272.03140742569417 0.7833232020550571
15.591182648563564 272.39988810318215 0.7851789999901178
15.59641020351698 272.06279549991984 0.786451545960151
15.601637758470396 272.15984058124684 0.7887411496428992
15.606865313423812 271.71236369491226 0.7908474850994793
15.612092868377228 266.7395618695183 0.7851847556460341
15.617320423330645 268.85188655143867 0.788888757184065
15.62254797828406 269.82396595220393 0.7920536794388566
15.627775533237477 270.18411367477137 0.7951140115218465
15.633003088190893 267.61923696758026 0.7938361918515835
15.63823064314431 264.78193073429577 0.7884422691502754
15.643458198097726 261.78079231261614 0.7729664161606075
15.648685753051142 264.40595078974206 0.769198867157295
15.653913308004558 267.31537699042354 0.769821954359227
15.659140862957974 268.185671286261 0.7682596648680774
15.66436841791139 265.92850012227933 0.7617208124322766
15.669595972864807 263.95965034870227 0.7574074163204207
15.674823527818223 261.3626683506407 0.7507944530150144
15.680051082771639 262.63209339185465 0.7509890900909468
15.685278637725055 266.3597039341947 0.7557738588307668
15.690506192678471 268.6983145340656 0.7581011858868486
15.695733747631888 269.75163487327177 0.7573787217402662
15.700961302585304 265.5976450593959 0.7489089247407853
15.70618885753872 265.86502001009035 0.7464428397215676
15.711416412492136 265.32029573671485 0.7434304183092032
15.716643967445552 267.14402920089606 0.7447046832623153
15.721871522398969 269.5960368595066 0.7489727219742269
15.727099077352385 269.9216005845642 0.748284512694949
15.732326632305801 272.1478442030463 0.7491308455878579
15.737554187259217 273.1799235018708 0.7486933519821026
15.742781742212633 273.4469409843023 0.7473696457247299
15.74800929716605 277.48087612955254 0.7537163268243465
15.753236852119466 276.8107738203609 0.7530927099859616
15.758464407072882 276.75906667885386 0.7525116405662993
15.763691962026298 273.99137937748407 0.7471986262995461
15.768919516979715 272.2228922949374 0.7415010376564924
15.77414707193313 272.23756538356287 0.7403672642754727
15.779374626886547 270.46813695599684 0.7384858678480067
15.784602181839963 274.52050973577883 0.7443247974428935
15.78982973679338 274.2743422514159 0.7447248623601285
15.795057291746796 276.60901753395257 0.7478027341836122
15.800284846700212 275.89702593268356 0.7471837141865979
15.805512401653628 272.656011495008 0.7420665982762107
15.810739956607044 274.8070244598011 0.7436781533752225
15.81596751156046 271.1729359606186 0.737280726293011
15.821195066513877 271.1084453596971 0.7377905087957399
15.826422621467293 270.58631840522025 0.7365884906332494
15.831650176420709 272.4137285294999 0.7381655057619411
15.836877731374125 273.2698613023401 0.7385708049941848
15.842105286327541 272.9611559969666 0.738066857362225
15.847332841280958 271.2931135076951 0.7353879541346405
15.852560396234374 268.4411953522113 0.732288551626342
15.85778795118779 269.3228814662301 0.7333584942151469
15.863015506141206 271.94739580699115 0.7369054626898034
15.868243061094622 273.1368925725499 0.7372685225672743
15.873470616048039 271.5428980398544 0.7342437427631348
15.878698171001455 271.2185349877009 0.7332564350357075
15.883925725954871 270.835913516201 0.7333126506822566
15.889153280908287 273.0214073441591 0.7354448889130786
15.894380835861703 275.16171171120124 0.737846103740809
15.89960839081512 274.035687854002 0.7346456655179057
15.904835945768536 274.7841959780411 0.7337702281936497
15.910063500721952 277.3368912622172 0.7371446928367759
15.915291055675368 274.4673496807123 0.733035159785297
15.920518610628784 269.9464931081248 0.7272179625252143
15.9257461655822 267.18588216459585 0.7225649994645823
15.930973720535617 266.9181918032198 0.7215109172660459
15.936201275489033 267.3640318610856 0.7229531002085043
15.94142883044245 267.8887006566978 0.7228157934753375
15.946656385395865 267.0439985402355 0.7206933314449855
15.951883940349282 265.3210205918686 0.7184280036003562
15.957111495302698 266.80551423039435 0.7201684306135359
15.962339050256114 266.41075967286315 0.7215044785699617
15.96756660520953 270.852958307063 0.7283802786941369
15.972794160162946 269.66342134898616 0.7272655386174994
15.978021715116363 269.6188952567907 0.7275198076688592
15.983249270069779 271.299046450994 0.7299191368697874
15.988476825023195 273.99737283158237 0.7336762476666417
15.993704379976611 275.33251131565044 0.7349253463114056
15.998931934930027 272.46596559031076 0.7300763863986507
16.004159489883442 267.5175347344669 0.7235268138618489
16.009387044836856 265.34196736119617 0.7195663491756991
16.01461459979027 263.68579818640825 0.7178114227939125
16.019842154743685 264.0604219704386 0.7194065010527577
16.0250697096971 262.88109305412274 0.7188105360061668
16.030297264650514 264.22936285948606 0.7212239546307708
16.03552481960393 265.131706658418 0.7219993358205471
16.040752374557343 267.1829977168387 0.724351643326264
16.045979929510757 269.74176921660626 0.7270064776048129
16.05120748446417 269.8272012347393 0.7254586555298566
16.056435039417586 271.8848007212445 0.7282898669626269
16.061662594371 273.2934205258718 0.7284588525864243
16.066890149324415 279.67970777774354 0.7361562056360801
16.07211770427783 285.5092792350483 0.7439321583662079
16.077345259231244 292.7699160317025 0.7527044536710167
16.08257281418466 295.3632781442886 0.7553741809646213
16.087800369138073 294.0425007096575 0.7514830136616288
16.093027924091487 294.3087157145817 0.7513839401841409
16.0982554790449 297.3581147257157 0.7553019162185081
16.103483033998316 302.21491532046616 0.7626939686496246
16.10871058895173 307.536358240144 0.768993267370449
16.113938143905145 308.77531941372314 0.7693425291932804
16.11916569885856 309.32406256550877 0.7698696440218767
16.124393253811974 307.33347743321434 0.7675631290996422
16.129620808765388 308.9746890478028 0.7700956774522493
16.134848363718802 309.87029933952294 0.7710244782961597
16.140075918672217 312.2276558943512 0.7730280030153545
16.14530347362563 312.16200172427887 0.7726744621846054
16.150531028579046 313.2239497605962 0.7733417537414702
16.15575858353246 312.195196285991 0.7716007074840638
16.160986138485875 312.5280586416216 0.7724181559376804
16.16621369343929 307.9065465790723 0.7664212614898473
16.171441248392703 302.8386680545859 0.7602306000830609
16.176668803346118 302.34237207268296 0.7607471246811889
16.181896358299532 301.8201757802795 0.7610456004589139
16.187123913252947 299.0104313532582 0.7584285271582583
16.19235146820636 294.91062208462455 0.7536736186227433
16.197579023159776 289.1822065573273 0.7465130721921834
16.20280657811319 285.17650706093247 0.7411502071726455
16.208034133066604 281.93879379144795 0.737357862603144
16.21326168802002 275.95233912977716 0.7303875269709927
16.218489242973433 271.29087140323486 0.7243472366115777
16.223716797926848 267.57338999787146 0.719164898297436
16.228944352880262 268.6339296792564 0.7203518227106439
16.234171907833677 267.5468941033664 0.7180775427089858
16.23939946278709 262.62715313125284 0.7121140871289356
16.244627017740505 260.96837993240666 0.7105358727028335
16.24985457269392 262.79432316259005 0.7147132737426074
16.255082127647334 262.92098399100956 0.7155390658121719
16.26030968260075 261.96551918713834 0.713165438319326
16.265537237554163 258.52013527639525 0.7078683838289062
16.270764792507578 256.08699097225644 0.7034925264957896
16.275992347460992 255.98016686350402 0.7046074963085465
16.281219902414406 253.17976119614775 0.7016529167539403
16.28644745736782 249.86652797335387 0.6975726769767128
16.291675012321235 249.49563618817436 0.6971148815074792
16.29690256727465 250.26015816991887 0.6960255518330356
16.302130122228064 251.32267718917802 0.6962564484488671
16.30735767718148 251.88625717487514 0.6958033079530733
16.312585232134893 253.64076074050766 0.6985728869872089
16.317812787088307 255.83729938242715 0.7030400350618533
16.323040342041722 257.84706152130025 0.7071872841698907
16.328267896995136 256.8375593364209 0.7045576826686986
16.33349545194855 255.11240929196683 0.7004967616237064
16.338723006901965 252.91931267836088 0.6956598820477118
16.34395056185538 255.19372010194917 0.6969526759389884
16.349178116808794 256.1367207168251 0.6999509237990933
16.35440567176221 256.7860370146115 0.6996628756664637
16.359633226715623 259.64403845772597 0.704172701957484
16.364860781669037 261.976885968628 0.7071986720888811
16.37008833662245 266.11208903993014 0.7107449665772814
16.375315891575866 268.076098995118 0.7134008550913987
16.38054344652928 268.5858488103427 0.7144240681918562
16.385771001482695 271.86894132184665 0.7184761112183935
16.39099855643611 273.29514618537985 0.7203985140768568
16.396226111389524 273.031209754545 0.7195234409442381
16.401453666342938 272.0867342653657 0.7166214325893613
16.406681221296353 271.49494366775116 0.715258528895085
16.411908776249767 267.73861433954494 0.7093086050718017
16.41713633120318 266.9252279946982 0.7101086458513063
16.422363886156596 265.860771236344 0.7102578498672768
16.42759144111001 267.1666700028776 0.7117125274731043
16.432818996063425 267.6662330357313 0.7118400105450515
16.43804655101684 264.9916362284227 0.707071051462651
16.443274105970254 260.78966593752125 0.7019348552497862
16.448501660923668 258.6161860424469 0.6995593334617536
16.453729215877082 257.45286602990734 0.6976267915932917
16.458956770830497 254.75369757181946 0.695322694749651
16.46418432578391 253.51773890398323 0.6934325130409585
16.469411880737326 253.50934509911147 0.6927907959482776
16.47463943569074 253.70555345261093 0.6934154256845432
16.479866990644155 253.97540665820688 0.6945255562296068
16.48509454559757 254.16011070366324 0.6944045506907583
16.490322100550983 253.91508437373304 0.6938993230698989
16.495549655504398 254.79112522985213 0.6929382016440437
16.500777210457812 253.6877154031741 0.6921251500220152
16.506004765411227 257.388282013941 0.6969482183516031
16.51123232036464 255.5168145796074 0.6939283514437385
16.516459875318056 253.1875012725613 0.6902164483197533
16.52168743027147 250.33523814751902 0.6861421188719549
16.526914985224884 250.6809160262661 0.6871554359656216
16.5321425401783 251.5363079230593 0.6896589597880818
16.537370095131713 252.60144897180467 0.6902563353896438
16.542597650085128 251.847666693934 0.6879991608053406
16.547825205038542 253.87793009350273 0.690748072466434
16.553052759991957 257.78506767008355 0.6950142921344195
16.55828031494537 257.9366003122182 0.6966752044888558
16.563507869898785 256.73910369947527 0.6946375103937267
16.5687354248522 254.3361852486745 0.6923991991763777
16.573962979805614 253.75223470766502 0.6925945810468612
16.57919053475903 254.70915423127505 0.6926981344282359
16.584418089712443 253.35211476830312 0.691104482741984
16.589645644665858 254.16070508991606 0.6910705098736124
16.594873199619272 252.54193322964113 0.6886042552762649
16.600100754572686 252.24452810809436 0.6890311090303344
16.6053283095261 249.78765640684637 0.6862156460880853
16.610555864479515 251.59062478004822 0.6886486574088075
16.61578341943293 250.07272873233424 0.68661028607314
16.621010974386344 251.81148749144836 0.6889144328372557
16.62623852933976 253.02478899411295 0.69060736725486
16.631466084293173 254.03482774186503 0.692299094629485
16.636693639246587 253.1212141650672 0.6895485218383961
16.641921194200002 251.64667594534146 0.6863139939577325
16.647148749153416 251.30293061475174 0.6855168059211025
16.65237630410683 250.5648809860757 0.6856981910263829
16.657603859060245 252.94983314400528 0.6889204306914575
16.66283141401366 248.67551751943907 0.6841347650526081
16.668058968967074 246.63573479376697 0.6821891289928547
16.67328652392049 241.4486278531575 0.6757195726927433
16.678514078873903 237.15175160933512 0.6685801459019387
16.683741633827317 236.590767386655 0.6675489843672576
16.68896918878073 237.0642246307112 0.6688349053237534
16.694196743734146 235.29612881343365 0.6669222411558876
16.69942429868756 233.09530830774807 0.663239471480737
16.704651853640975 233.14994719226635 0.6620268651654254
16.70987940859439 236.4775466711258 0.6674180012429956
16.715106963547804 239.49851121457525 0.6734910089343904
16.720334518501218 239.2925389849988 0.6735778852209495
16.725562073454633 237.7667647845619 0.6703526892034154
16.730789628408047 237.1052250516294 0.6681047502205572
16.73601718336146 240.05567910800866 0.6720894103018041
16.741244738314876 239.71522537034977 0.6706954190412293
16.74647229326829 236.9886973348644 0.6649355192815201
16.751699848221705 236.67140495429985 0.6632319580690773
16.75692740317512 231.55186504753416 0.6581015812590151
16.762154958128534 232.6228932360502 0.6610068512814632
16.767382513081948 231.13790776741143 0.6589827490700476
16.772610068035362 231.79044861389096 0.6584479865609639
16.777837622988777 231.5001958805257 0.6568456764034363
16.78306517794219 233.3680504520643 0.6609928948334243
16.788292732895606 235.9312210854361 0.666244356498057
16.79352028784902 238.45270524581343 0.6683573992524048
16.798747842802435 236.16207580465556 0.6647383608435995
16.80397539775585 234.9490827820831 0.6631576133150082
16.809202952709263 231.71733529809532 0.6591147959762754
16.814430507662678 229.9257724460007 0.6563597897952831
16.819658062616092 227.30819105027723 0.6516897279582768
16.824885617569507 227.94892130531764 0.6513573029257427
16.83011317252292 225.05356511710917 0.6476488450276588
16.835340727476336 228.09875987558303 0.6534236685467573
16.84056828242975 228.80190626189074 0.6549717417837095
16.845795837383164 231.36270776867556 0.660028924419944
16.85102339233658 229.732022259559 0.6572089171792092
16.856250947289993 227.71820134753418 0.6531218919070949
16.861478502243408 224.93186607457926 0.6482710132186046
16.866706057196822 222.542460820083 0.645492138062179
16.871933612150237 222.88251797119213 0.645648625562572
16.87716116710365 223.9786928713951 0.6472250786085192
16.882388722057065 225.70064068231076 0.6496392777212949
16.88761627701048 227.11361890092948 0.6515761572665217
16.892843831963894 226.85135164450094 0.6507783342542706
16.89807138691731 227.07751461521872 0.6494963106386075
16.903298941870723 227.7981758255627 0.6515834150617623
16.908526496824138 228.0029081598585 0.6521902520397606
16.913754051777552 227.42600654869713 0.6520435567274989
16.918981606730966 223.93114126697284 0.6466985055424861
16.92420916168438 222.22653361944813 0.6429750596143211
16.929436716637795 221.10035656541805 0.6428801586964324
16.93466427159121 223.04210726978016 0.6453035973465472
16.939891826544624 221.60579614451584 0.6451155342858705
16.94511938149804 222.80985198302452 0.6469944931135475
16.950346936451453 224.57941435564564 0.6502488213194435
16.955574491404867 226.58781969002877 0.6534674544112854
16.960802046358282 229.35384623829196 0.6570796952279205
16.966029601311696 227.4615054529256 0.6532925666315046
16.97125715626511 224.8104017523511 0.6481970388537206
16.976484711218525 223.5941972334699 0.6474806603576572
16.98171226617194 221.10832144731148 0.6438220053412399
16.986939821125354 218.94553534517706 0.6404240601637532
16.99216737607877 220.5178207320342 0.6408402566715151
16.997394931032183 221.2495490358638 0.6404045975422483
17.002622485985597 224.68856019614384 0.6450934213859366
17.00785004093901 226.29520310072473 0.6470134174060159
17.013077595892426 228.8518025546211 0.6508288666849757
17.01830515084584 230.3590183148583 0.6525275954936209
17.023532705799255 231.89860766820317 0.6537647517305339
17.02876026075267 230.16608023287452 0.6505470891882208
17.033987815706084 229.831973896029 0.6529343711511636
17.039215370659498 229.0266181972083 0.6530457826567718
17.044442925612913 229.46867389972542 0.6544911215408596
17.049670480566327 229.11602541597827 0.6527447453984778
17.05489803551974 229.79767836841305 0.6537169677140812
17.060125590473156 230.3267989061102 0.6539191226838693
17.06535314542657 229.42995152363056 0.6526221952526993
17.070580700379985 230.40537501104322 0.6537832349297004
17.0758082553334 228.82971875149522 0.650398959894459
17.081035810286814 230.32925313383325 0.6532569028461441
17.086263365240228 233.2033566820345 0.6574819602788948
17.091490920193642 233.94010463442694 0.6597427143231592
17.096718475147057 233.16877468636244 0.6580722155564878
17.10194603010047 230.08015583519202 0.6531741562979556
17.107173585053886 229.0339721482485 0.6515307744789985
17.1124011400073 229.8849868049273 0.6528558231696698
17.117628694960715 233.79290186837065 0.6588006068092513
17.12285624991413 236.1356201180889 0.6620952715663422
17.128083804867543 239.1654548624093 0.6650196966205296
17.133311359820958 238.12503628481582 0.661563995375524
17.138538914774372 236.98338021573917 0.6601699410749402
17.143766469727787 237.14997911622973 0.6596855032168452
17.1489940246812 239.21328001164983 0.6630604715592676
17.154221579634616 240.42048856288432 0.665064266627778
17.15944913458803 238.66836083829043 0.662322695878464
17.164676689541444 241.02849582012365 0.6674857466691667
17.16990424449486 243.08991346597136 0.6694339677601908
17.175131799448273 248.35637754533735 0.6770594074630651
17.180359354401688 249.04852819099938 0.6781035980902875
17.185586909355102 247.25159339688108 0.6746143109602222
17.190814464308517 245.37265122304504 0.6711637056315009
17.19604201926193 249.00682252913796 0.6752382086103206
17.201269574215345 252.6994576508439 0.6796197443580656
17.20649712916876 255.13732237811385 0.6838274040093245
17.211724684122174 253.6270098797757 0.6830766217549183
17.21695223907559 251.054947016833 0.6794368145032252
17.222179794029003 251.09596214442348 0.67839877935864
17.227407348982418 249.0838794465263 0.6744041828566725
17.232634903935832 247.63662760368757 0.6710887388627398
17.237862458889246 247.7906739201652 0.6704644229743237
17.24309001384266 245.95807963065442 0.6686621425805798
17.248317568796075 247.20881368425148 0.6717824090035713
17.25354512374949 246.89088843109522 0.6719105701981827
17.258772678702904 246.15564076295013 0.6714350702809432
17.26400023365632 242.74377447018074 0.6673049489307542
17.269227788609733 241.27724686720347 0.6669272417009366
17.274455343563147 238.55407884105216 0.6655201423588091
17.279682898516562 237.00375027225854 0.6645917754610358
17.284910453469976 235.2213870106511 0.6610992058498383
17.29013800842339 236.57581541979852 0.6612254600250127
17.295365563376805 239.6812220474045 0.6641527497793599
17.30059311833022 242.76847900346385 0.6676586496148695
17.305820673283634 243.2324096187209 0.6670581108167781
17.31104822823705 246.3179425039945 0.6711877351039798
17.316275783190463 248.57760069741715 0.6749559019393226
17.321503338143877 250.98869399674408 0.6803605023174804
17.32673089309729 247.64821137065147 0.6760167652854584
17.331958448050706 243.55038602598646 0.66969320400968
17.33718600300412 242.93155257782885 0.6678953327185556
17.342413557957535 242.3875179388334 0.6662224401094029
17.34764111291095 246.26932506939377 0.6712050064877478
17.352868667864364 249.6403443924782 0.6767963279326531
17.358096222817778 252.63368420904 0.6799171413254665
17.363323777771193 253.97699614755965 0.6815732424173883
17.368551332724607 251.14787325116384 0.6775979326922615
17.37377888767802 248.61666269468893 0.6738765392596214
17.379006442631436 247.05763010048537 0.6733309469999952
17.38423399758485 245.18921240019074 0.670094303730338
17.389461552538265 243.77900563407397 0.6688557597379268
17.39468910749168 243.06947840506024 0.668139106305325
17.399916662445094 245.1057140755587 0.6699571237199685
17.405144217398508 245.47753534874425 0.6713074203886129
17.410371772351922 245.24947221552407 0.6708436391830597
17.415599327305337 242.91234852596293 0.6674074494576873
17.42082688225875 240.8450925743414 0.6646327969227214
17.426054437212166 241.36177899538768 0.6654899056323142
17.43128199216558 242.25685127898646 0.6669708996200376
17.436509547118995 241.95511249827055 0.6664725467793867
17.44173710207241 241.91910137424415 0.6653589169285213
17.446964657025823 242.44311205441434 0.6661487872947318
17.452192211979238 241.69197700820465 0.6659003650849521
17.457419766932652 242.12046995008583 0.667474664282224
17.462647321886067 239.9436501684311 0.6639338550567689
17.46787487683948 237.7041856333147 0.65972570918421
17.473102431792896 236.6674574636688 0.6593744704333843
17.47832998674631 239.09590904985723 0.6640484781343408
17.483557541699724 240.80639532445565 0.6668474009020806
17.48878509665314 243.14538968790663 0.6683972989663494
17.494012651606553 242.70102825448703 0.6663701193488987
17.499240206559968 243.04958508216305 0.6662653355829795
17.504467761513382 246.36476326747132 0.6701967751376413
17.509695316466797 248.69680789139096 0.6723093629422007
17.51492287142021 246.20062129765836 0.6685662439140343
17.520150426373625 243.67511213632886 0.6661043582867318
17.52537798132704 246.1861893515373 0.6697578494813766
17.530605536280454 248.57798302191733 0.673201255983526
17.53583309123387 249.61017908490993 0.6744380459042456
17.541060646187283 249.59867955682245 0.6735548622649185
17.546288201140698 250.73892455687962 0.6755232033448534
17.551515756094112 250.03494174206287 0.6748461290506899
17.556743311047526 249.28179907859143 0.6743343733315272
17.56197086600094 249.54251409501362 0.6753715790550222
17.567198420954355 252.71660049403314 0.6791581410606468
17.57242597590777 255.3490178469186 0.6823820723488584
17.577653530861184 251.99168475384315 0.6775453002794813
17.5828810858146 249.91368043759482 0.6744186620403895
17.588108640768013 249.56995766281707 0.6749680879350396
17.593336195721427 252.15950740062172 0.6779739177812312
17.598563750674842 254.15250488487666 0.6797023040924167
17.603791305628256 255.75999742032786 0.6815804480203616
17.60901886058167 258.42743804543187 0.6858179434526525
17.614246415535085 260.0953841587314 0.6879515918650494
17.6194739704885 260.52730265434224 0.6885398702313255
17.624701525441914 256.94616950613334 0.6837684586828432
17.62992908039533 257.17347315741193 0.6834542093475441
17.635156635348743 260.7297231643031 0.6893299917262556
17.640384190302157 262.63227502752005 0.6902444327578459
17.64561174525557 264.8213871534244 0.6925071880931172
17.650839300208986 264.5648027252307 0.6909633578594726
17.6560668551624 265.3509543421924 0.6926659596927606
17.661294410115815 265.28425093373875 0.692527603988056
17.66652196506923 268.3872469742503 0.6973957013181542
17.671749520022644 272.15453475097394 0.702899090978944
17.676977074976058 276.90419306096254 0.7079794365606515
17.682204629929473 278.1386660526388 0.7086283857222626
17.687432184882887 282.81850296272233 0.713088505472868
17.6926597398363 286.21385474595746 0.7161129659376436
17.697887294789716 290.14818284252516 0.7222529827813644
17.70311484974313 291.0315923469048 0.7236508254236281
17.708342404696545 291.16831000332604 0.7243248897743771
17.71356995964996 289.00393744415607 0.7205377591702722
17.718797514603374 291.967913854995 0.7234283633223719
17.724025069556788 293.2024024083187 0.724453623552327
17.729252624510202 296.84227523874813 0.7302259701299438
17.734480179463617 298.458561322716 0.7321181814135473
17.73970773441703 299.6499171276711 0.7332236183943452
17.744935289370446 299.1212084921754 0.7317581942338195
17.75016284432386 300.55695213622766 0.7327481122317585
17.755390399277275 302.0013316355963 0.7344272053823612
17.76061795423069 302.3401642432428 0.7351691801967581
17.765845509184103 301.82106071122973 0.7345112518682587
17.771073064137518 299.8564305101982 0.7323262343143379
17.776300619090932 296.6051156463451 0.7280547638141208
17.781528174044347 292.1930387361629 0.7230938182257259
17.78675572899776 288.98139721992027 0.7195682590122185
17.791983283951176 283.26419007284557 0.7123053777899648
17.79721083890459 277.00005666436266 0.7048877241433892
17.802438393858004 273.3150865352902 0.7017758718761828
17.80766594881142 270.53391153256086 0.6988854074133174
17.812893503764833 267.52235323644925 0.6956994219637059
17.818121058718248 265.9761127392402 0.6934304307244604
17.823348613671662 263.25950116844353 0.6891838854751607
17.828576168625077 259.4403959516468 0.6842896456579453
17.83380372357849 255.68421260659642 0.6784677935366544
17.839031278531905 250.1759003546684 0.6716423998321563
17.84425883348532 248.8017767448241 0.6710524826329504
17.849486388438734 250.15944747170641 0.6729464323113646
17.85471394339215 252.3785479599844 0.67664495246404
17.859941498345563 253.09110362072065 0.6769065649378315
17.865169053298978 254.88166284026386 0.6791047877016386
17.870396608252392 257.10842519990393 0.6829161263566562
17.875624163205806 259.10778304292245 0.6855661275530311
17.88085171815922 259.5777784103099 0.6861946025318769
17.886079273112635 260.5400083838047 0.6869368065626054
17.89130682806605 264.5157890627889 0.6910504981323573
17.896534383019464 267.205980598595 0.6936565774661806
17.90176193797288 272.38477083870646 0.6999116291107821
17.906989492926293 280.1415870507287 0.7093333401567038
17.912217047879707 289.2880096683132 0.7206617152734307
17.917444602833122 295.73306021167286 0.7276600426211522
17.922672157786536 298.1338634739708 0.7303631504085218
17.92789971273995 299.7751944984334 0.7325299771770228
17.933127267693365 305.33902091518604 0.7384862756893698
17.93835482264678 310.2320375217103 0.7445152938276819
17.943582377600194 310.3301279462274 0.744011164589749
17.94880993255361 309.09173830148563 0.7423334469505826
17.954037487507023 306.99841072854286 0.7400401682933428
17.959265042460437 306.58752287630045 0.739984103653386
17.96449259741385 302.889160003888 0.7352635573663816
17.969720152367266 299.01849389373206 0.731657594497686
17.97494770732068 294.60984120459995 0.7266757225629613
17.980175262274095 287.6194081877321 0.719473867261614
17.98540281722751 280.0474960031356 0.7104194744225133
17.990630372180924 272.3994791760512 0.7002891627187282
17.995857927134338 266.6881354598282 0.6931650104372257
18.001085482087753 266.4376258862915 0.6924000023591609
18.006313037041167 262.81854390152057 0.6878968081811097
18.01154059199458 257.6525642012088 0.6818955216470942
18.016768146947996 255.09224669901093 0.6782561336988853
18.02199570190141 252.24280501960945 0.6746330903959954
18.027223256854825 252.02236806203658 0.6747351161476074
18.03245081180824 250.96671914619935 0.6743781988942642
18.037678366761654 249.7870853531531 0.6735934442322266
18.042905921715068 249.9218611758582 0.674322932472957
18.048133476668482 249.3404141728141 0.675301688865665
18.053361031621897 248.6589016901181 0.6739217031134384
18.05858858657531 248.91351857109757 0.6735602683805378
18.063816141528726 247.5831112371597 0.6711571164016672
18.06904369648214 243.94104598081157 0.6651778853319447
18.074271251435555 243.81634616566075 0.6651419919831836
18.07949880638897 243.06035605573072 0.664968847433396
18.084726361342383 245.92815749535777 0.6679862685313164
18.089953916295798 246.798290993299 0.6686076115785435
18.095181471249212 247.86291150822197 0.6691004685462186
18.100409026202627 249.99113943850634 0.6722536145369297
18.10563658115604 250.56126878811247 0.674380652902117
18.110864136109456 252.02140822545172 0.6764244237699235
18.11609169106287 254.31968998013332 0.6789305140552958
18.121319246016284 256.6310640320051 0.6814926321108287
18.1265468009697 258.0048717993967 0.6820016191167362
18.131774355923113 260.3103851078647 0.6858898525516632
18.137001910876528 260.96872743053706 0.6864049292254241
18.142229465829942 264.16656722235314 0.6903275386136692
18.147457020783357 265.20507748337457 0.6918603415344162
18.15268457573677 265.6662578215244 0.6917424615421113
18.157912130690185 265.7264616165513 0.6921153719151213
18.1631396856436 266.411870585463 0.6927566184567695
18.168367240597014 270.55541094646577 0.6983575781973396
18.17359479555043 273.8626912068631 0.7024372189406806
18.178822350503843 279.03079355723685 0.7076675642765253
18.184049905457258 279.84254492257287 0.7079378669129008
18.189277460410672 282.63347317561914 0.7105272221991938
18.194505015364086 287.7162716846256 0.7174674302903122
18.1997325703175 291.1583668940727 0.7219172797295089
18.204960125270915 297.58314378688215 0.7293328050487798
18.21018768022433 300.63746137221824 0.7324963378219231
18.215415235177744 306.641095615907 0.7399762048483598
18.22064279013116 312.2711993945924 0.7463532458007577
18.225870345084573 317.72261883527386 0.7521473663189516
18.231097900037987 320.01270707252627 0.754480836353808
18.236325454991402 326.86342488717736 0.7619225693955338
18.241553009944816 333.5644246124003 0.7694652709130241
18.24678056489823 338.9558199116569 0.7753481724472688
18.252008119851645 344.31071096742403 0.7820606908160468
18.25723567480506 350.8047895454229 0.7897853023680228
18.262463229758474 355.2501520111875 0.7947299696562042
18.26769078471189 353.5882182795251 0.7925832789131084
18.272918339665303 348.6738953592312 0.7869477029389051
18.278145894618717 339.41045101032654 0.7760729259631621
18.28337344957213 330.3694013888921 0.7657235779670495
18.288601004525546 324.53493585851953 0.7593542258271433
18.29382855947896 317.5454041052246 0.7525005735491604
18.299056114432375 311.6121217679683 0.7465868556872359
18.30428366938579 305.28542105718594 0.7391199262964114
18.309511224339204 298.3012986833234 0.7300453098590112
18.314738779292618 289.8759025758414 0.7192543187037365
18.319966334246033 283.1820430131072 0.7115707408080955
18.325193889199447 277.6604352096672 0.7045222460115222
18.33042144415286 275.14647602871594 0.7019426505796911
18.335648999106276 274.38632454015453 0.7009973055121645
18.34087655405969 273.2196394352456 0.700547424747745
18.346104109013105 274.97178626772114 0.7034840518892239
18.35133166396652 272.3071382854061 0.6999333914047909
18.356559218919934 269.03504196378725 0.6960348818385702
18.361786773873348 265.5586486209284 0.690767179103168
18.367014328826762 264.20586668603613 0.689005928568879
18.372241883780177 264.29789821438857 0.688995816974802
18.37746943873359 264.43222046506366 0.6887360846542456
18.382696993687006 264.8868710476216 0.6890852203587562
18.38792454864042 265.4514104725508 0.6925842017467028
18.393152103593835 265.9272484701632 0.7053121011826784
18.39837965854725 265.0541040358766 0.7124414713209818
18.403607213500663 262.17702107301324 0.7140652692885031
18.408834768454078 260.12423586299457 0.7153373287499878
18.414062323407492 262.45338605933284 0.7224481820531717
18.419289878360907 265.7634268966394 0.7300552685919813
18.42451743331432 269.72139048549985 0.7382287074613293
18.429744988267736 271.24414967020687 0.7422585589307739
18.43497254322115 269.79064982250566 0.7418662839872291
18.440200098174564 267.71544968311457 0.7415837476164592
18.44542765312798 265.1705074279733 0.7419299109727937
18.450655208081393 263.43064297516264 0.7414774686439822
18.455882763034808 263.89959277471024 0.7442340345178802
18.461110317988222 266.32363960087997 0.7494778053641387
18.466337872941637 268.2549447213552 0.7540450798790785
18.47156542789505 271.50349786176616 0.7613050473246218
18.476792982848465 269.61515196798456 0.7608855018067119
18.48202053780188 270.673271838464 0.7660294188791764
18.487248092755294 270.80685222849024 0.770913962409914
18.49247564770871 269.2489912736178 0.7707181863162256
18.497703202662123 266.93498232489287 0.7704203396000627
18.502930757615538 266.81082084777177 0.7693889052054496
18.508158312568952 267.11925893517633 0.7706047830082252
18.513385867522366 267.04556216974044 0.7718433492529954
18.51861342247578 268.6417460771685 0.7756338579274881
18.523840977429195 269.1200183557369 0.7791605184881681
18.52906853238261 273.0136366808702 0.7871440581989259
18.534296087336024 273.4906703899418 0.7905809438569595
18.53952364228944 271.1201437653642 0.7894363330683819
18.544751197242853 268.0983198162188 0.785885392169162
18.549978752196267 266.28048884685245 0.7842939933059695
18.555206307149682 266.2224193729653 0.7858067028177083
18.560433862103096 266.8823434898412 0.7888555955394346
18.56566141705651 269.3408401546488 0.7958198400941822
18.570888972009925 270.9280875366931 0.7998094571931683
18.57611652696334 270.5262242495853 0.8013492952587741
18.581344081916754 267.92858734965233 0.7991621335923906
18.58657163687017 268.52524700333106 0.8006135703264718
18.591799191823583 271.3056557341263 0.8073141289645857
18.597026746776997 275.2898873131354 0.8144001066071763
18.60225430173041 274.78296614961744 0.8156457701243474
18.607481856683826 273.44083005725753 0.8157368309230264
18.61270941163724 271.881107069894 0.8144803159250424
18.617936966590655 274.2206007264607 0.8198091614494308
18.62316452154407 277.57312000380836 0.8246651345124938
18.628392076497484 280.46082492362035 0.8126437211455902
18.633619631450898 281.5064450537801 0.804091113744572
18.638847186404313 282.77061765615355 0.7987860493342257
18.644074741357727 286.9177541569647 0.8001504211034012
18.64930229631114 289.86088276422555 0.8017593186522379
18.654529851264556 294.546876549791 0.8040480455635378
18.65975740621797 299.5709743293291 0.8082600981276399
18.664984961171385 304.58025696878406 0.8112829158901009
18.6702125161248 309.38233007890784 0.8151416416030647
18.675440071078214 314.2529314969382 0.818827272618923
18.680667626031628 316.25070730763554 0.8179221762877583
18.685895180985042 319.16802742804947 0.8196021658117133
18.691122735938457 324.41187724234567 0.8247447333821529
18.69635029089187 333.5874732766362 0.8343961826360625
18.701577845845286 340.49952710465595 0.8412152931636224
18.7068054007987 346.12394394654416 0.8459470587777087
18.712032955752115 347.8835414348901 0.8455443178622095
18.71726051070553 352.9675227787912 0.8505070727563645
18.722488065658943 355.6810061343761 0.8529872032949054
18.727715620612358 355.0585785919563 0.8509844722586709
18.732943175565772 354.4120906737811 0.8487812895407163
18.738170730519187 353.2874188581982 0.8461899259397061
18.7433982854726 354.2866080349387 0.847066112504762
18.748625840426016 356.89794879781203 0.8490888525753789
18.75385339537943 355.22585201890655 0.8458467977368036
18.759080950332844 352.6161093715575 0.8405129959848159
18.76430850528626 348.9194185148568 0.8344858813082269
18.769536060239673 342.55596834374927 0.8258617514052873
18.774763615193088 338.4467556630095 0.8199025542830773
18.779991170146502 333.15599090229114 0.8119501708851234
18.785218725099917 327.49127739674134 0.8037467530067495
18.79044628005333 325.6717297345074 0.8004072451612292
18.795673835006745 324.0207798038185 0.7977490664370457
18.80090138996016 320.9516733722618 0.7933109863063775
18.806128944913574 318.2074975994962 0.7895748662196002
18.81135649986699 312.3124044143125 0.7816354356481235
18.816584054820403 308.6204871592167 0.7769700312021367
18.821811609773818 306.1450253841115 0.7725714499150121
18.827039164727232 308.74579469448264 0.7754338110058496
18.832266719680646 306.5172594996743 0.7728226047482272
18.83749427463406 303.80880839398606 0.7703759739512239
18.842721829587475 299.4149797965756 0.7654327562777741
18.84794938454089 296.85237335077363 0.7604145966534105
18.853176939494304 295.1351789951752 0.7580727794608366
18.85840449444772 292.96619493493125 0.7555704117454999
18.863632049401133 287.05196344021084 0.7483199584420094
18.868859604354547 285.5544921945777 0.7469941158783899
18.87408715930796 285.17152995432525 0.7451170319479281
18.879314714261376 283.2804999812436 0.7408709683804295
18.88454226921479 278.7983658981537 0.7348332809623724
18.889769824168205 274.7154136791972 0.7284577957699019
18.89499737912162 274.1859618179498 0.7280799000144317
18.900224934075034 276.04178670481224 0.7304927653742257
18.90545248902845 276.4113738156388 0.7311015298560644
18.910680043981863 277.7583530395694 0.7335611389168222
18.915907598935277 280.2409862271936 0.7377391996870436
18.92113515388869 282.52627943911347 0.7411487645953576
18.926362708842106 281.88572586758943 0.7397204592630718
18.93159026379552 278.2920341214763 0.7351886327439084
18.936817818748935 271.11414182127993 0.725189303054768
18.94204537370235 269.5100141103629 0.7223537064196315
18.947272928655764 271.31700296416574 0.7230810152419532
18.952500483609178 276.93379315691027 0.7303951323937895
18.957728038562593 278.57827724115464 0.7314019761090115
18.962955593516007 278.40049440553565 0.7314687670501837
18.96818314846942 273.2909065881579 0.7234866502936049
18.973410703422836 271.460959442257 0.7199472258208085
18.97863825837625 271.7514913014561 0.7196537361759536
18.983865813329665 272.49912264174986 0.720198266692707
18.98909336828308 273.57333331994374 0.7222913467269972
18.994320923236494 272.753799513119 0.7215567059025414
18.999548478189908 275.2939083773273 0.7250994995075504
19.004776033143322 276.56700595288305 0.7266350102666758
19.010003588096737 277.15129819867303 0.7274134121741312
19.01523114305015 275.13901497905454 0.724856566668479
19.020458698003566 272.57638578889345 0.7223127243520373
19.02568625295698 274.4983863138572 0.7238072924088954
19.030913807910395 275.56741566298854 0.7243108302555633
19.03614136286381 282.008117478995 0.7317735516451972
19.041368917817223 280.9200468931859 0.7287458930294183
19.046596472770638 281.0583833522302 0.7288980670496068
19.051824027724052 281.4576892474473 0.7290139903825839
19.057051582677467 285.66486381636344 0.7335761840547136
19.06227913763088 287.6226496040433 0.7352499989325595
19.067506692584296 291.1253516258203 0.7397469426621716
19.07273424753771 292.77510365935404 0.7413357888346602
19.077961802491124 291.10563891023446 0.7393941127302598
19.08318935744454 291.8272310042413 0.7405546995541185
19.088416912397953 288.47684718788184 0.736883520327073
19.093644467351368 287.51557353961545 0.7359298717570082
19.098872022304782 286.1334527773955 0.7333446469524855
19.104099577258197 281.69341202536265 0.7279351583935683
19.10932713221161 280.67682030741145 0.7264844124218202
19.114554687165025 278.2297207150038 0.7231894105693244
19.11978224211844 277.50876564065464 0.7218289668784588
19.125009797071854 277.7000465067944 0.7213668124660573
19.13023735202527 276.17440246223305 0.7192660754273646
19.135464906978683 277.0630042339811 0.7205926586437981
19.140692461932098 276.81570059488445 0.719693729083405
19.145920016885512 277.30532181013035 0.7207875103449332
19.151147571838926 274.55885139478835 0.7174377622184618
19.15637512679234 275.2348437805473 0.7190445113483164
19.161602681745755 273.2751249524304 0.7164073981681585
19.16683023669917 272.85545886136873 0.7162389648701831
19.172057791652584 271.80448078958875 0.7152805871731972
19.177285346606 271.0418999699007 0.7142709021105985
19.182512901559413 272.8098995627582 0.7151628740495436
19.187740456512827 273.30197354288583 0.7149756565237021
19.19296801146624 271.8900904526847 0.7124442490386916
19.198195566419656 267.1548657980616 0.7070634658160826
19.20342312137307 266.5152141527286 0.7065371944099935
19.208650676326485 263.9072390184668 0.7023236960727948
19.2138782312799 263.224135850289 0.7008764365373181
19.219105786233314 262.3059432299646 0.699844741403439
19.22433334118673 264.36079937267687 0.7046155692580074
19.229560896140143 267.10821015610946 0.7086989762114126
19.234788451093557 267.98977586541685 0.70868973291777
19.24001600604697 264.976245716403 0.7040242228518282
19.245243561000386 264.2490755158927 0.702723528961115
19.2504711159538 264.8827145471039 0.7024911723645951
19.255698670907215 267.58211411188375 0.7061877186706281
19.26092622586063 269.2857737053636 0.7082196204440929
19.266153780814044 269.088736773011 0.7085225075673698
19.271381335767458 270.5176659550439 0.7101405777743512
19.276608890720873 269.8763913624269 0.7082138339781289
19.281836445674287 273.3306822473305 0.7123347563770818
19.2870640006277 276.2023747402769 0.7147378472103812
19.292291555581116 280.15146726284615 0.7209112426569175
19.29751911053453 279.5679752068505 0.7215270088570221
19.302746665487945 278.4266217676893 0.7208472902229445
19.30797422044136 279.1483732730539 0.7222969057167185
19.313201775394774 282.32487111677455 0.7255960864671165
19.318429330348188 283.5598132425387 0.7259826583297092
19.323656885301602 286.09284252158795 0.7285890175941743
19.328884440255017 288.30412402815983 0.7297010748533057
19.33411199520843 291.31719378061763 0.7319671988024758
19.339339550161846 293.4427423034962 0.7344850700322652
19.34456710511526 297.92561729112725 0.7397337603420181
19.349794660068675 299.7800702898396 0.742893757453395
19.35502221502209 303.0719358098923 0.7467913431006624
19.360249769975503 304.70773989768213 0.7486676794742945
19.365477324928918 309.00514252193534 0.7530924669327754
19.370704879882332 312.39097185717327 0.7570379957925741
19.375932434835747 319.46967832882416 0.7657810930321252
19.38115998978916 324.42088654053373 0.7713091368825638
19.386387544742576 327.7454841442349 0.7750893600382124
19.39161509969599 329.86777082614407 0.7760384749575759
19.396842654649404 333.11603410051544 0.7801305454452631
19.40207020960282 339.9089210341275 0.788127643028579
19.407297764556233 339.0554631113359 0.7878794423850836
19.412525319509648 339.2218791976356 0.787449407671474
19.417752874463062 338.6071738921798 0.786505547430856
19.422980429416477 339.77794114910716 0.7873400738644261
19.42820798436989 338.27223745911016 0.7848943083512053
19.433435539323305 338.31382434809694 0.7863927495437758
19.43866309427672 336.53995702706015 0.7842783938615036
19.443890649230134 338.67835437406836 0.7868713126093182
19.44911820418355 337.9584510514974 0.7848600762093845
19.454345759136963 339.01869746553734 0.7851890571259045
19.459573314090377 341.1998522439828 0.7882095306356456
19.464800869043792 338.5403476367553 0.7847678091588726
19.470028423997206 336.5935955968696 0.7823938200988045
19.47525597895062 333.3291190135701 0.7787979252736612
19.480483533904035 330.37813216368886 0.7755749631906936
19.48571108885745 331.55815400620486 0.7780877600078415
19.490938643810864 336.5007515715101 0.7840139631079328
19.49616619876428 337.551881824792 0.7847677719966655
19.501393753717693 339.1633454793909 0.7862026895898908
19.506621308671107 337.6627117906563 0.7838494258576038
19.51184886362452 335.57300159856663 0.7810459294708726
19.517076418577936 334.81578040183757 0.7797400271118757
19.52230397353135 335.35745066610906 0.779805100165991
19.527531528484765 338.66819268971307 0.7838718513441575
19.53275908343818 340.23426626570085 0.7856016462574006
19.537986638391594 346.22304842660753 0.7925385696919294
19.54321419334501 348.91347243248356 0.7956229799858127
19.548441748298423 354.38494773519386 0.8022009287378524
19.553669303251837 355.8944440253442 0.8039152232921685
19.55889685820525 358.2047839507622 0.8061122516725979
19.564124413158666 357.33895409015713 0.8045168839333159
19.56935196811208 361.6691198651244 0.8092909330394027
19.574579523065495 366.902004588595 0.8150119344599198
19.57980707801891 369.8360043048724 0.8184090979342775
19.585034632972324 368.89382091175565 0.8174511812793863
19.590262187925738 365.8996026040003 0.814210899171687
19.595489742879153 363.9628353564673 0.8118882857638143
19.600717297832567 367.05697000054926 0.8151341691612642
19.60594485278598 371.10844113572534 0.8189428908748544
19.611172407739396 372.53029277153263 0.820362037821268
19.61639996269281 369.98884815256724 0.8175060895739149
19.621627517646225 371.1061845326809 0.819129435403547
19.62685507259964 370.1106285599583 0.8181194078877493
19.632082627553054 369.2047729089276 0.816897649271297
19.637310182506468 365.93296958581914 0.8127536856589515
19.642537737459882 366.82851117431926 0.8136268548008619
19.647765292413297 369.7610778781998 0.8166592775389074
19.65299284736671 372.72928491899535 0.8205684603074382
19.658220402320126 372.6048726203251 0.8204999920067748
19.66344795727354 376.0950706488909 0.8247861078714431
19.668675512226955 377.76408888291 0.82629943180942
19.67390306718037 379.89238458242727 0.8282242063128782
19.679130622133783 378.8570854254703 0.8265201281910924
19.684358177087198 381.6458654091434 0.8294020187863322
19.689585732040612 389.2708772790984 0.8377535651465579
19.694813286994027 392.90190109665485 0.8421937477159082
19.70004084194744 392.8993813403129 0.8424438117136643
19.705268396900856 391.1073041627152 0.8402870429653948
19.71049595185427 390.94411749192324 0.8400790494838895
19.715723506807684 387.2823854701999 0.8354588683228671
19.7209510617611 386.69995508117245 0.83464819553972
19.726178616714513 382.51474851394295 0.8301165617472501
19.731406171667928 382.00463941080204 0.8298239072871836
19.736633726621342 375.00463173268207 0.8225288519916205
19.741861281574757 368.44796678229375 0.8148459010084877
19.74708883652817 363.4394321416236 0.8089266477475203
19.752316391481585 362.4830673097156 0.8078807025999101
19.757543946435 360.9462983403044 0.8065368635398354
19.762771501388414 356.2229746571203 0.8022726433216351
19.76799905634183 349.54565664780324 0.7952019581852992
19.773226611295243 342.68117315142064 0.7866996338259823
19.778454166248657 338.3029916845599 0.7815839325330853
19.783681721202072 335.7134699610477 0.7782350725429664
19.788909276155486 332.80215140387145 0.7760879810434905
19.7941368311089 328.52631365134226 0.7709265057467494
19.799364386062315 325.0086393796761 0.7659177700484232
19.80459194101573 323.7761675325375 0.7646464297828356
19.809819495969144 322.85519390665445 0.7631905827745332
19.81504705092256 318.74031526052426 0.7584721510566692
19.820274605875973 316.2822526519178 0.7560510570953372
19.825502160829387 312.9985690384729 0.7521326778202899
19.8307297157828 308.20230491893966 0.7465834665174912
19.835957270736216 303.91825177368014 0.740736346743138
19.84118482568963 300.77278031564737 0.7357706654198175
19.846412380643045 299.26531180453225 0.734399238603997
19.85163993559646 299.7791375512454 0.7347871356384007
19.856867490549874 300.82640596554796 0.7366949917680076
19.86209504550329 300.4977757826253 0.736455717839161
19.867322600456703 301.07936121010476 0.7374400402505367
19.872550155410117 300.866068973526 0.7372004729608391
19.87777771036353 301.35638970240973 0.7375428146340962
19.883005265316946 303.52365448454515 0.7410504402204355
19.88823282027036 300.7298764055864 0.7380360365543268
19.893460375223775 298.22213816908095 0.7347325265479097
19.89868793017719 297.28305965534815 0.7347322667906674
19.903915485130604 296.6644435353129 0.733262729418224
19.909143040084018 296.03771656391956 0.7327676411637497
19.914370595037433 296.92099197591705 0.7331351067661496
19.919598149990847 296.38147140270166 0.7323126293833695
19.92482570494426 294.2462842851794 0.7307588447077624
19.930053259897676 292.4609669255977 0.7283193216366294
19.93528081485109 293.11950991144965 0.7296074102690686
19.940508369804505 293.6801574444041 0.7301483424504853
19.94573592475792 294.18368223400887 0.7299022072054415
19.950963479711334 292.3071594770517 0.7275194258529527
19.956191034664748 290.45538555463276 0.726094081724003
19.961418589618162 289.6376263279361 0.7250693362619489
19.966646144571577 287.54144539283374 0.7222246760057667
19.97187369952499 289.12869702584874 0.7231896079999433
19.977101254478406 288.74639621775464 0.7227860091266615
19.98232880943182 291.15900326637984 0.7261234103159651
19.987556364385235 289.6032746390317 0.7247389985804891
19.99278391933865 290.9903595147321 0.726475435207821
19.998011474292063 289.86298204451964 0.7252683091846229
20.003239029245478 288.68275956558637 0.7228722475611138
20.008466584198892 287.1486076335391 0.7210708631758316
20.013694139152307 289.8979065015828 0.7233875639685893
20.01892169410572 290.6533581526366 0.7242230851755987
20.024149249059136 295.5010770342011 0.7308079261844117
20.02937680401255 296.8202520897203 0.7323542340357524
20.034604358965964 299.465733362611 0.7357790946116879
20.03983191391938 301.04494031901976 0.7379815268078176
20.045059468872793 302.0781230191805 0.7392487153702196
20.050287023826208 302.5666827955119 0.740790724555988
20.055514578779622 300.35310156211995 0.7367952933091911
20.060742133733036 298.13771040655115 0.7331153604620105
20.06596968868645 295.7449898460357 0.7296074385735725
20.071197243639865 293.25719169942266 0.7266972029472023
20.07642479859328 291.5354019991527 0.725299489462589
20.081652353546694 292.1284059561131 0.7260892229393435
20.08687990850011 292.1173141164466 0.7270603763228883
20.092107463453523 291.057317716504 0.7260263744159918
20.097335018406937 289.1873693523586 0.7225451707971585
20.102562573360352 289.933152007685 0.7220876414040183
20.107790128313766 289.7351164124856 0.7220598382135786
20.11301768326718 288.16419219770427 0.720589310198902
20.118245238220595 286.1273131803205 0.7180028938236264
20.12347279317401 286.01421838853 0.7171980132919442
20.128700348127424 285.1889118118203 0.7162159036351523
20.13392790308084 285.73812770904675 0.716834081268181
20.139155458034253 287.08154064039843 0.7193011820062784
20.144383012987667 290.45458382163775 0.7239464796679739
20.14961056794108 292.9792644744894 0.7270915202004083
20.154838122894496 293.1545735169805 0.7270169010770886
20.16006567784791 291.7314090231353 0.7244914348823034
20.165293232801325 288.73732643412285 0.720170194118045
20.17052078775474 286.41411750926557 0.717073610280072
20.175748342708154 286.42279261895453 0.7169180702422533
20.18097589766157 287.01148989584607 0.7168020494303624
20.186203452614983 287.6504528220576 0.7172664541157148
20.191431007568397 287.43927227995965 0.7173452304391394
20.19665856252181 285.26399290832035 0.7162813774392693
20.201886117475226 286.05599736874126 0.7179679045158169
20.20711367242864 286.0458944462138 0.7191000495731527
20.212341227382055 285.3905720849438 0.7180499766666681
20.21756878233547 285.4786124221856 0.7183410428746695
20.222796337288884 282.71389612294087 0.7149762794877635
20.228023892242298 283.12301668848147 0.7154499514374358
20.233251447195713 281.49214653773305 0.7139581000152393
20.238479002149127 277.03922256793237 0.7074249193357565
20.24370655710254 275.0612505858973 0.7045196827841543
20.248934112055956 274.2917476961915 0.703116596060538
20.25416166700937 276.66513807283826 0.7073763492279364
20.259389221962785 280.46758436201947 0.7119959006179039
20.2646167769162 282.87446739646776 0.7156030138966623
20.269844331869614 282.91095604339705 0.7154140669182791
20.275071886823028 281.7082985134573 0.7140512927657461
20.280299441776442 279.818930334179 0.7117680272597835
20.285526996729857 277.898902583111 0.708539796309518
20.29075455168327 275.4613037416953 0.7049567658009421
20.295982106636686 277.0094440529849 0.7064547095172753
20.3012096615901 278.4888289102335 0.7080025561022538
20.306437216543515 279.6353203845716 0.7096399055122528
20.31166477149693 278.46975712385716 0.7095989018439707
20.316892326450343 278.3780690595756 0.7105246041602066
20.322119881403758 273.89420325929785 0.7051398391476876
20.327347436357172 272.2340876717057 0.7013359019691925
20.332574991310587 269.6659460246541 0.697089792671994
20.337802546264 270.3356300786409 0.6959262793064063
20.343030101217416 271.63119232268264 0.6969696175495532
20.34825765617083 274.782665470961 0.7024180630073579
20.353485211124244 276.14940990619993 0.7052448720585589
20.35871276607766 275.9567161964089 0.7052918818022286
20.363940321031073 276.21751595683054 0.7051693408460602
20.369167875984488 273.749564886504 0.7015016742384784
20.374395430937902 272.69269815434046 0.6997183502569684
20.379622985891316 272.0004367044496 0.6992340852469511
20.38485054084473 272.78471400396774 0.7003589256044571
20.390078095798145 273.7877559891922 0.702495317933616
20.39530565075156 274.9296022801553 0.7033018661608911
20.400533205704974 275.09371380164254 0.7026987416871231
20.40576076065839 275.45164863706935 0.7023436912176474
20.410988315611803 273.6580084279775 0.6998465999197511
20.416215870565217 272.2274453867404 0.699520435739098
20.421443425518632 268.58975321053595 0.6952178456780692
20.426670980472046 266.62529535892605 0.6931970848863483
20.43189853542546 271.1961616191497 0.6986010225568999
20.437126090378875 276.38937203037426 0.7064021431368129
20.44235364533229 279.7718662465325 0.7104948747130926
20.447581200285704 278.304925544381 0.7082635685759283
20.45280875523912 280.0863779537396 0.7096692481584491
20.458036310192533 278.16884013006523 0.7070182238399157
20.463263865145947 275.35468127691405 0.7027102131295174
20.46849142009936 274.53117319109697 0.7017313304904732
20.473718975052776 277.19072546755046 0.7053865684241126
20.47894653000619 279.5871276687021 0.708450193417552
20.484174084959605 281.0283628564498 0.7104901735324602
20.48940163991302 281.5197274146467 0.7104125777286141
20.494629194866434 281.7451503990629 0.7110519234852347
20.49985674981985 281.9280119909434 0.7105192285703334
20.505084304773263 284.26603165811616 0.7127064622349569
20.510311859726677 287.1555941184819 0.7158681734321055
20.51553941468009 288.97863078347507 0.7183524508595572
20.520766969633506 288.02723905403934 0.7176811949590675
20.52599452458692 286.5720745793087 0.7168643872830486
20.531222079540335 288.62751009124884 0.7190840169747523
20.53644963449375 289.88100244834845 0.7206274380134579
20.541677189447164 285.61981414408706 0.7148768988699766
20.546904744400578 282.11613525502406 0.7113780708292718
20.552132299353993 280.6500658307579 0.7100404035427447
20.557359854307407 282.09196739779594 0.710648379358372
20.56258740926082 284.2774797974816 0.7131080760868129
20.567814964214236 282.7474040502432 0.7110243253520366
20.57304251916765 278.61809037955925 0.7057874767590725
20.578270074121065 278.55152050779503 0.7064633058668911
20.58349762907448 278.74943850826617 0.7066742144466067
20.588725184027894 280.68306256663163 0.7094758711916409
20.593952738981308 281.62311018787227 0.7100381825744428
20.599180293934722 279.6166367723833 0.7062644489346226
20.604407848888137 279.86074602442005 0.7062572430224119
20.60963540384155 279.33514174510753 0.7056527931442225
20.614862958794966 279.4634596600333 0.7064342720918122
20.62009051374838 280.1757847728893 0.708668734534589
20.625318068701795 278.81306446284634 0.7069194263147646
20.63054562365521 279.33212777645986 0.7080724514334966
20.635773178608623 277.5986898273351 0.7047742712073137
20.641000733562038 277.9716085807035 0.7049024426843087
20.646228288515452 280.6973031916303 0.7091801142708587
20.651455843468867 283.8293024974242 0.7118601497021119
20.65668339842228 283.30198141917157 0.7121458328474772
20.661910953375695 284.1414528063524 0.7127252265258672
20.66713850832911 281.1655634168423 0.7095109738221058
20.672366063282524 280.1435322782202 0.7090515678519972
20.67759361823594 280.5980070692767 0.709467894868185
20.682821173189353 283.59818667294167 0.7127943099766003
20.688048728142768 284.1657426707401 0.7126307962154674
20.693276283096182 285.0926835834648 0.7125159863708479
20.698503838049596 284.2554852045974 0.7125349542928885
20.70373139300301 283.09293634364957 0.7106013952793937
20.708958947956425 283.35644229376675 0.710947860469218
20.71418650290984 286.08860471064355 0.7141417656796
20.719414057863254 288.37561484092964 0.7169082068551353
20.72464161281667 290.24618614917335 0.720517305161417
20.729869167770083 291.0308674543343 0.721376335237609
20.735096722723497 290.6262225479564 0.7202712560202531
20.740324277676912 289.2993994300268 0.7172493491918118
20.745551832630326 286.4829303798628 0.7129574570157869
20.75077938758374 284.657975411414 0.7110954171396368
20.756006942537155 285.487914457717 0.712616872756986
20.76123449749057 288.1272936191562 0.7156511664920833
20.766462052443984 290.20738781365446 0.7182435518950179
20.7716896073974 293.11369565194013 0.7221756703365796
20.776917162350813 295.22461604069514 0.7256930670524009
20.782144717304227 294.7223792483837 0.7252277564133065
20.78737227225764 292.6319659952566 0.7216905505578921
20.792599827211056 286.1299638281355 0.7133108209718604
20.79782738216447 285.5495222063363 0.7125378004122456
20.803054937117885 285.66552567105 0.7130142380682963
20.8082824920713 289.6976150736645 0.7179887038798825
20.813510047024714 294.72284833104965 0.72318324999812
20.81873760197813 294.0272662656137 0.7225071432130538
20.823965156931543 291.66283353919056 0.7199315991159978
20.829192711884957 286.7240034491857 0.7138765076301352
20.83442026683837 284.15731804082554 0.7106327706535607
20.839647821791786 284.5394935703518 0.7113873616981791
20.8448753767452 287.0932471614605 0.7148300886592196
20.850102931698615 289.6320930868246 0.7187656652292912
20.85533048665203 292.03605138116336 0.722172375954617
20.860558041605444 288.2341076209807 0.717794987264578
20.865785596558858 286.42151940287175 0.7155463898220285
20.871013151512273 282.50041664914175 0.7100573471259437
20.876240706465687 282.0363335141472 0.7090104405254823
20.8814682614191 280.7099303869864 0.7066644258748177
20.886695816372516 280.077951401469 0.7056076019362285
20.89192337132593 280.2251010071183 0.7061528203111352
20.897150926279345 280.48674410270036 0.7071067107237354
20.90237848123276 280.9494005342686 0.7078623014806116
20.907606036186174 278.47344950134243 0.7034867113511678
20.912833591139588 279.44265737000416 0.7045577077293286
20.918061146093002 277.81124421457946 0.7033669918656617
20.923288701046417 276.547432041887 0.7024067747102778
20.92851625599983 278.32023896767737 0.704044712754562
20.933743810953246 278.4613981376498 0.7040193913720534
20.93897136590666 279.44659694410916 0.7060083301491739
20.944198920860075 278.87740440814093 0.7060620479988705
20.94942647581349 280.8834018500475 0.7083395306915488
20.954654030766903 278.71963872110996 0.7047539285512433
20.959881585720318 279.57505454358665 0.705897172901015
20.965109140673732 279.56383037282245 0.7059617786491827
20.970336695627147 281.83476521811724 0.7085207443687418
20.97556425058056 280.06173328095747 0.7054175554382573
20.980791805533975 279.17382488511214 0.7046285527241037
20.98601936048739 276.97111701309194 0.7018796615555036
20.991246915440804 276.39221345304543 0.7011215944335035
20.99647447039422 273.54631591213587 0.6974208174994905
21.001702025347633 271.65258272902173 0.6957115063873495
21.006929580301048 272.5333849695251 0.6961425007930655
21.012157135254462 274.41657852943223 0.6992111024031427
21.017384690207876 273.1084432218613 0.6977386881968107
21.02261224516129 272.8323011456048 0.6974534401772025
21.027839800114705 272.6867547575832 0.6979564573326158
21.03306735506812 274.66702065962096 0.7004265137219879
21.038294910021534 271.2147763013761 0.6962183839502754
21.04352246497495 268.8514405644094 0.6921579785857132
21.048750019928363 266.35200371362896 0.6881216397181191
21.053977574881777 268.8164094143822 0.691109954692778
21.059205129835192 271.2402285955708 0.6939048315984121
21.064432684788606 275.70835864388766 0.6996307500104311
21.06966023974202 274.0172362412303 0.6978165182056214
21.074887794695435 272.65852030605754 0.6968175962205143
21.08011534964885 266.92719265570145 0.6898342559442998
21.085342904602264 268.5964831625434 0.6914216431511593
21.09057045955568 268.9458513457768 0.6909628485006752
21.095798014509093 270.54975195739695 0.6910784129915092
21.101025569462507 269.67469944602743 0.6882636169615014
21.10625312441592 268.22916243803877 0.6870850115377116
21.111480679369336 266.8655176933502 0.6874498026069782
21.11670823432275 268.0457797012141 0.6897095941512088
21.121935789276165 267.81964546352856 0.6893960769915211
21.12716334422958 269.0681403407857 0.6896222749980067
21.132390899182994 268.214835345685 0.6877112674471648
21.13761845413641 267.4850768160267 0.6871850905497139
21.142846009089823 268.3154309248196 0.6882316893502959
21.148073564043237 268.2957516072308 0.6890892758440386
21.15330111899665 269.09955607362036 0.6883792639881968
21.158528673950066 272.0395797959369 0.691875338627566
21.16375622890348 271.4422335573611 0.691184891321483
21.168983783856895 271.22059806646934 0.690390443001201
21.17421133881031 266.91757353303683 0.685268962379578
21.179438893763724 266.885760757683 0.6854141943498623
21.184666448717138 264.96070207586536 0.6836480511340564
21.189894003670553 265.49063149793864 0.683197678184588
21.195121558623967 268.83124556023955 0.6869102681031622
21.20034911357738 272.57454260769873 0.6914148789467908
21.205576668530796 272.59475668432464 0.6909016210898961
21.21080422348421 270.7764565305444 0.6873856081226939
21.216031778437625 269.3680835224449 0.6846289169142571
21.22125933339104 271.79373627486575 0.687591884529638
21.226486888344454 271.2587613086198 0.6867534723978078
21.231714443297868 272.8509819539618 0.6877704754068704
21.236941998251282 272.96933770369714 0.6874161885775217
21.242169553204697 270.2731883359797 0.6843310773105268
21.24739710815811 270.0887791621753 0.6848598621048664
21.252624663111526 267.6965234352766 0.6830732777370141
21.25785221806494 273.5234942588351 0.6898339785054378
21.263079773018355 272.80032955993516 0.6885448353277243
21.26830732797177 274.2942416843113 0.689986916955909
21.273534882925183 272.87265083875354 0.6872926838290443
21.278762437878598 270.6533012865976 0.6845613921198763
21.283989992832012 273.7390188074639 0.6961974200261202
21.289217547785427 273.3006073680618 0.7059454478795884
21.29444510273884 269.840974391254 0.7083267150963859
21.299672657692255 263.0026305974935 0.7035299576195634
21.30490021264567 261.4646815449951 0.7058648203552097
21.310127767599084 264.13383537060605 0.713699446671053
21.3153553225525 266.0185131301927 0.7206590872555056
21.320582877505913 267.05440598212186 0.7247704185338303
21.325810432459328 267.765861945029 0.7274505754117127
21.331037987412742 271.1563006630732 0.7353540523219837
21.336265542366156 271.5218891106273 0.7402617010042665
21.34149309731957 270.5923283918437 0.7421668279006967
21.346720652272985 267.4388649694821 0.7400373515450293
21.3519482072264 264.85438627193264 0.7377497975758964
21.357175762179814 263.8472012315044 0.7385455706897635
21.36240331713323 261.7674442132528 0.7381183205507551
21.367630872086643 260.45408838926625 0.7386012799418623
21.372858427040057 260.371865608049 0.7421471522110247
21.378085981993472 263.769031121093 0.7498608099839715
21.383313536946886 266.2237987186377 0.7552000549765517
21.3885410919003 267.61821825324637 0.7593515106725705
21.393768646853715 267.294491933208 0.760261362258297
21.39899620180713 265.8498812694086 0.7603397892477088
21.404223756760544 267.21741928014166 0.7629182770633088
21.40945131171396 266.0677081473202 0.7638981281767467
21.414678866667373 266.0734406177587 0.7662236344928062
21.419906421620787 266.41488719039194 0.7681951616041894
21.4251339765742 266.3624826845826 0.7702611449643634
21.430361531527616 266.5438786943485 0.7710922316264414
21.43558908648103 267.8385119688262 0.7751203284690596
21.440816641434445 266.6068350292993 0.7753957040164486
21.44604419638786 267.65428983086144 0.7789249345198459
21.451271751341274 268.73743597011554 0.782613328225119
21.45649930629469 275.0061645398724 0.7917235388643875
21.461726861248103 277.3650274733703 0.7972454028671199
21.466954416201517 278.2365888207871 0.8002322154459214
21.47218197115493 275.11662869131186 0.7989780664674148
21.477409526108346 273.89088541217194 0.800192828848542
21.48263708106176 274.3195214399945 0.8032676775841219
21.487864636015175 277.841871953009 0.8102312352452866
21.49309219096859 276.3458452205928 0.807718284460034
21.498319745922004 277.64958974385996 0.8093468070965678
21.503547300875418 274.68212985708374 0.8058645814458673
21.508774855828833 278.6878729277438 0.8108328515510846
21.514002410782247 279.1849933089863 0.7956304577480261
21.51922996573566 280.819631910146 0.7901210333198345
21.524457520689076 280.25987688335397 0.7815681675863033
21.52968507564249 280.4559567512088 0.7766950681721758
21.534912630595905 282.0064515139003 0.7732759859674733
21.54014018554932 282.69144248528096 0.7718358505611363
21.545367740502734 285.4790961065692 0.7739865375650993
21.550595295456148 283.941351688204 0.7705535598541026
21.555822850409562 284.55477378231484 0.769030981363197
21.561050405362977 283.1360540574739 0.7643077591171729
21.56627796031639 282.29576746296647 0.7606198093559062
21.571505515269806 284.0207990456867 0.7612988695016363
21.57673307022322 286.0602676495951 0.762093530017084
21.581960625176634 288.492190076368 0.7629160645379347
21.58718818013005 285.56188079237194 0.7585669245585291
21.592415735083463 284.6311025407295 0.7559337356262121
21.597643290036878 284.5628059486897 0.7546838282431492
21.602870844990292 285.1958887222261 0.7535255117122088
21.608098399943707 284.3874018720869 0.7504561272111897
21.61332595489712 282.6833613255431 0.7473497751817764
21.618553509850535 282.23928664698684 0.7456409995903529
21.62378106480395 283.5154978866262 0.7473018760151647
21.629008619757364 282.389819687894 0.7445180803878776
21.63423617471078 282.06630299646685 0.7426466785538189
21.639463729664193 280.78321187330505 0.7395944924208733
21.644691284617608 279.80059478066363 0.7373896207553937
21.649918839571022 277.29650237628437 0.7341661428763592
21.655146394524436 279.6038338247383 0.7369138210548303
21.66037394947785 277.78508899997456 0.7344601799489421
21.665601504431265 278.52659722474056 0.7351299453069294
21.67082905938468 279.78781350825557 0.7360136126998957
21.676056614338094 284.953249576107 0.7422385437540738
21.68128416929151 284.3066551772504 0.7406391174481376
21.686511724244923 282.6339511659152 0.7370356128147735
21.691739279198337 280.8313289508541 0.7337347062461266
21.696966834151752 281.39186562470644 0.7326092561283066
21.702194389105166 284.2789336031686 0.737677306752231
21.70742194405858 284.1024948148547 0.7388244587485013
21.712649499011995 283.25832483773627 0.7383428767725759
21.71787705396541 285.4340665880349 0.7398186771536246
21.723104608918824 284.63627443110624 0.7379041242349053
21.72833216387224 284.9445084541293 0.7379474761754603
21.733559718825653 283.57785521698963 0.7349370561714788
21.738787273779067 284.4285669347942 0.7341003982302116
21.74401482873248 288.1495292560395 0.7384411597245598
21.749242383685896 290.45518722568255 0.7422679771943146
21.75446993863931 291.86462328413256 0.7443450102986914
21.759697493592725 291.58596016679616 0.7436331324522402
21.76492504854614 291.64013712596983 0.742266618518983
21.770152603499554 288.946859316883 0.7388028834014974
21.77538015845297 289.4054401958972 0.7396189810502806
21.780607713406383 292.30535840088714 0.7430634479121847
21.785835268359797 299.207887754364 0.7514235103897088
21.79106282331321 302.5539798733688 0.7556422024151662
21.796290378266626 304.2184728735938 0.7577264199181953
21.80151793322004 304.58509719598686 0.7576014657483922
21.806745488173455 305.6857331976515 0.7586267209547388
21.81197304312687 306.336081226189 0.7590438934247276
21.817200598080284 307.72377443212054 0.7607862556214748
21.822428153033698 308.4894752011639 0.7605283673075776
21.827655707987113 310.530599322866 0.7630116645758803
21.832883262940527 310.3010093484166 0.7624993192767786
21.83811081789394 310.93632329335776 0.7637885360547428
21.843338372847356 311.34253316114393 0.7643153343393435
21.84856592780077 311.39741555979174 0.7645899717373918
21.853793482754185 311.53789726955694 0.76444568456722
21.8590210377076 311.11903225790707 0.7633119880180681
21.864248592661014 313.6750828581529 0.766243688666957
21.869476147614428 312.4578797780227 0.7643751062165245
21.874703702567842 311.62313870828206 0.7625989090899046
21.879931257521257 310.0880056530386 0.7600033073752468
21.88515881247467 310.7033446079219 0.7606112877572774
21.890386367428086 311.1790348431144 0.7609651747096303
21.8956139223815 310.6936234200257 0.7610174989302347
21.900841477334914 307.74737831822273 0.7567864373220092
21.90606903228833 305.27094815471986 0.7535087284525913
21.911296587241743 305.17268038433673 0.752944256360602
21.916524142195158 303.8834353636679 0.7515722316521097
21.921751697148572 303.92380754996105 0.7521263074827356
21.926979252101987 301.19355447623985 0.747730315648297
21.9322068070554 300.5008107133632 0.7468717887521413
21.937434362008815 302.4053679999569 0.748728880760568
21.94266191696223 303.30103109689907 0.7501063885762905
21.947889471915644 302.8716442307699 0.7494623511131651
21.95311702686906 301.1142565898101 0.7467002945887955
21.958344581822473 300.90139976033936 0.7462802707854507
21.963572136775888 303.34664854195 0.7491935596040896
21.968799691729302 300.6511504599461 0.7461805437723886
21.974027246682716 299.3113993898721 0.7445060041023392
21.97925480163613 298.0645901447243 0.7424202412877129
21.984482356589545 297.85093627917365 0.7415826982258255
21.98970991154296 298.1216551009386 0.7416350452927357
21.994937466496374 297.7284664377407 0.7406912213364736
22.00016502144979 298.26475882149987 0.7419559526385197
22.005392576403203 298.3580160955434 0.7421220048140468
22.010620131356617 296.09638297392377 0.7384709728122811
22.015847686310032 295.32856600140644 0.7376040837201691
22.021075241263446 296.53008644328116 0.7389154397029045
22.02630279621686 295.6774020501577 0.738520022101509
22.031530351170275 296.563169108026 0.7391162025010661
22.03675790612369 294.149185342638 0.7372416391541108
22.041985461077104 293.1889806653859 0.7361388504389568
22.04721301603052 296.5630610232222 0.7391546296043926
22.052440570983933 301.42359638249457 0.744066071689045
22.057668125937347 302.5058893466886 0.7438759219489539
22.06289568089076 300.85858766984165 0.741361122309507
22.068123235844176 299.620075758478 0.7392733210919303
22.07335079079759 300.67995411235313 0.7413341802618687
22.078578345751005 301.73387950552217 0.7436623959518263
22.08380590070442 302.5958377086782 0.744968511132285
22.089033455657834 300.75309614414084 0.7424789616943864
22.09426101061125 303.0373691818271 0.7451167579329219
22.099488565564663 305.97504485738835 0.7488909666889496
22.104716120518077 310.355304088094 0.7541870470924317
22.10994367547149 313.58845762436374 0.757454841898279
22.115171230424906 312.05476936103264 0.7549797539805297
22.12039878537832 309.103596900341 0.7512599944051356
22.125626340331735 305.553864875357 0.7461517084025268
22.13085389528515 302.8435586970894 0.7432273601352166
22.136081450238564 303.34640111527347 0.744121333682982
22.141309005191978 302.6473681204454 0.7430719711379301
22.146536560145393 302.81881585211613 0.7428477248714993
22.151764115098807 308.1451782306566 0.748306954079757
22.15699167005222 311.62546305034226 0.7536291184645251
22.162219225005636 310.6349297991817 0.7532121977923247
22.16744677995905 305.83761495898517 0.7475804627745775
22.172674334912465 306.42910462199404 0.7475505485547772
22.17790188986588 311.95812404472565 0.7526110331656615
22.183129444819293 311.50405534356804 0.751761206432012
22.188356999772708 310.9644550524646 0.7510290281986602
22.193584554726122 311.4799301172951 0.7516573649656096
22.198812109679537 314.0066408973673 0.755630008879016
22.20403966463295 314.8563853724695 0.7563704835201516
22.209267219586366 312.18144687689704 0.7534293358145896
22.21449477453978 311.03131616910395 0.7510836102330278
22.219722329493194 310.5870091090858 0.7498206176919024
22.22494988444661 311.6810044327067 0.7519914655666194
22.230177439400023 313.98651611388476 0.7543002314208427
22.235404994353438 314.0789511368388 0.7546155122529412
22.240632549306852 312.38549188797737 0.7516271735400515
22.245860104260267 310.00410885778564 0.7479256322326504
22.25108765921368 305.473905869841 0.7430199417098745
22.256315214167095 302.66865281549303 0.7392759666376063
22.26154276912051 301.3073711167412 0.7390634234040929
22.266770324073924 304.4378735442487 0.7429866806450134
22.27199787902734 305.6575805315689 0.7449977675714101
22.277225433980753 306.8033638766702 0.7468124035232486
22.282452988934168 306.3070415683283 0.745788861963996
22.287680543887582 305.2589278959581 0.7436529167764826
22.292908098840996 303.14780008298914 0.7402622156155865
22.29813565379441 303.1446118082482 0.7396083418423924
22.303363208747825 300.99208672147404 0.7378934968777214
22.30859076370124 296.3284342598515 0.7328350051587302
22.313818318654654 296.05011720701765 0.7326385459424787
22.31904587360807 297.1284869473782 0.7334275320179154
22.324273428561483 297.3867422087153 0.7327367928851621
22.329500983514897 294.6811304727264 0.7302379672708478
22.334728538468312 291.85900938962504 0.7260837195027358
22.339956093421726 290.48606483246544 0.7249328408399259
22.34518364837514 293.37320637257875 0.7285007057228386
22.350411203328555 291.23236968859527 0.7253985784802355
22.35563875828197 288.80865057018787 0.7227910866235422
22.360866313235384 286.71464229315785 0.7188102561569666
22.3660938681888 285.86177545299694 0.7181660042928166
22.371321423142213 286.9571855885778 0.7197705213758279
22.376548978095627 287.71278867173015 0.7222747676152467
22.38177653304904 286.96168751041785 0.7223167410507657
22.387004088002456 282.20733509094987 0.7147525219878612
22.39223164295587 278.67577354962066 0.7096013814301249
22.397459197909285 276.3696250203297 0.706549406196411
22.4026867528627 276.3903222208759 0.7067490848272588
22.407914307816114 278.5774872850204 0.7097375039890116
22.41314186276953 277.0183022796398 0.7066430747566412
22.418369417722943 277.5912937763662 0.7065654547636329
22.423596972676357 277.03381556233796 0.7060135757772672
22.42882452762977 277.53049242335385 0.7063448272263292
22.434052082583186 275.5187836743799 0.7044037720360932
22.4392796375366 277.5749491359256 0.7066665794632131
22.444507192490015 274.76378638399126 0.7035225561518725
22.44973474744343 272.4418673700271 0.7014023321101336
22.454962302396844 270.97954802629977 0.7004853124383008
22.460189857350258 271.41846581442644 0.7015130026063913
22.465417412303673 271.3911952336917 0.700028539024009
22.470644967257087 271.7017041842723 0.699866980007559
22.4758725222105 273.622379091245 0.7031571091105765
22.481100077163916 278.5099686608745 0.7097232670994451
22.48632763211733 281.71243767517774 0.71470658290417
22.491555187070745 280.6396050053678 0.7128746869130469
22.49678274202416 278.28001456975363 0.7089313898103308
22.502010296977573 274.6234526927731 0.703023036527372
22.507237851930988 271.6852057330026 0.698071793993432
22.512465406884402 271.0859109229761 0.6979530344046097
22.517692961837817 270.518869098331 0.6984228690198886
22.52292051679123 270.17877127141605 0.6982372971622441
22.528148071744646 272.39622015370196 0.7014717227664966
22.53337562669806 269.6954025655874 0.6969834943653173
22.538603181651474 269.6266838815234 0.6963653396691684
22.54383073660489 271.35150459103835 0.6976691346951823
22.549058291558303 273.02595370273013 0.7003664246595258
22.554285846511718 274.3498545663676 0.7028480798457459
22.559513401465132 275.4507848016528 0.7042107555673132
22.564740956418547 275.206927092746 0.7049860153878215
22.56996851137196 274.92125447116024 0.7044971695852881
22.575196066325375 273.60015627821076 0.7025535552006769
22.58042362127879 274.00941792109654 0.7014323032728668
22.585651176232204 270.8529843939857 0.6965041034169949
22.59087873118562 270.5303299166114 0.6967398846851929
22.596106286139033 269.7745926826585 0.6961613099010387
22.601333841092448 270.84091874139807 0.6973456590447825
22.606561396045862 273.97955185172714 0.7016036164757431
22.611788950999276 274.18477957832874 0.7020241195422633
22.61701650595269 274.58993833962853 0.7038402487856656
22.622244060906105 272.6170437037848 0.7016610330808779
22.62747161585952 275.50613705060294 0.7059074802232754
22.632699170812934 274.41273882280456 0.7031102792699633
22.63792672576635 272.0620360787102 0.6987217363612449
22.643154280719763 271.0995905168349 0.696314933763361
22.648381835673177 271.7134566738817 0.6975213703069015
22.653609390626592 270.9572165332327 0.6973101105343519
22.658836945580006 272.34604838191916 0.6999877025963854
22.66406450053342 268.7380918247745 0.6944708092290734
22.669292055486835 270.1428137171915 0.6956361831558249
22.67451961044025 269.6657319063677 0.6948314389543936
22.679747165393664 274.5676352453718 0.7007699813858322
22.68497472034708 276.9474663243983 0.7029095876618153
22.690202275300493 278.2856968362465 0.7047331082337716
22.695429830253907 276.39200027743965 0.7038951040045324
22.70065738520732 274.64411383001027 0.703172167731891
22.705884940160736 275.0234527073065 0.7041670626805375
22.71111249511415 275.01577900713795 0.7036452263141423
22.716340050067565 274.87568676684145 0.7015169056680184
22.72156760502098 272.23654319244594 0.6965879789052237
22.726795159974394 268.9965497117458 0.6920512999465972
22.73202271492781 271.9717791198313 0.6959433287255106
22.737250269881223 271.5576255435916 0.6968280094224553
22.742477824834637 273.731645971313 0.6989637655019001
22.74770537978805 273.1903071536101 0.6986513084429485
22.752932934741466 275.6958677247358 0.7010529611455109
22.75816048969488 275.75276079849607 0.7016436343613816
22.763388044648295 274.49730452156024 0.6997554881887689
22.76861559960171 273.5342613101198 0.6981689477572269
22.773843154555124 274.4583700778585 0.6990888779535025
22.779070709508538 276.44129666857276 0.7019804852713518
22.784298264461952 277.40074085309107 0.7035773801464001
22.789525819415367 276.66771486997754 0.7028304618199762
22.79475337436878 277.128409637123 0.7026551423265157
22.799980929322196 279.3018422057724 0.7043045557822729
22.80520848427561 279.45387471367536 0.7040847412687257
22.810436039229025 282.5403901801679 0.7074681438298499
22.81566359418244 283.4550102479838 0.7098056302548139
22.820891149135853 286.154052296614 0.714393798790385
22.826118704089268 282.9453326112117 0.711259578086839
22.831346259042682 282.08908499160503 0.71001102847825
22.836573813996097 281.6455855024128 0.7084319012754892
22.84180136894951 285.1159110343347 0.7120070014668355
22.847028923902926 286.30650650905943 0.7128611750816128
22.85225647885634 286.170959150776 0.7125829152332092
22.857484033809754 288.5033529622092 0.7156125444451721
22.86271158876317 289.85582662403567 0.7170175696669645
22.867939143716583 289.5542558172736 0.7159140842931624
22.873166698669998 289.03070407215563 0.7150683300714858
22.878394253623412 288.9691954037909 0.7142999515246966
22.883621808576827 291.2960621167804 0.7174887657039412
22.88884936353024 291.5850684981151 0.7180201882797698
22.894076918483655 291.1697156520176 0.7179060965663608
22.89930447343707 290.1439260888809 0.717179803731886
22.904532028390484 290.39621836517784 0.7176989192507174
22.9097595833439 290.0111241783765 0.7174707657130334
22.914987138297313 287.62039767588317 0.7137172266124815
22.920214693250728 289.33620440969474 0.715631852745344
22.925442248204142 292.4409603311321 0.719749661315859
22.930669803157556 293.4645630459462 0.7215697099774487
22.93589735811097 289.66536704417166 0.7173618552028491
22.941124913064385 287.94120924174376 0.7140769642011954
22.9463524680178 289.48480906727235 0.7146501337897591
22.951580022971214 291.49743774569197 0.7166442902340869
22.95680757792463 290.48309789893244 0.7165015374205839
22.962035132878043 285.729868916166 0.7113201109582038
22.967262687831457 283.6981488452933 0.7090513273799371
22.972490242784872 286.3547625225469 0.7124474799169752
22.977717797738286 292.84275309153486 0.7211161894182109
22.9829453526917 291.9149590364587 0.7195444526250023
22.988172907645115 290.547000142114 0.7176029918386023
22.99340046259853 286.8878944975944 0.711392501418928
22.998628017551944 285.7550916169255 0.7102576007155984
23.00385557250536 283.7328286772818 0.7082087153728964
23.009083127458773 285.3332351290956 0.7109560205277485
23.014310682412187 289.41045581856906 0.716141185741637
23.0195382373656 290.12178772398073 0.7157196760843502
23.024765792319016 291.2242755099074 0.7159779369456978
23.02999334727243 291.44388486804183 0.715725290998233
23.035220902225845 289.30034779285535 0.7132938182742656
23.04044845717926 287.4225159867149 0.7120037518487075
23.045676012132674 285.40804024697667 0.7098846630313853
23.05090356708609 285.5481744790423 0.7101642601519891
23.056131122039503 286.17406098945594 0.7098678209764636
23.061358676992917 286.2643690428212 0.7097647363318974
23.06658623194633 285.72503685870845 0.7096427392753567
23.071813786899746 281.5924620768195 0.7049784571898394
23.07704134185316 280.56821386253125 0.7060111778231741
23.082268896806575 279.7581853901001 0.7048192793860516
23.08749645175999 279.0236871726386 0.7028880816349738
23.092724006713404 276.7209889031682 0.6977256251688462
23.097951561666818 277.9529626527248 0.6993473629285695
23.103179116620232 280.6492505826163 0.7046243144338961
23.108406671573647 283.58257347813543 0.7090422364387153
23.11363422652706 280.6795812932919 0.7045717803038941
23.118861781480476 277.1584120887937 0.7006716675383288
23.12408933643389 274.00692125424234 0.696580020010839
23.129316891387305 276.68096618925995 0.6996515910208493
23.13454444634072 277.43649030280335 0.6999000336019289
23.139772001294133 277.35960504712654 0.6988442088675221
23.144999556247548 279.6341805271008 0.7025816931620896
23.150227111200962 280.04362183187345 0.7024716301822185
23.155454666154377 279.54848776662425 0.7025450374476754
23.16068222110779 277.69576103295924 0.7001494385260995
23.165909776061206 275.20064911007285 0.6969667673362696
23.17113733101462 275.45853621728816 0.6972660919017954
23.176364885968034 278.58161508222463 0.6998179832252285
23.18159244092145 278.67696438464225 0.7010511280378993
23.186819995874863 276.88428123663493 0.6988578339400969
23.192047550828278 276.0219924737783 0.6979979543530966
23.197275105781692 275.29880041822133 0.6964304019248659
23.202502660735107 274.42596097921427 0.6941378487560407
23.20773021568852 274.12896998454016 0.6940947721032256
23.212957770641935 277.0386386019312 0.6985984531067645
23.21818532559535 277.866707861287 0.7002208185616473
23.223412880548764 277.468244362121 0.7003975082413374
23.22864043550218 277.0658527080149 0.699345169132822
23.233867990455593 277.6071420210641 0.7011033939431043
23.239095545409008 277.8488985341301 0.701623272375126
23.244323100362422 275.76609290981355 0.6992885486864691
23.249550655315836 278.70452475648955 0.7030399098934051
23.25477821026925 282.5373722735907 0.7061071498258904
23.260005765222665 282.594746986235 0.7062676100080075
23.26523332017608 277.9352403720176 0.6997101073725778
23.270460875129494 276.43483156685636 0.6981806365045078
23.27568843008291 278.8949396533902 0.7007334949943246
23.280915985036323 277.56271355987786 0.6993172645390695
23.286143539989737 275.2560009135256 0.6969156285535705
23.291371094943152 275.9284129263731 0.6974399268047947
23.296598649896566 276.2688349812337 0.6968048035468569
23.30182620484998 274.82445933848 0.6936554512694058
23.307053759803395 273.2430710037916 0.6908321449863233
23.31228131475681 273.1933193159802 0.691553041445539
23.317508869710224 275.8750775366789 0.6957292827644609
23.32273642466364 279.0009935842887 0.7004874344059296
23.327963979617053 284.03634347972786 0.7060349391493908
23.333191534570467 284.8595970944222 0.7063023378188753
23.33841908952388 282.5873223440921 0.7031750567293232
23.343646644477296 280.30265088176185 0.7007004913490112
23.34887419943071 280.6143374074013 0.701812116555632
23.354101754384125 283.7295613659905 0.7070455953416158
23.35932930933754 287.714027751145 0.712683366846915
23.364556864290954 288.6797577168586 0.7141185342645595
23.369784419244368 285.66707387706396 0.7089452787849386
23.375011974197783 281.5161885699262 0.7024249351555006
23.380239529151197 279.9836242776396 0.6991167705394914
23.38546708410461 278.729452177779 0.6966888290416198
23.390694639058026 279.93846036601815 0.6981732881598646
23.39592219401144 281.8403116847926 0.7017496597156723
23.401149748964855 282.7321525605081 0.7046954702864207
23.40637730391827 281.7961147710923 0.70294192604672
23.411604858871684 283.36686836671953 0.7044373056585774
23.416832413825098 283.5090305199462 0.703612005367438
23.422059968778512 283.1340915635226 0.7035371056730584
23.427287523731927 284.212015474971 0.7044651639416049
23.43251507868534 284.4637435527559 0.7051930141109691
23.437742633638756 287.3169086652612 0.7094421548131541
23.44297018859217 289.303922540916 0.7122427682397677
23.448197743545585 289.28326380911676 0.7110009835092538
23.453425298499 289.59271778823205 0.7100447621318092
23.458652853452413 288.8150492487363 0.7096717891285099
23.463880408405828 288.11269806727444 0.7095190541138369
23.469107963359242 288.35587934283564 0.7100812506470923
23.474335518312657 287.12145006441784 0.7072635316432294
23.47956307326607 289.2055135159095 0.7100261400970096
23.484790628219486 288.4769464231763 0.709354037792178
23.4900181831729 289.9803539361344 0.7116964555794515
23.495245738126314 291.1582155955883 0.7125820315232481
23.50047329307973 292.6027526279878 0.7142980699944483
23.505700848033143 292.34908130238836 0.714901457392484
23.510928402986558 294.05670492053355 0.7178500510200466
23.516155957939972 295.4115310699694 0.7197143487659665
23.521383512893387 294.1919332857585 0.717575478199089
23.5266110678468 291.2930638980379 0.7127871170453633
23.531838622800215 290.2368254669363 0.7109752005448843
23.53706617775363 292.5305489044309 0.7137128841434662
23.542293732707044 294.93265355436534 0.715855128226197
23.54752128766046 297.08597883363507 0.7180858902464011
23.552748842613873 295.79187307274077 0.7154596398924074
23.557976397567288 295.1754018863616 0.7143283582999268
23.563203952520702 291.4048695397847 0.7103660233905875
23.568431507474116 291.2421448047967 0.710296178396509
23.57365906242753 291.26063963896695 0.7110490360538861
23.578886617380945 290.4823391790942 0.7080535083343277
23.58411417233436 290.8849620753561 0.7082453026320883
23.589341727287774 291.7577641348034 0.7082585494269471
23.59456928224119 292.10963430466734 0.7085197517471652
23.599796837194603 291.5700837193127 0.7093623330153711
23.605024392148017 290.8813904639155 0.7083897451554904
23.610251947101432 290.05101321819126 0.707012554403936
23.615479502054846 289.5766335395745 0.7054913593108214
23.62070705700826 290.08985123983064 0.7060934044347452
23.625934611961675 289.15255615107145 0.7060558427800563
23.63116216691509 292.2255988209508 0.7093049851468518
23.636389721868504 291.40105212211915 0.7085338178318091
23.64161727682192 292.6152001179171 0.709543404152884
23.646844831775333 288.6043580605175 0.7034289376499478
23.652072386728747 286.5524377012071 0.7000433893529636
23.65729994168216 288.2671051261654 0.7017766277155024
23.662527496635576 290.37314920509453 0.7043570132732003
23.66775505158899 289.7935629546921 0.7039659979680082
23.672982606542405 287.0125863073691 0.6999262085051456
23.67821016149582 286.61590123974787 0.6981658047393582
23.683437716449234 287.84709950028093 0.6992791350172733
23.688665271402648 288.36599651042224 0.6994214817882386
23.693892826356063 289.5640794884111 0.7004281394731132
23.699120381309477 286.46334650199077 0.6957364715330234
23.70434793626289 290.0996149873037 0.7004104708874025
23.709575491216306 289.7056661795608 0.7004575765009158
23.71480304616972 293.82967040706666 0.7059730079267896
23.720030601123135 293.21594901204486 0.7041487094515921
23.72525815607655 290.79883978704567 0.7007859495124155
23.730485711029964 289.66967006834597 0.6999143145020265
23.735713265983378 288.7759437439875 0.6984816772991772
23.740940820936792 288.28682550717645 0.6975927129085558
23.746168375890207 289.57731847211664 0.698858924421214
23.75139593084362 291.3729468866792 0.701081704835035
23.756623485797036 288.7356011956556 0.6981791413603698
23.76185104075045 288.7669303042555 0.6979716534615193
23.767078595703865 284.2974098736827 0.6920358344836778
23.77230615065728 285.4836513628129 0.6927487723122323
23.777533705610693 283.6253735753395 0.6910018737166101
23.782761260564108 288.6049111309897 0.6971925926085508
23.787988815517522 292.06435185611554 0.7008742760586667
23.793216370470937 294.8323882319414 0.7034967221913473
23.79844392542435 293.3207916544207 0.7014393382919476
23.803671480377766 290.6681710655293 0.6981089537221843
23.80889903533118 288.83622551212494 0.6945941759396468
23.814126590284594 289.60216553096285 0.6945281624823454
23.81935414523801 291.19043639504184 0.6953258019199442
23.824581700191423 289.04941642177107 0.6927877478150312
23.829809255144838 289.62978974094113 0.6950671136823025
23.835036810098252 289.5518073962821 0.6956205527997045
23.840264365051667 290.8807833090098 0.6979508795138073
23.84549192000508 288.77920944089436 0.6944175364508359
23.850719474958495 288.95337376636087 0.694295436592276
23.85594702991191 288.59222440798936 0.6927568640126653
23.861174584865324 292.85206676726665 0.6974626262888619
23.86640213981874 292.66008255231 0.6970730829672772
23.871629694772153 291.386017984258 0.694845751418527
23.876857249725568 287.43736957137173 0.6896116666887065
23.882084804678982 288.38935372041243 0.689969196919773
23.887312359632396 290.9561018506353 0.693123903449752
23.89253991458581 296.1789235771359 0.6983655314822238
23.897767469539225 294.28279597344255 0.6967649673752808
23.90299502449264 291.5177156293891 0.693591367441785
23.908222579446054 288.26834324139827 0.6901124554457168
23.91345013439947 286.6887564234412 0.6878835138502263
23.918677689352883 285.3176699821883 0.6855989344577997
23.923905244306297 286.09410516107255 0.6868145620163537
23.929132799259712 293.5691022980652 0.6947661943888456
23.934360354213126 293.5717265893984 0.695000905117335
23.93958790916654 293.2475531997747 0.6936146616961927
23.944815464119955 291.2917448846398 0.6915170398288735
23.95004301907337 290.064335030119 0.6907213277758991
23.955270574026784 289.7443337738739 0.6910241740941677
23.9604981289802 287.9850403237747 0.6898379691177782
23.965725683933613 287.98998833567214 0.6900038185785539
23.970953238887027 288.312792552049 0.6910134859534542
23.97618079384044 290.1108580740418 0.6930361202397772
23.981408348793856 290.2681435272399 0.6932968913797449
23.98663590374727 289.4111936202068 0.691846913844447
23.991863458700685 287.5365226545282 0.6888430998816651
23.9970910136541 288.6268132843048 0.6893554925499712
24.002318568607514 289.83382141276087 0.691094706031523
24.007546123560928 288.90979946414075 0.6895582701095427
24.012773678514343 287.41850828410765 0.6875793256598565
24.018001233467757 289.963109662391 0.6891319229908136
24.02322878842117 292.90550760935054 0.6929764903768469
24.028456343374586 295.175861463785 0.6959562672218518
24.033683898328 295.9577230220796 0.6974658729696981
24.038911453281415 295.12205310965396 0.696695744414732
24.04413900823483 293.78052450763676 0.6943369761850601
24.049366563188244 289.6389910465511 0.6910586999757367
24.054594118141658 287.41003216121806 0.6887092186783872
24.059821673095072 285.82818251862085 0.6867335678124413
24.065049228048487 285.61174955142286 0.685404978832898
24.0702767830019 287.27574590847763 0.699992047850528
24.075504337955316 290.81390856556885 0.713489839884455
24.08073189290873 291.51529853505264 0.7215377990011792
24.085959447862145 288.7658265564855 0.7240346841697938
24.09118700281556 284.6977902433676 0.7237479523643331
24.096414557768973 282.84551378952995 0.7256007537615695
24.101642112722388 283.76402825087564 0.7291462490963964
24.106869667675802 285.0731110963128 0.7347663951377832
24.112097222629217 282.6473996292613 0.7350713704263572
24.11732477758263 279.9851132644443 0.7353360403695824
24.122552332536046 276.6097208643117 0.7346636681318109
24.12777988748946 279.9095988700784 0.7430672117567295
24.133007442442874 283.4580922577151 0.7523791636607056
24.13823499739629 286.1408477903753 0.7584493999513122
24.143462552349703 285.06144518478317 0.7591529512304069
24.148690107303118 282.882253978148 0.7578840716008453
24.153917662256532 284.59400010234714 0.7623305855872405
24.159145217209947 287.0891912863421 0.769052070316655
24.16437277216336 288.8944196712198 0.7750764361961422
24.169600327116775 286.3966889404658 0.7753147775278879
24.17482788207019 286.7273425398653 0.7795545856606811
24.180055437023604 286.0406350062465 0.780364549244662
24.18528299197702 286.2423171002336 0.7821621143988999
24.190510546930433 284.4158953252027 0.7817643399188914
24.195738101883848 283.3921674047778 0.7837179064693347
24.200965656837262 283.80211145774604 0.7878792284171457
24.206193211790676 284.6478685597997 0.7916495371994825
24.21142076674409 285.36284018351324 0.794988393623315
24.216648321697505 286.12706514892517 0.7984148062459154
24.22187587665092 287.24263839073996 0.8016583960192096
24.227103431604334 288.9844122447844 0.8062765337926808
24.23233098655775 288.8058564156658 0.8097632967712208
24.237558541511163 287.543151114957 0.8104567721905893
24.242786096464577 285.2491487027879 0.8096885712365091
24.248013651417992 286.0417323966899 0.814122252741617
24.253241206371406 285.98319137288286 0.8172758024165694
24.25846876132482 287.8087413725865 0.8211859022955518
24.263696316278235 288.2924975196923 0.8222682834494001
24.26892387123165 288.4562553033934 0.8234209019997322
24.274151426185064 290.3452173269631 0.8272765612348978
24.27937898113848 292.2768073494195 0.8317085836627671
24.284606536091893 294.40708249344675 0.8363224589432442
24.289834091045307 293.5904849449661 0.8382337276868037
24.29506164599872 291.66373214066607 0.8385529755827439
24.300289200952136 290.5477178062957 0.8387755077189462
24.30551675590555 286.34635746989557 0.8346200359576113
24.310744310858965 285.6284044524877 0.8348579757697805
24.31597186581238 285.97720992621123 0.8386445455260473
24.321199420765794 288.4043651900308 0.8442245796838734
24.326426975719208 290.6418494166184 0.8500939993848086
24.331654530672623 291.3253684564972 0.8534483465116876
24.336882085626037 294.3781811453886 0.8585835969043886
24.34210964057945 291.87071132185525 0.856157138184056
24.347337195532866 290.978000855573 0.8572430264452611
24.35256475048628 291.1931488535068 0.8613857449938641
24.357792305439695 291.3628696754705 0.8635220581455101
24.36301986039311 290.20460066663355 0.8627779752502457
24.368247415346524 287.75815240131783 0.8594899076402948
24.373474970299938 289.47594587275796 0.8637583860536281
24.378702525253352 291.7537648799395 0.8693805028592169
24.383930080206767 293.1253171345997 0.875132988914986
24.38915763516018 291.85486371780047 0.875310771093011
24.394385190113596 291.31717284521926 0.8770012977742861
24.39961274506701 289.0010728491158 0.8760236240809189
24.404840300020425 289.56582166095797 0.8790029144809404
24.41006785497384 294.5358416563576 0.8899368689577747
24.415295409927253 296.3659324947229 0.8955762458363972
24.420522964880668 296.1768815195907 0.8983187326397117
24.425750519834082 292.7610104262531 0.8935360124389518
24.430978074787497 294.84722528799466 0.8979004184737021
24.43620562974091 295.9225462487672 0.9002464428850941
24.441433184694326 293.07658672913766 0.8989323800369513
24.44666073964774 292.0016506689475 0.8994883875302729
24.451888294601154 293.361058854607 0.9047565280050928
24.45711584955457 298.090058550358 0.9156436641870392
24.462343404507983 298.42846915878556 0.9185334617008203
24.467570959461398 298.0133426353717 0.9199027306382377
24.472798514414812 295.47157296767176 0.9155834445801254
24.478026069368227 292.9851836774492 0.913270667032946
24.48325362432164 290.3590555034727 0.9115916453585698
24.488481179275055 291.25768808075577 0.9169002502599912
24.49370873422847 293.4061863773005 0.9234007340217033
24.498936289181884 295.40949766244233 0.9292527669018643
24.5041638441353 295.7761214201735 0.9310228196058604
24.509391399088713 298.2839134099947 0.9360611858279458
24.514618954042128 296.49494417506344 0.9342234756837545
24.519846508995542 297.4259138777902 0.9391588866907614
24.525074063948956 291.1428877155018 0.9326384618226504
24.53030161890237 291.2258976658943 0.9339740250233223
24.535529173855785 291.4153711409192 0.9351742213367522
24.5407567288092 294.2219257596903 0.9424712726453516
24.545984283762614 295.8987705061588 0.949010525895281
24.55121183871603 294.8842333584287 0.949897019194658
24.556439393669443 297.66054629676836 0.9540243453499827
24.561666948622857 302.59676480598415 0.9630239803067623
24.566894503576272 304.4549249523857 0.9682716870086646
24.572122058529686 302.86080282725663 0.9693118352113336
24.5773496134831 298.21344681025255 0.965111624649667
24.582577168436515 295.94609789642334 0.9640744924604377
24.58780472338993 296.69211695037745 0.9674922667673718
24.593032278343344 299.99975030736186 0.9753463999447378
24.59825983329676 302.11934139733455 0.9813269847605646
24.603487388250173 301.4098947278743 0.9834216522582953
24.608714943203587 299.96097870848206 0.9831494365098606
24.613942498157 302.61972576922375 0.9888118707540701
24.619170053110416 303.2786968540225 0.9925656321111904
24.62439760806383 303.7873857420636 0.9961872459755757
24.629625163017245 300.2502114163757 0.9938255300729745
24.63485271797066 296.5422880260674 0.988151425615365
24.640080272924074 292.9195560034888 0.9849456949721969
24.645307827877488 289.79751154666997 0.9836474613006877
24.650535382830903 289.5463158660812 0.9871094927760176
24.655762937784317 293.2890932502879 0.9982141152127011
24.66099049273773 294.0243236126388 1.0009997581018288
24.666218047691146 298.0193772490656 1.0097955891752608
24.67144560264456 297.99562516867763 1.0109656834766583
24.676673157597975 302.75461123470603 1.0218989733221429
24.68190071255139 302.7282729485543 1.0247383674330623
24.687128267504804 302.4898785760198 1.0281302936641215
24.692355822458218 300.96252918045406 1.0266368734425622
24.697583377411632 299.5417275732503 1.0267026133078674
24.702810932365047 298.8146354035882 1.026248239738439
24.70803848731846 294.6704839129532 1.0201806683470656
24.713266042271876 293.8636089189796 1.02083870768699
24.71849359722529 290.70582809080815 1.018475995594964
24.723721152178705 290.33380198286636 1.0211310168069012
24.72894870713212 289.9367506480035 1.0230327273222612
24.734176262085533 286.54135434864065 1.0212643126926826
24.739403817038948 287.88509411179626 1.0261937276336461
24.744631371992362 287.6691233085183 1.0293540321978185
24.749858926945777 294.2817073218675 1.0414664070371762
24.75508648189919 294.5095592796877 1.0454135975126897
24.760314036852606 294.062375420308 1.0467461258612742
24.76554159180602 290.89925245020254 1.0430404487999017
24.770769146759434 290.60213399199296 1.0441198713063211
24.77599670171285 291.8331702256295 1.0499875362312756
24.781224256666263 295.04825571758647 1.0600799163197572
24.786451811619678 296.4146561374075 1.0678105789231789
24.791679366573092 294.04386999326647 1.0664918702213122
24.796906921526507 294.52406226317555 1.0700788733237383
24.80213447647992 294.4330209511053 1.0722113775132764
24.807362031433335 295.52858651274187 1.0774762929157489
24.81258958638675 293.4835152816277 1.0773506144899105
24.817817141340164 295.0132214433576 1.0808175887207565
24.82304469629358 297.38432585886886 1.087235199475725
24.828272251246993 296.5961285843335 1.0892393108681702
24.833499806200408 293.35881845239817 1.0878575091262037
24.838727361153822 291.6995041353454 1.0868840380045288
24.843954916107236 292.6165503171063 1.0879844074220808
24.84918247106065 292.8880964285017 1.0891463990936425
24.854410026014065 290.70753057990487 1.0879870676678018
24.85963758096748 288.58139535506615 1.0887165633287628
24.864865135920894 287.90662234733566 1.089397594611681
24.87009269087431 289.99106145449514 1.0950210413441333
24.875320245827723 292.2469263819193 1.1011243193000715
24.880547800781137 297.4745202101784 1.1148676448609456
24.885775355734552 297.86836982926667 1.1195986500424622
24.891002910687966 299.56181725284654 1.1262982362369223
24.89623046564138 298.23594228386486 1.1279290213154693
24.901458020594795 296.88644371229094 1.1290727490690897
24.90668557554821 295.19359727464865 1.1284557273486298
24.911913130501624 294.42000043435763 1.1316570350250066
24.91714068545504 296.00265047174827 1.138130526016812
24.922368240408453 292.0448437582625 1.1356361265327315
24.927595795361867 293.20493754262645 1.1413724163812233
24.93282335031528 294.80391406780086 1.1493582205526562
24.938050905268696 301.8389750210441 1.1683189323706042
24.94327846022211 300.92019216066643 1.168757511910212
24.948506015175525 298.643139824441 1.1663287536690095
24.95373357012894 295.42023895973904 1.160284608579432
24.958961125082354 294.2047204572423 1.1603872917629776
24.964188680035768 299.0218210325031 1.1715260249052162
24.969416234989183 298.45394289091917 1.1725704298954067
24.974643789942597 297.91349831318075 1.1743891100096446
24.97987134489601 293.4928788885666 1.169351940002691
24.985098899849426 293.2228052028507 1.173856732641988
24.99032645480284 294.2031428086249 1.178558654862825
24.995554009756255 296.6727712914559 1.1862818102777448
25.00078156470967 296.8232071153958 1.1897783276410465
25.006009119663084 297.663211557689 1.1947545941747968
25.011236674616498 298.3121342011336 1.199505259483446
25.016464229569912 299.68411715504715 1.2043367177717061
25.021691784523327 298.86493985390223 1.205109562150998
25.02691933947674 298.06145068055173 1.2077760694047566
25.032146894430156 296.17531398802015 1.210273823376984
25.03737444938357 297.4142380767816 1.2185530260591915
25.042602004336985 298.04483219588644 1.2246088249886735
25.0478295592904 299.9505953868276 1.2290725214016087
25.053057114243813 300.71829970187974 1.2324598250915864
25.058284669197228 296.8643183314416 1.2286127045414335
25.063512224150642 294.7552364280848 1.2301643762949241
25.068739779104057 290.3666576190161 1.2276905002052643
25.07396733405747 298.6625218493456 1.2486492835080252
25.079194889010886 300.0528735347975 1.2544695512804591
25.0844224439643 302.7727797874198 1.2651975937519873
25.089649998917714 295.1096097080426 1.2535135648414737
25.09487755387113 295.99789875352315 1.2622544758007315
25.100105108824543 299.33933775499884 1.2697400246552806
25.105332663777958 302.378730817579 1.2813646964333825
25.110560218731372 300.21692131583274 1.2769741792518332
25.115787773684787 301.08905521034524 1.2864058556651092
25.1210153286382 298.8299471258924 1.28480863850263
25.126242883591615 302.44713838405306 1.298353905094335
25.13147043854503 297.6928133847279 1.2869512326725918
25.136697993498444 298.7337130535086 1.2912605063710987
25.14192554845186 298.0121273354158 1.2928744203894749
25.147153103405273 300.04532038092464 1.3046684926351493
25.152380658358688 301.4412287780753 1.3122864720750054
25.157608213312102 302.86531789436066 1.3188425352686672
25.162835768265516 303.8079664619391 1.325404131847511
25.16806332321893 306.16667673424246 1.3340768114761066
25.173290878172345 309.6162763758844 1.3470628440783614
25.17851843312576 309.12933755476894 1.3493438616516793
25.183745988079174 309.5570971569065 1.3544072392394209
25.18897354303259 302.25281206177334 1.3441243710608255
25.194201097986003 304.20803913497105 1.3545103735555295
25.199428652939417 303.794038693068 1.357674202600961
25.204656207892832 300.725793484894 1.355536989591192
25.209883762846246 298.6962764528088 1.3541690443784147
25.21511131779966 296.720188473141 1.353711957569236
25.220338872753075 297.79606787611766 1.359609639405339
25.22556642770649 297.9645505476602 1.3641005401239465
25.230793982659904 299.4971859369471 1.373558143436152
25.23602153761332 311.5545772186492 1.4093191387759565
25.241249092566733 313.1121136136745 1.4239105881560445
25.246476647520147 318.2712645622631 1.4422405186522742
25.25170420247356 308.92186946339973 1.4220142643707037
25.256931757426976 310.95655994062395 1.4255217417710826
25.26215931238039 305.6197083278257 1.415959617662725
25.267386867333805 308.70663440227895 1.4271723847495952
25.27261442228722 309.70710916586404 1.4352324554081555
25.277841977240634 314.40266205278124 1.4519116409711765
25.283069532194048 312.43252607961915 1.4537894845798025
25.288297087147463 311.2274300753389 1.457937390565043
25.293524642100877 312.91927091515674 1.4662681353998444
25.29875219705429 315.09591516989053 1.4778171445296708
25.303979752007706 319.0913264459081 1.4922987029046277
25.30920730696112 320.0054652027881 1.5043288643989623
25.314434861914535 321.0145439484173 1.5172726924063953
25.31966241686795 315.6007089154725 1.5135852853192342
25.324889971821364 313.6292785823195 1.5130514982464693
25.330117526774778 312.71481854021664 1.5125770802005791
25.335345081728192 313.1098289677073 1.5175137736920719
25.340572636681607 310.30845063882794 1.5144412104929512
25.34580019163502 310.09732042106447 1.5207869880394744
25.351027746588436 311.74185859457106 1.5289901339504337
25.35625530154185 313.7383293309039 1.5401249969463868
25.361482856495265 315.3725588629463 1.5503247785515495
25.36671041144868 318.59450528377783 1.564738606525801
25.371937966402093 319.81568952519007 1.5743665474555735
25.377165521355508 320.01366241926274 1.580535806861327
25.382393076308922 315.26562186358535 1.577053333335422
25.387620631262337 317.36890278952615 1.5880938823446038
25.39284818621575 310.89131694355723 1.5787996934234176
25.398075741169166 311.7005429065292 1.5833547540375623
25.40330329612258 304.02478171873037 1.5711520476803498
25.408530851075994 302.5785303504339 1.5734075088006574
25.41375840602941 302.90011623069677 1.5837752761823223
25.418985960982823 300.9214371195822 1.5833558755105237
25.424213515936238 298.11617544913025 1.5825396358413613
25.429441070889652 295.1444406741197 1.5797056395916222
25.434668625843067 296.143775985988 1.592010251278829
25.43989618079648 300.5615356866348 1.6112986909353928
25.445123735749895 306.4853520885942 1.6378983451444635
25.45035129070331 314.2853479726798 1.6673752502767132
25.455578845656724 321.5362807447182 1.69378389340599
25.46080640061014 325.30736964074504 1.7150774649344853
25.466033955563553 326.8634251638398 1.725623561500317
25.471261510516968 321.3345031868427 1.7250121194040915
25.476489065470382 325.0018364399368 1.7416268475148478
25.481716620423796 319.23385112617666 1.7372139349014433
25.48694417537721 319.98160064639194 1.7409043207433041
25.492171730330625 314.93409300983876 1.734106635291747
25.49739928528404 319.8264166173272 1.7541910001227536
25.502626840237454 324.7077481547709 1.7793639142926052
25.50785439519087 324.411946996126 1.7908220588693058
25.513081950144283 322.4177980669125 1.7919295482715831
25.518309505097697 319.7762290587717 1.7911764041165221
25.523537060051112 320.6457777107697 1.7962942392478431
25.528764615004526 318.03072477765505 1.8035469848748356
25.53399216995794 316.5599151634277 1.8101142627457423
25.539219724911355 317.50053327744877 1.8256975730501461
25.54444727986477 317.8171938413007 1.8299992835474155
25.549674834818184 310.9228463196722 1.820723051475134
25.5549023897716 311.97287072250015 1.834777298054615
25.560129944725013 312.5104831192027 1.8569336914026788
25.565357499678427 324.00468826421985 1.902610555000117
25.57058505463184 328.8640117682433 1.9289141571755928
25.575812609585256 329.10710047680516 1.932492068263344
25.58104016453867 324.3782237931436 1.9240363761614974
25.586267719492085 324.56193003654846 1.9340565995374772
25.5914952744455 319.6108320218017 1.9255674402415413
25.596722829398914 316.08046153374863 1.9291977284113353
25.601950384352328 310.48530931209206 1.9237977108057007
25.607177939305743 305.3113832729732 1.9275386385311777
25.612405494259157 306.7795892912149 1.941007648065607
25.61763304921257 306.6935454670316 1.9536175979948582
25.622860604165986 311.91807332521006 1.9748159329852597
25.6280881591194 309.17863553298145 1.9824107817050922
25.633315714072815 311.6900238550686 2.004459908990787
25.63854326902623 308.9927047492477 2.0116710327535743
25.643770823979644 320.21827744746145 2.0666553248944015
25.648998378933058 323.84735979019933 2.09242470431099
25.654225933886472 324.1681476605532 2.108464428371497
25.659453488839887 321.2481133526758 2.1073450033751446
25.6646810437933 317.76702509271263 2.1149756144813594
25.669908598746716 319.2648260018744 2.1323417694082853
25.67513615370013 309.46953385603155 2.1253120093834084
25.680363708653545 307.21834525022246 2.1276782528041185
25.68559126360696 300.982813426914 2.1254334896324396
25.690818818560373 313.0928812857453 2.1767920345727467
25.696046373513788 313.5823608933209 2.1944876046255324
25.701273928467202 314.9518113220045 2.215186776455374
25.706501483420617 309.8946568450681 2.2138114685283226
25.71172903837403 310.42582349580476 2.2333630901809776
25.716956593327446 315.2235316932682 2.263593000309302
25.72218414828086 319.6207444901482 2.2987066353943213
25.727411703234274 330.3671201353638 2.349744560942651
25.73263925818769 329.0057363955127 2.369353239357381
25.737866813141103 328.56914905150865 2.3886313767786436
25.743094368094518 323.63108063977444 2.4015238578476716
25.748321923047932 317.05109747016195 2.4019430031822835
25.753549478001347 319.63294725517284 2.4334311822723063
25.75877703295476 315.4134836122321 2.432198860002722
25.764004587908175 327.0224388588664 2.4997739448695753
25.76923214286159 321.08526418087274 2.5000941346271883
25.774459697815004 307.5384412504633 2.4668150023285373
25.77968725276842 296.22154467273265 2.450622552360078
25.784914807721833 296.5828669493835 2.470992273165237
25.790142362675248 315.49632090393686 2.580333699334063
25.795369917628662 318.4096993233922 2.609625986708118
25.800597472582076 321.79909084949765 2.6614341638049663
25.80582502753549 306.37846851035715 2.6203694446638206
25.811052582488905 304.88291925916883 2.6543290341834553
25.81628013744232 311.3970117905056 2.7121012886530567
25.821507692395734 315.1496089541251 2.763899593695566
25.82673524734915 313.9666376684045 2.792101506996721
25.831962802302563 312.45193914332657 2.8105030561091926
25.837190357255977 319.1307749523532 2.877585115489886
25.84241791220939 317.5360269479526 2.895281227666054
25.847645467162806 325.65953374333844 2.970709076816124
25.85287302211622 316.28874954830945 2.9598666246572063
25.858100577069635 319.824896142321 3.024533612525353
25.86332813202305 304.9690068304495 2.988029129202108
25.868555686976464 297.6736632191528 3.0022658746021484
25.87378324192988 302.5564383437528 3.0664429415567445
25.879010796883293 314.45252492530017 3.178433649381183
25.884238351836707 329.33483730735963 3.304401400146458
25.88946590679012 327.15956858635576 3.3466064099948314
25.894693461743536 321.82243276755656 3.3811517851549704
25.89992101669695 304.673472280966 3.3404194923687602
25.905148571650365 302.15607614767805 3.3963006657707155
25.91037612660378 309.0578585063559 3.4901014701023416
25.915603681557194 314.78254090256627 3.6191414638292083
25.920831236510608 320.04823633332825 3.7219227374939856
25.926058791464023 314.9742843525661 3.808450487757864
25.931286346417437 315.0468205889892 3.8858359654488988
25.93651390137085 310.9455444806351 3.963064175968162
25.941741456324266 313.48042408016204 4.040120221796036
25.94696901127768 317.030495350588 4.150910004865329
25.952196566231095 308.0219046160897 4.186808994982963
25.95742412118451 306.79698489339523 4.288014055527791
25.962651676137924 297.1266137202611 4.341215678752994
25.967879231091338 321.4434458254963 4.615775331134479
25.973106786044752 326.04417145134244 4.725944751076273
25.978334340998167 342.98390270432867 4.905935964737148
25.98356189595158 331.95685452118005 4.882653026505847
25.988789450904996 328.7605568902486 4.928314185705274
25.99401700585841 323.304948333128 4.997535195691878
25.999244560811825 318.7276136151893 5.0274056602203325
26.00447211576524 331.28493213587643 5.261512652764039
26.009699670718653 316.5039296817232 5.215302259174886
26.014927225672068 326.48386173905084 5.46750267310002
26.020154780625482 328.4297564726958 5.64156301193015
26.025382335578897 340.05648706104057 5.9881414034448825
26.03060989053231 327.25738871811944 5.989632630873782
26.035837445485726 332.1652737014034 6.15089367365886
26.04106500043914 328.46810132524143 6.264583804596846
26.046292555392554 318.9951152619402 6.330322414181698
26.05152011034597 301.04533244415575 6.346946535814252
26.056747665299383 276.4372573727138 6.1292209269314695
26.061975220252798 278.4624338562075 6.414181614675289
26.067202775206212 278.0093944279118 6.569756620739009
26.072430330159627 286.1121249147037 7.02442732843521
26.07765788511304 284.8103814198698 7.214191855157883
26.082885440066455 289.21094054516135 7.69647962777312
26.08811299501987 305.7860666336724 8.239274012572963
26.093340549973284 323.79086940343694 9.033405446090915
26.0985681049267 355.235702689764 10.020768951989574
26.103795659880113 318.5160868483468 10.21134167579874
26.109023214833528 292.86691113955794 10.670696443021118
26.114250769786942 196.40438407067836 9.574177434957987
26.119478324740356 216.4818837403458 11.60391204098673
26.12470587969377 210.44164986987806 13.070778962371048
26.129933434647185 302.98002449252255 21.68043027381494
26.1351609896006 202.62877795368402 25.080943763806438
