# Supplementary material for: Unraveling metal effects on CO2 uptake in pyrene-based metal-organic frameworks
Source: Nat Commun. 2025 Feb 11;16:1516. doi: 10.1038/s41467-025-56296-w (PMC11814143; doi:10.1038/s41467-025-56296-w)
Supplement: Supplementary file 3 — Source Data [file 41467_2025_56296_MOESM3_ESM.zip › SourceCode/SuppInf/FigureS5_Ga-TBAPy_InSitu_VariableT_PXRD/Data/GaTBAPy_0185p.dat]

0.002613777476707968 22.528647945945753 5.238694596234382
0.007841332430123905 18.70603011758526 4.153858866667583
0.01306888738353984 15.160127186815032 2.973179822013456
0.018296442336955775 13.266017625133339 2.2287856831801904
0.02352399729037171 10.099496224596619 1.7796178750304814
0.028751552243787646 11.441831850818573 1.7801846558148322
0.03397910719720358 14.923180929369945 1.9207084821134532
0.03920666215061952 17.902879485123208 2.0937817899208646
0.04443421710403546 21.955806665774446 2.332678301261177
0.0496617720574514 23.668037114648374 2.296892724493694
0.054889327010867336 22.789221749295304 2.364150883510689
0.060116881964283275 21.675434755826572 2.300518720903765
0.06534443691769921 21.23845657578719 2.121616488113709
0.07057199187111515 22.878366790816653 2.1795202468965
0.07579954682453109 20.784627851357047 1.9634936155409812
0.08102710177794703 19.605638190437602 1.7268220499621567
0.08625465673136297 17.88174822955619 1.617445839122363
0.09148221168477891 17.04029353283688 1.4121054289789472
0.09670976663819485 19.98951783905337 1.4946977143933347
0.10193732159161079 20.786798491917345 1.5507193462423718
0.10716487654502672 20.025749451533706 1.5506997941181686
0.11239243149844266 18.96311636671257 1.5291189030617183
0.1176199864518586 19.74989931829088 1.5334702558632862
0.12284754140527454 17.792521165052385 1.2879721511770943
0.12807509635869047 19.978651200963437 1.2746633644971073
0.1333026513121064 21.288218621147827 1.293351213932764
0.13853020626552232 21.29335864431791 1.2603523010715678
0.14375776121893824 20.225794445863304 1.206334832355635
0.14898531617235417 17.294442627321757 1.1441378618235514
0.1542128711257701 16.558567917367974 1.1093595195645014
0.15944042607918602 17.44983104142988 1.0999354483165416
0.16466798103260194 19.578208055031148 1.1385298275708664
0.16989553598601786 19.668407152530154 1.1135590282748262
0.1751230909394338 19.189613641061566 1.097539578224099
0.18035064589284971 18.646058268122513 1.0977920588972576
0.18557820084626564 17.287399412062978 1.025170988813516
0.19080575579968156 17.57704018683256 1.01734907393339
0.1960333107530975 17.98166741264574 1.0272545361744279
0.20126086570651341 18.98196986660427 1.0283488960818528
0.20648842065992934 20.834977806656553 1.0708667551122633
0.21171597561334526 20.042967342138198 1.016482663064238
0.2169435305667612 20.212699408170565 0.9801073168265007
0.22217108552017711 18.654993763752962 0.9218763880699309
0.22739864047359304 18.88894363031099 0.9315922012976173
0.23262619542700896 18.037204758961902 0.8921293729482846
0.2378537503804249 18.58031336725564 0.9374764654258835
0.2430813053338408 18.22469061106166 0.9362734424457626
0.24830886028725674 17.4678854479847 0.8906214378967112
0.25353641524067266 18.29534905038223 0.8916188196110582
0.2587639701940886 17.77901529959692 0.8560265741893964
0.2639915251475045 18.916411779282686 0.8801221815332596
0.26921908010092044 18.48963211481423 0.8627468608142923
0.27444663505433636 18.455521383512377 0.8528841696048726
0.2796741900077523 18.060707324868847 0.8350648668233733
0.2849017449611682 17.1354112314095 0.8172507473153853
0.29012929991458414 17.175661711342716 0.8143878493377167
0.29535685486800006 17.334581713330262 0.8239565155635834
0.300584409821416 16.801967942948828 0.7856974907621928
0.3058119647748319 16.584223093833494 0.7707444942081273
0.31103951972824784 16.941189506407365 0.778703074267787
0.31626707468166376 17.29845209391314 0.7837948325742279
0.3214946296350797 18.301634881089207 0.8227660224173001
0.3267221845884956 18.386222653168495 0.8206547838704628
0.33194973954191154 19.52182771188897 0.8734283559020535
0.33717729449532746 19.320628482402466 0.8707494482069146
0.3424048494487434 18.01039230943877 0.8453134656511323
0.3476324044021593 16.786622075932737 0.819887961795028
0.35285995935557524 17.113108641438444 0.8213860226282724
0.35808751430899116 17.50783360513394 0.8146088321112819
0.3633150692624071 18.304297481294295 0.8376494276658139
0.368542624215823 17.86300640482286 0.8381811501167169
0.37377017916923894 16.695005698116255 0.7987315401387666
0.37899773412265486 17.304493164899817 0.8342057403481133
0.3842252890760708 17.42355990468671 0.8510762994093989
0.3894528440294867 18.02026876170679 0.8437325268871053
0.39468039898290264 17.585639677139536 0.8221429219754103
0.39990795393631856 17.48997938133501 0.7997147769867322
0.4051355088897345 17.13466454350997 0.7765337501183934
0.4103630638431504 16.87722517876273 0.7615135656320561
0.41559061879656634 18.290068118535956 0.7798126788052892
0.42081817374998226 18.706412962888304 0.7941898451655741
0.4260457287033982 18.677489385573928 0.8040231188035422
0.4312732836568141 20.575966765847003 0.8519459508352589
0.43650083861023004 19.664313840783766 0.8284989817665777
0.44172839356364596 19.760311541442928 0.8046338002485439
0.4469559485170619 18.86614060750555 0.7748272648382984
0.4521835034704778 17.653871893283963 0.7696091234226475
0.45741105842389373 17.36667887372604 0.7634493802878936
0.46263861337730966 17.677954677730103 0.782086736564535
0.4678661683307256 19.73972071512896 0.8271780907881938
0.4730937232841415 20.032898027009306 0.8203790921094768
0.47832127823755743 19.54842408815846 0.8143326100120499
0.48354883319097336 19.039942290343753 0.7841838166579468
0.4887763881443893 18.417194085093833 0.7613319849541087
0.4940039430978052 18.497031629902832 0.7518044769079301
0.49923149805122113 18.780923218823343 0.7511794918982968
0.5044590530046371 18.60598516519781 0.7629862815303937
0.5096866079580531 18.532123367927817 0.7687960470818418
0.5149141629114691 19.448368104117776 0.8048237960717088
0.5201417178648851 18.91265831374127 0.8037775477292116
0.525369272818301 18.166603739226495 0.7808269098252406
0.530596827771717 17.54303607594695 0.74643292887169
0.535824382725133 17.88977907414656 0.7157691751593916
0.541051937678549 18.33698131316557 0.7116049049441907
0.546279492631965 18.508332929553635 0.7164355126347707
0.5515070475853809 18.10661100028947 0.7214243189871409
0.5567346025387969 18.21439679402469 0.7336405917080053
0.5619621574922129 16.72984748505395 0.7042004909043237
0.5671897124456289 16.116280914819324 0.6857762717239669
0.5724172673990449 16.29099337983434 0.7000584365400705
0.5776448223524608 17.958300409794624 0.7225642091345786
0.5828723773058768 19.703711014801467 0.74791379021617
0.5880999322592928 21.267522215603886 0.7916598042104537
0.5933274872127088 22.269843321720753 0.8244951693710072
0.5985550421661248 21.849422309535697 0.8355805237959721
0.6037825971195407 19.987905539008285 0.7899628161427704
0.6090101520729567 19.042880101561973 0.757512867074955
0.6142377070263727 18.53906292566484 0.7277529482620213
0.6194652619797887 18.835877146591805 0.7225426977193335
0.6246928169332047 19.737118762873095 0.7332432664382688
0.6299203718866206 19.795987571629755 0.7173842381068904
0.6351479268400366 19.24973959716681 0.7187999030800385
0.6403754817934526 18.53729654895278 0.7085434279810178
0.6456030367468686 20.119877687226325 0.7331423500846649
0.6508305917002846 20.732421741247535 0.7445164971739806
0.6560581466537005 22.343489651593153 0.7539153458520379
0.6612857016071165 21.936243985346692 0.7542305730614441
0.6665132565605325 21.389256869102276 0.7383045268839079
0.6717408115139485 21.405282605773717 0.7420804437391422
0.6769683664673645 21.322636083178732 0.7328791921464004
0.6821959214207804 21.62008081218155 0.7219790340403548
0.6874234763741964 21.590615580155134 0.719954525753146
0.6926510313276124 22.059659485284893 0.7241814009744406
0.6978785862810284 21.56782322309889 0.721305450897252
0.7031061412344444 21.719162098888162 0.7485201085691348
0.7083336961878604 21.981661851077938 0.736805228164556
0.7135612511412763 20.887892912687494 0.7133693636485607
0.7187888060946923 21.389097934051353 0.717738890485026
0.7240163610481083 21.17222829297083 0.7036299752468081
0.7292439160015243 21.818841467154755 0.7051612713472938
0.7344714709549403 22.448961301265204 0.7075484831871145
0.7396990259083562 22.503714429627234 0.7047949980093231
0.7449265808617722 23.732302946136574 0.7348404196676724
0.7501541358151882 25.636758206048782 0.7732373286344856
0.7553816907686042 27.28732058743046 0.8101318188914772
0.7606092457220202 27.9784277712242 0.8087888831563961
0.7658368006754361 27.481879920476665 0.7879276498605297
0.7710643556288521 27.171770808363796 0.7725804763607711
0.7762919105822681 27.689494059662177 0.7736555362160338
0.7815194655356841 29.33379787065379 0.8098521676070338
0.7867470204891001 30.165039706290276 0.8351449041084217
0.791974575442516 30.519626258287104 0.8432772796098132
0.797202130395932 29.63925053773437 0.822231736214193
0.802429685349348 32.40765057154953 0.8664032854529108
0.807657240302764 33.647198691656655 0.8877328912356819
0.81288479525618 36.662139452804105 0.9350881403042917
0.8181123502095959 38.09318889006537 0.9447469663082589
0.8233399051630119 38.2243546153074 0.9417015983971031
0.8285674601164279 40.01734693292009 0.9834084337292096
0.8337950150698439 42.69974272738945 1.0447304076563333
0.8390225700232599 47.050838997186 1.1112851011150746
0.8442501249766758 51.17141486075583 1.149733840359455
0.8494776799300918 54.55462986760745 1.19147626247024
0.8547052348835078 59.471024492372315 1.2299314189242898
0.8599327898369238 64.33204199451397 1.288378197706816
0.8651603447903398 68.67371835869001 1.3272325234782578
0.8703878997437557 69.78903078380556 1.3309635980486316
0.8756154546971717 68.08024386173491 1.3006900890516044
0.8808430096505877 69.84899060941125 1.3251094928063485
0.8860705646040037 72.2001399786668 1.3247363227046185
0.8912981195574197 76.5780314355898 1.3547839627227203
0.8965256745108356 84.76814331050193 1.4315561712968743
0.9017532294642516 85.18466691315729 1.440641318554541
0.9069807844176676 81.35093146519891 1.3934599142461042
0.9122083393710836 81.10339696408491 1.4135178305008682
0.9174358943244996 82.18999836126734 1.420748256069045
0.9226634492779155 87.9045687974685 1.4619810542711278
0.9278910042313315 91.76857287279313 1.4793052101110886
0.9331185591847475 89.97949116523375 1.4289004234917935
0.9383461141381635 85.72589391229609 1.3848953578905283
0.9435736690915795 86.91449823435381 1.4010106822983284
0.9488012240449955 88.4269353250353 1.4121107193916662
0.9540287789984114 90.50846997437554 1.4357413229685656
0.9592563339518274 92.84360674312562 1.435207743655081
0.9644838889052434 94.17158973913868 1.4494319974512195
0.9697114438586594 94.60848670671552 1.4353168903040874
0.9749389988120754 99.22792948887154 1.4628648547039858
0.9801665537654913 102.92118054425328 1.5035243208936617
0.9853941087189073 106.13388741529995 1.519689626880088
0.9906216636723233 107.8911779409224 1.5444460074957802
0.9958492186257393 105.7599137652698 1.5496506557041623
1.0010767735791553 101.9605083895047 1.528357687804904
1.0063043285325712 104.34013482831173 1.5564386921418962
1.0115318834859872 105.83016959459657 1.5611368459014563
1.0167594384394032 112.30878441627071 1.5878156344368564
1.0219869933928192 116.96255304066558 1.6116234627333736
1.0272145483462352 115.5936776050295 1.5890677872029382
1.0324421032996511 115.10479606973735 1.579506533368146
1.0376696582530671 117.8987386370979 1.602446926048945
1.042897213206483 122.50382165946426 1.6261026856234664
1.048124768159899 123.44182108681596 1.6359623019835365
1.053352323113315 122.94011472045662 1.6300878017462972
1.058579878066731 118.7836857310956 1.5665252294911436
1.063807433020147 115.76563085951128 1.5369671340615196
1.069034987973563 117.69874204771307 1.5397419426318997
1.074262542926979 118.31985114677313 1.54677047485095
1.079490097880395 121.87361958108454 1.5869733185677117
1.084717652833811 122.76988242860587 1.5983834741733407
1.089945207787227 126.3013424146724 1.654831540590591
1.095172762740643 125.45007448700663 1.6501444144959474
1.1004003176940589 123.01692622367351 1.619163343883846
1.1056278726474749 131.76390866229733 1.6986624597363245
1.1108554276008908 137.00806112655854 1.7324722293210437
1.1160829825543068 138.32989393847478 1.7499903990313435
1.1213105375077228 139.19505757390985 1.753134196111194
1.1265380924611388 133.3926538972659 1.6938320995440188
1.1317656474145548 126.01313093594051 1.630098128517139
1.1369932023679707 126.9680851015223 1.6268199121256757
1.1422207573213867 124.9721526329337 1.6071050742317925
1.1474483122748027 122.31720914854213 1.5803509595120675
1.1526758672282187 126.72943354847311 1.6177095536516415
1.1579034221816347 125.77143324263176 1.6208297287188456
1.1631309771350506 126.39052276256415 1.6290753005114362
1.1683585320884666 130.1523661911514 1.638671497725727
1.1735860870418826 128.8906834445721 1.6387136691010666
1.1788136419952986 125.78397804660096 1.6033314227398543
1.1840411969487146 125.3213030284354 1.576253345236474
1.1892687519021305 123.64216198586861 1.57191431898118
1.1944963068555465 126.8243721094371 1.5776791607531728
1.1997238618089625 130.352371776365 1.5899930305071721
1.2049514167623785 130.92061929555288 1.6122781545855025
1.2101789717157945 137.75420022434977 1.6688449264390401
1.2154065266692105 141.18417174634928 1.6868504502424582
1.2206340816226264 143.4336700829734 1.6969459807521583
1.2258616365760424 137.59764615082057 1.6409812395574657
1.2310891915294584 134.44920817663575 1.61149987411343
1.2363167464828744 134.11978230711122 1.6271405440197368
1.2415443014362904 136.5522958933665 1.6585016111940454
1.2467718563897063 138.63378956599038 1.6795248960748181
1.2519994113431223 133.06770525773973 1.6373642429490252
1.2572269662965383 133.26656880509802 1.6103573373617377
1.2624545212499543 134.27603321520954 1.5964573850139283
1.2676820762033703 141.64372191620998 1.6504030615122292
1.2729096311567862 142.93790374194566 1.6760094223011424
1.2781371861102022 145.9827425155831 1.7157844079636122
1.2833647410636182 144.85865692490205 1.7350893018853994
1.2885922960170342 138.46327875927 1.6990350538520977
1.2938198509704502 135.42474451128115 1.6690319053687706
1.2990474059238661 129.74194833154314 1.615891234979686
1.3042749608772821 129.3281562017618 1.5956533906719328
1.309502515830698 138.03802462483984 1.6294457364396273
1.314730070784114 144.87532218872232 1.6783164554537553
1.31995762573753 149.76654852927692 1.7090645354130918
1.325185180690946 147.43054577242629 1.7087351804544675
1.330412735644362 144.330731697122 1.6902733110787744
1.335640290597778 133.6972277504407 1.631735879415278
1.340867845551194 130.10601559398054 1.6316572700675813
1.34609540050461 125.76230980051612 1.6119579821154733
1.351322955458026 126.51674655868949 1.6291595018045366
1.356550510411442 125.03874523212126 1.5998254969362433
1.361778065364858 121.1044326692121 1.5553530458654226
1.3670056203182739 121.70447850992437 1.5693654475804528
1.3722331752716899 119.87602406968274 1.5635652271494507
1.3774607302251058 120.37744400911362 1.569169635158745
1.3826882851785218 124.2234567371914 1.5757500308550056
1.3879158401319378 127.65372210769875 1.572221138936106
1.3931433950853538 131.19019999849587 1.588748714601728
1.3983709500387698 132.60349990459753 1.6018979074282957
1.4035985049921857 129.4226124423566 1.5968028806217434
1.4088260599456017 126.0361494433532 1.6128318771846686
1.4140536148990177 123.200661544996 1.6140229288813157
1.4192811698524337 126.54111613388046 1.6600472029283633
1.4245087248058497 127.13597019464171 1.643205770966104
1.4297362797592656 125.37314842908806 1.6050232213518258
1.4349638347126816 121.49883256826354 1.5597763442644028
1.4401913896660976 117.33834071619184 1.5263038280640164
1.4454189446195136 115.13375643823352 1.5134333422146309
1.4506464995729296 112.07143156775872 1.5076091469733663
1.4558740545263456 114.86567844254978 1.511672072287658
1.4611016094797615 111.23865866510464 1.5139953702200504
1.4663291644331775 108.6400696208694 1.4937634894053011
1.4715567193865935 111.95363024517201 1.510051048177579
1.4767842743400095 109.76299927074716 1.4863401155012466
1.4820118292934255 111.73510774981482 1.5025934098210214
1.4872393842468414 114.39635054741353 1.5393988308127164
1.4924669392002574 117.92215116209456 1.5880431493152225
1.4976944941536734 122.38922956666202 1.6192261990777617
1.5029220491070894 119.75911656994171 1.6254339744527027
1.5081496040605054 116.6130824382816 1.5797420132479454
1.5133771590139213 115.4667341703078 1.5647029588869252
1.5186047139673373 120.43080655929292 1.5980754648767734
1.5238322689207533 123.02247469871402 1.6221738390692753
1.5290598238741693 124.03354486626314 1.6282272430037015
1.5342873788275853 120.61519997558446 1.5747062420225073
1.5395149337810012 121.69641041074598 1.5992156214172035
1.5447424887344172 125.500188855493 1.637527145756403
1.5499700436878332 129.99131499046842 1.6888990542308364
1.5551975986412492 131.0664649316703 1.692736403923119
1.5604251535946652 134.9926193487772 1.720687454862084
1.5656527085480811 138.04270455507222 1.7245788100997772
1.5708802635014971 134.194890845963 1.6778355444857374
1.576107818454913 132.4513355971738 1.6661618588009677
1.581335373408329 123.62240446363406 1.60048353964001
1.586562928361745 125.00197433442452 1.6266105857854234
1.591790483315161 123.34186716513305 1.627227769820611
1.597018038268577 121.49277259209873 1.6078754362107535
1.602245593221993 126.75548261218427 1.6162553470490713
1.607473148175409 132.20699314261896 1.6341050133109098
1.612700703128825 135.33436871869492 1.6440548540280306
1.617928258082241 139.6158039941002 1.6765065528682146
1.623155813035657 141.43399515201256 1.709077187022678
1.628383367989073 147.32129092935602 1.7565727439578571
1.6336109229424889 147.55460884211007 1.7698129022361881
1.6388384778959049 147.94024315352382 1.7494902425252776
1.6440660328493208 147.11983365235426 1.7269060716561564
1.6492935878027368 150.5736667618742 1.7207519647399176
1.6545211427561528 152.74242620976796 1.725294375087576
1.6597486977095688 159.13269672981968 1.757453652859733
1.6649762526629848 164.06621957966328 1.7870283116876975
1.6702038076164007 170.25242010624987 1.8202085058409656
1.6754313625698167 173.28382322375487 1.8076220293316716
1.6806589175232327 178.65063435175577 1.8550525252047152
1.6858864724766487 180.82061720793897 1.865327788016409
1.6911140274300647 175.87329736483883 1.8286025509172128
1.6963415823834807 179.05016912609335 1.8290812968685852
1.7015691373368966 169.50578843668282 1.7699554117642264
1.7067966922903126 176.35805551252832 1.8203188168640354
1.7120242472437286 183.16198932505057 1.87411432256466
1.7172518021971446 180.4873308565635 1.8470013874829083
1.7224793571505606 184.5925438137318 1.830949441429324
1.7277069121039765 189.7668880990073 1.8426993501315516
1.7329344670573925 192.46805848508635 1.8514087268789599
1.7381620220108085 195.02264324662403 1.8728841206223008
1.7433895769642245 195.4629770888385 1.8853660154256324
1.7486171319176405 193.04646506179188 1.8629420358021131
1.7538446868710564 204.2474492446303 1.8969994994187604
1.7590722418244724 212.76095255296573 1.9176817276684281
1.7642997967778884 214.6404214859897 1.9282965961381695
1.7695273517313044 211.62889257744433 1.903525896898536
1.7747549066847204 205.90659184311735 1.8827935836161964
1.7799824616381363 202.9353103007042 1.873523809108655
1.7852100165915523 212.22081813830678 1.8839098890107486
1.7904375715449683 219.41628648566106 1.9301502524504375
1.7956651264983843 221.0845897430941 1.9355906282732307
1.8008926814518003 220.57381055154266 1.9149140073254596
1.8061202364052162 215.65957618661014 1.9057842096305133
1.8113477913586322 207.89329973861592 1.8470693073064746
1.8165753463120482 208.9378753131219 1.8381860481834353
1.8218029012654642 214.40515594571627 1.8766381623104549
1.8270304562188802 222.9888479688877 1.913480125697437
1.8322580111722961 224.4891120363224 1.9150548584149134
1.8374855661257121 219.7618158322865 1.8826389202210896
1.842713121079128 212.91465682246164 1.8195998364125072
1.847940676032544 211.4740156990199 1.7954868788452734
1.85316823098596 218.47848645062606 1.8117770841988072
1.858395785939376 226.8935734429751 1.8692171118262595
1.863623340892792 239.39475197804703 1.9259071715334861
1.868850895846208 237.61633331384928 1.917759349574166
1.874078450799624 226.43238492085396 1.8505856240422842
1.87930600575304 219.6300598359943 1.8089900754123425
1.884533560706456 220.46344836928722 1.8183418443987933
1.889761115659872 217.55240166794516 1.7999856035993698
1.894988670613288 226.9650344212951 1.8479122378288204
1.9002162255667039 233.84688674550677 1.8819791737352225
1.9054437805201199 233.3523127042295 1.862012450520143
1.9106713354735358 233.98366829663334 1.8521136360629062
1.9158988904269518 225.35728084068597 1.7931996795100524
1.9211264453803678 216.837617448195 1.7284300740239125
1.9263540003337838 214.28878472180475 1.702974841415694
1.9315815552871998 215.08019988742666 1.6965530054437599
1.9368091102406157 223.394411452778 1.7423607499620013
1.9420366651940317 225.56649871741868 1.7619381932162594
1.9472642201474477 219.98048997535972 1.733341420112906
1.9524917751008637 216.86807184714715 1.7221813505684593
1.9577193300542797 213.94633359355922 1.7098029344581713
1.9629468850076957 214.33420068142198 1.718371940316794
1.9681744399611116 221.1500972177849 1.7436749865311487
1.9734019949145276 225.75267599445493 1.7620972678939868
1.9786295498679436 218.5433836969794 1.7173051248156108
1.9838571048213596 208.2012135305963 1.6375924062495375
1.9890846597747756 201.84075781529145 1.6163737232708635
1.9943122147281915 196.5218902048839 1.5853927702078372
1.9995397696816075 202.81683552811012 1.6247387721170947
2.0047673246350235 201.80845860172883 1.6365212122285837
2.0099948795884393 206.7962676342612 1.6721385369332091
2.015222434541855 210.55263161716903 1.6815847861972608
2.0204499894952708 205.22995417445964 1.6353418082712932
2.0256775444486865 206.7847649500154 1.638110985841335
2.0309050994021023 201.6431688457002 1.603871273227709
2.036132654355518 212.08305860785103 1.6698898071606763
2.041360209308934 209.4040408543371 1.658312729362526
2.0465877642623496 210.91938663208722 1.6589341423777209
2.0518153192157653 208.77722929549503 1.6515219524047533
2.057042874169181 206.21109501945057 1.63436598402458
2.062270429122597 202.26978192266012 1.595064538162374
2.0674979840760126 202.00078722643678 1.592516455100277
2.0727255390294284 203.03742743808343 1.5896524127624563
2.077953093982844 207.00406013286883 1.6106062598419026
2.08318064893626 208.3537699964986 1.635994768407784
2.0884082038896756 210.34237009338995 1.6744210772149384
2.0936357588430914 204.95910746300729 1.6493071668530774
2.098863313796507 206.9288222323557 1.6645853077825608
2.104090868749923 201.69006885573083 1.6411368509848099
2.1093184237033387 197.7955902554914 1.609489496834446
2.1145459786567544 199.28645616410074 1.6145310367403891
2.11977353361017 193.3827357826604 1.5818377364811758
2.125001088563586 197.42427891313835 1.5894674795703265
2.1302286435170017 196.98030920800304 1.5850309421545865
2.1354561984704175 193.34136594715307 1.5587285201933325
2.140683753423833 189.62381920392855 1.540195944598304
2.145911308377249 187.393440198987 1.5193687564856002
2.1511388633306647 189.28681243018121 1.534705380281244
2.1563664182840805 195.8649531455085 1.5619623585696258
2.1615939732374962 198.31849643185893 1.5830987476301766
2.166821528190912 197.57136862773962 1.5793530749780609
2.1720490831443278 208.49007700742538 1.648947734235519
2.1772766380977435 205.00762171255528 1.6584372358001258
2.1825041930511593 207.11590398796662 1.6543812094262493
2.187731748004575 212.32566000080254 1.6699364815533848
2.192959302957991 207.03101542331024 1.6329736232588112
2.1981868579114066 206.66756836712815 1.6266864880423169
2.2034144128648223 203.68524671305644 1.6266432121831915
2.208641967818238 200.62181324788145 1.6209047365776856
2.213869522771654 199.98985539894053 1.6248075529023833
2.2190970777250696 202.56580071015645 1.652924195933287
2.2243246326784853 198.4588202030389 1.6151159582610009
2.229552187631901 201.5432300213704 1.6469914632358629
2.234779742585317 207.46658404475582 1.6785269477906093
2.2400072975387326 207.3116082158535 1.6645940345277004
2.2452348524921484 209.38756243020757 1.6891015405306125
2.250462407445564 214.42028659891784 1.7077420191886636
2.25568996239898 214.55008755035112 1.7146447401298102
2.2609175173523957 212.46642624664324 1.7212760866264771
2.2661450723058114 208.02226271474134 1.6963606376407305
2.271372627259227 200.0235575099706 1.6530788932941685
2.276600182212643 204.99565713361588 1.6702277161390704
2.2818277371660587 210.87417489447606 1.6877359167047767
2.2870552921194744 211.52539820273626 1.6885387329788202
2.29228284707289 217.1662939209718 1.7118821123527308
2.297510402026306 213.92897936911476 1.6751553905607102
2.3027379569797217 200.87089944942284 1.5816783635001777
2.3079655119331375 203.5848930303755 1.5962114766288984
2.3131930668865532 203.15041357207474 1.6056335172472755
2.318420621839969 203.50847592231116 1.6213653689990872
2.3236481767933848 204.53745588856614 1.6323581693894555
2.3288757317468005 206.40670216404249 1.652599449716297
2.3341032867002163 206.8090545355677 1.6460029326222818
2.339330841653632 212.4836876471086 1.673528626773434
2.344558396607048 212.69039041797626 1.668343876664463
2.3497859515604635 216.6331519544058 1.6735222681760085
2.3550135065138793 221.9900180125378 1.6779581699560098
2.360241061467295 225.51394041609046 1.6926615763949548
2.365468616420711 219.90511120079623 1.6520639825956076
2.3706961713741266 212.8008686749756 1.5882268439761664
2.3759237263275423 204.56215754607186 1.5281605743234696
2.381151281280958 205.59665594826686 1.5160911897222356
2.386378836234374 213.65974881251378 1.5380701875006286
2.3916063911877896 219.24723604254362 1.5554259967973076
2.3968339461412054 216.3940134784193 1.5263891646664272
2.402061501094621 224.89293803775257 1.5557067513558027
2.407289056048037 228.2981475812851 1.544672519926089
2.4125166110014526 223.94977269382207 1.4840600571331748
2.4177441659548684 226.62938252590925 1.448282170053707
2.422971720908284 228.92713962716556 1.3747850757517373
2.4281992758617 250.14957897907837 1.3868223638429817
2.4334268308151157 282.7294229412235 1.4232811515641388
2.4386543857685314 319.44213390163645 1.4510081672416912
2.443881940721947 369.30579083376136 1.5145071141899442
2.449109495675363 434.02183703358486 1.60318712300306
2.4543370506287787 525.9792654404893 1.7461158472017442
2.4595646055821945 634.9462547004493 1.9065228599465869
2.4647921605356102 772.553062537025 2.099109880387122
2.470019715489026 918.4212028814528 2.2849988292032384
2.4752472704424417 1071.0124946872274 2.4633748430225575
2.4804748253958575 1242.393070594105 2.640516834273047
2.4857023803492733 1419.4873308537713 2.8081560485533816
2.490929935302689 1605.0195757937754 2.980255818420938
2.496157490256105 1817.880574562552 3.1711803220283596
2.5013850452095205 2013.6491938195734 3.337232782731636
2.5066126001629363 2169.770553659445 3.4601076927079744
2.511840155116352 2295.202944847258 3.564131328063494
2.517067710069768 2366.8240412868786 3.620193378914308
2.5222952650231836 2437.046977891168 3.687704888205327
2.5275228199765993 2523.066446844915 3.755682622469086
2.532750374930015 2669.1989952011777 3.858480332475455
2.537977929883431 2964.6350576829564 4.054310192730704
2.5432054848368466 3443.862733001568 4.367375955069913
2.5484330397902624 4090.8006433102696 4.742844239248305
2.553660594743678 4772.486823246534 5.10312536391371
2.558888149697094 5365.590974085021 5.399927317139953
2.5641157046505096 5633.007967817976 5.517531737199703
2.5693432596039254 5470.118461513227 5.443485793725055
2.574570814557341 4878.006119674404 5.141630972077461
2.579798369510757 4026.557561448555 4.6737287502872595
2.5850259244641727 3146.2093801116393 4.134408660803349
2.5902534794175884 2313.3326763799405 3.537041805241061
2.595481034371004 1703.7651099888346 3.027538383003828
2.60070858932442 1246.9169963690088 2.583994839395395
2.6059361442778357 933.5855520717088 2.2384595143112493
2.6111636992312515 718.4549204139281 1.9727493113360546
2.6163912541846672 565.731365248667 1.7636940338005154
2.621618809138083 457.36131157513694 1.623436180897247
2.6268463640914987 381.6845356112916 1.5335979611794703
2.6320739190449145 326.5867440716141 1.4756504435906554
2.6373014739983303 290.75623945508414 1.442504964480122
2.642529028951746 264.8899223551824 1.4253179844223958
2.6477565839051618 247.55962233746783 1.4362806302679614
2.6529841388585775 236.03541972357522 1.4516876698166377
2.6582116938119933 229.47725052780376 1.4706013763435093
2.663439248765409 222.9317423301857 1.479079068908537
2.668666803718825 216.93164947776845 1.4633779918382277
2.6738943586722406 215.2935543518918 1.475114897320476
2.6791219136256563 214.32421655167647 1.487522065910057
2.684349468579072 210.63708309616172 1.4839805903698642
2.689577023532488 207.13666282153304 1.4730470180431665
2.6948045784859036 212.02983453382333 1.5181169557454957
2.7000321334393194 210.74414962276037 1.5188453654742902
2.705259688392735 214.7495628632889 1.5554306229134987
2.710487243346151 212.8161146436662 1.5512091947346667
2.7157147982995666 209.4568608017144 1.5246913400405877
2.7209423532529824 207.389620963624 1.538228394842814
2.726169908206398 202.84647112847978 1.5333407537348314
2.731397463159814 208.03398941347112 1.5761456124071918
2.7366250181132297 215.57962741913806 1.6315479658298957
2.7418525730666454 220.31282971399244 1.6546912930385163
2.747080128020061 217.56679672740128 1.6518766133771918
2.752307682973477 210.46166536299654 1.602915551917305
2.7575352379268927 206.60466130380775 1.5750580674552523
2.7627627928803085 200.79093266181783 1.5507050972064402
2.767990347833724 203.70413442209005 1.5783307145249839
2.77321790278714 205.86221997429692 1.5966530869460633
2.7784454577405557 205.56464575955937 1.6163414123940216
2.7836730126939715 203.76016996207906 1.6185611874668588
2.7889005676473873 199.15427757624963 1.6009091802996822
2.794128122600803 199.9009807961122 1.600357740821472
2.7993556775542188 202.1494844100939 1.5785818348776768
2.8045832325076345 204.77533991250027 1.5615903022566562
2.8098107874610503 208.02497629083302 1.5559303380933702
2.815038342414466 208.85351330358927 1.5756264934379824
2.820265897367882 213.15603937776217 1.6317386041122623
2.8254934523212976 210.32891191610372 1.6373873088473172
2.8307210072747133 203.5882088650147 1.601824976051411
2.835948562228129 199.53661496729723 1.5601465106613712
2.841176117181545 197.4814715996855 1.5421234495724359
2.8464036721349606 205.64316885701126 1.5758156442534135
2.8516312270883764 206.13824988318254 1.5772431570159058
2.856858782041792 202.28503948136878 1.556100837553326
2.862086336995208 197.86549977215404 1.543524254420904
2.8673138919486236 195.38193244587697 1.5517534211726212
2.8725414469020394 200.1432140348578 1.5848547938860698
2.877769001855455 205.94284111690826 1.6239235632542905
2.882996556808871 197.70331731471225 1.5684086574772795
2.8882241117622867 188.89424873048242 1.49937778906481
2.8934516667157024 186.56653085266225 1.474704576032771
2.898679221669118 194.76999457142097 1.4992227130183522
2.903906776622534 197.798023535711 1.5027183660426702
2.9091343315759497 209.92055619347795 1.5608742187903173
2.9143618865293655 208.31579954627608 1.5474799199181621
2.919589441482781 205.46807695658435 1.5461698378411382
2.924816996436197 197.1222356585539 1.508252576278639
2.9300445513896127 197.88802455440825 1.5118459405009361
2.9352721063430285 203.39586436714353 1.5343836352755043
2.9404996612964442 209.28610504694984 1.5691595487373882
2.94572721624986 216.30647155247348 1.609874496972284
2.9509547712032758 220.71169577407557 1.6344026268587628
2.9561823261566915 215.1470193788646 1.6029436384940663
2.9614098811101073 210.6968381720913 1.5544085348899015
2.966637436063523 199.57116207529012 1.4975744686505512
2.971864991016939 196.1024501375532 1.4873093270949713
2.9770925459703546 200.38029961012143 1.5141501431587607
2.9823201009237703 204.61445092536385 1.5245651845961892
2.987547655877186 206.2677855143726 1.5123195672680978
2.992775210830602 205.4070769205017 1.5051998469817076
2.9980027657840176 199.25129137852397 1.4805279869171297
3.0032303207374333 199.51369385721057 1.5047166628504596
3.008457875690849 197.1680556820602 1.4878317849158162
3.013685430644265 198.46704462188077 1.464677653607113
3.0189129855976806 204.84112488813304 1.4764293921007186
3.0241405405510964 199.98573606486835 1.4558101303875914
3.029368095504512 202.0495387482541 1.4586637931060278
3.034595650457928 205.69391568059342 1.4635280774428723
3.0398232054113437 203.63244334361627 1.4312492977896607
3.0450507603647594 202.67539914999986 1.420145126814456
3.050278315318175 200.1401225196706 1.4317196239641445
3.055505870271591 199.91926307570608 1.4396782652727484
3.0607334252250067 205.02275862098483 1.4735051965549895
3.0659609801784224 213.00498567702988 1.5133526109276632
3.071188535131838 210.20872779491336 1.468151220801813
3.076416090085254 209.5541656437542 1.4449725454696167
3.0816436450386697 203.25191528571068 1.3760894905457497
3.0868711999920855 201.69297722872952 1.3640184794876242
3.0920987549455012 205.68435342042667 1.3711249073681755
3.097326309898917 210.64913721735286 1.3827656677454594
3.1025538648523328 217.09033029791263 1.3983753684470808
3.1077814198057485 219.74965267719668 1.3832263682930923
3.1130089747591643 222.32817102672996 1.3690551345055493
3.11823652971258 220.67511145516946 1.3601909665137917
3.123464084665996 228.42445591984202 1.3756104451417281
3.1286916396194115 230.90280687138753 1.3637232363322747
3.1339191945728273 235.19390776389548 1.354767434172163
3.139146749526243 243.3563479172726 1.3470216000412745
3.144374304479659 249.16432776675302 1.3345215070576142
3.1496018594330746 252.96980108952891 1.3125207716602902
3.1548294143864903 257.25054097107756 1.3059747191163453
3.160056969339906 261.59897428068814 1.2935708946683855
3.165284524293322 270.16616090613076 1.2936247414531707
3.1705120792467376 285.5428453924024 1.3062684920853507
3.1757396342001534 306.2580283216185 1.3247447470558436
3.180967189153569 327.04138426864034 1.3386391611840485
3.186194744106985 348.8211398170994 1.3654554382563986
3.1914222990604006 379.33034324363507 1.406487400797124
3.1966498540138164 410.62641166849346 1.459972168229157
3.201877408967232 446.9419164070773 1.5185284828665546
3.207104963920648 487.2296421003293 1.576215530287624
3.2123325188740637 516.8631634674446 1.610618822325627
3.2175600738274794 555.5427355003279 1.6632319175794021
3.222787628780895 594.4682735692845 1.7183146944359136
3.228015183734311 625.869331706182 1.7615921429386558
3.2332427386877267 652.92719563006 1.7956426723355199
3.2384702936411425 679.3948270245476 1.8241821686135602
3.2436978485945582 703.2021851696119 1.8529878795654962
3.248925403547974 715.4216859361187 1.8669739883954708
3.2541529585013897 726.5367891008867 1.8785018213801525
3.2593805134548055 718.8293670150712 1.8658362360081007
3.2646080684082213 701.1897290284935 1.8382463605259942
3.269835623361637 676.3902269454023 1.803254041299693
3.275063178315053 638.4877414070598 1.7550078755744898
3.2802907332684685 598.0179700334405 1.6994338491234395
3.2855182882218843 553.2266817880198 1.6413953325073356
3.2907458431753 510.3240951985317 1.5850480137863108
3.295973398128716 467.15435674062377 1.5212127218249185
3.3012009530821316 431.13290038481597 1.4631350283119133
3.3064285080355473 390.61023434423197 1.3981058317072215
3.311656062988963 364.3575239719412 1.3593220361792044
3.316883617942379 334.9702095589479 1.31206151448387
3.3221111728957946 315.39274761178393 1.2796840577240276
3.3273387278492104 306.0787714971669 1.256603590101178
3.332566282802626 301.25531753728615 1.2452694117488268
3.337793837756042 304.46679226434986 1.2516404930269511
3.3430213927094576 307.1645105269483 1.2587021634099225
3.3482489476628734 308.7226438133176 1.2554269754957659
3.353476502616289 324.597859511869 1.2798592561516837
3.358704057569705 336.84684195791084 1.2924883812241383
3.3639316125231207 349.11132607226705 1.3021272395142538
3.3691591674765364 358.907342520199 1.3114893701388786
3.374386722429952 367.4397606399807 1.321616098232008
3.379614277383368 374.2890252594241 1.3329097754041141
3.3848418323367837 382.5188390671654 1.3500280937275542
3.3900693872901995 387.2424453157558 1.3550565471789502
3.3952969422436152 399.57694270499434 1.3727282617511452
3.400524497197031 417.698645587493 1.401960051990533
3.4057520521504467 450.90590157751535 1.4600517341436432
3.4109796071038625 494.6338419445644 1.5432393771982762
3.4162071620572783 528.573136693186 1.6033027307556562
3.421434717010694 556.205303543485 1.6440450212431865
3.4266622719641098 568.890379908702 1.663096397744859
3.4318898269175255 563.2594034394741 1.6579920771203196
3.4371173818709413 548.446328067075 1.6384552679322881
3.442344936824357 522.6155983450503 1.6008039120997928
3.447572491777773 501.3320077186868 1.565909305357385
3.4528000467311886 473.2709559778887 1.514521687414612
3.4580276016846043 464.19752296021244 1.4915906065197464
3.46325515663802 456.3718370929817 1.4694697854920098
3.468482711591436 474.5361700302447 1.483103644562758
3.4737102665448516 498.6140156671633 1.5137724169499904
3.4789378214982674 557.8085984939718 1.5907717478268613
3.484165376451683 651.0374022514379 1.7115455014113774
3.489392931405099 786.1071834780772 1.8955334772423638
3.4946204863585146 971.189366964532 2.1073015091790284
3.4998480413119304 1234.808326553849 2.3774470051795866
3.505075596265346 1568.1843231187586 2.6743241358529213
3.510303151218762 2006.988676482688 3.0178928150277295
3.5155307061721777 2604.0620231259977 3.4344311978377187
3.5207582611255934 3291.319044143518 3.863627341948598
3.525985816079009 4167.555882659807 4.349982776345681
3.531213371032425 5149.335478845794 4.837808632172223
3.5364409259858407 6117.142075420433 5.279618941442705
3.5416684809392565 7045.226367747055 5.665674845287333
3.546896035892672 7831.369798621995 5.977329082429226
3.552123590846088 8359.439630829556 6.180535847527502
3.5573511457995037 8652.412710749837 6.288687591477074
3.5625787007529195 8665.330632481746 6.294809888974614
3.5678062557063353 8500.024989620959 6.239505842939334
3.573033810659751 8151.414778295294 6.108781361670209
3.5782613656131668 7726.20602829675 5.950624758852107
3.5834889205665825 7315.451282897311 5.792103411498168
3.5887164755199983 6969.42764565096 5.653112518196168
3.593944030473414 6660.901592696241 5.496570788711325
3.59917158542683 6400.944301199093 5.36313895005174
3.6043991403802456 6137.156375232694 5.233614041251354
3.6096266953336613 5764.644471932627 5.056897996226589
3.614854250287077 5236.505272924547 4.813131479467762
3.620081805240493 4551.954444232974 4.486445380015022
3.6253093601939086 3753.571386132548 4.0718122298352135
3.6305369151473244 3015.311130013976 3.644643824589389
3.63576447010074 2326.7530815574314 3.1934909400410856
3.640992025054156 1805.4282434773345 2.806576600117607
3.6462195800075716 1409.145131223371 2.4776119595274846
3.6514471349609874 1123.5261315609282 2.208486952495117
3.656674689914403 914.7591407414363 1.9879154283849758
3.661902244867819 770.0227656473218 1.8195769968197697
3.6671297998212347 670.4672018516197 1.6966193924869244
3.6723573547746504 602.0329874394454 1.6156777921870205
3.677584909728066 544.5438460006657 1.540815194001555
3.682812464681482 503.4182322492547 1.4818626962149946
3.6880400196348977 467.3428115501984 1.4304503499758148
3.6932675745883135 437.5433654221381 1.3802267152506238
3.698495129541729 411.9469674643305 1.337056365212192
3.703722684495145 392.0874118750495 1.30392444241019
3.7089502394485607 374.3868135325751 1.2758533201717341
3.7141777944019765 364.64509091673835 1.2631743183819522
3.7194053493553922 357.21930599011716 1.2573569222949152
3.724632904308808 347.5414347358291 1.2444825759163045
3.7298604592622238 338.93214668786885 1.2374393994111685
3.7350880142156395 328.42054363196814 1.222094997392264
3.7403155691690553 320.82684269560605 1.2085070638828717
3.745543124122471 319.94367856279763 1.215628958976724
3.750770679075887 313.69432083211535 1.2067661351811383
3.7559982340293026 308.6830204317355 1.1986157845094594
3.7612257889827183 302.5615360370905 1.1818547300230058
3.766453343936134 298.3002211830874 1.1751839625609528
3.77168089888955 299.32257717611645 1.1734023669243598
3.7769084538429656 296.7472278852575 1.1701050932668473
3.7821360087963813 296.3624091555872 1.1751584119837906
3.787363563749797 301.39162795806874 1.1865626096775699
3.792591118703213 303.98090511623866 1.1965073716234993
3.7978186736566286 309.73978555904716 1.2068065778204027
3.8030462286100444 316.65119453106473 1.2173189170830938
3.80827378356346 323.98075245155354 1.2293645762648115
3.813501338516876 335.00742686735936 1.2453744127830904
3.8187288934702917 340.5379438654521 1.252839293371042
3.8239564484237074 334.8670768601656 1.2311704926924896
3.829184003377123 332.4871320424223 1.2180300677926856
3.834411558330539 325.93022740671205 1.2017068681962322
3.8396391132839547 329.11370108053546 1.206192818743541
3.8448666682373704 338.0845698943071 1.2270410791247972
3.850094223190786 338.7607170928017 1.2229403636790817
3.855321778144202 333.69465305322615 1.210214346770542
3.8605493330976177 324.0729337451052 1.1835307667919377
3.8657768880510335 319.0621064848103 1.1699929319061002
3.8710044430044492 315.79863956125905 1.1670120950273288
3.876231997957865 315.9628186110723 1.165335487386439
3.8814595529112808 318.575922917467 1.1677600877204168
3.8866871078646965 318.8489171037311 1.1665410386535469
3.8919146628181123 323.9796367723926 1.1720828581830798
3.897142217771528 326.7652953473973 1.170878011638704
3.902369772724944 323.89665746966244 1.157810004826263
3.9075973276783595 330.22049144241316 1.166748451681956
3.9128248826317753 335.8788696187974 1.1757292372982926
3.918052437585191 342.1869364625811 1.1892227684065082
3.923279992538607 344.21120925472087 1.18884259896969
3.9285075474920226 348.5732209327233 1.1911475709588257
3.9337351024454383 350.00907078322564 1.1888650455570446
3.938962657398854 352.42333714452286 1.192483713214979
3.94419021235227 355.2413469407469 1.1965484726345967
3.9494177673056856 363.58991244035434 1.2138624268240952
3.9546453222591014 368.0962758266264 1.2164467350212067
3.959872877212517 374.2051707776737 1.2231568513194466
3.965100432165933 381.48984386488775 1.2331720904756902
3.9703279871193486 391.4600531966123 1.2463507419229072
3.9755555420727644 408.4687604756117 1.268932960481485
3.98078309702618 426.6345663467289 1.29119604429148
3.986010651979596 445.2418652086428 1.3145820478654233
3.9912382069330117 462.93745523432653 1.3367850054685613
3.9964657618864274 491.13664277335516 1.3812310721962844
4.001693316839844 521.6510696893737 1.423559780352108
4.00692087179326 562.173997762834 1.4766022276081143
4.012148426746676 597.0333448204183 1.523775660437258
4.017375981700092 631.505876379968 1.587397821331336
4.0226035366535084 678.5635416204285 1.6535358602551016
4.027831091606925 734.3076286598318 1.7246044960429818
4.033058646560341 805.3969885619929 1.8073780408485365
4.038286201513757 895.0250154372477 1.9070745788681225
4.043513756467173 999.9575276035714 2.023191958981809
4.0487413114205895 1121.5447852824927 2.1448101431352273
4.053968866374006 1247.4030213869312 2.2533997393214884
4.059196421327422 1394.7297977421035 2.384867206443557
4.064423976280838 1573.389226722889 2.5351496447540147
4.069651531234254 1798.9492911164018 2.7136552669439067
4.0748790861876705 2052.142824080833 2.904221372342504
4.080106641141087 2329.446717847631 3.090128926730128
4.085334196094503 2660.890644834515 3.3027950890435207
4.090561751047919 3021.168789073635 3.524949951267196
4.095789306001335 3445.1102665353123 3.771321300213589
4.1010168609547515 3915.946957106311 4.027006031640512
4.106244415908168 4364.34461668954 4.252691592114204
4.111471970861584 4851.472322804655 4.47635525832056
4.116699525815 5346.344850654192 4.695804298149189
4.121927080768416 5777.5776198672675 4.819475911484128
4.1271546357218325 6195.20850592059 4.940485296067226
4.132382190675249 6572.391926026706 5.071382572297108
4.137609745628665 6905.333789379543 5.187853685210985
4.142837300582081 7119.292828720871 5.253510895408935
4.148064855535497 7141.128242856742 5.24323599900284
4.1532924104889135 7058.983521089679 5.194073567848754
4.15851996544233 6836.929544989675 5.103220279158348
4.163747520395746 6505.940447218979 4.979946399456018
4.168975075349162 6048.143261713677 4.791250114874047
4.174202630302578 5509.179894694144 4.5621717406810465
4.1794301852559945 4947.971667134975 4.323982722401566
4.184657740209411 4374.966038948054 4.063643236732415
4.189885295162827 3808.974744652317 3.7907357603002416
4.195112850116243 3317.3608736181345 3.5398495334634466
4.200340405069659 2857.810570780954 3.282819989445221
4.2055679600230755 2436.746357786059 3.0248332031660685
4.210795514976492 2086.9116012641384 2.7953840091998745
4.216023069929908 1787.3292613967565 2.58257353808442
4.221250624883324 1532.1935543146776 2.388226652016763
4.22647817983674 1338.0706260593824 2.234832507235424
4.2317057347901565 1161.5062076295496 2.0786143924441207
4.236933289743573 1023.1462626765544 1.9486313037910548
4.242160844696989 907.0193994021263 1.8315034506207564
4.247388399650405 804.6658984846249 1.7247250836711658
4.252615954603821 714.0993415665702 1.6268169565874109
4.257843509557238 644.8831131538947 1.547012662044732
4.263071064510654 583.2269246266816 1.4694603744052257
4.26829861946407 525.4698057128393 1.3907575015464357
4.273526174417486 480.04612278523365 1.3296281327625548
4.278753729370902 444.0229642017805 1.2830882587749501
4.283981284324319 406.71022817983743 1.2327365495387452
4.289208839277735 375.6192170628822 1.1892434909014853
4.294436394231151 351.2874326272808 1.1546548877557294
4.299663949184567 331.53789542930593 1.1272472137154235
4.304891504137983 320.66311069562613 1.1098550664091786
4.3101190590914 310.1053866933149 1.0951278438855332
4.315346614044816 294.84120195672676 1.0719404015715197
4.320574168998232 280.92333460038094 1.048439009146831
4.325801723951648 271.1677241844356 1.0382095597194267
4.331029278905064 262.2139700366466 1.0235891342773158
4.336256833858481 255.07544133191865 1.0154435638781172
4.341484388811897 248.3460159208198 1.0024210801999602
4.346711943765313 244.83197847172983 1.000671798711835
4.351939498718729 243.28353561915557 1.0054569588927682
4.357167053672145 239.72729960077507 1.002040986947595
4.362394608625562 233.17733608340436 0.9976119480947928
4.367622163578978 230.7597974649234 0.9935454958541438
4.372849718532394 224.7866743269889 0.9819259557169995
4.37807727348581 222.8813231387421 0.9814188854058769
4.383304828439226 222.07123543700567 0.9864707559167615
4.388532383392643 216.72835430062435 0.986956247864646
4.393759938346059 211.74268277348946 0.9897428505119489
4.398987493299475 205.8771923007763 0.9842485003140108
4.404215048252891 202.38478519871381 0.9817527779928168
4.409442603206307 199.8527552670601 0.9797625433827257
4.414670158159724 196.6292761037632 0.9808462237991141
4.41989771311314 188.00191031579791 0.9740657189006052
4.425125268066556 185.96345481457698 0.9826681711096791
4.430352823019972 182.00402302631932 0.9815797732138678
4.435580377973388 179.77641119597993 0.9840113404367746
4.440807932926805 178.8941959552157 0.9925210866947586
4.446035487880221 173.78438856499417 0.9697563294852519
4.451263042833637 170.4145422966096 0.9704063893948535
4.456490597787053 170.01442595473537 0.9679594741835418
4.4617181527404695 170.4297913353899 0.9721509756341512
4.466945707693886 167.66236680123063 0.9758701268383948
4.472173262647302 166.20052168368832 0.9674124147371229
4.477400817600718 165.01678521222422 0.9708347566342542
4.482628372554134 160.0429403029472 0.9546850603112825
4.4878559275075505 163.84678581261102 0.9764485664570393
4.493083482460967 164.46494236002263 0.9812970256672191
4.498311037414383 162.74499328672442 0.9713238015099119
4.503538592367799 163.19125503446838 0.979294154703075
4.508766147321215 156.51347758208428 0.9601469805417061
4.5139937022746315 155.46843661367464 0.9729165757018001
4.519221257228048 154.84555403866767 0.9807185759768484
4.524448812181464 154.77842036592654 0.9816231348139021
4.52967636713488 155.94445567490837 0.9957537248625451
4.534903922088296 156.76009293909277 0.9851891504261598
4.5401314770417125 156.28857682615882 0.9749297932797207
4.545359031995129 154.89210949934798 0.9696106869587637
4.550586586948545 154.28240561164787 0.9641708228321307
4.555814141901961 149.5602603403237 0.9510216460834703
4.561041696855377 148.1754041621866 0.953346512553362
4.5662692518087935 150.4426138975843 0.9521300362621857
4.57149680676221 150.80460545476228 0.9584226320554488
4.576724361715626 154.4397679591967 0.9906540574890029
4.581951916669042 157.0644572703574 0.9989924267650679
4.587179471622458 153.34593488996296 0.9875943553557922
4.5924070265758745 156.1531858770244 1.000001771654106
4.597634581529291 157.1014772452189 0.99591612072232
4.602862136482707 152.792009903384 0.9853406444418745
4.608089691436123 156.48794843271165 1.0083633719920662
4.613317246389539 154.34485899859433 1.0053033629810793
4.6185448013429555 155.62211684486996 1.0139350319663172
4.623772356296372 152.81639497599204 0.9902256997268852
4.628999911249788 151.01213018670708 0.9808406837250238
4.634227466203204 152.2188320815205 0.9857058778819968
4.63945502115662 153.48190186715868 0.9898525675484153
4.6446825761100365 152.6436945102454 0.998834632329214
4.649910131063453 154.0383503277802 1.001829844003175
4.655137686016869 155.62647806041426 1.0101027257762676
4.660365240970285 154.29083423411458 1.0096668041481767
4.665592795923701 154.03875754954686 1.0115169476610733
4.6708203508771176 151.60220883897725 1.0044424622762447
4.676047905830534 156.65374603002795 1.0199711521928014
4.68127546078395 158.0293524619267 1.0256631446591247
4.686503015737366 156.8453060030038 1.021015223269186
4.691730570690782 153.58564144400646 1.0185850674767927
4.696958125644199 146.50984143585526 0.9790244135095327
4.702185680597615 145.7746921152762 0.9682525458073855
4.707413235551031 146.2916524070571 0.9648906404989694
4.712640790504447 148.35015298675827 0.9649568267911713
4.717868345457863 151.82476306542767 0.9850071694733428
4.72309590041128 152.47024030544983 1.0003431100010474
4.728323455364696 148.05080315132292 0.994312895386883
4.733551010318112 146.8777973521308 0.9837946404776989
4.738778565271528 151.844188067063 0.990702035369938
4.744006120224944 154.260919579739 0.9875236569751533
4.749233675178361 156.50053991959433 0.9972166177786707
4.754461230131777 159.20969264074307 1.0283953798651295
4.759688785085193 157.2053003219955 1.0345008723941391
4.764916340038609 153.11299007126777 1.0165998971139933
4.770143894992025 150.9888427288028 0.9931871598307794
4.775371449945442 151.76860557201005 0.9709181669792771
4.780599004898858 151.00425418462825 0.9536507783493371
4.785826559852274 147.32430604242776 0.9416602858846181
4.79105411480569 147.5302032806734 0.951395290395893
4.796281669759106 143.1056273364244 0.9401180214426236
4.801509224712523 147.25612320859312 0.9422042242189963
4.806736779665939 148.05242045101826 0.9408579733738389
4.811964334619355 145.94488484607234 0.9372975923336337
4.817191889572771 146.24231168618329 0.9427062991874162
4.822419444526187 144.69195280565933 0.9560655653105207
4.827646999479604 149.43525273404447 0.9709566417531466
4.83287455443302 149.36230938873913 0.9805130482353359
4.838102109386436 150.15023848272108 0.9806055633542905
4.843329664339852 151.36367256867948 0.9834184710086853
4.848557219293268 149.9666102809952 0.9718869985345004
4.853784774246685 148.90653754121638 0.9690743581300203
4.859012329200101 146.4588422892233 0.9516406524307136
4.864239884153517 144.2947619176514 0.9231567993544544
4.869467439106933 143.81750318031615 0.9309962653394321
4.8746949940603495 140.0682582471324 0.923620053819079
4.879922549013766 143.67650638004895 0.9422033153481708
4.885150103967182 142.7235111111854 0.9373264819965116
4.890377658920598 147.89078698410756 0.9416746780670188
4.895605213874014 148.83228643688426 0.9297721621800317
4.9008327688274305 147.98583845961326 0.9214289300063535
4.906060323780847 148.38769358768405 0.9234328591675418
4.911287878734263 145.8336305257557 0.9160345720300651
4.916515433687679 143.74556115617725 0.9210869546378734
4.921742988641095 140.76243215163825 0.9110211254090388
4.9269705435945115 146.16977168831255 0.9309123466776801
4.932198098547928 143.89480415601759 0.9238025250153226
4.937425653501344 146.15433196212302 0.926610025431515
4.94265320845476 146.06742639894193 0.9333723048545367
4.947880763408176 145.55931611503934 0.9267454399110814
4.9531083183615925 149.81075759361906 0.9383670490539586
4.958335873315009 150.93733830790373 0.9511048553125071
4.963563428268425 152.82300389727115 0.9533256591476608
4.968790983221841 153.27034200425814 0.941453520534997
4.974018538175257 151.32182306252645 0.9324983706506055
4.9792460931286735 151.98425127911412 0.932062635989266
4.98447364808209 149.3817442696657 0.9189221204300531
4.989701203035506 149.38784037636339 0.9076615259417828
4.994928757988922 152.5442208183451 0.9072812170441081
5.000156312942338 150.8871348047996 0.8957163370957898
5.0053838678957545 152.15100928205885 0.8992033798617804
5.010611422849171 157.01255579996732 0.9109339658734952
5.015838977802587 158.4017703272476 0.9141839142858533
5.021066532756003 157.26259119146096 0.9066216856000593
5.026294087709419 156.17872443287288 0.8896830984794644
5.0315216426628355 153.72487860736706 0.8775404142952992
5.036749197616252 151.7712077807429 0.8736815188656126
5.041976752569668 153.12712268032115 0.8849829241666501
5.047204307523084 151.50418875650323 0.8911777198131284
5.0524318624765 152.67176904783722 0.894264294693263
5.0576594174299165 154.59933235547837 0.8911900219200425
5.062886972383333 156.86327558955443 0.8812117297943127
5.068114527336749 158.2237411304022 0.8649753708080928
5.073342082290165 164.440185560228 0.8592298096301763
5.078569637243581 170.19663171071687 0.858243659765792
5.0837971921969975 173.4139274268898 0.849649688200122
5.089024747150414 177.78025292810423 0.8533839189117248
5.09425230210383 180.20845182870988 0.8521546763429739
5.099479857057246 187.17391265456072 0.855775332177886
5.104707412010662 199.48762198345884 0.8698820753086333
5.109934966964079 213.79389445229563 0.8827287009421096
5.115162521917495 230.87592359592702 0.9047739761573808
5.120390076870911 252.16990828467712 0.9257748294516763
5.125617631824327 271.8991895890728 0.9385717801084925
5.130845186777743 291.6027365413385 0.9579809913131335
5.13607274173116 305.66175665388334 0.9729012940116738
5.141300296684576 313.26029466731984 0.9910225906488727
5.146527851637992 305.30453712883343 0.9817298799031414
5.151755406591408 292.735533971896 0.9733539158814368
5.156982961544824 271.362370230771 0.9520804700572756
5.162210516498241 249.40746331952843 0.9344064287837845
5.167438071451657 226.67188775558856 0.9245024663468062
5.172665626405073 203.64096981239192 0.9134999136745295
5.177893181358489 186.40623021678766 0.9042578361982292
5.183120736311905 175.82567243741136 0.9083336252914527
5.188348291265322 167.56502652543736 0.8974564394392415
5.193575846218738 162.9982542862255 0.9080184229105983
5.198803401172154 156.6553283909712 0.8933865507457507
5.20403095612557 153.07389346292715 0.8874500594718476
5.209258511078986 149.3776521912136 0.8915911799162896
5.214486066032403 148.36408952944717 0.8936444086856755
5.219713620985819 145.95640559210364 0.8916659771315755
5.224941175939235 146.96769326986805 0.8931112595426435
5.230168730892651 143.25223644592774 0.8747335241136248
5.235396285846067 143.47815158378643 0.8788244336679221
5.240623840799484 148.893807930558 0.8939813273779035
5.2458513957529 150.15089452207008 0.8977993250838943
5.251078950706316 149.53170177425392 0.8908471346724713
5.256306505659732 150.53118819805943 0.8894096028552759
5.261534060613148 150.071582575891 0.8882258126004804
5.266761615566565 151.20573058910173 0.8854466168786966
5.271989170519981 150.22053129472653 0.876458970873195
5.277216725473397 148.001819760954 0.8682771309285013
5.282444280426813 146.7630463234358 0.8656523304057312
5.2876718353802294 147.92109567489388 0.8778334391999559
5.292899390333646 148.43552214454166 0.8878360932663976
5.298126945287062 146.11051287163255 0.8772260642090882
5.303354500240478 144.20690795932938 0.8629100555946537
5.308582055193894 145.53498613336663 0.8580892791900168
5.3138096101473105 145.73107753404696 0.8503948342701764
5.319037165100727 149.14418393791922 0.8700995877628699
5.324264720054143 147.74589376975217 0.8806227136122499
5.329492275007559 144.98106002134378 0.8742974347627718
5.334719829960975 142.40869840403772 0.8665112847280432
5.3399473849143915 141.18569849550474 0.8666842795353702
5.345174939867808 142.68618372368772 0.8746089414620403
5.350402494821224 144.86350916752176 0.8827764912437791
5.35563004977464 144.95323060663037 0.8749033499275523
5.360857604728056 150.64845818800205 0.8820965479850592
5.3660851596814725 151.81104923816437 0.8780176630780365
5.371312714634889 154.6881650901018 0.8813380813272919
5.376540269588305 157.96192141063813 0.8841885450285515
5.381767824541721 154.42514828304124 0.867320086144374
5.386995379495137 154.0293111292737 0.8597121621969449
5.3922229344485535 154.28185666563581 0.857774623088635
5.39745048940197 151.20818977632783 0.8520363114006377
5.402678044355386 149.7340758469804 0.8411185201152933
5.407905599308802 152.05076039201825 0.8385883770399588
5.413133154262218 157.29674560796457 0.8355569141749618
5.4183607092156345 163.39121164780565 0.8311163070454447
5.423588264169051 169.29982235633054 0.8304293325294471
5.428815819122467 175.23920330098963 0.8312227361097486
5.434043374075883 180.9561564132037 0.8410375114787081
5.439270929029299 181.15678947765696 0.8411375343538021
5.4444984839827155 181.21699007302234 0.8411336759232713
5.449726038936132 177.56104137892015 0.832121768762253
5.454953593889548 175.2929559721939 0.8327187093218387
5.460181148842964 173.46582670209895 0.8344363714292529
5.46540870379638 168.35768681090073 0.8283402234751399
5.4706362587497965 167.8576206081181 0.836890842048758
5.475863813703213 167.4679402892244 0.8418763213727757
5.481091368656629 168.4735162302753 0.8391166169606254
5.486318923610045 169.0724879874069 0.8384103713808723
5.491546478563461 169.0369974190072 0.8293710785668936
5.4967740335168775 168.22979850937534 0.8237459956465027
5.502001588470294 173.440585216692 0.8363770186951486
5.50722914342371 172.7730792642054 0.8231643924121289
5.512456698377126 177.35414430959275 0.8303983734648358
5.517684253330542 182.2633242793849 0.8304082112355767
5.522911808283959 186.44730779098842 0.8283996246852072
5.528139363237375 191.32358727180326 0.8309621242415
5.533366918190791 197.95964085148572 0.8305073219417541
5.538594473144207 201.67571943797347 0.8270172667651321
5.543822028097623 210.13603536623796 0.8308566819445499
5.54904958305104 216.22823136078736 0.828545777019143
5.554277138004456 227.8266478573999 0.8382098292190424
5.559504692957872 241.27603328370145 0.8558246498279583
5.564732247911288 253.32258443190364 0.8713383912864097
5.569959802864704 266.14740788308944 0.8870835223125922
5.575187357818121 275.75396518112683 0.8940465830111218
5.580414912771537 289.16328083410895 0.9080080686337532
5.585642467724953 300.59343808691574 0.9226157965862796
5.590870022678369 306.95168369276706 0.9272570838568345
5.596097577631785 314.57546059854917 0.93533983234171
5.601325132585202 321.7306076259709 0.9433213700830326
5.606552687538618 331.3888081843883 0.9547921914848566
5.611780242492034 339.28909400104993 0.9643227512213234
5.61700779744545 345.37142525321906 0.9721351004330815
5.622235352398866 353.907333402349 0.9819613722620729
5.627462907352283 363.35289400801975 0.9949650509485266
5.632690462305699 373.48777171022095 1.0071769745659778
5.637918017259115 378.6435238447591 1.011924961112263
5.643145572212531 383.7710289397025 1.0162468443704111
5.648373127165947 391.1868684933464 1.0249920383597115
5.653600682119364 395.59591127575874 1.029108949083496
5.65882823707278 401.77086003665585 1.0363689810472867
5.664055792026196 405.08098796986764 1.0420764959053312
5.669283346979612 405.8777702919486 1.0425214692158333
5.674510901933028 405.1518950676721 1.0415144822752531
5.679738456886445 402.87248957028237 1.0388020671395952
5.684966011839861 398.98998799099616 1.0334655181011043
5.690193566793277 395.07480409782767 1.029615160788469
5.695421121746693 390.2848390307621 1.0223707981725811
5.700648676700109 382.5452995677033 1.012011006926978
5.705876231653526 372.42064060612665 1.0005913486703863
5.711103786606942 354.7406531612456 0.9777082958460136
5.716331341560358 345.987369497771 0.9695285122444258
5.721558896513774 337.0916879724694 0.9564253539576967
5.7267864514671905 328.80766705440425 0.9462871018167626
5.732014006420607 318.2790346003221 0.9341150967075251
5.737241561374023 301.7173731695761 0.9130327071903637
5.742469116327439 291.94713088874795 0.9010229364761486
5.747696671280855 288.54266909136317 0.8965116196006211
5.7529242262342715 290.7256652124056 0.896438203783606
5.758151781187688 293.24882052836125 0.8975137948619565
5.763379336141104 296.2272414599213 0.8999385187859827
5.76860689109452 303.20583279437153 0.9106484746084957
5.773834446047936 310.2772597294033 0.9205993291528117
5.7790620010013525 310.1155253765139 0.9201783328603805
5.784289555954769 303.3155752890494 0.9098287303081277
5.789517110908185 298.1205404089189 0.9023054773388183
5.794744665861601 289.43545972623207 0.8920543137622724
5.799972220815017 280.800385800153 0.8862713242216421
5.8051997757684335 269.6656093817404 0.8795568133824957
5.81042733072185 252.90530776282475 0.8667554036838656
5.815654885675266 233.8980579923218 0.8484022642155795
5.820882440628682 217.27281612600692 0.8292642861002624
5.826109995582098 205.83804039632315 0.8116534594695582
5.8313375505355145 195.13982802910883 0.7966240671139168
5.836565105488931 184.2103971761626 0.7816127211779229
5.841792660442347 176.19272262749277 0.7766502211504848
5.847020215395763 171.04126599618218 0.7776280588178884
5.852247770349179 169.19433609590627 0.7756344236870861
5.8574753253025955 169.91213436401273 0.7826994908870476
5.862702880256012 167.98823579696446 0.781309813677981
5.867930435209428 168.18032881287064 0.783838211316881
5.873157990162844 167.04881237977168 0.7894007924339271
5.87838554511626 169.17893469980376 0.7918016954903512
5.8836131000696765 166.84312030390197 0.7885579969868269
5.888840655023093 166.19785227877858 0.786416562353747
5.894068209976509 168.05155172223985 0.7924998852773949
5.899295764929925 169.22636023637747 0.7996185780099443
5.904523319883341 168.3254196370788 0.7959592007591055
5.9097508748367575 169.71959486586044 0.8057754643305646
5.914978429790174 168.12996225740957 0.8009490696612204
5.92020598474359 166.3104853870707 0.7903037592225851
5.925433539697006 167.69593537939792 0.7943230440468357
5.930661094650422 170.09745048528424 0.7972795814453921
5.9358886496038386 168.7964259129955 0.794501716514737
5.941116204557255 171.7213482078332 0.7958703665473298
5.946343759510671 171.70395110575893 0.794323918197477
5.951571314464087 172.8822193609301 0.8015518737307361
5.956798869417503 172.78822530510914 0.8040820373488353
5.96202642437092 174.00727491467737 0.8095662450428639
5.967253979324336 172.69329549243395 0.7994320928187455
5.972481534277752 174.83030744674423 0.7945672194804432
5.977709089231168 177.68793637558508 0.7977068820911877
5.982936644184584 183.94476936144594 0.8074300927094072
5.988164199138001 190.56002864452208 0.8170749466838633
5.993391754091417 193.89844198723773 0.8213634336727655
5.998619309044833 197.24836130510778 0.8203435535298262
6.003846863998249 203.64315983249313 0.8250449791676789
6.009074418951665 211.87527687615218 0.8347996100326237
6.014301973905082 223.04818999730492 0.8550754849876266
6.019529528858498 232.24963266275398 0.8625614346544821
6.024757083811914 245.10014408617798 0.8784656919867054
6.02998463876533 254.9252950460371 0.8847533395335456
6.035212193718746 275.24937840487274 0.90845423077012
6.040439748672163 303.24440700927886 0.9451389513640583
6.045667303625579 338.7772300835056 0.9905599510941635
6.050894858578995 386.0970848037571 1.0497326224713297
6.056122413532411 432.7942495795099 1.1083837827196819
6.061349968485827 479.8108091681987 1.1656062036681474
6.066577523439244 530.9765537176446 1.224888120544177
6.07180507839266 576.8666308325404 1.2790045581302534
6.077032633346076 619.2101074625426 1.3270774743966174
6.082260188299492 652.0362186685267 1.363936458452307
6.087487743252908 665.6034047710706 1.378957560771018
6.092715298206325 660.9898020261218 1.373450499245731
6.097942853159741 646.1357747986443 1.3588438624807544
6.103170408113157 613.4810638415129 1.3248908419006784
6.108397963066573 573.6999602682838 1.283384411643232
6.113625518019989 526.0189541911168 1.2329854186860247
6.118853072973406 476.2883449243929 1.1791696668754073
6.124080627926822 427.47159356886766 1.1207719152685127
6.129308182880238 382.0631132302721 1.0667237038994495
6.134535737833654 341.59082806448845 1.017260104683013
6.1397632927870704 309.6257490246537 0.98255285538246
6.144990847740487 284.59105239951344 0.9557730067140479
6.150218402693903 263.12342712868815 0.9311189161502552
6.155445957647319 248.43171595473376 0.9143133520601887
6.160673512600735 237.12584747149873 0.9000441219523282
6.1659010675541515 228.87962201865443 0.8971536842746701
6.171128622507568 225.40478957298495 0.8992048016870834
6.176356177460984 220.19267183148594 0.8957795871553041
6.1815837324144 211.99675449413598 0.8881339281083994
6.186811287367816 205.4591071593131 0.879086661405944
6.1920388423212325 201.6529023935693 0.8842207738535209
6.197266397274649 200.10736476744262 0.8859232035754353
6.202493952228065 202.14862502060691 0.8904486918909014
6.207721507181481 197.84974726770838 0.8788237541672209
6.212949062134897 195.05850728257218 0.8642552744786965
6.2181766170883135 191.25478328651624 0.8562040941224109
6.22340417204173 188.2996160358564 0.8440897748390812
6.228631726995146 185.63995522069118 0.8323316065805108
6.233859281948562 183.2992550899748 0.8215776027559553
6.239086836901978 179.72910517960912 0.8123399343445388
6.2443143918553945 177.97409477495634 0.810772850621804
6.249541946808811 180.7635245243494 0.8182856595360104
6.254769501762227 180.07109667453798 0.813923107139728
6.259997056715643 181.98072673620675 0.8205240277686128
6.265224611669059 178.63727346875407 0.8114813718990018
6.2704521666224755 175.0341265974149 0.8037214840718214
6.275679721575892 171.6960561091962 0.792489177178911
6.280907276529308 171.426093588981 0.7942193411331314
6.286134831482724 172.86130431063168 0.8006941625531269
6.29136238643614 175.13371860727437 0.8092336538416929
6.2965899413895565 176.71923101588686 0.8126495841104425
6.301817496342973 176.1772426511449 0.8106806528603209
6.307045051296389 174.77708971215915 0.800294580923397
6.312272606249805 173.44411129239626 0.7985852226051096
6.317500161203221 171.12575418955294 0.7934746475321387
6.3227277161566375 174.99801187704352 0.8013280810729038
6.327955271110054 173.19339202088435 0.7930076362900167
6.33318282606347 173.81400418862722 0.7902635631305981
6.338410381016886 172.0591956732596 0.790271708259567
6.343637935970302 173.7070271451454 0.7950408478935809
6.3488654909237185 173.58241441980167 0.7921831614132909
6.354093045877135 172.3575767908691 0.7882080237571736
6.359320600830551 173.42986464139855 0.784004508938595
6.364548155783967 174.4701289906929 0.7803089998895322
6.369775710737383 174.53709121830775 0.7771895586544002
6.3750032656908 170.68419362554116 0.7621551386802
6.380230820644216 168.67904646509103 0.7605614071235933
6.385458375597632 171.13083902919757 0.7664032529857991
6.390685930551048 172.50227329663318 0.7744830245909439
6.395913485504464 177.40780481127786 0.7861225347378592
6.401141040457881 178.48024375501674 0.7914649517442386
6.406368595411297 177.7449372157036 0.7940829334061092
6.411596150364713 175.7046381590499 0.7833804890304806
6.416823705318129 175.53785960672082 0.7750644412919742
6.422051260271545 174.4860779863717 0.7690775140349057
6.427278815224962 174.78810487453 0.7723759340634128
6.432506370178378 173.93114599158108 0.7750478134899452
6.437733925131794 173.39266034304705 0.7766716324154268
6.44296148008521 179.31700127627818 0.7868232956975786
6.448189035038626 179.39826728113744 0.7844779044900718
6.453416589992043 181.86303422368732 0.7906044558705774
6.458644144945459 183.36049934287266 0.7933007662449213
6.463871699898875 183.2690149752088 0.7944812656412311
6.469099254852291 184.67448078893682 0.7923714875312349
6.474326809805707 181.94910582395156 0.78042134459196
6.479554364759124 180.94732683134092 0.7722690362341853
6.48478191971254 181.1022302742294 0.7701068992609547
6.490009474665956 184.0190869212676 0.7794882396507826
6.495237029619372 183.54026617784373 0.7817191555231893
6.500464584572788 182.68772064983497 0.7756890742559064
6.505692139526205 180.86494441861245 0.7656592225166434
6.510919694479621 182.1729269429598 0.7614036159144519
6.516147249433037 183.92501692164984 0.7603740228800967
6.521374804386453 185.17632433356403 0.7634067550638572
6.526602359339869 184.98133072784898 0.7634902025217685
6.531829914293286 191.22533487293313 0.774940900954614
6.537057469246702 194.93002583116117 0.7772405765621994
6.542285024200118 199.719626276389 0.7816012064684009
6.547512579153534 203.6902347660316 0.7844613210516157
6.55274013410695 206.80300778388533 0.7860677497191174
6.557967689060367 209.21390130559104 0.7850939639617422
6.563195244013783 210.39116744418047 0.7851547768211152
6.568422798967199 212.4242973754238 0.7836793060339532
6.573650353920615 214.09889151767032 0.7842638519476576
6.5788779088740315 220.56487000038322 0.7914977335119753
6.584105463827448 224.73403522513217 0.7963355471659327
6.589333018780864 223.8249585784075 0.7957216219659289
6.59456057373428 227.79289132679793 0.803079206985535
6.599788128687696 224.88968688965554 0.8001076271355141
6.6050156836411125 222.44405573538606 0.796683647003545
6.610243238594529 220.90129524655046 0.7978884864730317
6.615470793547945 215.69149371178713 0.7913464399051985
6.620698348501361 213.37365506277266 0.7863648573268326
6.625925903454777 210.5287423611995 0.7815179654089474
6.6311534584081935 209.5451459901939 0.7811128752348085
6.63638101336161 208.54612729912088 0.7846282520993337
6.641608568315026 208.7532855866299 0.7872954103754826
6.646836123268442 206.9019070874454 0.783502457173625
6.652063678221858 201.87749917177493 0.7744442886018224
6.6572912331752745 198.47322469807511 0.7643828844562073
6.662518788128691 198.52752027136583 0.7691294345297628
6.667746343082107 196.50428933049366 0.7665412460640932
6.672973898035523 197.78601562124265 0.7676814534994405
6.678201452988939 195.91490008291157 0.7653717830065138
6.6834290079423555 196.11660605798286 0.7623962158183298
6.688656562895772 201.75061565070766 0.7734435840616712
6.693884117849188 202.16050768736795 0.7718961474521238
6.699111672802604 203.95178208290662 0.7714525649892436
6.70433922775602 199.55039493773157 0.761753119052713
6.7095667827094365 200.57648562898714 0.7617853908801073
6.714794337662853 201.29620738031636 0.7598340570287058
6.720021892616269 204.86016168047203 0.7658327082213541
6.725249447569685 205.74948655645568 0.7662016286857133
6.730477002523101 205.0560048066651 0.7656980486558959
6.7357045574765175 207.7487196750949 0.7695099139986956
6.740932112429934 210.19427060832416 0.7750268702409556
6.74615966738335 214.03269292812934 0.7849543267780372
6.751387222336766 215.48680412271383 0.7893532795370795
6.756614777290182 215.82163578925537 0.7883638758054424
6.7618423322435985 213.3416821981229 0.7810510430594362
6.767069887197015 211.18641057191826 0.7685722517117661
6.772297442150431 209.70950811600656 0.7634607041041377
6.777524997103847 210.9053976501791 0.7665296086939237
6.782752552057263 214.8306097707054 0.7736961099299067
6.7879801070106796 216.09887818206136 0.7779510888838538
6.793207661964096 215.42369783340936 0.7714650364715575
6.798435216917512 215.53394472960335 0.7694868658925571
6.803662771870928 218.90457511825704 0.7700522079538311
6.808890326824344 226.2370197013572 0.7828985969115079
6.814117881777761 228.38821519134507 0.7849882731745296
6.819345436731177 225.44838116707515 0.7785568981910264
6.824572991684593 223.0334403972958 0.7760538415250966
6.829800546638009 223.7603981489772 0.7785862307037013
6.835028101591425 227.89030631614608 0.7853420233740683
6.840255656544842 233.43574996339512 0.790767153559627
6.845483211498258 231.5952040950537 0.7848072947785105
6.850710766451674 230.54965963995838 0.781712705525919
6.85593832140509 232.31008350049342 0.7830561156552578
6.861165876358506 233.19172553652845 0.7841453073516526
6.866393431311923 238.19225706496277 0.7856683781665874
6.871620986265339 243.7828706618559 0.7908929725337991
6.876848541218755 247.19658653121317 0.7902581297301787
6.882076096172171 252.2675379981756 0.7946770260113304
6.887303651125587 257.7712034456345 0.798905813155131
6.892531206079004 259.17447726067985 0.7993130723468033
6.89775876103242 258.95685699917755 0.7982088195798158
6.902986315985836 261.8745838501075 0.8023134084311712
6.908213870939252 266.6417002430564 0.8072928685525456
6.913441425892668 270.2533894153721 0.8086073148736396
6.918668980846085 274.8869075651578 0.811926055738981
6.923896535799501 280.5315745545355 0.8186384491355577
6.929124090752917 286.602118675894 0.8245038308580994
6.934351645706333 291.30904752372544 0.8295050131836218
6.939579200659749 295.8072419671924 0.831879472053653
6.944806755613166 300.19068826737544 0.8358746405366394
6.950034310566582 307.8339512992892 0.8438038554147022
6.955261865519998 318.26794779453047 0.8565000925137582
6.960489420473414 329.9883053910712 0.8706795971686299
6.96571697542683 345.6245266565689 0.8883088433981536
6.970944530380247 358.69067990810026 0.9025294886435674
6.976172085333663 378.28681996103563 0.9236851647059636
6.981399640287079 401.9971199074076 0.9500480760157414
6.986627195240495 426.63938792681813 0.9754079364175003
6.9918547501939114 462.83810650032774 1.0138773495925821
6.997082305147328 512.158636744331 1.0645843725453619
7.002309860100744 576.8732383857505 1.1278264704335768
7.00753741505416 679.6182232850367 1.2222268671722734
7.012764970007576 811.780694025463 1.3345345697445885
7.0179925249609925 968.6059027213511 1.4556396040787933
7.023220079914409 1127.1726384056515 1.5693402909289198
7.028447634867825 1258.3572653155159 1.654565118247953
7.033675189821241 1343.7277999536218 1.7075527312743957
7.038902744774657 1377.3108972828327 1.7259863142448384
7.0441302997280735 1345.8512122527989 1.7055986157259968
7.04935785468149 1270.9218511088534 1.6574199215574419
7.054585409634906 1171.5347855085738 1.589646394496894
7.059812964588322 1056.9612176107182 1.5096513490961145
7.065040519541738 960.6767892769686 1.4385658352280657
7.0702680744951545 871.3279753237592 1.3706445735227413
7.075495629448571 803.0275490389478 1.3153519582477808
7.080723184401987 751.1600559510551 1.2721077427731078
7.085950739355403 714.1581789679598 1.240195785722211
7.091178294308819 696.374385328272 1.2246505081430699
7.0964058492622355 684.7800036086231 1.2135437600187122
7.101633404215652 679.7612453588176 1.2091024176043823
7.106860959169068 679.8997225602304 1.2087319519608843
7.112088514122484 675.8149436946744 1.2059169529927904
7.1173160690759 671.3368249393836 1.2019225518428436
7.1225436240293165 662.8546148350007 1.1940689885880649
7.127771178982733 650.4418610950472 1.1822387994174774
7.132998733936149 641.874694156299 1.1742026009823954
7.138226288889565 628.9140861728298 1.1608842459084487
7.143453843842981 614.8996182211685 1.1479866458260632
7.1486813987963975 598.8014325945818 1.1332766035677628
7.153908953749814 581.8544207811246 1.1181698266883837
7.15913650870323 565.9524134339621 1.102531235097911
7.164364063656646 550.856759852906 1.087687107264022
7.169591618610062 537.0886833295183 1.0736006356900007
7.1748191735634785 521.1384600384952 1.0572535270498284
7.180046728516895 507.908756706535 1.0436750438285196
7.185274283470311 503.35634126974895 1.039573247421486
7.190501838423727 503.4589678251157 1.0387819698688145
7.195729393377143 513.3777314449851 1.0481581310571095
7.2009569483305595 533.2999880106956 1.0658054644205837
7.206184503283976 568.4740084758071 1.0993687019360163
7.211412058237392 609.9434408799987 1.1369999060539946
7.216639613190808 644.3268583777641 1.167278052109271
7.221867168144224 665.7893636486154 1.1852788728541346
7.227094723097641 672.1457308282252 1.1918544336097967
7.232322278051057 673.2941911038935 1.193154747571457
7.237549833004473 667.2456167292721 1.187518682416132
7.242777387957889 653.3316378975591 1.1725554821915012
7.248004942911305 633.4167428465865 1.1532514664919644
7.253232497864722 599.3260714731342 1.121735781369365
7.258460052818138 551.6215348887665 1.0767599869668938
7.263687607771554 503.7069648880966 1.030233089070777
7.26891516272497 457.60614578681646 0.9850104056013825
7.274142717678386 418.9331518117702 0.9448648175908995
7.279370272631803 388.29335235615673 0.9142903240524595
7.284597827585219 360.7185076996689 0.8851324180454707
7.289825382538635 343.3816013414699 0.86644822154598
7.295052937492051 331.57295607371645 0.8544363676387322
7.300280492445467 320.96408690103243 0.841144688840778
7.305508047398884 311.31865534402846 0.8279376693410342
7.3107356023523 307.59687986690614 0.8221522169699033
7.315963157305716 302.77651986078297 0.8176673161436557
7.321190712259132 300.9338840434749 0.8150694066474993
7.326418267212548 302.40841127158285 0.8173899881146997
7.331645822165965 300.20675496078184 0.8125698056589746
7.336873377119381 303.31032868626477 0.816492735627263
7.342100932072797 305.18238528539405 0.8195129402168301
7.347328487026213 304.45323266611126 0.8207403245920863
7.352556041979629 306.49111735457205 0.826023261892772
7.357783596933046 296.486944164938 0.8132616480814189
7.363011151886462 290.99940684566576 0.8059828717014651
7.368238706839878 287.7493028968801 0.8022585838185265
7.373466261793294 289.0416839825539 0.8031472216703587
7.37869381674671 290.01533975066434 0.8027646210541728
7.383921371700127 288.34793505357305 0.7983561493638807
7.389148926653543 285.85482119862536 0.7927785095493469
7.394376481606959 284.63683492963105 0.7892993561013631
7.399604036560375 283.0559835415847 0.7878992146437933
7.4048315915137914 285.04461942401167 0.7916444441339486
7.410059146467208 284.0940064666018 0.7903757732076505
7.415286701420624 286.27592178855616 0.7934867892236103
7.42051425637404 290.231385009554 0.7985644393083754
7.425741811327456 291.978673672366 0.8014923176828813
7.4309693662808725 296.7706893129083 0.8114840803391012
7.436196921234289 299.34911943024485 0.8143977258300091
7.441424476187705 298.3424854233554 0.8111605799956124
7.446652031141121 297.8811350999777 0.8052676450132122
7.451879586094537 296.85977192005583 0.8031041295421819
7.4571071410479535 299.64722914229617 0.8066582926463091
7.46233469600137 302.2972118352657 0.8078338658610832
7.467562250954786 304.8703306412967 0.8096411683816277
7.472789805908202 304.22772749780336 0.8093705923808511
7.478017360861618 306.8966683197208 0.8136766521697005
7.4832449158150345 309.5922582950473 0.818963582567638
7.488472470768451 310.4215353505462 0.8191660192089172
7.493700025721867 312.6775482308056 0.8225945532791888
7.498927580675283 315.5575140022459 0.823638962689304
7.504155135628699 320.4374530434763 0.8281725964273058
7.5093826905821155 328.3009095846484 0.8366613338278686
7.514610245535532 331.7705187343919 0.8379897754857997
7.519837800488948 336.2876995635786 0.8411245750120104
7.525065355442364 337.09112988622394 0.8400542036582712
7.53029291039578 339.2376073505203 0.842693887824523
7.5355204653491965 341.6744815898956 0.8470708237326103
7.540748020302613 341.64267437693667 0.8480140426106149
7.545975575256029 345.0779994001573 0.8516203121702826
7.551203130209445 347.8182206368481 0.8534835478663624
7.556430685162861 347.67554140572764 0.8507383025345093
7.5616582401162775 350.2416831427572 0.8512945546685405
7.566885795069694 345.5493034405771 0.8443827107647949
7.57211335002311 342.2677156033194 0.8404615322837536
7.577340904976526 342.2983848118016 0.8428591920840061
7.582568459929942 341.79833155655814 0.8422033945098946
7.5877960148833585 345.719600458047 0.8469376175511394
7.593023569836775 343.3308201744035 0.842458947566262
7.598251124790191 345.07142444843197 0.8434133957761712
7.603478679743607 346.5254604810196 0.8445916009584172
7.608706234697023 349.2988003354845 0.8481032705669241
7.6139337896504395 349.3632836182935 0.8475207123621794
7.619161344603856 348.94841714994305 0.8469183157197621
7.624388899557272 350.07673944212536 0.8462062095759091
7.629616454510688 352.7233251735475 0.8485977785800242
7.634844009464104 354.9352926065376 0.8500510100433233
7.6400715644175206 354.2866873606574 0.8480053623218005
7.645299119370937 359.00531116228797 0.8530295494157036
7.650526674324353 364.4377078439357 0.8573776129351144
7.655754229277769 370.01688885426285 0.863309333535891
7.660981784231185 375.83745674439166 0.8698831189777575
7.666209339184602 385.0614158259801 0.8798709835407534
7.671436894138018 396.7185806599845 0.8933827979432086
7.676664449091434 408.74522017433276 0.9047506685100379
7.68189200404485 422.9461971983009 0.9189195242161453
7.687119558998266 437.8581211081617 0.9328908459821439
7.692347113951683 454.43821422538304 0.9492148925828732
7.697574668905099 474.69307606258917 0.9693811076435942
7.702802223858515 493.71655025032885 0.9882475317296018
7.708029778811931 517.9566747905628 1.0114067957665385
7.713257333765347 538.747411106658 1.0304216345941433
7.718484888718764 551.6704123887165 1.0409237205400277
7.72371244367218 560.3389894385707 1.0484191858553684
7.728939998625596 564.9453279777172 1.051281221358691
7.734167553579012 566.1248493320578 1.052569749043114
7.739395108532428 565.657793945976 1.0519284884202245
7.744622663485845 564.8235517070299 1.0496760595776062
7.749850218439261 559.556819076687 1.0448842366632418
7.755077773392677 551.9367785812545 1.0377427413638312
7.760305328346093 540.6881227600069 1.026635136611698
7.765532883299509 526.0278224272532 1.0119776088584131
7.770760438252926 509.82748371196027 0.9954186012713148
7.775987993206342 496.912015283754 0.9833702106703673
7.781215548159758 486.8438735509132 0.974101262811933
7.786443103113174 480.3018553850967 0.9685593051804372
7.79167065806659 474.3727028250208 0.9634580899457544
7.796898213020007 462.46118034826276 0.9509988215859239
7.802125767973423 453.2130646414444 0.9408468972094178
7.807353322926839 450.46020411694576 0.9364701666590513
7.812580877880255 448.3072614059385 0.9341025571179595
7.817808432833671 449.52519807288064 0.9351855448784291
7.823035987787088 453.3334168354402 0.9386867285322542
7.828263542740504 454.18828314388077 0.9391894035809308
7.83349109769392 456.30665696307824 0.9407493401242367
7.838718652647336 464.1800355368906 0.9492694244365565
7.8439462076007525 471.0037753009345 0.9561312354934719
7.849173762554169 482.99448925912964 0.9675707223073893
7.854401317507585 492.97073215182735 0.9768453866517821
7.859628872461001 504.6711268953404 0.9879948000613296
7.864856427414417 514.0322302118797 0.9945797081354907
7.8700839823678335 524.8254590409132 1.0033820744673507
7.87531153732125 541.0131383667139 1.0176957566008868
7.880539092274666 555.3809638363174 1.0304615248657167
7.885766647228082 571.0597737665015 1.0451951698519255
7.890994202181498 582.7647001933135 1.0546785536404735
7.8962217571349145 596.6985279168797 1.0655986359466787
7.901449312088331 611.8401239968973 1.0779063784897196
7.906676867041747 625.7075360280321 1.0900508732497147
7.911904421995163 633.7537153993505 1.0967648097139633
7.917131976948579 642.4547066740288 1.1041140235630413
7.9223595319019955 654.0737154516389 1.1138510227907115
7.927587086855412 660.4658557243283 1.1198525066562413
7.932814641808828 665.4437598919909 1.1235625541765157
7.938042196762244 670.1053348218765 1.1276291653697437
7.94326975171566 669.6665514675352 1.1275647340461632
7.9484973066690765 671.5521690781362 1.1282806938772107
7.953724861622493 666.8518296816994 1.122810832498857
7.958952416575909 658.9326116115552 1.115314221010003
7.964179971529325 652.7055677814819 1.1096572036729095
7.969407526482741 641.9226805621597 1.0996536584278325
7.9746350814361575 629.5715726313763 1.0874995939416388
7.979862636389574 622.0785144672514 1.0817101735934052
7.98509019134299 609.6978136796486 1.0706025756322695
7.990317746296406 600.8288472765471 1.0631854297676604
7.995545301249822 591.399221992614 1.054830394180844
8.000772856203238 577.7959053522635 1.042044542551504
8.006000411156654 565.474778115574 1.0311926993434641
8.01122796611007 553.277139841669 1.019694714018228
8.016455521063486 541.6447234506568 1.0084783660639278
8.021683076016902 531.8533869387223 0.998961563613655
8.026910630970319 518.2431361844501 0.9862584984743481
8.032138185923735 509.39252261695464 0.9781485382594362
8.037365740877151 501.24957393281153 0.9701766597866898
8.042593295830567 500.3382809715249 0.9683862218760321
8.047820850783983 493.917771720578 0.9617653847786708
8.0530484057374 492.84127312548594 0.9607217879827282
8.058275960690816 487.5917893173092 0.9546874168843076
8.063503515644232 480.61709538242644 0.9466949756713944
8.068731070597648 485.0469944044572 0.9511610128412782
8.073958625551064 483.3171957844398 0.9489409134467012
8.07918618050448 487.05536100651705 0.9523780775656264
8.084413735457897 490.4474766011687 0.9562229277133444
8.089641290411313 494.3587177977454 0.9599917794194227
8.09486884536473 498.270043677249 0.9643295651160961
8.100096400318145 500.93915940470157 0.9659686020108627
8.105323955271562 496.51268127661007 0.9606199327854237
8.110551510224978 496.80276613133145 0.9604610866255097
8.115779065178394 498.82534920112386 0.9627263544117381
8.12100662013181 506.38364261487067 0.9703684812090753
8.126234175085226 520.868501475884 0.9838469389285892
8.131461730038643 531.4112536598741 0.9926228460299498
8.136689284992059 547.9241622982927 1.005363231245412
8.141916839945475 560.9795182367251 1.0166690103886413
8.147144394898891 578.958199570372 1.0321268087477453
8.152371949852308 605.417520573549 1.0545674651006798
8.157599504805724 627.2945664585632 1.071732292189767
8.16282705975914 655.754469059047 1.0949413870812768
8.168054614712556 683.1362603773662 1.1175632797084436
8.173282169665972 698.9795150023829 1.1298472944072915
8.178509724619389 706.427471714355 1.135800187956836
8.183737279572805 714.3522583142056 1.142128520508498
8.188964834526221 713.8325122644176 1.140592596320258
8.194192389479637 713.4233021880403 1.1394793893164212
8.199419944433053 705.5089220449112 1.1316909840307974
8.20464749938647 694.725047137427 1.1229110682921992
8.209875054339886 686.7121342169582 1.1165864425274987
8.215102609293302 678.011866631377 1.110958400733198
8.220330164246718 668.3025876345642 1.1027808602051725
8.225557719200134 660.823878396634 1.0964891007561504
8.23078527415355 655.0514619750861 1.0912824594770896
8.236012829106967 651.574905242711 1.0882677769227729
8.241240384060383 648.1878395880296 1.0844436729762503
8.2464679390138 641.7772735336832 1.0779084184478858
8.251695493967215 640.0106721863812 1.0760446248674633
8.256923048920632 637.0816318431837 1.0729995436100244
8.262150603874048 635.4847271210322 1.071607174918691
8.267378158827464 636.904686949631 1.0724430921827077
8.27260571378088 638.4051943703175 1.0726505365921668
8.277833268734296 637.6813474345902 1.0711411579318624
8.283060823687713 635.7304924208921 1.0689539594428752
8.288288378641129 630.8969969094795 1.0649525562143187
8.293515933594545 626.9323229170133 1.0616468907727767
8.298743488547961 630.7191107212581 1.0644198019208455
8.303971043501377 637.9031724056013 1.0710184732725567
8.309198598454794 644.3953894795166 1.0763240052337877
8.31442615340821 648.5205648749433 1.0797647553878191
8.319653708361626 652.2505440949758 1.0831632278259966
8.324881263315042 654.34111737171 1.0842928275700097
8.330108818268458 658.8676832540592 1.087581007355231
8.335336373221875 654.0057269989518 1.0818278984167082
8.34056392817529 657.2837075239854 1.0828313499622375
8.345791483128707 662.7262339191075 1.0863950039614034
8.351019038082123 664.9401890602945 1.0876530578540942
8.35624659303554 668.6130157198235 1.091340407777861
8.361474147988956 669.351649284615 1.0918834333241405
8.366701702942372 668.4990582511083 1.0910041837047726
8.371929257895788 671.069647468343 1.0919759460355356
8.377156812849204 670.7733631182704 1.092035177808968
8.38238436780262 670.8381824161196 1.092353699202356
8.387611922756037 665.4369856919141 1.0876104173208845
8.392839477709453 657.2688003798552 1.0794123529829434
8.398067032662869 646.7509042557016 1.0704934171322171
8.403294587616285 635.3766376161009 1.0620057131392016
8.408522142569701 624.7078555932704 1.0532803898120116
8.413749697523118 614.5504545343164 1.0445738279407721
8.418977252476534 605.5536627818508 1.03679630136624
8.42420480742995 591.2163701167019 1.0237252894018762
8.429432362383366 579.4183362201246 1.0132075147044883
8.434659917336782 570.7962096896118 1.0050831686931685
8.439887472290199 565.7377155673905 1.0007480784764635
8.445115027243615 561.2324131847049 0.9966728329461042
8.450342582197031 555.5594124827604 0.9915769638151871
8.455570137150447 550.5001698089552 0.9861172971971186
8.460797692103863 542.3982777474105 0.9781995532219734
8.46602524705728 533.8276359679882 0.9694415022266373
8.471252802010696 525.7169440653392 0.9616157912620514
8.476480356964112 525.0137381498038 0.9615129423130188
8.481707911917528 526.9707827308566 0.9632184844637302
8.486935466870944 525.2172453840213 0.9617690276317159
8.49216302182436 524.7956906027227 0.9611406634849479
8.497390576777777 525.0401802348387 0.9602363544049394
8.502618131731193 526.6657273541633 0.961390571188041
8.50784568668461 528.0265702427665 0.96146160586114
8.513073241638025 524.1026290352238 0.957987195675233
8.518300796591442 519.1936420702725 0.9531998597698604
8.523528351544858 516.3181831942886 0.9503935975120605
8.528755906498274 515.138381885655 0.9486900652280205
8.53398346145169 512.3686456709981 0.9456719296296989
8.539211016405106 510.8405118762567 0.9441188879231361
8.544438571358523 516.3165550794387 0.9495132894744185
8.549666126311939 518.3969057557774 0.9513148364436609
8.554893681265355 518.5829786797791 0.9514775863698468
8.560121236218771 518.0400177865423 0.9500968748225009
8.565348791172188 517.3959300532069 0.9491520288383862
8.570576346125604 519.7861219684593 0.9513857359432208
8.57580390107902 521.0228962471672 0.951694792395773
8.581031456032436 519.4409796444721 0.9499755857137759
8.586259010985852 518.0285900732811 0.947833215568225
8.591486565939269 517.0833006072232 0.9463381728368064
8.596714120892685 521.2022015922495 0.9496476462910488
8.601941675846101 524.5879379512601 0.952708427451784
8.607169230799517 526.5652495019482 0.9553568226146811
8.612396785752933 528.5985085106269 0.9570471297149474
8.61762434070635 529.3149424250072 0.9576327724097669
8.622851895659766 529.0354428786156 0.9567462239952004
8.628079450613182 534.1227052321353 0.9599713282200579
8.633307005566598 534.3780145859954 0.9598843717252417
8.638534560520014 538.4200464263615 0.9626999865029798
8.64376211547343 545.1148729262336 0.9692855017392052
8.648989670426847 547.8205179492453 0.9708202042293667
8.654217225380263 551.202036041938 0.9735163703648245
8.65944478033368 558.0114272206192 0.9785368162135962
8.664672335287095 560.4549845154654 0.9797769517439674
8.669899890240512 567.87215284751 0.9862382788353076
8.675127445193928 573.7337025757764 0.9914310838481855
8.680355000147344 579.1861444772734 0.9954794254279966
8.68558255510076 584.9496934629184 0.9994308551466594
8.690810110054176 594.3397073262855 1.0067293923031666
8.696037665007593 605.1071948898157 1.0146411332938834
8.701265219961009 621.765115188723 1.0280512455058932
8.706492774914425 637.8245343315871 1.0410481478590339
8.711720329867841 650.0727584283939 1.0511798771982228
8.716947884821257 662.7346206721627 1.0604379698049045
8.722175439774674 672.181889489392 1.0674001979956382
8.72740299472809 674.9058361359963 1.069580902851359
8.732630549681506 670.2583926199156 1.0662680473098447
8.737858104634922 663.6078031657087 1.06124559425325
8.743085659588338 660.1459178474648 1.0582754884596148
8.748313214541755 658.6628210698901 1.0579767424255746
8.75354076949517 653.8063179051661 1.0542356124834644
8.758768324448587 646.6597184069911 1.0485720025057763
8.763995879402003 634.0161115871765 1.0371464315756358
8.76922343435542 619.9478991165211 1.0248677731184506
8.774450989308836 612.2495493115271 1.0177011202288857
8.779678544262252 604.0680935820469 1.0100293623343297
8.784906099215668 596.8065892676498 1.0028189201680264
8.790133654169084 594.3009619602858 1.0011071335484958
8.7953612091225 592.3603254953066 0.9993900941139842
8.800588764075917 590.9313124045367 0.9980562499908466
8.805816319029333 587.5198057597388 0.9944360639872134
8.811043873982749 583.8672633578532 0.9921992215235708
8.816271428936165 582.1435852957352 0.9902469773898279
8.821498983889581 581.8325052955721 0.9901731547537733
8.826726538842998 581.3544900625617 0.9891083607009562
8.831954093796414 580.9994000341629 0.9874257446561995
8.83718164874983 578.6733440646794 0.9848424987283897
8.842409203703246 578.3047012492523 0.9839297309873782
8.847636758656662 577.2445673381504 0.9830899798911427
8.852864313610079 578.7327665314067 0.9840213777391799
8.858091868563495 584.0848709670992 0.9884941385543272
8.863319423516911 587.7155778011654 0.9917169850024106
8.868546978470327 587.6060777870125 0.9908085727500128
8.873774533423743 588.0940184734429 0.9901873777150764
8.87900208837716 583.5442570293867 0.9857234409621524
8.884229643330576 578.860415595127 0.9817588609923674
8.889457198283992 583.4342826319931 0.9858536133072949
8.894684753237408 589.1931919296828 0.9904955356767435
8.899912308190824 597.5275311317761 0.9977410047684279
8.90513986314424 599.9738296727455 0.9998115115879721
8.910367418097657 600.2927361903129 0.9997866094072244
8.915594973051073 602.0066428256988 1.0004321529279572
8.92082252800449 602.6810560142787 0.9995042730838198
8.926050082957905 607.9995078928439 1.0033811607174106
8.931277637911322 611.1837713742311 1.0058097565583477
8.936505192864738 610.5309445417766 1.0053796447076804
8.941732747818154 612.5330003871163 1.006737660722322
8.94696030277157 613.7799856191043 1.006799546692442
8.952187857724986 616.487590036046 1.0093831570543366
8.957415412678403 623.7474865183074 1.0155113203689161
8.962642967631819 630.9077211516816 1.0206336101850106
8.967870522585235 638.2275329156877 1.0251618015355615
8.973098077538651 641.0611728635366 1.0265972906817387
8.978325632492067 647.587541337185 1.0321540740806445
8.983553187445484 653.3806614834879 1.0374517436294397
8.9887807423989 662.8283484545789 1.0439061923892883
8.994008297352316 670.3444597633506 1.04836800084178
8.999235852305732 669.9460582390857 1.0465646494321088
9.004463407259149 680.3814410691868 1.0545103228737953
9.009690962212565 687.5846963899126 1.059982111577777
9.014918517165981 704.6021572369922 1.0727512047640602
9.020146072119397 718.8639530114748 1.083220000722541
9.025373627072813 732.0759865770945 1.0932525325926907
9.03060118202623 746.2778361314599 1.1036175899374268
9.035828736979646 763.3902801406206 1.1154794888284145
9.041056291933062 776.9231313632779 1.1249048622605662
9.046283846886478 789.1467279843104 1.1334625237116864
9.051511401839894 796.7768061654767 1.1384836948770036
9.05673895679331 804.2601649154941 1.1427063096576198
9.061966511746727 820.1641791937502 1.1541105661770332
9.067194066700143 832.9390341626042 1.1628627372992262
9.07242162165356 850.9558912255521 1.1734251423372313
9.077649176606975 870.3307297513086 1.185456418649142
9.082876731560392 887.1658630305963 1.1966261414740353
9.088104286513808 904.8184554642027 1.2088259312097815
9.093331841467224 913.1655569089836 1.2138110337834391
9.09855939642064 918.8073943620258 1.2172722731374614
9.103786951374056 919.3544595645469 1.2179610369419052
9.109014506327473 912.7744536438619 1.212121508993429
9.114242061280889 902.284029317954 1.2054870591449112
9.119469616234305 886.3844738352041 1.194147909538284
9.124697171187721 867.4869940080551 1.1809780678230133
9.129924726141137 849.8358911434285 1.168325278929401
9.135152281094554 831.6893721691741 1.1558716815103476
9.14037983604797 820.2850303694108 1.1483164991182122
9.145607391001386 807.151619391479 1.1382690725661107
9.150834945954802 799.1433348004358 1.132122551597547
9.156062500908218 792.7305255699379 1.1281898751325483
9.161290055861635 790.7947551520421 1.1362490290742733
9.16651761081505 791.336830702246 1.143032651386184
9.171745165768467 792.398153306378 1.1482378216043108
9.176972720721883 792.4941247484331 1.1504132898775972
9.1822002756753 783.8420152574382 1.1463557052910542
9.187427830628716 782.0762429210822 1.1475041376377286
9.192655385582132 776.5357786539143 1.1452132711584115
9.197882940535548 774.5876520347899 1.1465649680484151
9.203110495488964 769.6924467489372 1.1450629889638242
9.20833805044238 762.7890217366256 1.142870593680043
9.213565605395797 754.0557857105447 1.1378171673158808
9.218793160349213 747.5440707341003 1.135053271176788
9.224020715302629 744.3411004227233 1.1360022282832742
9.229248270256045 744.1116648656824 1.1370269809267255
9.234475825209461 737.0198715148225 1.1328377169996737
9.239703380162878 726.5213534721419 1.125289843204783
9.244930935116294 719.2072551729698 1.1199643214466084
9.25015849006971 711.6258930528932 1.1155045211917132
9.255386045023126 704.3974618963065 1.110733420173701
9.260613599976542 698.4219490221315 1.1071071700484587
9.265841154929959 694.8002476064838 1.106480355306434
9.271068709883375 695.012457532582 1.1073958059179483
9.276296264836791 702.1902039209579 1.1141319226000237
9.281523819790207 706.3467936994389 1.1184380295512673
9.286751374743623 708.2380314382317 1.1202436267339049
9.29197892969704 718.0376349310919 1.1294389903706128
9.297206484650456 726.6605062090184 1.137049959014579
9.302434039603872 739.268564788129 1.1485121747220546
9.307661594557288 746.2898475217422 1.1557645451387084
9.312889149510704 747.9937762310271 1.1604139343594073
9.31811670446412 744.1002910595179 1.1575663971645278
9.323344259417537 740.4364392966129 1.1558015257072085
9.328571814370953 734.6434758854506 1.1506734918346875
9.33379936932437 729.8416618567979 1.147018278489223
9.339026924277785 724.0876592604762 1.1441464273982755
9.344254479231202 715.7793808042169 1.138659219414361
9.349482034184618 707.3752929187069 1.1323795020678094
9.354709589138034 701.5714774166453 1.129125184412503
9.35993714409145 695.5331770302539 1.1254985294969655
9.365164699044866 691.3283424502852 1.1231746394295312
9.370392253998283 684.4433055062736 1.118148956154571
9.375619808951699 678.0804294761144 1.1129539096720877
9.380847363905115 673.5542175990814 1.1098248205829322
9.386074918858531 672.7306793783746 1.1107169501643035
9.391302473811947 677.0905258274458 1.1156273780154438
9.396530028765364 680.0006377710935 1.1188002778191073
9.40175758371878 681.2230531983017 1.1197844720071508
9.406985138672196 679.5740799635291 1.1178512668270375
9.412212693625612 679.4073271062322 1.1164278332906452
9.417440248579029 676.9707436973009 1.102478944388266
9.422667803532445 675.0903532615846 1.0951237245018057
9.427895358485861 671.8414462275354 1.089437405645492
9.433122913439277 673.1307400981768 1.0887720755253971
9.438350468392693 668.7757448323482 1.08315696185029
9.44357802334611 670.8547014512111 1.0825427104744465
9.448805578299526 671.4283375239726 1.0798226026404554
9.454033133252942 672.5389551223205 1.078579926315687
9.459260688206358 669.6456365041549 1.0742471123199615
9.464488243159774 668.8909796675475 1.0717347845324687
9.46971579811319 668.8711243878723 1.0699868965491315
9.474943353066607 669.5853294306653 1.0695888445679727
9.480170908020023 670.4710348921201 1.069516648789628
9.48539846297344 674.316305904088 1.0707376897594003
9.490626017926855 671.1772556820238 1.0656498234203227
9.495853572880272 670.9046506972996 1.0646043828774017
9.501081127833688 671.195957225371 1.0636636314939225
9.506308682787104 671.6123344236827 1.0634472936472208
9.51153623774052 676.2982154350627 1.0659071395788973
9.516763792693936 677.5742463340279 1.0663347429013799
9.521991347647353 679.7735943380732 1.0674890651253746
9.527218902600769 680.381390167464 1.067772593757344
9.532446457554185 680.847911762448 1.0674311038293147
9.537674012507601 678.3883382825567 1.0632764051572559
9.542901567461017 680.0650103069509 1.0617096203357093
9.548129122414434 683.4810218563841 1.0636991934426483
9.55335667736785 684.1525736653969 1.0644182174363692
9.558584232321266 686.6646137981944 1.0664829880096502
9.563811787274682 690.2273677667782 1.0691473366430366
9.569039342228098 691.4977031335245 1.0707728634346525
9.574266897181515 687.4593761875766 1.066990258169968
9.57949445213493 684.2368249750118 1.0630250718221235
9.584722007088347 682.6243399096741 1.0584691665416848
9.589949562041763 685.5143237713424 1.0597365835389176
9.59517711699518 688.6675542295918 1.0607708356981878
9.600404671948596 690.8795599161491 1.0620621780779123
9.605632226902012 692.2327268589579 1.0622600775801405
9.610859781855428 694.5997200205926 1.0633330173029685
9.616087336808844 695.1898920823609 1.0638313437823443
9.62131489176226 695.305984509698 1.063209602490779
9.626542446715677 695.0605497523311 1.0623309474308773
9.631770001669093 698.7527366333165 1.0656609206026284
9.636997556622509 701.6995522102236 1.0669234798666571
9.642225111575925 705.6737044341045 1.0693604521716147
9.647452666529341 704.6557958043472 1.0677195496484992
9.652680221482758 704.1873374228461 1.0675492231649344
9.657907776436174 707.6975577590187 1.070438153975231
9.66313533138959 710.1580077653093 1.0709589212182016
9.668362886343006 714.3864015335283 1.0738178082134067
9.673590441296422 713.3907278147809 1.0717159558552236
9.678817996249839 714.4481711663677 1.0710783186376005
9.684045551203255 713.9789230234319 1.0700558865009082
9.689273106156671 716.7960436788493 1.0718631666080438
9.694500661110087 719.1839517217088 1.0730742066643966
9.699728216063503 722.516498615511 1.0751681698750177
9.70495577101692 724.9710949072921 1.0757254256521347
9.710183325970336 731.5932835360883 1.0806600437500937
9.715410880923752 737.6013814400183 1.0845071493887888
9.720638435877168 736.5900662964478 1.0830898874210972
9.725865990830584 731.3100568464052 1.079130443992221
9.731093545784 726.5450219365422 1.0732124561995944
9.736321100737417 724.7618716375371 1.0718251897261089
9.741548655690833 728.1266021744815 1.0741370458341493
9.74677621064425 724.5027242821741 1.0705631837355045
9.752003765597665 722.7830548040629 1.069175104114584
9.757231320551082 718.8725787542485 1.0661368026755147
9.762458875504498 715.8302882678175 1.0640596534830447
9.767686430457914 716.4515254124843 1.0638453758309556
9.77291398541133 716.6054272455856 1.063425568057275
9.778141540364746 717.3637674325716 1.061693302841994
9.783369095318163 711.9059995752419 1.0563395073745054
9.788596650271579 708.7794304772594 1.0535660292605262
9.793824205224995 708.5457737998871 1.0543454980573252
9.799051760178411 705.0815803208936 1.050808728244345
9.804279315131827 701.5725729462828 1.0472922662504287
9.809506870085244 697.1873453662092 1.0432423841839356
9.81473442503866 695.2291280036931 1.0413472537087485
9.819961979992076 697.3945918325554 1.0419336243342607
9.825189534945492 700.2328128552273 1.04389576359725
9.830417089898909 701.1784782281231 1.0443045605735528
9.835644644852325 698.413218796808 1.0409941435465757
9.840872199805741 694.9214740716442 1.0373054784654823
9.846099754759157 691.8514327293149 1.0350863833295862
9.851327309712573 693.2949615447677 1.0368606131418896
9.85655486466599 696.0814878438896 1.039051659783736
9.861782419619406 696.2494186441828 1.0389184892403698
9.867009974572822 698.3871935465093 1.0401406367762975
9.872237529526238 699.1351556961729 1.0402590162629757
9.877465084479654 699.0260993131135 1.0400600488657332
9.88269263943307 703.5523873838439 1.0423992225932566
9.887920194386487 706.1558137486014 1.0434073872231306
9.893147749339903 711.5567482967612 1.047070435105312
9.89837530429332 713.0084236949345 1.0465796732346468
9.903602859246735 717.0622025828293 1.0491551456882675
9.908830414200152 723.357263574363 1.0542084542982941
9.914057969153568 731.448979479408 1.0594694472599882
9.919285524106984 735.9771084508864 1.0617904352845955
9.9245130790604 740.9034633505697 1.0644992460214953
9.929740634013816 750.8621566516626 1.0725163018562072
9.934968188967233 755.357420233515 1.0752859527502496
9.940195743920649 750.4829118845695 1.0695329329501975
9.945423298874065 749.2501878017289 1.0668892164373716
9.950650853827481 743.5032166947215 1.0625603344860486
9.955878408780897 744.4879592009822 1.0644263332477888
9.961105963734314 745.6268799634272 1.065452975811016
9.96633351868773 741.3284349044236 1.062111389205173
9.971561073641146 734.8856229474342 1.0558114368369238
9.976788628594562 732.4650960725143 1.0534346299958888
9.982016183547978 732.9953449123318 1.0535638951043194
9.987243738501395 733.7498385588117 1.0533158327707828
9.99247129345481 732.0107145000499 1.0509252064951102
9.997698848408227 726.5168509510919 1.0465225517811731
10.002926403361643 722.5634498896527 1.0436866087677086
10.00815395831506 718.8702451886807 1.0405729818351905
10.013381513268476 714.9954542126131 1.0374300669489545
10.018609068221892 712.3870498052597 1.0352391821017541
10.023836623175308 712.0274445382676 1.0345024747257296
10.029064178128724 715.0889219248737 1.0368817955702843
10.03429173308214 721.389034209847 1.0417993591616488
10.039519288035557 723.1324438204192 1.0430619468267914
10.044746842988973 723.0913455825464 1.0430715594600648
10.049974397942389 718.371412196909 1.039247219777014
10.055201952895805 716.944131940707 1.0377506442805857
10.060429507849221 713.0183239314937 1.0342494547349839
10.065657062802638 707.5279661830378 1.029480287853095
10.070884617756054 706.7883204839604 1.0289172040331689
10.07611217270947 705.0341704757126 1.027946845405133
10.081339727662886 707.5395003952613 1.0296207869404643
10.086567282616302 703.886334231071 1.0269804939791312
10.091794837569719 700.3698967937346 1.022991208134169
10.097022392523135 695.0739827912323 1.0179846357850963
10.102249947476551 694.2293359929245 1.0171532016257587
10.107477502429967 693.948564705767 1.015865360555956
10.112705057383383 689.5831104833969 1.0119952437669346
10.1179326123368 680.9470216738363 1.0061278025311045
10.123160167290216 674.7412567248748 1.0022196225165483
10.128387722243632 668.1869417991791 0.9968657150076182
10.133615277197048 664.2188297044928 0.9931233731240869
10.138842832150464 664.9458330717817 0.9924118763841902
10.14407038710388 667.0141742149527 0.9942722456914029
10.149297942057297 667.2379491257368 0.9942414829978584
10.154525497010713 662.444196749632 0.9909118258965927
10.15975305196413 660.0809423431763 0.9891180998584029
10.164980606917545 658.5620157649281 0.9872608511734748
10.170208161870962 656.5667617165597 0.9850718932012785
10.175435716824378 656.3325760722648 0.9848505399943314
10.180663271777794 653.1069748436441 0.9814819156008563
10.18589082673121 647.462279349889 0.9768831413879231
10.191118381684626 640.9700542908405 0.9718616666243975
10.196345936638043 639.6521234485447 0.9700882509191926
10.201573491591459 636.6974212302844 0.967752704351404
10.206801046544875 636.3897942261431 0.967631052491994
10.212028601498291 637.7039792118179 0.9681864732702715
10.217256156451707 634.9841999359595 0.9654179923469467
10.222483711405124 636.6341628986172 0.9667004781213446
10.22771126635854 636.540623110398 0.967446009015411
10.232938821311956 636.7578167725331 0.9676790774478893
10.238166376265372 638.4703409338325 0.9687785431729593
10.243393931218788 635.6898874450605 0.9665437788055437
10.248621486172205 627.4740178338383 0.9599174092281979
10.253849041125621 620.6036896597444 0.9544939689537058
10.259076596079037 614.362352863231 0.9496585114910052
10.264304151032453 613.0758550586982 0.9481938796947725
10.26953170598587 614.9453294352728 0.9492630053484281
10.274759260939286 611.3409929845461 0.9458604362064584
10.279986815892702 615.0269209762174 0.9487424084123038
10.285214370846118 616.7653239712024 0.9502693569136472
10.290441925799534 619.3575840665638 0.9513848823191274
10.29566948075295 620.0428919358934 0.9523000753434977
10.300897035706367 617.6832175833528 0.9503865754074634
10.306124590659783 615.5381426519486 0.9478140502418276
10.3113521456132 610.3840279871974 0.9434354831575579
10.316579700566615 609.9762573180068 0.9419747477372667
10.321807255520032 607.405863936163 0.9397706698479592
10.327034810473448 601.5826886831106 0.9354186113673282
10.332262365426864 593.7834031007387 0.9289611349609619
10.33748992038028 590.7120851606173 0.9260458895570928
10.342717475333696 588.2499423466576 0.9235083493489253
10.347945030287113 589.5310622976623 0.9245250251442391
10.353172585240529 591.4999503021944 0.9257931972709219
10.358400140193945 588.5889679030595 0.9232078693202936
10.363627695147361 586.4783998797271 0.920909432787507
10.368855250100777 581.3064598783936 0.9164563821104961
10.374082805054194 581.899693687711 0.9170294974506097
10.37931036000761 583.4718529249692 0.9181039477019364
10.384537914961026 579.1552081836088 0.9144276724097581
10.389765469914442 581.0139360361563 0.9144364495018009
10.394993024867858 577.7710289746158 0.9110853424820842
10.400220579821275 578.4473108260707 0.9121151764677461
10.40544813477469 578.2972482259845 0.9120214379915288
10.410675689728107 577.0960721681389 0.9115417113530994
10.415903244681523 577.5257670796112 0.9115503579788203
10.42113079963494 578.0456681450074 0.9107866568255149
10.426358354588356 576.4783303046636 0.9089541241908639
10.431585909541772 571.5957888972329 0.9049866944552062
10.436813464495188 569.4711379929641 0.9039416411901069
10.442041019448604 565.6074752410727 0.9012346036656996
10.44726857440202 563.4374206514867 0.8990550582812298
10.452496129355437 560.7288040772031 0.8954850340624485
10.457723684308853 563.6274903088163 0.8979198524966143
10.462951239262269 567.2913597103893 0.9006274021637064
10.468178794215685 566.4429486959492 0.9008338538026909
10.473406349169101 561.0688607915397 0.8963443162653985
10.478633904122518 555.5047605735184 0.8906488244105004
10.483861459075934 551.9146188533103 0.8865736854398926
10.48908901402935 551.9242448846245 0.8860491525853903
10.494316568982766 551.1944765467109 0.8850938850109425
10.499544123936182 551.8380920749263 0.8859821266047364
10.504771678889599 550.2597681035475 0.8848405545861282
10.509999233843015 552.375707015324 0.8872079253028444
10.515226788796431 552.1544958274462 0.8870407915442283
10.520454343749847 547.4087980211873 0.882406895992278
10.525681898703263 543.743453773321 0.8787415351263645
10.53090945365668 543.0640811045847 0.8778073321920306
10.536137008610096 544.711310342689 0.8788310445384352
10.541364563563512 545.294532423131 0.8787275798696504
10.546592118516928 545.7231415005584 0.8787643469519955
10.551819673470344 543.7101412932265 0.8765476589142037
10.55704722842376 543.4411391539983 0.8764148966723803
10.562274783377177 545.7092902913674 0.8782512515014005
10.567502338330593 546.5698478851801 0.8795800875443155
10.57272989328401 546.309366153967 0.8790526087191729
10.577957448237425 545.0863739657791 0.8776140989575805
10.583185003190842 542.5745277996995 0.8758168284185411
10.588412558144258 535.9475768251014 0.8701123916085622
10.593640113097674 535.2596341483963 0.8701768080916424
10.59886766805109 535.6431334199307 0.86940090494305
10.604095223004506 538.5524186809549 0.8706007411078686
10.609322777957923 537.9443291368212 0.8701571581430784
10.614550332911339 536.9909714655955 0.8690519556676951
10.619777887864755 535.0936137520007 0.8672624691116891
10.625005442818171 531.8741652284683 0.8652360826803562
10.630232997771587 529.999985723852 0.8635833648984873
10.635460552725004 528.0723616783997 0.8621554754729203
10.64068810767842 530.9341441515045 0.8641042921134908
10.645915662631836 537.6737872057168 0.8687601426460342
10.651143217585252 541.8907369546572 0.8717154497257795
10.656370772538668 545.3046537579075 0.8743972663250241
10.661598327492085 544.8994084493255 0.8738696584319076
10.666825882445501 549.609563380857 0.8778726245314149
10.672053437398917 551.9908517184925 0.8776206719053035
10.677280992352333 556.9965907244508 0.8805117595100411
10.68250854730575 561.3844570692106 0.8837521588923894
10.687736102259166 567.8750283438976 0.8874347656921558
10.692963657212582 576.4720020578385 0.8937515223459493
10.698191212165998 586.2483332103603 0.9012868976813515
10.703418767119414 594.0130948464204 0.9072431741812628
10.70864632207283 600.8248141465671 0.9124333330563549
10.713873877026247 608.884235734563 0.9179471225468321
10.719101431979663 617.3709287047999 0.9231052103613034
10.72432898693308 630.3078406682239 0.9322733266111547
10.729556541886495 637.39236347117 0.9375042324087391
10.734784096839912 643.7032168519881 0.9436052145608523
10.740011651793328 636.8761332985335 0.9382123422240499
10.745239206746744 630.06154135042 0.9329553426910564
10.75046676170016 619.6244660911458 0.9247490739989157
10.755694316653576 613.8695083597852 0.9201169449972901
10.760921871606993 605.9740563385375 0.913075554454095
10.766149426560409 601.6309102494874 0.9093889485864853
10.771376981513825 593.947490372766 0.9034081884017702
10.776604536467241 590.285701876925 0.9012047188101757
10.781832091420657 588.1920190785064 0.8990740832547569
10.787059646374074 580.8088755266951 0.893319222110967
10.79228720132749 577.9782476893033 0.8904888519303352
10.797514756280906 574.1939592685549 0.8872816047156741
10.802742311234322 574.1791686714088 0.8866969481798094
10.807969866187738 577.2229127813121 0.8890425769093022
10.813197421141155 574.6248665029032 0.8862060973202135
10.81842497609457 571.8967899271335 0.8842896475794272
10.823652531047987 572.1498217469407 0.884421781286342
10.828880086001403 573.3693233599829 0.8851944774483762
10.83410764095482 576.0182544313037 0.8869459652186629
10.839335195908236 579.0493162354616 0.8884834294207493
10.844562750861652 579.4830367379112 0.8888803147356488
10.849790305815068 581.2575219890506 0.889534208502426
10.855017860768484 583.0576610466522 0.8902464095435024
10.8602454157219 588.3188776059196 0.8938899045520868
10.865472970675317 595.1407717847007 0.8989488771930532
10.870700525628733 603.9311114056472 0.9054201401195725
10.875928080582149 611.7635515877694 0.9113205475846827
10.881155635535565 622.467928196787 0.9182007458202454
10.886383190488981 631.4852416056226 0.9241039122713792
10.891610745442398 635.3372920390349 0.9269618980828375
10.896838300395814 635.1262418660863 0.9269070947180098
10.90206585534923 629.1280429917791 0.9225388311317071
10.907293410302646 629.6905765612706 0.9227888885805333
10.912520965256062 625.5951025800572 0.9193917212963506
10.917748520209479 623.2047239164923 0.9177194538035833
10.922976075162895 614.6722271362529 0.9110969687425168
10.928203630116311 605.5051522185518 0.9034690743012119
10.933431185069727 599.1175081871901 0.8987977627417432
10.938658740023143 590.4636789548019 0.8917832139844147
10.94388629497656 584.4686613327694 0.8871499230578377
10.949113849929976 574.9601947855488 0.8796067031852566
10.954341404883392 571.0618393684675 0.8757503219365365
10.959568959836808 569.4585080543044 0.8743674067630332
10.964796514790224 568.7056023001088 0.8736552935294569
10.97002406974364 568.9760661246261 0.875390421436806
10.975251624697057 562.8698070994451 0.8730026211719601
10.980479179650473 556.2228677242973 0.869712102842165
10.98570673460389 548.9481871863683 0.8650820350912695
10.990934289557305 546.006900926936 0.8638405162342306
10.996161844510722 543.7486159430265 0.8632527481975176
11.001389399464138 544.8213073638639 0.8649074511645085
11.006616954417554 545.283521143135 0.866297450582187
11.01184450937097 543.1487876244097 0.8651469294488435
11.017072064324386 541.6193556103998 0.8642989971756656
11.022299619277803 538.8860400104005 0.86228992577684
11.027527174231219 533.1073233114037 0.857775832099792
11.032754729184635 530.8975080821297 0.8564368577414748
11.037982284138051 530.0242840952856 0.8570102173071973
11.043209839091467 527.5226267729556 0.8553085709773629
11.048437394044884 530.9906302879159 0.8584051581856865
11.0536649489983 528.6405099519355 0.856342744786033
11.058892503951716 527.9986052326298 0.8560394785011003
11.064120058905132 525.2162581808088 0.8541067659010625
11.069347613858548 523.3279285928982 0.8531477307116438
11.074575168811965 520.2049138303149 0.8507730200398028
11.079802723765381 519.3880540550466 0.8501402299056492
11.085030278718797 519.8878688080097 0.8510101726823602
11.090257833672213 520.017195657747 0.8508159601818694
11.09548538862563 526.1471677782725 0.8560973640853397
11.100712943579046 529.2074162958185 0.8590635380097852
11.105940498532462 525.1251849695002 0.8560744347083447
11.111168053485878 519.7181116274647 0.8516550871261509
11.116395608439294 512.3224772216568 0.8455896207710302
11.12162316339271 509.67116291090065 0.8435984271190518
11.126850718346127 512.048117018734 0.8458844083515431
11.132078273299543 515.6990098674331 0.8494140923874461
11.13730582825296 516.2723744789167 0.8501242515966633
11.142533383206375 513.9246627667742 0.8489910661518415
11.147760938159792 515.0369881238253 0.8499057343949148
11.152988493113208 514.5157567378934 0.849353882764544
11.158216048066624 516.7792316544604 0.8509237568616863
11.16344360302004 513.6956915491869 0.848117599470667
11.168671157973456 511.56468676044665 0.8466333661961086
11.173898712926873 510.14603902377223 0.8460447695949478
11.179126267880289 506.46938935706606 0.8429628977822744
11.184353822833705 506.64858486439755 0.8431731023157364
11.189581377787121 506.95483755411306 0.8438319774646423
11.194808932740537 502.4073204933875 0.8400352407356932
11.200036487693954 498.5192554861146 0.8367035199841433
11.20526404264737 492.83586091482675 0.8321098590181769
11.210491597600786 489.5773241891198 0.82953265321456
11.215719152554202 486.058665881573 0.8272540492183442
11.220946707507618 484.830717395575 0.8265874156993598
11.226174262461035 484.9055129188604 0.8268144483867108
11.23140181741445 485.23530504707213 0.8278897454574868
11.236629372367867 482.1432052710746 0.8247578423489708
11.241856927321283 475.3128450012447 0.8188517641368045
11.2470844822747 472.5973995597717 0.8169833572787674
11.252312037228116 473.31733150826966 0.8172236447101913
11.257539592181532 470.9276026448437 0.8157308684395038
11.262767147134948 467.2457788913155 0.8128694609878045
11.267994702088364 465.6850957152732 0.8115850694728772
11.27322225704178 462.2057955901855 0.8084794804797879
11.278449811995197 459.92645400292923 0.8067564355335717
11.283677366948613 458.9285356672222 0.8054761923082427
11.288904921902029 456.64044574208083 0.8031263222844448
11.294132476855445 453.35415469747613 0.7995617092403123
11.299360031808861 449.972650752843 0.7969693424181093
11.304587586762278 447.74378192621424 0.7949830500418047
11.309815141715694 448.5345026996548 0.796225605959675
11.31504269666911 449.28299273033315 0.7968677862655661
11.320270251622526 451.2401743193491 0.7978417503849364
11.325497806575942 449.0634621196655 0.7953767431643777
11.330725361529359 448.01474426287615 0.7940312668208466
11.335952916482775 447.9062339943679 0.7939325796505028
11.341180471436191 444.30448503727513 0.7906462755296166
11.346408026389607 440.41195672626293 0.7869202558400032
11.351635581343023 439.66812670355625 0.7860071822154278
11.35686313629644 440.0253012571485 0.7863171616884858
11.362090691249856 442.32618633624196 0.7885303566396141
11.367318246203272 441.75773791401156 0.7887148014640053
11.372545801156688 441.8233389388625 0.7885388388900652
11.377773356110104 439.9052570375745 0.7868696352958416
11.38300091106352 437.92507702309024 0.7852089091002084
11.388228466016937 440.4521781050273 0.787577123047598
11.393456020970353 440.22079331281674 0.7874629941588324
11.39868357592377 438.9739536817516 0.7868200545691928
11.403911130877185 435.5199519512314 0.7837475083604005
11.409138685830602 430.53402548110415 0.7789206137549124
11.414366240784018 430.89711676540423 0.7789209214317808
11.419593795737434 426.56067537969204 0.774407691832944
11.42482135069085 423.60093265844495 0.7722256443627391
11.430048905644266 423.05531439998134 0.7727598262608271
11.435276460597683 423.9010734313916 0.7737656039451386
11.440504015551099 424.81711506734376 0.775196813681581
11.445731570504515 421.1131699211688 0.7715173272568484
11.450959125457931 419.0943921656593 0.7693264165913212
11.456186680411347 419.1842391886678 0.7690304204458798
11.461414235364764 418.2389059926476 0.7684087108304364
11.46664179031818 412.9719486655651 0.7634006324488939
11.471869345271596 412.90474132378796 0.7639825111499259
11.477096900225012 410.88602380779656 0.7633490336789812
11.482324455178428 411.3838441273837 0.7707372356199699
11.487552010131845 410.9028793058807 0.7727718054396402
11.49277956508526 406.8994213040369 0.7702833079968795
11.498007120038677 408.3222336066484 0.7736683815033208
11.503234674992093 408.3302544974038 0.7742951931660316
11.50846222994551 409.6679939350272 0.7763434276763277
11.513689784898926 408.6146801196674 0.7765644771199179
11.518917339852342 405.99374959568667 0.7740929655410704
11.524144894805758 401.4952450282095 0.7711500345114507
11.529372449759174 398.17493439007814 0.7690033394015158
11.53460000471259 395.1540998891836 0.766383104793096
11.539827559666007 398.78367857242733 0.7711473355465671
11.545055114619423 403.47000750665126 0.7759092606955847
11.550282669572839 406.0161895607113 0.7786737253845731
11.555510224526255 406.76555398959897 0.7807653208678998
11.560737779479672 403.48315514385456 0.7782201603593109
11.565965334433088 402.73885385009226 0.7778937681244513
11.571192889386504 402.17729077681935 0.778264057788601
11.57642044433992 404.0511300194625 0.7794164932788756
11.581647999293336 401.58424736777266 0.7777949714308269
11.586875554246753 397.68688846519086 0.7751199253901057
11.592103109200169 394.32784528632595 0.7724507868546802
11.597330664153585 393.6666777855188 0.7728720617769003
11.602558219107001 397.08397755072934 0.7766444726635606
11.607785774060417 399.2982208822225 0.7786236174434402
11.613013329013834 400.8021591218905 0.7794006718770671
11.61824088396725 399.73413601320647 0.7794629636262354
11.623468438920666 399.66890511845855 0.7792305801572317
11.628695993874082 400.20144984482715 0.7789961554409243
11.633923548827498 403.26213407967515 0.7817510452027814
11.639151103780915 404.6228081837581 0.7822719126373194
11.64437865873433 407.3907391624062 0.7857619401274819
11.649606213687747 407.15014752011183 0.7867463628490378
11.654833768641163 404.44179931346173 0.7851677435803579
11.66006132359458 405.1778884986905 0.787302175231808
11.665288878547996 405.84746552680804 0.7884817334273118
11.670516433501412 408.37751056986536 0.7914522488881248
11.675743988454828 407.8509110247993 0.791981011065556
11.680971543408244 406.91200832065516 0.7899363090887676
11.68619909836166 405.0512620657748 0.7888584356069905
11.691426653315077 405.19766797815794 0.7894732747818802
11.696654208268493 404.79173449294973 0.7899719285537569
11.701881763221909 405.01651103513063 0.7921312645685649
11.707109318175325 404.7143910745591 0.7919685034412811
11.712336873128741 404.56028714555936 0.7905744255580446
11.717564428082158 408.70403869368477 0.79378624792969
11.722791983035574 408.5924382870302 0.7926751268104695
11.72801953798899 404.7902881910103 0.7897215777477237
11.733247092942406 399.3088141148222 0.7856053168356025
11.738474647895822 395.3631907470896 0.7824066042660617
11.743702202849239 395.18077727054606 0.7844345588578645
11.748929757802655 398.8167992701426 0.7887128767277722
11.754157312756071 398.85069765178474 0.7890357840598586
11.759384867709487 399.9163302769212 0.7900497077356827
11.764612422662903 402.25323441617036 0.7916149794961999
11.76983997761632 402.39234074006407 0.7913012667010149
11.775067532569736 401.89416989313906 0.7908144565147208
11.780295087523152 400.61359932293226 0.7894825828764465
11.785522642476568 398.6506283341798 0.7878195147098664
11.790750197429984 394.8466702869085 0.7839363133770223
11.7959777523834 394.2593966709382 0.7825504620753677
11.801205307336817 395.1363722488117 0.7826322354618211
11.806432862290233 396.70672615302 0.784818531626628
11.81166041724365 398.62471605863016 0.7866684822585117
11.816887972197065 396.9759265499082 0.785598065336795
11.822115527150482 396.68605061230113 0.7860910552703501
11.827343082103898 392.01395460638116 0.7807629787066678
11.832570637057314 389.9929324051592 0.7791235745736625
11.83779819201073 387.5037220523381 0.7775001246813171
11.843025746964146 378.9947471376312 0.7694473200811924
11.848253301917563 378.50854034430364 0.7696391456276531
11.853480856870979 376.4797314714234 0.7681265864054022
11.858708411824395 375.3371149799489 0.7665451847638616
11.863935966777811 373.2680376050905 0.7642188060728229
11.869163521731227 366.47781104659873 0.7583572163042503
11.874391076684644 360.09393705998616 0.7528645689716625
11.87961863163806 359.46432238102705 0.7538583614330734
11.884846186591476 360.88833735854416 0.7559460639918628
11.890073741544892 362.9859661231115 0.75886150741344
11.895301296498308 362.3329512962678 0.7582509671776564
11.900528851451725 359.7169545398963 0.7550266714392996
11.90575640640514 357.97155753769573 0.7529847261820448
11.910983961358557 357.34645308881176 0.7523690760970784
11.916211516311973 356.6805061647555 0.7518574798389284
11.92143907126539 352.0218409395943 0.7471646749878708
11.926666626218806 350.57942108959486 0.7464379439460053
11.931894181172222 347.52879248316964 0.7432679618795699
11.937121736125638 346.9341809700729 0.7436923672487137
11.942349291079054 347.32904288127366 0.7447334341753645
11.94757684603247 347.19053870458094 0.7455078230839755
11.952804400985887 348.1273020681686 0.7454803542155354
11.958031955939303 346.5160579489588 0.7438677167627444
11.963259510892719 343.31530582924086 0.7406405942153832
11.968487065846135 343.20097556299197 0.7404850011542372
11.973714620799552 343.57610454993335 0.7406091520343085
11.978942175752968 345.808717016879 0.7421758802880147
11.984169730706384 344.7687749130103 0.7412215872745495
11.9893972856598 342.31590544936006 0.7402709649587575
11.994624840613216 343.35840892387336 0.7424125064483218
11.999852395566633 342.8569306453885 0.7433611023212214
12.005079950520049 344.0118657595076 0.743905343725076
12.010307505473465 342.3873296137439 0.7434561588124702
12.015535060426881 338.8996997866051 0.7394877102556291
12.020762615380297 338.9987878312456 0.7382459842957575
12.025990170333714 339.09814253898963 0.7382928370018939
12.03121772528713 339.3694430831149 0.7379437390078533
12.036445280240546 341.7012328534841 0.7415717307232477
12.041672835193962 339.5913846402259 0.7411842550180041
12.046900390147378 338.6409468645111 0.740934095163642
12.052127945100795 337.2559998630075 0.7393710015324145
12.05735550005421 340.1525613113174 0.7425993386703714
12.062583055007627 340.2177040024875 0.7423487442827872
12.067810609961043 337.80004618672154 0.7407291782717013
12.07303816491446 336.78839818694416 0.7409100157663737
12.078265719867876 335.88597705398075 0.7412105916883319
12.083493274821292 335.3593936024683 0.7401604954451428
12.088720829774708 335.5574740863705 0.7394337830964246
12.093948384728124 333.567835344936 0.7370612274201057
12.09917593968154 334.05973511504305 0.7377124950584527
12.104403494634957 332.44828313834716 0.7367588189464749
12.109631049588373 331.28392191362997 0.7354373538429373
12.114858604541789 333.8351479130725 0.7378941164631176
12.120086159495205 338.00021658978943 0.7430413585428891
12.125313714448621 342.9055002729187 0.7466721972084631
12.130541269402038 344.6863466025614 0.7472920485473782
12.135768824355454 348.31713198031696 0.750444717592244
12.14099637930887 349.8147432890648 0.7511484582179316
12.146223934262286 355.23947923589077 0.7571823855441487
12.151451489215702 359.112373626984 0.761587038616042
12.156679044169119 361.70875568507626 0.7632747971926815
12.161906599122535 366.48062083823737 0.7687604510211818
12.167134154075951 368.4005459648586 0.7706483446470029
12.172361709029367 369.4915036155598 0.7713031946480768
12.177589263982783 368.9272869094883 0.7712365833274517
12.1828168189362 368.70192045494076 0.7706010601688974
12.188044373889616 370.0870801535489 0.7720479703759026
12.193271928843032 370.8586933847938 0.7727479009134578
12.198499483796448 371.76430025562894 0.7740647087733964
12.203727038749864 370.9785898442836 0.7750460768796823
12.20895459370328 371.69072054321356 0.777376339414898
12.214182148656697 371.2894005406413 0.7785889913035234
12.219409703610113 369.7052266581829 0.7763499442717553
12.22463725856353 368.0751190169029 0.7729188224821433
12.229864813516945 364.2128718485345 0.768468856959035
12.235092368470362 360.7388900516983 0.7647158020382832
12.240319923423778 361.33008473669145 0.765719169198537
12.245547478377194 358.8174829746797 0.7637138584951569
12.25077503333061 360.5042564201783 0.7662953872369465
12.256002588284026 357.71837388929816 0.7640476657439262
12.261230143237443 355.08235492320307 0.7614232988576952
12.266457698190859 354.03638426814155 0.7602023096670031
12.271685253144275 355.9987084802585 0.7610831868261225
12.276912808097691 356.98124441278316 0.76200913228361
12.282140363051107 356.79591498080754 0.7626320666821902
12.287367918004524 353.98842536592315 0.7599653887056076
12.29259547295794 345.8316379526332 0.751867231017415
12.297823027911356 342.94031123708874 0.7490859581241331
12.303050582864772 339.6402834034903 0.7458955933858107
12.308278137818188 342.38858740482704 0.7486182299533227
12.313505692771605 345.7910007153097 0.7553355559802066
12.31873324772502 349.2515210685823 0.7666313777408662
12.323960802678437 350.01187172833994 0.7721544712697187
12.329188357631853 351.1496687422038 0.7770650219976374
12.33441591258527 347.8965933315954 0.7781774749381678
12.339643467538686 345.3287835370668 0.7791559317955565
12.344871022492102 340.4210347598461 0.7776847151661717
12.350098577445518 337.3182406440052 0.7763642157479987
12.355326132398934 336.54625370982535 0.776774455318266
12.36055368735235 335.0918752634381 0.7771100192810768
12.365781242305767 335.14221661756454 0.779167875464416
12.371008797259183 333.97918782594826 0.7798753264838243
12.376236352212599 333.7387970238014 0.7823878189979339
12.381463907166015 331.58777253178897 0.7817533988713274
12.386691462119432 332.3377299444441 0.7838573283964658
12.391919017072848 331.158749942694 0.7837753546495273
12.397146572026264 329.11740019868074 0.7823530984979391
12.40237412697968 332.58695818410666 0.7882701299759551
12.407601681933096 330.20534187699633 0.787321255775015
12.412829236886513 329.68025510610784 0.7883602354106958
12.418056791839929 327.21921350326727 0.7864593457426288
12.423284346793345 321.7795045532672 0.7811701396438527
12.428511901746761 322.6212713589741 0.7838218564405881
12.433739456700177 324.3020150291201 0.7863992553736637
12.438967011653594 329.9942622851435 0.7946569581659001
12.44419456660701 333.0027095542032 0.7995620712206537
12.449422121560426 331.9923324487896 0.7995092945121266
12.454649676513842 330.9179764241234 0.8001792679916587
12.459877231467258 332.2957297152093 0.8026980269174335
12.465104786420675 333.51117184389875 0.8067596612262099
12.47033234137409 335.43130057224323 0.8110714635741514
12.475559896327507 335.5440906426905 0.8120904678379728
12.480787451280923 334.8167479575651 0.8112858415014012
12.48601500623434 334.1407508675514 0.8118747039068813
12.491242561187756 334.3781151054446 0.8124296854918894
12.496470116141172 335.41527382462573 0.8156828979822799
12.501697671094588 337.52441807238085 0.8181438769380156
12.506925226048004 338.0054314008087 0.8182760015629856
12.51215278100142 334.5299586598193 0.8161481574601314
12.517380335954837 329.16009513104643 0.8109911368919965
12.522607890908253 325.6734469853948 0.8091059649311582
12.527835445861669 322.6310391600761 0.8064964199171596
12.533063000815085 326.8725256504875 0.811530195431561
12.538290555768501 327.02227681584856 0.8129420408392014
12.543518110721918 330.27683987074255 0.8169716110495113
12.548745665675334 330.56785705407566 0.8194231116355672
12.55397322062875 326.5155467479931 0.8164979164177271
12.559200775582166 324.506659188991 0.8154315301114512
12.564428330535582 319.95268341318643 0.8057780029394216
12.569655885488999 317.1415529713687 0.7939201922125222
12.574883440442415 316.2828644342829 0.7885454382337872
12.580110995395831 315.23857291797293 0.7841022177286212
12.585338550349247 317.9167899386673 0.7854649138808526
12.590566105302663 317.5539340442368 0.7828869055718263
12.59579366025608 318.9562542554224 0.7830123834984005
12.601021215209496 319.699459962318 0.7817509797228485
12.606248770162912 317.4694550766747 0.7770777408862134
12.611476325116328 313.63751282594546 0.7719634241987707
12.616703880069744 311.8303067851769 0.7686368297601346
12.62193143502316 313.290535507796 0.7696491276534733
12.627158989976577 316.25735401837574 0.7723011961007228
12.632386544929993 318.59304334814453 0.774583089142467
12.63761409988341 321.41651534230033 0.7783388434147485
12.642841654836825 322.82391068688975 0.7802783229151525
12.648069209790242 325.2665222880829 0.7832644830246348
12.653296764743658 328.3848918095742 0.7848122257623733
12.658524319697074 328.44003850729365 0.7838069289865776
12.66375187465049 329.4216697540584 0.7839352395257183
12.668979429603906 328.2457063608747 0.7800606994681136
12.674206984557323 333.6487867757402 0.7860244051570398
12.679434539510739 339.32732535397196 0.7915657911997405
12.684662094464155 344.52478998298733 0.796549722713116
12.689889649417571 349.06635592506717 0.8023875683584994
12.695117204370987 358.13081884803046 0.812449831783763
12.700344759324404 368.4781562371473 0.8234729964783107
12.70557231427782 378.7250777329901 0.8332696111822997
12.710799869231236 387.8720887270616 0.8403396998176913
12.716027424184652 392.24236638303273 0.8435019672874156
12.721254979138068 392.0567052825984 0.843993651769982
12.726482534091485 388.3125152858817 0.8393720607540638
12.7317100890449 388.0392869086339 0.8390657960522148
12.736937643998317 383.09038534098045 0.8337526067013414
12.742165198951733 375.822431617004 0.8249617382152762
12.74739275390515 369.53148514241593 0.8193921082453673
12.752620308858566 361.8376123202717 0.8124023772597602
12.757847863811982 357.55245420279175 0.8079809044982936
12.763075418765398 352.8052968318142 0.8046298981312618
12.768302973718814 347.9018439761341 0.7993805542488518
12.77353052867223 342.30418463903527 0.7914638390637793
12.778758083625647 334.8879391204829 0.7819521690076341
12.783985638579063 330.6309051794327 0.7752265064632884
12.789213193532479 327.2818654281511 0.7708789618771591
12.794440748485895 325.2421894581728 0.769789660411918
12.799668303439312 326.8737938922941 0.7719190426285899
12.804895858392728 326.210387564817 0.7712148696613742
12.810123413346144 321.2520393190849 0.7645936287635553
12.81535096829956 314.1768187940529 0.7567533301215729
12.820578523252976 310.4059964812738 0.7524578317184044
12.825806078206393 310.5075634352901 0.7528178839944357
12.831033633159809 310.3242987015406 0.7520446675858699
12.836261188113225 312.49423362570786 0.7535650449128364
12.841488743066641 312.85537440460814 0.7523887980872885
12.846716298020057 314.2918666789033 0.755843878368374
12.851943852973474 315.66051082739295 0.7591198471150522
12.85717140792689 315.03778593775576 0.7576252337743795
12.862398962880306 320.220621313464 0.7640718090862444
12.867626517833722 318.91770742583833 0.7625449122085397
12.872854072787138 316.6257192993852 0.7575629179708786
12.878081627740555 319.52864976637494 0.7603443403604617
12.88330918269397 322.1070596904448 0.7610385421003494
12.888536737647387 329.5217392397117 0.7695300225414061
12.893764292600803 332.09360889189594 0.7719208090568909
12.89899184755422 331.9251172376197 0.7704888905540654
12.904219402507636 332.2435963899004 0.7703606578692208
12.909446957461052 334.5514243710166 0.7740238068239862
12.914674512414468 335.7917140656593 0.7768165630987549
12.919902067367884 336.1488226839141 0.7766463030127542
12.9251296223213 337.6141691002778 0.7776600209815515
12.930357177274717 336.75635067168633 0.7764862570910072
12.935584732228133 336.7413247472847 0.7760448604242018
12.940812287181549 335.54630632200445 0.7750790039479002
12.946039842134965 334.4773054328331 0.772451509648938
12.951267397088381 333.44246978365993 0.7698985384513881
12.956494952041798 332.4666237253016 0.7694221259012836
12.961722506995214 332.5323707797393 0.7687018966715365
12.96695006194863 331.04909713996204 0.7672680921963018
12.972177616902046 329.6538643619643 0.7657695198966991
12.977405171855462 329.8756024991791 0.7661444418091163
12.982632726808879 331.8016003146868 0.768941716174424
12.987860281762295 333.5487088471512 0.7701184125513078
12.993087836715711 334.6586254681082 0.77012611813603
12.998315391669127 332.1726004901143 0.7658411253736065
13.003542946622543 327.21805686578625 0.7603517601368135
13.00877050157596 328.3748445677174 0.7622725849552774
13.013998056529376 331.9902264421478 0.7664423057842515
13.019225611482792 335.3605673229936 0.7703719079293937
13.024453166436208 338.6967985864503 0.7738987834953003
13.029680721389624 337.6117806377315 0.7728472058295557
13.03490827634304 339.1543256239236 0.7748836902175376
13.040135831296457 343.23085250810016 0.7793754151981536
13.045363386249873 349.04849862780634 0.7855044382896977
13.05059094120329 352.0457785559027 0.7883465702194644
13.055818496156705 350.92045864237133 0.7874606735449514
13.061046051110122 345.1094460870003 0.7808502342332114
13.066273606063538 341.4230267937962 0.7779863810061839
13.071501161016954 339.02067130590194 0.7762504995460864
13.07672871597037 336.4672144275525 0.7744150942958044
13.081956270923786 333.9735846212565 0.7717996935530381
13.087183825877203 330.99393147196554 0.7682652697490105
13.092411380830619 326.26343118020577 0.7618142780860021
13.097638935784035 324.88787358348503 0.7602058428760092
13.102866490737451 320.89050950874514 0.7566842451763447
13.108094045690867 314.67233933854266 0.7490640259137922
13.113321600644284 310.80986832823163 0.7445100737714943
13.1185491555977 307.1745127912146 0.7417902481907005
13.123776710551116 307.3451881332868 0.7424577398977236
13.129004265504532 305.4468640888511 0.7414124659053853
13.134231820457948 305.1762538997602 0.7404433534460751
13.139459375411365 306.74883996722895 0.742737181167197
13.14468693036478 305.28969365152705 0.7403996161833224
13.149914485318197 303.51088495528836 0.7394236860392998
13.155142040271613 300.85059439078873 0.7383687989151061
13.16036959522503 300.17196903182844 0.7378020514272706
13.165597150178446 301.5935014315878 0.7405970786729221
13.170824705131862 301.20646669212795 0.7387885121454194
13.176052260085278 301.3154511144385 0.7377720674101507
13.181279815038694 298.5190163048214 0.7327778435210438
13.18650736999211 296.3616517138621 0.7299495492612931
13.191734924945527 294.3866040984385 0.7280325995365581
13.196962479898943 296.8842596452211 0.7330143991172786
13.202190034852359 299.3987010885014 0.7364582906791506
13.207417589805775 301.3818579745585 0.7392248758267745
13.212645144759191 301.75087775342473 0.7386745345284559
13.217872699712608 299.5982908936744 0.736418861872744
13.223100254666024 298.4278758560825 0.7345165902324705
13.22832780961944 298.25287695228513 0.7344811093319408
13.233555364572856 298.9813816829259 0.7356966078502939
13.238782919526273 299.25043221922414 0.7351722317334264
13.244010474479689 296.6544513252061 0.731715658996254
13.249238029433105 296.1482083300067 0.731546067620764
13.254465584386521 299.84257024823256 0.734821533496709
13.259693139339937 302.9364236836232 0.7394312547887762
13.264920694293354 302.20578795046265 0.740246097797126
13.27014824924677 300.1858071308156 0.73801726896879
13.275375804200186 298.07118495715514 0.7357702510388437
13.280603359153602 298.94796622674596 0.7357835599076782
13.285830914107018 298.4567914540516 0.7336704360149502
13.291058469060435 298.37548619765613 0.7340463500012572
13.29628602401385 300.2609054506278 0.7380173874073567
13.301513578967267 302.9253860635369 0.7414348641260278
13.306741133920683 301.5267474234855 0.7399620035316578
13.3119686888741 299.8694391203049 0.7380849394687894
13.317196243827516 296.3829283862113 0.733754498682918
13.322423798780932 293.41469333289893 0.730527837684435
13.327651353734348 293.77652239670215 0.7300271401857995
13.332878908687764 292.4322627499372 0.7262855797107979
13.33810646364118 293.2872374295451 0.7284331730213863
13.343334018594597 292.1736144081272 0.7281370104013668
13.348561573548013 291.37665295528706 0.7284579554139563
13.353789128501429 290.4536217987738 0.7273361680964121
13.359016683454845 287.4459159327398 0.7210409678809765
13.364244238408261 287.49918941646877 0.7209556505806293
13.369471793361678 289.28355330346454 0.7234227897893156
13.374699348315094 290.6083410729129 0.7258727452393918
13.37992690326851 294.0989030908644 0.7307861453016872
13.385154458221926 298.1408421159474 0.7365217030749052
13.390382013175342 299.86863878331695 0.7385396298445316
13.395609568128759 299.43840085405407 0.7379735656535671
13.400837123082175 298.7469129830367 0.7370852727771307
13.406064678035591 295.72540405647925 0.7325594721906448
13.411292232989007 295.1710087029288 0.7310809803531994
13.416519787942423 297.06472138232454 0.7315301314625767
13.42174734289584 298.7122750973253 0.7341505152851152
13.426974897849256 303.5361059628179 0.7404234228366509
13.432202452802672 307.33746960117696 0.745046964131237
13.437430007756088 308.84662554924887 0.7468206445098738
13.442657562709504 309.1251424191873 0.7458173740795456
13.44788511766292 306.5106526411147 0.7423409104688501
13.453112672616337 307.1356460730966 0.7441630799285867
13.458340227569753 309.98893608086934 0.7476239350409438
13.46356778252317 310.81213908680354 0.7489892954172253
13.468795337476585 313.1013456167709 0.7513613240568785
13.474022892430002 312.67235894270226 0.7503359081805331
13.479250447383418 317.00243049707336 0.755690498547714
13.484478002336834 321.2882972671639 0.7609957831115185
13.48970555729025 323.9544073416554 0.7632150407206405
13.494933112243666 323.0063750180096 0.76250155850753
13.500160667197083 321.11748350172985 0.7599751508680151
13.505388222150499 316.866404011894 0.7541340715906061
13.510615777103915 313.7879123932517 0.7505558981482771
13.515843332057331 314.5438170378329 0.7505444556970542
13.521070887010747 312.9989804730763 0.748565951849589
13.526298441964164 311.40496613629006 0.7470518695061031
13.53152599691758 309.9139990277917 0.7453873008729387
13.536753551870996 307.7475987453657 0.7446971705471718
13.541981106824412 305.3346709955867 0.7422608962171614
13.547208661777828 305.18769946194294 0.7424197122603632
13.552436216731245 302.2005874826057 0.7385463125589361
13.55766377168466 298.5586090492314 0.7337766497220676
13.562891326638077 295.22918580024924 0.7301068162288437
13.568118881591493 291.72542464026594 0.7260250822120204
13.57334643654491 288.98298339941937 0.7240723891843774
13.578573991498326 288.2679477190249 0.7228032875506599
13.583801546451742 286.8185078139304 0.7207164027265142
13.589029101405158 284.9324328584855 0.7191799033296731
13.594256656358574 283.58321294446563 0.7174623133961013
13.59948421131199 280.8261955567947 0.7169397033777579
13.604711766265407 279.39117405044834 0.7160726045673252
13.609939321218823 278.0923659388516 0.7156883043412208
13.615166876172239 274.92986368934163 0.7111066752411743
13.620394431125655 272.92855189958345 0.7070229111692142
13.625621986079071 273.1060782362177 0.7058453455589306
13.630849541032488 272.0123455983907 0.7050041555718006
13.636077095985904 270.51725423752157 0.7040376269880114
13.64130465093932 267.5035263592854 0.6998921041490764
13.646532205892736 264.6899072644136 0.6946996177953882
13.651759760846153 264.35947374272354 0.6935346754922027
13.656987315799569 266.28435693104404 0.6957345079643084
13.662214870752985 269.3968245724767 0.7007928021181252
13.667442425706401 269.75310978525937 0.7023635583518055
13.672669980659817 269.38060445862266 0.7028464931710563
13.677897535613234 267.7258672152485 0.7006307196916621
13.68312509056665 265.3792679977611 0.6983658056657397
13.688352645520066 268.0781865212881 0.7017178961425484
13.693580200473482 267.44058258244013 0.7004929046296863
13.698807755426898 269.81282513779547 0.7046116019181671
13.704035310380315 271.85545564349644 0.7077684610187658
13.70926286533373 269.34871150844276 0.7039286760433817
13.714490420287147 268.3789992978969 0.7021404284215284
13.719717975240563 264.37365878969126 0.69516212407823
13.72494553019398 266.63975230770416 0.6980847961189942
13.730173085147396 267.8215132863563 0.7000085296311073
13.735400640100812 270.5830578124032 0.7023954347102147
13.740628195054228 269.7644628038723 0.7009723127060231
13.745855750007644 270.198964538492 0.7012844239294523
13.75108330496106 272.52308933734025 0.7057003562468597
13.756310859914477 269.82145209703503 0.7031449496049398
13.761538414867893 268.90256217522307 0.70174827609883
13.766765969821309 267.1346231573988 0.6983452342486004
13.771993524774725 266.26907606246573 0.6979309629071103
13.777221079728141 266.6900946408007 0.6987404623708273
13.782448634681558 266.40100227577943 0.6995271968405541
13.787676189634974 265.23823513265273 0.6982703835062518
13.79290374458839 265.34333279622655 0.6978088341178272
13.798131299541806 264.9034904436181 0.6968264458205409
13.803358854495222 263.9841278372292 0.6980575948142375
13.808586409448639 262.2413546284574 0.697964907758044
13.813813964402055 262.1595199816468 0.6974286237774217
13.819041519355471 261.37798830126786 0.6968417034240489
13.824269074308887 261.88985416990636 0.6958490374375184
13.829496629262303 261.06988756526476 0.6962388303361646
13.83472418421572 261.67884056766684 0.6983300864251236
13.839951739169136 265.55532973447015 0.7032721830816921
13.845179294122552 266.56042464546334 0.7050305673794364
13.850406849075968 267.5896461505929 0.7032618620023299
13.855634404029384 267.9121755035299 0.702387208170895
13.8608619589828 266.1232464510115 0.7006962415496089
13.866089513936217 266.91423941893476 0.7018748613236785
13.871317068889633 265.3400654385559 0.7015836340373252
13.87654462384305 263.63017953656816 0.6999462916353262
13.881772178796465 259.33511528269094 0.6933611416905345
13.886999733749882 261.07244472453823 0.6941858273913961
13.892227288703298 262.6082100266049 0.6953684535579687
13.897454843656714 264.670134607439 0.6987292397450019
13.90268239861013 266.0004475164433 0.7019202953588048
13.907909953563546 262.91707342149937 0.6976973220352877
13.913137508516963 263.73341726267495 0.6976457661456898
13.918365063470379 262.671143919257 0.6943022346560355
13.923592618423795 264.4882360487993 0.6966678016483357
13.928820173377211 265.7081033209395 0.6988870346519576
13.934047728330627 263.51983324389636 0.6967193606570727
13.939275283284044 262.16903980417817 0.6951804525944327
13.94450283823746 262.98884230574004 0.6968355540968881
13.949730393190876 263.2341162530675 0.6963938440730727
13.954957948144292 264.26400441236666 0.6961844227003203
13.960185503097708 265.4789502379113 0.6964761737417479
13.965413058051125 266.89691263091026 0.6985700066555172
13.97064061300454 270.5481001104665 0.703375551338265
13.975868167957957 269.1395604818252 0.7033632969821273
13.981095722911373 265.6202275689523 0.6980419703046621
13.98632327786479 265.4154252502694 0.697445776301947
13.991550832818206 265.4632564627748 0.6989110993510564
13.996778387771622 265.1489531854843 0.6986115583161423
14.002005942725038 264.9458528356961 0.6986018588055288
14.007233497678454 263.6262397574223 0.6959445453952573
14.01246105263187 265.28079564172157 0.6967416291089236
14.017688607585287 267.6843891820361 0.6999859706682401
14.022916162538703 272.1400566940735 0.7060192701306797
14.028143717492119 273.8840041668909 0.7090571896516932
14.033371272445535 275.03610208988124 0.7103084245774515
14.038598827398951 273.1816391884766 0.7081786561680116
14.043826382352368 272.85957852820854 0.7064674175739164
14.049053937305784 274.4400765651395 0.7081236038004018
14.0542814922592 272.1294044037718 0.7055562768524087
14.059509047212616 273.656491281503 0.7065390555997411
14.064736602166032 277.20482053841937 0.7115033587144064
14.069964157119449 281.3799179129678 0.7166799337183721
14.075191712072865 284.2185701471811 0.7202179589798632
14.080419267026281 284.8485412818576 0.721357652181874
14.085646821979697 287.99463935508004 0.7238362097519648
14.090874376933114 290.3203342237113 0.7269171271855974
14.09610193188653 295.8565732036705 0.7333380639090717
14.101329486839946 299.0516119785072 0.7348684001662349
14.106557041793362 299.5240846984807 0.7340081836518925
14.111784596746778 297.66130823144 0.7302257500038903
14.117012151700195 296.7848195614181 0.7308370939583163
14.12223970665361 294.9911340631478 0.7302227294274214
14.127467261607027 291.2408936670763 0.7265253264755493
14.132694816560443 289.21940295348253 0.7243803626894444
14.13792237151386 288.3907635544403 0.7232908935236863
14.143149926467276 287.20236697842404 0.7219941596659356
14.148377481420692 288.0140628260464 0.7229291374136512
14.153605036374108 289.10900952696403 0.7239149452497364
14.158832591327524 289.35128912409795 0.7239634093682485
14.16406014628094 289.24260654129296 0.7233154714172408
14.169287701234357 289.5692511605004 0.7238892403384766
14.174515256187773 288.4626899448887 0.7220747587530633
14.179742811141189 286.2929776348616 0.7197880964081375
14.184970366094605 282.7940349192252 0.7144880919143858
14.190197921048021 278.26924023951835 0.7086140606017605
14.195425476001438 275.0028618898799 0.7059956435797132
14.200653030954854 277.25145057503784 0.7090786850363254
14.20588058590827 280.8720006169538 0.7141906332410567
14.211108140861686 283.7885964290398 0.7174510591176382
14.216335695815102 285.77628926257296 0.7194277558336828
14.221563250768519 287.0782568325118 0.7203783630167306
14.226790805721935 286.5205618766791 0.7195419424693599
14.232018360675351 284.30301007088417 0.7169721132773351
14.237245915628767 282.5686534119242 0.7161613773074611
14.242473470582183 280.65818163890395 0.7147425678865522
14.2477010255356 279.78980604358446 0.7126462690763281
14.252928580489016 277.53775915483703 0.7082759613389875
14.258156135442432 276.67125585950816 0.7070663554319162
14.263383690395848 276.66253833106515 0.7055879540002361
14.268611245349264 279.42099112598873 0.7082723598387665
14.27383880030268 278.30892643472265 0.7057216795130581
14.279066355256097 278.8158837714211 0.706818451852996
14.284293910209513 278.14029894006734 0.7069974572613396
14.28952146516293 281.6276282951022 0.7121257300304106
14.294749020116345 284.8067239549985 0.7171445875485873
14.299976575069762 284.30798425187834 0.7168029757318867
14.305204130023178 281.04383749285336 0.7124640269742988
14.310431684976594 277.55305392738944 0.7071556862734247
14.31565923993001 276.0588229161914 0.7036046632415672
14.320886794883426 280.3449370770034 0.7091302024522392
14.326114349836843 284.17789130425274 0.7152967906406746
14.331341904790259 284.00782271834026 0.7148247550872895
14.336569459743675 283.3785916398749 0.7142973252248606
14.341797014697091 281.75601417271463 0.709724614020032
14.347024569650507 285.5916311856113 0.7144889434501175
14.352252124603924 289.0433785069448 0.7186383582574308
14.35747967955734 292.1318807515578 0.722769657003824
14.362707234510756 290.9692907142684 0.721559557466578
14.367934789464172 290.1553916380288 0.719597999664918
14.373162344417588 289.80483110159486 0.7197312426475264
14.378389899371005 289.06466011083836 0.7189586153726663
14.38361745432442 289.18980920090684 0.7202375994265185
14.388845009277837 289.425174500683 0.7206468724166937
14.394072564231253 288.27076704614643 0.7197418515234285
14.39930011918467 288.96626135433434 0.7219848599678734
14.404527674138086 288.17149785613157 0.7220840447847227
14.409755229091502 285.7810306455087 0.7188938876735983
14.414982784044918 282.3308301783355 0.7134126924242954
14.420210338998334 281.5060790700861 0.7103350453388616
14.42543789395175 281.9464358529936 0.7091607934223754
14.430665448905167 282.03361895377935 0.7098413416943067
14.435893003858583 283.5231855676782 0.7131261831054638
14.441120558811999 284.51823051208305 0.7157886230311669
14.446348113765415 285.19438074766555 0.7165493519279285
14.451575668718831 285.6316845081123 0.7175132046942758
14.456803223672248 287.8871676536636 0.7188360880286996
14.462030778625664 290.5250824863771 0.7211030373594877
14.46725833357908 291.142235082326 0.7216177160595524
14.472485888532496 294.77469459022683 0.7248775085871686
14.477713443485912 297.45272831170814 0.7280336239887767
14.482940998439329 298.71529959191537 0.7292447822052949
14.488168553392745 300.6524422931093 0.7315087596956592
14.493396108346161 300.492529437822 0.731978481334791
14.498623663299577 300.4330561698461 0.7338500240174158
14.503851218252994 299.44379001055495 0.7338815226615036
14.50907877320641 299.91884559024805 0.7337150930495332
14.514306328159826 299.4041242836436 0.7334156404535861
14.519533883113242 297.9217527389122 0.731910948971265
14.524761438066658 294.81745688956676 0.7274012329327368
14.529988993020075 295.38270548735187 0.7304488654805078
14.53521654797349 296.95862942195635 0.7307196771646566
14.540444102926907 297.2007954632 0.7308121521192491
14.545671657880323 296.2988927577513 0.7287048165881231
14.55089921283374 293.5383116164403 0.7230670347764112
14.556126767787156 292.6795917365356 0.721456885486963
14.561354322740572 290.80877096904385 0.7187237530903243
14.566581877693988 289.10437622522 0.7170038515033962
14.571809432647404 288.5720568020096 0.7171984171756679
14.57703698760082 289.06802648103064 0.7186884779080182
14.582264542554237 293.9147850715289 0.7245232710313331
14.587492097507653 296.2567945678507 0.7270664661056564
14.592719652461069 301.4049857671673 0.7321594878013225
14.597947207414485 306.16537693247153 0.7384537269727304
14.603174762367901 313.1112365479677 0.7457250524287452
14.608402317321318 320.2960155947416 0.7543727204020527
14.613629872274734 324.27341070655643 0.7578341210456571
14.61885742722815 326.6053964973901 0.7597668928393088
14.624084982181566 330.2734940680703 0.7629206129744596
14.629312537134982 336.13798548391225 0.7685280605520862
14.634540092088399 343.318635779034 0.7766440312322193
14.639767647041815 349.5994550985094 0.783232649858828
14.644995201995231 347.3308409098322 0.7812605876488025
14.650222756948647 347.9518066197492 0.7801852526922084
14.655450311902063 348.52012878518383 0.7797263045920396
14.66067786685548 352.66572035263306 0.7844654859579667
14.665905421808896 356.56496059510073 0.7895233784436096
14.671132976762312 357.5136105095128 0.7910165746349896
14.676360531715728 355.8212044205694 0.7885521727341661
14.681588086669144 354.14796574868996 0.7855521685765976
14.68681564162256 354.0779864305711 0.7854028749520613
14.692043196575977 354.91933697647016 0.7861350699488221
14.697270751529393 354.3957967422654 0.7851932972220557
14.70249830648281 354.38856079360465 0.7858339592844377
14.707725861436225 354.19148394245747 0.7850938512538761
14.712953416389642 353.0086631971074 0.7847270484919758
14.718180971343058 350.91433606306373 0.7829670199259222
14.723408526296474 349.335393825032 0.7820438675198943
14.72863608124989 349.0979839014497 0.7823815612548675
14.733863636203306 347.08942258880467 0.7800923476217828
14.739091191156723 375.1468073129506 0.8101149627082104
14.744318746110139 389.3329901460693 0.8269870130097482
14.749546301063555 382.80761411046444 0.8217620340227892
14.754773856016971 350.2187080024559 0.7878367308238634
14.760001410970387 317.53812877922417 0.7502144040808629
14.765228965923804 312.18646947622295 0.7424149912034191
14.77045652087722 307.0496610226141 0.7353848764589184
14.775684075830636 303.96920952190055 0.731341636398299
14.780911630784052 301.3380287673734 0.7285699398556219
14.786139185737468 302.26010625025816 0.7307846706378553
14.791366740690885 302.9222938384628 0.733306333274492
14.7965942956443 302.37959770130686 0.7339177537762672
14.801821850597717 299.48026164901114 0.7301465896717844
14.807049405551133 296.68010197906597 0.7252666650378803
14.81227696050455 295.276953985267 0.7239816454632654
14.817504515457966 296.5356308086729 0.7246656994991976
14.822732070411382 297.9751491718569 0.7261538949313342
14.827959625364798 299.56199349910975 0.72718396385823
14.833187180318214 301.405993848811 0.7295071415402771
14.83841473527163 301.91755552554366 0.730206623378975
14.843642290225047 302.1444575533587 0.7313765566140364
14.848869845178463 304.5455194363356 0.7337810178375869
14.854097400131879 304.52239224931566 0.7335197909052111
14.859324955085295 306.95442665331893 0.7352326729262999
14.864552510038711 309.09830154618385 0.7369644134466675
14.869780064992128 311.6487500261097 0.7391077917304708
14.875007619945544 314.731941659562 0.7428143254621552
14.88023517489896 318.2433287666492 0.7464207382593654
14.885462729852376 320.98024014846465 0.7493066158324263
14.890690284805792 322.9869068415656 0.7513739479777857
14.895917839759209 326.5188734351112 0.7554279633521137
14.901145394712625 329.3837685438774 0.7591015654739252
14.906372949666041 333.1277382431141 0.7631382484549578
14.911600504619457 331.38039640822217 0.7617551644716261
14.916828059572873 328.82996782539743 0.7588676801701486
14.92205561452629 321.8333786084032 0.7510687751606041
14.927283169479706 316.62624088794723 0.7461743541322413
14.932510724433122 313.44296964515104 0.7432198087724026
14.937738279386538 310.05679080247427 0.7397784780997786
14.942965834339955 306.5152357656552 0.7355913967328167
14.94819338929337 302.8954188658166 0.7313861734777485
14.953420944246787 294.5512621837 0.7228365622323634
14.958648499200203 288.61196294817097 0.7155638983487851
14.96387605415362 284.95456665367084 0.711130053694584
14.969103609107036 284.1937450100601 0.7120336630341786
14.974331164060452 287.2437610817753 0.7161760215346291
14.979558719013868 289.7762633156208 0.7216317983537197
14.984786273967284 289.33202765913524 0.7218489054731094
14.9900138289207 287.9587797818354 0.7188176260842802
14.995241383874117 290.6748770573561 0.7214177357125972
15.000468938827533 293.1349319203117 0.7230715177074243
15.005696493780949 293.24671526617686 0.7212959179363353
15.010924048734365 293.48124901809393 0.7211293676532465
15.016151603687781 291.36132135565305 0.7178472394872293
15.021379158641198 291.3505118358231 0.7171618007305971
15.026606713594614 292.2033443412715 0.7184277979690561
15.03183426854803 297.94269103308255 0.7249156751576866
15.037061823501446 301.70764702068186 0.729765254207559
15.042289378454862 303.34332061300165 0.7317149467646987
15.047516933408279 303.8232557026535 0.7325104373011476
15.052744488361695 302.8783113893953 0.7318292460075221
15.057972043315111 302.84878353296597 0.7320550783084323
15.063199598268527 303.38120079021104 0.7320739783750312
15.068427153221943 304.88524064543094 0.7339573874986979
15.07365470817536 311.1566161707525 0.7415397574621172
15.078882263128776 312.7071998072156 0.7433816757664993
15.084109818082192 312.51473011585597 0.7439421604163613
15.089337373035608 312.1361950991438 0.743433408566204
15.094564927989024 309.1349148527791 0.7407712316645324
15.09979248294244 307.8501750140762 0.7390841751232332
15.105020037895857 305.02542917336365 0.7354077082616979
15.110247592849273 301.88931184267085 0.7308632388358283
15.11547514780269 299.0393254018682 0.7267024067449885
15.120702702756105 299.44197596837313 0.7272849921343807
15.125930257709522 300.1447057935772 0.7273099016214879
15.131157812662938 297.5614793841268 0.7239672274389215
15.136385367616354 293.92207335166245 0.7192401837061201
15.14161292256977 290.09866957874885 0.7148849874454293
15.146840477523186 290.37099898701655 0.7166353144348012
15.152068032476603 293.614570025093 0.7201587960976865
15.157295587430019 294.3131779303487 0.72159307817069
15.162523142383435 294.04218302455627 0.7206127014898775
15.167750697336851 292.10819740534635 0.7178071353463945
15.172978252290267 289.48476197496063 0.715407832717169
15.178205807243684 288.35099521642934 0.7143005155182356
15.1834333621971 285.9503777014283 0.7115645045436608
15.188660917150516 285.314421924559 0.7117236643982633
15.193888472103932 285.30573684052064 0.7126573507290549
15.199116027057348 282.86762744926324 0.7104727037260263
15.204343582010765 282.9005254003902 0.7111094351257765
15.20957113696418 286.0997143070634 0.7141055075809059
15.214798691917597 288.5921906412942 0.7154735018213926
15.220026246871013 289.2550034544389 0.7157246536162688
15.22525380182443 287.69986125632835 0.7135310074777015
15.230481356777846 286.7663182478048 0.7148140227175142
15.235708911731262 287.4586522882569 0.7162846532870842
15.240936466684678 284.37951611127215 0.7121763861750899
15.246164021638094 285.8468846536438 0.7136904006456708
15.25139157659151 288.26258906405604 0.7159861738059063
15.256619131544927 293.1646487915598 0.7221985444067885
15.261846686498343 293.6424217137323 0.7237927460628361
15.267074241451759 292.6521337967119 0.7228640559074605
15.272301796405175 288.76544501511086 0.7183513032745366
15.277529351358591 287.1958327532462 0.716490132940193
15.282756906312008 288.00331368827557 0.7159644210113946
15.287984461265424 289.76056524021857 0.7169822813057372
15.29321201621884 293.0558285810021 0.7199819359828701
15.298439571172256 294.524664286991 0.7207739199859143
15.303667126125672 297.37619107368874 0.7253935125075341
15.308894681079089 297.7359286701465 0.7256405380716763
15.314122236032505 298.01684170104807 0.7274923433037892
15.319349790985921 298.21403500447815 0.7278984762561608
15.324577345939337 300.5227054569685 0.7306320045085523
15.329804900892753 298.94718609988297 0.7292888303518597
15.33503245584617 297.96444588324744 0.7272121860089144
15.340260010799586 294.69846900399125 0.7224372785095025
15.345487565753002 295.1895246516024 0.7219382082427075
15.350715120706418 294.25657164868824 0.721094770341684
15.355942675659835 291.73176698835636 0.7191600568506198
15.36117023061325 291.2406480867774 0.7198197491497317
15.366397785566667 289.64066682369787 0.7178222474595445
15.371625340520083 292.5188067323565 0.720822444423785
15.3768528954735 296.48101677304265 0.726039591443804
15.382080450426916 300.48241549608116 0.7303044280590575
15.387308005380332 302.1139637499752 0.7325095081935115
15.392535560333748 300.6887842342708 0.7307216826913846
15.397763115287164 296.4175329241582 0.7341464105188376
15.40299067024058 292.4685148714286 0.7361201642121905
15.408218225193997 287.60655975218816 0.7346378299656416
15.413445780147413 286.74387662408856 0.737017251848528
15.418673335100829 289.0014463965242 0.7429969986378211
15.423900890054245 292.0746002722453 0.7494667613537886
15.429128445007661 296.7265478231541 0.7595038369955949
15.434355999961078 298.9344053025653 0.7664532341872015
15.439583554914494 296.9442438635561 0.7675358584287578
15.44481110986791 293.56571233192625 0.7656898307492128
15.450038664821326 292.0246474523025 0.7647610439787694
15.455266219774742 289.5998480933479 0.7643097163720323
15.460493774728159 289.3036413161866 0.7662026791106575
15.465721329681575 289.90502065896624 0.768826290717743
15.470948884634991 293.0572337379474 0.7737703300137585
15.476176439588407 295.1599752415792 0.7778518843772372
15.481403994541823 293.45197800348 0.7779563251420388
15.48663154949524 292.0448118635824 0.7797540382371222
15.491859104448656 290.0944671153274 0.7790391993601947
15.497086659402072 288.49150185205787 0.7783332254023076
15.502314214355488 287.09910274872476 0.7780736763219942
15.507541769308904 283.1831437607641 0.7742963236629883
15.51276932426232 280.33551389345155 0.7740324409509801
15.517996879215737 278.7834436135689 0.7734342800268507
15.523224434169153 276.2397549475922 0.771009742922017
15.52845198912257 276.3092409552011 0.7727034294772395
15.533679544075985 274.66008373853646 0.7714870145402013
15.538907099029402 276.55843371745 0.7769732056807644
15.544134653982818 277.2929691669671 0.7803445572712844
15.549362208936234 279.67226145641945 0.7860946909232605
15.55458976388965 281.79842665300094 0.7919188195916512
15.559817318843066 280.6487704456495 0.7912106817436018
15.565044873796483 279.6234493174014 0.7907292415896837
15.570272428749899 278.88796836035027 0.7904221914402746
15.575499983703315 277.37346412104813 0.7889306112692402
15.580727538656731 278.74681282401014 0.7925358606057678
15.585955093610147 276.91686215101015 0.7914654719717699
15.591182648563564 275.30370075050485 0.790730920401318
15.59641020351698 271.4291656594905 0.786019565942267
15.601637758470396 270.95324904007316 0.7862452860113733
15.606865313423812 270.1388977892826 0.7869355651828315
15.612092868377228 269.1739620516031 0.786436325835584
15.617320423330645 272.9822343674873 0.7946082949742844
15.62254797828406 270.5087192762921 0.7916344557175256
15.627775533237477 270.41470174056354 0.7931127405842103
15.633003088190893 266.57311128241406 0.7903377789692969
15.63823064314431 263.8325698136342 0.7846210441946334
15.643458198097726 261.84907745244084 0.7700328146024669
15.648685753051142 262.6505352400786 0.7657278252533702
15.653913308004558 263.62318374028393 0.7626489996588145
15.659140862957974 264.4809990252486 0.7611321726478162
15.66436841791139 265.0335525919074 0.7596050609643473
15.669595972864807 267.0570697971387 0.7603018323090854
15.674823527818223 267.9251751780523 0.7602409547997916
15.680051082771639 267.91766691319407 0.7580733528756112
15.685278637725055 268.2336313274441 0.75507401567591
15.690506192678471 266.6118583962336 0.7500871565065318
15.695733747631888 266.58673810465285 0.7488101180071111
15.700961302585304 265.01940201792286 0.7463804963440331
15.70618885753872 264.4358628933466 0.7447793011898427
15.711416412492136 263.6700994825548 0.7427739636592081
15.716643967445552 265.4606350020022 0.7431713225579726
15.721871522398969 268.5989918777441 0.7465824039350644
15.727099077352385 266.64726019528 0.7419395809460453
15.732326632305801 270.38069197205874 0.7453939903077503
15.737554187259217 271.01377712103505 0.7455991059425026
15.742781742212633 273.8210392190082 0.7490455646280756
15.74800929716605 279.13974828403366 0.7572928585372707
15.753236852119466 278.1464819460841 0.7543194214326486
15.758464407072882 278.0306918438233 0.7521534242026968
15.763691962026298 275.49735753630875 0.7475557900301626
15.768919516979715 272.58964136614384 0.7415210585354568
15.77414707193313 270.64863336764955 0.7389195015284101
15.779374626886547 269.2607277705213 0.7375568865145179
15.784602181839963 267.075083160282 0.7348360992761159
15.78982973679338 267.26167163624666 0.7347056382453433
15.795057291746796 266.79898917999816 0.733588488619159
15.800284846700212 266.72443809081625 0.733775030311519
15.805512401653628 268.2871638442684 0.7367461131333547
15.810739956607044 271.8069676560559 0.7417325115821725
15.81596751156046 271.7073725378056 0.7404548844243828
15.821195066513877 268.37917275041434 0.733883986001882
15.826422621467293 266.1822364305663 0.728098675711738
15.831650176420709 268.10144305781927 0.7306320997342012
15.836877731374125 269.9648393455176 0.7327992012225094
15.842105286327541 271.54910690212114 0.7350301987273343
15.847332841280958 270.0301521665938 0.7330567320625464
15.852560396234374 267.97697509656734 0.7312244492079513
15.85778795118779 268.34008011925243 0.7324778074232405
15.863015506141206 267.20787410539975 0.7296525275294015
15.868243061094622 267.46829353304815 0.7298561103826663
15.873470616048039 266.3914057543253 0.7281062801681965
15.878698171001455 267.8395484895683 0.7291685382827386
15.883925725954871 270.43262533473114 0.7315407333717885
15.889153280908287 271.7621833588269 0.732403636390558
15.894380835861703 272.91094486853046 0.7337497111883043
15.89960839081512 271.0331529243063 0.730253992758355
15.904835945768536 274.62284152405465 0.7353221173345728
15.910063500721952 275.191055615903 0.7362782838120306
15.915291055675368 272.90316479906295 0.7326251925091426
15.920518610628784 269.4336402148829 0.726689383026795
15.9257461655822 268.7588508883308 0.7241676212209118
15.930973720535617 270.01063587041995 0.7267568186894717
15.936201275489033 267.4360456450209 0.7239662464151352
15.94142883044245 265.35931786170823 0.7218476784298994
15.946656385395865 266.3905293053967 0.7227317327440285
15.951883940349282 266.2250319945619 0.7221058871387098
15.957111495302698 269.04612142104656 0.7252249134453244
15.962339050256114 269.32685588114 0.7245523619218134
15.96756660520953 269.47553487018155 0.7243564074164978
15.972794160162946 267.67924093872585 0.721755103054726
15.978021715116363 265.46697060753314 0.7190571304301425
15.983249270069779 265.95691989675225 0.7200795860592092
15.988476825023195 267.54515363633544 0.7224328779844477
15.993704379976611 268.6766603303679 0.7241566314656747
15.998931934930027 266.38572320633847 0.720568723540735
16.004159489883442 262.06571484071674 0.7140527568236106
16.009387044836856 260.2204720043127 0.7123082171706923
16.01461459979027 262.34562223655894 0.7147231932024529
16.019842154743685 266.8828012913448 0.7209787384508084
16.0250697096971 267.8072012632832 0.7238129681755874
16.030297264650514 268.89709480883005 0.7260272320884089
16.03552481960393 266.7641882700232 0.7221324670785569
16.040752374557343 270.0048507542058 0.725645898124703
16.045979929510757 271.01259486415205 0.7269546902342267
16.05120748446417 269.85063231266173 0.7236939557852455
16.056435039417586 269.5987739994042 0.722607487119382
16.061662594371 269.83200517822365 0.7218840305183762
16.066890149324415 275.4235079201956 0.7289486659166662
16.07211770427783 279.7275266052983 0.7350002013823634
16.077345259231244 285.2560518777728 0.7419887214561717
16.08257281418466 290.90707414040804 0.747866478143296
16.087800369138073 294.3378242662895 0.7503381880549196
16.093027924091487 298.2660726758839 0.7547285807351968
16.0982554790449 299.12581298795254 0.7563122794670574
16.103483033998316 305.1019221879509 0.7652381500986807
16.10871058895173 307.3106736374757 0.7683845597308001
16.113938143905145 306.9467622364876 0.7683867595387012
16.11916569885856 306.14221156173295 0.7660640767595214
16.124393253811974 306.27710710091304 0.7666355777050506
16.129620808765388 310.32442517115 0.7715298439495422
16.134848363718802 310.8129880405633 0.7720544641429055
16.140075918672217 309.7140969161129 0.7699866417182472
16.14530347362563 308.92565289877655 0.769689240814015
16.150531028579046 307.51942461265145 0.7683998569759748
16.15575858353246 309.89957168264965 0.7717786867480019
16.160986138485875 311.84656384909647 0.7734498489901622
16.16621369343929 310.0795990198157 0.7706373251197833
16.171441248392703 307.755204866149 0.767631013516922
16.176668803346118 301.9124587289844 0.760850850984308
16.181896358299532 298.9373689821986 0.7568463764143482
16.187123913252947 295.44063650032285 0.7522436639805414
16.19235146820636 292.45507634983386 0.7481005411351548
16.197579023159776 287.14746028563496 0.741550549487418
16.20280657811319 282.1063288414061 0.7353844861288682
16.208034133066604 276.5450832711075 0.7276555264204234
16.21326168802002 273.84874242496005 0.7247637193784262
16.218489242973433 271.7875759296012 0.7218732975873092
16.223716797926848 271.73636826114074 0.7222041055543956
16.228944352880262 269.8588836417324 0.7199669309248539
16.234171907833677 265.47090094118306 0.7152946690419958
16.23939946278709 261.7446309369536 0.7112778374363863
16.244627017740505 257.3528967870585 0.7060331050482569
16.24985457269392 256.04808670674487 0.7063771188224138
16.255082127647334 253.74166923760953 0.7041529296176244
16.26030968260075 250.66863812110043 0.7001208011611432
16.265537237554163 252.25695338568613 0.7024586221234321
16.270764792507578 255.85136490760067 0.7073218347501663
16.275992347460992 258.2464052307908 0.7105010866737876
16.281219902414406 256.34850434649627 0.7076036218752344
16.28644745736782 251.59781721968696 0.6997458272307533
16.291675012321235 248.7003650801185 0.6947851732138296
16.29690256727465 249.775765121919 0.6949054283586937
16.302130122228064 252.48018335476561 0.6985249411433642
16.30735767718148 253.95410878312435 0.6993818413531585
16.312585232134893 253.97269588252485 0.6980765740522878
16.317812787088307 251.8154174807899 0.6949199873387962
16.323040342041722 251.08765396551505 0.693359776935169
16.328267896995136 252.2911287512398 0.6947481640630114
16.33349545194855 252.5400083338926 0.6944869350847047
16.338723006901965 254.18502999308234 0.6980876817805552
16.34395056185538 259.0353073070342 0.7040807156644732
16.349178116808794 260.9769527239581 0.7083616405200329
16.35440567176221 263.38134539734773 0.710942848065166
16.359633226715623 263.0123771828783 0.7102434265786478
16.364860781669037 261.826025580036 0.7088839077603928
16.37008833662245 263.30775458770614 0.7095056487618722
16.375315891575866 262.8155082618527 0.7091032371259616
16.38054344652928 262.58506183647535 0.708309982316488
16.385771001482695 264.7402997145012 0.7103226540615999
16.39099855643611 265.7313588295405 0.7102170982064921
16.396226111389524 268.88512849609964 0.7130979725996932
16.401453666342938 267.49179991903986 0.7113000454662092
16.406681221296353 268.75752538310553 0.7132693034753625
16.411908776249767 268.3899804411125 0.7124197700946574
16.41713633120318 269.7787213847294 0.7135681048067457
16.422363886156596 269.9585369583178 0.7153134799652864
16.42759144111001 265.1868052176105 0.7089648692068776
16.432818996063425 263.8756884805775 0.70795587319887
16.43804655101684 260.9066961385233 0.7022362880760799
16.443274105970254 255.49738002081304 0.695121183709305
16.448501660923668 254.66467175543212 0.6921349622668609
16.453729215877082 251.83557962231168 0.688250467686886
16.458956770830497 251.33024178999264 0.6889947215790947
16.46418432578391 251.79559179228593 0.6898855586771554
16.469411880737326 252.2673787161992 0.6907898957307493
16.47463943569074 254.16696473294715 0.6940343201827734
16.479866990644155 252.72575442901714 0.6920785149147086
16.48509454559757 253.85754508057403 0.6947122353433384
16.490322100550983 252.54337811354554 0.6926206632985005
16.495549655504398 254.24195876316307 0.694800113722942
16.500777210457812 255.20308113473374 0.6959856334526011
16.506004765411227 260.23730224224767 0.7021153429058749
16.51123232036464 256.9064703998588 0.6971635925478683
16.516459875318056 253.97645831267263 0.6933613491192139
16.52168743027147 250.0498127342367 0.6890136139604596
16.526914985224884 249.1786979686941 0.6872001017468973
16.5321425401783 249.82293830329928 0.6880768818514345
16.537370095131713 250.8026981477138 0.687869755520023
16.542597650085128 251.83755665386215 0.6907662637899395
16.547825205038542 251.68365454289304 0.6906465494811841
16.553052759991957 251.59830762981534 0.6882848418025043
16.55828031494537 252.54310152926982 0.6891031646429928
16.563507869898785 251.9612926383045 0.6891693265633627
16.5687354248522 253.92246978214857 0.6931972188125356
16.573962979805614 254.94512282546012 0.6950548335295628
16.57919053475903 254.2524232641636 0.6931409128625701
16.584418089712443 253.71236170589555 0.6927395243660328
16.589645644665858 251.61419152648546 0.6894991123073394
16.594873199619272 251.88316623501422 0.6884992057881597
16.600100754572686 251.3794014681864 0.6876497646662895
16.6053283095261 251.30126567425071 0.6874729164627282
16.610555864479515 251.84406527839255 0.6880498788528593
16.61578341943293 249.93347297039753 0.6862712300938636
16.621010974386344 247.73599569058783 0.6828892988688916
16.62623852933976 249.57900257773477 0.6851065136848844
16.631466084293173 250.44954237027395 0.6852739945037415
16.636693639246587 250.37466210601823 0.6837836360760359
16.641921194200002 250.55983392434513 0.6848876500370363
16.647148749153416 250.24788427290508 0.6838325755590158
16.65237630410683 249.00800172008593 0.6826771896394538
16.657603859060245 247.6368161532508 0.6802864982922898
16.66283141401366 245.1977039525773 0.6774992044261743
16.668058968967074 244.132968019224 0.676791158504255
16.67328652392049 239.24994651370702 0.671236581379495
16.678514078873903 236.55878475146753 0.6675284185427538
16.683741633827317 235.64975919501532 0.6672469708673195
16.68896918878073 235.1225517905612 0.6657361769671596
16.694196743734146 232.36101732841115 0.6617123546173089
16.69942429868756 232.94824798958845 0.6629629891795774
16.704651853640975 234.54718421548196 0.6651655199790808
16.70987940859439 236.5616231830762 0.6680045272396729
16.715106963547804 237.45162679805927 0.669621436007704
16.720334518501218 235.35057825762186 0.6668546037061357
16.725562073454633 234.28304715466226 0.6640035159736475
16.730789628408047 234.9026387254072 0.6645323908885018
16.73601718336146 235.873124223785 0.6668955566046841
16.741244738314876 235.25361831203148 0.6657645894443752
16.74647229326829 233.9609891467249 0.663360410000599
16.751699848221705 232.47819323940217 0.6613229481666083
16.75692740317512 230.26999580436603 0.6574051989775059
16.762154958128534 230.7213913471044 0.657311757738515
16.767382513081948 231.29770091233323 0.6582120391171826
16.772610068035362 232.44522262820584 0.6590674221663219
16.777837622988777 234.0574199754242 0.6603367284214062
16.78306517794219 233.17530357284642 0.6582620509898748
16.788292732895606 232.45266825642437 0.657517146082905
16.79352028784902 231.4408199628518 0.6580699611853875
16.798747842802435 230.42663306657522 0.6579881770995591
16.80397539775585 230.33114810225072 0.6578432446268316
16.809202952709263 232.1674622076876 0.6608828125922659
16.814430507662678 231.59929692267605 0.6611048991178032
16.819658062616092 230.72305339685835 0.6601887355952134
16.824885617569507 229.62945341187108 0.6580721889334353
16.83011317252292 228.15881108464296 0.6542360405561413
16.835340727476336 228.5218037485279 0.6540335835818752
16.84056828242975 229.0069591125641 0.6555641653934369
16.845795837383164 229.90463267357262 0.6567510921154702
16.85102339233658 227.5281265696615 0.6537710186937596
16.856250947289993 228.978046400961 0.6553713395352659
16.861478502243408 228.2381393140628 0.6536231674216147
16.866706057196822 226.08906405205664 0.6505642115675068
16.871933612150237 227.69066489122721 0.6526284249374499
16.87716116710365 230.07739624432952 0.6566538487999442
16.882388722057065 231.28760163646882 0.6582375613445849
16.88761627701048 229.81616127734577 0.6566683333659509
16.892843831963894 226.9045388202417 0.6535438697549939
16.89807138691731 223.44806283435605 0.6472414844702781
16.903298941870723 222.07009465211888 0.6439011810571901
16.908526496824138 224.444450490322 0.6472618207887026
16.913754051777552 222.99373969459918 0.6462131879370838
16.918981606730966 223.45321782696212 0.6473476148141589
16.92420916168438 224.3875890501481 0.6477995989389884
16.929436716637795 225.8711700352844 0.6508356692876187
16.93466427159121 227.26568566326523 0.6519000928106686
16.939891826544624 225.7278460094634 0.6498730250837499
16.94511938149804 224.5668154289926 0.6474736222218951
16.950346936451453 222.0041949717619 0.6448548530312459
16.955574491404867 222.3811423276991 0.6472239413854652
16.960802046358282 224.17410143867826 0.6499601068465052
16.966029601311696 225.51960725936223 0.6509397190333824
16.97125715626511 229.14464267448926 0.6559811801455285
16.976484711218525 231.10234682381306 0.6581827435491869
16.98171226617194 229.63346319206875 0.6581603993551071
16.986939821125354 227.0667527261082 0.6546665110743124
16.99216737607877 223.1332680587037 0.6475369560040591
16.997394931032183 222.27155125112216 0.6441071446406181
17.002622485985597 225.37938528337764 0.6485211417973905
17.00785004093901 230.9560713839797 0.6558344670086695
17.013077595892426 236.19345260214195 0.665007088789299
17.01830515084584 234.24311996100437 0.6621503517472521
17.023532705799255 232.1829208033627 0.6581023164383324
17.02876026075267 230.45049325339713 0.655422856715706
17.033987815706084 232.80360596911495 0.6584004563531358
17.039215370659498 232.6317196389384 0.6598129442146112
17.044442925612913 231.79405035508609 0.6584948376709631
17.049670480566327 231.77553125236105 0.6570065185826841
17.05489803551974 232.4313015132802 0.6568012376174167
17.060125590473156 232.52937901505194 0.6563232824470243
17.06535314542657 228.60977690841497 0.6514763861964179
17.070580700379985 227.97532830473864 0.6510306120754689
17.0758082553334 228.21613628739908 0.6512140653326521
17.081035810286814 229.1887819130775 0.652417053589629
17.086263365240228 233.23307800528218 0.6583594670644894
17.091490920193642 233.29954228250426 0.6567670322709488
17.096718475147057 233.1590433456421 0.6560158774631443
17.10194603010047 232.18601621567947 0.6538965569546343
17.107173585053886 230.79781582149613 0.6522767346712278
17.1124011400073 231.97447346456826 0.6549181034928638
17.117628694960715 233.6706114085751 0.657809751982648
17.12285624991413 234.98722221864662 0.6604366098948351
17.128083804867543 239.33046606511328 0.6666677888012312
17.133311359820958 241.2235601207876 0.667464312324223
17.138538914774372 238.91054232446487 0.6646027781990643
17.143766469727787 239.2801376252436 0.6646119209160275
17.1489940246812 238.518860193266 0.6661191156211945
17.154221579634616 237.6522967874224 0.6645744169627847
17.15944913458803 237.92288886081232 0.6636886224796156
17.164676689541444 238.24025495312017 0.661796852669503
17.16990424449486 241.3196237605278 0.6644057403834336
17.175131799448273 245.51120531770206 0.6693252007181706
17.180359354401688 246.54280055225533 0.6727421231699471
17.185586909355102 246.0352624348229 0.6722901769375568
17.190814464308517 245.58658604501338 0.6721939469507684
17.19604201926193 248.81225022794393 0.6757191839865196
17.201269574215345 250.69204281830127 0.6762466051681841
17.20649712916876 252.97773244765636 0.6795323873130024
17.211724684122174 251.4168302996043 0.6779316018307769
17.21695223907559 249.995336247767 0.6762269305369912
17.222179794029003 252.14278644027996 0.6789612540104316
17.227407348982418 250.32713032202133 0.6771780536026627
17.232634903935832 251.46204051840257 0.6790306202834637
17.237862458889246 251.44657771701006 0.6789699128437287
17.24309001384266 250.26114938450326 0.678035014703923
17.248317568796075 248.01002987324276 0.6741152501003048
17.25354512374949 243.86080360524832 0.66758440408985
17.258772678702904 242.7213963591571 0.6658691052417146
17.26400023365632 241.44613004345712 0.6645008813939252
17.269227788609733 239.17992471084054 0.6647078754741153
17.274455343563147 235.42139801094925 0.6604209812111624
17.279682898516562 231.6262979043782 0.655633907191987
17.284910453469976 230.3879259196647 0.6522043848539154
17.29013800842339 235.41710494398876 0.6573573461275386
17.295365563376805 239.00268259349986 0.662217216429221
17.30059311833022 242.5522228428503 0.6661626217320658
17.305820673283634 242.87911683134354 0.6675573657116187
17.31104822823705 240.681578720453 0.6654416344334912
17.316275783190463 240.64933789649632 0.6657746254345192
17.321503338143877 240.02928839350497 0.6653151108493786
17.32673089309729 241.36785615857653 0.6656149270333941
17.331958448050706 243.93651345614353 0.6685352287910065
17.33718600300412 247.4113922390031 0.6732567112210048
17.342413557957535 249.71227371249665 0.6765204021614097
17.34764111291095 251.4865789945529 0.6783273336885587
17.352868667864364 249.4994506693714 0.6751905479812123
17.358096222817778 247.28526917202112 0.6719366540354814
17.363323777771193 244.95412839358616 0.6685575924797516
17.368551332724607 244.15736624614604 0.6689210494356613
17.37377888767802 244.86769198515108 0.6703246325535863
17.379006442631436 245.28617749429733 0.670510291534585
17.38423399758485 244.2702673173117 0.6688975975426215
17.389461552538265 242.5360266063579 0.6666967122493326
17.39468910749168 243.8467524296609 0.668740829461237
17.399916662445094 245.6726087978079 0.6707482113748442
17.405144217398508 247.80867752992802 0.673436179203465
17.410371772351922 245.43200834481917 0.6702407844320855
17.415599327305337 243.79182477709404 0.668344689691335
17.42082688225875 241.61182573016745 0.6668658835768845
17.426054437212166 241.56550539394527 0.6670917882892363
17.43128199216558 242.95342607459372 0.6689332147055693
17.436509547118995 240.94759641031322 0.666180917964694
17.44173710207241 244.30386561863133 0.6688810898110262
17.446964657025823 245.24345002930204 0.6709543007585849
17.452192211979238 247.43293767525904 0.675283097818837
17.457419766932652 246.4369078512337 0.6756450710838469
17.462647321886067 245.7582954977555 0.6751981542857654
17.46787487683948 243.06601653081006 0.6700695639695163
17.473102431792896 239.3700034783437 0.6629706363837127
17.47832998674631 237.15446141800243 0.6601340069008904
17.483557541699724 238.95927647392207 0.6641647910470823
17.48878509665314 240.41700885394332 0.6645695600163882
17.494012651606553 243.23334354634252 0.6666745429018166
17.499240206559968 245.723874218079 0.6684229474402763
17.504467761513382 250.0183006245654 0.6742734726481161
17.509695316466797 253.76419776449526 0.6801619824021021
17.51492287142021 251.93629604108102 0.6784784763602825
17.520150426373625 251.58008196022436 0.679181950455255
17.52537798132704 251.52317832775307 0.6782072929027048
17.530605536280454 253.78667307469945 0.6815084421765039
17.53583309123387 254.38612874532845 0.6828067713542582
17.541060646187283 252.18897912561312 0.679476344424815
17.546288201140698 251.2437108025097 0.6781337573294348
17.551515756094112 249.37211858291894 0.6740419432277924
17.556743311047526 250.37471499748682 0.6736752312063826
17.56197086600094 250.03456541668916 0.6726223344247623
17.567198420954355 254.11284338317685 0.6795302354458549
17.57242597590777 255.65507067227568 0.6824384163457908
17.577653530861184 255.39220686517314 0.6836241322728236
17.5828810858146 253.58747360747577 0.682422221485519
17.588108640768013 250.7084055401365 0.6775916469628497
17.593336195721427 251.09221373982805 0.6778743052906745
17.598563750674842 253.7569289672066 0.6795894618022418
17.603791305628256 256.18718394918403 0.6821670696406816
17.60901886058167 258.286969684839 0.6852296166225663
17.614246415535085 259.8927446210628 0.6860398475301132
17.6194739704885 260.0369095633239 0.6862668637849124
17.624701525441914 259.38591422156185 0.6852238713536367
17.62992908039533 259.59505161223115 0.6866024664049092
17.635156635348743 262.12281247600123 0.6900743782954502
17.640384190302157 263.58442262533526 0.6926955309163616
17.64561174525557 264.84478652177694 0.6933170596080231
17.650839300208986 263.72397502799913 0.6916842313501209
17.6560668551624 262.1077185984688 0.6889579662389331
17.661294410115815 262.4724882512815 0.6880751962247207
17.66652196506923 262.941308902675 0.6879651024234377
17.671749520022644 265.1138192140274 0.6904099236135365
17.676977074976058 267.9544387090759 0.6941187372736083
17.682204629929473 270.7838902212651 0.6981377816929938
17.687432184882887 277.7830212283789 0.7073452008184996
17.6926597398363 283.338739001764 0.7149982061439571
17.697887294789716 291.8457734833676 0.7264177230175471
17.70311484974313 293.52284501307884 0.7284020507984796
17.708342404696545 294.52939946878416 0.727897103561491
17.71356995964996 292.68441551604514 0.7246402163304296
17.718797514603374 291.83475489046435 0.7231034457260301
17.724025069556788 294.1272891489099 0.7255032380070519
17.729252624510202 294.7048767369904 0.7265719084256608
17.734480179463617 295.9908376078183 0.7282407082564399
17.73970773441703 297.31707924453184 0.7299902253248007
17.744935289370446 299.33844796666955 0.7329132707757559
17.75016284432386 302.34100922030075 0.7358093556581572
17.755390399277275 304.05762904983874 0.7381351530125564
17.76061795423069 304.0010171382549 0.737659463924464
17.765845509184103 302.4482465433657 0.7357622139584901
17.771073064137518 300.34882267491383 0.7343760272017449
17.776300619090932 294.9218048999456 0.7284398374522343
17.781528174044347 288.9936933383122 0.7232335193719099
17.78675572899776 284.20574580450625 0.7172356772685002
17.791983283951176 278.39813050939955 0.7090232348517085
17.79721083890459 274.40677018294633 0.7028682032501269
17.802438393858004 271.3818336533732 0.6986686935188879
17.80766594881142 267.3803535747174 0.6945477400603226
17.812893503764833 263.81904123970264 0.6903633485210401
17.818121058718248 261.2397069747656 0.6874332277245185
17.823348613671662 257.5019549548984 0.6817708518682015
17.828576168625077 257.34063950492396 0.6817976011858862
17.83380372357849 254.7346277909191 0.6782949484433887
17.839031278531905 251.57811479394124 0.6747685193748729
17.84425883348532 247.8365391568689 0.6705113504632637
17.849486388438734 247.43866385089535 0.6707890040385831
17.85471394339215 248.96540500363344 0.6735771292475488
17.859941498345563 249.02202796179924 0.6737847980727489
17.865169053298978 249.3721464831286 0.6737543105161751
17.870396608252392 252.1452508071758 0.676786544521203
17.875624163205806 255.1745397398608 0.6796111972174418
17.88085171815922 259.14893917105377 0.6846443007180796
17.886079273112635 260.2768356368834 0.6863641081650931
17.89130682806605 263.67958472664907 0.6897987721750539
17.896534383019464 268.93094722089967 0.6973377035941608
17.90176193797288 277.6051388810881 0.7079314733943134
17.906989492926293 282.57959433662 0.7132567182799427
17.912217047879707 288.86317696525293 0.720747276726708
17.917444602833122 292.64160814008517 0.7236085798577634
17.922672157786536 295.48141362762976 0.726837606864361
17.92789971273995 297.4852077308308 0.7289873146218083
17.933127267693365 302.2443146324635 0.7334211666570462
17.93835482264678 307.7742128200488 0.740872391175526
17.943582377600194 309.5361520425316 0.7436705760469524
17.94880993255361 310.58213722704363 0.7448800696478816
17.954037487507023 308.0321832736454 0.7420657110520419
17.959265042460437 307.0190638084944 0.7400709021223931
17.96449259741385 302.263336516642 0.7344743627904403
17.969720152367266 297.17558916903704 0.7288386600505425
17.97494770732068 290.9802231677817 0.7210956326593
17.980175262274095 286.313096301773 0.716358715934804
17.98540281722751 280.7573049315258 0.7094227047558336
17.990630372180924 274.61205480732986 0.7031663313582255
17.995857927134338 267.8942938432827 0.6960051108980038
18.001085482087753 264.37866850020737 0.6916928771570929
18.006313037041167 259.239556265881 0.6840745445277225
18.01154059199458 259.1002675049085 0.6850738005179134
18.016768146947996 256.28432762618667 0.6815283481956104
18.02199570190141 256.4678581238813 0.6837256927797367
18.027223256854825 255.16216358590944 0.6809027343197401
18.03245081180824 252.04672536063038 0.675534404709028
18.037678366761654 249.5097397442841 0.6710510015392716
18.042905921715068 250.26124832142543 0.6713756658136436
18.048133476668482 248.63598093339354 0.6704577874520039
18.053361031621897 247.77770980734545 0.6702575923241361
18.05858858657531 245.28086982818928 0.6683310880992809
18.063816141528726 242.47479579964426 0.6658065355847049
18.06904369648214 241.33051443626033 0.6651923620485316
18.074271251435555 242.89311355761495 0.6666137169158387
18.07949880638897 246.00087511904633 0.6699239863874235
18.084726361342383 250.66162143084682 0.675069563362453
18.089953916295798 252.42417845377963 0.6789616199517186
18.095181471249212 249.13492210984342 0.6745900003976063
18.100409026202627 247.84793568498233 0.6728175373249156
18.10563658115604 248.57268278795564 0.6744353303399269
18.110864136109456 250.1873263663664 0.6753318759300431
18.11609169106287 254.70045036722334 0.6813250218813363
18.121319246016284 258.28841365608827 0.6836322809300841
18.1265468009697 260.60608822628257 0.6860203275831529
18.131774355923113 260.24155834380895 0.6854068657639683
18.137001910876528 260.76664988556377 0.6860990142135992
18.142229465829942 262.0873660033872 0.6877141709117369
18.147457020783357 264.3520548604756 0.6905455665420338
18.15268457573677 263.7978235327404 0.6903849571403318
18.157912130690185 265.35403600175135 0.6941359884893104
18.1631396856436 265.3892654745818 0.6940061990793867
18.168367240597014 270.42883586512744 0.7001332307052134
18.17359479555043 272.06453869386985 0.701003705203009
18.178822350503843 275.23136106582166 0.7049273209526272
18.184049905457258 277.0658001172926 0.7071074143964873
18.189277460410672 281.099797665211 0.7108597447953651
18.194505015364086 289.2183731811726 0.7199644817068673
18.1997325703175 295.85515091655503 0.7281012662534121
18.204960125270915 303.4922303636934 0.7375853979270987
18.21018768022433 302.774382248548 0.7359844111284584
18.215415235177744 302.3417640800015 0.7350565473765326
18.22064279013116 306.1190533425271 0.7390507312703664
18.225870345084573 314.6730376479363 0.7491921326393534
18.231097900037987 320.078763689591 0.755342751852554
18.236325454991402 327.2372311746053 0.763058559731226
18.241553009944816 331.8145618106695 0.7679908281084808
18.24678056489823 340.23374029304017 0.7771453663464017
18.252008119851645 348.94741884943426 0.787325591352711
18.25723567480506 352.4018183018926 0.7905878288591469
18.262463229758474 354.16874559128945 0.7923090507790833
18.26769078471189 350.99506095415677 0.7886405451775251
18.272918339665303 351.0182163988062 0.7887893559252347
18.278145894618717 344.38885450632466 0.7818694250449102
18.28337344957213 335.6297771074837 0.7721655528653817
18.288601004525546 327.1859529137678 0.7619994285076543
18.29382855947896 319.7171010719898 0.7539382785097378
18.299056114432375 310.9494542805187 0.7439363677149096
18.30428366938579 300.41590189181784 0.7320520541571985
18.309511224339204 294.3454120449267 0.7248444059178838
18.314738779292618 289.07508774082135 0.7189030977992391
18.319966334246033 284.7940618600953 0.7145919301662346
18.325193889199447 280.45392034285976 0.7089399161018427
18.33042144415286 277.039911164128 0.7056509350928265
18.335648999106276 275.9186280400869 0.7050763352872665
18.34087655405969 271.63881085650956 0.7002940335696765
18.346104109013105 267.0669786953819 0.6935749923886926
18.35133166396652 263.8615319402808 0.6883337730257328
18.356559218919934 264.2617693703806 0.6879881538485852
18.361786773873348 264.4857785102988 0.6895614169638496
18.367014328826762 265.5265446831988 0.690834784578917
18.372241883780177 263.9523578989739 0.6897411454577382
18.37746943873359 261.0482316624322 0.6856716497621766
18.382696993687006 260.16975323371895 0.6849779034591901
18.38792454864042 260.9107552770446 0.6884488841073475
18.393152103593835 263.79428799560793 0.7027431524329268
18.39837965854725 263.0262785461746 0.7089203598422511
18.403607213500663 257.8074517614156 0.7069581275320987
18.408834768454078 257.29952257863584 0.7098354041406274
18.414062323407492 261.40406391930264 0.7190708370718566
18.419289878360907 265.6918654157279 0.7276919985962407
18.42451743331432 267.713710067074 0.7332101575727468
18.429744988267736 267.86472902838807 0.7369505006017789
18.43497254322115 267.1282852049546 0.7383458920994485
18.440200098174564 268.1762348808822 0.7428861140207673
18.44542765312798 268.27830414364826 0.7472260850176036
18.450655208081393 268.5766254390621 0.750958800401915
18.455882763034808 265.4966796181386 0.7494668644219543
18.461110317988222 264.7057666877954 0.750563938784977
18.466337872941637 265.45469238349995 0.7527632344820608
18.47156542789505 268.8435296353651 0.7594793340936012
18.476792982848465 268.27454699243253 0.7612007376443318
18.48202053780188 269.28472684937185 0.7654468986785521
18.487248092755294 272.26664689584936 0.7716729426904446
18.49247564770871 272.2046026723502 0.7732524528950657
18.497703202662123 269.62095593589436 0.7715041995330324
18.502930757615538 269.37239049455104 0.7723498691175859
18.508158312568952 266.44812964788554 0.770144215761798
18.513385867522366 267.6508890081837 0.7752718023618688
18.51861342247578 268.1968485487527 0.7772002323717351
18.523840977429195 269.95348934866087 0.7816814936859026
18.52906853238261 273.1347663107594 0.7889315180755885
18.534296087336024 271.3662613737805 0.788809946813022
18.53952364228944 269.0958762618425 0.7887938431181519
18.544751197242853 265.4808983834392 0.784312793857115
18.549978752196267 266.18396041594593 0.7854991861711387
18.555206307149682 267.03343992345975 0.7899881114088331
18.560433862103096 267.6586894301997 0.7922214847919447
18.56566141705651 270.43387368768583 0.7990386618041342
18.570888972009925 272.34551908450436 0.8028473669283162
18.57611652696334 273.0351910648619 0.8055493295082148
18.581344081916754 271.77573570924545 0.8061091620414202
18.58657163687017 268.9341164464368 0.8025073957179609
18.591799191823583 269.48970749862 0.8063327911331859
18.597026746776997 273.2319157689057 0.8133082930911127
18.60225430173041 275.16625495771973 0.8179210639979739
18.607481856683826 273.2499180710521 0.8167468113223099
18.61270941163724 270.79296299284795 0.8139372340980032
18.617936966590655 271.013489240441 0.8157602930111172
18.62316452154407 275.7416121476022 0.8216295610051464
18.628392076497484 282.7139278337563 0.8149690489843783
18.633619631450898 286.7029727328501 0.8120773564826026
18.638847186404313 288.4413485589171 0.8084241010707062
18.644074741357727 288.49286528571184 0.8044404702139825
18.64930229631114 290.3176709375479 0.803690720143579
18.654529851264556 294.10988299279467 0.8042180870262956
18.65975740621797 299.57853552860377 0.8087433857662633
18.664984961171385 304.11866837273175 0.8105776794858498
18.6702125161248 307.28897322412325 0.81184354692135
18.675440071078214 311.7844107761946 0.8158567585149098
18.680667626031628 317.63273056078896 0.8207991587418473
18.685895180985042 325.45865986995193 0.8283010142815057
18.691122735938457 330.47009660836665 0.8322958507388143
18.69635029089187 335.46239283368345 0.835740966369393
18.701577845845286 340.1205821743088 0.8399156434061958
18.7068054007987 345.97795924109255 0.8450079432259062
18.712032955752115 351.76016271700104 0.8496256126096667
18.71726051070553 355.2458065277224 0.8522519106588672
18.722488065658943 357.42395556306224 0.8532247307009105
18.727715620612358 357.997976222458 0.8531226308803819
18.732943175565772 358.43121055319364 0.8525627744150748
18.738170730519187 355.85923972384364 0.8480928263082514
18.7433982854726 352.6998368687483 0.843484670909143
18.748625840426016 351.3552121334109 0.8408455612224257
18.75385339537943 349.34715106402274 0.8372857835728882
18.759080950332844 345.8555590460772 0.8326112586317925
18.76430850528626 340.847430890131 0.8249428165233111
18.769536060239673 335.3141813559196 0.8172341580221602
18.774763615193088 333.3015901631007 0.8131757651934605
18.779991170146502 330.1644741613029 0.8071500042221524
18.785218725099917 328.4823904454235 0.8043383716910599
18.79044628005333 325.9931350033023 0.8010905549565209
18.795673835006745 324.0156611291252 0.797973749683393
18.80090138996016 321.43352615572013 0.7946951863281148
18.806128944913574 316.16958790302425 0.7870826293750147
18.81135649986699 313.8210207139308 0.7834046439830415
18.816584054820403 310.39082543896956 0.7796038748816129
18.821811609773818 310.11746157054114 0.7786458302777268
18.827039164727232 309.59491144066396 0.7775564279071605
18.832266719680646 306.6888363055253 0.7725903742652854
18.83749427463406 298.8498934076672 0.7618870208873458
18.842721829587475 295.22641332942715 0.7579188401636445
18.84794938454089 293.42519070008495 0.7563739718716846
18.853176939494304 294.9600027982621 0.7595512898258521
18.85840449444772 294.24307317044173 0.7593893744151838
18.863632049401133 293.4566364774927 0.7571999886124589
18.868859604354547 291.6316935199644 0.7537282736252078
18.87408715930796 292.2307629426044 0.7532618558911001
18.879314714261376 290.05711809423957 0.7498087107916
18.88454226921479 287.66492674784183 0.7479393601257265
18.889769824168205 285.15825582017527 0.7445887159320278
18.89499737912162 287.10075564205715 0.7475888939774801
18.900224934075034 284.7870794285758 0.7430333598440135
18.90545248902845 279.80714032456325 0.7350546273063194
18.910680043981863 275.8323605456167 0.7297052498587998
18.915907598935277 274.54876339869924 0.7281952692038131
18.92113515388869 276.14807110088975 0.7311426266543157
18.926362708842106 277.08733578218215 0.7326580068371092
18.93159026379552 276.0338983633141 0.7307684788383717
18.936817818748935 272.6922975383667 0.7269083526571483
18.94204537370235 271.3112748417135 0.7253965487188178
18.947272928655764 270.59706159786504 0.725012595265885
18.952500483609178 272.5069961296095 0.7266378965540029
18.957728038562593 272.98728189312175 0.7249813828239636
18.962955593516007 273.5832857131678 0.7248896280267376
18.96818314846942 272.7043731587861 0.7229984340065516
18.973410703422836 272.91116063612014 0.7229432181144198
18.97863825837625 272.5692865970319 0.7223020479137681
18.983865813329665 273.02194977185303 0.7222963983978964
18.98909336828308 272.97445788845255 0.7222434983401196
18.994320923236494 271.80418398764533 0.7214808470510066
18.999548478189908 271.80711186846236 0.7221432269781727
19.004776033143322 271.964694976595 0.7215514921638377
19.010003588096737 276.41765706428396 0.7270947297592857
19.01523114305015 278.5953924920217 0.7298698453640139
19.020458698003566 277.17979780478413 0.7273851461392931
19.02568625295698 277.3413639702544 0.7273849816937094
19.030913807910395 274.54349278774885 0.7224179374027588
19.03614136286381 278.79537015816544 0.7274686946792561
19.041368917817223 280.5203779924919 0.7289458221826415
19.046596472770638 281.8441326873707 0.7295767710615415
19.051824027724052 281.0086034000666 0.7276677039175143
19.057051582677467 282.1260748712483 0.7285667430449598
19.06227913763088 283.2781491418212 0.7294348735291777
19.067506692584296 283.6858133999981 0.7292994988466305
19.07273424753771 283.70646970883195 0.7285633708160046
19.077961802491124 284.22104670649657 0.7298875513740073
19.08318935744454 283.85616464744936 0.7294532989231763
19.088416912397953 283.16668076484086 0.7281847742273776
19.093644467351368 281.7606928746967 0.7265663292948703
19.098872022304782 280.329005069703 0.7244265203198131
19.104099577258197 281.75081304299016 0.726111323859057
19.10932713221161 282.84049754790846 0.7276608738869789
19.114554687165025 282.32290143540496 0.7266767963296228
19.11978224211844 278.46095507606964 0.7209949378389588
19.125009797071854 277.124145442819 0.7185214090049997
19.13023735202527 275.0351737674885 0.7157352784532341
19.135464906978683 274.76636305184894 0.7158445902016625
19.140692461932098 274.9065034355422 0.7171923656406165
19.145920016885512 276.5671603395115 0.7197970971714984
19.151147571838926 277.15356231941496 0.7207788936936166
19.15637512679234 277.8544786493074 0.7215875809710413
19.161602681745755 274.8944976074724 0.7177852021661819
19.16683023669917 272.540785146396 0.7153022162355621
19.172057791652584 270.62871830671037 0.7134219338356192
19.177285346606 272.7097975984447 0.7167107086545391
19.182512901559413 271.65771719338613 0.7144853611709944
19.187740456512827 269.63047984774937 0.7111877795070338
19.19296801146624 265.1168534231608 0.7048585540118089
19.198195566419656 263.0643216184145 0.701903864232841
19.20342312137307 264.20133544607324 0.7035133843760148
19.208650676326485 263.26589803681907 0.7010236377445491
19.2138782312799 265.7247396899624 0.7034679375397774
19.219105786233314 267.287641394151 0.7044713138781434
19.22433334118673 267.19763427319896 0.7048866578997982
19.229560896140143 267.3300152070802 0.7059526856776154
19.234788451093557 267.8553244636912 0.7069996072256888
19.24001600604697 268.4253259477458 0.7081089282584803
19.245243561000386 267.9533915505931 0.7065729241021337
19.2504711159538 266.0694949255177 0.7032971282001754
19.255698670907215 267.2624787417775 0.7047459484171067
19.26092622586063 267.125016304535 0.7040491021282231
19.266153780814044 267.09303394409545 0.7034830843968523
19.271381335767458 268.97137439741886 0.7060223950295874
19.276608890720873 271.4422021507238 0.7090998779469381
19.281836445674287 276.62842320174207 0.7157995140534016
19.2870640006277 278.9967744426547 0.7186874540399553
19.292291555581116 279.87135271828976 0.719428233774893
19.29751911053453 277.93215183856904 0.7176736096767925
19.302746665487945 275.8938323354345 0.715247207196452
19.30797422044136 275.84357432909644 0.7150760357431041
19.313201775394774 278.97445639319 0.7195494339207776
19.318429330348188 283.3981688027476 0.7251781459584474
19.323656885301602 284.3413583339913 0.7261387011526623
19.328884440255017 286.03416281101374 0.7273265614012833
19.33411199520843 289.2678672889841 0.7305923244746424
19.339339550161846 292.4896410549359 0.7345057848093406
19.34456710511526 294.54791386976603 0.7358716334084525
19.349794660068675 297.2934492552507 0.7387060032740189
19.35502221502209 299.08977975461244 0.7401758626019638
19.360249769975503 301.890057705268 0.743497062835758
19.365477324928918 306.05065577081274 0.7496949172815809
19.370704879882332 310.99091151296585 0.7550429188601774
19.375932434835747 318.9964394830028 0.7647037011013526
19.38115998978916 323.1995809728327 0.7687173128128505
19.386387544742576 324.4945547350431 0.7696607662230096
19.39161509969599 327.2182009553519 0.7726167439505585
19.396842654649404 328.3187062238596 0.773837384225268
19.40207020960282 332.74390499682204 0.7791898019494479
19.407297764556233 336.19343396155693 0.7836969684355826
19.412525319509648 339.4077524064457 0.7870484967874694
19.417752874463062 341.46143234519127 0.7895782910341924
19.422980429416477 340.54254253488375 0.7884741322347499
19.42820798436989 338.32975805626415 0.7856002487976975
19.433435539323305 336.0286436711751 0.7836745924438774
19.43866309427672 333.81213854720653 0.7808480643053775
19.443890649230134 333.7450995541614 0.7806985464998826
19.44911820418355 334.4471294812167 0.7809571233199734
19.454345759136963 336.96794165984085 0.7828956337362851
19.459573314090377 340.0971079271196 0.7866569532285121
19.464800869043792 340.2624467788627 0.7862901329332039
19.470028423997206 336.30780403111663 0.7816867566486364
19.47525597895062 333.78310675418317 0.7793223651020155
19.480483533904035 332.61199415024487 0.778286684960163
19.48571108885745 332.7602149015983 0.7788126038312057
19.490938643810864 339.0679117817075 0.7860055916868458
19.49616619876428 342.0689666115388 0.7884790205362124
19.501393753717693 339.4329164642256 0.7851722333185894
19.506621308671107 334.40355223492395 0.7789243593356788
19.51184886362452 332.09457677478935 0.7761238797200771
19.517076418577936 334.69101001817546 0.7794170101859169
19.52230397353135 338.50307145521447 0.783893126328938
19.527531528484765 342.53524040141025 0.7889121350152272
19.53275908343818 343.41452578260345 0.7896570697173644
19.537986638391594 346.8709346805035 0.7935041832170473
19.54321419334501 347.4510718113209 0.7943151403449317
19.548441748298423 347.3293114288501 0.7941602717138359
19.553669303251837 347.12570460005065 0.7938962853696131
19.55889685820525 350.4141484336151 0.7980785569274486
19.564124413158666 357.536971447498 0.8062107661997684
19.56935196811208 363.18535716789415 0.8121019826423675
19.574579523065495 366.2037472028894 0.8150173044275768
19.57980707801891 367.5015358293737 0.8163752620742954
19.585034632972324 367.9464515948666 0.8170739179017468
19.590262187925738 369.27671260540905 0.8179283124959581
19.595489742879153 369.33977815129964 0.8173081321419925
19.600717297832567 369.24154568732365 0.8167711415074687
19.60594485278598 371.33464175441435 0.8189331339973223
19.611172407739396 369.08666585258413 0.8164207609077067
19.61639996269281 371.396765004661 0.8194151988087963
19.621627517646225 370.1655477597823 0.818442099372373
19.62685507259964 367.9379499651978 0.8158367490445948
19.632082627553054 365.99021871219077 0.8131376340656048
19.637310182506468 362.5291776248513 0.8092375559289454
19.642537737459882 364.6558111486167 0.8117140717881878
19.647765292413297 368.5473496056716 0.8155729014286507
19.65299284736671 372.87358395164676 0.8203327825783173
19.658220402320126 375.1939802914238 0.8227494323865032
19.66344795727354 375.1441933442442 0.8233352427395806
19.668675512226955 372.2440008070563 0.82019543848211
19.67390306718037 374.1757782089092 0.8223762993031742
19.679130622133783 375.3651634132037 0.8231883340717835
19.684358177087198 379.9878899653103 0.8277281365467822
19.689585732040612 385.11822387616763 0.8328388124593107
19.694813286994027 389.1293991652076 0.8370345082887574
19.70004084194744 392.5194694152566 0.8407469427897096
19.705268396900856 394.87241357678187 0.8436181622591788
19.71049595185427 395.3729724776664 0.8445346069447683
19.715723506807684 392.03520627183474 0.8405472740296936
19.7209510617611 389.15371963327595 0.8379099295392151
19.726178616714513 386.99825050915695 0.835506720800531
19.731406171667928 381.2217909373078 0.8291330660258514
19.736633726621342 373.03028852763083 0.8203509247602593
19.741861281574757 364.1792582167868 0.8102949716331741
19.74708883652817 360.1539176104157 0.8058595848395722
19.752316391481585 357.81333763007865 0.8031525950206148
19.757543946435 356.91683808870033 0.8014628603654431
19.762771501388414 352.7543685851022 0.7970428662801782
19.76799905634183 347.885816870593 0.7924114598066276
19.773226611295243 344.4740851808223 0.7889969677875327
19.778454166248657 337.1908209953166 0.7812315995284366
19.783681721202072 333.1185066266939 0.7761452411129321
19.788909276155486 330.06215918097183 0.7730250162442605
19.7941368311089 331.1123284306227 0.7738734062835947
19.799364386062315 330.5604771251553 0.7727390457823117
19.80459194101573 324.6185297361567 0.7656188769660218
19.809819495969144 320.2743232654791 0.7601560354210861
19.81504705092256 315.01355670521804 0.7537954641035305
19.820274605875973 312.6483748528693 0.7519022963818003
19.825502160829387 309.47362445499937 0.7483688890103336
19.8307297157828 306.7476339300961 0.7453110426050945
19.835957270736216 301.4433929827956 0.7380722017621164
19.84118482568963 299.97035781485243 0.7358461727366717
19.846412380643045 298.34939895432046 0.7347179754367111
19.85163993559646 300.42137227729967 0.7372865938163204
19.856867490549874 299.9331492646101 0.7368141966506512
19.86209504550329 299.4333466620397 0.7370746168955692
19.867322600456703 299.4832030113657 0.7372345236033092
19.872550155410117 301.05185422036385 0.7392843955720771
19.87777771036353 299.81083097034156 0.7365856259038309
19.883005265316946 300.09603944655987 0.7367570874928308
19.88823282027036 296.70359708200874 0.7330031025145487
19.893460375223775 292.93406263374686 0.7284473698269649
19.89868793017719 292.1499161810772 0.7273021993139114
19.903915485130604 293.662075747601 0.7290860006797142
19.909143040084018 296.4676750492265 0.7326871119390033
19.914370595037433 298.92846312463405 0.7359868295277239
19.919598149990847 298.0145549841592 0.7340201930908123
19.92482570494426 295.1150675767554 0.730464350506709
19.930053259897676 294.10845451045543 0.7290546904897275
19.93528081485109 293.09212350873565 0.727903682446402
19.940508369804505 295.40973395663525 0.7316273860409965
19.94573592475792 295.3026876905464 0.7313888961737389
19.950963479711334 293.8727918442052 0.7292435185205598
19.956191034664748 291.42215264312875 0.7255783398044365
19.961418589618162 290.749560896482 0.7241183002300575
19.966646144571577 287.094553301154 0.7191157272288196
19.97187369952499 284.96788246845864 0.7158364986049982
19.977101254478406 283.97026893506825 0.7143119201834786
19.98232880943182 286.94123358058573 0.7185703900407788
19.987556364385235 287.93115830955264 0.7198751049862586
19.99278391933865 286.9890168161813 0.7190144582673258
19.998011474292063 285.86602215229925 0.7177532593400223
20.003239029245478 284.708926580279 0.7169083990693321
20.008466584198892 285.10002188662907 0.7177536167205765
20.013694139152307 289.7322798584312 0.7237560044105246
20.01892169410572 293.5609334696089 0.728787449595532
20.024149249059136 297.01066434110686 0.7337173081634852
20.02937680401255 295.91193973386095 0.731816062398466
20.034604358965964 296.5709729718502 0.7319318371544952
20.03983191391938 298.3718629266055 0.7336429572824495
20.045059468872793 297.55335255593707 0.733263535773649
20.050287023826208 297.0771173998868 0.7331478364377624
20.055514578779622 296.673310360615 0.7325818019642389
20.060742133733036 297.83594594282556 0.7341995574293961
20.06596968868645 297.1114192977216 0.7330181300564244
20.071197243639865 294.94079669064786 0.7295707877052898
20.07642479859328 292.3688137714244 0.7263431789941803
20.081652353546694 291.4956320070463 0.7250327041018386
20.08687990850011 289.0534714453937 0.7215975349574696
20.092107463453523 288.60582886579266 0.7211445089955013
20.097335018406937 288.9389551968305 0.7207893849295178
20.102562573360352 291.9681270225459 0.7252961663966343
20.107790128313766 294.15634072312366 0.7277093218853371
20.11301768326718 292.25610002233583 0.725203888978865
20.118245238220595 288.6606642665289 0.7206994421062255
20.12347279317401 284.7163590538304 0.7161616624063654
20.128700348127424 282.005401320426 0.7141604008931969
20.13392790308084 280.0689657124103 0.7116835225930183
20.139155458034253 281.01818436229223 0.7118765068562061
20.144383012987667 284.99291558820204 0.7156457978692528
20.14961056794108 287.85566390245896 0.7203062016581057
20.154838122894496 285.16530049332766 0.7173647121262416
20.16006567784791 280.62965927101806 0.7118723528542947
20.165293232801325 279.78908845017503 0.7092063219808461
20.17052078775474 278.83444818094836 0.7082474819405683
20.175748342708154 278.4793545232607 0.7085802413140221
20.18097589766157 278.8488933122401 0.7092976561694033
20.186203452614983 283.76437296164596 0.7149127643104775
20.191431007568397 286.90657698329494 0.7184903238612812
20.19665856252181 284.58689791836446 0.7151349639418907
20.201886117475226 282.3996774616272 0.7124339320845036
20.20711367242864 281.8573218342765 0.711792164091636
20.212341227382055 283.38719393613053 0.7134389874943254
20.21756878233547 283.56470423807554 0.7142921144053141
20.222796337288884 282.5857759154911 0.7130673067792855
20.228023892242298 283.20050707333843 0.7139504739005336
20.233251447195713 281.97085803705744 0.7121212256346773
20.238479002149127 279.34675039476804 0.7093376814422211
20.24370655710254 278.0360199106728 0.7078822273677078
20.248934112055956 276.03533714962543 0.7048291010436072
20.25416166700937 277.70540096145345 0.7061095244374721
20.259389221962785 278.49427654179135 0.7062695542211023
20.2646167769162 278.8719923996707 0.7066796494964632
20.269844331869614 278.04055920893796 0.7056223539480547
20.275071886823028 277.696802720938 0.7061632325422604
20.280299441776442 273.62618784508015 0.7016118225612926
20.285526996729857 272.4525544085149 0.7014102120563378
20.29075455168327 272.2031158237494 0.7014203385862952
20.295982106636686 274.1597300516195 0.7046778375548954
20.3012096615901 276.43568350781453 0.70605872107574
20.306437216543515 277.97970479487986 0.7079679847949624
20.31166477149693 280.4408410099128 0.7114118373247487
20.316892326450343 278.5811257552376 0.7093002150786132
20.322119881403758 273.1955709671706 0.7030923057904425
20.327347436357172 270.12507199681176 0.6990678601275692
20.332574991310587 269.2992019195227 0.6981590918358025
20.337802546264 272.0729764540267 0.700282449936006
20.343030101217416 273.75206592952355 0.7022367226038115
20.34825765617083 276.14805887964894 0.7050907581995224
20.353485211124244 276.55578729034835 0.7055767054912699
20.35871276607766 272.62329463352495 0.700391474816256
20.363940321031073 268.71507619866657 0.6953909113377995
20.369167875984488 266.0531423716694 0.6922785584577593
20.374395430937902 269.11495910308406 0.6970405614993691
20.379622985891316 273.854067735387 0.7028932935109776
20.38485054084473 274.2271995358934 0.702495876747528
20.390078095798145 272.7840568846417 0.7010590527306741
20.39530565075156 271.7060450244209 0.6992482193392687
20.400533205704974 272.4939494608316 0.7003089147003096
20.40576076065839 274.4194344034199 0.7031613294275257
20.410988315611803 275.9181737314883 0.7049214647436673
20.416215870565217 274.96947683076644 0.7038001541802383
20.421443425518632 275.2550986058842 0.7049875842297589
20.426670980472046 273.73692790826686 0.7031843472351244
20.43189853542546 272.4143662360238 0.7015212387724975
20.437126090378875 271.1729278735427 0.6985817292368565
20.44235364533229 269.6380465810776 0.696846729250309
20.447581200285704 271.02263603339776 0.6988204624181457
20.45280875523912 275.2995842784383 0.7036141694038139
20.458036310192533 277.75363434704076 0.7067631013043505
20.463263865145947 279.5163758578792 0.7080816529457064
20.46849142009936 277.8204583781176 0.705222020367009
20.473718975052776 279.97144569063516 0.7074248837901181
20.47894653000619 282.9939759774653 0.71118816829371
20.484174084959605 284.0434539838858 0.7127728600607355
20.48940163991302 284.7277244517435 0.7128763247386218
20.494629194866434 282.66967000376826 0.7103806764373952
20.49985674981985 283.2774832940481 0.7122113158666713
20.505084304773263 282.1207331435161 0.7107465207604718
20.510311859726677 285.4902787468485 0.7146294582868693
20.51553941468009 285.89522018922685 0.7143045395375017
20.520766969633506 288.63874027499025 0.71773257741729
20.52599452458692 289.300584275289 0.7195314793327792
20.531222079540335 288.8797073963171 0.7174928025035519
20.53644963449375 288.11173470259774 0.7175400822218141
20.541677189447164 286.305170445439 0.7158361637247431
20.546904744400578 284.73969547679457 0.714196050713026
20.552132299353993 282.35476699052066 0.7124592593740842
20.557359854307407 283.91565448443293 0.7133330347710681
20.56258740926082 283.7115724503096 0.7123752886342676
20.567814964214236 282.5387660517473 0.7104538866079575
20.57304251916765 279.5329882478526 0.7054417965474266
20.578270074121065 280.61793633570545 0.708162605448556
20.58349762907448 281.7975614147915 0.7098413172810796
20.588725184027894 282.99955963432217 0.7124070142090103
20.593952738981308 284.01720911267034 0.7140068736800397
20.599180293934722 284.13054132625365 0.7130397097063498
20.604407848888137 284.5319583480256 0.7141725134891984
20.60963540384155 282.93319782697466 0.7117508702350839
20.614862958794966 278.74437461702956 0.7060788274540716
20.62009051374838 279.5549026334731 0.7068939880363625
20.625318068701795 279.2366257467898 0.7067759086311888
20.63054562365521 282.70951475312444 0.7111629723554248
20.635773178608623 279.51836469352975 0.7073793430370988
20.641000733562038 278.56891965069445 0.7050023157954125
20.646228288515452 277.72940304890744 0.7040626823496647
20.651455843468867 281.96173555087967 0.709123891698232
20.65668339842228 284.09896798214106 0.7130445394718571
20.661910953375695 283.5499168750584 0.7126738492607415
20.66713850832911 280.81713187421803 0.708738646406701
20.672366063282524 281.5299313850441 0.7088308692628339
20.67759361823594 283.8541968126586 0.711314135567198
20.682821173189353 284.82499046414307 0.7128553284358661
20.688048728142768 283.9157258920876 0.7124809514862706
20.693276283096182 282.6297394405959 0.7101404403124689
20.698503838049596 282.2636283730556 0.7113984444675787
20.70373139300301 283.3162131618947 0.7122881180634691
20.708958947956425 282.73597719967114 0.7113263218937211
20.71418650290984 285.19185022328776 0.7131737277369175
20.719414057863254 285.5954086774705 0.7136496411265264
20.72464161281667 286.78588151806264 0.716302845130024
20.729869167770083 286.0572442450583 0.7148409071447667
20.735096722723497 287.9803442165921 0.7162015676023692
20.740324277676912 289.3410756932987 0.7183562292300145
20.745551832630326 289.72851672078156 0.7190786862316347
20.75077938758374 288.60910051688586 0.7184861785854745
20.756006942537155 287.8033850730914 0.7170038504464855
20.76123449749057 289.5547950204417 0.7197145584202614
20.766462052443984 291.5724863701555 0.7223656354349334
20.7716896073974 295.0727054704391 0.7266651277078212
20.776917162350813 295.36387308185476 0.7255046369602441
20.782144717304227 294.8095897736972 0.7242260558682128
20.78737227225764 287.40951007400724 0.7149405067446528
20.792599827211056 282.9993609865654 0.7098998622931947
20.79782738216447 281.83161487509653 0.7083972643049488
20.803054937117885 283.4563506900789 0.7106541615944404
20.8082824920713 289.4488459768247 0.7175485240230179
20.813510047024714 292.33567294227225 0.720104464896657
20.81873760197813 294.60704724201963 0.7229638760915215
20.823965156931543 291.14766997727287 0.7192162896055004
20.829192711884957 289.84038259599043 0.717744051426533
20.83442026683837 289.1758152222353 0.7181655592621553
20.839647821791786 292.0921842123636 0.7212265608454049
20.8448753767452 290.6224756746086 0.7189842825671722
20.850102931698615 288.33611028108527 0.7152867542955913
20.85533048665203 284.57618964806267 0.7111834729145377
20.860558041605444 284.45263602319665 0.7120225472552445
20.865785596558858 285.1022932666214 0.7124430945573803
20.871013151512273 283.39779338066967 0.7092454232459661
20.876240706465687 281.42066660759986 0.7067518047130011
20.8814682614191 279.14566338458553 0.7040937749165959
20.886695816372516 278.78602822599856 0.7047797403787674
20.89192337132593 282.6568393952077 0.7090421088676682
20.897150926279345 283.6859397075841 0.7099454294163223
20.90237848123276 282.98262180456754 0.7093246191330439
20.907606036186174 279.9654027670408 0.7052855424268288
20.912833591139588 279.6134645872133 0.7047727550854391
20.918061146093002 278.27313145484953 0.7029223087709607
20.923288701046417 278.46958681919466 0.7030350630183525
20.92851625599983 277.29650984884773 0.7010165958466487
20.933743810953246 276.50980443632994 0.6998979002578978
20.93897136590666 273.9804620548067 0.6972797359715517
20.944198920860075 270.95416182468574 0.6945031490270279
20.94942647581349 270.2477388091409 0.6941035129638841
20.954654030766903 271.9953053022279 0.6962917887726605
20.959881585720318 276.14562311659597 0.7015432818004942
20.965109140673732 278.19088052432255 0.7035135396119183
20.970336695627147 279.21759971210383 0.70518017372582
20.97556425058056 277.52903201135024 0.7026017048980466
20.980791805533975 277.5894042970977 0.7026028854646463
20.98601936048739 274.93043263100833 0.6994102197229003
20.991246915440804 272.9003958463199 0.6966853103556502
20.99647447039422 269.4916726280292 0.6922935686415169
21.001702025347633 268.0259840103368 0.6913846077325257
21.006929580301048 271.626674633593 0.696300841685397
21.012157135254462 273.41577624612887 0.699052042300037
21.017384690207876 273.84349100828075 0.7004117569934994
21.02261224516129 271.90919823048006 0.6971847547512451
21.027839800114705 270.695494199463 0.6948553243092943
21.03306735506812 269.6671368743445 0.6918517887194897
21.038294910021534 269.61526414931785 0.6922442148083682
21.04352246497495 269.2755679333735 0.692472166980697
21.048750019928363 271.85828615370764 0.6974453312053959
21.053977574881777 272.5767744503467 0.6991613714375124
21.059205129835192 273.5997579982569 0.6990616855667343
21.064432684788606 274.0387690411114 0.6978068585651989
21.06966023974202 274.1394848088203 0.6977255684066576
21.074887794695435 273.76280188881213 0.6976422560922699
21.08011534964885 269.6825805617045 0.6926351017134038
21.085342904602264 266.05900896289774 0.6871987864621624
21.09057045955568 266.84280644260997 0.6881446468999315
21.095798014509093 268.1890860559612 0.6901098933193407
21.101025569462507 269.97565390394305 0.6918419173403996
21.10625312441592 267.7051716985558 0.6878486867056747
21.111480679369336 269.25519411129045 0.6893622787496031
21.11670823432275 268.57417414379137 0.6883648161683288
21.121935789276165 268.1511687975097 0.688833229934408
21.12716334422958 267.07337694774543 0.6883953846251708
21.132390899182994 268.8110591315021 0.6904900584440666
21.13761845413641 270.4809162476432 0.691130699534356
21.142846009089823 269.78018319355886 0.6889512012438633
21.148073564043237 266.298583102602 0.6849757104218659
21.15330111899665 264.7564456658558 0.6842560509821873
21.158528673950066 265.82678898569816 0.685554180119705
21.16375622890348 269.2639029617844 0.6896552986980788
21.168983783856895 269.7501345226384 0.6880703841579864
21.17421133881031 269.429453663693 0.6875042777013246
21.179438893763724 266.450169662354 0.6835945385940128
21.184666448717138 266.1157959057677 0.6836726559433711
21.189894003670553 266.572618444857 0.6836325096913956
21.195121558623967 266.75710193957065 0.68307235303655
21.20034911357738 267.9951761645825 0.6852775704920753
21.205576668530796 269.2840405595269 0.6872669650066018
21.21080422348421 270.48100938081285 0.6893564735656675
21.216031778437625 270.4524745919221 0.6885279858659981
21.22125933339104 271.3260310542309 0.6881308101319605
21.226486888344454 270.8231493557028 0.6873051193276504
21.231714443297868 273.3654598118124 0.6900118344186915
21.236941998251282 273.6751057715889 0.6905276258785926
21.242169553204697 272.41778246337645 0.6884668086593486
21.24739710815811 274.0749185508883 0.6897416197304106
21.252624663111526 272.39175138301374 0.6870128534277498
21.25785221806494 274.89196059100584 0.6899138256262299
21.263079773018355 272.6036106028338 0.6864420173030936
21.26830732797177 272.41665486702743 0.686522220385578
21.273534882925183 271.6915092872869 0.6841089289361981
21.278762437878598 270.72423479925897 0.684183340694368
21.283989992832012 269.70945539077053 0.690806280727672
21.289217547785427 266.4905624451734 0.69811636761756
21.29444510273884 266.03980625279763 0.7044068319505236
21.299672657692255 268.98774852641344 0.7133331971657955
21.30490021264567 273.21573619654345 0.7242591748580063
21.310127767599084 273.8857689797743 0.7286056462091703
21.3153553225525 271.4605589609959 0.7288963097159157
21.320582877505913 267.9852211112793 0.7278218787830976
21.325810432459328 265.5763598323744 0.7279416398524624
21.331037987412742 267.0550707816516 0.7326916686797463
21.336265542366156 268.31810555096763 0.736085567791467
21.34149309731957 266.6205319740999 0.7354796348299062
21.346720652272985 264.6716674492969 0.7352022676648255
21.3519482072264 263.0468570705564 0.735219729260165
21.357175762179814 264.99616401167395 0.7407990984405437
21.36240331713323 265.87314301989534 0.7442681092457375
21.367630872086643 266.629090721202 0.7485074379283957
21.372858427040057 266.40439962128755 0.7509741489926698
21.378085981993472 267.884113653334 0.7545905922987411
21.383313536946886 266.04124426872477 0.7532570552265818
21.3885410919003 266.06492222234607 0.7543999283110661
21.393768646853715 265.89394185205106 0.7567479893497454
21.39899620180713 267.7084339800603 0.762591898029364
21.404223756760544 267.7827463126976 0.7646751838815599
21.40945131171396 266.1532164771134 0.7644407939968304
21.414678866667373 265.22751501237224 0.7650489915440959
21.419906421620787 266.8613332480463 0.7702914641029774
21.4251339765742 265.8388658138442 0.7719523664860793
21.430361531527616 263.8687538821401 0.7698290730055701
21.43558908648103 266.56935913023614 0.7743744921418081
21.440816641434445 267.1962454815491 0.776097550319835
21.44604419638786 268.17100332947024 0.779428327440162
21.451271751341274 266.503341438377 0.7785030979707009
21.45649930629469 269.62631792819616 0.7839028126218837
21.461726861248103 273.2129350542478 0.7920015832993433
21.466954416201517 274.921542548874 0.7965644011649884
21.47218197115493 275.5086619915977 0.7989402281969586
21.477409526108346 273.1254040770498 0.7962959350896434
21.48263708106176 270.58483865225367 0.7938895678688711
21.487864636015175 268.81967667044654 0.7941536533027411
21.49309219096859 268.5881206034329 0.7963485416120859
21.498319745922004 270.7011726810054 0.8002509982047871
21.503547300875418 272.7857093276107 0.804579359859398
21.508774855828833 273.46406876480256 0.8041490593956143
21.514002410782247 276.7454894319073 0.7933119842371976
21.51922996573566 277.02274087080855 0.7838786436368799
21.524457520689076 276.8700814732534 0.7765883649288815
21.52968507564249 278.88859387400237 0.7748799791319977
21.534912630595905 278.8414302221115 0.7702891744428861
21.54014018554932 281.1249184972828 0.7694952262305704
21.545367740502734 284.0878152912831 0.7703907302950701
21.550595295456148 283.5117296092981 0.7675203599873118
21.555822850409562 284.0540565594738 0.7668873802339295
21.561050405362977 283.18705854899287 0.7639340238911534
21.56627796031639 283.60779163420193 0.7618150954006401
21.571505515269806 286.1534742414886 0.76492597951121
21.57673307022322 286.1500214502102 0.7633687806791112
21.581960625176634 286.1201491575421 0.7617149417625146
21.58718818013005 280.53029806037523 0.7517782588768692
21.592415735083463 279.62724323258857 0.7473497758107887
21.597643290036878 280.0408298657201 0.7475881813703139
21.602870844990292 279.8935543800956 0.7460753203547251
21.608098399943707 283.0454396651977 0.7484640547768927
21.61332595489712 283.5419162255075 0.7477477818186101
21.618553509850535 283.5468637993453 0.7469486252565655
21.62378106480395 281.24102453858063 0.7443963430966473
21.629008619757364 281.8538286864523 0.7448133693522179
21.63423617471078 282.1476233668352 0.7448129713254761
21.639463729664193 282.23089838926785 0.7443938067672223
21.644691284617608 280.9509946128558 0.7411314373499789
21.649918839571022 278.80598612551245 0.7362641534004689
21.655146394524436 280.39003739915717 0.7371657325508022
21.66037394947785 275.72373135515727 0.730091877127201
21.665601504431265 274.34351217505946 0.7274710858402322
21.67082905938468 276.71328509616364 0.730042346370679
21.676056614338094 279.7576848376176 0.7342182823931882
21.68128416929151 278.776542106868 0.7323625688682815
21.686511724244923 280.50376573399353 0.734760429144886
21.691739279198337 281.2596476058124 0.7350180471374262
21.696966834151752 282.10011517882674 0.7348004270005831
21.702194389105166 283.01476359599224 0.7359950793196142
21.70742194405858 284.1763694998062 0.7378787588862028
21.712649499011995 287.3129019891903 0.7424350956067989
21.71787705396541 286.72664309560116 0.7406095806830899
21.723104608918824 285.5104300479672 0.7379978132481904
21.72833216387224 287.12489231095867 0.7384068551028579
21.733559718825653 283.8210459746426 0.7346639794265764
21.738787273779067 283.19354398055503 0.7327573317484637
21.74401482873248 282.5309199928815 0.732173476821636
21.749242383685896 286.92354603850384 0.7378513774036072
21.75446993863931 289.987279424859 0.7414885746274236
21.759697493592725 290.78655364975833 0.742789848522953
21.76492504854614 290.018296409651 0.74012036797857
21.770152603499554 292.4339179082266 0.7437700195947825
21.77538015845297 292.8815203989919 0.744269620512295
21.780607713406383 296.19105546310414 0.7485545578202495
21.785835268359797 298.20400965245034 0.7508379688648199
21.79106282331321 298.9417914139247 0.7519545935468994
21.796290378266626 299.4845258553633 0.7519848371867828
21.80151793322004 301.7099342479913 0.7542857508832473
21.806745488173455 305.1637608557564 0.7566460493364251
21.81197304312687 305.8193731217856 0.756896110785426
21.817200598080284 304.99681146214203 0.7557184108864916
21.822428153033698 310.12851081023143 0.7618622451662825
21.827655707987113 313.10459777415866 0.7663810875064118
21.832883262940527 314.28046887073253 0.7680325577383262
21.83811081789394 312.50270035354885 0.7663570118740107
21.843338372847356 308.19003849437075 0.7604703764343007
21.84856592780077 307.52933641837177 0.759392655229332
21.853793482754185 306.0463166196909 0.7572937134054741
21.8590210377076 306.7404198007909 0.757101794661741
21.864248592661014 306.70564875259083 0.7565799792197873
21.869476147614428 307.4959293661539 0.7570735018861896
21.874703702567842 308.8850592883256 0.7591748689356984
21.879931257521257 310.0268151587449 0.7604005677131896
21.88515881247467 308.40975409771505 0.7581047259241105
21.890386367428086 307.19075329449095 0.7565220824338926
21.8956139223815 306.5082996301657 0.7556765675211832
21.900841477334914 304.75858370247363 0.753914845781838
21.90606903228833 304.4468302589115 0.7530318814501996
21.911296587241743 303.0967408409094 0.750765869908551
21.916524142195158 300.2076480475809 0.7467505518401909
21.921751697148572 299.313338706427 0.745858101767408
21.926979252101987 299.0895826491323 0.7452572577154066
21.9322068070554 300.2622951850675 0.7474145316387756
21.937434362008815 301.9803473742128 0.74920093083879
21.94266191696223 303.54730737393413 0.750974280833042
21.947889471915644 301.6380852600494 0.7486086157428019
21.95311702686906 298.378271428467 0.7445753964131782
21.958344581822473 297.505076289903 0.7431396204054728
21.963572136775888 299.1250675502958 0.744833772371928
21.968799691729302 299.2005186187105 0.7447758816423985
21.974027246682716 299.80338397090713 0.7450810991448001
21.97925480163613 300.69159234515087 0.7450505842462698
21.984482356589545 300.42808898635036 0.74444368087078
21.98970991154296 299.3859568384679 0.743483455891634
21.994937466496374 297.02490300525676 0.741633710075834
22.00016502144979 297.92477191553206 0.7435139331661226
22.005392576403203 297.7705613786963 0.7435130451600531
22.010620131356617 299.2428083194263 0.7454093152939765
22.015847686310032 299.05633894307573 0.7449813229132164
22.021075241263446 298.2943752142128 0.7423923877733002
22.02630279621686 297.66523799576885 0.7410716995108018
22.031530351170275 297.0626570920733 0.7400315999075605
22.03675790612369 295.50113117817375 0.7378542467679818
22.041985461077104 294.2353046088109 0.7358392350393285
22.04721301603052 295.957719311258 0.7369284991376824
22.052440570983933 299.9496122700123 0.7433817460654941
22.057668125937347 302.79074685867016 0.7467623713695278
22.06289568089076 302.128926455607 0.7456257971388305
22.068123235844176 301.8541457243751 0.7444615050434381
22.07335079079759 301.49296655470954 0.7440741860019212
22.078578345751005 301.29609040050826 0.7445779588290952
22.08380590070442 301.53003511864983 0.7449221131837468
22.089033455657834 301.4929156512797 0.7439771275812508
22.09426101061125 303.558805193405 0.7449727051118875
22.099488565564663 306.5510456416767 0.7482304982656354
22.104716120518077 308.3463983797363 0.7508347790765905
22.10994367547149 308.7396115314308 0.7513524585172944
22.115171230424906 305.49899674882306 0.7469269563867535
22.12039878537832 304.80347408148936 0.7460234038675032
22.125626340331735 305.75080880781843 0.7468400021050374
22.13085389528515 306.6962571523298 0.7481155145810909
22.136081450238564 307.0142950815282 0.7477239195293203
22.141309005191978 306.7299466925385 0.7468514483611296
22.146536560145393 306.7713357014276 0.7474484157260417
22.151764115098807 308.4706157245885 0.7496911420322565
22.15699167005222 311.10495085820094 0.7530007145298957
22.162219225005636 311.2596378244327 0.7533990032578908
22.16744677995905 310.173022990689 0.7517307284307042
22.172674334912465 311.4199502745172 0.7529965533426213
22.17790188986588 313.29146269019304 0.7543309500686232
22.183129444819293 312.36740863289714 0.7536772192003293
22.188356999772708 309.69189828743356 0.7508417610829098
22.193584554726122 310.62743183194965 0.7516416680838934
22.198812109679537 312.436157035874 0.7538861370333408
22.20403966463295 313.35368992466994 0.7532552044928804
22.209267219586366 312.7246004921926 0.7528304002652522
22.21449477453978 311.91708594160247 0.7515674489286045
22.219722329493194 313.6654852508389 0.7544639976016055
22.22494988444661 315.84528499773216 0.7577390162459677
22.230177439400023 318.736982936154 0.7610482102956476
22.235404994353438 315.8702449107765 0.7568429706673885
22.240632549306852 311.7410655942036 0.7513854290651953
22.245860104260267 308.40046805986543 0.7468065122288188
22.25108765921368 308.09891246076063 0.7473741751505221
22.256315214167095 307.34473048226533 0.7458359670088502
22.26154276912051 307.0522317835268 0.7458850710554766
22.266770324073924 305.042514898449 0.7427049137948627
22.27199787902734 304.46743011764477 0.7419625520160278
22.277225433980753 305.37379442652644 0.7439351988185361
22.282452988934168 305.0653476206857 0.7432404061481853
22.287680543887582 301.8751969119885 0.7403474705715193
22.292908098840996 296.81397952970576 0.7341076189892937
22.29813565379441 293.84935367715514 0.7291317780687385
22.303363208747825 292.44795744273733 0.726605347751129
22.30859076370124 294.0750143763309 0.7285557675811534
22.313818318654654 293.57470517260873 0.7286838948335838
22.31904587360807 291.9988687533701 0.7267852557264227
22.324273428561483 291.7218511277864 0.725654729783304
22.329500983514897 291.82613600362254 0.7254470818330961
22.334728538468312 288.967434853659 0.7217353993483813
22.339956093421726 283.44318133243655 0.7147705988591434
22.34518364837514 282.81827309050567 0.7157094717320888
22.350411203328555 285.4141143721584 0.7195426955650243
22.35563875828197 288.3832816694291 0.7237872258144411
22.360866313235384 289.5043437019912 0.7232170922581186
22.3660938681888 287.8315887910748 0.7210701793413808
22.371321423142213 283.59064572191687 0.715746004787383
22.376548978095627 279.46196750398747 0.7114570193525587
22.38177653304904 277.8240013501081 0.7098310411814542
22.387004088002456 278.85755600697087 0.7100492870616522
22.39223164295587 281.3646906584127 0.7129285165007142
22.397459197909285 280.90605343529137 0.712369650072402
22.4026867528627 279.4757006979126 0.7109596925098587
22.407914307816114 279.8275660531013 0.7127284233456633
22.41314186276953 278.4222886464779 0.7103690137180492
22.418369417722943 280.1913061137743 0.7111466607036118
22.423596972676357 279.8434570900313 0.7105837759267142
22.42882452762977 279.92441906916497 0.7101081388169903
22.434052082583186 278.48030591048365 0.7087642467075834
22.4392796375366 278.8067638791884 0.7083768350039652
22.444507192490015 280.7439615479276 0.7119515807473875
22.44973474744343 278.2256191612263 0.7099781911170906
22.454962302396844 273.9449790798042 0.7051356961390648
22.460189857350258 270.9257417530988 0.6999618922216128
22.465417412303673 270.02733704579714 0.6982786309387252
22.470644967257087 276.3656086881979 0.7061802467753681
22.4758725222105 280.63928620095334 0.7124872978585657
22.481100077163916 282.3136133756856 0.7151231435893026
22.48632763211733 279.89386261455763 0.7112938245462852
22.491555187070745 276.3574844415999 0.7059735373994842
22.49678274202416 274.4198925322076 0.7021267927564192
22.502010296977573 273.4465174020538 0.7018403533785088
22.507237851930988 273.72190511897344 0.7017851692604874
22.512465406884402 273.75465125194614 0.7026661430764177
22.517692961837817 273.6946852383898 0.7019210901296733
22.52292051679123 271.6415572029795 0.7003369411574032
22.528148071744646 271.2221751469291 0.7004174210890334
22.53337562669806 270.77828508132393 0.7001634365710753
22.538603181651474 269.31586515281566 0.6975182298912613
22.54383073660489 271.7439173026688 0.6996645499545823
22.549058291558303 273.22227875567694 0.700676329779686
22.554285846511718 274.7178326132417 0.70255109624339
22.559513401465132 274.04445471042897 0.7019743842444148
22.564740956418547 270.53357272766453 0.6978349089986543
22.56996851137196 268.77550474432536 0.6960431062580804
22.575196066325375 266.512711580849 0.6926875882692717
22.58042362127879 267.89254474275367 0.6949301034292924
22.585651176232204 268.3055605228225 0.6954015620755855
22.59087873118562 268.997353514978 0.696848825453221
22.596106286139033 267.36721361082095 0.6949071488933671
22.601333841092448 269.33599170366114 0.6971257656312213
22.606561396045862 273.6706370935577 0.7015889298616186
22.611788950999276 274.24339788550907 0.7026609891931755
22.61701650595269 276.06770096037013 0.7047814939966731
22.622244060906105 273.98470629823737 0.7033352127725966
22.62747161585952 274.92370863557863 0.7065484124465687
22.632699170812934 275.6973047957994 0.7082177931948617
22.63792672576635 276.900898024986 0.707949303309159
22.643154280719763 277.1127614219053 0.7065375212638255
22.648381835673177 280.1109814629853 0.7093140350835955
22.653609390626592 279.99264814387595 0.7090478722860902
22.658836945580006 278.4427502086302 0.7059050239376088
22.66406450053342 275.69520383158203 0.7021794185648607
22.669292055486835 273.5695363184858 0.6991308595757113
22.67451961044025 275.0847264906477 0.7017930095125582
22.679747165393664 277.048293418573 0.7046439404955451
22.68497472034708 276.62289746333255 0.7050950722053877
22.690202275300493 274.61044299576656 0.7036727938604765
22.695429830253907 272.96029032898497 0.7017605031675607
22.70065738520732 270.5300708521181 0.6977298895457607
22.705884940160736 268.0923987417087 0.6923935701622119
22.71111249511415 269.6394996024233 0.694199055122247
22.716340050067565 272.5929492625774 0.6982282198368831
22.72156760502098 271.8502668409481 0.6975479731928903
22.726795159974394 271.79847742212337 0.6977728916990016
22.73202271492781 274.2138708903185 0.7011412985922822
22.737250269881223 274.66878138300916 0.7014617414387271
22.742477824834637 274.57193522990076 0.7013989025220733
22.74770537978805 273.04813249459886 0.6991191858115157
22.752932934741466 276.35578877066513 0.7031580388614017
22.75816048969488 279.2234807937501 0.7064752791016503
22.763388044648295 279.278546591752 0.707222343294424
22.76861559960171 278.260030369194 0.7059293027162256
22.773843154555124 277.04237200082287 0.7038060745603435
22.779070709508538 275.1694905467339 0.7007436197852257
22.784298264461952 272.7602002621547 0.697595693757487
22.789525819415367 270.75556761391863 0.6949990192419887
22.79475337436878 272.0917989811146 0.6963419489587662
22.799980929322196 275.2161106005673 0.6996420369054547
22.80520848427561 279.34558634598113 0.7050238373836707
22.810436039229025 281.75930242735245 0.7066298082370267
22.81566359418244 280.83526297830474 0.7064854595899229
22.820891149135853 281.28905124807625 0.7065522017628492
22.826118704089268 280.56036248901734 0.7056518349328479
22.831346259042682 280.5638624780252 0.7055496787773641
22.836573813996097 284.0867967630177 0.710168624775705
22.84180136894951 286.3408501774469 0.7132990791372631
22.847028923902926 288.8802975746133 0.7161708906721828
22.85225647885634 286.37321522438594 0.7126505603408687
22.857484033809754 285.18082149679293 0.7105122134020497
22.86271158876317 284.9448497866002 0.709787039107786
22.867939143716583 286.4061021727257 0.7107913829810182
22.873166698669998 287.2336342700167 0.7124356558253437
22.878394253623412 289.6676499019603 0.7154523315770057
22.883621808576827 290.69663163196225 0.7176990487977741
22.88884936353024 291.6567429872726 0.7184522377245982
22.894076918483655 293.5134351152561 0.7218043222134367
22.89930447343707 292.77061730403153 0.7213104719201651
22.904532028390484 290.4855837094716 0.7181764580751088
22.9097595833439 288.9818353423915 0.715809064035146
22.914987138297313 289.06688314968807 0.7150324764319727
22.920214693250728 294.04263593470466 0.7210941951568549
22.925442248204142 295.4598785813439 0.7228803233979623
22.930669803157556 296.122205275519 0.7232788750297529
22.93589735811097 292.05671809196747 0.718470016433804
22.941124913064385 290.98787393401824 0.7169406097967048
22.9463524680178 289.45864124117924 0.7151149317912872
22.951580022971214 289.88283807921675 0.7152906263599296
22.95680757792463 288.2693826166738 0.7122060581402065
22.962035132878043 288.0657770918906 0.7117843630313928
22.967262687831457 287.70319577997515 0.711049985490209
22.972490242784872 288.9769527691002 0.7137597911526595
22.977717797738286 290.7882795300792 0.7165143172755967
22.9829453526917 288.8351369472261 0.714826826500834
22.988172907645115 289.18344361304554 0.715555818423582
22.99340046259853 287.08693219188274 0.7133122283296626
22.998628017551944 284.1279164862226 0.7098018224548099
23.00385557250536 280.7535214000482 0.7051139762431741
23.009083127458773 282.6353004759885 0.7064343224409232
23.014310682412187 288.7798688338531 0.7131239665020326
23.0195382373656 290.7633883744535 0.7152616658079144
23.024765792319016 286.6200764128912 0.7100861728487738
23.02999334727243 281.9340944658166 0.7047222183380183
23.035220902225845 280.8937576960533 0.7035099829696345
23.04044845717926 279.28403593015855 0.7025745956226254
23.045676012132674 279.8935923137603 0.7039686727603793
23.05090356708609 281.1704290253721 0.7066980033393548
23.056131122039503 284.481436733982 0.710108394227326
23.061358676992917 286.01283896075813 0.7107061241059256
23.06658623194633 285.48696046445974 0.7098664083946636
23.071813786899746 283.0914594777136 0.707477573857965
23.07704134185316 281.76079472055653 0.7066835239681265
23.082268896806575 278.6504034479934 0.7028829126966541
23.08749645175999 280.1549354729304 0.70412161189777
23.092724006713404 278.86338509795274 0.7020465700106182
23.097951561666818 278.5316894456834 0.7006152513702246
23.103179116620232 275.75600126616786 0.6976607279731506
23.108406671573647 276.6511203346322 0.6993084171816861
23.11363422652706 276.5336892128057 0.6995940162370328
23.118861781480476 277.318708272905 0.7012508135536806
23.12408933643389 276.28223575852604 0.700482529560815
23.129316891387305 279.68972749603313 0.7043659419535677
23.13454444634072 279.7595400843866 0.7043655904140729
23.139772001294133 278.32851810644235 0.7014608467339295
23.144999556247548 277.0195271851355 0.699952963371747
23.150227111200962 279.90874189149054 0.7033552715399382
23.155454666154377 281.0709967771197 0.7060568246245159
23.16068222110779 280.0917575726451 0.7055232349418569
23.165909776061206 276.11775882663795 0.6998494918934958
23.17113733101462 277.7855781944702 0.702095203144336
23.176364885968034 278.65232490514086 0.7024722217895494
23.18159244092145 277.53782851872467 0.7004040177403248
23.186819995874863 276.663689565113 0.6986004515197244
23.192047550828278 277.4925306310228 0.6998420540732775
23.197275105781692 276.3936987688988 0.698325320247498
23.202502660735107 275.8345773046605 0.6971065572853503
23.20773021568852 273.446630599257 0.6936908386458903
23.212957770641935 273.6258131314502 0.6941228512334648
23.21818532559535 273.56729123948156 0.6935274077786673
23.223412880548764 278.59454140927005 0.6998856798824354
23.22864043550218 279.79951485689446 0.7001551285916942
23.233867990455593 280.627453367038 0.7015140188008093
23.239095545409008 279.24756254482537 0.7004126629935594
23.244323100362422 277.5446417761842 0.6995422901272559
23.249550655315836 276.25855915401473 0.6980750855801133
23.25477821026925 275.76423298505705 0.6970234128429694
23.260005765222665 277.3501513999715 0.699579036857686
23.26523332017608 275.87316362074085 0.6977414387785291
23.270460875129494 275.204198612539 0.6965634534784264
23.27568843008291 279.0349084596648 0.6998111197441377
23.280915985036323 280.3745949052983 0.7014733241423707
23.286143539989737 282.1779333946688 0.7057560370340894
23.291371094943152 282.63154538357594 0.7064018092903933
23.296598649896566 284.2956089789969 0.7077214854669936
23.30182620484998 282.06333275080925 0.7038308144802824
23.307053759803395 276.71693990958295 0.6968987949630515
23.31228131475681 272.5853921442076 0.6923975085234945
23.317508869710224 272.45739524159296 0.6933311105796414
23.32273642466364 277.70222058620146 0.7003770336818277
23.327963979617053 280.94333853016207 0.7035414444440122
23.333191534570467 280.28877390147153 0.7010085658500327
23.33841908952388 276.7955464597403 0.696357350229364
23.343646644477296 274.77970619536865 0.6930496327360801
23.34887419943071 272.885261784077 0.6909603498762192
23.354101754384125 273.39760447194396 0.6933631417843583
23.35932930933754 276.4884759315894 0.6988326409647303
23.364556864290954 278.48602419604117 0.7017391455691806
23.369784419244368 278.33044849464505 0.6998978314049668
23.375011974197783 278.99599697701206 0.699556472502404
23.380239529151197 280.33582773210844 0.7014828603366554
23.38546708410461 282.10713897448136 0.7036176863352079
23.390694639058026 283.6629562119914 0.7048539399307913
23.39592219401144 283.4592551550146 0.7033602856739977
23.401149748964855 282.9301004360066 0.7029643613031237
23.40637730391827 281.14280251083215 0.7007058826523097
23.411604858871684 282.87459236034545 0.7036296941628898
23.416832413825098 284.5528443107032 0.7061673098526755
23.422059968778512 284.51836981459707 0.7071624797360887
23.427287523731927 283.4808411834419 0.7055131716299411
23.43251507868534 285.4996171043798 0.7080675903451839
23.437742633638756 287.1638033617766 0.7095000648519741
23.44297018859217 287.93386819142864 0.7105009310093021
23.448197743545585 286.9333934346079 0.7083105783762461
23.453425298499 291.0545250331439 0.712657564916289
23.458652853452413 291.8142811988692 0.7135097185771403
23.463880408405828 292.35898032960563 0.7135011889496807
23.469107963359242 292.4999213148769 0.7136622112813731
23.474335518312657 292.35328643616583 0.7128722563091316
23.47956307326607 289.203377030727 0.7091273563515244
23.484790628219486 288.6664640812865 0.7092437211240266
23.4900181831729 289.5083995058069 0.7110108954162389
23.495245738126314 291.4220552236742 0.7135103630846545
23.50047329307973 291.6086176066802 0.7129171055915662
23.505700848033143 290.7156342778152 0.7116751838522732
23.510928402986558 291.56934870692396 0.712837063503934
23.516155957939972 292.0976347187261 0.7136218026981938
23.521383512893387 292.4504308100722 0.7139669431304493
23.5266110678468 289.2688453412908 0.7097678782136465
23.531838622800215 287.82736001129183 0.7078238494481396
23.53706617775363 288.142902515652 0.7081430439986248
23.542293732707044 294.489584436487 0.7146786220840148
23.54752128766046 297.50425367310487 0.7178594160211049
23.552748842613873 297.99042834730886 0.7179015549682792
23.557976397567288 296.1848205266392 0.7159048091994465
23.563203952520702 295.7365719858052 0.71598121574295
23.568431507474116 295.86140631168934 0.7161257024145501
23.57365906242753 294.3664055952887 0.7140004359362884
23.578886617380945 288.7260073823333 0.7051103198354003
23.58411417233436 286.91210259886833 0.7035712796172096
23.589341727287774 288.5586507650857 0.705206131301995
23.59456928224119 291.8481936403137 0.7092485510194149
23.599796837194603 293.3849838855017 0.7106532551481046
23.605024392148017 291.8145260217693 0.7088084584221117
23.610251947101432 292.98679275501365 0.7097140317710325
23.615479502054846 292.48410137323026 0.7088150820791475
23.62070705700826 291.35676175307066 0.7080335972550768
23.625934611961675 289.15986966429864 0.705414873815354
23.63116216691509 288.7937589521713 0.7040530727972314
23.636389721868504 288.8655210348795 0.7032330300140384
23.64161727682192 287.14256847165893 0.7024871522626595
23.646844831775333 286.0484615215361 0.7009572493777191
23.652072386728747 285.4555404104668 0.7008701982709465
23.65729994168216 283.90991476292106 0.6976380469446367
23.662527496635576 285.29365473642406 0.698934983384453
23.66775505158899 287.15463160705065 0.7008192904557599
23.672982606542405 288.8816336362825 0.7019312773625482
23.67821016149582 289.16439524829434 0.7013900294548099
23.683437716449234 286.880870317134 0.6973005880387965
23.688665271402648 286.22418516237724 0.6959324504312558
23.693892826356063 286.3130338688757 0.6950245347064606
23.699120381309477 286.33627488724943 0.6957290689150485
23.70434793626289 287.3744914169219 0.6983049078305755
23.709575491216306 289.83650608877207 0.7022757072202312
23.71480304616972 290.9666327468076 0.7040117138204022
23.720030601123135 288.88719350953454 0.700254843889643
23.72525815607655 288.0466119328138 0.6978664787806069
23.730485711029964 285.7442977122452 0.6939449404381782
23.735713265983378 286.10922844171944 0.6941785111982565
23.740940820936792 285.16035375961826 0.6937454656815973
23.746168375890207 287.17143941775475 0.6964020333867851
23.75139593084362 288.02417970927627 0.6974056821817496
23.756623485797036 285.3617165409007 0.6941634898209454
23.76185104075045 288.2140642696691 0.6969251665251569
23.767078595703865 285.2122075247226 0.693789970905975
23.77230615065728 284.23455480918307 0.6922450237540757
23.777533705610693 285.67954935840197 0.6931472938448525
23.782761260564108 291.32889870728786 0.6990386958870546
23.787988815517522 293.1106215856209 0.7018191410749541
23.793216370470937 290.9982755994485 0.7001062241475196
23.79844392542435 289.55773658422135 0.6975938520202786
23.803671480377766 289.71839754054156 0.6969312065091025
23.80889903533118 289.1787695784091 0.6966708907584916
23.814126590284594 289.70929416322423 0.6978173137990605
23.81935414523801 288.7113362263779 0.6963266333200224
23.824581700191423 287.881894601981 0.6944991760736188
23.829809255144838 286.1580118518359 0.6912776774427136
23.835036810098252 285.8231780891236 0.6903517529683202
23.840264365051667 289.6947541122096 0.6942105389936257
23.84549192000508 289.79301317707814 0.6949178404318206
23.850719474958495 291.67133987898995 0.6975719059724382
23.85594702991191 291.46836354057695 0.6975207472409658
23.861174584865324 295.43509705911987 0.7015413066949521
23.86640213981874 296.1415045226448 0.7014889471023297
23.871629694772153 293.32872348047607 0.6978327728596266
23.876857249725568 290.24632813161355 0.693755356013003
23.882084804678982 288.24190499089224 0.6900731929681049
23.887312359632396 285.95273694344763 0.6866579891298733
23.89253991458581 288.98386195061727 0.6898275204604346
23.897767469539225 291.41541374208214 0.6936019821915684
23.90299502449264 291.51643029588064 0.6937699211547107
23.908222579446054 289.5691252531191 0.6922394444851531
23.91345013439947 288.124399750456 0.6909670090361318
23.918677689352883 289.2493723356975 0.6926274039261894
23.923905244306297 290.81137340283317 0.6940465083609892
23.929132799259712 292.8008101150685 0.6954507107481078
23.934360354213126 290.56708442032374 0.6924159781992887
23.93958790916654 289.182553455826 0.6907842427704894
23.944815464119955 290.2617736577743 0.6921000321427928
23.95004301907337 289.67852865557546 0.6915346899524164
23.955270574026784 286.2054266501607 0.68778050340541
23.9604981289802 283.2171247899644 0.6845823324025582
23.965725683933613 283.78297599712954 0.6848007458776235
23.970953238887027 287.2086012291004 0.6896467395540342
23.97618079384044 289.9342318565002 0.6933220591903293
23.981408348793856 288.6477519182523 0.6920099781945058
23.98663590374727 287.60761094890216 0.6902130936908134
23.991863458700685 289.2653859213356 0.6921458145482478
23.9970910136541 288.7077894135243 0.6902258252205181
24.002318568607514 289.7139171396391 0.6914883818186991
24.007546123560928 288.41105215694074 0.6898922249184707
24.012773678514343 287.1916987995179 0.6884881365541846
24.018001233467757 287.49483238387296 0.6883213907922242
24.02322878842117 288.03701304389426 0.6890261340228883
24.028456343374586 289.70392258695324 0.6922982888046676
24.033683898328 291.3170362842517 0.6943759992934937
24.038911453281415 291.26403848933853 0.6945774298069965
24.04413900823483 292.05442609927263 0.6951748497798588
24.049366563188244 288.20622667963875 0.690724227141797
24.054594118141658 287.44481404231584 0.6894886190669552
24.059821673095072 285.65869735521727 0.6871166988279721
24.065049228048487 285.6439422112508 0.6868732008736175
24.0702767830019 284.9846662183391 0.6982684536999572
24.075504337955316 287.5122259908884 0.7095477285565277
24.08073189290873 290.24446592654607 0.7194713383396003
24.085959447862145 290.69414797464674 0.7255347359914524
24.09118700281556 291.09562753101727 0.7311989949328134
24.096414557768973 290.110413780349 0.7347655562309328
24.101642112722388 287.27460909856364 0.7345222751629117
24.106869667675802 286.3725594246502 0.7375687563180887
24.112097222629217 282.016947745881 0.7362070700549176
24.11732477758263 280.73330947334495 0.7388510989584721
24.122552332536046 278.006243073746 0.7381681130980037
24.12777988748946 279.8396792079678 0.7429529225997816
24.133007442442874 284.2605119330661 0.7514905751976874
24.13823499739629 284.61452634821177 0.7554658133700647
24.143462552349703 283.18511414289674 0.7558755035142535
24.148690107303118 283.92018644739795 0.7592002181100508
24.153917662256532 286.26604656033544 0.7653829306921134
24.159145217209947 287.8015443093016 0.7708017201950128
24.16437277216336 285.4293341818106 0.7721784142152229
24.169600327116775 281.7377404998362 0.7707904877964432
24.17482788207019 278.6583823506796 0.7691546356507839
24.180055437023604 281.26514327106406 0.774079519342811
24.18528299197702 283.06339555656996 0.7775480246878236
24.190510546930433 283.1329061988475 0.7804551050763103
24.195738101883848 282.7204206819688 0.7821581296353328
24.200965656837262 281.83910791350974 0.7831265513692972
24.206193211790676 282.76787865449705 0.7861075336849568
24.21142076674409 282.994789071445 0.7900516615579853
24.216648321697505 283.5302172790163 0.7933500968175943
24.22187587665092 285.09430622216513 0.7984531778927914
24.227103431604334 284.8091795549468 0.8003902882576102
24.23233098655775 286.16431445556975 0.8056327568719623
24.237558541511163 288.50019989656664 0.8105268916481089
24.242786096464577 293.3756873181481 0.8191930032870589
24.248013651417992 296.24293421519013 0.8256022617221515
24.253241206371406 293.8506462177194 0.8249660002900181
24.25846876132482 286.9197900486716 0.8171402071789139
24.263696316278235 283.0146012317136 0.8124673452810172
24.26892387123165 281.654684561008 0.8121232482025875
24.274151426185064 287.16005708573624 0.821538728899999
24.27937898113848 292.3346429410291 0.8322106703717388
24.284606536091893 294.99751525553506 0.83936220468771
24.289834091045307 293.4282379173764 0.8402404947169051
24.29506164599872 288.6437577692799 0.8346322912942492
24.300289200952136 286.9857005610357 0.8340538426227376
24.30551675590555 286.87877236977266 0.837253677357261
24.310744310858965 286.7991898525551 0.8392720791318561
24.31597186581238 287.1845697790859 0.8416481404955909
24.321199420765794 285.20574788992064 0.8404545383495471
24.326426975719208 286.3543444039348 0.8440099544101481
24.331654530672623 284.98105974728065 0.8446609263249872
24.336882085626037 286.79438907923117 0.8479047146880908
24.34210964057945 289.3164095665908 0.8541308963648967
24.347337195532866 288.5802670072395 0.8531696144612455
24.35256475048628 288.20280177728773 0.8541739635947802
24.357792305439695 287.90687721411535 0.8535363765059791
24.36301986039311 289.637441878549 0.8597287974933888
24.368247415346524 289.8474584435614 0.8649191182484252
24.373474970299938 289.8194460266149 0.8689674522960454
24.378702525253352 289.037569406339 0.8703129966055143
24.383930080206767 291.55065000054117 0.8746685531121788
24.38915763516018 293.13391748199683 0.8782858014490511
24.394385190113596 298.79420837399357 0.887371852297888
24.39961274506701 296.97850180707553 0.8863189897294854
24.404840300020425 294.4105516390667 0.8842358436433974
24.41006785497384 293.8361974694956 0.8859650516337673
24.415295409927253 293.7844062656506 0.8877714719605442
24.420522964880668 290.6353562176849 0.885316521742858
24.425750519834082 287.97762912939294 0.884903022983872
24.430978074787497 286.03245039937764 0.8842650993095209
24.43620562974091 288.2267047404763 0.8894568962693956
24.441433184694326 285.20656826461993 0.886382358930686
24.44666073964774 285.3365887580717 0.8897576330479061
24.451888294601154 291.0263938241889 0.9022761442418162
24.45711584955457 297.7143257716759 0.9142307201822539
24.462343404507983 300.9245686236341 0.9206333062145831
24.467570959461398 297.657952054063 0.9161646029643434
24.472798514414812 296.544607242792 0.9155713368135723
24.478026069368227 295.6724039649795 0.9170326054058296
24.48325362432164 295.2352642360539 0.9204045345481526
24.488481179275055 297.6901328819178 0.9275504689816985
24.49370873422847 297.5004866447429 0.9298229857921889
24.498936289181884 297.1643165948728 0.9306810336833203
24.5041638441353 290.70691055080033 0.9233561923091698
24.509391399088713 291.17306426496964 0.9261028867756164
24.514618954042128 290.31293200461226 0.9251237962822726
24.519846508995542 293.0393909685492 0.9316438796847327
24.525074063948956 291.6725093980502 0.9313885313707442
24.53030161890237 296.9420845422436 0.9425616533613355
24.535529173855785 298.8426185210423 0.9489511833013294
24.5407567288092 300.8539369454693 0.955018698133239
24.545984283762614 296.63213145529403 0.9512743014566287
24.55121183871603 297.5281811670219 0.9543816163152117
24.556439393669443 294.8523014693912 0.9508603411205984
24.561666948622857 300.3450308686342 0.9619174877823025
24.566894503576272 300.59433797639167 0.9640515818199739
24.572122058529686 303.884896480183 0.9721842997584618
24.5773496134831 302.4665997327028 0.9732789235549938
24.582577168436515 298.40018171731737 0.9689732759798907
24.58780472338993 295.92798718165665 0.9665157517861763
24.593032278343344 297.2499224173839 0.9689913110902499
24.59825983329676 302.0544592013151 0.9789536833643027
24.603487388250173 305.6157515429437 0.9886706703758882
24.608714943203587 302.28182138459766 0.9876889098132872
24.613942498157 300.4452469745106 0.9877353728968932
24.619170053110416 296.20389216569276 0.9818457502316622
24.62439760806383 293.1577064400284 0.9776655916061764
24.629625163017245 292.3482536793381 0.9789599670176129
24.63485271797066 293.84894931124984 0.9844709871368387
24.640080272924074 298.7233951577934 0.9951141866569728
24.645307827877488 303.2858886640159 1.0039720154221279
24.650535382830903 302.8178755671835 1.0053923986197297
24.655762937784317 304.390936139724 1.011779443691899
24.66099049273773 300.81450491870123 1.0091872538057851
24.666218047691146 300.5386973697981 1.0135117859461635
24.67144560264456 300.6365498726275 1.0158823066149192
24.676673157597975 302.9815829539023 1.021161805827139
24.68190071255139 304.21174976963465 1.024335364554665
24.687128267504804 300.2220837103132 1.02213147493688
24.692355822458218 298.6641956946978 1.0231243296163233
24.697583377411632 296.68884009984816 1.0234430617744226
24.702810932365047 297.13629208580886 1.0266420600102322
24.70803848731846 292.51018782407004 1.0211035887990794
24.713266042271876 293.68352664347844 1.0259804367443177
24.71849359722529 297.4393624604817 1.0350150292589901
24.723721152178705 299.4125519943014 1.0413360902877982
24.72894870713212 300.19073362928975 1.0443422544528138
24.734176262085533 296.9359491732132 1.0396075318965585
24.739403817038948 300.82889217494704 1.0470892701202337
24.744631371992362 299.7123399562546 1.0468049309372573
24.749858926945777 300.3656762542542 1.0496036864136182
24.75508648189919 295.663979024161 1.0454444643109086
24.760314036852606 294.046320597016 1.0468946250019122
24.76554159180602 292.5789820695365 1.0482901925595185
24.770769146759434 290.8349209630706 1.0481282319491045
24.77599670171285 289.7750566138563 1.046864466742533
24.781224256666263 286.30606078540137 1.0421342362238428
24.786451811619678 294.22344917629044 1.0590160547512242
24.791679366573092 295.2396357002535 1.0650157427459226
24.796906921526507 297.578092720096 1.072790115466843
24.80213447647992 292.4492806441505 1.0693882295495143
24.807362031433335 288.2884040869775 1.0647861184806764
24.81258958638675 287.1068932268144 1.0660386453345148
24.817817141340164 285.63099786153043 1.0623844286755244
24.82304469629358 282.93722682307816 1.0586839972750044
24.828272251246993 284.2813028129705 1.06381746795275
24.833499806200408 285.12796511884915 1.0687696916220046
24.838727361153822 294.55898810123375 1.0898026294909549
24.843954916107236 296.28027962774735 1.0956427570362164
24.84918247106065 300.30769860801496 1.1057511438094716
24.854410026014065 294.6038184898827 1.0998395500435203
24.85963758096748 295.1554439329422 1.1037594144779634
24.864865135920894 297.56179935073624 1.1095043078057234
24.87009269087431 298.8508801893657 1.1125531370213637
24.875320245827723 303.8027517050248 1.122826011669546
24.880547800781137 301.027100725933 1.121862767538532
24.885775355734552 301.8864930823445 1.1283668817925283
24.891002910687966 291.81294906809035 1.1130509606445094
24.89623046564138 292.75464175178774 1.1181690763894991
24.901458020594795 287.85763811059945 1.1093449564901956
24.90668557554821 291.6510713352553 1.1226740036204237
24.911913130501624 287.9439074165519 1.1178561116062253
24.91714068545504 291.78882437685525 1.1291922168591189
24.922368240408453 293.6226385459817 1.1336257884507739
24.927595795361867 294.80608331276386 1.1376429119173717
24.93282335031528 295.4313582568368 1.1423013616358548
24.938050905268696 296.1707112351363 1.1494914140302714
24.94327846022211 298.00309938804514 1.157539237312472
24.948506015175525 296.5346972194444 1.1597151330315154
24.95373357012894 296.71653162014144 1.1607965988973712
24.958961125082354 293.5914558363419 1.1589443393024632
24.964188680035768 295.6836642764171 1.1692107816236341
24.969416234989183 294.76606188871835 1.1707550463304712
24.974643789942597 301.78556613114733 1.1888556124364629
24.97987134489601 302.5901062050779 1.1902459836286887
24.985098899849426 299.00451877203244 1.1861753360448661
24.99032645480284 291.68695485783985 1.172365888993857
24.995554009756255 287.8842664092767 1.167763180548609
25.00078156470967 291.1360275537141 1.1780247966553414
25.006009119663084 292.40729304262857 1.1881019834780027
25.011236674616498 295.23890811371774 1.1961186354848323
25.016464229569912 298.4115945825526 1.2066462812086003
25.021691784523327 301.89883271309003 1.2132764159534406
25.02691933947674 307.33206499372983 1.2271875708491125
25.032146894430156 309.3878639493595 1.2373711804758185
25.03737444938357 312.0175561148029 1.2480970304214756
25.042602004336985 311.17368866418303 1.2515189879136024
25.0478295592904 307.64841777236165 1.2480689377748266
25.053057114243813 305.18051313554145 1.2447239083839257
25.058284669197228 297.46214204977366 1.2318611462980513
25.063512224150642 291.34338198888213 1.2211487421824752
25.068739779104057 286.90640227566354 1.2157607236756467
25.07396733405747 290.71731715189776 1.2277956004100299
25.079194889010886 295.81561876746343 1.2439830183069869
25.0844224439643 295.0357461424448 1.2484214399030427
25.089649998917714 292.5269226287728 1.2516969927698136
25.09487755387113 294.1895188784326 1.259573343115379
25.100105108824543 300.6939779795567 1.2761689603582251
25.105332663777958 301.23629085098025 1.2787987881245526
25.110560218731372 299.48752166348737 1.2741469072966174
25.115787773684787 298.2350824729218 1.2737139553443884
25.1210153286382 297.67641266869384 1.275025814706086
25.126242883591615 304.59634769620067 1.2964963854351241
25.13147043854503 302.68426768218745 1.2978524103410227
25.136697993498444 305.81842191858686 1.3085006444533906
25.14192554845186 301.8562868474704 1.3038020649062725
25.147153103405273 301.64797681903815 1.3074016443493905
25.152380658358688 299.1404315521222 1.3037406845400743
25.157608213312102 296.9111812654816 1.3021820000195068
25.162835768265516 300.5437049009382 1.3162557356686984
25.16806332321893 303.9369137002829 1.329777036422193
25.173290878172345 304.61348736295406 1.3396915036064607
25.17851843312576 300.85457057134573 1.3353168369131627
25.183745988079174 299.30397463887743 1.3365211932882868
25.18897354303259 300.1068801168271 1.3414252961102018
25.194201097986003 296.4555885133969 1.3359958275655364
25.199428652939417 295.75884970105346 1.3378207037910208
25.204656207892832 291.8837133295821 1.3323051409244282
25.209883762846246 296.4582621867559 1.3469048576590448
25.21511131779966 300.32081417144474 1.3612749188373734
25.220338872753075 304.1663283482188 1.3777483498965244
25.22556642770649 304.05955987308715 1.3817808110918477
25.230793982659904 303.153382704272 1.385552990284591
25.23602153761332 302.0971610122563 1.384627051861134
25.241249092566733 301.51081388654063 1.3934035180469
25.246476647520147 305.1261472936096 1.4074555422204946
25.25170420247356 309.1383995955888 1.4217910751790848
25.256931757426976 312.6559805066972 1.4320004405880695
25.26215931238039 312.5186898032834 1.4375863934529034
25.267386867333805 313.25746946464244 1.443635389111832
25.27261442228722 315.0642878458246 1.4533590083493186
25.277841977240634 315.317005314977 1.4563971093245351
25.283069532194048 311.7317205551721 1.4512488147171152
25.288297087147463 314.79776021405684 1.4628944723268023
25.293524642100877 311.6367670130267 1.4585424693427047
25.29875219705429 313.5231531974193 1.46982028545497
25.303979752007706 307.86414673404215 1.4613385808336885
25.30920730696112 309.6485339309375 1.4718474107618233
25.314434861914535 308.85485550543206 1.477705365191191
25.31966241686795 306.05072263962126 1.4775150289207069
25.324889971821364 306.9038194759426 1.4852309321757544
25.330117526774778 305.12814587314307 1.4862609544617011
25.335345081728192 311.8251905715368 1.5119079651771916
25.340572636681607 312.2452590446546 1.5198352177461996
25.34580019163502 318.00999886823183 1.5377139492431895
25.351027746588436 314.2101190926062 1.5336141465072612
25.35625530154185 313.7435158573395 1.5424058654693868
25.361482856495265 310.5179341649837 1.5417941991885287
25.36671041144868 311.370005435442 1.5507993187049998
25.371937966402093 310.7893732805217 1.5522142782990278
25.377165521355508 316.2023056668883 1.57161266300334
25.382393076308922 319.82464010602996 1.587672698533815
25.387620631262337 317.8883504311819 1.5926731203244227
25.39284818621575 313.4531312440852 1.5962624617350714
25.398075741169166 315.7729954106436 1.6100092466537894
25.40330329612258 314.7545517242037 1.612568203729423
25.408530851075994 312.6132956455785 1.6100218262767862
25.41375840602941 309.8775744693176 1.6094484888994227
25.418985960982823 307.1977426190627 1.6043516478109103
25.424213515936238 307.06356194391236 1.6095801544983568
25.429441070889652 301.4215663294123 1.5990106395332766
25.434668625843067 304.9333819392213 1.6168816133549753
25.43989618079648 308.525711168236 1.6320290700131017
25.445123735749895 314.2213584171903 1.6532837484900824
25.45035129070331 310.2566498099892 1.651665872824061
25.455578845656724 310.40465433699086 1.6621440659236775
25.46080640061014 307.2172183019105 1.6642437618869983
25.466033955563553 313.58824663875833 1.6888039109390605
25.471261510516968 315.1921279134009 1.6977034263841317
25.476489065470382 312.53605893366796 1.6964179692528742
25.481716620423796 313.0493221217914 1.7074781646311354
25.48694417537721 311.0831269821728 1.7081422114167781
25.492171730330625 318.985278250476 1.7396000491334804
25.49739928528404 312.79777215649614 1.7355442185359415
25.502626840237454 313.1681799736102 1.7489381441902916
25.50785439519087 306.8289841137919 1.7388682021455473
25.513081950144283 308.4658063981752 1.7462669745499908
25.518309505097697 309.2761350616018 1.7556168466447308
25.523537060051112 313.8963350064235 1.7783184947513067
25.528764615004526 315.1268006935393 1.7953624422007723
25.53399216995794 314.40485830390077 1.802429130065859
25.539219724911355 311.64413686387513 1.8057803438015179
25.54444727986477 314.55340086141257 1.818329207691071
25.549674834818184 317.3122283707282 1.836785020540363
25.5549023897716 323.9924286012639 1.8630184118730755
25.560129944725013 328.2960249706082 1.8954655352034189
25.565357499678427 328.8881697555889 1.908723892606158
25.57058505463184 330.08695844834386 1.9319860600239704
25.575812609585256 332.58131769000937 1.9449567664239367
25.58104016453867 335.6469579382398 1.965158575974477
25.586267719492085 331.58682734388543 1.9601573288841454
25.5914952744455 320.5133184081514 1.9387544939390442
25.596722829398914 316.3525185542001 1.9424598321088582
25.601950384352328 314.79558917333 1.9489253296547298
25.607177939305743 323.7942322122045 1.9857453971055214
25.612405494259157 324.22844005716627 1.9925805752504353
25.61763304921257 324.29721479875724 2.0068260905515354
25.622860604165986 325.37866809437 2.024012919279405
25.6280881591194 326.3630190477123 2.0422254015155348
25.633315714072815 329.2920970007104 2.060396587348056
25.63854326902623 327.84819133445365 2.069465228687474
25.643770823979644 331.1911335590939 2.095008249820709
25.648998378933058 328.5726884340539 2.1020223887385328
25.654225933886472 329.48584959768715 2.1251756886668387
25.659453488839887 324.2634684491008 2.121876032182585
25.6646810437933 323.5641045271055 2.1361727341203176
25.669908598746716 312.2877722985526 2.1070086822120455
25.67513615370013 303.3010246162201 2.0929311862890905
25.680363708653545 298.81913153289537 2.0888645877387546
25.68559126360696 306.85765762694217 2.1409715213322897
25.690818818560373 314.7606196196831 2.1816531771524668
25.696046373513788 317.03198042061996 2.206616731947875
25.701273928467202 313.86247768983986 2.2075090195734623
25.706501483420617 314.4090056984788 2.236399322592509
25.71172903837403 319.0002082360725 2.2754162564427447
25.716956593327446 328.0047475324499 2.3262487379991357
25.72218414828086 324.1034924124204 2.320425219523826
25.727411703234274 319.46603700520865 2.3218645114387044
25.73263925818769 315.78880952008956 2.3276205132905226
25.737866813141103 325.6287669621455 2.388841930754636
25.743094368094518 332.14162215103875 2.441842026442499
25.748321923047932 329.13633883314907 2.454340765621038
25.753549478001347 324.4119440751786 2.454811866076683
25.75877703295476 324.8464935029019 2.4719932046626933
25.764004587908175 319.6240563929387 2.477780443411432
25.76923214286159 314.70832853489674 2.50291220441203
25.774459697815004 303.4022778368782 2.4761419166106546
25.77968725276842 303.63790108168206 2.504777163431354
25.784914807721833 295.0866240685945 2.470878912201838
25.790142362675248 302.7091872864339 2.5273957163533476
25.795369917628662 306.3945364997385 2.5664553501295506
25.800597472582076 315.8739060614257 2.6368444329160625
25.80582502753549 317.43806703729854 2.667271959001153
25.811052582488905 325.0674684134785 2.7280622458385007
25.81628013744232 335.37999501613024 2.80412389457618
25.821507692395734 334.24798496465786 2.8355410158969825
25.82673524734915 320.7247413910101 2.8123908315056965
25.831962802302563 313.97916704611134 2.8133196107491134
25.837190357255977 316.2039130820671 2.8642433730812087
25.84241791220939 324.44152379558017 2.932231120425185
25.847645467162806 325.48337335314096 2.976506428664113
25.85287302211622 322.86175998537874 2.990463971208937
25.858100577069635 321.4322209359225 3.032124196156677
25.86332813202305 314.18257827318877 3.032829696358968
25.868555686976464 316.9044542026563 3.097726817693448
25.87378324192988 308.2438095014558 3.0951298248417634
25.879010796883293 315.47671297836706 3.1950452519089185
25.884238351836707 328.76713287069464 3.326143720740238
25.88946590679012 329.1138178202735 3.393612017715317
25.894693461743536 334.54815573411867 3.4761896837303925
25.89992101669695 321.0493737505021 3.4438139246992745
25.905148571650365 316.3494199434744 3.475153444187645
25.91037612660378 309.93364849550466 3.495042994005989
25.915603681557194 290.6733700860986 3.4606446334212406
25.920831236510608 300.410067704953 3.5814547336973894
25.926058791464023 309.12405417965215 3.745692565437939
25.931286346417437 339.1386042553061 3.9997148778094442
25.93651390137085 347.15184949007744 4.154410571320837
25.941741456324266 348.22279714211857 4.223506178059837
25.94696901127768 338.3709372149567 4.2697235839519845
25.952196566231095 330.62578915036977 4.337711966663259
25.95742412118451 323.04602225180446 4.40010312929725
25.962651676137924 317.3755926181049 4.465244466378372
25.967879231091338 317.4368392420236 4.539307803908847
25.973106786044752 314.85786753680117 4.594370903560158
25.978334340998167 313.8806691423511 4.658688263684487
25.98356189595158 299.3907677724522 4.656549602099229
25.988789450904996 298.80012762809434 4.75436254901657
25.99401700585841 303.37876987519604 4.901435924604931
25.999244560811825 309.0868766668975 5.000495892125841
26.00447211576524 329.8809329617703 5.250351561355657
26.009699670718653 330.74312705744967 5.331327286416183
26.014927225672068 338.4113394191748 5.536515246109805
26.020154780625482 319.44696537436755 5.474118373817278
26.025382335578897 316.35567455000336 5.5917018668280125
26.03060989053231 325.0527952211679 5.862604237190457
26.035837445485726 313.7542437658022 5.944460420417894
26.04106500043914 320.6057418105315 6.18017916394221
26.046292555392554 319.9821232548729 6.26945756143791
26.05152011034597 335.5373597916716 6.584369304005922
26.056747665299383 335.3906255965337 6.751222911764208
26.061975220252798 337.22899840560245 7.058629739872984
26.067202775206212 342.2641636670515 7.289542292731242
26.072430330159627 346.90150294882375 7.734742911857657
26.07765788511304 331.39568786099056 7.781856296344424
26.082885440066455 319.36463527722736 8.087758536930389
26.08811299501987 324.49478117364225 8.487581515677105
26.093340549973284 302.09115120673675 8.725457474890028
26.0985681049267 292.9996872315317 9.10073195590892
26.103795659880113 244.09201454414526 8.939102316364629
26.109023214833528 232.05181383544462 9.498392147186783
26.114250769786942 196.2339591175569 9.57002265790469
26.119478324740356 193.844589215171 10.980458894605947
26.12470587969377 211.09805843856557 13.09114824581515
26.129933434647185 230.90439711360403 18.926791612697965
26.1351609896006 254.7846172370258 28.124182901393418
