# Supplementary material for: Unraveling metal effects on CO2 uptake in pyrene-based metal-organic frameworks
Source: Nat Commun. 2025 Feb 11;16:1516. doi: 10.1038/s41467-025-56296-w (PMC11814143; doi:10.1038/s41467-025-56296-w)
Supplement: Supplementary file 3 — Source Data [file 41467_2025_56296_MOESM3_ESM.zip › SourceCode/SuppInf/FigureS5_Ga-TBAPy_InSitu_VariableT_PXRD/Data/GaTBAPy_0186p.dat]

0.002613777476707968 34.30903041485798 6.936705524892485
0.007841332430123905 31.196696237092418 7.646856291136088
0.01306888738353984 25.43256446784555 5.198372217029434
0.018296442336955775 14.123832276646578 3.293307393675625
0.02352399729037171 11.685950484560497 2.9375868406902597
0.028751552243787646 16.686147034551528 2.919873718560805
0.03397910719720358 22.361186245020953 2.9402726270810935
0.03920666215061952 22.22988341747986 2.6058331042364893
0.04443421710403546 23.309635331055812 2.431136269177135
0.0496617720574514 20.50196386419115 2.0741094815451544
0.054889327010867336 17.453332811198756 1.9483728350786502
0.060116881964283275 15.778935969616505 1.8969161673078292
0.06534443691769921 14.666408613150232 1.7693713059147893
0.07057199187111515 15.207138311800636 1.7484597037937208
0.07579954682453109 15.466475796970048 1.7008415709628093
0.08102710177794703 16.686776718385257 1.6064570084701846
0.08625465673136297 15.929513287641091 1.5846120433566513
0.09148221168477891 15.92310890952797 1.4795443218447764
0.09670976663819485 16.0267798513623 1.3767162223107972
0.10193732159161079 16.659353420796208 1.3348019247893237
0.10716487654502672 16.973606557515822 1.2796424502899377
0.11239243149844266 17.107025429979664 1.2397305543608523
0.1176199864518586 16.85702256592055 1.2504768008470424
0.12284754140527454 16.435944723962567 1.198641945231713
0.12807509635869047 16.284846559075817 1.1580023920249571
0.1333026513121064 17.109200982688996 1.1697653856140324
0.13853020626552232 17.689859906915608 1.1553305997704701
0.14375776121893824 18.078647243365012 1.1599325550971737
0.14898531617235417 17.377739163782046 1.1550554052795867
0.1542128711257701 17.71992338943479 1.2174878679472207
0.15944042607918602 19.571166621140332 1.2629277121698443
0.16466798103260194 20.81549524851157 1.262132810704503
0.16989553598601786 18.938702408506526 1.1206101224555118
0.1751230909394338 16.990285009546188 0.9945675213747487
0.18035064589284971 17.553489566868123 1.0081355125013862
0.18557820084626564 18.1374748223404 1.0265423968386544
0.19080575579968156 19.416459065980515 1.054093698339941
0.1960333107530975 21.979925923450963 1.1077666126780992
0.20126086570651341 21.234251378604 1.082890899838358
0.20648842065992934 20.565744725011882 1.0504669188685503
0.21171597561334526 19.205629775422295 1.0203310563562937
0.2169435305667612 16.86852684179983 0.9382735567904263
0.22217108552017711 16.330355719242412 0.9049833794975409
0.22739864047359304 17.10739812478931 0.9269241003974937
0.23262619542700896 18.257213135676096 0.9532868518264523
0.2378537503804249 19.63729511246711 0.979051353214892
0.2430813053338408 20.023445125963814 0.966185329319134
0.24830886028725674 20.05850004987233 0.9361724080550287
0.25353641524067266 19.843594095700244 0.9309306560544042
0.2587639701940886 18.247534985021638 0.9035763312204502
0.2639915251475045 16.76836927736925 0.8642957870786596
0.26921908010092044 16.302580814495357 0.8419106511299282
0.27444663505433636 16.746160127788233 0.8382150646989246
0.2796741900077523 17.055096264499888 0.8515791444018442
0.2849017449611682 17.46020147658348 0.8545663279728806
0.29012929991458414 17.38011669816874 0.8464340340844398
0.29535685486800006 16.92852993406388 0.8384555225457847
0.300584409821416 16.64772506073229 0.8136930985408417
0.3058119647748319 16.7723567254524 0.808438242764611
0.31103951972824784 16.437456175810414 0.7861654808488975
0.31626707468166376 17.114057315857323 0.7908276991270288
0.3214946296350797 17.238724145839136 0.7996933884894347
0.3267221845884956 17.45866663771705 0.8039793784268517
0.33194973954191154 17.578197034644756 0.8226536506101867
0.33717729449532746 17.434339987126286 0.8396111978169649
0.3424048494487434 17.527196652930247 0.8581983035612852
0.3476324044021593 17.591703406225232 0.8734062457729441
0.35285995935557524 17.558763626338113 0.8439953482761349
0.35808751430899116 17.44703586574793 0.8332115365805763
0.3633150692624071 17.248550055123754 0.8179674555514018
0.368542624215823 17.197733378209545 0.810359136339768
0.37377017916923894 18.072808672830487 0.8233601512349112
0.37899773412265486 17.77185037856204 0.8081511383361798
0.3842252890760708 17.433854454976945 0.8215458578698441
0.3894528440294867 17.78750819958837 0.830666200201396
0.39468039898290264 17.86739337531298 0.8232937830377159
0.39990795393631856 19.27174827977141 0.8248198992515552
0.4051355088897345 19.168774732611404 0.8139333444753127
0.4103630638431504 20.486905337622844 0.840977857040914
0.41559061879656634 20.65755120574972 0.8542497644802367
0.42081817374998226 20.00399034121833 0.8522687359688502
0.4260457287033982 19.54083075931868 0.8565470531823534
0.4312732836568141 19.018845607001648 0.8468571300921489
0.43650083861023004 17.953799107646653 0.8023767228590711
0.44172839356364596 17.270417514316076 0.7688615880305866
0.4469559485170619 17.535369064449444 0.773027149755204
0.4521835034704778 17.680154130757476 0.7724547943189817
0.45741105842389373 18.863384728924906 0.8007622102290969
0.46263861337730966 18.856904840922486 0.7904214527762615
0.4678661683307256 18.374622479922984 0.7658227060034348
0.4730937232841415 17.892881632715962 0.7507841035414549
0.47832127823755743 18.1560787497928 0.7609698875232609
0.48354883319097336 18.29629621449897 0.7464569921291012
0.4887763881443893 18.012250096488753 0.7495713958124881
0.4940039430978052 18.043661918876893 0.7367492552674479
0.49923149805122113 19.03791879335079 0.7493081364292888
0.5044590530046371 19.917474269196422 0.770853036275949
0.5096866079580531 20.374839873000532 0.7637564340337296
0.5149141629114691 19.483651560901794 0.7627052531252304
0.5201417178648851 19.244094571056003 0.7758112072677079
0.525369272818301 19.672397425075065 0.7984401491986561
0.530596827771717 20.162692260311644 0.8003978147194154
0.535824382725133 20.27969958038977 0.7916304354407938
0.541051937678549 20.23120444158944 0.7782802226076102
0.546279492631965 20.022744027618536 0.7850651779859581
0.5515070475853809 19.664309214448934 0.7966373617778898
0.5567346025387969 20.183497268186432 0.793409567407278
0.5619621574922129 19.91011910591513 0.770235763389025
0.5671897124456289 19.57015493757515 0.7437670041324399
0.5724172673990449 19.79372970879738 0.744543365685499
0.5776448223524608 19.673542163130247 0.7331114538015734
0.5828723773058768 19.783180184108065 0.7310387045819738
0.5880999322592928 18.806849239917856 0.7176848559482637
0.5933274872127088 17.171306879931667 0.6972684702771401
0.5985550421661248 18.218603696546076 0.7301935133861561
0.6037825971195407 19.067419379188607 0.7496066978788731
0.6090101520729567 20.748200020943838 0.7689132066309236
0.6142377070263727 21.57793692033376 0.7578872570160694
0.6194652619797887 20.537022141177317 0.742874656017229
0.6246928169332047 20.21928016713639 0.7340412072191569
0.6299203718866206 18.871659774436957 0.7071303038767486
0.6351479268400366 18.534243978335734 0.6968590422444081
0.6403754817934526 18.56690850018812 0.6959800909868458
0.6456030367468686 18.118972157666278 0.6826219471361102
0.6508305917002846 18.33688700847259 0.675063366954168
0.6560581466537005 17.81238541539102 0.6599851437965014
0.6612857016071165 18.769219767466314 0.6806412435081135
0.6665132565605325 18.9371760376107 0.6816703324160939
0.6717408115139485 19.182639135202866 0.7043859557912795
0.6769683664673645 20.670723943017993 0.731700511152889
0.6821959214207804 20.368944584373008 0.7326762687792492
0.6874234763741964 20.334092190946794 0.7340719828565562
0.6926510313276124 20.91647522241874 0.7158161129791972
0.6978785862810284 19.772306310646194 0.6786637261033835
0.7031061412344444 21.160989423362086 0.6975416081678998
0.7083336961878604 22.51490713978892 0.7260105433904208
0.7135612511412763 22.36887990115288 0.7250611984336542
0.7187888060946923 22.587250039767266 0.7377737559436367
0.7240163610481083 22.400218063565127 0.7300189559893572
0.7292439160015243 23.017285558376656 0.7452323616437566
0.7344714709549403 23.28323796695529 0.7457628758345797
0.7396990259083562 24.18233067149254 0.7582915445569421
0.7449265808617722 24.761207985645665 0.7819066160295147
0.7501541358151882 25.330524732266127 0.7799023885096753
0.7553816907686042 27.172211143935474 0.8215148225291067
0.7606092457220202 28.519181806036045 0.8376262038307112
0.7658368006754361 29.52652699722711 0.8660996137542973
0.7710643556288521 31.080966560662553 0.8656813874145844
0.7762919105822681 31.52007257785025 0.8597366743112402
0.7815194655356841 30.237348604496592 0.8257785871126896
0.7867470204891001 28.516526167379453 0.7864306162808703
0.791974575442516 29.355401796602482 0.8032127493952663
0.797202130395932 29.83801840039785 0.8115434190621098
0.802429685349348 32.83096310099743 0.8543375019129005
0.807657240302764 36.268814251233266 0.9097355316495923
0.81288479525618 39.41826063227654 0.957281078325161
0.8181123502095959 41.18102185639429 0.9745289881194306
0.8233399051630119 41.57533384740992 0.9649683580389761
0.8285674601164279 44.6543165972627 1.0086417457182482
0.8337950150698439 47.157918171418956 1.04219487304693
0.8390225700232599 50.957122337559596 1.0947794893663498
0.8442501249766758 53.88623980411674 1.1269897727339975
0.8494776799300918 52.84231384357043 1.1129040577926392
0.8547052348835078 55.30517105737476 1.1465884415680418
0.8599327898369238 58.93228925797367 1.1985372162389432
0.8651603447903398 64.8297698272843 1.282896074480465
0.8703878997437557 71.49915928683156 1.3538378835858105
0.8756154546971717 74.55708698395814 1.376748017841412
0.8808430096505877 76.54199541676832 1.390813461478493
0.8860705646040037 78.7717520356394 1.3756598519491454
0.8912981195574197 75.82078150286223 1.330876656387104
0.8965256745108356 78.59743005022182 1.3558082087593402
0.9017532294642516 79.77338483712866 1.3813660751728485
0.9069807844176676 80.4874493322691 1.4059060572063375
0.9122083393710836 85.27931507081634 1.4639083264364054
0.9174358943244996 83.50567109088809 1.4464952605337127
0.9226634492779155 81.42164122445584 1.390948664040936
0.9278910042313315 85.567783606211 1.4262768481635293
0.9331185591847475 86.0418758923332 1.4260202445542731
0.9383461141381635 90.34389174209164 1.461279570436196
0.9435736690915795 92.64195197661559 1.4698369236327127
0.9488012240449955 93.35127242802118 1.451567545391679
0.9540287789984114 97.1373849776981 1.4895916103078133
0.9592563339518274 99.27036929396623 1.500754169287546
0.9644838889052434 101.60330979218948 1.5275498792158595
0.9697114438586594 108.45458495373222 1.5734150625907701
0.9749389988120754 108.35232707084887 1.563056319744722
0.9801665537654913 105.39263590211499 1.5325445616461593
0.9853941087189073 103.57005427267252 1.5212953943562362
0.9906216636723233 100.64496874274677 1.4882331485394784
0.9958492186257393 98.42086707544432 1.4715978054390964
1.0010767735791553 102.2574096312123 1.4955198147872955
1.0063043285325712 105.29887423079113 1.5237822779600732
1.0115318834859872 107.44607284861485 1.529325796044489
1.0167594384394032 109.61513651666982 1.534020096971434
1.0219869933928192 112.51855371727252 1.5497294407705566
1.0272145483462352 114.23942043920526 1.5590969023731194
1.0324421032996511 119.79196624136237 1.6090405345181222
1.0376696582530671 125.71957356918139 1.6440307905154457
1.042897213206483 123.05431089593891 1.6030077340615168
1.048124768159899 120.92030165601369 1.5914994297122411
1.053352323113315 121.51799600364714 1.5990699683349712
1.058579878066731 119.01512843315257 1.5810223845532072
1.063807433020147 115.85884213961089 1.5595184908361779
1.069034987973563 114.78440328804892 1.5395011013330988
1.074262542926979 112.38596719605303 1.51590768502319
1.079490097880395 115.81566670758858 1.543731146342242
1.084717652833811 116.84218041294861 1.5565776823167774
1.089945207787227 115.54926609444708 1.5568577410049196
1.095172762740643 113.22718011081996 1.5393900560317335
1.1004003176940589 111.99670270138729 1.512510710800477
1.1056278726474749 118.09499949262414 1.5441095939573648
1.1108554276008908 130.52742478581905 1.660396665506965
1.1160829825543068 132.35065939275964 1.6821789473737743
1.1213105375077228 133.8701844871962 1.6985254862030337
1.1265380924611388 126.31872023705397 1.6312098485136026
1.1317656474145548 117.21905657720322 1.559583204835499
1.1369932023679707 115.50021320694368 1.5391509977395679
1.1422207573213867 113.88815536151306 1.548454550659587
1.1474483122748027 119.91520233642639 1.6071241034470212
1.1526758672282187 130.0274440920176 1.6681985136731137
1.1579034221816347 134.12485478601639 1.6951979872322194
1.1631309771350506 137.24273136884187 1.698428760133281
1.1683585320884666 135.2826978680711 1.6482243806828767
1.1735860870418826 134.7461513789344 1.6586382911512805
1.1788136419952986 134.02490043534345 1.6663363635128867
1.1840411969487146 132.30444323202403 1.6250288365618915
1.1892687519021305 131.89637278803593 1.6283997238826822
1.1944963068555465 137.47197206734367 1.6468168183748957
1.1997238618089625 138.76479712320616 1.6268617608522058
1.2049514167623785 138.2840847642746 1.6345846539556914
1.2101789717157945 139.46074729419846 1.654968612182826
1.2154065266692105 139.76083538821115 1.6387816620064397
1.2206340816226264 137.94286728401534 1.6413012011984645
1.2258616365760424 139.64819298054306 1.6676988793812189
1.2310891915294584 142.74603698747492 1.7019200263707435
1.2363167464828744 141.06505418085456 1.7219351952987727
1.2415443014362904 137.7392957655994 1.6889376392524866
1.2467718563897063 133.32828354562312 1.6782973086156487
1.2519994113431223 132.33716029526633 1.6672537309498796
1.2572269662965383 134.75207682149508 1.668960281641784
1.2624545212499543 142.61200098240943 1.716110253190669
1.2676820762033703 148.26863408536656 1.75031396410921
1.2729096311567862 144.23318483839842 1.7240266367385526
1.2781371861102022 138.3498705280566 1.6960262020201207
1.2833647410636182 138.7018691180371 1.6906483561410246
1.2885922960170342 135.8912742467917 1.6795136618438353
1.2938198509704502 136.12043340052404 1.6889673408978083
1.2990474059238661 135.7918985916883 1.6949413421323745
1.3042749608772821 132.3555546177091 1.6460623395772005
1.309502515830698 129.51732933404037 1.5946244708356658
1.314730070784114 133.45016519698095 1.5993374157578268
1.31995762573753 141.50760057269443 1.6630973918874834
1.325185180690946 136.10994791487502 1.6415621098354645
1.330412735644362 136.91509579184702 1.6559332847616814
1.335640290597778 135.61060847039215 1.641794529216882
1.340867845551194 134.51887730718502 1.6380182084163721
1.34609540050461 134.75128024824048 1.656743315886119
1.351322955458026 132.6421320817916 1.636754963252919
1.356550510411442 124.09986896815131 1.5643135720057646
1.361778065364858 117.95563384951666 1.5200162844465792
1.3670056203182739 117.0007370501594 1.5021088906888738
1.3722331752716899 121.1519328915683 1.5450205646634338
1.3774607302251058 126.57699103424126 1.6006887769808926
1.3826882851785218 135.40329176970934 1.6552963365814886
1.3879158401319378 135.96133308542065 1.6507765965255208
1.3931433950853538 135.2208994207471 1.6518362130126902
1.3983709500387698 131.897835388125 1.604794557705813
1.4035985049921857 132.4089502867078 1.621196187601798
1.4088260599456017 132.67236425439685 1.6629450943715298
1.4140536148990177 133.18903433767176 1.6973470978181535
1.4192811698524337 133.6693009975369 1.7113103867747723
1.4245087248058497 130.72152957478153 1.6690583403892245
1.4297362797592656 131.73670918894223 1.6286796515683175
1.4349638347126816 128.83148716501344 1.6000998478452124
1.4401913896660976 124.32827117980099 1.5725058565648393
1.4454189446195136 124.83723984905008 1.5700106004410226
1.4506464995729296 122.50932256059569 1.5689017992130891
1.4558740545263456 122.70105425444515 1.5801156461888526
1.4611016094797615 121.31498828992977 1.5769808673545325
1.4663291644331775 121.15821544734547 1.594639783054125
1.4715567193865935 120.54781903240882 1.5679106862112382
1.4767842743400095 117.25006787943542 1.54462677474133
1.4820118292934255 114.92229696745204 1.5662434845295101
1.4872393842468414 111.19179530894444 1.5593191444762602
1.4924669392002574 106.89169573082579 1.5405026146185428
1.4976944941536734 102.44373776476787 1.4956811187548837
1.5029220491070894 105.01155793927491 1.4993557345776714
1.5081496040605054 110.20708959608967 1.5559168684064217
1.5133771590139213 114.8362721938741 1.619654395752158
1.5186047139673373 124.14547099590955 1.6884449430073234
1.5238322689207533 124.64166015389044 1.6718540216107574
1.5290598238741693 122.60473585259105 1.6241049966828796
1.5342873788275853 119.16432538674972 1.5566301420308806
1.5395149337810012 116.66791886329153 1.5547783208927812
1.5447424887344172 118.36714558581367 1.5594853400702542
1.5499700436878332 120.06252262390117 1.5703602628327917
1.5551975986412492 116.24557649089867 1.5400627778307903
1.5604251535946652 121.054078371722 1.5683721237615629
1.5656527085480811 123.38513310421006 1.5947674107835965
1.5708802635014971 131.3603978686564 1.6665462750638889
1.576107818454913 132.9480179754637 1.6706772706499327
1.581335373408329 128.03539703053684 1.6518144670485322
1.586562928361745 130.84553543194113 1.6783952544988712
1.591790483315161 125.49662297974335 1.6309361200514114
1.597018038268577 127.46378809682062 1.6446385293596384
1.602245593221993 131.8908197619652 1.6589189537471447
1.607473148175409 135.99526396260663 1.674897570724036
1.612700703128825 142.2509594479669 1.713031725679435
1.617928258082241 143.09664214056247 1.7043147546604056
1.623155813035657 145.80631759733942 1.7330118125881504
1.628383367989073 143.9508013026612 1.7155855285963821
1.6336109229424889 142.6962938580008 1.6868181998642637
1.6388384778959049 141.318134157749 1.65285074906447
1.6440660328493208 144.27046431313212 1.6623885635741786
1.6492935878027368 149.772728471427 1.6918718596350706
1.6545211427561528 151.90290275960493 1.7290160749784946
1.6597486977095688 154.72188737467775 1.760137729232304
1.6649762526629848 156.59193375185015 1.76393689009011
1.6702038076164007 155.06794741281007 1.749656674451417
1.6754313625698167 166.22647763290774 1.8002147279045468
1.6806589175232327 178.26341223579772 1.8755761273844709
1.6858864724766487 182.7184287584036 1.8769231152162391
1.6911140274300647 179.34789207377204 1.8392253495649242
1.6963415823834807 177.8230915793331 1.8174667558682522
1.7015691373368966 175.00992216446576 1.801217390540091
1.7067966922903126 171.64226623175637 1.7808377663961423
1.7120242472437286 175.5206373142118 1.8033786723695437
1.7172518021971446 171.0987415210106 1.776586304152211
1.7224793571505606 182.54629711208116 1.820729391813523
1.7277069121039765 194.1897395979689 1.9057431455594436
1.7329344670573925 197.66412091451411 1.9017319501535035
1.7381620220108085 193.82821839020858 1.8506962033791927
1.7433895769642245 190.69165703843413 1.8332162789980855
1.7486171319176405 193.97983689667808 1.850002178741678
1.7538446868710564 202.2931631114867 1.8898750582623742
1.7590722418244724 204.8091938904749 1.901550857549024
1.7642997967778884 203.83047130095505 1.8954995219908313
1.7695273517313044 201.06543504752037 1.866420566564355
1.7747549066847204 203.71551631546794 1.8707034231381523
1.7799824616381363 200.63297575627422 1.8392120105459877
1.7852100165915523 204.67293642899935 1.8428447797460008
1.7904375715449683 213.41237816698896 1.9071620104404303
1.7956651264983843 209.90567300614774 1.9003806577961582
1.8008926814518003 219.81681602765747 1.9331569609160988
1.8061202364052162 219.41860230243867 1.9289716623196902
1.8113477913586322 216.66256303625667 1.883352035593516
1.8165753463120482 214.60866634478245 1.8445645832101765
1.8218029012654642 216.0172869308836 1.8409684739458412
1.8270304562188802 215.06239495024656 1.8373467575656688
1.8322580111722961 221.21212439919336 1.8815008994307707
1.8374855661257121 216.4281781649565 1.864267723440432
1.842713121079128 216.15489567838995 1.8491141652070628
1.847940676032544 213.84354142191125 1.8011917434028089
1.85316823098596 222.2178722186319 1.8389564482189165
1.858395785939376 229.84781829922113 1.867853960389349
1.863623340892792 229.79033038335896 1.8728892928919516
1.868850895846208 232.404848561238 1.8889590204877231
1.874078450799624 227.0132142262128 1.8580146517145317
1.87930600575304 233.4730713794287 1.8900697375992255
1.884533560706456 233.61622278031916 1.8721891846462466
1.889761115659872 228.59110859628365 1.8294195072526898
1.894988670613288 227.31328513780363 1.8147781544474737
1.9002162255667039 222.7638016754337 1.796414393620914
1.9054437805201199 217.66383631385852 1.7737093952700314
1.9106713354735358 217.1031104246897 1.7674179033502382
1.9158988904269518 215.8873177575465 1.7532785313075194
1.9211264453803678 216.46449300494058 1.7526766375761949
1.9263540003337838 218.1502887438418 1.763394134633798
1.9315815552871998 222.12452133303017 1.7975107601137954
1.9368091102406157 223.77480705911054 1.8231243909372346
1.9420366651940317 222.3367618402337 1.8047158778896026
1.9472642201474477 213.1125329927589 1.751145958363733
1.9524917751008637 208.79612636104395 1.7135260714705436
1.9577193300542797 208.19025540400384 1.6894887548660404
1.9629468850076957 211.13188681981845 1.7160005367576339
1.9681744399611116 214.51565367475177 1.7131345083356055
1.9734019949145276 218.83367428178138 1.726173846276901
1.9786295498679436 211.6534416391837 1.684612498499708
1.9838571048213596 209.80358455001937 1.635711606431188
1.9890846597747756 209.5201509455851 1.6426311663296775
1.9943122147281915 208.90961488797825 1.6620225811179066
1.9995397696816075 211.80347813712356 1.6673162344864119
2.0047673246350235 205.6989501267778 1.6436326678867048
2.0099948795884393 207.931842454986 1.6613348668950587
2.015222434541855 209.47580020625907 1.6498334686932836
2.0204499894952708 211.65110425213055 1.6596439033024006
2.0256775444486865 215.12600550283534 1.6739843181503793
2.0309050994021023 209.2358334531216 1.6341315252666353
2.036132654355518 209.04964081114866 1.649621848189775
2.041360209308934 203.35687856403325 1.6328559784380936
2.0465877642623496 202.4445756660875 1.6339700229277112
2.0518153192157653 204.2976812701226 1.652666132900504
2.057042874169181 200.44669261375284 1.645160987362109
2.062270429122597 206.09781730236412 1.6690787418873767
2.0674979840760126 202.81209834941797 1.6658558475105947
2.0727255390294284 204.31729698933827 1.659581879576593
2.077953093982844 206.27335563416383 1.6542708142480598
2.08318064893626 203.22335072583704 1.642223834624973
2.0884082038896756 201.89760553620505 1.6368030959228774
2.0936357588430914 191.35063700980675 1.5757774375599118
2.098863313796507 194.82067115362517 1.5864540489419006
2.104090868749923 195.32510054604398 1.5759776102799228
2.1093184237033387 205.09376326552226 1.6110136559480828
2.1145459786567544 204.03389231797178 1.6188173292129966
2.11977353361017 197.14121172369636 1.5942685164594983
2.125001088563586 194.8907318656057 1.5842947817148725
2.1302286435170017 195.2561055322698 1.5927471296674247
2.1354561984704175 197.74491083242214 1.6048210475338192
2.140683753423833 199.07794073043075 1.6173540121988288
2.145911308377249 200.23786008091886 1.625475692751492
2.1511388633306647 191.33656189910076 1.5840940995769623
2.1563664182840805 195.37043447032545 1.6007045071024442
2.1615939732374962 196.5565825257764 1.606562115676685
2.166821528190912 199.76797673763528 1.637104617234728
2.1720490831443278 211.06242279400433 1.7039274654857255
2.1772766380977435 203.46580390531415 1.6793522474815497
2.1825041930511593 204.539383748133 1.6721711799848635
2.187731748004575 208.14985947877034 1.6703578539214672
2.192959302957991 212.97321421273 1.6921848075434769
2.1981868579114066 211.78701725523285 1.689508082386795
2.2034144128648223 209.2541213901034 1.6797664797328051
2.208641967818238 201.49691603010288 1.6443551984055476
2.213869522771654 201.02461523666355 1.6448089455337753
2.2190970777250696 199.78675181312894 1.6383648912914865
2.2243246326784853 202.24457856067013 1.6439054150218182
2.229552187631901 211.26271076780333 1.695660304786682
2.234779742585317 216.28770324014204 1.7005941108545226
2.2400072975387326 210.85368582003346 1.6685362865664832
2.2452348524921484 205.31156623909442 1.6329352696986301
2.250462407445564 197.76573474525213 1.5985351880611542
2.25568996239898 191.0272564314522 1.5686763154204886
2.2609175173523957 197.9865000704161 1.6153683202295215
2.2661450723058114 204.30877313078966 1.6697623419871075
2.271372627259227 201.9571772443605 1.6648824883104159
2.276600182212643 207.29073616553788 1.696178478040175
2.2818277371660587 204.56878886917153 1.6699552625272394
2.2870552921194744 199.2995641525173 1.6348172055593837
2.29228284707289 207.3127916196808 1.676652030881682
2.297510402026306 208.87344682626193 1.6966313907073174
2.3027379569797217 201.01667484546826 1.6400259095964027
2.3079655119331375 198.02000554741582 1.5919741726202254
2.3131930668865532 191.33577853370429 1.5621318893675846
2.318420621839969 185.29817497972442 1.5229383100571616
2.3236481767933848 184.47414066511243 1.5078272235749575
2.3288757317468005 188.6845524726883 1.5360273826444129
2.3341032867002163 196.29580071531424 1.5656589516224204
2.339330841653632 204.91715756124142 1.6082224662617755
2.344558396607048 206.34924530889973 1.6426649436918772
2.3497859515604635 208.95762911788043 1.6303298998862168
2.3550135065138793 209.69343980407558 1.6140281502450706
2.360241061467295 214.08017500525048 1.6261390790501893
2.365468616420711 214.48781685449484 1.627364986285625
2.3706961713741266 217.9765414936031 1.6436716094290735
2.3759237263275423 213.5993542534329 1.6179572751629097
2.381151281280958 210.21712966872775 1.5923914423977164
2.386378836234374 214.3605623292171 1.5824742644060104
2.3916063911877896 214.28651579033627 1.556717520617348
2.3968339461412054 219.5890977402968 1.5671236601232779
2.402061501094621 225.8647195144582 1.5461305380056873
2.407289056048037 225.4817475462813 1.5043950649872384
2.4125166110014526 223.15023921639786 1.4467236363223466
2.4177441659548684 229.74079797540173 1.4145962256547875
2.422971720908284 237.24063809290087 1.378938960744705
2.4281992758617 259.34211937244487 1.393950919240633
2.4334268308151157 288.78152936501897 1.416050855506026
2.4386543857685314 330.6529458105858 1.4554350505238616
2.443881940721947 385.13901623668625 1.5184385019214985
2.449109495675363 461.7553265878881 1.6325132664128041
2.4543370506287787 560.3355311639089 1.7905817700219437
2.4595646055821945 678.3594996064306 1.9695865939051453
2.4647921605356102 815.9599706695002 2.159129265877506
2.470019715489026 959.085080965473 2.331332958918831
2.4752472704424417 1110.5554249852096 2.5020231421831833
2.4804748253958575 1277.3673246760104 2.6761201562190626
2.4857023803492733 1456.0779900172465 2.8555555944308364
2.490929935302689 1644.440699237509 3.040466509957799
2.496157490256105 1845.641031986502 3.229350438351408
2.5013850452095205 2002.4337916086547 3.35046842445452
2.5066126001629363 2134.7906794123164 3.44510922387486
2.511840155116352 2241.856359769507 3.520995546586732
2.517067710069768 2329.8712444252787 3.590255140094934
2.5222952650231836 2417.3051373159997 3.659468687239389
2.5275228199765993 2508.135439184224 3.72378829862902
2.532750374930015 2644.6407207796915 3.816664163948912
2.537977929883431 2951.752343452746 4.042884856491234
2.5432054848368466 3401.8561893598016 4.33720258916852
2.5484330397902624 4014.8551262225533 4.69340989643182
2.553660594743678 4657.823415885583 5.025874179857102
2.558888149697094 5246.341961470825 5.331752675783869
2.5641157046505096 5545.59629337594 5.4845230649988395
2.5693432596039254 5388.075288850735 5.413395971986274
2.574570814557341 4788.020931331782 5.0954192877916435
2.579798369510757 3926.826406749287 4.610519165159716
2.5850259244641727 3035.991559282206 4.04786174730047
2.5902534794175884 2229.9462868135065 3.472254361027523
2.595481034371004 1630.4585044120379 2.9661668129354606
2.60070858932442 1177.973195924024 2.524483132582095
2.6059361442778357 861.3121505456961 2.1674826135315564
2.6111636992312515 660.2876082982654 1.916765058078268
2.6163912541846672 516.3805538442978 1.71492016012771
2.621618809138083 422.8303891569119 1.594753067514955
2.6268463640914987 357.02812785236694 1.507446295161707
2.6320739190449145 306.310410888299 1.4508967486336604
2.6373014739983303 276.07238582969524 1.4357121652024345
2.642529028951746 260.6340656743932 1.4577926965324348
2.6477565839051618 244.47540501570884 1.4666568201482704
2.6529841388585775 232.99486102193381 1.4702115199610881
2.6582116938119933 232.7774900480132 1.5110059494890535
2.663439248765409 228.5541073170664 1.512826980324071
2.668666803718825 221.24336161415496 1.4994849968088755
2.6738943586722406 214.72645171631075 1.4854960259093801
2.6791219136256563 209.9818711067026 1.4887949906930888
2.684349468579072 203.22114675271692 1.4711122250909863
2.689577023532488 199.49903162111588 1.4630625256064553
2.6948045784859036 201.76315625712223 1.4885452778091428
2.7000321334393194 201.41523202681438 1.4959851408664657
2.705259688392735 198.59173827182838 1.490546190872229
2.710487243346151 197.59651361856817 1.4831640005871096
2.7157147982995666 199.46148297962688 1.4874549183388928
2.7209423532529824 195.94715904224728 1.491517159035466
2.726169908206398 197.03614283121075 1.512193927038615
2.731397463159814 202.69955422825106 1.5476077089906028
2.7366250181132297 205.10692670963937 1.570473789318158
2.7418525730666454 205.5737115201734 1.5871702569683868
2.747080128020061 198.5271431725597 1.572548808190344
2.752307682973477 193.99303320479993 1.5425793062250919
2.7575352379268927 197.51299533332875 1.5571874945977624
2.7627627928803085 199.73148171420985 1.5520477940435538
2.767990347833724 202.0280378852989 1.5701246529897637
2.77321790278714 203.59946042039607 1.5808426309029115
2.7784454577405557 203.4960106905418 1.5952353900881522
2.7836730126939715 205.2840318917607 1.5944976180347854
2.7889005676473873 206.10932370458423 1.5997087029624943
2.794128122600803 204.08258582869672 1.588166716245329
2.7993556775542188 192.22536672415356 1.5071338826786291
2.8045832325076345 192.00141277520777 1.4974343650327728
2.8098107874610503 194.18479793327643 1.4983341015657101
2.815038342414466 199.4499402285745 1.5259974875139999
2.820265897367882 209.02343140149893 1.5900776276055462
2.8254934523212976 201.99850634346865 1.549208524359625
2.8307210072747133 200.81968580409531 1.542476548047401
2.835948562228129 197.1960545400881 1.521105237487219
2.841176117181545 195.15850762929085 1.5343957309847744
2.8464036721349606 203.04227794251202 1.5902985815433262
2.8516312270883764 205.2373833492119 1.5971733043832514
2.856858782041792 201.69681820811576 1.577836648998964
2.862086336995208 197.65812030722213 1.5393572165505596
2.8673138919486236 195.54661530944117 1.5387512022870045
2.8725414469020394 196.90126005387833 1.554750708891727
2.877769001855455 202.01397659248215 1.57984095092434
2.882996556808871 199.6514407636481 1.5797282862532036
2.8882241117622867 193.85298843022628 1.5353447164093406
2.8934516667157024 196.6638555758988 1.5558161736153064
2.898679221669118 203.8144891687256 1.597420104730187
2.903906776622534 208.3924714078005 1.6075406209261367
2.9091343315759497 213.29172813055513 1.6339229132339874
2.9143618865293655 207.9524294498315 1.5965012738948217
2.919589441482781 203.3556481365333 1.5890469150940618
2.924816996436197 200.98404673464628 1.5661230366989058
2.9300445513896127 193.62119957183893 1.5143004224202665
2.9352721063430285 200.66031793556516 1.5557567327101394
2.9404996612964442 197.52452268576207 1.5131422511536108
2.94572721624986 202.67510003212448 1.5131760755823378
2.9509547712032758 204.23876444756968 1.531212838270447
2.9561823261566915 198.8566991267066 1.5082248926687483
2.9614098811101073 194.3871872409647 1.4949149015342431
2.966637436063523 189.78857182552503 1.4775975234219172
2.971864991016939 194.87723528191063 1.4950234837955927
2.9770925459703546 198.069717018949 1.5009375291455247
2.9823201009237703 204.77508678414586 1.5182060762594283
2.987547655877186 208.3956585230741 1.5197023326241952
2.992775210830602 208.714830641776 1.5188004809923017
2.9980027657840176 203.06491803952937 1.4895420583435406
3.0032303207374333 196.46157682842977 1.482887728324599
3.008457875690849 191.96091517371462 1.4678253301345456
3.013685430644265 192.40520311480037 1.451069072279109
3.0189129855976806 194.654519972201 1.4567109660492144
3.0241405405510964 194.23694290138684 1.4497114390260781
3.029368095504512 196.31891014487357 1.4566780047336896
3.034595650457928 198.97576144169832 1.482850844649631
3.0398232054113437 200.92482049283248 1.480385519971157
3.0450507603647594 205.6820710347013 1.492470333646896
3.050278315318175 210.5367733559975 1.5138396394012663
3.055505870271591 214.07279872760944 1.5163357508913076
3.0607334252250067 210.3167679708782 1.487040483237633
3.0659609801784224 210.82805190175796 1.4802029102679444
3.071188535131838 203.19297823015762 1.435310485832958
3.076416090085254 201.98232957219415 1.4131716389357543
3.0816436450386697 199.8297871962035 1.392103165507757
3.0868711999920855 199.06337883074664 1.3658464295147505
3.0920987549455012 209.29973018154422 1.400466345262221
3.097326309898917 215.7592237398136 1.412136960298872
3.1025538648523328 219.6519047283441 1.4135826735965427
3.1077814198057485 224.80652525695044 1.4156108952127984
3.1130089747591643 225.08170173337984 1.407021182538857
3.11823652971258 224.87192851096944 1.3931267376025445
3.123464084665996 228.74753670579904 1.3915906294100657
3.1286916396194115 230.54308111681536 1.3724639409681703
3.1339191945728273 234.22778457698377 1.351647241514503
3.139146749526243 241.34287343771402 1.3490104288823874
3.144374304479659 247.900928288224 1.3411848935480049
3.1496018594330746 254.7693331856668 1.3418591467999608
3.1548294143864903 261.87643793312725 1.3464849307450786
3.160056969339906 263.765413524688 1.321557262223854
3.165284524293322 265.21723381562697 1.2810774820218376
3.1705120792467376 277.801048245049 1.2804420030763992
3.1757396342001534 297.88198221953604 1.2968758734356909
3.180967189153569 321.6394477010437 1.3335117537118708
3.186194744106985 349.6760079367162 1.3756435894376093
3.1914222990604006 376.6332788577736 1.4077087042026355
3.1966498540138164 408.926855552518 1.4546345445702182
3.201877408967232 443.4583534943248 1.5025520567008526
3.207104963920648 482.2613421442174 1.5576924311558353
3.2123325188740637 516.591281066356 1.607793005219573
3.2175600738274794 555.3261113982514 1.6647531953678139
3.222787628780895 590.1768987424579 1.7122031097546988
3.228015183734311 620.0599651014218 1.750197933935014
3.2332427386877267 649.4695662039707 1.7881785755645032
3.2384702936411425 678.0480100975666 1.8215881535276912
3.2436978485945582 700.382923388011 1.8515388544797653
3.248925403547974 711.4578932381235 1.8660157203469114
3.2541529585013897 716.1126866673153 1.8726190912385425
3.2593805134548055 712.2096283709938 1.868087843094159
3.2646080684082213 695.5159458886594 1.8417786852584177
3.269835623361637 666.1690854035161 1.7961607184206854
3.275063178315053 624.7037258492908 1.7342019004445701
3.2802907332684685 582.3322573706478 1.672493341440598
3.2855182882218843 536.6848221465085 1.6084762395276764
3.2907458431753 497.59213083878956 1.558011426048094
3.295973398128716 454.9469926021601 1.495256395414869
3.3012009530821316 414.97261885249776 1.4369294716027647
3.3064285080355473 380.46619507448 1.383274189959884
3.311656062988963 355.58328645069935 1.3425145078950744
3.316883617942379 326.90889179965393 1.2944156391941415
3.3221111728957946 311.8725385146007 1.2744229102664284
3.3273387278492104 298.58180323415337 1.2497968700308766
3.332566282802626 292.1531151218723 1.2415889540718836
3.337793837756042 296.94465725250234 1.2470695458637135
3.3430213927094576 303.05434817870724 1.254937401766473
3.3482489476628734 310.5142137872023 1.2603658599998766
3.353476502616289 323.07330057493823 1.271650598654591
3.358704057569705 333.03038094020826 1.2772691630946156
3.3639316125231207 343.3944976171973 1.2903501210183579
3.3691591674765364 356.23470394239513 1.31146274202772
3.374386722429952 368.75500360637096 1.3351848212994781
3.379614277383368 375.59312110385486 1.3455170535699814
3.3848418323367837 383.9978804995531 1.362480251932638
3.3900693872901995 387.30368423166914 1.3661574885035819
3.3952969422436152 397.9472428832206 1.3858548350311464
3.400524497197031 419.5010514553431 1.420441022644295
3.4057520521504467 450.55879593520757 1.4720791846715084
3.4109796071038625 503.57077206628037 1.5633156790434302
3.4162071620572783 548.4534971954048 1.6307167852191489
3.421434717010694 590.7072209200552 1.6982201278789826
3.4266622719641098 618.2093306581324 1.7416086607005694
3.4318898269175255 621.7634696442586 1.7578616893909815
3.4371173818709413 611.2483970928437 1.752978970214695
3.442344936824357 573.3919644480019 1.6991480267644337
3.447572491777773 532.4734316967589 1.6233171147281509
3.4528000467311886 485.4110173087961 1.527563021389806
3.4580276016846043 459.2383183005626 1.4677725641815011
3.46325515663802 453.2562846839347 1.4515465295789665
3.468482711591436 473.77975619056167 1.471511175890612
3.4737102665448516 500.6135767147042 1.5065322004655664
3.4789378214982674 556.1923146046377 1.5773963799929285
3.484165376451683 649.6973211532386 1.7052304096346915
3.489392931405099 791.5837250795248 1.898948057662484
3.4946204863585146 993.2282886170696 2.1306813621767646
3.4998480413119304 1268.9273878716065 2.4079302798162385
3.505075596265346 1621.5398377104216 2.718823481808748
3.510303151218762 2081.889525656574 3.073690891160196
3.5155307061721777 2711.422641319066 3.504513745180631
3.5207582611255934 3445.24463572914 3.9529404517580153
3.525985816079009 4378.626022066386 4.4587769593709705
3.531213371032425 5414.831554043966 4.9609581924266095
3.5364409259858407 6440.662764967789 5.417433320005306
3.5416684809392565 7409.7237679139835 5.810388607907765
3.546896035892672 8230.43072522482 6.1277294556599955
3.552123590846088 8768.805056936253 6.330058948777707
3.5573511457995037 9046.32268734018 6.430243879973009
3.5625787007529195 9017.655504467077 6.4215056560769606
3.5678062557063353 8782.51410579407 6.342340036776469
3.573033810659751 8353.068580689549 6.183880791638554
3.5782613656131668 7850.2145279900615 5.998189538215664
3.5834889205665825 7350.947827560266 5.806138830948072
3.5887164755199983 6899.358447824424 5.624623113050755
3.593944030473414 6434.5664639826755 5.388426586022146
3.59917158542683 6058.224697847305 5.204580039312153
3.6043991403802456 5707.465769340184 5.035626578523039
3.6096266953336613 5323.552333644991 4.869535865272476
3.614854250287077 4795.886370753662 4.6195285113309
3.620081805240493 4151.88738439367 4.297444160867306
3.6253093601939086 3448.4472878972874 3.918053371419295
3.6305369151473244 2786.5664085236654 3.5149381036695106
3.63576447010074 2185.834603937076 3.104819266548414
3.640992025054156 1708.46456793633 2.73374041667651
3.6462195800075716 1348.4466592432434 2.423906043076485
3.6514471349609874 1088.6158331441563 2.174015286180238
3.656674689914403 892.3369933263808 1.9641404678710697
3.661902244867819 761.816992438061 1.8129102067401714
3.6671297998212347 664.5852260097148 1.6905277842807602
3.6723573547746504 597.1379903379013 1.6038276214607428
3.677584909728066 545.161852933066 1.533632816692009
3.682812464681482 499.6753053413071 1.4695367813659395
3.6880400196348977 466.3970374818514 1.4281816799337994
3.6932675745883135 437.1014730001236 1.3826332527459118
3.698495129541729 410.8518628152122 1.3401711843203252
3.703722684495145 393.0060369321015 1.3080361115915795
3.7089502394485607 375.8914633849213 1.2810146306479318
3.7141777944019765 365.81551516666406 1.2629211321611398
3.7194053493553922 360.5579471894362 1.262440682669833
3.724632904308808 351.1976242615959 1.244824117817614
3.7298604592622238 338.4298749308445 1.2265083866659001
3.7350880142156395 327.652459187604 1.20748512991873
3.7403155691690553 314.70257759642055 1.1852766836607944
3.745543124122471 312.4016976616909 1.190775145087625
3.750770679075887 311.4049009764535 1.1949134862855282
3.7559982340293026 310.152837424253 1.1950019894295638
3.7612257889827183 306.90571746013444 1.1860341622539277
3.766453343936134 300.2256302840929 1.1751085785622584
3.77168089888955 300.32046985747354 1.179847666623108
3.7769084538429656 301.72303344360756 1.1859198945776155
3.7821360087963813 301.2599629304267 1.1852948322012986
3.787363563749797 304.2059636325965 1.1956793122926348
3.792591118703213 304.8482316012909 1.199457745731032
3.7978186736566286 304.72849377172844 1.1991361185161842
3.8030462286100444 311.6358387887602 1.2096260760307072
3.80827378356346 317.28044519668697 1.215766385145146
3.813501338516876 321.77699356339065 1.2132574012283832
3.8187288934702917 327.97434647644417 1.2252365908025629
3.8239564484237074 326.3673610090314 1.2173323226748995
3.829184003377123 336.2090216751014 1.2349460975676867
3.834411558330539 333.6013672387022 1.2282095817377707
3.8396391132839547 332.9182532870895 1.2187547790563844
3.8448666682373704 332.70717138884686 1.2154794699846525
3.850094223190786 333.8335317322176 1.2147476200652483
3.855321778144202 333.3451546924493 1.2164319339952172
3.8605493330976177 329.84151838081 1.2086979582766824
3.8657768880510335 323.3840165864076 1.1906452079985688
3.8710044430044492 314.31359628995733 1.1677203485625747
3.876231997957865 312.7751695909747 1.1601451112045562
3.8814595529112808 311.2478059277146 1.1524905925709148
3.8866871078646965 312.68094032234467 1.1547339519726336
3.8919146628181123 316.99627816102304 1.1560728785733752
3.897142217771528 320.7990320124734 1.1598615000937065
3.902369772724944 322.8715185974747 1.1605094590559573
3.9075973276783595 324.3870844134 1.1581752605492852
3.9128248826317753 328.0076722840597 1.1638105693760081
3.918052437585191 330.96239517212604 1.1677269996968611
3.923279992538607 335.92200221562206 1.1730776086818908
3.9285075474920226 338.0356567926375 1.1729065774698881
3.9337351024454383 342.6079327856997 1.182376095974661
3.938962657398854 346.9587203470478 1.1871679606853132
3.94419021235227 350.58085133057455 1.1905155638667513
3.9494177673056856 358.80467828240734 1.2022463629012177
3.9546453222591014 365.2180227290376 1.2086373768454999
3.959872877212517 373.1880335583837 1.2226385780142022
3.965100432165933 382.336034059013 1.2369027847378375
3.9703279871193486 394.6095913928762 1.256012335361605
3.9755555420727644 406.6640043160433 1.272760801488117
3.98078309702618 427.06330143515277 1.298823858548204
3.986010651979596 445.41700442686937 1.3201718540467386
3.9912382069330117 468.1393409787984 1.3480870941658056
3.9964657618864274 493.1226134701716 1.3815840176637444
4.001693316839844 524.5531310430622 1.4268889952390384
4.00692087179326 559.9327999245534 1.4710311653733883
4.012148426746676 597.0605436501392 1.524646751812489
4.017375981700092 633.081625699998 1.5864236926549797
4.0226035366535084 682.2594136312263 1.6599088299286922
4.027831091606925 737.3946628477029 1.7326040974565935
4.033058646560341 807.1880319665827 1.8157110456988685
4.038286201513757 890.7077832758185 1.9042020400982915
4.043513756467173 990.2201663771211 2.0110729464202284
4.0487413114205895 1106.8316337625427 2.128764768165956
4.053968866374006 1243.5921119664215 2.2573256493479117
4.059196421327422 1394.8632888397128 2.3937830239735858
4.064423976280838 1573.4277532158562 2.5445825400967923
4.069651531234254 1777.6652773946023 2.694938001635542
4.0748790861876705 2020.881406446455 2.87608468143138
4.080106641141087 2289.4430078490436 3.0547794429065163
4.085334196094503 2616.880004550854 3.268150485197834
4.090561751047919 2979.1502455039154 3.4945222176847994
4.095789306001335 3400.417142149393 3.74038688563326
4.1010168609547515 3895.4226461202643 4.023573981882885
4.106244415908168 4350.650522470237 4.254920717834585
4.111471970861584 4843.465830324829 4.48403955948913
4.116699525815 5287.108897231979 4.658715848525758
4.121927080768416 5722.1691866533065 4.782415566224737
4.1271546357218325 6140.655841168476 4.904355547258775
4.132382190675249 6516.357907057332 5.0333766231623835
4.137609745628665 6837.773577742518 5.142591914118234
4.142837300582081 7043.604349536424 5.208046189912448
4.148064855535497 7094.473962972699 5.227835899103649
4.1532924104889135 6989.816677403889 5.174361717147481
4.15851996544233 6746.101753430647 5.07383988191065
4.163747520395746 6381.783594618428 4.926170128984731
4.168975075349162 5941.409278044519 4.7495824951114765
4.174202630302578 5403.531840073248 4.521457613702104
4.1794301852559945 4854.407147836867 4.291815472425101
4.184657740209411 4265.977639043453 4.013340628015281
4.189885295162827 3710.186786975868 3.7426863868048676
4.195112850116243 3236.374845770162 3.5013380279278428
4.200340405069659 2770.1768712125418 3.234101593237897
4.2055679600230755 2360.904490155679 2.980902256523926
4.210795514976492 2022.6110492767614 2.7538718037388223
4.216023069929908 1739.9191366977757 2.55380462634549
4.221250624883324 1501.803077671311 2.369669797058406
4.22647817983674 1307.9997544484468 2.2117146555121066
4.2317057347901565 1139.0223865582889 2.0623644299510624
4.236933289743573 996.9309978190245 1.9255388378115001
4.242160844696989 884.0687354004407 1.8117916855331755
4.247388399650405 781.9527948797651 1.7009971873070535
4.252615954603821 694.0520625622308 1.6021388201529327
4.257843509557238 630.6408381454157 1.5266637833624432
4.263071064510654 573.3362553217373 1.4537406132307593
4.26829861946407 522.9422255251076 1.3878198608577115
4.273526174417486 476.4769943294758 1.3238322344031213
4.278753729370902 439.73361765424517 1.2738856201906366
4.283981284324319 404.3081408829637 1.2281576079937895
4.289208839277735 375.5054311160359 1.1884087324064183
4.294436394231151 350.5660328771392 1.1560531066253152
4.299663949184567 324.65932608038 1.115069089347157
4.304891504137983 309.25322857597314 1.0938687201701194
4.3101190590914 303.03530124067225 1.088295846410944
4.315346614044816 292.61336566625033 1.0774475633295173
4.320574168998232 280.2507049240647 1.0554145849319172
4.325801723951648 267.7195446303149 1.0348148350736885
4.331029278905064 251.286026153207 1.0052924038367514
4.336256833858481 250.56693194816606 1.0085769211116515
4.341484388811897 249.82811552986914 1.0135305092123321
4.346711943765313 246.46928874763663 1.006282173999054
4.351939498718729 241.81640394516674 1.0011861696827626
4.357167053672145 237.18928939898427 0.9956591452970383
4.362394608625562 230.58567130802209 0.9826203812378329
4.367622163578978 226.5989689855428 0.9778416360488127
4.372849718532394 226.5152528582781 0.9888914534174287
4.37807727348581 219.63383029748974 0.9872858919881556
4.383304828439226 218.32697291023567 1.0021901178977146
4.388532383392643 212.90603345770214 1.002555781391839
4.393759938346059 210.25669914075692 1.00487913238334
4.398987493299475 200.37842660395523 0.9826587299555178
4.404215048252891 192.66706293750914 0.9670953969521783
4.409442603206307 183.55458615644497 0.9501796140639214
4.414670158159724 179.7375167599582 0.9463608865118244
4.41989771311314 178.92448785122494 0.9541460144425581
4.425125268066556 176.86983881470394 0.9573032687753442
4.430352823019972 174.12861628149957 0.9595358451963586
4.435580377973388 177.58024439444134 0.9793561919395736
4.440807932926805 179.86992311473927 0.9947738867136915
4.446035487880221 179.9983215359869 0.9956153741133142
4.451263042833637 176.5085750585523 0.9901863901555495
4.456490597787053 173.62521165759486 0.9798713994810947
4.4617181527404695 171.27384701440806 0.982832202085617
4.466945707693886 168.6770181712114 0.9938596643485621
4.472173262647302 172.0744029239936 1.009177350960599
4.477400817600718 168.55182255759595 0.997456829413989
4.482628372554134 163.31789465561587 0.9665912750344343
4.4878559275075505 168.02160581697783 0.9824132321932607
4.493083482460967 169.86335567613116 0.9865792365309742
4.498311037414383 167.65781201537027 0.9759881898563328
4.503538592367799 171.15347086096986 0.9993787202582748
4.508766147321215 165.12589482918372 0.9897285466233671
4.5139937022746315 158.13790304821728 0.9800635350838461
4.519221257228048 156.17698371447096 0.9814775709675675
4.524448812181464 154.30045963885328 0.9798462672863004
4.52967636713488 155.1006199362757 0.9893839873680058
4.534903922088296 154.67278046263775 0.9833709216655246
4.5401314770417125 155.45605989653353 0.9842626477519975
4.545359031995129 153.72953493930814 0.9792583584117843
4.550586586948545 157.54892529595847 0.9965033103237633
4.555814141901961 159.35687209759138 1.009530321631925
4.561041696855377 157.24595832517304 1.0027071255800655
4.5662692518087935 157.02884120908914 0.9988978444611192
4.57149680676221 153.10885484474278 0.9782492729296755
4.576724361715626 151.11952843347382 0.9758831634466983
4.581951916669042 149.37058553157243 0.9685205302851343
4.587179471622458 152.152763837119 0.9716941486161098
4.5924070265758745 154.45262674819156 0.9875875063161497
4.597634581529291 159.05897155641983 1.010459923359097
4.602862136482707 153.84435430581328 0.9968867027970554
4.608089691436123 153.4351237830429 1.013818779281644
4.613317246389539 150.39072222478728 1.0048055131194575
4.6185448013429555 149.91494171345772 1.008074689097249
4.623772356296372 151.9443385197593 1.0170345328843446
4.628999911249788 156.2577855493925 1.019455879584332
4.634227466203204 153.50932797020522 1.0066279463635392
4.63945502115662 155.14670541808482 1.0144632444585617
4.6446825761100365 151.12175392052285 0.9962498911251809
4.649910131063453 149.6328199742038 0.9972508166416825
4.655137686016869 148.54391210730714 0.9876791559286945
4.660365240970285 145.42644525151204 0.9775748233665479
4.665592795923701 142.11356613657028 0.9749951214469909
4.6708203508771176 144.28072995269525 0.9891707019633809
4.676047905830534 147.85264912735903 1.0074509649836614
4.68127546078395 146.90199843621957 0.9969223588956425
4.686503015737366 145.8770579915851 0.9850858332582201
4.691730570690782 144.18664860523864 0.9763824453507758
4.696958125644199 144.6698617591893 0.9692939764709422
4.702185680597615 146.29129039202365 0.9705012713748892
4.707413235551031 149.5108529744 0.9730343131002619
4.712640790504447 152.02625819898358 0.9786799547350485
4.717868345457863 152.82083166065058 0.9871869651862353
4.72309590041128 148.4693587502458 0.9771663195989226
4.728323455364696 146.02113851372658 0.9814022582733432
4.733551010318112 146.4408763525028 0.9874565693957991
4.738778565271528 146.07009908136482 0.9819808673884004
4.744006120224944 143.34424582819406 0.9585238623459108
4.749233675178361 147.63808226522642 0.9682686321440707
4.754461230131777 149.01543023302256 0.9797820799312749
4.759688785085193 149.94472178845314 0.9841651144358249
4.764916340038609 146.72885263290698 0.9813522735619645
4.770143894992025 144.754572623771 0.9689465017092784
4.775371449945442 147.80131001791565 0.9676403218799361
4.780599004898858 143.9735451080163 0.9453605841627066
4.785826559852274 144.93835331911765 0.9414197001425499
4.79105411480569 146.4180500892951 0.9390753897746569
4.796281669759106 144.90038505249288 0.9380375635159723
4.801509224712523 146.3337721311074 0.9480561641458687
4.806736779665939 141.1011443460613 0.9399327597586115
4.811964334619355 138.91337223005257 0.9324381030067367
4.817191889572771 142.64414903142548 0.9570906581454933
4.822419444526187 144.2787701452078 0.9766821508705861
4.827646999479604 144.94794375632816 0.9732527442592809
4.83287455443302 144.1670796938999 0.9721946862658197
4.838102109386436 146.38263521526986 0.9722286332737287
4.843329664339852 147.8859928358862 0.9681214381763933
4.848557219293268 147.64091440516424 0.9664576965121008
4.853784774246685 145.6843881249202 0.9585518744897422
4.859012329200101 144.8722146174331 0.9500967720235471
4.864239884153517 143.83555436360135 0.9368826574127032
4.869467439106933 146.13477216196162 0.9462269989094849
4.8746949940603495 143.99779270954718 0.9487249001320431
4.879922549013766 147.7407517533374 0.9650383211172168
4.885150103967182 149.82436943166542 0.9826847387023641
4.890377658920598 151.8506214187389 0.9753791192381827
4.895605213874014 149.3679648536711 0.9526559510418673
4.9008327688274305 146.68209809935658 0.9333729215122472
4.906060323780847 144.5919864193476 0.9237839777018116
4.911287878734263 142.37067743076278 0.9314195087963953
4.916515433687679 141.1200912757067 0.9337383247900194
4.921742988641095 144.19428969388525 0.9445723061529052
4.9269705435945115 146.78336468389762 0.9364967216927476
4.932198098547928 147.80480932249463 0.9244523763854964
4.937425653501344 143.35829407604226 0.9007840665332636
4.94265320845476 138.90947834712267 0.897258382430852
4.947880763408176 141.33171391030703 0.9070377811421491
4.9531083183615925 143.39073066847433 0.9262375024541825
4.958335873315009 149.24509006547504 0.9581199646954218
4.963563428268425 150.79601684740751 0.9606096852387876
4.968790983221841 147.2768555410599 0.9514029888042747
4.974018538175257 145.27334642420058 0.9172282986743785
4.9792460931286735 146.17239047622246 0.9071126307345138
4.98447364808209 147.42881241183025 0.9008194642609713
4.989701203035506 146.29600387174818 0.8908366409891688
4.994928757988922 144.46001626374402 0.8899497744467618
5.000156312942338 145.57148544950238 0.8953519575205094
5.0053838678957545 147.56672604661708 0.8910614546875539
5.010611422849171 152.8267400787714 0.8957214741725444
5.015838977802587 157.61031402123226 0.8980400044359366
5.021066532756003 153.70120428656244 0.8835371731809905
5.026294087709419 150.72257113205265 0.8724347823728001
5.0315216426628355 147.36086877920218 0.8677455558847549
5.036749197616252 142.93441067866658 0.8545215168201787
5.041976752569668 143.6056775447943 0.8670192930074903
5.047204307523084 142.1998402754381 0.8686170179851948
5.0524318624765 144.6874760515837 0.8719750565586459
5.0576594174299165 147.93608603193812 0.8710995370376504
5.062886972383333 152.27624997014271 0.8738992498782527
5.068114527336749 156.16026644527403 0.8747319240781547
5.073342082290165 163.53435259307082 0.883732220938049
5.078569637243581 168.33923810532565 0.8764332081489478
5.0837971921969975 173.58883862452797 0.8644347540384116
5.089024747150414 175.83321638795434 0.8557855904201503
5.09425230210383 180.39187386624857 0.8538870586465875
5.099479857057246 186.47563332199337 0.8490059845970449
5.104707412010662 200.78565201685018 0.8692953763923993
5.109934966964079 216.3860184353696 0.8831917053804218
5.115162521917495 228.89752937730162 0.8909875900499167
5.120390076870911 248.2725234770781 0.9140159183277982
5.125617631824327 266.8646517653488 0.9299544720724106
5.130845186777743 282.7331739964461 0.9456978144846764
5.13607274173116 301.17892427604994 0.9659812992282434
5.141300296684576 309.58141089255264 0.9805208988390185
5.146527851637992 304.6495152473871 0.9762027468182904
5.151755406591408 291.465435279127 0.9665910966019876
5.156982961544824 271.18949265836034 0.9507103000489953
5.162210516498241 251.77561030766483 0.9391532439394484
5.167438071451657 228.72437057814412 0.926161685908444
5.172665626405073 207.28062133194095 0.9097489338152899
5.177893181358489 187.31762840040838 0.8896138531204808
5.183120736311905 171.7439324363795 0.881603210119833
5.188348291265322 165.96258374212152 0.8942899514060877
5.193575846218738 160.3149456161957 0.8983841375987147
5.198803401172154 155.709145801105 0.8970125195863898
5.20403095612557 149.61072015435735 0.8803785846717137
5.209258511078986 146.8726327165933 0.8802219849593909
5.214486066032403 146.40726500686694 0.8848511881252007
5.219713620985819 147.98581937780773 0.8968600229725807
5.224941175939235 150.53403548923075 0.9035410892729532
5.230168730892651 148.71136420440345 0.8921717607210857
5.235396285846067 146.2607343616046 0.8807588377863423
5.240623840799484 144.3675722387437 0.8696253641852012
5.2458513957529 143.28321466645968 0.8671974729477335
5.251078950706316 145.61992774083024 0.8809922566905763
5.256306505659732 149.22978756830486 0.8964614124168669
5.261534060613148 152.64672071129127 0.9123230860448888
5.266761615566565 153.2746347899611 0.9115131079595664
5.271989170519981 150.9649593054317 0.901606440777721
5.277216725473397 150.58917890521388 0.8970515639610417
5.282444280426813 153.10273985356653 0.9146761072138374
5.2876718353802294 151.182655410098 0.9111112222772572
5.292899390333646 149.90538002314727 0.9134625690927157
5.298126945287062 144.61548782877978 0.8937085937485462
5.303354500240478 143.41505816667345 0.878009428658551
5.308582055193894 143.74155920421092 0.8747325505267034
5.3138096101473105 146.59046528087572 0.8754123232839415
5.319037165100727 147.44515110080673 0.8654080687576355
5.324264720054143 149.70848070583224 0.8747498898087388
5.329492275007559 148.7880403698443 0.8773034706508295
5.334719829960975 145.5830967508884 0.8805351476250871
5.3399473849143915 143.00787447711454 0.8765231248480706
5.345174939867808 142.50805985792124 0.8740507219253378
5.350402494821224 144.1847266232274 0.8674492065166954
5.35563004977464 144.2684292903485 0.8578193722401224
5.360857604728056 144.1853286627141 0.8442457341486741
5.3660851596814725 146.46590029388116 0.8534675129575655
5.371312714634889 151.52038300961172 0.8660716054373921
5.376540269588305 152.10564558077186 0.8638722517354737
5.381767824541721 151.23749326026217 0.8637447148446122
5.386995379495137 147.97326047461917 0.8503545803919963
5.3922229344485535 145.38328212709206 0.8365134216138187
5.39745048940197 143.5885719381273 0.8312746965755049
5.402678044355386 147.08248332999617 0.8301628965375031
5.407905599308802 154.38241319298166 0.8428174442793863
5.413133154262218 161.2719951032096 0.8441384157152926
5.4183607092156345 167.25833551315756 0.8400987074785575
5.423588264169051 170.83274419151022 0.8367341961215812
5.428815819122467 172.54639568731508 0.826109047544344
5.434043374075883 174.98623816153216 0.8250687427229094
5.439270929029299 169.18263687774464 0.8040988198860448
5.4444984839827155 169.02589634113235 0.8057138845258467
5.449726038936132 168.2147160093992 0.8059723456591772
5.454953593889548 170.3596052753087 0.8183961770620654
5.460181148842964 171.67657563883455 0.8305073213555685
5.46540870379638 173.35844830026366 0.8428252015438773
5.4706362587497965 174.47016706247325 0.85446137863897
5.475863813703213 171.22715152988553 0.8498576617899762
5.481091368656629 169.39840867727236 0.8390747369249122
5.486318923610045 167.58211045257536 0.8360902662121985
5.491546478563461 169.26766337556055 0.8368849367440396
5.4967740335168775 169.13527781787997 0.8319504262310327
5.502001588470294 169.3273078069885 0.826531395011731
5.50722914342371 167.34553581896904 0.8036984581944755
5.512456698377126 169.8706081836721 0.7990898246321338
5.517684253330542 176.54263486213426 0.8068017748454841
5.522911808283959 182.14999552807694 0.8084536494007913
5.528139363237375 188.1543706836038 0.8174614101047056
5.533366918190791 197.83392672074694 0.8293766351881565
5.538594473144207 205.32854491981453 0.8400602500118097
5.543822028097623 214.59919156230623 0.8457604060757076
5.54904958305104 225.6886969660347 0.8523064736079263
5.554277138004456 234.8087877103249 0.8545343720602525
5.559504692957872 245.49448837790308 0.8602043988810458
5.564732247911288 258.5647592202582 0.8781324334296643
5.569959802864704 269.8678729802216 0.8912625460524022
5.575187357818121 282.99487480581365 0.9044492443113696
5.580414912771537 298.0682571701784 0.920872758279065
5.585642467724953 308.521660552137 0.9341345977168708
5.590870022678369 318.9216437024713 0.9446625479749577
5.596097577631785 322.4957939762932 0.9457071718320893
5.601325132585202 329.3947721745786 0.9518348138260673
5.606552687538618 344.52852856462835 0.9724002695148801
5.611780242492034 352.95623012629136 0.9812478724928579
5.61700779744545 355.9450401898306 0.9845682373902194
5.622235352398866 359.836908675171 0.9878579751910234
5.627462907352283 365.6948106081907 0.9951398617859133
5.632690462305699 373.96142867861346 1.0081061188065514
5.637918017259115 375.9223350831911 1.0079339622130028
5.643145572212531 378.50349944391223 1.0119436015611285
5.648373127165947 384.2985035116767 1.018188841295992
5.653600682119364 394.9410834321412 1.0309965639736796
5.65882823707278 399.88235235543493 1.036670378837882
5.664055792026196 401.8765608743559 1.0378006983816328
5.669283346979612 397.93286171472795 1.0328198969408497
5.674510901933028 392.57866362666846 1.0240383914603386
5.679738456886445 388.1191980052245 1.0206668235102478
5.684966011839861 380.95032313657094 1.0121140474149848
5.690193566793277 377.02912862202237 1.0060109251317375
5.695421121746693 370.5282356003742 0.9973856512511133
5.700648676700109 365.4260381349004 0.9903282924687608
5.705876231653526 356.7192811948995 0.9822321233227324
5.711103786606942 345.86258541646134 0.9698342010833639
5.716331341560358 336.297095322199 0.9586223488188242
5.721558896513774 324.5435259131849 0.9435319177646933
5.7267864514671905 312.63620541769586 0.9280261308465583
5.732014006420607 299.073334890359 0.9095291274163624
5.737241561374023 288.4930575144817 0.8946019183478606
5.742469116327439 278.8346184323813 0.8800302796073732
5.747696671280855 274.39765395420324 0.8746023297537591
5.7529242262342715 273.97227157080914 0.8796100038310088
5.758151781187688 275.71847665488707 0.88639450680674
5.763379336141104 276.69972322219917 0.8861782814146415
5.76860689109452 278.8144492728562 0.8871742117565513
5.773834446047936 280.9204823905991 0.8858570125293808
5.7790620010013525 281.96022761451894 0.8894513723873886
5.784289555954769 279.4255240193969 0.8885792955618191
5.789517110908185 274.1248138851873 0.8815450903771399
5.794744665861601 266.5501017678624 0.8730847338372314
5.799972220815017 254.50074481827687 0.856393650207206
5.8051997757684335 240.94569045674803 0.8434469734604301
5.81042733072185 227.3472754062258 0.834217474271574
5.815654885675266 216.30899915142612 0.828586490940086
5.820882440628682 204.62374941649853 0.8153494749784456
5.826109995582098 198.1112649749287 0.814005836803892
5.8313375505355145 190.56994497036266 0.8044055475702695
5.836565105488931 185.03633913916175 0.8032012648163536
5.841792660442347 177.0878223710782 0.7947646399077832
5.847020215395763 169.18895235107613 0.7861663374472986
5.852247770349179 165.5576983421414 0.7791814264197169
5.8574753253025955 163.40250166603124 0.7748348737054702
5.862702880256012 161.20357466454334 0.7748356334664519
5.867930435209428 163.06734639634033 0.7828659174058505
5.873157990162844 160.5212542504162 0.7779427638074612
5.87838554511626 163.6914844818465 0.7843403506721932
5.8836131000696765 164.2289144229964 0.785473886558972
5.888840655023093 168.1355723573945 0.803335527928625
5.894068209976509 167.50395669506602 0.8049120505316875
5.899295764929925 167.6661064273897 0.7990033399924353
5.904523319883341 167.56500969437735 0.7962145614763719
5.9097508748367575 171.3756314705765 0.8047020441182398
5.914978429790174 171.88232855471279 0.809345238460653
5.92020598474359 168.37994543630032 0.8004591709493172
5.925433539697006 166.09951890409485 0.7955412866417624
5.930661094650422 166.27651015179973 0.7902697645964988
5.9358886496038386 167.88723076850883 0.7914917412162631
5.941116204557255 168.9685970440724 0.7890936987682761
5.946343759510671 171.28543167321448 0.7950732519036653
5.951571314464087 171.19928574403437 0.8004964147736344
5.956798869417503 172.87712277716446 0.8037228265254985
5.96202642437092 172.32580582353827 0.8009963746706327
5.967253979324336 171.0552558640267 0.7969319018816792
5.972481534277752 172.9914850803125 0.7973080492016923
5.977709089231168 174.7061228995112 0.7974150138431586
5.982936644184584 181.06226659058632 0.8109267410208627
5.988164199138001 187.04696859300563 0.8217174509835413
5.993391754091417 189.79221106198762 0.826494466308994
5.998619309044833 191.97807656926318 0.8264043870546123
6.003846863998249 197.76866634282737 0.8296041215455826
6.009074418951665 207.28343290168874 0.8383867393561363
6.014301973905082 217.05502150764076 0.8512141322537747
6.019529528858498 232.8493490031224 0.875941935155561
6.024757083811914 242.98771902779038 0.8862391986945063
6.02998463876533 253.29333300632211 0.8949723768407355
6.035212193718746 271.54140312393196 0.9159394398190756
6.040439748672163 296.0013295063962 0.9457641450415613
6.045667303625579 324.9992987435271 0.9831833166333213
6.050894858578995 364.4941006602375 1.031810560053354
6.056122413532411 403.30753364773113 1.0790403739105285
6.061349968485827 448.63694819247786 1.1313780400565878
6.066577523439244 498.8602176460868 1.188625973025617
6.07180507839266 545.3589206999674 1.244441191413009
6.077032633346076 585.1308675723171 1.2916631907684388
6.082260188299492 615.3890950783527 1.3273212016530842
6.087487743252908 627.7899314643543 1.3412064205961467
6.092715298206325 622.5822875069348 1.3353500808642342
6.097942853159741 608.6173089318286 1.321186871876844
6.103170408113157 579.5450650150568 1.2913837401222752
6.108397963066573 538.0483783485436 1.246300835357159
6.113625518019989 494.1523152511728 1.1970309828272312
6.118853072973406 444.1993886024645 1.1367896593565288
6.124080627926822 399.04551659148603 1.0832925234923048
6.129308182880238 360.7149459371678 1.0396075738569936
6.134535737833654 324.97399143195986 0.9976261450864752
6.1397632927870704 292.1083030912306 0.9563052544130017
6.144990847740487 266.7676884596143 0.9246784055997376
6.150218402693903 248.2390894809412 0.9078768639623376
6.155445957647319 235.0994880360914 0.8999798678731536
6.160673512600735 226.48121086990815 0.8949010468999254
6.1659010675541515 221.22442873744114 0.898406116343518
6.171128622507568 216.10164397777288 0.89463294974904
6.176356177460984 213.92372310024228 0.8950945449389297
6.1815837324144 206.69398502729948 0.8835436564135104
6.186811287367816 201.22534281759644 0.8775029841596877
6.1920388423212325 194.27176197236767 0.8684856506220628
6.197266397274649 196.20518720998857 0.8791465584705136
6.202493952228065 196.9185318347216 0.8851630788506092
6.207721507181481 191.3469845853234 0.8665825570059916
6.212949062134897 189.05908523936677 0.859789067800191
6.2181766170883135 182.25399003573958 0.8489086705882729
6.22340417204173 178.97484597989154 0.8393390874640052
6.228631726995146 178.73886887254912 0.8333755143979898
6.233859281948562 179.18915293837233 0.8299004214936476
6.239086836901978 178.87415153545035 0.8244724854334418
6.2443143918553945 177.92508885558743 0.8247321268576964
6.249541946808811 173.88077305019132 0.8121128202052983
6.254769501762227 171.78412593312635 0.8002817682802854
6.259997056715643 171.97618929282467 0.7939057047274715
6.265224611669059 171.20587210931086 0.795444754844648
6.2704521666224755 170.09561906178703 0.8004282039729346
6.275679721575892 171.21635676384068 0.8036612907913349
6.280907276529308 171.3925671384908 0.8055681867542496
6.286134831482724 174.39444425086032 0.8170531571225776
6.29136238643614 174.0919204118046 0.8144313606540856
6.2965899413895565 170.9505850549096 0.8033354011153161
6.301817496342973 172.60335125171622 0.8022185317311996
6.307045051296389 175.59827108817606 0.8087896462717695
6.312272606249805 178.5771185944475 0.8163709256991146
6.317500161203221 179.01104577037665 0.8169953480084995
6.3227277161566375 174.10426522898481 0.8094472344156435
6.327955271110054 171.3730357556442 0.7991830747967286
6.33318282606347 168.54002646983236 0.7904681147581085
6.338410381016886 167.03226362201858 0.7898585681457784
6.343637935970302 170.38931798749104 0.7956987386067261
6.3488654909237185 170.62818309729116 0.7948523679026643
6.354093045877135 171.7238801816104 0.7997020350432902
6.359320600830551 173.681216551361 0.7977836315965197
6.364548155783967 173.25910255731682 0.790185741222342
6.369775710737383 175.52151427284824 0.791765028566331
6.3750032656908 170.88981761411713 0.7828148776880572
6.380230820644216 169.75500182667494 0.7837567251281538
6.385458375597632 173.61614388303087 0.8015698704902716
6.390685930551048 172.17472099477808 0.7930890658450848
6.395913485504464 173.96635302065204 0.7903320233235458
6.401141040457881 173.81934553899757 0.7837382588824207
6.406368595411297 172.44784405170333 0.7763053407586545
6.411596150364713 173.5350834989694 0.775339413712151
6.416823705318129 174.12436841495503 0.7719957191580785
6.422051260271545 174.3087434401264 0.7682544393920308
6.427278815224962 176.31471220437334 0.7683714186827391
6.432506370178378 174.9951688846447 0.7675066854022096
6.437733925131794 176.34434376823427 0.7764968550285137
6.44296148008521 178.68301691081845 0.7785330316332255
6.448189035038626 177.48888584463364 0.7775137384943295
6.453416589992043 177.50482074043276 0.7743938742114105
6.458644144945459 181.61765009652476 0.7859136033283527
6.463871699898875 180.11023051740813 0.7810627555817659
6.469099254852291 182.15805213785097 0.7837795679436035
6.474326809805707 181.2766507210573 0.7818525029603571
6.479554364759124 182.9289091426207 0.7818072387916343
6.48478191971254 182.11410790835757 0.7815905311052904
6.490009474665956 181.56951314330598 0.7769848147140594
6.495237029619372 177.55588487805406 0.7632703247670464
6.500464584572788 176.40432539857065 0.7525522169166318
6.505692139526205 180.2259237856561 0.7575928579989023
6.510919694479621 185.4251260592275 0.7712457245037034
6.516147249433037 187.57638447390804 0.7805017337484141
6.521374804386453 187.02520801000307 0.779598253602877
6.526602359339869 184.25230810069638 0.7719032531554973
6.531829914293286 188.11608366032493 0.7726250275408412
6.537057469246702 190.47422363093986 0.770352090894756
6.542285024200118 192.666235835148 0.7733307422391497
6.547512579153534 197.2927861827998 0.7797766976041133
6.55274013410695 197.6031253189492 0.7802844217334477
6.557967689060367 200.293096800233 0.7796487942975893
6.563195244013783 203.199612384222 0.782526978784444
6.568422798967199 205.43095969082336 0.7785022603264421
6.573650353920615 207.10323596767657 0.7715144760745347
6.5788779088740315 209.80635660482153 0.775273911661483
6.584105463827448 213.38748184916625 0.7793470532214999
6.589333018780864 211.82712424951626 0.780564027608054
6.59456057373428 209.20399397004195 0.7740544366920857
6.599788128687696 206.80473816268417 0.7652455076890219
6.6050156836411125 205.64405527667552 0.7629095427792326
6.610243238594529 207.90226212316688 0.7712956474013987
6.615470793547945 207.88791887321273 0.7788270657140245
6.620698348501361 206.30244851481825 0.7860573746834845
6.625925903454777 201.5581582261566 0.7785918219321412
6.6311534584081935 196.20220984651354 0.7675431924348647
6.63638101336161 195.7584870692272 0.7666577819911145
6.641608568315026 194.96585238245768 0.7630870150851692
6.646836123268442 198.4062526620149 0.7752428749458274
6.652063678221858 199.35752296041377 0.7773581289735688
6.6572912331752745 199.70497458223724 0.7776398730739762
6.662518788128691 200.9518433167809 0.7764594520441295
6.667746343082107 197.96348747131324 0.7676876373201338
6.672973898035523 198.95212979083868 0.7704773129944298
6.678201452988939 195.99094594387915 0.7657468782923923
6.6834290079423555 197.74027682365437 0.7754962164786057
6.688656562895772 201.66755589401393 0.7823473337766695
6.693884117849188 202.21521481753825 0.7786225074462395
6.699111672802604 202.10524406511777 0.7724596879768458
6.70433922775602 197.56038473258272 0.7591130827187943
6.7095667827094365 198.8190883980696 0.7606895678223895
6.714794337662853 200.6665565017329 0.7663611590603325
6.720021892616269 206.13201679576702 0.777148575999189
6.725249447569685 206.77631599508595 0.7770030268304475
6.730477002523101 208.06493317122573 0.7753307472682245
6.7357045574765175 209.09886136686583 0.777587154976638
6.740932112429934 208.38093749893474 0.7780039161102896
6.74615966738335 206.61076401028672 0.7755790443547461
6.751387222336766 204.74218931718957 0.7760463523629866
6.756614777290182 208.98390944654582 0.7799190155849809
6.7618423322435985 209.05841504416378 0.7753859578325882
6.767069887197015 209.88392990492508 0.77152844711599
6.772297442150431 209.53943275895938 0.7674668427819448
6.777524997103847 209.79134242106224 0.7640614226537236
6.782752552057263 211.7683298588197 0.7660921881471847
6.7879801070106796 212.3323027932135 0.7654748428730391
6.793207661964096 212.760178982291 0.7642549884240494
6.798435216917512 214.62293968697068 0.7683095807339093
6.803662771870928 217.50489371303206 0.7710072899184448
6.808890326824344 219.22126802272012 0.7734343662529393
6.814117881777761 221.07189152491839 0.775535443106475
6.819345436731177 219.90167972979336 0.7716551935327671
6.824572991684593 222.40000734441054 0.7748897468407491
6.829800546638009 224.67773369085253 0.7814853633046914
6.835028101591425 225.74912159323296 0.7807630194695261
6.840255656544842 227.8800458022115 0.781878922959766
6.845483211498258 230.8619082653529 0.7862865683439766
6.850710766451674 232.70289712007144 0.7869178663210928
6.85593832140509 236.68788627543 0.7954626004483014
6.861165876358506 240.12437456703694 0.7991921055629737
6.866393431311923 241.11832402236018 0.7938179948444167
6.871620986265339 242.69926896885565 0.7890862836191155
6.876848541218755 246.21823485870453 0.7927089635105807
6.882076096172171 248.4052550672604 0.7958469154906318
6.887303651125587 251.76159001789517 0.798533604151061
6.892531206079004 253.45957226309673 0.7991764028309774
6.89775876103242 257.4098007937063 0.8001964362619053
6.902986315985836 263.114879386675 0.8064398932811582
6.908213870939252 266.4593850570033 0.8073835213920203
6.913441425892668 269.06475928532075 0.8070823990228765
6.918668980846085 274.0900587077956 0.8129709749540428
6.923896535799501 274.60099889566544 0.810346842415766
6.929124090752917 279.16245378239563 0.816243266705827
6.934351645706333 282.172679618847 0.8197789262297981
6.939579200659749 289.4644582281481 0.8292521241305296
6.944806755613166 297.29857166320045 0.8389685390655713
6.950034310566582 309.8327122931754 0.8530241485619946
6.955261865519998 318.8257346363157 0.8616696421799651
6.960489420473414 332.2189731125724 0.874632118853145
6.96571697542683 345.0986458688982 0.8889327812038536
6.970944530380247 356.87192893224125 0.8988303118302365
6.976172085333663 371.71385752604374 0.9153600003978796
6.981399640287079 390.0464026097218 0.9343404715736009
6.986627195240495 416.50709656272033 0.9628617471862946
6.9918547501939114 454.88726451763546 1.0046271801868445
6.997082305147328 506.60824119104484 1.0588537404274265
7.002309860100744 573.6131913434464 1.1259304973878659
7.00753741505416 669.9557950300936 1.2143768307252214
7.012764970007576 797.0081492220272 1.3228338079475324
7.0179925249609925 955.2527538103126 1.4462520476975287
7.023220079914409 1113.9289183681014 1.5602998866881408
7.028447634867825 1249.7647629026342 1.6511387234527286
7.033675189821241 1343.4462522633748 1.7120939830764923
7.038902744774657 1377.0448985375074 1.7311578894390272
7.0441302997280735 1340.6958706230691 1.7056390736276479
7.04935785468149 1260.5226512655636 1.6515875722060263
7.054585409634906 1156.1218715224468 1.5799240631938378
7.059812964588322 1042.3655372160067 1.4990128710427053
7.065040519541738 946.8342322837308 1.4280400487489138
7.0702680744951545 861.6398477234638 1.3619833023560768
7.075495629448571 797.7406405772416 1.3096679999998484
7.080723184401987 747.115457561736 1.2661441585904427
7.085950739355403 713.1143060534979 1.2369355433754683
7.091178294308819 697.6995719537617 1.223885952026466
7.0964058492622355 686.929798111761 1.2141106832523512
7.101633404215652 684.0060275318671 1.2119533803523526
7.106860959169068 685.1234789042725 1.2137938327668705
7.112088514122484 680.2179170999093 1.2109411476564722
7.1173160690759 676.4695836565348 1.2075295752007353
7.1225436240293165 668.7019716389182 1.1999492570282844
7.127771178982733 658.9115043420387 1.1908844571502455
7.132998733936149 651.0850906003146 1.1833800057233579
7.138226288889565 637.2254714827703 1.1704729850734832
7.143453843842981 623.6147206982639 1.1575598503783597
7.1486813987963975 609.1201870040079 1.1445183496604228
7.153908953749814 589.3746017000432 1.1246912415797594
7.15913650870323 569.9368871620022 1.1059300689619933
7.164364063656646 553.7169996637513 1.0896052509704541
7.169591618610062 534.7758548742341 1.0714640116426988
7.1748191735634785 518.0468288616488 1.0537878849154076
7.180046728516895 506.2405250242577 1.0409096363855064
7.185274283470311 497.2334860242473 1.0302211201343758
7.190501838423727 497.59226763061173 1.0300406591045919
7.195729393377143 504.3087162105612 1.0368557274584236
7.2009569483305595 520.1571858816459 1.0520980895955592
7.206184503283976 550.7283869818126 1.0817262079485144
7.211412058237392 584.769876385834 1.1127085408254962
7.216639613190808 615.2365963557609 1.1391566019974257
7.221867168144224 628.0294204008354 1.1504659764273069
7.227094723097641 625.3292752025179 1.1482020102811699
7.232322278051057 621.084437971964 1.1445548396722842
7.237549833004473 610.74883960227 1.1342008726247859
7.242777387957889 596.2446749080336 1.1194369120187773
7.248004942911305 578.3398325180954 1.1011433122862333
7.253232497864722 550.5344834339368 1.0747064646766822
7.258460052818138 510.9694149478206 1.0372501966833743
7.263687607771554 473.88807159177117 1.0016947396528357
7.26891516272497 434.9894451421239 0.9636546648047165
7.274142717678386 402.5783521008922 0.9302726773210992
7.279370272631803 373.00691870083983 0.8991282504499388
7.284597827585219 349.0634411629279 0.8732574911755329
7.289825382538635 333.04539308128693 0.8550240981354424
7.295052937492051 319.8112705391333 0.8380450641121889
7.300280492445467 307.885362084963 0.8247484745657232
7.305508047398884 299.05024823051275 0.8128036842921362
7.3107356023523 297.3586266236028 0.810089881734397
7.315963157305716 295.14975671079253 0.8072175368730737
7.321190712259132 296.1361226135466 0.809079623864021
7.326418267212548 298.510386096577 0.8127105181602112
7.331645822165965 298.33805446993824 0.8130297572854914
7.336873377119381 300.45700468992067 0.8175893707649824
7.342100932072797 301.9517758608399 0.8209225879265826
7.347328487026213 299.98427910252826 0.8155640831562007
7.352556041979629 301.5114842721273 0.8174389658848867
7.357783596933046 293.347591731017 0.8052638897931699
7.363011151886462 290.49003681089084 0.8018331453098119
7.368238706839878 283.770205483082 0.7941350731373978
7.373466261793294 285.7256768924863 0.795567879954119
7.37869381674671 282.0098963170128 0.7911655698547693
7.383921371700127 281.08345127336867 0.7882655591982585
7.389148926653543 284.79249069971934 0.7932462845365176
7.394376481606959 284.2048504314301 0.7917882991656316
7.399604036560375 288.75068587646854 0.799810448420701
7.4048315915137914 292.7810205692 0.8060000163379822
7.410059146467208 291.3124565554723 0.8050686698058932
7.415286701420624 294.1344253278698 0.8072861906492863
7.42051425637404 294.8637055557603 0.8071413803647229
7.425741811327456 292.34313972043384 0.8038796513265561
7.4309693662808725 293.52157854595066 0.8046940297760632
7.436196921234289 290.5787617114646 0.8016359583022813
7.441424476187705 288.23022892801697 0.7970129798303281
7.446652031141121 287.97370579151834 0.7918677139264967
7.451879586094537 291.5762357267241 0.7963369794706678
7.4571071410479535 296.4326595714495 0.8009364099967621
7.46233469600137 300.28844197611966 0.8044620488384201
7.467562250954786 300.58266546377405 0.8056916914753073
7.472789805908202 297.74177957356073 0.7999414101218392
7.478017360861618 299.4182196736669 0.8046290039646584
7.4832449158150345 302.3175254933658 0.8066076947454696
7.488472470768451 303.2942321081768 0.8073089379324495
7.493700025721867 307.16898308108426 0.8122449031769716
7.498927580675283 312.35409182191415 0.8182699290972547
7.504155135628699 314.0067848015181 0.8202633787804775
7.5093826905821155 318.87568279210984 0.8243832937603847
7.514610245535532 325.5456852181761 0.8288228064996739
7.519837800488948 331.5347472206529 0.8358096213343885
7.525065355442364 338.6000277862374 0.8435428257648967
7.53029291039578 335.73881255782015 0.8415365489445628
7.5355204653491965 333.29938766132676 0.8397024343148297
7.540748020302613 330.49388570965453 0.836393096242718
7.545975575256029 331.275767286736 0.8358660945929491
7.551203130209445 337.331547557781 0.841680459302966
7.556430685162861 340.27486719532817 0.8441044496404216
7.5616582401162775 343.3882322192392 0.8469704329907902
7.566885795069694 341.596624667332 0.8431556898373869
7.57211335002311 340.44255458097666 0.8426202293023939
7.577340904976526 339.66024486473316 0.840897021854083
7.582568459929942 334.11470777177436 0.8333166929654631
7.5877960148833585 334.27498522562155 0.8319489563567651
7.593023569836775 336.6619314451852 0.8351075580111276
7.598251124790191 341.3482126614128 0.8407012672112081
7.603478679743607 342.67729205695 0.8412842758409326
7.608706234697023 343.0393120464462 0.8404906858019041
7.6139337896504395 342.9586435554729 0.8400665163107592
7.619161344603856 343.4395357728769 0.8397585033763973
7.624388899557272 347.981361199946 0.8446847712622363
7.629616454510688 350.16430179751353 0.8462241840619047
7.634844009464104 348.8848957239972 0.844269167808489
7.6400715644175206 349.9738052994056 0.8452633091983816
7.645299119370937 353.1670454861298 0.8483644264506414
7.650526674324353 361.1607830530492 0.8571741772809578
7.655754229277769 368.87844477798643 0.8671416281317276
7.660981784231185 373.8719558206318 0.8725249821552664
7.666209339184602 380.8909581359016 0.8779237823624642
7.671436894138018 389.78595512982565 0.8859267321754583
7.676664449091434 405.3439997776282 0.9014446526077574
7.68189200404485 416.46620692608724 0.9116502404110258
7.687119558998266 433.4558276149452 0.928273478482288
7.692347113951683 448.60154182623495 0.9424633098914557
7.697574668905099 461.6531586278671 0.9543832134277106
7.702802223858515 483.04887696409025 0.9743970265475275
7.708029778811931 502.0326520481752 0.9926074234861488
7.713257333765347 523.9058208662366 1.0126926191846282
7.718484888718764 537.7531896469906 1.0255661226308987
7.72371244367218 547.5719947798049 1.0352300472870832
7.728939998625596 557.0772589788294 1.0430214479937947
7.734167553579012 558.4657567214108 1.043890996135039
7.739395108532428 560.8180117249384 1.0451758147589143
7.744622663485845 558.0088734458461 1.0414080492246964
7.749850218439261 554.0541965609073 1.038111189153651
7.755077773392677 548.2318823370289 1.0329579896824084
7.760305328346093 533.7401922557627 1.0210244219574323
7.765532883299509 521.451087501367 1.0095521475650684
7.770760438252926 508.5171151495215 0.9966177003646842
7.775987993206342 497.96295809409327 0.9860123157797398
7.781215548159758 487.4331730817293 0.9751138446512657
7.786443103113174 475.42494773742317 0.9631218316819595
7.79167065806659 465.91984004014967 0.9541382508492453
7.796898213020007 456.82541570289686 0.9448957126651746
7.802125767973423 451.4714083379253 0.9395089662049169
7.807353322926839 448.83481340549196 0.9350572810018384
7.812580877880255 447.23665511685346 0.9323502703353317
7.817808432833671 449.25627495374255 0.9334733865935577
7.823035987787088 453.7065561278557 0.9380990471158023
7.828263542740504 454.4499287405147 0.9382880023657367
7.83349109769392 460.05933384318314 0.943157000372461
7.838718652647336 465.6185216795362 0.9477971707968608
7.8439462076007525 472.9053777993944 0.9541052990581165
7.849173762554169 484.1690378667791 0.9657941658889928
7.854401317507585 494.82331081628183 0.9765440774376809
7.859628872461001 504.2220400933129 0.9855688815145617
7.864856427414417 512.3686903076981 0.9927138711984165
7.8700839823678335 523.0884336956342 1.0024969881504677
7.87531153732125 534.1246591837818 1.0123274880471695
7.880539092274666 547.9246291260905 1.0249263735954652
7.885766647228082 563.7498366797204 1.03951036889995
7.890994202181498 574.4905255867743 1.0488564025194547
7.8962217571349145 591.0207963806035 1.0626035552208215
7.901449312088331 607.670059942212 1.0760323156264235
7.906676867041747 620.3157402702453 1.0862061865821269
7.911904421995163 630.3842002408929 1.0944911896645546
7.917131976948579 640.8986668304727 1.1036522532926796
7.9223595319019955 651.9681444301074 1.112866947371346
7.927587086855412 661.8403808905058 1.1213908155062868
7.932814641808828 664.4264772763042 1.1225886273353267
7.938042196762244 668.1361609773473 1.125477449173159
7.94326975171566 663.3118436940025 1.120761724904461
7.9484973066690765 658.8487385613902 1.1159430175285918
7.953724861622493 651.1598624383677 1.1079294543199831
7.958952416575909 644.3422804899603 1.1015559673383672
7.964179971529325 644.5549118424346 1.1019034985547038
7.969407526482741 636.0797511544947 1.0944065927248041
7.9746350814361575 626.0487368311823 1.084738039399955
7.979862636389574 614.1688325056571 1.0741682567919597
7.98509019134299 601.1981310586982 1.062835353870016
7.990317746296406 591.6005539175417 1.055576927606304
7.995545301249822 578.4254073150072 1.0444162921092672
8.000772856203238 562.6926773321923 1.0294787963795495
8.006000411156654 550.9754880242758 1.018670908746396
8.01122796611007 542.2060343260083 1.0105135588432868
8.016455521063486 532.2818228523721 0.9997163695659541
8.021683076016902 523.1835093508394 0.990580876591201
8.026910630970319 513.2022552212817 0.9806311109758082
8.032138185923735 505.2260165926049 0.9730310471199716
8.037365740877151 502.53695746822655 0.9697150209608878
8.042593295830567 499.6894377935972 0.9662196899609456
8.047820850783983 496.52132152919273 0.9633658349682487
8.0530484057374 495.08414134365614 0.9612421433040386
8.058275960690816 489.22582457550675 0.954942271572873
8.063503515644232 487.4878956315257 0.953210608371625
8.068731070597648 486.8519735816009 0.9527049193727419
8.073958625551064 485.25109769019247 0.9516759628471346
8.07918618050448 484.3796823914345 0.9501896600727209
8.084413735457897 483.33799982158314 0.9483621201524766
8.089641290411313 482.3340896524717 0.946674864007309
8.09486884536473 489.24839936305057 0.9544976029149783
8.100096400318145 491.42687665100175 0.9562990156985007
8.105323955271562 495.7564726243362 0.960114270615113
8.110551510224978 497.72646215895264 0.9618314507286383
8.115779065178394 501.5988873897334 0.9648142906009554
8.12100662013181 506.56764276382773 0.9686770272772113
8.126234175085226 517.3291150261381 0.9778658410863534
8.131461730038643 524.4540607002358 0.9839809825800183
8.136689284992059 538.835769038727 0.9957193044944849
8.141916839945475 556.6096181528145 1.0114007425850775
8.147144394898891 576.1968375321394 1.0281601193677468
8.152371949852308 598.9532394621931 1.0469545198525974
8.157599504805724 622.6657912733484 1.0676816175450292
8.16282705975914 653.5659119799467 1.094017795192362
8.168054614712556 681.8390273663996 1.1180989996414201
8.173282169665972 697.3329127346615 1.1294457125196125
8.178509724619389 706.3321860396736 1.135755613229895
8.183737279572805 708.2513034481339 1.1370801640306893
8.188964834526221 702.7748503716217 1.1319186451582743
8.194192389479637 700.3181730208925 1.1291769904537294
8.199419944433053 690.3704030034938 1.1200297666356778
8.20464749938647 676.8631535856183 1.1085113148630799
8.209875054339886 665.5565907210594 1.0994409317456666
8.215102609293302 654.961599722205 1.0911035230360848
8.220330164246718 646.7301922255518 1.0842689710544777
8.225557719200134 644.7899716835182 1.082711652869352
8.23078527415355 641.1533546178327 1.0805342135643556
8.236012829106967 639.4945693401335 1.0792782267375634
8.241240384060383 638.1444760814269 1.0772372262967744
8.2464679390138 631.1438037064439 1.0696646344043377
8.251695493967215 630.1530547350947 1.067808906248534
8.256923048920632 630.1289716645192 1.0668780665337825
8.262150603874048 630.0076807224126 1.0658569361184915
8.267378158827464 631.1041720477832 1.0670658493214507
8.27260571378088 627.5699893667281 1.0632175156088712
8.277833268734296 628.1552271567762 1.0642269106091262
8.283060823687713 623.6634108834733 1.0597100287667773
8.288288378641129 622.6415982893917 1.0580665951294514
8.293515933594545 621.0361426330519 1.0555910990237491
8.298743488547961 619.01483644548 1.0530069588330282
8.303971043501377 623.8719630675643 1.0581645386594314
8.309198598454794 630.2934143388778 1.0638318802207773
8.31442615340821 632.5627539875411 1.0654973265772467
8.319653708361626 639.7460956577434 1.0705700503293196
8.324881263315042 642.3196000427328 1.0711867595781819
8.330108818268458 649.366152996158 1.0763329398861838
8.335336373221875 654.2886748156278 1.0799846616691733
8.34056392817529 660.2828361428632 1.0841531802650908
8.345791483128707 664.2011534275329 1.0868326070762706
8.351019038082123 664.8261964885825 1.0871801800053003
8.35624659303554 667.8461934818831 1.0896935510044286
8.361474147988956 670.205828976719 1.091646642283159
8.366701702942372 670.2024589876322 1.0917165159209457
8.371929257895788 674.5192345845534 1.0947142553435816
8.377156812849204 674.1664633695741 1.0943165207831502
8.38238436780262 673.9056711092269 1.094629623621901
8.387611922756037 668.2921918822739 1.0901738071500116
8.392839477709453 656.2472454157751 1.0799239320543452
8.398067032662869 644.7726609810563 1.0700249714007302
8.403294587616285 629.1319055573944 1.0563278980611353
8.408522142569701 619.615500673497 1.0484337494994826
8.413749697523118 608.7979199867898 1.0376679635996198
8.418977252476534 597.6630770253958 1.0281072715028525
8.42420480742995 585.0017517682234 1.0159638992602653
8.429432362383366 573.7440535317216 1.006542684285462
8.434659917336782 560.7637310383247 0.995174499294051
8.439887472290199 550.2784075010934 0.9862937326763563
8.445115027243615 544.6710431368776 0.9816893160850961
8.450342582197031 541.8436453753329 0.9795603069595119
8.455570137150447 539.3360697865414 0.9771902179542067
8.460797692103863 537.4392835417392 0.9752671516176337
8.46602524705728 534.2827733277493 0.9723549693901102
8.471252802010696 530.7559917807197 0.9686742753332607
8.476480356964112 524.4263566051625 0.9617151302341058
8.481707911917528 521.4660098285083 0.9583100868940492
8.486935466870944 515.7445033108324 0.9526879990938744
8.49216302182436 516.5893173259171 0.953748482765542
8.497390576777777 517.3893298445627 0.9532867928837819
8.502618131731193 514.1271186188253 0.948087094394699
8.50784568668461 514.4824473130947 0.9480279998324164
8.513073241638025 512.5893239046729 0.9465330803231896
8.518300796591442 512.201742891075 0.9471709336209703
8.523528351544858 512.819193773592 0.948847496583855
8.528755906498274 513.2927522915533 0.9499617042747117
8.53398346145169 509.25464724784734 0.9467570494886405
8.539211016405106 507.4677490137489 0.9451789893439719
8.544438571358523 509.84988794811375 0.9464802879378991
8.549666126311939 508.1541026953382 0.9439577846472044
8.554893681265355 509.8601894313419 0.9454228155433969
8.560121236218771 507.76823572907836 0.9417627223384969
8.565348791172188 508.6582393135403 0.9407473849830766
8.570576346125604 514.2287517855085 0.9454350337241283
8.57580390107902 515.1234273088119 0.9465840936831822
8.581031456032436 514.7855858903755 0.9462552223736852
8.586259010985852 512.3638681861866 0.9438791967080792
8.591486565939269 515.4818355079955 0.9471308168815642
8.596714120892685 519.7424093683326 0.9502286099642805
8.601941675846101 519.4524355448023 0.9489901854873993
8.607169230799517 520.1540951155156 0.9495570870491646
8.612396785752933 518.7140427638165 0.9480075971959787
8.61762434070635 518.5729559106346 0.9479511913729963
8.622851895659766 522.8010093847579 0.9523092742789732
8.628079450613182 528.7777011518839 0.9575358710086708
8.633307005566598 532.9544512978104 0.9602811305258772
8.638534560520014 536.2750938311639 0.9620603884185664
8.64376211547343 543.8565984920266 0.9690646809980505
8.648989670426847 545.4391037408066 0.9697552029004162
8.654217225380263 553.1116178146732 0.9764834851547307
8.65944478033368 558.9948353573524 0.9804476339640016
8.664672335287095 559.2550066560084 0.9792370098532155
8.669899890240512 561.5881541205683 0.9806993866388992
8.675127445193928 565.856084396424 0.9836897337770283
8.680355000147344 572.3560010855356 0.9889068615845197
8.68558255510076 580.1064955826674 0.9952040150046739
8.690810110054176 590.8628503871105 1.0042767204634861
8.696037665007593 599.3884251213354 1.009361315975241
8.701265219961009 616.5209564782804 1.0226667132265834
8.706492774914425 634.7477693668582 1.0372702128299331
8.711720329867841 649.4055175671655 1.049804621342562
8.716947884821257 658.4527157083315 1.0569021524226907
8.722175439774674 664.1334763970018 1.0610595622937857
8.72740299472809 660.603028449829 1.0579898603233127
8.732630549681506 660.187370799025 1.0581348148367697
8.737858104634922 658.4455962188807 1.0569945067320552
8.743085659588338 654.2900857261915 1.0543863793814165
8.748313214541755 652.2753369710144 1.0532972162118006
8.75354076949517 646.0003588936395 1.0484966572042367
8.758768324448587 642.2027605387848 1.0445147883528692
8.763995879402003 632.4420254439601 1.0350323367198189
8.76922343435542 622.1566551371299 1.0260890667426155
8.774450989308836 608.1596701793472 1.013100786987727
8.779678544262252 598.4822994224214 1.004813867632404
8.784906099215668 595.6116425012708 1.0021348544589446
8.790133654169084 595.8491114637774 1.0030066287124888
8.7953612091225 592.0377123247409 0.9995303334296964
8.800588764075917 588.6093445369369 0.9952557990001223
8.805816319029333 587.6810646459936 0.9942266637726256
8.811043873982749 588.1078785174983 0.9944355176399833
8.816271428936165 588.5551802383833 0.9964808090960531
8.821498983889581 583.4977574213029 0.9922207645967923
8.826726538842998 581.2356572261464 0.9902588234951168
8.831954093796414 578.6693601776386 0.9864742226100337
8.83718164874983 579.6034424058112 0.9857515281383973
8.842409203703246 578.9855799710826 0.9844603712693524
8.847636758656662 576.3799822199264 0.9819676013425649
8.852864313610079 577.032259350725 0.9813927863909816
8.858091868563495 579.2286141433522 0.9823037395078345
8.863319423516911 582.3607855735194 0.9850938895124051
8.868546978470327 585.5616185499869 0.9884906376646359
8.873774533423743 581.0910153017601 0.9849517129492296
8.87900208837716 579.9937385088324 0.9848526811793559
8.884229643330576 577.8668776132266 0.9823762820065635
8.889457198283992 578.5400596415549 0.9819762188573438
8.894684753237408 580.6859977862513 0.9831869983964527
8.899912308190824 583.336989516098 0.9853314655468093
8.90513986314424 585.8104529196611 0.9870531606249812
8.910367418097657 588.2784286660803 0.9878285554960939
8.915594973051073 590.7658907333371 0.9887165604199376
8.92082252800449 592.3466227423835 0.9889727610356651
8.926050082957905 596.0518656042088 0.9931489661659688
8.931277637911322 603.2657048515842 0.9995506189390051
8.936505192864738 609.1024814887813 1.0036233507780883
8.941732747818154 613.6735944290967 1.0062368891610087
8.94696030277157 618.5982217640369 1.009206269112716
8.952187857724986 621.965643231055 1.012799242745477
8.957415412678403 622.9749218848805 1.0139487495376778
8.962642967631819 624.6976394293719 1.0149397627177688
8.967870522585235 632.3897527983883 1.020613035187962
8.973098077538651 639.356540694921 1.0255884663766615
8.978325632492067 646.3070525955801 1.030811737089536
8.983553187445484 652.2267293426264 1.0346953191423571
8.9887807423989 659.1197759996045 1.038630595133306
8.994008297352316 667.8816418588957 1.0457875735256261
8.999235852305732 676.5084665658494 1.0528819539230996
9.004463407259149 684.4580493502863 1.0584182088280238
9.009690962212565 694.2999710227317 1.0654805418041648
9.014918517165981 707.6582267557956 1.0749049801258002
9.020146072119397 724.1964180096893 1.087740032166194
9.025373627072813 737.3766336854356 1.0968577194815141
9.03060118202623 746.6335693554904 1.1025975854598105
9.035828736979646 754.4433545572082 1.107980590300014
9.041056291933062 765.1811418419019 1.1161449441081681
9.046283846886478 777.6541573022287 1.1253356360303985
9.051511401839894 788.5875111206037 1.132840815983994
9.05673895679331 799.3328702406686 1.1383323786788242
9.061966511746727 813.2023098028789 1.1482180034672766
9.067194066700143 837.3375434317728 1.1648266358582202
9.07242162165356 861.9765323839129 1.1816375551742146
9.077649176606975 878.9063263837463 1.1918731721427933
9.082876731560392 894.3409099974617 1.2021732224630126
9.088104286513808 903.5379500986132 1.2087792162941517
9.093331841467224 909.286879657831 1.2118795182270483
9.09855939642064 914.6128369369134 1.214892077641113
9.103786951374056 913.8885472608684 1.2136086808091868
9.109014506327473 907.0764472465689 1.2083254597012558
9.114242061280889 892.8040149953371 1.1987496943897584
9.119469616234305 874.6754631791928 1.1861259185420883
9.124697171187721 856.5385951409926 1.1731646916324925
9.129924726141137 842.2879033218153 1.163094693295761
9.135152281094554 828.6516071844817 1.153544289546108
9.14037983604797 820.3101109629913 1.1483239810226828
9.145607391001386 810.2256885611134 1.1407944537482826
9.150834945954802 803.0317824485536 1.1350977254770556
9.156062500908218 796.9844247226829 1.1312145769770026
9.161290055861635 790.7597349029736 1.1351246026294928
9.16651761081505 789.918240906096 1.1413383455600261
9.171745165768467 789.5673870168949 1.1455331426538198
9.176972720721883 784.9891599065828 1.1459129211088803
9.1822002756753 780.6709970038016 1.1454797024216126
9.187427830628716 771.0919087164624 1.141045227891274
9.192655385582132 764.8761116936048 1.1383294905840768
9.197882940535548 760.7060214755221 1.1368415273409305
9.203110495488964 756.6843477257734 1.1356434125920247
9.20833805044238 757.0971006182881 1.1387934879647035
9.213565605395797 752.7549922226239 1.1372830256556936
9.218793160349213 742.6341491468277 1.1315417251136135
9.224020715302629 737.5439671300697 1.129503436815367
9.229248270256045 732.4063451644591 1.12634087385118
9.234475825209461 722.1513288114977 1.1194349683490779
9.239703380162878 713.1552492730009 1.1130279368414828
9.244930935116294 706.3881309949237 1.1086027407370862
9.25015849006971 701.7299656952324 1.1070326474911507
9.255386045023126 700.857581772347 1.1084591963934787
9.260613599976542 697.1775507679519 1.1064846389947434
9.265841154929959 690.6323640337374 1.102798954147234
9.271068709883375 687.7999015512306 1.1002319646327063
9.276296264836791 690.8396774349598 1.1039952106160436
9.281523819790207 695.203694118674 1.110553755522618
9.286751374743623 697.6753592172952 1.113879463543944
9.29197892969704 704.4051064187686 1.1208690163772832
9.297206484650456 714.8528057996085 1.1298633159280136
9.302434039603872 725.56533809644 1.1394046015321915
9.307661594557288 734.1063921958573 1.147589731607483
9.312889149510704 733.2704741224165 1.1482903274260727
9.31811670446412 734.5649148252066 1.1494881025008974
9.323344259417537 731.4256974160131 1.148504739737135
9.328571814370953 726.107125031809 1.1450255032302543
9.33379936932437 724.2370746831072 1.1437869826901943
9.339026924277785 715.8980829335486 1.1380361228412845
9.344254479231202 709.3231177402348 1.1333317044138993
9.349482034184618 701.3718808901499 1.1269357473363733
9.354709589138034 694.5294969260359 1.1223599244509144
9.35993714409145 687.2486609568388 1.1173463539726405
9.365164699044866 681.6763345855005 1.1137350043709962
9.370392253998283 678.7252581221026 1.1122976084272864
9.375619808951699 677.0120415286901 1.1129273682624712
9.380847363905115 674.6838792830837 1.1119416066680616
9.386074918858531 673.2070673881129 1.1113401135795584
9.391302473811947 670.817603887622 1.1085429333234396
9.396530028765364 669.1670904039806 1.1074428177090319
9.40175758371878 673.1755910919273 1.1119928531372574
9.406985138672196 676.0325485616493 1.114389118961415
9.412212693625612 681.5710641393792 1.117984722660478
9.417440248579029 680.88686224762 1.1061151039018637
9.422667803532445 675.5212806361671 1.0965082312611854
9.427895358485861 669.2504369174419 1.0881352712728958
9.433122913439277 668.1047661155445 1.0839924401711862
9.438350468392693 665.2465608850755 1.0790056126067227
9.44357802334611 664.428349785744 1.0767359273659973
9.448805578299526 663.9151094299765 1.074745988980402
9.454033133252942 665.0619933505355 1.0739115456316815
9.459260688206358 665.1242983445776 1.0722152135555372
9.464488243159774 669.3296046809173 1.074269616079512
9.46971579811319 669.370118301015 1.072279550611078
9.474943353066607 666.0858457316955 1.0675937684913057
9.480170908020023 665.6017956575358 1.0650018909204462
9.48539846297344 665.6173212654202 1.0638451220838319
9.490626017926855 663.1536158409689 1.0598718994351641
9.495853572880272 662.938981038711 1.058645849045982
9.501081127833688 665.4986695051208 1.0593943357987692
9.506308682787104 669.7163033767779 1.062176887748251
9.51153623774052 674.3997841438031 1.0654459809917556
9.516763792693936 678.6277679769606 1.0682958073045472
9.521991347647353 682.4335069632373 1.0696989120074905
9.527218902600769 684.5672406730674 1.0694117690475737
9.532446457554185 685.2238052715155 1.0694805843480082
9.537674012507601 684.3628548209417 1.0679034403022725
9.542901567461017 686.5354885474227 1.0683877851782937
9.548129122414434 688.774958815096 1.0694122070719922
9.55335667736785 692.9749160729687 1.0719205203510083
9.558584232321266 690.7962844752734 1.0696288951338873
9.563811787274682 688.5866789736173 1.067725485395039
9.569039342228098 686.9116424279634 1.0669454217003969
9.574266897181515 680.1729402882173 1.0608266762028138
9.57949445213493 678.7910642571095 1.058256117383573
9.584722007088347 679.7479508068659 1.0571447975836175
9.589949562041763 689.3673880200737 1.0643370154611218
9.59517711699518 693.5492590943481 1.0666779538978164
9.600404671948596 694.7388458311844 1.066521064743384
9.605632226902012 690.6504209081172 1.0623987354594755
9.610859781855428 687.9311346070868 1.0589501067614608
9.616087336808844 690.9565799877392 1.061200043377059
9.62131489176226 695.8880596185945 1.0640096004829456
9.626542446715677 695.3140722809669 1.0624174606180403
9.631770001669093 697.5867234353294 1.0638857643383048
9.636997556622509 698.8232625838226 1.064319664858054
9.642225111575925 701.6585117860795 1.0656405578691033
9.647452666529341 703.5118599286797 1.066205457002439
9.652680221482758 703.9627977400329 1.066375549185147
9.657907776436174 707.4843558863599 1.068198412698819
9.66313533138959 709.7321450605555 1.0688328423862359
9.668362886343006 712.2359813031065 1.0708241818952007
9.673590441296422 716.0544795899253 1.074225039958587
9.678817996249839 723.610451834677 1.0789496418492381
9.684045551203255 722.2450009865443 1.0773382690202604
9.689273106156671 722.7587893431356 1.0771534698694278
9.694500661110087 721.3485829208729 1.0747706836140303
9.699728216063503 719.5555502644032 1.0723226384709192
9.70495577101692 718.3623348506085 1.0701121693443894
9.710183325970336 723.8867697795265 1.0743445273772785
9.715410880923752 729.4272878121303 1.0780430062815067
9.720638435877168 729.9807933420492 1.0775405468384653
9.725865990830584 728.5996323533956 1.0762778887441524
9.731093545784 721.9307976154242 1.0701220636888646
9.736321100737417 720.6937114318397 1.0690263482430356
9.741548655690833 724.2175848315684 1.0716001543690499
9.74677621064425 724.7541154515379 1.0720044581742192
9.752003765597665 725.5740151287378 1.0719129661672457
9.757231320551082 722.0772334080732 1.0687246335254386
9.762458875504498 716.7210268891457 1.0630690991225888
9.767686430457914 714.7049363602782 1.061718300114395
9.77291398541133 711.4334312494648 1.0587484381012786
9.778141540364746 708.25010079457 1.0542700573566675
9.783369095318163 706.1551232321159 1.0514949142527523
9.788596650271579 701.7567377647545 1.0479012903426483
9.793824205224995 699.1596334347248 1.0470355808934497
9.799051760178411 694.8040747489466 1.0430838386538737
9.804279315131827 691.532877883838 1.0399556525446478
9.809506870085244 691.5308297834541 1.0391515031568963
9.81473442503866 694.9797217458633 1.0409232379210378
9.819961979992076 699.5473571598853 1.0437906950830205
9.825189534945492 700.1874515931171 1.0438869827713708
9.830417089898909 703.2050323347953 1.0455397888278999
9.835644644852325 698.5687871314684 1.041270241930044
9.840872199805741 697.9064918184522 1.040304163283164
9.846099754759157 697.0372207927954 1.0396690745052193
9.851327309712573 696.672785852645 1.0394973208579947
9.85655486466599 692.8512145802246 1.0367131962160756
9.861782419619406 693.6099589045748 1.036757371435252
9.867009974572822 700.0014782906667 1.0406656420519282
9.872237529526238 704.1121933144998 1.0428066692948448
9.877465084479654 707.8064214477346 1.0458635213332812
9.88269263943307 706.5604764903001 1.0443127350880006
9.887920194386487 705.9065203961145 1.0428752638863734
9.893147749339903 707.9431915518522 1.0442535910146595
9.89837530429332 710.6539696840495 1.0449716588103355
9.903602859246735 718.4659117015907 1.0500545063312139
9.908830414200152 727.4475502819114 1.0568784134527889
9.914057969153568 739.3514531607159 1.0660255916793189
9.919285524106984 743.6603922586311 1.0689451210424494
9.9245130790604 748.2890784996472 1.071194329910513
9.929740634013816 753.7367925138398 1.0743952374494092
9.934968188967233 757.3615711483542 1.0765341561053396
9.940195743920649 753.801536623527 1.0732299694379008
9.945423298874065 750.6196419507179 1.0698148632136686
9.950650853827481 742.4575618949548 1.0635692195794708
9.955878408780897 741.9828095812275 1.0634330837195722
9.961105963734314 740.8327208855469 1.062607084485793
9.96633351868773 739.7396978078965 1.0616324188049426
9.971561073641146 735.805628096862 1.0568139926807347
9.976788628594562 733.0485714850483 1.053680671159365
9.982016183547978 729.7282609248714 1.0509274329155491
9.987243738501395 725.6220469872632 1.0472897019676126
9.99247129345481 724.2850884332178 1.0456973610697151
9.997698848408227 722.723556763148 1.0442062231257625
10.002926403361643 724.346390976657 1.0447274721443964
10.00815395831506 721.180500752747 1.0421754362007194
10.013381513268476 717.2951903922285 1.0390367910929406
10.018609068221892 714.6347695921329 1.037694268156171
10.023836623175308 712.320853461932 1.035827917196143
10.029064178128724 713.0664201562897 1.0353676679993284
10.03429173308214 713.04210505694 1.034099764787883
10.039519288035557 716.1925162318316 1.0362323157748639
10.044746842988973 716.0412861626166 1.0357015584447842
10.049974397942389 712.7743462304744 1.0330315436850133
10.055201952895805 710.7881344295415 1.0312219040586161
10.060429507849221 708.0207677912306 1.0296737807923773
10.065657062802638 703.1420025645849 1.026469855607811
10.070884617756054 705.5289446772358 1.0280821842647698
10.07611217270947 702.8600776940535 1.026432715277275
10.081339727662886 705.8587760050804 1.0281719357978962
10.086567282616302 702.1608066690994 1.025370113908603
10.091794837569719 695.7275958434983 1.019600949639251
10.097022392523135 691.3146304970323 1.0149634511248637
10.102249947476551 689.0984741992527 1.0130943381645932
10.107477502429967 687.6815757415325 1.0106379685558922
10.112705057383383 682.4127259280027 1.0061964539244082
10.1179326123368 676.8730072770701 1.0021931426884316
10.123160167290216 674.3046551658305 1.001575747440662
10.128387722243632 669.464125906637 0.9980581295236547
10.133615277197048 664.6366292508075 0.9933871366688747
10.138842832150464 660.9306932341043 0.9892428421678271
10.14407038710388 660.5217015493923 0.9886307787646411
10.149297942057297 661.0910631027987 0.9894410835218911
10.154525497010713 659.7822875897834 0.9886453262540579
10.15975305196413 657.6638735718824 0.9871642416530786
10.164980606917545 652.7911578401347 0.9822659797418862
10.170208161870962 653.331424053363 0.9816197378174414
10.175435716824378 652.2392927218785 0.9808550635962658
10.180663271777794 651.3782962898048 0.979795357583026
10.18589082673121 647.3555504283142 0.9766915651866892
10.191118381684626 640.2446595060527 0.9712058315920792
10.196345936638043 636.1355438176867 0.9680317565779922
10.201573491591459 634.1673458775184 0.9666714191358535
10.206801046544875 631.0018856781585 0.9645502222944415
10.212028601498291 632.2959366601901 0.9648614297430674
10.217256156451707 633.5668006660128 0.9656014482880496
10.222483711405124 632.3242954613729 0.9645503164451913
10.22771126635854 630.0801874658295 0.9632299263863985
10.232938821311956 626.7285502242854 0.9606767465527369
10.238166376265372 620.2366843584266 0.9545420051840164
10.243393931218788 622.4548695895853 0.9560296587286072
10.248621486172205 619.0098121540141 0.9537032885447214
10.253849041125621 619.7227761087915 0.9543074963896792
10.259076596079037 616.9517735063621 0.9522940093130936
10.264304151032453 608.4515998907864 0.9453359433877409
10.26953170598587 609.7521410937401 0.9452907420311067
10.274759260939286 612.6299159316883 0.9473603993484022
10.279986815892702 619.7501433786942 0.953202908550228
10.285214370846118 622.9808426871258 0.9553491217302681
10.290441925799534 620.3216960304109 0.951748153459726
10.29566948075295 614.5571458934339 0.9470435703984165
10.300897035706367 610.7454405639413 0.9438376553375009
10.306124590659783 613.5400080513148 0.9453481993579559
10.3113521456132 606.4667815425147 0.9401649702708471
10.316579700566615 609.0997259525243 0.9430881201348125
10.321807255520032 604.0199202307047 0.9388339073886193
10.327034810473448 601.1136834446385 0.9364943906540201
10.332262365426864 595.5326767630656 0.9305327169761155
10.33748992038028 594.7193582300242 0.9296748004259857
10.342717475333696 588.5194857200127 0.9238225985930678
10.347945030287113 584.8828855221399 0.920181526071431
10.353172585240529 581.9825059699963 0.9175142566292341
10.358400140193945 578.9510619704447 0.9151361617000684
10.363627695147361 578.0947070398569 0.9144190836023969
10.368855250100777 578.0151083682093 0.9145048535432161
10.374082805054194 576.5154797666511 0.9130508945363335
10.37931036000761 574.198519523213 0.9112995048027029
10.384537914961026 572.6355303498284 0.9101440005180763
10.389765469914442 574.5353299399778 0.9110243281029619
10.394993024867858 577.5576226718377 0.9132251661115157
10.400220579821275 577.5969436570962 0.913154073748704
10.40544813477469 578.1648781093229 0.9128770017462355
10.410675689728107 570.3247372009278 0.906740725354035
10.415903244681523 567.633521254691 0.9038527574971792
10.42113079963494 570.5891447575549 0.9051151069223357
10.426358354588356 567.3811848060939 0.9019312748967446
10.431585909541772 568.3978008991496 0.9028491386790216
10.436813464495188 566.1468787787067 0.9014941901307665
10.442041019448604 563.8589055622733 0.8999962190171875
10.44726857440202 559.4423344848176 0.895527362394991
10.452496129355437 553.4061893358011 0.8895706322840541
10.457723684308853 553.7714507457405 0.8895506212610271
10.462951239262269 555.5244707960471 0.8904959730694623
10.468178794215685 557.8066774064749 0.8928870840333702
10.473406349169101 558.7354457142402 0.893475200771886
10.478633904122518 556.3621210504231 0.8914748352404531
10.483861459075934 555.2150020034805 0.8899789595422167
10.48908901402935 549.7643834171429 0.8850890540155331
10.494316568982766 546.2739791813957 0.8819590090978641
10.499544123936182 543.0158230818921 0.8789830745396341
10.504771678889599 540.5934325394544 0.8772144749410005
10.509999233843015 538.927164743256 0.8759662075560091
10.515226788796431 542.2621383752827 0.8783744748033815
10.520454343749847 539.4959839202536 0.8760533874564934
10.525681898703263 540.2674719804926 0.8763569713400614
10.53090945365668 542.23608818662 0.8776628782859597
10.536137008610096 544.6162006885834 0.8795991970384747
10.541364563563512 541.4326620525352 0.8761185382910509
10.546592118516928 540.2106413801067 0.87480308561187
10.551819673470344 535.7681875045125 0.8701724859600073
10.55704722842376 536.8430976224754 0.8712073576399512
10.562274783377177 539.6955892203517 0.8730777500106556
10.567502338330593 539.9788804283475 0.8737185822890076
10.57272989328401 540.6113051812245 0.8737590991149985
10.577957448237425 538.796282918637 0.8722031688795924
10.583185003190842 537.8474497470988 0.870351022172621
10.588412558144258 535.373732433111 0.8680213447557033
10.593640113097674 535.0260116278066 0.8678553113455753
10.59886766805109 531.3145452406167 0.8644675071473756
10.604095223004506 529.9026714898301 0.8631135060328271
10.609322777957923 529.239006963345 0.8627775361992505
10.614550332911339 528.6846292312663 0.8617928165646735
10.619777887864755 528.5307364382544 0.8611739791661723
10.625005442818171 530.3181339142839 0.8624982760460356
10.630232997771587 532.4748245435156 0.8640044727938709
10.635460552725004 531.9740160790358 0.863373624189597
10.64068810767842 535.0266760709641 0.8654712840189959
10.645915662631836 534.3320693661205 0.8644115683371185
10.651143217585252 533.5816368007542 0.8640435994336388
10.656370772538668 536.5045671464654 0.8667178995792065
10.661598327492085 538.0046331979739 0.8675929673244753
10.666825882445501 544.276341812455 0.872616749726674
10.672053437398917 550.298229337621 0.8770014294734642
10.677280992352333 557.9731816639285 0.8825747869057435
10.68250854730575 562.3114930745005 0.8862861915845205
10.687736102259166 570.0080268082501 0.8915034941243897
10.692963657212582 578.0094130952463 0.8971032668276502
10.698191212165998 584.91262674019 0.9019255431155394
10.703418767119414 588.5607743781377 0.9034348985250307
10.70864632207283 594.1426241917836 0.9071037921046812
10.713873877026247 605.0034592145437 0.9151015097470033
10.719101431979663 616.3019930063774 0.9233549694865895
10.72432898693308 626.1023563535564 0.9303056605078165
10.729556541886495 629.8047489938303 0.9326741810337671
10.734784096839912 631.9086249808767 0.9339605440233905
10.740011651793328 628.0451275124735 0.9309653257400575
10.745239206746744 624.690172092651 0.9275755570223368
10.75046676170016 617.5174682993874 0.9217134883298235
10.755694316653576 609.1128904496941 0.9150187876825142
10.760921871606993 600.2434454335021 0.9082316556403852
10.766149426560409 595.9958066895279 0.9051461614270023
10.771376981513825 585.3388941693505 0.8965181820490488
10.776604536467241 580.054179526915 0.8929784739461134
10.781832091420657 577.372113045808 0.8911724161738109
10.787059646374074 572.9097762823002 0.8878529224544822
10.79228720132749 568.0828066337081 0.882873050580813
10.797514756280906 565.6538578115907 0.8803459267953355
10.802742311234322 565.1342998581587 0.8800816041273012
10.807969866187738 568.2771178328491 0.8824958261225258
10.813197421141155 568.934563816904 0.8821184436432694
10.81842497609457 569.9088342058586 0.8829240898467048
10.823652531047987 571.7292375381763 0.883883185411318
10.828880086001403 574.0387712032258 0.8853243921456232
10.83410764095482 572.7259326210913 0.8841364274331103
10.839335195908236 572.8518808466941 0.883934291358199
10.844562750861652 571.4013738017882 0.8831623582657895
10.849790305815068 570.9640236412682 0.8826136287158136
10.855017860768484 574.7671735537484 0.8847959242891427
10.8602454157219 579.0976826342602 0.8879059367652575
10.865472970675317 589.8821280726502 0.8954701226880122
10.870700525628733 599.7101954721595 0.9022486051102321
10.875928080582149 608.7513439051623 0.9087441677104491
10.881155635535565 617.3465015940584 0.9145651390448064
10.886383190488981 625.2627851426071 0.9202159140550135
10.891610745442398 632.4089260375791 0.9257024101425052
10.896838300395814 636.583483445222 0.9283396529178587
10.90206585534923 632.4150188691689 0.9249699201002135
10.907293410302646 631.5109894294967 0.9238450495306101
10.912520965256062 624.5591646759364 0.9183491471457069
10.917748520209479 621.1084329754367 0.9155829489134262
10.922976075162895 614.55146340551 0.911017630163202
10.928203630116311 604.4550895333124 0.9031750291771026
10.933431185069727 594.4660104682799 0.895742071912968
10.938658740023143 585.7256817255707 0.8883235804027336
10.94388629497656 578.2071328020562 0.8823539745043787
10.949113849929976 574.1486777891976 0.8794187031467108
10.954341404883392 567.8817303115735 0.8750182574707432
10.959568959836808 563.6393028143193 0.8713324538387506
10.964796514790224 560.8607288602273 0.8688698735788921
10.97002406974364 561.4758407729458 0.8702616184864029
10.975251624697057 559.040405090868 0.8701262434412537
10.980479179650473 553.2411121190604 0.8669432723844468
10.98570673460389 547.86559689901 0.8640523118161864
10.990934289557305 544.5940581707367 0.8628163492871564
10.996161844510722 543.7668267479237 0.8631925034809418
11.001389399464138 540.8816354301224 0.8618100262676005
11.006616954417554 537.2093532019264 0.8593076073640432
11.01184450937097 533.8108611412089 0.8567307375096732
11.017072064324386 530.7314077489999 0.8551297120873996
11.022299619277803 530.3416387353725 0.8551856192175672
11.027527174231219 529.8740970888405 0.8552462252484643
11.032754729184635 532.9013984970163 0.8582121404528541
11.037982284138051 530.2444827738309 0.8568312554378872
11.043209839091467 526.4326399322067 0.8541072052859848
11.048437394044884 523.1668320929255 0.851804388372421
11.0536649489983 521.0060869029799 0.8507200594481257
11.058892503951716 518.8268778671592 0.8492854391906244
11.064120058905132 521.9134579495365 0.8518301095876705
11.069347613858548 521.0491636405284 0.8516240718559485
11.074575168811965 519.4040453066806 0.8499144401916578
11.079802723765381 516.8343637167918 0.8478883228937591
11.085030278718797 515.3967046557201 0.8474415361894333
11.090257833672213 519.6957311520504 0.8509962849878813
11.09548538862563 519.7406048415959 0.8509266611114248
11.100712943579046 521.1331292372018 0.852727499506985
11.105940498532462 517.0691124247728 0.8492776627978986
11.111168053485878 518.5797145741952 0.8507496752234894
11.116395608439294 515.9688380647383 0.8491498571101234
11.12162316339271 514.3162089257356 0.8477426049686846
11.126850718346127 512.8254680655654 0.8470011470815918
11.132078273299543 511.9061596624024 0.8464105428067068
11.13730582825296 511.05206133947763 0.8457918474773818
11.142533383206375 511.1311221589119 0.845933269338054
11.147760938159792 512.2729330928204 0.8468301744054526
11.152988493113208 512.0130630218896 0.846390399860681
11.158216048066624 512.4773278122823 0.8474217498871107
11.16344360302004 511.38203223439945 0.8465083382241885
11.168671157973456 508.9791903575309 0.84444773601207
11.173898712926873 512.1572959158381 0.8474357509088791
11.179126267880289 508.4444297083321 0.8440495229333107
11.184353822833705 506.681591927061 0.8427340448039479
11.189581377787121 501.1619309502479 0.8387045383191376
11.194808932740537 494.7619214330323 0.8333641175813385
11.200036487693954 490.98427498883615 0.8305570047348187
11.20526404264737 488.6113436709169 0.8290431144061067
11.210491597600786 488.18837358680815 0.8293579082360024
11.215719152554202 486.0659618749167 0.8283524708566133
11.220946707507618 483.34436286698246 0.8259605737601133
11.226174262461035 481.8282731599394 0.8237644076527032
11.23140181741445 479.55168176978924 0.8216570891702188
11.236629372367867 477.81457858462414 0.8199505595672233
11.241856927321283 475.176722512014 0.8187229333266628
11.2470844822747 468.4250447380313 0.813396588494234
11.252312037228116 467.4106131496358 0.8124075657823348
11.257539592181532 464.6883173774524 0.8096599025680083
11.262767147134948 462.6770523191327 0.8082828286637409
11.267994702088364 463.2260946232939 0.8090898249463457
11.27322225704178 461.5215024063956 0.8080016587057913
11.278449811995197 457.841474608579 0.8045548111541241
11.283677366948613 456.3997599731258 0.8023989719031174
11.288904921902029 454.71090569498546 0.8005319943883705
11.294132476855445 451.61744217318727 0.7978028752362974
11.299360031808861 446.8526564262648 0.794685093344364
11.304587586762278 448.0983908429086 0.7960465361033007
11.309815141715694 446.3738344026012 0.7944591574767009
11.31504269666911 447.19768731499124 0.7952570125499564
11.320270251622526 446.319860526246 0.7939391865558881
11.325497806575942 443.35646882962317 0.790610624758564
11.330725361529359 443.91528242638293 0.7905394577455139
11.335952916482775 446.1122287384276 0.792013049341733
11.341180471436191 444.7431785490469 0.7917959874241768
11.346408026389607 439.84886924001245 0.7873721510750832
11.351635581343023 440.2601661634397 0.7873156906111203
11.35686313629644 438.9649928070876 0.7864620173773621
11.362090691249856 440.8973510038804 0.7875369332733547
11.367318246203272 440.921313198957 0.788692104501395
11.372545801156688 436.57562753905864 0.78493956559861
11.377773356110104 432.71027047044396 0.781122447078858
11.38300091106352 433.8991280859377 0.7822849838878305
11.388228466016937 435.51901292691764 0.783298523621721
11.393456020970353 436.4430892492292 0.7838544368577278
11.39868357592377 433.037291157841 0.780873500201638
11.403911130877185 427.23226557351444 0.7756460751939245
11.409138685830602 425.53970085179515 0.7748604531437471
11.414366240784018 426.56683212300595 0.7759145276406247
11.419593795737434 426.89931419517296 0.776027689975834
11.42482135069085 427.0261746898673 0.7766241034940328
11.430048905644266 424.0631845234286 0.774354046398911
11.435276460597683 418.6517705730422 0.7684939763249057
11.440504015551099 414.87575655590723 0.7652115307793188
11.445731570504515 414.6954623994363 0.7643591832819941
11.450959125457931 418.0829625875687 0.7673649804343177
11.456186680411347 421.12682035138783 0.7706921534147517
11.461414235364764 417.744878451945 0.7668118499183785
11.46664179031818 410.7779335310243 0.7612454986229843
11.471869345271596 407.09517672870186 0.7579490419750167
11.477096900225012 405.71602699046286 0.7570288814138174
11.482324455178428 408.8651675197266 0.7674399954752406
11.487552010131845 406.3803596884407 0.7673808622794687
11.49277956508526 402.77325165581226 0.7662261970809886
11.498007120038677 398.32207199756664 0.7638580936680965
11.503234674992093 397.18407231780174 0.7639913749544148
11.50846222994551 398.7094740352175 0.7664820920855262
11.513689784898926 401.0353563486519 0.7706766824691909
11.518917339852342 400.4841452705216 0.7701278278927983
11.524144894805758 398.1297611608577 0.7695904528720756
11.529372449759174 397.60714389725564 0.7700142137697031
11.53460000471259 398.5016939534773 0.7711266312236691
11.539827559666007 401.54790879905937 0.7744937987470237
11.545055114619423 402.14148567398934 0.7742996163503562
11.550282669572839 402.41872618038053 0.7747438202163066
11.555510224526255 403.3933910539601 0.7768995285271882
11.560737779479672 403.05422799447007 0.7779233219783649
11.565965334433088 405.0340076870833 0.7809510352259459
11.571192889386504 404.87889615514786 0.780880780714282
11.57642044433992 402.0187151102266 0.778235770083483
11.581647999293336 398.95189685940824 0.775833935339367
11.586875554246753 397.38169440678973 0.7756230924402014
11.592103109200169 397.01176381112066 0.7750600730106467
11.597330664153585 397.03923453552983 0.7755792731075093
11.602558219107001 398.7151001495716 0.7765191126645161
11.607785774060417 396.7955035854881 0.7743896947302374
11.613013329013834 401.46787573636306 0.7792486478494144
11.61824088396725 402.6406395145504 0.781233803050947
11.623468438920666 402.1104637855674 0.7807925176531213
11.628695993874082 402.0770541176795 0.7809320938391808
11.633923548827498 402.14461634576116 0.7813151110224942
11.639151103780915 404.9223766133251 0.7838390877871204
11.64437865873433 405.00460315519985 0.7850446820818412
11.649606213687747 401.2353461799792 0.7819565246586407
11.654833768641163 396.80955559619156 0.7787118956051702
11.66006132359458 394.9954922172732 0.7775291855497156
11.665288878547996 396.1186237067278 0.7786121145583338
11.670516433501412 401.4984241656254 0.7837980633208174
11.675743988454828 401.69854592132634 0.7839066996257716
11.680971543408244 403.2291193505976 0.7852503844687605
11.68619909836166 404.287528109386 0.7868329069755035
11.691426653315077 404.91765652067215 0.788245936208297
11.696654208268493 405.99779319666237 0.7893209767407121
11.701881763221909 400.8864172077338 0.7844285018613751
11.707109318175325 396.3149448903654 0.7806506039636172
11.712336873128741 393.3690020019276 0.7778558980528401
11.717564428082158 395.6281668933413 0.7810633662535963
11.722791983035574 398.92551946759045 0.784836386535445
11.72801953798899 400.1359755072554 0.7872559044401759
11.733247092942406 400.141552373324 0.7876131780809065
11.738474647895822 399.13100313615894 0.7869779520712509
11.743702202849239 397.293422516976 0.7845417477612315
11.748929757802655 398.64550248055457 0.7864565081145669
11.754157312756071 399.69412553460955 0.7881078244526317
11.759384867709487 398.2966635808187 0.7881723904729048
11.764612422662903 398.35950101139565 0.7887657806209792
11.76983997761632 396.9024442691971 0.7863717683090145
11.775067532569736 395.005892579719 0.7850793843681547
11.780295087523152 399.1482624457155 0.7886898027656194
11.785522642476568 400.86688220428954 0.7909149666567099
11.790750197429984 399.4004854840739 0.7896128122935607
11.7959777523834 396.1597874257331 0.7858676037789153
11.801205307336817 389.9820490046577 0.7801879814427021
11.806432862290233 390.52291742189885 0.7810498966531605
11.81166041724365 392.8985435179642 0.7836394043834968
11.816887972197065 394.3956064965987 0.785831765326218
11.822115527150482 393.68674523840934 0.7841457248013594
11.827343082103898 386.77221588884794 0.776545606045053
11.832570637057314 382.3123011968914 0.7714610614348554
11.83779819201073 379.91690168759493 0.7693005495579858
11.843025746964146 375.0024233048379 0.7658595860803779
11.848253301917563 375.10265603423187 0.7665289837804731
11.853480856870979 372.9352437144182 0.7647811416263698
11.858708411824395 372.5809835862165 0.7631962283532466
11.863935966777811 369.9317413755344 0.7619007400914155
11.869163521731227 368.43990441597344 0.7618277454358504
11.874391076684644 367.47581217936295 0.7623828150240939
11.87961863163806 366.91578775214936 0.7622361675821604
11.884846186591476 364.08403585653707 0.7590811117903945
11.890073741544892 358.00584842688033 0.7542024188123924
11.895301296498308 353.78681587955276 0.7500440681159859
11.900528851451725 349.03255156045327 0.7457638724079049
11.90575640640514 348.57880730831863 0.7449074500321761
11.910983961358557 348.3487781901486 0.7434412637770971
11.916211516311973 348.2593295904265 0.7431073322077221
11.92143907126539 346.9514619962535 0.7435375027680265
11.926666626218806 345.17667904590104 0.7424757127400134
11.931894181172222 344.8671945218261 0.7430549927140249
11.937121736125638 342.74823217670394 0.7401464790722769
11.942349291079054 343.3095909321031 0.7402458249400069
11.94757684603247 341.55131588853124 0.7384285684996188
11.952804400985887 341.58060190253957 0.7375239472787849
11.958031955939303 345.03832149417474 0.7416179252760927
11.963259510892719 346.4933928585266 0.7428237449554672
11.968487065846135 345.0526162789133 0.7424325486218727
11.973714620799552 345.4519730438842 0.7432781507094796
11.978942175752968 345.962617788324 0.7436541068130643
11.984169730706384 344.61045392205193 0.7417912472804283
11.9893972856598 344.9037946288764 0.741664838570659
11.994624840613216 343.33192646088014 0.7406442483329757
11.999852395566633 340.77110420567567 0.7392587325902717
12.005079950520049 341.6978415772449 0.7405105424385746
12.010307505473465 338.6684958501557 0.7380943607374046
12.015535060426881 337.46698088075766 0.737611293382676
12.020762615380297 338.6427754180778 0.7391520349523099
12.025990170333714 337.0516443746901 0.7377844481776237
12.03121772528713 334.43152820381005 0.7347905978839252
12.036445280240546 335.99407350508193 0.735783889357879
12.041672835193962 337.2896549998511 0.7379902119286217
12.046900390147378 336.150765541485 0.7369679996335184
12.052127945100795 338.3770257438993 0.7406214059135252
12.05735550005421 338.0205533514668 0.7398238119327334
12.062583055007627 337.31196348349704 0.7389071396705845
12.067810609961043 337.5611724006454 0.7386704048687961
12.07303816491446 334.72439941125026 0.735445622180137
12.078265719867876 335.6194868751264 0.7375369624065068
12.083493274821292 334.0717643214134 0.7356257292203261
12.088720829774708 335.15593801247144 0.7374151235929601
12.093948384728124 334.28587400067323 0.7360344365606536
12.09917593968154 333.183200327124 0.7341607210388618
12.104403494634957 330.9020140527009 0.7325370393489826
12.109631049588373 328.87768683122 0.730728734745919
12.114858604541789 327.95360059865 0.7302289649385457
12.120086159495205 332.1622394966646 0.7362980145486112
12.125313714448621 335.0978771545825 0.738787275455507
12.130541269402038 337.53282614411575 0.741106159819284
12.135768824355454 339.44683104630207 0.7423520302872889
12.14099637930887 343.9249060395843 0.7466967440139414
12.146223934262286 348.24146813774763 0.7504584997194438
12.151451489215702 349.9335764708274 0.7527021402964313
12.156679044169119 353.20940725098507 0.7558046267182914
12.161906599122535 356.8538962596804 0.7599719200681523
12.167134154075951 359.8150724149643 0.7631266953970541
12.172361709029367 363.6719038527807 0.7657888255502168
12.177589263982783 364.5109375759593 0.7666484447437331
12.1828168189362 368.3926095502202 0.7705035339269868
12.188044373889616 366.75721117313554 0.7688031965011544
12.193271928843032 370.15369959381866 0.773249636462673
12.198499483796448 370.81803010148553 0.7740738132926911
12.203727038749864 372.2070311778431 0.7763866075077246
12.20895459370328 373.9599865190231 0.777596334586456
12.214182148656697 371.1519354651883 0.7746252042558195
12.219409703610113 369.64948269374406 0.7739297429599975
12.22463725856353 366.490896689507 0.7710872432696936
12.229864813516945 364.0584753281979 0.7697596248710327
12.235092368470362 364.92840618066697 0.770768704695203
12.240319923423778 364.9119070124931 0.7716350019423772
12.245547478377194 362.5512484283805 0.7692052483512817
12.25077503333061 359.2495282793153 0.7664797962049893
12.256002588284026 352.7307374523985 0.7590868975224241
12.261230143237443 349.4911731126282 0.7555949938661564
12.266457698190859 348.82344353316324 0.754632117382589
12.271685253144275 350.8685613177052 0.7558267350421384
12.276912808097691 350.5123936367517 0.755957469348765
12.282140363051107 348.21910097580786 0.7538429599192569
12.287367918004524 345.0410978178327 0.75124740386906
12.29259547295794 341.7240305678964 0.7493716026033065
12.297823027911356 344.6394811891799 0.7529762435683603
12.303050582864772 343.2837066973037 0.7519597361206409
12.308278137818188 345.3677644464932 0.7541046980222763
12.313505692771605 346.2553538497367 0.7577634309129029
12.31873324772502 345.09233476013355 0.764409490091125
12.323960802678437 344.7279185304429 0.7681958076902242
12.329188357631853 342.52330119596894 0.7694893131265328
12.33441591258527 337.5019047842621 0.7674089670312038
12.339643467538686 337.6844530873217 0.7714383769337794
12.344871022492102 337.1872006784672 0.7759936348062272
12.350098577445518 339.8405635906671 0.7820071351674094
12.355326132398934 339.02263840543617 0.783248151350345
12.36055368735235 335.313429273412 0.78044964529036
12.365781242305767 331.04208924802185 0.7757835537536117
12.371008797259183 328.4770414821702 0.773360818076836
12.376236352212599 327.04473357472517 0.7730739219985551
12.381463907166015 326.5368569796003 0.7747491479899815
12.386691462119432 329.40548450076915 0.7805431803676838
12.391919017072848 329.65886209650836 0.7829944560473543
12.397146572026264 330.8694782199046 0.7849746218681721
12.40237412697968 330.7837846809655 0.7853098422400033
12.407601681933096 328.3482990129432 0.7842166617238692
12.412829236886513 329.79558988736056 0.7878217802447199
12.418056791839929 329.07263625550695 0.7892879670386269
12.423284346793345 330.83895929564966 0.7931080653327485
12.428511901746761 329.4490356041732 0.7917266501735695
12.433739456700177 328.28528246801875 0.7910170102920233
12.438967011653594 331.1151202878321 0.7956426823277511
12.44419456660701 333.6726838738718 0.8013055265311322
12.449422121560426 335.9272359068159 0.8057325339394625
12.454649676513842 337.22299873325824 0.8092515389100399
12.459877231467258 337.53144724239775 0.810608825064138
12.465104786420675 337.9892130657907 0.8126353405729728
12.47033234137409 338.0705801226366 0.8137806421863305
12.475559896327507 336.9320887362365 0.813581247027322
12.480787451280923 335.03853424719676 0.810743674175672
12.48601500623434 332.539818869973 0.8093441181393259
12.491242561187756 333.76462379638446 0.8119697709020772
12.496470116141172 333.3662663233461 0.8128378675822348
12.501697671094588 334.73092499620634 0.8159890905586653
12.506925226048004 334.6642590169484 0.8167727941523113
12.51215278100142 331.3829609895515 0.8150465460480393
12.517380335954837 327.8030656452776 0.8113931158235024
12.522607890908253 327.14362500377433 0.8115987576570912
12.527835445861669 325.94462924255464 0.8098487350184954
12.533063000815085 328.25537879300737 0.8134628339668556
12.538290555768501 324.51495775182025 0.8101631081037189
12.543518110721918 321.4504564069526 0.8077261556244372
12.548745665675334 321.68914749517245 0.810786299618292
12.55397322062875 320.71935373371264 0.8103095816247445
12.559200775582166 320.763136707256 0.8117995382635186
12.564428330535582 318.7692293646314 0.8047991870698514
12.569655885488999 316.874948353545 0.7936911275642576
12.574883440442415 317.2839470489662 0.7900590437333418
12.580110995395831 318.559383732328 0.7883472165622701
12.585338550349247 319.68903889816164 0.7875848667804833
12.590566105302663 317.35625077174376 0.7835191854769655
12.59579366025608 314.76998391202966 0.7796155089624888
12.601021215209496 315.44838842011205 0.7785448682626778
12.606248770162912 314.38656709053316 0.7750551931138859
12.611476325116328 315.57413111373404 0.7752422103435082
12.616703880069744 317.5331639613793 0.7767543775666012
12.62193143502316 317.70966158646837 0.7758416659530002
12.627158989976577 320.475125173492 0.7781621472808681
12.632386544929993 318.7735862534264 0.7756713288712884
12.63761409988341 318.43817666349673 0.7741305334722515
12.642841654836825 319.8377958657007 0.7759550604611729
12.648069209790242 322.43838075593084 0.7784063143812208
12.653296764743658 325.3964775361176 0.7803275075309758
12.658524319697074 323.653031430617 0.7776939885718827
12.66375187465049 324.09381023419445 0.7775196545308977
12.668979429603906 327.15681319917024 0.7799546008900967
12.674206984557323 333.7824810522758 0.7872632557214917
12.679434539510739 339.87109135288404 0.7930496183567249
12.684662094464155 343.4392262536788 0.7953614947663961
12.689889649417571 348.4406434800536 0.8006372453550872
12.695117204370987 354.1702263692225 0.8059091492276969
12.700344759324404 361.97848385338125 0.813269549478093
12.70557231427782 372.8286159700275 0.8244609780003719
12.710799869231236 378.95333806109244 0.8292961914222783
12.716027424184652 384.21228216290456 0.8350546333136538
12.721254979138068 384.80852077215377 0.8362647235467451
12.726482534091485 382.31989709784807 0.8335351290497953
12.7317100890449 383.80596309682585 0.8360256912091716
12.736937643998317 382.276074322402 0.8339301514095937
12.742165198951733 374.80029537118537 0.8255162944029197
12.74739275390515 369.2976676136321 0.8194196317610363
12.752620308858566 359.4163936423633 0.8090161803387604
12.757847863811982 353.9708208653866 0.8028931554389666
12.763075418765398 349.0191208987803 0.7976793634829771
12.768302973718814 341.8097899897641 0.7889010157140627
12.77353052867223 336.5636413152203 0.78222237082548
12.778758083625647 333.85799629007994 0.7791363270351971
12.783985638579063 327.6925708156703 0.7722044461629616
12.789213193532479 329.7655860744413 0.774495985890476
12.794440748485895 327.6377190512274 0.7724048587937732
12.799668303439312 328.9659519358385 0.7735372714302574
12.804895858392728 330.26662947044673 0.7749913685792329
12.810123413346144 326.0559974246299 0.7696562041797573
12.81535096829956 320.09725501614616 0.7622487034279775
12.820578523252976 313.62622102472284 0.7548197908222767
12.825806078206393 310.94452850890156 0.7543776774069509
12.831033633159809 310.64759873384367 0.7556400083729831
12.836261188113225 311.5353786922587 0.757063844837911
12.841488743066641 313.3797475910368 0.757100845839442
12.846716298020057 310.9957053162621 0.7524946853971377
12.851943852973474 311.58444461127084 0.7538278376373126
12.85717140792689 309.3054659737486 0.7522676086855596
12.862398962880306 311.6033221588936 0.7550275471034703
12.867626517833722 310.2075986936796 0.7521030432749373
12.872854072787138 311.56323965462224 0.7512852597949818
12.878081627740555 316.6636427646589 0.7549903442475374
12.88330918269397 321.97997171856395 0.7610558718798394
12.888536737647387 324.2148436955415 0.7638273912770907
12.893764292600803 323.14902014983653 0.7629250594573337
12.89899184755422 323.36037926636965 0.7633736238307832
12.904219402507636 324.71412117305425 0.7634328240793281
12.909446957461052 326.6382395772055 0.7651462247768684
12.914674512414468 327.10710483934025 0.7662924852123529
12.919902067367884 327.0164334508817 0.7660963816228493
12.9251296223213 326.25630990414766 0.7641508922480025
12.930357177274717 327.5922165883472 0.7664268080629175
12.935584732228133 329.39358872374197 0.7671795097777985
12.940812287181549 329.56299509272503 0.7669962923959055
12.946039842134965 327.066212421744 0.763883261641022
12.951267397088381 324.50047861815347 0.7613272989496048
12.956494952041798 321.8649531455816 0.7580792095184508
12.961722506995214 325.85296416133826 0.7610358423829691
12.96695006194863 325.9277578982643 0.760767708365875
12.972177616902046 325.28570788656424 0.7586966832402628
12.977405171855462 327.1826064570858 0.7614405278337935
12.982632726808879 327.85025409915096 0.763412008357702
12.987860281762295 330.97875629246346 0.7669491644556812
12.993087836715711 332.18942237260546 0.768939622998733
12.998315391669127 329.3091070020719 0.764890651733139
13.003542946622543 325.27192096146564 0.7595202800423825
13.00877050157596 324.48505968337344 0.7588547439049942
13.013998056529376 327.62741036531673 0.7622984162160357
13.019225611482792 330.50738574924435 0.7657071870449337
13.024453166436208 335.0040991133108 0.7704734880691881
13.029680721389624 336.2141047525123 0.771892342523197
13.03490827634304 339.7601503028517 0.7758917119390254
13.040135831296457 341.7688822953593 0.7789051539428101
13.045363386249873 347.56735292136 0.7857261356143305
13.05059094120329 351.8995039374672 0.7899577281239075
13.055818496156705 349.30878868398025 0.7869478702206419
13.061046051110122 344.4718264549041 0.781188435422926
13.066273606063538 338.95773496185006 0.7752827071534325
13.071501161016954 338.9869785093747 0.7749856992213805
13.07672871597037 333.35700313679035 0.7678285343224263
13.081956270923786 331.35739315865715 0.7655921650535066
13.087183825877203 325.89603725403566 0.7598065406082046
13.092411380830619 320.285437039621 0.7539559165957624
13.097638935784035 319.97282033587334 0.7543204795884991
13.102866490737451 317.32857115179894 0.7526660408895507
13.108094045690867 313.5501276231025 0.7496002350556983
13.113321600644284 308.31507601899506 0.7448877262493603
13.1185491555977 300.317070120988 0.7350124173151186
13.123776710551116 297.8588820644609 0.7304801163910014
13.129004265504532 294.3851042597059 0.7253068905533931
13.134231820457948 293.87238955375824 0.724489433245154
13.139459375411365 297.9268330971575 0.7317058758030011
13.14468693036478 299.2891350044104 0.7333820769188828
13.149914485318197 302.9442331231663 0.7395760797738072
13.155142040271613 301.89663232717464 0.7387745157008865
13.16036959522503 299.77076920257747 0.7362720070113143
13.165597150178446 297.77334918699614 0.735081956896223
13.170824705131862 293.5410111724871 0.7300206683952174
13.176052260085278 294.56324112055364 0.7301609574461028
13.181279815038694 293.64179278967435 0.7272562395693543
13.18650736999211 293.76669158814576 0.7253196464092992
13.191734924945527 292.84602482998673 0.7242133148739426
13.196962479898943 293.44387356735723 0.7245869353820152
13.202190034852359 294.3469664225227 0.7275066838844209
13.207417589805775 296.89317229569076 0.7313526087376062
13.212645144759191 296.9389223912833 0.7323423639737161
13.217872699712608 297.5689304433423 0.7344526389673737
13.223100254666024 299.2125870631581 0.7371233395964812
13.22832780961944 298.3650194661143 0.7360145310262473
13.233555364572856 296.70479026635337 0.7350848093665764
13.238782919526273 298.37139145284385 0.7365794053404736
13.244010474479689 298.5422354509943 0.7362631989046822
13.249238029433105 298.50950093622316 0.7366660139100669
13.254465584386521 300.13478449583937 0.7370750785117421
13.259693139339937 298.8497719504846 0.7358465309645242
13.264920694293354 299.0527754354694 0.7361800291152201
13.27014824924677 297.0398080551682 0.7322304869175755
13.275375804200186 293.8819731987434 0.7281650261065249
13.280603359153602 292.1942959147194 0.7261270988346145
13.285830914107018 292.49626023067134 0.7269411359702255
13.291058469060435 293.2308880659296 0.7280927143062861
13.29628602401385 294.4955484061522 0.7282817403534506
13.301513578967267 296.25725890175033 0.7292499355026294
13.306741133920683 294.95779815352677 0.7283340633055652
13.3119686888741 292.5771056259414 0.7257012329426564
13.317196243827516 291.6580761312605 0.724990206822745
13.322423798780932 290.2098894022016 0.7224486890767757
13.327651353734348 291.12454681149495 0.7234174380469968
13.332878908687764 291.1560982366848 0.7247884455998882
13.33810646364118 290.41316279466594 0.7250564534015427
13.343334018594597 288.96001053624246 0.7231436799025355
13.348561573548013 288.2094772675963 0.7219370371877643
13.353789128501429 290.0412073279439 0.7221728755626963
13.359016683454845 287.40800126156233 0.7199183066907552
13.364244238408261 288.2382016375249 0.7219551034598569
13.369471793361678 288.23097514843016 0.722571655057268
13.374699348315094 288.08805288494494 0.7229634106954518
13.37992690326851 290.12139059032916 0.7265617635507061
13.385154458221926 289.9930469630924 0.7264111408341394
13.390382013175342 289.6978859058704 0.7264045180919548
13.395609568128759 290.537124788179 0.7275292491572455
13.400837123082175 290.7406791911981 0.7273410918880409
13.406064678035591 292.47197234980297 0.7285518154220469
13.411292232989007 292.65374487668504 0.7291052783573168
13.416519787942423 295.97765691141984 0.7332932079467886
13.42174734289584 297.54661950930966 0.7337842321121169
13.426974897849256 301.8344176255117 0.7379538270226615
13.432202452802672 303.7470975339823 0.7386735837545325
13.437430007756088 303.19882095017067 0.7374832399087163
13.442657562709504 304.1765012839545 0.7384582230142265
13.44788511766292 302.5726993262201 0.7357638743536227
13.453112672616337 302.72958614750627 0.7368272569370742
13.458340227569753 307.1211544471475 0.7418187086253415
13.46356778252317 307.7134574295569 0.7430574804705731
13.468795337476585 308.2817224176793 0.7436378692769812
13.474022892430002 311.6250071143925 0.7475373977380958
13.479250447383418 314.35000835212594 0.7508600652040689
13.484478002336834 317.92567730475486 0.7570019867442729
13.48970555729025 319.83223854603 0.7589243123777539
13.494933112243666 318.402932717409 0.757997796237255
13.500160667197083 316.8301812900884 0.7550588261739655
13.505388222150499 316.1011632281731 0.753287473776608
13.510615777103915 312.72800929921095 0.7503771095794737
13.515843332057331 312.8687607125682 0.7495921995337183
13.521070887010747 313.02589519366666 0.7508754363239342
13.526298441964164 312.97354349408783 0.7505855542624943
13.53152599691758 311.38378868075597 0.7483784448597962
13.536753551870996 308.5229254466251 0.7447244565138148
13.541981106824412 303.9190641876906 0.7403592221313138
13.547208661777828 300.4577553055171 0.7360846822732598
13.552436216731245 298.00067075412585 0.7343012684742493
13.55766377168466 293.9905308454361 0.7287450843369837
13.562891326638077 290.5476368360427 0.7246283079750729
13.568118881591493 286.7628763848747 0.7212423773475805
13.57334643654491 285.3046059028417 0.7207293547320156
13.578573991498326 283.1820805363436 0.719052104467962
13.583801546451742 280.7424926295207 0.716649153459351
13.589029101405158 277.027680779965 0.7125011597853099
13.594256656358574 276.5348797155996 0.7115226190760802
13.59948421131199 275.46017351719036 0.7106737501093976
13.604711766265407 273.9019355652316 0.7084639996114284
13.609939321218823 272.2659068651627 0.7069093244311145
13.615166876172239 268.90602958864736 0.7029303763741616
13.620394431125655 269.8378709317388 0.703534753263517
13.625621986079071 270.8591296362348 0.7042598770498564
13.630849541032488 270.4815483702112 0.7042073088708337
13.636077095985904 268.3219045077243 0.7008353752413382
13.64130465093932 267.67626173741917 0.7007564065377297
13.646532205892736 266.203832219606 0.6971298840268889
13.651759760846153 267.55921585200144 0.6976884110434832
13.656987315799569 267.4499463308888 0.6972454707437454
13.662214870752985 267.62576173058557 0.6991830534667384
13.667442425706401 268.1413351143704 0.701043724080797
13.672669980659817 267.20487638717975 0.7008196338726642
13.677897535613234 266.0883224372893 0.6994515451919274
13.68312509056665 263.1546924986883 0.6956104601358972
13.688352645520066 265.76788166674703 0.6997782679210461
13.693580200473482 268.9192832276136 0.7044262622012848
13.698807755426898 269.41965928260163 0.7055301015071802
13.704035310380315 269.76186336724516 0.7057831026197846
13.70926286533373 263.87817367551685 0.6973309076984225
13.714490420287147 261.9621156593624 0.6953320633510202
13.719717975240563 261.99859154084646 0.6940764547150586
13.72494553019398 264.9655327221533 0.6975292998476976
13.730173085147396 266.7586939135415 0.6998297660927255
13.735400640100812 269.0645899333459 0.7023039596506864
13.740628195054228 269.71594350734915 0.7031237678529245
13.745855750007644 270.8673422706077 0.7043335877051115
13.75108330496106 273.0015070462175 0.7058379231788987
13.756310859914477 272.8778356334357 0.7059640239997456
13.761538414867893 271.9762473741398 0.7052048328006034
13.766765969821309 271.72182990224036 0.7053728095259915
13.771993524774725 269.9859275876337 0.704241066031763
13.777221079728141 270.21205798790544 0.7048874929728395
13.782448634681558 267.49134753851865 0.7021593593109361
13.787676189634974 269.13839125255123 0.7050853876745657
13.79290374458839 267.9090450156436 0.7022941275451376
13.798131299541806 266.9182627436672 0.7002123529464802
13.803358854495222 264.39799766563254 0.697828707034611
13.808586409448639 261.6578893323073 0.6944172369796144
13.813813964402055 263.07385002539763 0.696599271133278
13.819041519355471 262.1319945265819 0.6955802615224793
13.824269074308887 264.76171279807875 0.6978828261432067
13.829496629262303 264.5210427135484 0.6971632983133486
13.83472418421572 264.5750111011119 0.6972889109601655
13.839951739169136 265.97142059589936 0.6981534422616801
13.845179294122552 262.6126392709279 0.6956823472669107
13.850406849075968 263.6131080778378 0.6963767326220133
13.855634404029384 262.6495562271562 0.6943265232607349
13.8608619589828 260.4784865760819 0.6912244084232633
13.866089513936217 260.7377170215352 0.6915222182769948
13.871317068889633 260.42160970254537 0.6927904647747114
13.87654462384305 259.5004128221071 0.6936049767235641
13.881772178796465 257.84967980956935 0.6921949326152921
13.886999733749882 256.7973677675984 0.6926798707367662
13.892227288703298 257.65126939760074 0.6935713850570302
13.897454843656714 260.6541113946517 0.6961869130240895
13.90268239861013 266.0713741897824 0.7015415480099797
13.907909953563546 266.8756436126532 0.7003387287883852
13.913137508516963 267.4518325176555 0.7013012904700807
13.918365063470379 265.76964827333666 0.6987343468545661
13.923592618423795 262.56707439910866 0.6945609368597573
13.928820173377211 261.85791596510734 0.6946233670004163
13.934047728330627 259.6598524233877 0.6930794712496997
13.939275283284044 258.95541865356006 0.6910363604352937
13.94450283823746 262.42437602319933 0.6955436666868765
13.949730393190876 263.1025499589607 0.6969298870585449
13.954957948144292 265.79376240160684 0.6999819044302978
13.960185503097708 268.3536084151332 0.703782996180316
13.965413058051125 268.63894353682235 0.7037722282346796
13.97064061300454 266.59721511670597 0.699011084897856
13.975868167957957 263.1349332283141 0.6952857920495574
13.981095722911373 261.68691104657904 0.6931303036610473
13.98632327786479 261.3793300593813 0.6916512812687071
13.991550832818206 261.7851635981545 0.6922296349540712
13.996778387771622 259.639474779164 0.6881779551219832
14.002005942725038 258.69121140248313 0.6873841724562564
14.007233497678454 259.0445278010566 0.6891761411533337
14.01246105263187 259.95597152627533 0.6913334369637738
14.017688607585287 264.6478974271644 0.6984910256524764
14.022916162538703 267.28089916638913 0.7020563484286463
14.028143717492119 268.52330380730166 0.7029116204349981
14.033371272445535 268.7386874876146 0.7021034239928762
14.038598827398951 270.5885629239636 0.7038722279420007
14.043826382352368 271.52047447506084 0.7048613116955835
14.049053937305784 273.3107624942783 0.7069460445110468
14.0542814922592 271.6014102013175 0.7044620401908971
14.059509047212616 271.5460607112819 0.7046737806189056
14.064736602166032 272.2802772109933 0.7041712299310375
14.069964157119449 274.1852273616033 0.707150056549353
14.075191712072865 277.02388239166055 0.7108001027426116
14.080419267026281 279.62037247361354 0.712987645968029
14.085646821979697 284.6622966914999 0.7184286891074948
14.090874376933114 287.43312669334415 0.7216113063720118
14.09610193188653 293.47329863288815 0.7288689184256855
14.101329486839946 295.7720244979983 0.7317476779222785
14.106557041793362 300.57175173976697 0.7382513238645233
14.111784596746778 302.5852123686634 0.740528351088749
14.117012151700195 302.4956958428232 0.7406472661609774
14.12223970665361 301.528581752921 0.7393384305845183
14.127467261607027 299.9987069954419 0.7386531970547497
14.132694816560443 297.82869760493753 0.7364201416257936
14.13792237151386 294.83025707279063 0.733472931770533
14.143149926467276 292.2953382340167 0.7303490373276109
14.148377481420692 291.207585046968 0.7286349603779899
14.153605036374108 290.052628479322 0.7268000631126494
14.158832591327524 288.69501046217744 0.7230940653420806
14.16406014628094 288.86768242526415 0.7229403567338447
14.169287701234357 286.72980596691474 0.7208589993320866
14.174515256187773 283.73725670840133 0.7171238050711759
14.179742811141189 280.5731781014759 0.7139506267802879
14.184970366094605 277.80389132719836 0.7089721768142043
14.190197921048021 277.79962844146985 0.7090057695943723
14.195425476001438 276.4198981919293 0.7078374145550305
14.200653030954854 277.51492918992284 0.7103017755262494
14.20588058590827 276.9089540052482 0.7102851036672627
14.211108140861686 277.7753972539493 0.7111901974114371
14.216335695815102 277.8956811010148 0.7096179816007836
14.221563250768519 277.49108754635955 0.7088316830273512
14.226790805721935 279.0442371984021 0.7101225386265447
14.232018360675351 278.109228614333 0.7082023560280559
14.237245915628767 278.41032318017585 0.7085250706201852
14.242473470582183 278.8204562156112 0.7090928335350231
14.2477010255356 276.6775952564913 0.7072690105118199
14.252928580489016 277.3987003659415 0.7081725717333816
14.258156135442432 273.7224470163357 0.7028156850564328
14.263383690395848 275.2231366228388 0.7043563881590156
14.268611245349264 275.3416828643106 0.7043287100133491
14.27383880030268 275.4651930991813 0.7052890207683454
14.279066355256097 275.3433657316288 0.7053339133107914
14.284293910209513 274.7038793844328 0.7035219883176236
14.28952146516293 275.52805115479384 0.7037258599131535
14.294749020116345 278.87497788694697 0.7088702632708181
14.299976575069762 279.1669897784596 0.7102784574056266
14.305204130023178 279.56162522385165 0.7117498136296757
14.310431684976594 279.1276005435955 0.711091965419294
14.31565923993001 280.75405397883327 0.7122802981449041
14.320886794883426 281.3714685881469 0.713379987898803
14.326114349836843 285.1281291789656 0.7182400322528524
14.331341904790259 286.297039860265 0.7181930888684268
14.336569459743675 285.7161455500495 0.717034295575207
14.341797014697091 285.7301880481349 0.7155373945066652
14.347024569650507 283.21357043582225 0.7116791120384083
14.352252124603924 283.9209303655759 0.7127455101317385
14.35747967955734 285.6507843872094 0.7154851341570305
14.362707234510756 285.3080266081126 0.7156318841683329
14.367934789464172 285.54514508992645 0.7166283275287143
14.373162344417588 286.92388021176043 0.7172348511968935
14.378389899371005 287.0861034069469 0.7177487553633993
14.38361745432442 286.89363245344924 0.7171609980906025
14.388845009277837 287.8782199877079 0.7198063268972738
14.394072564231253 284.76975065982145 0.7173355457978221
14.39930011918467 284.3341714979447 0.7162172502310007
14.404527674138086 284.4810725035696 0.7146419113915081
14.409755229091502 282.6471058942938 0.7109060757767393
14.414982784044918 282.49416681642174 0.7107249128826068
14.420210338998334 280.6217857381116 0.709563016902266
14.42543789395175 283.31176266786133 0.7136274879022554
14.430665448905167 283.92933952928826 0.7144107871528678
14.435893003858583 284.62474792732354 0.7156374577774596
14.441120558811999 284.6360148543268 0.7151562889631963
14.446348113765415 282.6187080620777 0.7127477089186212
14.451575668718831 282.4652519392039 0.7134447815540135
14.456803223672248 281.71623362723045 0.7120598238660248
14.462030778625664 284.66649148641477 0.7153046150726142
14.46725833357908 286.9036332241627 0.7176931408576449
14.472485888532496 292.1672304488074 0.723129831089719
14.477713443485912 294.89221926104796 0.7255976616336722
14.482940998439329 296.9020821994674 0.7283689556924461
14.488168553392745 295.77143333685507 0.72782278145668
14.493396108346161 295.4733098598067 0.7272017087564842
14.498623663299577 296.46709289786577 0.7291357335096866
14.503851218252994 295.2984110227357 0.727979731567769
14.50907877320641 294.8561822804908 0.7274340955348801
14.514306328159826 293.4974681275105 0.7257097348334768
14.519533883113242 294.6822910667412 0.7274241612861791
14.524761438066658 293.5369985345703 0.7253062820962539
14.529988993020075 291.34982259248267 0.7224430885108696
14.53521654797349 288.680565188755 0.7184536371233864
14.540444102926907 287.57931017795454 0.716842467691551
14.545671657880323 290.353386709472 0.7204381805025863
14.55089921283374 289.55761669770294 0.7193719350268885
14.556126767787156 288.9345082330092 0.7189277255545081
14.561354322740572 287.29283110676084 0.717712033743351
14.566581877693988 289.0299551092066 0.7200148150555987
14.571809432647404 289.86107041663615 0.7197742118859203
14.57703698760082 290.65883451729445 0.7204241489779672
14.582264542554237 293.80293510982574 0.7226971076915316
14.587492097507653 296.46802831613627 0.7270626337081495
14.592719652461069 301.1861832684008 0.7330006351989439
14.597947207414485 305.98272987755763 0.7376263425845572
14.603174762367901 309.8194305661286 0.7414265740940428
14.608402317321318 316.135226895963 0.7474738068366825
14.613629872274734 319.4932700014586 0.7505874084170006
14.61885742722815 323.4315932559558 0.7547973386199022
14.624084982181566 327.5303619843828 0.7597909887594568
14.629312537134982 329.97448924857747 0.7616537858665606
14.634540092088399 340.72772020289057 0.7729069643019434
14.639767647041815 348.93186750278613 0.7812133153332825
14.644995201995231 349.2307976694801 0.7814829151880391
14.650222756948647 349.48221532322987 0.7816607393002619
14.655450311902063 346.28118425805843 0.7775447663998409
14.66067786685548 345.16791807518115 0.7762514770976119
14.665905421808896 349.3248123157434 0.7812434719021781
14.671132976762312 353.5025865896212 0.7866074279067842
14.676360531715728 353.45811345839275 0.7865482395085891
14.681588086669144 352.1758317794819 0.7847783082556655
14.68681564162256 352.9810275138021 0.785757462565019
14.692043196575977 352.68523114544746 0.7844276702161506
14.697270751529393 351.64703578979015 0.7832567388678762
14.70249830648281 354.83933923250186 0.7863427434979373
14.707725861436225 356.9344315084437 0.7883949580084894
14.712953416389642 358.9977256665689 0.7915195467867011
14.718180971343058 354.0267753144359 0.7865269427270816
14.723408526296474 348.1939980948756 0.7799264992739898
14.72863608124989 344.72516538668725 0.7768651288558012
14.733863636203306 342.9674933893164 0.7744280557501896
14.739091191156723 374.58089194770724 0.808943544463882
14.744318746110139 387.0273734096035 0.8222479178824489
14.749546301063555 380.8456333958036 0.8160500420056936
14.754773856016971 343.29967773168335 0.7763021175820668
14.760001410970387 314.6983856465385 0.7448703955343698
14.765228965923804 311.21757986640563 0.7412049934475476
14.77045652087722 308.57750231921705 0.7392055814003942
14.775684075830636 307.36070774314436 0.7378505375296096
14.780911630784052 303.58981949817615 0.7328984229518466
14.786139185737468 298.32665004828914 0.7263297029162716
14.791366740690885 292.41568632092236 0.717826998462834
14.7965942956443 290.5707479462858 0.7145840904077263
14.801821850597717 291.3835584241709 0.7153980028317907
14.807049405551133 291.8928862940017 0.7162031309741795
14.81227696050455 292.9135596660336 0.7190681310624145
14.817504515457966 292.6600688196195 0.7195276051577834
14.822732070411382 292.7154333279077 0.7194680892603016
14.827959625364798 294.13616792335023 0.721518366568704
14.833187180318214 296.089456961311 0.7239597972931777
14.83841473527163 299.9599855251475 0.7295531680629194
14.843642290225047 301.0100347095633 0.7315443676174379
14.848869845178463 301.73688978588416 0.7324004087624577
14.854097400131879 303.2026672062779 0.7340450503613504
14.859324955085295 302.93071230420384 0.7341412307297799
14.864552510038711 306.9435277094046 0.7374438319102596
14.869780064992128 310.5195980782123 0.7406175288828081
14.875007619945544 314.7172350277195 0.7444746873704781
14.88023517489896 320.17747227235844 0.7488576750090831
14.885462729852376 320.2885503271933 0.7487175330057232
14.890690284805792 320.9837160740876 0.7508078529654367
14.895917839759209 323.43393326449234 0.7545019118186431
14.901145394712625 326.36051543475554 0.7595210504607408
14.906372949666041 332.6948228494261 0.7658248438577057
14.911600504619457 332.3200461702067 0.7643870296178086
14.916828059572873 329.02603516356703 0.7598310809307002
14.92205561452629 322.1216897750897 0.7508173119824111
14.927283169479706 316.3865285377247 0.7451288664475428
14.932510724433122 311.29769691129036 0.7408531059517842
14.937738279386538 307.5066534293252 0.7371303601324247
14.942965834339955 302.8288005996122 0.7323699163540556
14.94819338929337 300.4819243924547 0.7284066751280768
14.953420944246787 292.81666947917324 0.7201788473492636
14.958648499200203 290.0502530809785 0.7177510376162409
14.96387605415362 286.9364182250478 0.7157408967120699
14.969103609107036 286.0164242279737 0.7153948077733382
14.974331164060452 286.30403258203063 0.7149066591066041
14.979558719013868 284.0000838697616 0.7109948006867826
14.984786273967284 278.39132524623386 0.7023219599583735
14.9900138289207 277.09922981848115 0.7027103570764719
14.995241383874117 281.3374191150938 0.7096711601969462
15.000468938827533 286.6526847325845 0.7172118514905536
15.005696493780949 291.29148845988175 0.7213127592192868
15.010924048734365 294.02568035856166 0.723100605852689
15.016151603687781 292.49198797457217 0.7214474089096974
15.021379158641198 291.090147818214 0.718487868853803
15.026606713594614 287.33956982328124 0.7129801118584338
15.03183426854803 289.4105623807249 0.7141410099816586
15.037061823501446 295.0958196712662 0.7213424878698356
15.042289378454862 298.4585788907584 0.7256209488570873
15.047516933408279 298.86174744100975 0.7268760402809502
15.052744488361695 299.05027709670753 0.7263820026319591
15.057972043315111 299.25517081168147 0.7262846191599307
15.063199598268527 300.6160112175867 0.7283243930528112
15.068427153221943 304.437865956722 0.7321523661007056
15.07365470817536 303.92841517743045 0.7311357018243441
15.078882263128776 303.14092657430893 0.7307390651815951
15.084109818082192 300.6689269485202 0.7275800799971484
15.089337373035608 303.46623055766065 0.7309809041373208
15.094564927989024 305.45421871574104 0.732710332246199
15.09979248294244 306.8782427847563 0.7342085888544505
15.105020037895857 306.73151006588455 0.7344576464653735
15.110247592849273 303.4031326604921 0.7310173025411068
15.11547514780269 299.2028365228448 0.7266645662916563
15.120702702756105 297.41354177892117 0.7247680917744908
15.125930257709522 299.48386779503096 0.7265669208164967
15.131157812662938 298.62815148106176 0.7248512865788137
15.136385367616354 297.54902915760584 0.7231740223059436
15.14161292256977 292.8404683762222 0.717801902816444
15.146840477523186 289.53089646961377 0.7151259409975156
15.152068032476603 288.81973211633436 0.715800348194779
15.157295587430019 289.9110328449717 0.7180520599357043
15.162523142383435 288.92354361973776 0.7162982391711148
15.167750697336851 289.36299510140236 0.7164718001063669
15.172978252290267 287.381855402895 0.7130759975317515
15.178205807243684 284.0993967251638 0.7093651907579811
15.1834333621971 284.32274721173525 0.710708828736111
15.188660917150516 280.64141953689375 0.706509352455356
15.193888472103932 277.3340367040723 0.703136213942376
15.199116027057348 276.4570819623132 0.7021365327655358
15.204343582010765 279.14306947151084 0.7056991379289882
15.20957113696418 285.6016396192317 0.7137542598705859
15.214798691917597 289.4791469902117 0.7176617422473707
15.220026246871013 290.09935565583595 0.717907872243485
15.22525380182443 286.97503593568337 0.7131680399087956
15.230481356777846 282.0778262178034 0.7072509426485577
15.235708911731262 280.23766770313455 0.705095144630538
15.240936466684678 284.7914692777151 0.711047361444293
15.246164021638094 289.3550830024072 0.7166043933927543
15.25139157659151 294.3397039188753 0.7245062305402873
15.256619131544927 291.080072640781 0.72059915040609
15.261846686498343 286.8338426677852 0.714723623912607
15.267074241451759 286.3381435947942 0.7133346972964624
15.272301796405175 286.31409334337593 0.7131405206309582
15.277529351358591 287.34249567105036 0.7152972173094873
15.282756906312008 285.5682419817631 0.7125479470088667
15.287984461265424 286.8063072056347 0.7137439526912448
15.29321201621884 287.73787611300645 0.7146908578040936
15.298439571172256 289.7492994596147 0.7171468838185715
15.303667126125672 288.80642762557477 0.7163189947742323
15.308894681079089 290.28239908808666 0.718066686871332
15.314122236032505 291.91228239188763 0.7193077817270721
15.319349790985921 290.18805270442414 0.7173043639884773
15.324577345939337 292.9097164033008 0.7192518579318722
15.329804900892753 294.308747433548 0.7211584262770386
15.33503245584617 295.33539917493965 0.7235913910757547
15.340260010799586 290.4642363204928 0.7186787658003304
15.345487565753002 288.0985770711095 0.7164610209289474
15.350715120706418 286.91512599933617 0.7148435210990315
15.355942675659835 289.99787475253424 0.7182672631977585
15.36117023061325 293.59291081614754 0.7231859642305771
15.366397785566667 291.7207214226248 0.7205407777453224
15.371625340520083 291.6796261270344 0.719462663894531
15.3768528954735 291.9432536400332 0.7198397805424066
15.382080450426916 294.1923560585547 0.7223498090293043
15.387308005380332 295.95375381912936 0.7253293809671266
15.392535560333748 294.77742915003495 0.7244834662173503
15.397763115287164 289.858069145766 0.7267064564870429
15.40299067024058 289.78194967113956 0.7339469568380804
15.408218225193997 288.6292574380166 0.7373554560816667
15.413445780147413 289.7074311967479 0.7421369229364383
15.418673335100829 289.2251761358817 0.7440513792372528
15.423900890054245 289.1720630840758 0.7454310549358586
15.429128445007661 290.380248247556 0.7493981976267227
15.434355999961078 292.7218682540802 0.7553111953763663
15.439583554914494 291.9494645751347 0.75754928514538
15.44481110986791 289.6698263591005 0.7577438110553862
15.450038664821326 287.4764822388802 0.7580430171998388
15.455266219774742 286.1486376149637 0.7592024730041173
15.460493774728159 284.96589683091196 0.7605946242764279
15.465721329681575 288.3578159055224 0.7674879091863493
15.470948884634991 289.4701881357302 0.7702775106875023
15.476176439588407 286.7402187849342 0.7673382056529248
15.481403994541823 286.43966884460775 0.7681426196890279
15.48663154949524 283.3364357337864 0.7662878697751158
15.491859104448656 284.48198643910587 0.769741458554016
15.497086659402072 282.3556093446058 0.7691444297941195
15.502314214355488 283.50469511462313 0.7731732137772716
15.507541769308904 281.4500491083647 0.7728398160852968
15.51276932426232 279.092375714217 0.7715397093379316
15.517996879215737 276.34908045796334 0.7690514777600715
15.523224434169153 274.8765851612389 0.7692261132034797
15.52845198912257 276.4127435047319 0.7739391544285958
15.533679544075985 276.13899551958565 0.7765392807376943
15.538907099029402 280.20065672114725 0.7838596119198901
15.544134653982818 281.17253295487893 0.7866153142722228
15.549362208936234 281.8934819927035 0.7874959759932073
15.55458976388965 280.7278440311896 0.7877011646514743
15.559817318843066 278.17952895531755 0.785572059387872
15.565044873796483 275.9147414848912 0.7846623645474096
15.570272428749899 276.340137106447 0.7877356436520334
15.575499983703315 276.3358323041455 0.7902708081751172
15.580727538656731 275.0613853125942 0.7907593764930609
15.585955093610147 272.95728128814307 0.788318771449577
15.591182648563564 270.75964347235146 0.7857202810197296
15.59641020351698 267.42309516091206 0.781186602483449
15.601637758470396 264.73032384292037 0.7795824705312856
15.606865313423812 262.85188259278027 0.7800971622303524
15.612092868377228 265.21988429650264 0.7861664909888243
15.617320423330645 267.9956390576796 0.792120522355425
15.62254797828406 269.26496879724294 0.7960493190948562
15.627775533237477 268.11850808497263 0.7941765410232803
15.633003088190893 266.55499469887656 0.7938431228984639
15.63823064314431 265.51283863085627 0.7881978813447319
15.643458198097726 264.2203136447248 0.7731121819113103
15.648685753051142 264.64268070783027 0.7680749487533047
15.653913308004558 263.4340242376297 0.7619262931585681
15.659140862957974 263.665096495484 0.7582202109063275
15.66436841791139 262.3161879613509 0.7543767548328325
15.669595972864807 263.8000790146453 0.754181411015196
15.674823527818223 262.4184800187802 0.7500615471026246
15.680051082771639 264.9078486747215 0.752186032565237
15.685278637725055 266.8112835943178 0.7530995133271579
15.690506192678471 266.1006903100377 0.7501319366994004
15.695733747631888 268.7094853768861 0.7531748462155182
15.700961302585304 266.25072614842605 0.7491069673470183
15.70618885753872 265.03911675582225 0.7459423435762089
15.711416412492136 265.88863591272906 0.7468929476406118
15.716643967445552 267.8403572370917 0.7473081993934233
15.721871522398969 268.56546034547904 0.7477906266457494
15.727099077352385 269.1777883779292 0.7468503516329632
15.732326632305801 266.62006375342094 0.7409277258576216
15.737554187259217 266.35256130020093 0.739530698059811
15.742781742212633 266.68696995929474 0.738964540169137
15.74800929716605 270.637452964261 0.7441836525053064
15.753236852119466 271.41516779319886 0.7455487696147757
15.758464407072882 272.96880454603024 0.7465363676680808
15.763691962026298 271.8914526496196 0.7436658132248216
15.768919516979715 271.1038212799586 0.7411545422552075
15.77414707193313 270.99255343906384 0.7398914566164106
15.779374626886547 269.3601655381711 0.7376682944642069
15.784602181839963 270.4624070860806 0.7394593740946221
15.78982973679338 267.8401744856522 0.7347840810338403
15.795057291746796 267.512180427641 0.7345341898455896
15.800284846700212 266.18720419388853 0.7337653940372789
15.805512401653628 263.6826604751395 0.7299064474838115
15.810739956607044 265.95350633462346 0.7317831027104255
15.81596751156046 265.5142406071581 0.7298587798060711
15.821195066513877 265.9565926578409 0.7306068294610663
15.826422621467293 267.39195985891496 0.732031413083412
15.831650176420709 268.8407242031527 0.7348430125867333
15.836877731374125 271.4852282321039 0.7385669133063685
15.842105286327541 271.0018335032558 0.7368580005024985
15.847332841280958 272.6491114958006 0.7373923605870661
15.852560396234374 270.9257486224229 0.7343469216747731
15.85778795118779 269.7616613226425 0.730963568339416
15.863015506141206 269.6623644537921 0.7293547901402221
15.868243061094622 267.08634813145363 0.7254712716942874
15.873470616048039 265.81909152077674 0.7244931525287874
15.878698171001455 265.7907699937044 0.724845561010203
15.883925725954871 268.7552172957025 0.7286774321026974
15.889153280908287 270.2097328715792 0.7304891285422926
15.894380835861703 274.09127408356585 0.7367266236867883
15.89960839081512 271.7431597903269 0.7328364804882355
15.904835945768536 272.8053097093912 0.7325128135720036
15.910063500721952 272.33498094881014 0.7308234184200048
15.915291055675368 271.4866220374327 0.7298498508201268
15.920518610628784 270.688252064844 0.7291928312874901
15.9257461655822 269.1852342298768 0.726348322287045
15.930973720535617 268.3050364184663 0.7243725792575071
15.936201275489033 268.0421325419691 0.7244797114602012
15.94142883044245 267.6735734010295 0.7249218618655676
15.946656385395865 267.02147872275407 0.7245235403549589
15.951883940349282 265.46726421392293 0.7220010552085371
15.957111495302698 266.6508970051022 0.7229543618159989
15.962339050256114 266.3134951312539 0.7229438861018461
15.96756660520953 267.65221454210075 0.7242226604132089
15.972794160162946 266.4994688358348 0.7220665214519951
15.978021715116363 262.8292301481814 0.7155338433857243
15.983249270069779 262.42387172750625 0.714818516962209
15.988476825023195 263.5780192070079 0.716495757714707
15.993704379976611 263.4034941562957 0.7174375440347377
15.998931934930027 264.48114082432437 0.7192570345302524
16.004159489883442 263.5008521800402 0.7189741484784408
16.009387044836856 262.9507515525019 0.7180243955018285
16.01461459979027 262.4834781665667 0.7164665118011901
16.019842154743685 261.77239031233495 0.7154927211158055
16.0250697096971 260.85520620036726 0.7139336755189045
16.030297264650514 261.4451108684287 0.7139541226130018
16.03552481960393 262.1304341324882 0.7151382835343641
16.040752374557343 263.61763061096525 0.7170216062286116
16.045979929510757 264.4523686472191 0.7185266497465662
16.05120748446417 265.7786136900885 0.7185585690795621
16.056435039417586 267.8338277243039 0.7195090094634343
16.061662594371 270.4543827549355 0.7238905694285133
16.066890149324415 278.512939291932 0.7346398427446467
16.07211770427783 284.8452173076511 0.7437332707808775
16.077345259231244 288.4330993996601 0.7472932590861688
16.08257281418466 288.60749212070493 0.7462942488961353
16.087800369138073 289.5039652917089 0.7464166218044265
16.093027924091487 290.6544710003991 0.7474512992208516
16.0982554790449 295.51596257172133 0.7532747662243111
16.103483033998316 299.88812681511325 0.7583312654313753
16.10871058895173 305.49717891815396 0.7643132861570623
16.113938143905145 308.81257328198654 0.7683710843448875
16.11916569885856 308.1277230998916 0.7678427186130735
16.124393253811974 308.8668353828012 0.7702555942975488
16.129620808765388 309.31215232824945 0.7717132488705939
16.134848363718802 308.61042957262595 0.7704238273107178
16.140075918672217 307.638930427681 0.7686293038199132
16.14530347362563 308.49064385927466 0.7696620423427525
16.150531028579046 308.0257559441302 0.7681858878650714
16.15575858353246 310.1680641545871 0.7707919565466033
16.160986138485875 310.8465284168552 0.7702944582549959
16.16621369343929 309.2642026602107 0.7681447521157432
16.171441248392703 304.2932794613217 0.7619186715316789
16.176668803346118 298.47854514935415 0.7550858021011975
16.181896358299532 294.2545369584993 0.7492422850631892
16.187123913252947 293.78142042093054 0.7489796252788485
16.19235146820636 291.191994453373 0.7459437346351513
16.197579023159776 288.37732983676847 0.7439647925146804
16.20280657811319 281.2950272823123 0.7361501482755588
16.208034133066604 276.3549602056378 0.7310230253943241
16.21326168802002 270.0750454358338 0.7241962228069552
16.218489242973433 266.4100339772107 0.7177697098091027
16.223716797926848 268.18182680693155 0.7194863184309137
16.228944352880262 268.5662455746531 0.7186267480295195
16.234171907833677 269.8139206321842 0.7213436605165248
16.23939946278709 265.4737028430103 0.7173843812535914
16.244627017740505 261.38086804456015 0.7125986686906614
16.24985457269392 259.50852709773415 0.7112316187330993
16.255082127647334 255.2292415382279 0.7035192516714652
16.26030968260075 250.00361364520694 0.6950890638182248
16.265537237554163 247.92086554793178 0.6917855641196329
16.270764792507578 246.3273497307514 0.6884005953416631
16.275992347460992 246.58077480973975 0.690303587171265
16.281219902414406 246.971752368547 0.6913344304393234
16.28644745736782 247.2047308054039 0.6927362727916472
16.291675012321235 249.62585611252942 0.6966634324623401
16.29690256727465 252.27402482791797 0.69995535303026
16.302130122228064 251.6335870140694 0.7001545000035265
16.30735767718148 253.99039783916632 0.7039314115340545
16.312585232134893 253.24192002437135 0.7011711807993537
16.317812787088307 253.4464157364481 0.7013723108798792
16.323040342041722 253.25653277835616 0.6990750521043251
16.328267896995136 253.98174380518088 0.7002074987471214
16.33349545194855 252.56671592291048 0.6971023253403401
16.338723006901965 252.40264830946177 0.696496776314786
16.34395056185538 254.4604632461492 0.6988343651049994
16.349178116808794 255.3774107954753 0.7015722888655426
16.35440567176221 256.650808168999 0.7024898531498438
16.359633226715623 259.3342727691062 0.7057787360635588
16.364860781669037 262.2843393195781 0.7087529055820861
16.37008833662245 265.5591743931662 0.7112861087204001
16.375315891575866 266.093693906658 0.7116377092022078
16.38054344652928 264.2854656204933 0.7086746974809387
16.385771001482695 264.3427850667539 0.7077304254952907
16.39099855643611 264.9392878538554 0.7080800533557696
16.396226111389524 265.9463687281909 0.7086334487136092
16.401453666342938 267.4980741389549 0.7105204206916234
16.406681221296353 268.7833957332825 0.71277273505342
16.411908776249767 267.5577987779254 0.7114189581026357
16.41713633120318 264.10052459838204 0.7072438952003085
16.422363886156596 260.0389268147205 0.701132478841461
16.42759144111001 259.8252583936237 0.6997562453630551
16.432818996063425 261.0983421770086 0.7021896761327181
16.43804655101684 257.73843662819024 0.6984039933761867
16.443274105970254 253.69228960250248 0.6942118690476171
16.448501660923668 252.86417202626902 0.6938520356765138
16.453729215877082 253.00582799082173 0.6931143592754102
16.458956770830497 251.6287630780946 0.6917093778285217
16.46418432578391 249.3390592870822 0.6881780904970971
16.469411880737326 248.7632110659603 0.6857294067805719
16.47463943569074 249.57933718113011 0.6872250312476098
16.479866990644155 250.3734566649896 0.6870735759571134
16.48509454559757 250.85835661131503 0.688106086388619
16.490322100550983 250.23197633958287 0.6866638591443066
16.495549655504398 250.230323715716 0.6871682338110149
16.500777210457812 249.11779512906534 0.6862767363907971
16.506004765411227 251.23525882618284 0.6903388136349622
16.51123232036464 253.8026661216744 0.6930317559706213
16.516459875318056 253.11015186217833 0.6918030762752149
16.52168743027147 254.56025002798756 0.6930912077441796
16.526914985224884 251.61629247322892 0.6889515175352436
16.5321425401783 253.38795571108332 0.6910029452451815
16.537370095131713 252.84921463718726 0.6900865545445405
16.542597650085128 252.5243082510361 0.6923501043134627
16.547825205038542 250.58536553287638 0.690971672950858
16.553052759991957 250.53160858687556 0.691240715461063
16.55828031494537 249.09703367322894 0.6886084769911418
16.563507869898785 248.76128428618907 0.6859279801884972
16.5687354248522 252.62598006524365 0.689952775387277
16.573962979805614 254.9012382467578 0.6929490326290431
16.57919053475903 256.16944995282756 0.6958877369571932
16.584418089712443 249.92741515435355 0.6884133711170617
16.589645644665858 246.82501025319687 0.6839792179266083
16.594873199619272 248.51564527371374 0.6841492451763946
16.600100754572686 251.95277935692474 0.688390315001829
16.6053283095261 253.5982661416364 0.6904367761349798
16.610555864479515 252.20569707396362 0.6888466283456794
16.61578341943293 249.00241034115393 0.6856486811797217
16.621010974386344 247.28923741036002 0.6814362873142397
16.62623852933976 246.9720004864755 0.6810726719552768
16.631466084293173 247.8457233268545 0.6820939345010769
16.636693639246587 250.130691657621 0.6854228285161791
16.641921194200002 247.9040679059315 0.681760986655709
16.647148749153416 246.48362556974445 0.6784602251958024
16.65237630410683 245.25285853095676 0.6759643020806095
16.657603859060245 247.35946064159108 0.6797363669398458
16.66283141401366 246.57677014433042 0.6799573105920715
16.668058968967074 241.28644835515223 0.673518475595625
16.67328652392049 238.75867502782782 0.6708361382291215
16.678514078873903 236.56466705856846 0.6685712327451623
16.683741633827317 236.7290174296751 0.6682940207884744
16.68896918878073 237.66857372641687 0.6691494115261898
16.694196743734146 237.36304153994487 0.6675537537730786
16.69942429868756 236.22989342036766 0.6653873763858026
16.704651853640975 236.08953293946445 0.6664890877924862
16.70987940859439 236.71437282021657 0.6678536981526675
16.715106963547804 237.17071657282773 0.6679561077999001
16.720334518501218 236.57836021891228 0.6677815468557423
16.725562073454633 236.31114884749923 0.668172948254239
16.730789628408047 237.08058645955387 0.6700666834515827
16.73601718336146 239.05562174960363 0.6728148815712781
16.741244738314876 238.25097057034654 0.6698047815086233
16.74647229326829 237.02079872031382 0.6686792686873423
16.751699848221705 235.5483232400002 0.6664969583889399
16.75692740317512 230.55463409286415 0.6585221848686384
16.762154958128534 229.98189873717277 0.6553995488712306
16.767382513081948 226.40287631181306 0.6487967963403829
16.772610068035362 229.11352218743454 0.6522141748510368
16.777837622988777 229.55776681921844 0.6534744274370198
16.78306517794219 231.0389221934052 0.6576147452289289
16.788292732895606 231.46912811323114 0.6587160614592145
16.79352028784902 232.81393277285335 0.6627948406835686
16.798747842802435 233.97967554768914 0.6640351206857362
16.80397539775585 235.9016225414691 0.6663443949871763
16.809202952709263 235.31517890051455 0.6639381396146888
16.814430507662678 232.81195849235115 0.6596072074301531
16.819658062616092 230.22449138412517 0.6571573493723735
16.824885617569507 229.07725006355383 0.65600500008525
16.83011317252292 226.34239738186676 0.6523371746739596
16.835340727476336 227.31957322281724 0.6521733549924944
16.84056828242975 224.8239064210162 0.6477294343665327
16.845795837383164 227.05784762970163 0.6509605263943478
16.85102339233658 228.38591117872113 0.6528851168230672
16.856250947289993 230.44569265194667 0.6552551473410295
16.861478502243408 230.9715931592356 0.6564943149856586
16.866706057196822 229.09777183518784 0.6547628895087929
16.871933612150237 226.52593626400827 0.6509379121594172
16.87716116710365 227.78197752944783 0.6525064625602852
16.882388722057065 226.84065926794676 0.6514824326493986
16.88761627701048 226.32000182898267 0.6518326305472135
16.892843831963894 226.25480038769732 0.6536535885359409
16.89807138691731 225.10325664373187 0.6531900810994354
16.903298941870723 223.98321899236643 0.6513547925689602
16.908526496824138 224.99302078298015 0.6518720924413983
16.913754051777552 223.0303622261728 0.6494106725617267
16.918981606730966 224.59805721634504 0.6521783796190241
16.92420916168438 225.13547833476704 0.6505738641788911
16.929436716637795 226.1040159795769 0.650779004700206
16.93466427159121 228.73318865769633 0.6535397125090212
16.939891826544624 228.60277248134648 0.6542775637621174
16.94511938149804 227.80722387702684 0.6544177138468409
16.950346936451453 226.8855957667158 0.654365356065621
16.955574491404867 224.87817220340406 0.652222249403303
16.960802046358282 223.6643257644653 0.6492058571458893
16.966029601311696 222.39704150013227 0.6441740690374947
16.97125715626511 221.31763480754705 0.6411529796648495
16.976484711218525 222.91832692508908 0.6437047897382058
16.98171226617194 223.35999382459542 0.6456407429724725
16.986939821125354 223.30665753241266 0.6470154131538884
16.99216737607877 222.27230447346244 0.6452818329750613
16.997394931032183 222.77291815073278 0.6466963053763762
17.002622485985597 225.21789722902616 0.6508829045766241
17.00785004093901 228.11636286503202 0.6552695802771608
17.013077595892426 232.0676684089453 0.659865737513075
17.01830515084584 232.47835882437337 0.6604006728930399
17.023532705799255 231.61165409922626 0.6577960083432928
17.02876026075267 229.26717381403654 0.654136934521155
17.033987815706084 227.1940649253876 0.6502250803918636
17.039215370659498 228.82810823709613 0.6529499733534244
17.044442925612913 228.73022482130344 0.652104898566211
17.049670480566327 229.28296275720928 0.6531982274131508
17.05489803551974 231.56245460479084 0.6577154796016794
17.060125590473156 232.63790270408694 0.6580816130231038
17.06535314542657 232.13859136017157 0.6581637548439152
17.070580700379985 233.96104899222132 0.6590782974595739
17.0758082553334 233.2319627272975 0.6562380844629002
17.081035810286814 231.99745159574059 0.6540079986281315
17.086263365240228 232.7034638838391 0.6560746824889058
17.091490920193642 229.72028471859375 0.65352517525774
17.096718475147057 230.7158019795776 0.6565893975689403
17.10194603010047 231.18090043541997 0.6570531527971071
17.107173585053886 231.88981734531083 0.6572290984704465
17.1124011400073 232.22354579391381 0.6566461092192291
17.117628694960715 230.28554651312868 0.6531692526358125
17.12285624991413 229.34688369023027 0.6529960255765886
17.128083804867543 231.1482789459698 0.6555754896061051
17.133311359820958 233.36575106069492 0.6582704790601388
17.138538914774372 234.3498174050702 0.658984267580241
17.143766469727787 233.9148048690014 0.6582083167391137
17.1489940246812 234.23031457214384 0.6591643808139258
17.154221579634616 234.10927131892663 0.6598544518630586
17.15944913458803 234.62615493808653 0.6606663281461517
17.164676689541444 238.10405468534836 0.6651726744406657
17.16990424449486 242.4535545690438 0.6691269053596157
17.175131799448273 245.99795044430653 0.6716678785684403
17.180359354401688 246.93282411198078 0.6727540507085924
17.185586909355102 244.2399795857563 0.6681565697902252
17.190814464308517 243.55010972823317 0.6675589502254311
17.19604201926193 244.9059021703968 0.6694613911542209
17.201269574215345 246.0828601884172 0.66992848103212
17.20649712916876 247.65814385496762 0.6723272859766604
17.211724684122174 246.8275342293359 0.671896816466381
17.21695223907559 246.32302097996939 0.6721614221501072
17.222179794029003 248.62939971803146 0.6746760285854763
17.227407348982418 248.14963998436798 0.6730902591551614
17.232634903935832 249.0554675013473 0.6740019634153157
17.237862458889246 247.9080317896255 0.6735623239402693
17.24309001384266 244.12669065073388 0.6698724019781012
17.248317568796075 244.01025947733683 0.6708153340676237
17.25354512374949 243.88672321415137 0.6712011756697482
17.258772678702904 245.99953578719854 0.6732854337231642
17.26400023365632 244.58581947294215 0.6707992970596319
17.269227788609733 243.11688217333833 0.6691750805107645
17.274455343563147 237.1958725744541 0.6619911876318295
17.279682898516562 233.70321823564947 0.6570886598582243
17.284910453469976 230.6538140091054 0.6517849273928512
17.29013800842339 232.3594321134544 0.6529377309731297
17.295365563376805 236.5227358544819 0.6591220708607558
17.30059311833022 239.2588754682753 0.6631000663713851
17.305820673283634 242.7717299310036 0.6680100459418301
17.31104822823705 244.32899392767385 0.67018392270756
17.316275783190463 245.78684687576737 0.6720542916786529
17.321503338143877 245.38569213075024 0.671793980868888
17.32673089309729 245.56086694632512 0.6724510859294268
17.331958448050706 245.65449513221847 0.6719609287499336
17.33718600300412 245.8236632258014 0.6710227853090557
17.342413557957535 247.35008310281728 0.6725768888904643
17.34764111291095 247.9075194521263 0.6736582994713443
17.352868667864364 249.27071557725475 0.6763848973306218
17.358096222817778 247.52154720907035 0.6740472960243616
17.363323777771193 246.09380770519653 0.6724823873667982
17.368551332724607 246.07732154808252 0.6720678006355743
17.37377888767802 244.14727807142327 0.6705110650170985
17.379006442631436 245.2052292878699 0.67264498517467
17.38423399758485 242.13011020501418 0.6684098441518704
17.389461552538265 239.78688070626075 0.6658619071856866
17.39468910749168 239.17186861543772 0.6645998421828805
17.399916662445094 240.7284230218254 0.6643126360904906
17.405144217398508 243.55653690792272 0.6676386097442271
17.410371772351922 245.26492719395253 0.6703058565728608
17.415599327305337 246.54080680851058 0.6730434425256879
17.42082688225875 243.84573116436943 0.6711065923733459
17.426054437212166 241.0543066501504 0.6675764900297696
17.43128199216558 241.15455277445096 0.6676648822836536
17.436509547118995 239.8638366422393 0.6649620666181468
17.44173710207241 243.0429870986699 0.6694078476168531
17.446964657025823 244.0264371176691 0.6708522657679126
17.452192211979238 243.85437714688751 0.6718787849411331
17.457419766932652 242.27229226104618 0.6685539383678006
17.462647321886067 241.47326850318711 0.6666614551817284
17.46787487683948 241.2802442561174 0.6650633422224729
17.473102431792896 241.43732824560294 0.6661913813022022
17.47832998674631 241.86298730617722 0.6684484259519052
17.483557541699724 240.61646222726372 0.6679832174784349
17.48878509665314 243.89931921793954 0.6709712351409227
17.494012651606553 246.90355644350467 0.6742825914089686
17.499240206559968 247.5646680898075 0.6738963481636986
17.504467761513382 248.12492802844307 0.6737055027030568
17.509695316466797 247.3297071735814 0.6730866630973261
17.51492287142021 247.14495825373243 0.6723480167954304
17.520150426373625 245.89773663095013 0.6712948977557895
17.52537798132704 247.71680930666136 0.6729301120060953
17.530605536280454 249.0556321756897 0.6745701872636439
17.53583309123387 249.99023804216438 0.6759951335577866
17.541060646187283 248.4967520117809 0.673810353503586
17.546288201140698 249.5722638498427 0.6752418444334461
17.551515756094112 250.71495085169167 0.6775607669702389
17.556743311047526 254.53976858625992 0.6819115487809169
17.56197086600094 255.29478117017635 0.6834942028084531
17.567198420954355 256.7485573599644 0.6845046200965427
17.57242597590777 254.06322651822157 0.679922053155542
17.577653530861184 252.58074778501003 0.67775691813983
17.5828810858146 253.68460420794563 0.6800227655620997
17.588108640768013 253.38257940528797 0.6810240839926245
17.593336195721427 253.39434462027486 0.6812313192080521
17.598563750674842 253.94255195489973 0.6816165024183667
17.603791305628256 255.22787461614564 0.6818431007925545
17.60901886058167 258.30398698853696 0.6852559205947538
17.614246415535085 259.71195193208416 0.6861064061498919
17.6194739704885 259.9123716510979 0.686124836430574
17.624701525441914 257.2516151913417 0.6823059868917101
17.62992908039533 253.64605198174178 0.6776560011140987
17.635156635348743 254.5873117407243 0.6785402719225595
17.640384190302157 254.70580154111866 0.6785964651955212
17.64561174525557 255.9511841734353 0.6803364967350245
17.650839300208986 256.85444626043096 0.6819070216793554
17.6560668551624 257.055452180445 0.6822425853617163
17.661294410115815 259.0357673850865 0.6848473024146592
17.66652196506923 261.01687615254656 0.6872859512467822
17.671749520022644 264.97048221081315 0.6921275038630038
17.676977074976058 271.0648057434373 0.7003910838844397
17.682204629929473 274.7088264992365 0.7053401419716451
17.687432184882887 277.85631889035545 0.7091281314357873
17.6926597398363 279.6301219496555 0.7095646881636999
17.697887294789716 283.5220226688291 0.7126490193514023
17.70311484974313 286.92312157837546 0.7160396436811199
17.708342404696545 290.5737230185287 0.7209976431195456
17.71356995964996 292.24531945116917 0.7245006561132982
17.718797514603374 296.4769057108642 0.7303345244315587
17.724025069556788 300.7554869498628 0.7354838848398044
17.729252624510202 304.4488350088281 0.7399031687443147
17.734480179463617 302.11730239331007 0.7357293797514256
17.73970773441703 299.1652556340998 0.7318966542888565
17.744935289370446 294.8804888605385 0.7268569227258717
17.75016284432386 295.67915340631237 0.728292119964597
17.755390399277275 297.64995409450086 0.7305069365057798
17.76061795423069 297.86693296078107 0.7309080079488076
17.765845509184103 296.4686497199644 0.7286592290589037
17.771073064137518 294.67380997843173 0.7260659259439312
17.776300619090932 290.97843267438753 0.721253945713369
17.781528174044347 285.8674768867716 0.715378025348307
17.78675572899776 280.5622053064866 0.7104415836059099
17.791983283951176 275.1501896655916 0.7035254115809436
17.79721083890459 270.65350221891117 0.6985816598556168
17.802438393858004 266.9417328942506 0.6941519508761954
17.80766594881142 266.27475497077705 0.6934673422743601
17.812893503764833 262.3754885302843 0.689948092199508
17.818121058718248 260.4757339445619 0.6877327086344369
17.823348613671662 254.13620199871542 0.6796674445084362
17.828576168625077 250.35440988844638 0.6740498353568947
17.83380372357849 249.21798056787938 0.6726974896657478
17.839031278531905 247.690021739498 0.6699929781792973
17.84425883348532 247.3331599641035 0.6693585354227336
17.849486388438734 247.2365452280678 0.6687128074294078
17.85471394339215 246.54595888970184 0.6677668976132438
17.859941498345563 247.7609709035002 0.6704067544926142
17.865169053298978 251.17604364353127 0.6760885240515707
17.870396608252392 254.73969172342632 0.681459265199271
17.875624163205806 258.37113039090553 0.6856141999381828
17.88085171815922 261.49101690845873 0.6887424279220588
17.886079273112635 262.8857026911437 0.6893901183923044
17.89130682806605 265.3666080507675 0.6912302874991688
17.896534383019464 263.9075869019625 0.6896954261608161
17.90176193797288 269.12627172967984 0.6957723183672352
17.906989492926293 276.6452108892383 0.7045905741372841
17.912217047879707 285.12654512877225 0.715044989372358
17.917444602833122 293.8124249714752 0.7250822028605647
17.922672157786536 296.36140246874817 0.7285518997438275
17.92789971273995 299.7248676313662 0.7330397188582344
17.933127267693365 304.3024714272995 0.737651026412411
17.93835482264678 307.57865025942294 0.7414328470954937
17.943582377600194 306.5509177923158 0.739569976901875
17.94880993255361 305.75788215287736 0.7383615416457935
17.954037487507023 304.18413857250124 0.7371464359630614
17.959265042460437 304.06646762366296 0.7368577207411222
17.96449259741385 301.17092177680394 0.733546643519258
17.969720152367266 295.5420539528144 0.7271634056258564
17.97494770732068 287.79350791120197 0.717476479271041
17.980175262274095 280.1981643177016 0.7094168621883123
17.98540281722751 275.5810312388468 0.7034147323336598
17.990630372180924 272.39075207120294 0.7003432188044938
17.995857927134338 269.7199752852195 0.6973961678160232
18.001085482087753 268.21456950792174 0.695607323216667
18.006313037041167 264.4483023827443 0.6916301840451548
18.01154059199458 255.52678622765123 0.6795147873611725
18.016768146947996 248.03928312647204 0.6691329989948921
18.02199570190141 245.21625298497264 0.6645528670710852
18.027223256854825 247.68191307204222 0.6681514841739346
18.03245081180824 250.28497201777785 0.6732704936689677
18.037678366761654 247.3899181250762 0.6704733780768289
18.042905921715068 244.95326389378454 0.667626235182221
18.048133476668482 244.33638592597697 0.6671158286885467
18.053361031621897 245.61230271158962 0.6679721686001723
18.05858858657531 244.32404395172153 0.6667075039544321
18.063816141528726 242.71432763994716 0.6663231809161363
18.06904369648214 242.19952768418284 0.6664646071453875
18.074271251435555 244.74993077576661 0.6688632633266131
18.07949880638897 244.8764076972517 0.6678463892044992
18.084726361342383 245.77268943551562 0.6667304583842185
18.089953916295798 244.71728589090011 0.6654763084305816
18.095181471249212 245.19139247096317 0.666197974441919
18.100409026202627 248.09390581937618 0.6712826113548331
18.10563658115604 247.26033285117674 0.6716898444711146
18.110864136109456 249.57171194434585 0.6747390087133265
18.11609169106287 251.199873655032 0.677740092518663
18.121319246016284 253.42555872874107 0.6802944630738371
18.1265468009697 252.23802709250725 0.6775832042914509
18.131774355923113 252.87807246442688 0.6776838668578413
18.137001910876528 252.41050745174226 0.6759032903590327
18.142229465829942 254.72581908100088 0.6788567263753524
18.147457020783357 259.9096027130565 0.6866355999773646
18.15268457573677 262.4925449652886 0.6896733693766239
18.157912130690185 264.7349056707649 0.6925745760643703
18.1631396856436 264.82525611298996 0.6917885692731509
18.168367240597014 267.9968267087826 0.6940100483068569
18.17359479555043 271.3001032386204 0.6980824787972467
18.178822350503843 273.35050015847855 0.7011769789462865
18.184049905457258 272.9537698798452 0.7004513865560154
18.189277460410672 274.0403134020096 0.7015000478916321
18.194505015364086 279.86715534040724 0.7078243573076609
18.1997325703175 284.26027936423395 0.7129494899541649
18.204960125270915 289.1070530184721 0.7187424654919465
18.21018768022433 289.46234611433596 0.7186039424589805
18.215415235177744 291.22033550763814 0.7213068630735908
18.22064279013116 297.88569837722605 0.729430318819781
18.225870345084573 307.2709898133645 0.7412972992927648
18.231097900037987 313.75517528411865 0.7489531028204858
18.236325454991402 323.13782153650044 0.7594758126643852
18.241553009944816 328.1484705933887 0.7639850353120142
18.24678056489823 334.8370773297787 0.7711575540455988
18.252008119851645 340.7451373593671 0.7775948218225455
18.25723567480506 348.3043308941799 0.786231959690048
18.262463229758474 351.7031371056744 0.7899518587604043
18.26769078471189 349.8039774627199 0.7879303907244865
18.272918339665303 344.9375898313018 0.7826667861113343
18.278145894618717 336.8795168317794 0.7733142755205962
18.28337344957213 330.26478911194283 0.7660716049565891
18.288601004525546 323.86878180935236 0.7587491909099459
18.29382855947896 318.41977758331564 0.7529921679307583
18.299056114432375 311.69142585982826 0.7453528186662375
18.30428366938579 301.18606340214336 0.7326832330326525
18.309511224339204 293.5901450609191 0.7237693892263518
18.314738779292618 285.30117690052157 0.7135430554805771
18.319966334246033 278.5312077296722 0.7063317265536443
18.325193889199447 273.7655993937768 0.7005413296323034
18.33042144415286 267.943219307927 0.6941884252955018
18.335648999106276 265.2804991117299 0.6899267271499779
18.34087655405969 262.3698684677981 0.6862708623690366
18.346104109013105 262.1889083631325 0.6868649544584557
18.35133166396652 263.11878444426634 0.6883514556396342
18.356559218919934 264.1394021319498 0.6906775189229908
18.361786773873348 263.0457024541867 0.689412400715992
18.367014328826762 262.47202453912365 0.6885893680396279
18.372241883780177 258.01585996374587 0.6828847263723326
18.37746943873359 256.66815331038873 0.6807470135624577
18.382696993687006 255.6063657105318 0.6790003805057663
18.38792454864042 256.36150804181636 0.6811405604459849
18.393152103593835 258.1876567903275 0.6936988611773962
18.39837965854725 254.69209180449803 0.695679620834578
18.403607213500663 253.6317739239688 0.6991621826107266
18.408834768454078 253.59678153042296 0.7023373190414824
18.414062323407492 259.33108571321054 0.713876015714597
18.419289878360907 264.0896791150504 0.723179923141783
18.42451743331432 266.1863689892334 0.7293870847169329
18.429744988267736 266.84926417800904 0.7344808204168295
18.43497254322115 265.1679962589279 0.7354180524540268
18.440200098174564 263.48710661739676 0.7368916248835402
18.44542765312798 261.9940729253826 0.7386412064760233
18.450655208081393 259.76542603780103 0.7377290514668274
18.455882763034808 258.11820959386847 0.7376667963687651
18.461110317988222 259.2112018914119 0.7411639910898307
18.466337872941637 261.8583408283196 0.7468441311254415
18.47156542789505 265.1094394699186 0.7534762958807016
18.476792982848465 264.62762926413103 0.7554334346623567
18.48202053780188 265.4203578833476 0.7588066686830381
18.487248092755294 267.08387903917105 0.7641126340782268
18.49247564770871 269.5437060551286 0.7698405950898517
18.497703202662123 269.6425804027922 0.7722967795729426
18.502930757615538 270.81844267652946 0.7746522489421326
18.508158312568952 269.55551818784625 0.7737596271281472
18.513385867522366 269.02713593376126 0.7751348372637907
18.51861342247578 271.09423043577266 0.7809693821041866
18.523840977429195 271.9075850359803 0.7855351714558799
18.52906853238261 273.90119749999786 0.7899516872744434
18.534296087336024 271.62312860049036 0.7883208129054252
18.53952364228944 269.5740745625381 0.7871942862835369
18.544751197242853 265.54671546045864 0.7825235785276105
18.549978752196267 267.43071541689494 0.7873178288310939
18.555206307149682 265.0952045798226 0.785286155531858
18.560433862103096 265.49303938311436 0.7889151722462588
18.56566141705651 267.1474342690678 0.7944017894176907
18.570888972009925 269.0276303034094 0.7985025342030336
18.57611652696334 269.93391060156915 0.8018504040181811
18.581344081916754 269.05243875609426 0.8013140784131384
18.58657163687017 267.4897572878428 0.801588806551919
18.591799191823583 267.1875407993951 0.8031917872049088
18.597026746776997 270.47874452961065 0.8099907135803289
18.60225430173041 272.77594457187627 0.8142896097580068
18.607481856683826 273.31402004753176 0.8167061898913294
18.61270941163724 273.19003159968975 0.8175226812610423
18.617936966590655 275.30179824396487 0.8235325580627813
18.62316452154407 275.94700210997155 0.8242776619477918
18.628392076497484 279.70619922065 0.8140860864022449
18.633619631450898 283.1855306903303 0.8097798470119179
18.638847186404313 285.344639423695 0.8055023697626479
18.644074741357727 288.61956035702946 0.8035109726259242
18.64930229631114 287.06268848547205 0.7982364200155516
18.654529851264556 290.8214442087687 0.7989636565055133
18.65975740621797 296.4755624088059 0.8040216641734615
18.664984961171385 303.5685333409401 0.8106482726777665
18.6702125161248 307.39598909192574 0.8132074409619746
18.675440071078214 312.00857331585695 0.8173152030191553
18.680667626031628 316.4088751556939 0.819238439859367
18.685895180985042 322.1687687581908 0.8235168401967171
18.691122735938457 327.51726024768345 0.8275337114596032
18.69635029089187 334.24077484984315 0.8332130408511229
18.701577845845286 337.9948116105396 0.8365728785181954
18.7068054007987 344.68809128189065 0.8434343505868913
18.712032955752115 349.6287668796998 0.8476483760992359
18.71726051070553 351.18565697704565 0.8483446757125029
18.722488065658943 353.21547616968434 0.8489253681336203
18.727715620612358 353.7361710046617 0.8483032314004575
18.732943175565772 353.4740205796454 0.8472880582843059
18.738170730519187 353.66916145232483 0.8459520538867389
18.7433982854726 353.6842704806202 0.8452227396682841
18.748625840426016 351.97069490418716 0.841268762232922
18.75385339537943 349.44272653142195 0.8368653200946831
18.759080950332844 346.2980670047292 0.8329536966232769
18.76430850528626 344.70507620076546 0.8300350502017118
18.769536060239673 341.7512053302659 0.8261078406899401
18.774763615193088 336.5732207761131 0.8181289965107639
18.779991170146502 332.46232742817494 0.8114177412703051
18.785218725099917 327.79631046922566 0.804695915071012
18.79044628005333 325.41387371484893 0.8006742718071921
18.795673835006745 321.8957195613369 0.7957911575275616
18.80090138996016 316.9095193426531 0.7889231455470715
18.806128944913574 314.45692098647595 0.7855933232952383
18.81135649986699 310.41789662210533 0.7801109201118134
18.816584054820403 308.28695563195197 0.7772324865868206
18.821811609773818 308.7211548036333 0.7760934812530838
18.827039164727232 309.83712005786583 0.7776871701983804
18.832266719680646 308.0131714360283 0.7748402596600099
18.83749427463406 303.71512086916374 0.7699536754889651
18.842721829587475 298.3922840221633 0.7638262799181738
18.84794938454089 292.4258699696703 0.7568214311560475
18.853176939494304 289.23813676675064 0.7535309196055627
18.85840449444772 287.99685693698467 0.7514622448769023
18.863632049401133 287.5774557505455 0.7494201370840133
18.868859604354547 287.1511050587137 0.7492490702362992
18.87408715930796 289.1941971128298 0.7521977962352618
18.879314714261376 288.6584779560788 0.7515758164114574
18.88454226921479 285.77824950822503 0.7470007386421615
18.889769824168205 281.212127055989 0.7392662977932387
18.89499737912162 280.88943381569123 0.7383611288927019
18.900224934075034 283.3207222428998 0.7405216101228238
18.90545248902845 281.8734945905564 0.7388438212000811
18.910680043981863 277.87285626668216 0.7339608077719144
18.915907598935277 274.1485212049601 0.7297286817103994
18.92113515388869 272.738708123459 0.7284476081619019
18.926362708842106 272.45455952171767 0.7267634870441045
18.93159026379552 274.78283551531797 0.7301521428746609
18.936817818748935 273.43246644324216 0.7278864983132882
18.94204537370235 274.67258864398417 0.7280390470261477
18.947272928655764 273.62385946581605 0.7259341614033914
18.952500483609178 274.11855682100065 0.72474352977019
18.957728038562593 272.9579278202921 0.7227120111324085
18.962955593516007 272.1348872506427 0.7222020117363065
18.96818314846942 270.4255821174923 0.7194379644089591
18.973410703422836 269.8756899303724 0.7197909906636849
18.97863825837625 271.02131636722584 0.7202901752301712
18.983865813329665 272.1416165823196 0.7217849279623598
18.98909336828308 275.02159137249146 0.7251759803993252
18.994320923236494 275.497341650291 0.7262639741309845
18.999548478189908 276.1282954220876 0.7269458559537788
19.004776033143322 272.5709602981284 0.7229219030154188
19.010003588096737 275.88171260921894 0.7272648892213689
19.01523114305015 276.35453831899775 0.7269686638782147
19.020458698003566 277.6781420380272 0.7275443809997927
19.02568625295698 277.85270937701534 0.7264218829719629
19.030913807910395 277.69315758623935 0.7258232135731544
19.03614136286381 280.64470002880046 0.7288072260293991
19.041368917817223 284.68136605396677 0.7335305333192764
19.046596472770638 284.6547526794019 0.7335154404282306
19.051824027724052 284.7876784891608 0.7340133142259231
19.057051582677467 285.7334669571671 0.7346629408764225
19.06227913763088 285.7219518739173 0.7332094669286564
19.067506692584296 287.96206089155913 0.7351665425629125
19.07273424753771 287.9236209558162 0.7341945388078079
19.077961802491124 286.60537589076483 0.7342806083635873
19.08318935744454 286.6877751100913 0.7347826340391682
19.088416912397953 282.0525343836347 0.7293320408072284
19.093644467351368 280.8635584495664 0.7290985076492608
19.098872022304782 279.32656446206425 0.7265306698560509
19.104099577258197 280.66487742443974 0.7277155345958284
19.10932713221161 281.24624867381107 0.7268855238645595
19.114554687165025 281.4859304432855 0.7266665676661196
19.11978224211844 280.4419010476353 0.725277517023082
19.125009797071854 278.52089660916494 0.7220026156707987
19.13023735202527 276.4558931737613 0.7194284373084804
19.135464906978683 274.70195618586547 0.7177921051212564
19.140692461932098 273.76979339049217 0.7164852480968248
19.145920016885512 273.48212218088855 0.716288311363869
19.151147571838926 271.8865499098615 0.7139356777440935
19.15637512679234 270.8188145866909 0.7110684894059958
19.161602681745755 270.9106935531381 0.7123650676349413
19.16683023669917 271.4335978299376 0.7136266001540633
19.172057791652584 270.7830172999133 0.7137409912309456
19.177285346606 268.19622169412673 0.7111751214879661
19.182512901559413 267.55814493110944 0.709138349821781
19.187740456512827 266.6698455094681 0.707690639635438
19.19296801146624 266.0373138335944 0.7067913522742374
19.198195566419656 263.2879534152653 0.7045820404016507
19.20342312137307 263.7949645029491 0.705933616733204
19.208650676326485 265.3927619363097 0.7077975023848116
19.2138782312799 266.9264507720375 0.7098063783873321
19.219105786233314 268.81593310490996 0.7111001533322531
19.22433334118673 267.4159272079246 0.7079762588747025
19.229560896140143 264.49463972623676 0.7037930025580657
19.234788451093557 266.74972074226486 0.7062223505204696
19.24001600604697 267.13065198836046 0.7081723601482853
19.245243561000386 267.5477322766174 0.7073088136967367
19.2504711159538 267.14349852033837 0.7058485926897581
19.255698670907215 267.68743973969464 0.7069588244126424
19.26092622586063 268.65496743136123 0.7074818041983211
19.266153780814044 268.27158887137017 0.7086522139213646
19.271381335767458 268.42941046690095 0.7101217512665876
19.276608890720873 270.94249689665213 0.7116676535237392
19.281836445674287 274.5628224988721 0.714242785154184
19.2870640006277 275.9484424293702 0.714597138940653
19.292291555581116 277.29395798012615 0.7159486633238881
19.29751911053453 278.6433790835169 0.7188158942144174
19.302746665487945 279.3248250379142 0.719316747784835
19.30797422044136 280.8006890845605 0.7212137542324402
19.313201775394774 280.75916098715174 0.7206952982520531
19.318429330348188 283.46222385059235 0.724779565269691
19.323656885301602 285.100994049424 0.7280470720881123
19.328884440255017 286.3168144398878 0.7286078845272135
19.33411199520843 287.83765122312144 0.7298109745129797
19.339339550161846 290.0013069044666 0.7324324209250742
19.34456710511526 292.1471864246587 0.7346037423209658
19.349794660068675 296.2105630572758 0.7396834596528306
19.35502221502209 300.09439778602007 0.7437358789445266
19.360249769975503 301.4129173272315 0.7444003931115611
19.365477324928918 307.6234762543122 0.7514122377602971
19.370704879882332 314.27440626820953 0.75846157195273
19.375932434835747 321.71818260517756 0.7675414497394414
19.38115998978916 326.13771913469833 0.7732616739018846
19.386387544742576 328.68795686030165 0.7755285091288865
19.39161509969599 333.59404026115857 0.7823622398649244
19.396842654649404 334.14202406360226 0.7822892602724436
19.40207020960282 336.6874180557997 0.784588535341104
19.407297764556233 334.8218220745486 0.7817907185250247
19.412525319509648 336.13109866216894 0.7826735816331835
19.417752874463062 336.00203667203414 0.7833672415643395
19.422980429416477 336.931343494161 0.7852675332214918
19.42820798436989 337.77861003779753 0.7855482516794721
19.433435539323305 336.1175750179667 0.7836520805896963
19.43866309427672 335.31721990927747 0.7824126276099338
19.443890649230134 334.78312688247695 0.7819748985864091
19.44911820418355 336.23940457924374 0.783548835165421
19.454345759136963 337.91065461491144 0.7846793762119948
19.459573314090377 340.99041034340956 0.7879819205302827
19.464800869043792 339.128683982849 0.7855868758462609
19.470028423997206 337.9846472463392 0.7841917631079528
19.47525597895062 337.97911578911715 0.7843066358114693
19.480483533904035 338.18169172806876 0.7843165323689152
19.48571108885745 337.6341625833712 0.7834285856825591
19.490938643810864 338.7858240549778 0.784837095739543
19.49616619876428 337.725819431723 0.7838686013214167
19.501393753717693 336.61777854231775 0.7830770637062019
19.506621308671107 334.367282535125 0.7803794026426185
19.51184886362452 333.7685971842309 0.7791899440390332
19.517076418577936 336.00640314922583 0.7815793199354228
19.52230397353135 338.3247558065832 0.783718614093192
19.527531528484765 340.76444884900627 0.7867066614667404
19.53275908343818 341.06409640305236 0.7867174207948323
19.537986638391594 343.7151847275595 0.7897670204042883
19.54321419334501 343.76343800980027 0.7894280689752177
19.548441748298423 345.93217079510424 0.7922916247515334
19.553669303251837 345.6640994032519 0.7922258876569175
19.55889685820525 349.2952256199144 0.7964543313476513
19.564124413158666 353.6720499589195 0.8012861655196427
19.56935196811208 360.78175592900607 0.8091100183341052
19.574579523065495 362.9523518288977 0.8111345094613358
19.57980707801891 364.2190388771253 0.8119271267686345
19.585034632972324 366.23370869434257 0.8144931007910314
19.590262187925738 370.0251682308123 0.8185504953955944
19.595489742879153 373.78254355184765 0.8231912330545953
19.600717297832567 374.5964560154882 0.8244614244368692
19.60594485278598 374.9146468479363 0.8245398040025815
19.611172407739396 372.3496604434512 0.8215425568695284
19.61639996269281 370.6367173978189 0.8189202572079727
19.621627517646225 370.16127476122904 0.8181715480994385
19.62685507259964 368.52462431407855 0.8166280384474521
19.632082627553054 364.89224837225254 0.8125622067504706
19.637310182506468 364.1998517498961 0.8120683199860596
19.642537737459882 362.7293298136995 0.8107174594417327
19.647765292413297 366.0053720278355 0.8138039236545735
19.65299284736671 368.6014910815444 0.8164578881141309
19.658220402320126 367.83060263836063 0.814967315470198
19.66344795727354 370.2650446838593 0.8173446349198332
19.668675512226955 372.6518385175891 0.8198920505617258
19.67390306718037 376.5869605960453 0.8241399456953198
19.679130622133783 379.73407812953064 0.8272921624030461
19.684358177087198 381.4630544956387 0.8294166793336444
19.689585732040612 386.0345469083221 0.8343153489603138
19.694813286994027 393.75669605606845 0.842680514894715
19.70004084194744 393.74047251550456 0.8424229701459278
19.705268396900856 391.7509780005843 0.8400693944795946
19.71049595185427 389.7316706814352 0.8380032197927239
19.715723506807684 386.2313781903442 0.8338300034840427
19.7209510617611 385.034449983474 0.8327351176614304
19.726178616714513 380.2463736185304 0.8276317749707405
19.731406171667928 378.19006434383766 0.8255797571053991
19.736633726621342 375.38355509847764 0.8230978507646985
19.741861281574757 369.66741149013427 0.8166789455731089
19.74708883652817 364.60440004991284 0.8111906526480578
19.752316391481585 360.51732915344235 0.8064592356620034
19.757543946435 357.7235921862872 0.8029203763886678
19.762771501388414 351.2937899684908 0.7958217245832654
19.76799905634183 343.64365251220187 0.7869805709746684
19.773226611295243 339.5874018923411 0.7823334564749378
19.778454166248657 335.00355278872684 0.7772122532118744
19.783681721202072 333.1367747157963 0.7745684648116751
19.788909276155486 332.3661728632897 0.7741996592569649
19.7941368311089 327.8952869966729 0.7688243977253968
19.799364386062315 322.2297906259085 0.7627003057480265
19.80459194101573 315.40147605274217 0.7552871142155649
19.809819495969144 311.9445155449898 0.7511260193202199
19.81504705092256 310.612180946908 0.7492619469319314
19.820274605875973 311.0371503789145 0.7497577186186649
19.825502160829387 310.5648943615979 0.7495243416715139
19.8307297157828 306.94242910206464 0.7456241208085869
19.835957270736216 301.04128881716514 0.7386609276760822
19.84118482568963 299.5433344645901 0.7358746557734527
19.846412380643045 298.8540408389359 0.7361998860679129
19.85163993559646 298.94455488121986 0.7362927740544877
19.856867490549874 298.461610767986 0.7362077809144213
19.86209504550329 295.66165135059657 0.7325107472896325
19.867322600456703 294.6834968676099 0.7308882979070858
19.872550155410117 295.33180815073473 0.7317171862669913
19.87777771036353 297.87051705371914 0.7340778693863587
19.883005265316946 299.52403867159734 0.7363866524156877
19.88823282027036 298.8663200138832 0.7358717909787826
19.893460375223775 296.07508693184735 0.7326057576798168
19.89868793017719 296.7474312085009 0.7334429715252183
19.903915485130604 296.5056192575894 0.7317032171036486
19.909143040084018 295.0944284502004 0.7294542400529685
19.914370595037433 297.7789601204517 0.7323859924394982
19.919598149990847 298.50452433203026 0.7334642995933643
19.92482570494426 297.3734510521821 0.7319108602453448
19.930053259897676 296.2015101788341 0.7306102193980384
19.93528081485109 295.2665277577078 0.729447895693661
19.940508369804505 292.3943074904929 0.7261676810805623
19.94573592475792 292.5335594389439 0.7260286593060902
19.950963479711334 289.9005809325011 0.723298838184441
19.956191034664748 288.17485110320865 0.7217305736957822
19.961418589618162 287.3009504268953 0.7211856460657476
19.966646144571577 284.8704428699555 0.7185263915024845
19.97187369952499 286.0043681310405 0.7195203717721814
19.977101254478406 288.1007726674986 0.7217805754947262
19.98232880943182 290.6081189500894 0.7250052197192562
19.987556364385235 291.51571800609764 0.7258868354557447
19.99278391933865 291.3239603191282 0.725831192672167
19.998011474292063 287.8551872374063 0.7219602141174658
20.003239029245478 286.1140063260786 0.7192652037544949
20.008466584198892 285.8648059154135 0.718735203770015
20.013694139152307 289.2758890113953 0.7226034484352728
20.01892169410572 290.2942593293036 0.7237558913321406
20.024149249059136 292.8491367901732 0.7271084766015165
20.02937680401255 294.37149190595767 0.7291997091950032
20.034604358965964 294.3019275819217 0.7290818903582684
20.03983191391938 295.0386517386049 0.7299716883131218
20.045059468872793 296.30324492900974 0.7315228930233821
20.050287023826208 295.1912823285951 0.7297232563051222
20.055514578779622 292.469219652195 0.7258366324422187
20.060742133733036 293.25900915111566 0.7270552320168431
20.06596968868645 292.0377668917043 0.7268563288988579
20.071197243639865 294.2551225982596 0.7304716397114789
20.07642479859328 292.0455291258487 0.7277631661916557
20.081652353546694 291.6343990492267 0.7262980797107487
20.08687990850011 291.8709855894115 0.7263107798824601
20.092107463453523 288.49685034551686 0.7221160811976353
20.097335018406937 288.6298514583778 0.7226042368840513
20.102562573360352 288.51120015945605 0.7219977897522092
20.107790128313766 289.6894438650181 0.7229728204662397
20.11301768326718 289.0647846062404 0.7214459158709724
20.118245238220595 286.2799949806345 0.7178462058242876
20.12347279317401 282.7267201339936 0.7136202590266608
20.128700348127424 282.5973176221174 0.7138938756747826
20.13392790308084 281.4198360210309 0.7139944060726252
20.139155458034253 282.4219234530601 0.7154166087067394
20.144383012987667 282.5056430970206 0.715812505300029
20.14961056794108 283.13386994525916 0.7159477231191544
20.154838122894496 284.0698984143183 0.7171639768000537
20.16006567784791 282.4370811048005 0.7140808819538144
20.165293232801325 280.3998123323397 0.7110498888049411
20.17052078775474 278.04266350965645 0.7080602042622197
20.175748342708154 279.4542076467972 0.7098607212484369
20.18097589766157 281.0034175486959 0.7117181513127484
20.186203452614983 282.45690960532704 0.7133313746742345
20.191431007568397 282.505014535267 0.7127538517172372
20.19665856252181 278.59064896581737 0.7076470759472877
20.201886117475226 279.84659761924087 0.7087169288997486
20.20711367242864 281.15262776518705 0.7113131754078454
20.212341227382055 283.6381430219208 0.7143695054726994
20.21756878233547 281.3844501295744 0.7117348902784411
20.222796337288884 279.19542415532504 0.708893215146211
20.228023892242298 278.42650709593903 0.7091016171354655
20.233251447195713 280.7019899476752 0.7119772377122551
20.238479002149127 281.36935907130794 0.7128476355370549
20.24370655710254 278.03138974769803 0.7090356782859075
20.248934112055956 273.1874778521257 0.7021277223295439
20.25416166700937 273.6145381763133 0.7031428305744007
20.259389221962785 273.3289128646933 0.7015326742506747
20.2646167769162 276.00724482136656 0.7043344869039201
20.269844331869614 274.97867625100906 0.7030151671959161
20.275071886823028 274.3378328656785 0.702083825625045
20.280299441776442 271.8601330093178 0.7002548201637857
20.285526996729857 269.74408583474695 0.6980078180258934
20.29075455168327 268.7339017335226 0.697253753569322
20.295982106636686 268.68589846440227 0.6973159443861006
20.3012096615901 273.36465863162243 0.7036762012351715
20.306437216543515 272.51585942326227 0.7028097845884889
20.31166477149693 274.97471822207996 0.7058400767419281
20.316892326450343 275.9391485158764 0.7051544299352113
20.322119881403758 273.23671067304156 0.7012198870396383
20.327347436357172 272.8253649283521 0.7010739168485307
20.332574991310587 267.777728402519 0.695056293116832
20.337802546264 270.0997458663159 0.6985725455519864
20.343030101217416 268.8434211440685 0.6965735162925656
20.34825765617083 269.8131875318655 0.6968717744594005
20.353485211124244 269.02200521944195 0.6954143910899869
20.35871276607766 269.02371065546237 0.6953951283294492
20.363940321031073 269.2864434028603 0.6961837311984042
20.369167875984488 268.25047816519566 0.6951325916286712
20.374395430937902 270.6742568981855 0.6984499323767095
20.379622985891316 273.22884129590886 0.7023079669555891
20.38485054084473 272.31483522786493 0.6993057823132925
20.390078095798145 273.4133618223848 0.700346886547742
20.39530565075156 272.2711272647912 0.6980947044011893
20.400533205704974 272.8177364846502 0.6987925661892459
20.40576076065839 272.64979813123125 0.6991301897925701
20.410988315611803 269.6604070353374 0.6951599865067343
20.416215870565217 268.79402160852425 0.6951437761127326
20.421443425518632 268.1810855580338 0.6955608897051972
20.426670980472046 270.3879386824522 0.6995293393942764
20.43189853542546 273.4411256638592 0.7033617356073318
20.437126090378875 273.76578468661927 0.7015321254656182
20.44235364533229 272.35045826696717 0.6987675310555729
20.447581200285704 272.9214246094749 0.6994801914556017
20.45280875523912 273.896593585578 0.7014750529309841
20.458036310192533 277.00797913779934 0.7059639017871103
20.463263865145947 277.0608308553525 0.7045363919451492
20.46849142009936 277.45042283020325 0.7054180118040146
20.473718975052776 276.72898113765945 0.7051924546429736
20.47894653000619 277.54387291667655 0.706986727708204
20.484174084959605 278.63234285637157 0.7081708196811619
20.48940163991302 283.45522374689267 0.712677848864986
20.494629194866434 282.1972727099436 0.7109752757137013
20.49985674981985 280.47602997779063 0.7089298702586307
20.505084304773263 278.0594927071381 0.7055611845445294
20.510311859726677 279.28743217667363 0.7071891194496389
20.51553941468009 280.9868295889834 0.7083137325917023
20.520766969633506 281.93369367028146 0.7095308719911435
20.52599452458692 282.1962860756803 0.7099163091945315
20.531222079540335 284.45436410315926 0.7119106801569897
20.53644963449375 284.2214203947355 0.7122135413440109
20.541677189447164 283.45198983063233 0.7116534991290889
20.546904744400578 281.82661297724854 0.7099988743864323
20.552132299353993 282.9430542059508 0.7121245451396852
20.557359854307407 284.907854488604 0.7133626613655727
20.56258740926082 286.54647085442326 0.7154310274183082
20.567814964214236 286.8619258892363 0.7153901027041384
20.57304251916765 282.4686330753946 0.7096602474766249
20.578270074121065 279.4395212791912 0.7073898157160877
20.58349762907448 278.50491005499396 0.7065382447539048
20.588725184027894 279.23825712291 0.7074185272890918
20.593952738981308 278.32922529224965 0.7063883842495724
20.599180293934722 279.1440122811441 0.7070894899096507
20.604407848888137 280.2464316598017 0.7085533092468962
20.60963540384155 282.42812170562564 0.7104741671491185
20.614862958794966 278.8454647321033 0.7065462790811872
20.62009051374838 276.08097197605383 0.7035193748957715
20.625318068701795 276.58064127820825 0.7033681075518067
20.63054562365521 280.53468483576813 0.7082327366299772
20.635773178608623 282.54653452454863 0.7101505899121069
20.641000733562038 282.90051069878814 0.710666940852782
20.646228288515452 279.71880798593423 0.7073096421213011
20.651455843468867 280.3300492890855 0.707653321519418
20.65668339842228 279.0216758910283 0.7065736616297822
20.661910953375695 283.74840142018417 0.7126674777606548
20.66713850832911 279.609129298891 0.707799980151788
20.672366063282524 280.95427895689284 0.7098342601535732
20.67759361823594 281.28090034496637 0.7103572291113867
20.682821173189353 284.78101309596656 0.7133453398768037
20.688048728142768 286.55898357456226 0.7152981652757326
20.693276283096182 287.4370683111283 0.7150392661669903
20.698503838049596 283.9248447207953 0.7117363043774722
20.70373139300301 284.4240822403648 0.7125940499102427
20.708958947956425 283.8389786164442 0.7125913859809635
20.71418650290984 287.20453143231026 0.7170253467661978
20.719414057863254 289.63822697532436 0.7195012962243954
20.72464161281667 291.2125111782318 0.7203247857976237
20.729869167770083 289.97274296356125 0.7178919011652258
20.735096722723497 290.99069610720875 0.7187673641265349
20.740324277676912 291.18566264800097 0.7196677571131403
20.745551832630326 290.61748936903155 0.7193390619658034
20.75077938758374 285.8829948182317 0.7143517556125523
20.756006942537155 286.6605269722672 0.7159431530758413
20.76123449749057 288.8021987972797 0.7182164614398483
20.766462052443984 291.8282253810964 0.7214080539679841
20.7716896073974 290.3193487456665 0.7188025073065838
20.776917162350813 290.00229645170606 0.7180081315327765
20.782144717304227 287.7500052043575 0.7149966813408041
20.78737227225764 285.9411867530241 0.7121249590513478
20.792599827211056 282.9273000036702 0.7084755673896723
20.79782738216447 283.6550368491708 0.7090256427721854
20.803054937117885 282.75914128339883 0.7085519118554326
20.8082824920713 284.3783946674448 0.7102971499068189
20.813510047024714 284.17852269766564 0.7104406425641692
20.81873760197813 285.42010770852113 0.7131095750897076
20.823965156931543 286.25156083883326 0.7143905453486977
20.829192711884957 286.3579896682096 0.7140129439933929
20.83442026683837 285.61059594235473 0.7125389634754723
20.839647821791786 287.8702919946937 0.7160018539576372
20.8448753767452 287.9039137691915 0.7161660965554802
20.850102931698615 288.48570559284263 0.7169529898055967
20.85533048665203 285.4773624813731 0.7133316896148699
20.860558041605444 282.1935975835772 0.7100427524134973
20.865785596558858 283.82974601737595 0.7113715696184011
20.871013151512273 282.79677435464686 0.7092918170104218
20.876240706465687 282.3688985398202 0.7081900647194929
20.8814682614191 280.61004053813605 0.705823621875464
20.886695816372516 280.3974223512605 0.7058373559353784
20.89192337132593 282.23193147335115 0.7083303416571737
20.897150926279345 281.94395786643236 0.7079189505016737
20.90237848123276 279.406759076671 0.7054347155066161
20.907606036186174 275.2803700339797 0.7001151897805928
20.912833591139588 277.45140182807313 0.7034257110543547
20.918061146093002 275.65258269907093 0.701179053126869
20.923288701046417 273.3132786368218 0.6988550786780535
20.92851625599983 268.6157150615833 0.6919514717737307
20.933743810953246 269.1313458766421 0.6925686817003395
20.93897136590666 272.0532371605739 0.6954063480542363
20.944198920860075 272.70407806068124 0.6966233631296435
20.94942647581349 272.5047797343212 0.6947894061279551
20.954654030766903 273.35627775400104 0.6959435936235498
20.959881585720318 276.4265145950928 0.7017768466845513
20.965109140673732 279.99654339753044 0.7069230904387224
20.970336695627147 283.6309598186332 0.7116047957892704
20.97556425058056 279.90303271457145 0.7053051039039462
20.980791805533975 278.83692795190484 0.7036500427180913
20.98601936048739 272.7561439487258 0.6969596543500478
20.991246915440804 272.57753342198885 0.6977465088448503
20.99647447039422 269.161648870903 0.692781017691
21.001702025347633 268.4295023806059 0.6912624651422912
21.006929580301048 270.06734650599395 0.6924769729157775
21.012157135254462 271.01735420954384 0.6949030051644706
21.017384690207876 272.98407865946217 0.6984036455847974
21.02261224516129 270.98299413118383 0.6954268013814991
21.027839800114705 270.7288902755086 0.6944935147033282
21.03306735506812 269.4043294502674 0.6926204016401808
21.038294910021534 268.07003516830287 0.6918600458465466
21.04352246497495 268.0462823860968 0.6920279970871617
21.048750019928363 268.62867993422066 0.6918812519240399
21.053977574881777 270.26383628251835 0.6936781156095246
21.059205129835192 273.21970378555324 0.6975474984096918
21.064432684788606 273.15800653640997 0.6969967182561916
21.06966023974202 270.4556966709221 0.6930151296447004
21.074887794695435 267.25364352107766 0.6888282142811077
21.08011534964885 265.88118895254604 0.6874180901629453
21.085342904602264 266.6622657124963 0.6886766986276535
21.09057045955568 268.1312423954305 0.6896723422562114
21.095798014509093 269.04040567358214 0.690514426210162
21.101025569462507 272.3885974279498 0.6936365174418014
21.10625312441592 271.571070860562 0.6925363309876766
21.111480679369336 272.502371666021 0.6937000757164173
21.11670823432275 270.4779928073749 0.6925199786944888
21.121935789276165 268.3114691407745 0.6912830011860489
21.12716334422958 267.79659235313767 0.6907044616195432
21.132390899182994 267.8809382008327 0.6900116020546948
21.13761845413641 268.32557181089976 0.6890095507941371
21.142846009089823 267.4138187822012 0.6868525217650098
21.148073564043237 262.92496674238157 0.6797671581887921
21.15330111899665 262.1751741637273 0.6783612836049374
21.158528673950066 262.2311257145047 0.678103457489879
21.16375622890348 265.1366966982826 0.6828193612357342
21.168983783856895 267.34668172152453 0.68578603984128
21.17421133881031 267.0403325709271 0.6858085360478132
21.179438893763724 266.1384190020596 0.6838601085878607
21.184666448717138 265.7762412624985 0.6839539336985461
21.189894003670553 265.048788407398 0.682216439094972
21.195121558623967 265.47103497581156 0.6819704717719347
21.20034911357738 269.67612591451933 0.6877060377419368
21.205576668530796 269.19236668095425 0.687165466208569
21.21080422348421 268.74560672976605 0.6866697991248961
21.216031778437625 265.7201802763459 0.6819301937909463
21.22125933339104 266.2687745234451 0.6813934620787305
21.226486888344454 267.87131490889885 0.6829498697386579
21.231714443297868 270.0473217999503 0.6850167871762682
21.236941998251282 272.4037278035641 0.6880592037305386
21.242169553204697 273.2394715312749 0.689519694408024
21.24739710815811 273.25712481719125 0.6895665748869084
21.252624663111526 269.1096683836024 0.6842095232021822
21.25785221806494 270.3907613217447 0.6854771076191116
21.263079773018355 270.4216995965936 0.684875444282453
21.26830732797177 272.9069727930488 0.6876406313061091
21.273534882925183 270.3357663218838 0.6835420575530893
21.278762437878598 268.7635954300133 0.6818862869882161
21.283989992832012 267.9954781021279 0.689216009290649
21.289217547785427 271.30648027135186 0.7041697713499588
21.29444510273884 270.3124930763306 0.7096558742184274
21.299672657692255 267.922714403392 0.7110964586521387
21.30490021264567 268.3628648913517 0.7158147705285943
21.310127767599084 267.87874074026433 0.7191331811548564
21.3153553225525 266.99216774429624 0.7221053888816483
21.320582877505913 264.50734347985735 0.723075232924527
21.325810432459328 265.4193949476301 0.7271811641504218
21.331037987412742 266.7255329964653 0.7317603325834888
21.336265542366156 268.2616820804148 0.7379292604808346
21.34149309731957 269.4654926700071 0.7415273145095348
21.346720652272985 269.025849382419 0.7440973178674486
21.3519482072264 268.4392610404631 0.7436870729842266
21.357175762179814 265.63039016310523 0.7417993015395019
21.36240331713323 264.09152529418327 0.7415317065587353
21.367630872086643 262.96566774734436 0.7420264828509854
21.372858427040057 264.09432467768255 0.7465598703188084
21.378085981993472 265.37972818116396 0.7498126151869604
21.383313536946886 266.03583320423627 0.7538969782098868
21.3885410919003 265.95854091733 0.7564729457695814
21.393768646853715 267.0175732062014 0.7592372048073563
21.39899620180713 267.2982720103588 0.7612850319144244
21.404223756760544 267.14689987319036 0.7618725877170932
21.40945131171396 265.2434675464998 0.7619897620579787
21.414678866667373 263.92913082851857 0.7617582756087992
21.419906421620787 263.71153502894674 0.7632476984050518
21.4251339765742 263.27499198788274 0.764267862993562
21.430361531527616 264.0696848170821 0.7672355812350226
21.43558908648103 268.19363156433553 0.7755191301615039
21.440816641434445 268.7820674810179 0.7788326067699739
21.44604419638786 266.02239187774853 0.7769013573265499
21.451271751341274 265.89797144048083 0.778491599456037
21.45649930629469 270.892092570164 0.7873244144446728
21.461726861248103 275.8395184986942 0.7960419569911936
21.466954416201517 275.652593127067 0.7973252193951444
21.47218197115493 270.678244725054 0.7898609755398556
21.477409526108346 269.7906839849659 0.7899050677024249
21.48263708106176 271.6046175867798 0.7940332617679704
21.487864636015175 275.46972878551713 0.8019654253661329
21.49309219096859 277.7351559745853 0.808222966281782
21.498319745922004 277.32454047558275 0.8090129401807994
21.503547300875418 274.4536286464078 0.8063215044136947
21.508774855828833 272.76327156763784 0.8016947121945778
21.514002410782247 272.41836327652464 0.7865468107269145
21.51922996573566 276.741808873601 0.7846964666048112
21.524457520689076 278.70491478027657 0.7806334088163045
21.52968507564249 279.322843416949 0.7750746343070227
21.534912630595905 277.83810471013726 0.7673573779991355
21.54014018554932 278.6568241107533 0.7652678705634888
21.545367740502734 280.34733179451257 0.765432065104538
21.550595295456148 279.7172789501113 0.7625981369566572
21.555822850409562 278.660078274731 0.7593720151141933
21.561050405362977 278.8222073823718 0.7574393906371938
21.56627796031639 280.7236512283655 0.7574245228168477
21.571505515269806 283.63623429395653 0.7598457692143404
21.57673307022322 281.4800126721921 0.7557656565137361
21.581960625176634 281.39083425819854 0.7540928927258311
21.58718818013005 280.6755020321002 0.7539115668148358
21.592415735083463 283.43050739172764 0.7558856198134013
21.597643290036878 285.99951156569637 0.7591637504510825
21.602870844990292 282.93053150434486 0.7519667677514266
21.608098399943707 283.7893382459203 0.750868646225038
21.61332595489712 282.92369328936604 0.7471914712767642
21.618553509850535 281.7994890154397 0.7439552303103594
21.62378106480395 282.14808831944015 0.7434546086959158
21.629008619757364 284.42763524505136 0.7462959969109163
21.63423617471078 287.019784328382 0.7491076995166914
21.639463729664193 284.6147336335866 0.7443406876185646
21.644691284617608 282.12869931152187 0.7408631216299999
21.649918839571022 281.62950032830673 0.740236443736832
21.655146394524436 280.05895904707546 0.7393049847139185
21.66037394947785 278.84879441655505 0.7370955425613572
21.665601504431265 277.4852798094919 0.7342465327909496
21.67082905938468 277.47498404362835 0.7325762785182579
21.676056614338094 277.04069050453046 0.7309455441323961
21.68128416929151 278.91600031272196 0.7323776237838433
21.686511724244923 281.3351703523082 0.7352017035319673
21.691739279198337 283.88763774223315 0.7385022516347972
21.696966834151752 284.9073852506455 0.7387387165569234
21.702194389105166 285.6400505807334 0.7405369237023365
21.70742194405858 282.5659761726152 0.7372978907749362
21.712649499011995 283.3226569334791 0.7385981057320333
21.71787705396541 284.33092876331506 0.7381440553414195
21.723104608918824 282.3176055362316 0.7339676039661106
21.72833216387224 279.9735769777736 0.730222080843026
21.733559718825653 278.5865263750454 0.7297932764036101
21.738787273779067 281.4865749342277 0.7330324675523119
21.74401482873248 282.977266627038 0.7345323446455138
21.749242383685896 286.79392753845525 0.7385510921761412
21.75446993863931 286.98869407081605 0.7377760419544758
21.759697493592725 289.7141736894484 0.7405580710831072
21.76492504854614 291.76222410961464 0.7420171977900266
21.770152603499554 294.4586470030728 0.7458155380266952
21.77538015845297 294.0514258221318 0.7454883710767932
21.780607713406383 294.8190862575722 0.7464832748986051
21.785835268359797 296.00460833717545 0.7472752139618465
21.79106282331321 296.186126300928 0.7467517855217152
21.796290378266626 298.75883535449566 0.7498797007389889
21.80151793322004 300.7302382753475 0.7518937354141461
21.806745488173455 305.1090436475441 0.7573411734753465
21.81197304312687 304.01977014719154 0.7556295308795569
21.817200598080284 305.86393566584786 0.7582630934635418
21.822428153033698 306.8330688987453 0.7589986016621164
21.827655707987113 310.24708641655127 0.7641501535188998
21.832883262940527 310.19090134049287 0.7634776103891232
21.83811081789394 311.172212260736 0.7651250837136768
21.843338372847356 311.20500492471587 0.7646960295202185
21.84856592780077 309.82183906787725 0.7634360999172899
21.853793482754185 309.60601580320355 0.7627552005024785
21.8590210377076 308.13454392862235 0.7600892164160448
21.864248592661014 308.5976068037514 0.759144054681269
21.869476147614428 307.0069160806198 0.7565617387487789
21.874703702567842 305.7332668581745 0.7552985852060164
21.879931257521257 303.51169758720454 0.7526681440588827
21.88515881247467 304.9310910384302 0.7543615363023501
21.890386367428086 306.23324820255135 0.7561573811560978
21.8956139223815 306.39484971328153 0.756519080726085
21.900841477334914 305.66600083638366 0.7565197125358109
21.90606903228833 304.2711949158297 0.7543075075047183
21.911296587241743 303.85203658807706 0.7532055607938468
21.916524142195158 301.86988634004575 0.75011149103917
21.921751697148572 300.75218216133993 0.7482097385503074
21.926979252101987 304.17464283888404 0.7519841931221307
21.9322068070554 302.95657861103814 0.7501074960259384
21.937434362008815 302.82792609384654 0.7490882078263664
21.94266191696223 301.6681272082839 0.7468225146461686
21.947889471915644 302.06157703331 0.7475570134655153
21.95311702686906 300.7748088078307 0.7461865072904055
21.958344581822473 299.2001625718442 0.7440590412418703
21.963572136775888 298.4526018022794 0.7436686513509073
21.968799691729302 295.26604457416744 0.7400946728692249
21.974027246682716 296.58570328924156 0.7416519106609333
21.97925480163613 296.20247735765696 0.740020109673602
21.984482356589545 295.28533928282457 0.7382430518207782
21.98970991154296 293.18759275899157 0.7360248861623527
21.994937466496374 293.9314381430245 0.7365053028330659
22.00016502144979 295.99892031747174 0.740100629576799
22.005392576403203 296.3844778091152 0.7401461889921713
22.010620131356617 292.80916091340924 0.7363138406150803
22.015847686310032 293.32431169878043 0.7366253624520321
22.021075241263446 292.9132165177542 0.7345887152320422
22.02630279621686 294.6776045283796 0.7379599391310816
22.031530351170275 295.14450609103045 0.7375527317807276
22.03675790612369 296.8364819165889 0.7399294686979306
22.041985461077104 296.12109278640406 0.7372288400318757
22.04721301603052 298.03401799231847 0.7391404875522065
22.052440570983933 299.42754097995385 0.7406392807544488
22.057668125937347 301.06871183495707 0.7424287170345419
22.06289568089076 301.53869795210585 0.7439124622674345
22.068123235844176 302.73437205153374 0.746395867439628
22.07335079079759 301.06049231312005 0.7443809520020523
22.078578345751005 299.91649328247144 0.7416145346632498
22.08380590070442 300.7546932681852 0.7420409860510698
22.089033455657834 302.5310318497421 0.7450854332778166
22.09426101061125 302.0603453875103 0.7453433231987324
22.099488565564663 299.58633808756866 0.7416744500797472
22.104716120518077 301.0954067676361 0.7418971914148356
22.10994367547149 307.133971938471 0.7490154925196791
22.115171230424906 308.8645248100505 0.7507359980237497
22.12039878537832 307.3441333326931 0.7494085560381771
22.125626340331735 305.82851434421093 0.746695043074547
22.13085389528515 304.5458709450688 0.7451727064632271
22.136081450238564 306.2974017518711 0.7472764586897489
22.141309005191978 303.95239126094833 0.7446973357607645
22.146536560145393 301.3381553061263 0.74102846068272
22.151764115098807 300.47445205511895 0.7389281432647534
22.15699167005222 299.7864001045281 0.7388420757343147
22.162219225005636 302.5770213830778 0.7430545962946822
22.16744677995905 303.93669599877086 0.7445354183346419
22.172674334912465 306.27808044653653 0.7471539105142094
22.17790188986588 310.24101013202693 0.7511975739792955
22.183129444819293 311.78627270210546 0.7534596866393382
22.188356999772708 312.50551528483567 0.7541634968671762
22.193584554726122 312.19347146022153 0.753478920246892
22.198812109679537 311.35282174732095 0.7521540080229444
22.20403966463295 309.10592879419266 0.7486757234144918
22.209267219586366 306.78140906014033 0.7460431596737687
22.21449477453978 307.90536579278853 0.747856654236262
22.219722329493194 311.49448906383776 0.7516531210429918
22.22494988444661 311.65704508696916 0.752129363643261
22.230177439400023 309.7594323702765 0.7489034601995126
22.235404994353438 307.51899453244806 0.7464795869149541
22.240632549306852 306.8047193054771 0.7457474901643589
22.245860104260267 305.58387209796143 0.7440177159526846
22.25108765921368 303.29177653973403 0.7414392113560987
22.256315214167095 303.2512644654955 0.7407165149864937
22.26154276912051 302.3812765610807 0.7399524733811855
22.266770324073924 301.9870652574685 0.7391201898877574
22.27199787902734 302.5474951398415 0.7396990762546721
22.277225433980753 302.7362950963179 0.7397117000031207
22.282452988934168 303.2240744605436 0.7407799422255696
22.287680543887582 300.2572221789421 0.7375087654604311
22.292908098840996 296.79081057596295 0.7326839539259635
22.29813565379441 296.0514512622784 0.7307678587805273
22.303363208747825 295.1742658625588 0.7296327219379722
22.30859076370124 294.39865236419763 0.7294213713264864
22.313818318654654 292.9123485358949 0.7279759883110298
22.31904587360807 292.22854781935666 0.7277315190499555
22.324273428561483 291.15347380648313 0.7262644897188955
22.329500983514897 292.99561858846783 0.7287663041389706
22.334728538468312 292.0481123575555 0.7267505760053076
22.339956093421726 288.9705778293596 0.7230150391196668
22.34518364837514 287.13642875523806 0.7214933370895285
22.350411203328555 286.9760603855341 0.7217863899648007
22.35563875828197 286.1908468678716 0.7216675522661753
22.360866313235384 284.16549792657656 0.7177832303072408
22.3660938681888 282.2023703411519 0.7144952814330382
22.371321423142213 282.8966719383349 0.7144144345092265
22.376548978095627 282.04989451746894 0.7134658111060246
22.38177653304904 283.3293796225425 0.7151173061627782
22.387004088002456 283.52284173905105 0.7155232256826707
22.39223164295587 285.2855459115595 0.7177700340109432
22.397459197909285 281.88846388666104 0.714042975839051
22.4026867528627 279.3228555965393 0.7107723073749892
22.407914307816114 279.637086382304 0.7115082045726735
22.41314186276953 277.71126497343806 0.7084960318943466
22.418369417722943 279.2267210095604 0.7095006616758462
22.423596972676357 279.5317543740555 0.7103806728959999
22.42882452762977 277.90555395757985 0.7078637483245024
22.434052082583186 278.1014942950526 0.7082522022076548
22.4392796375366 278.0269645282364 0.7081391252015231
22.444507192490015 278.8965936491802 0.7096976894164417
22.44973474744343 279.04015263240535 0.7107121687406538
22.454962302396844 274.3356589497635 0.7041494616049176
22.460189857350258 269.7883466803843 0.6989695165487104
22.465417412303673 267.27152959157445 0.6949004378952156
22.470644967257087 268.68009311157994 0.6968422292387502
22.4758725222105 272.5923625801815 0.701842208690638
22.481100077163916 274.9885626248276 0.705740274059065
22.48632763211733 277.71682689880276 0.7088183391621606
22.491555187070745 277.55384451955973 0.7083688642246716
22.49678274202416 278.16320663106643 0.7080136792052172
22.502010296977573 277.1718795901267 0.707643280071105
22.507237851930988 274.49148326306005 0.7035054748864776
22.512465406884402 273.02929126881344 0.7010790779524415
22.517692961837817 272.3614330297816 0.6995431415543171
22.52292051679123 273.1687180068597 0.7014364202467939
22.528148071744646 275.92833412700554 0.7058149079371727
22.53337562669806 274.08411767908933 0.7018896111058839
22.538603181651474 272.4833400149307 0.7005084110638736
22.54383073660489 268.58241252757125 0.6958708108444986
22.549058291558303 266.06495626521047 0.6933868432014365
22.554285846511718 268.4125618202331 0.6956649234079022
22.559513401465132 269.4505687572127 0.6958196353739438
22.564740956418547 269.2364390995441 0.6962283908144263
22.56996851137196 269.99439738527303 0.6980491033189581
22.575196066325375 271.0695476085401 0.6997324379313882
22.58042362127879 273.61756405329623 0.7017168078412848
22.585651176232204 274.06305093692947 0.7004069242310403
22.59087873118562 274.6840861515821 0.7014155182170504
22.596106286139033 273.9782792578554 0.7010953291693314
22.601333841092448 274.25023825688066 0.7023582440955095
22.606561396045862 274.1549465145599 0.7027901734449765
22.611788950999276 271.86731653349784 0.698945875057498
22.61701650595269 271.0140462152877 0.6965581508233466
22.622244060906105 269.6674567045192 0.6948719485087267
22.62747161585952 271.1392885106357 0.6977289291201826
22.632699170812934 270.03621532265623 0.6969121565441561
22.63792672576635 270.64275511425524 0.69754258401252
22.643154280719763 268.0561960352938 0.6936067164949512
22.648381835673177 269.41074725006587 0.6955501217280057
22.653609390626592 268.92043429157326 0.6955820497516649
22.658836945580006 270.2920002836044 0.6975858847918359
22.66406450053342 268.9674710157953 0.6952741986938258
22.669292055486835 272.6480414841729 0.6998857286467416
22.67451961044025 274.076399912918 0.7009382354625904
22.679747165393664 272.71119915107334 0.698788258511252
22.68497472034708 270.4090998933326 0.6948299799736702
22.690202275300493 269.8951263422002 0.693555568063534
22.695429830253907 270.72259304254595 0.6950519539428878
22.70065738520732 270.03637640765453 0.6951782081330011
22.705884940160736 269.75507996956907 0.6965602511355728
22.71111249511415 270.6271295314974 0.6988367710226583
22.716340050067565 272.29324158975453 0.7020568686094304
22.72156760502098 272.9259257742214 0.7012836908870355
22.726795159974394 273.11589575784143 0.7007602224504069
22.73202271492781 272.31515680237374 0.6979301376519348
22.737250269881223 269.5017703657119 0.6951797860474208
22.742477824834637 267.04532299651225 0.6924067656071684
22.74770537978805 268.16645918416884 0.693412775431092
22.752932934741466 270.7941009177223 0.6972576497074593
22.75816048969488 272.0638512664523 0.6979603391910589
22.763388044648295 270.7752106309019 0.6965545522795523
22.76861559960171 273.8173920279246 0.6998165112841561
22.773843154555124 276.17565369506417 0.7033295431384204
22.779070709508538 277.38958697661343 0.7047541669520796
22.784298264461952 273.9143512793747 0.6989125052438888
22.789525819415367 271.2630919612343 0.6949830560269954
22.79475337436878 273.3457388686473 0.697681285113715
22.799980929322196 276.7424666098832 0.7020541238392152
22.80520848427561 281.8969521356628 0.7087584697720746
22.810436039229025 282.4278966810543 0.708285963414133
22.81566359418244 282.45569597172965 0.7087491591920988
22.820891149135853 282.9500232320732 0.7089646196088243
22.826118704089268 283.70059028105527 0.7104498018310943
22.831346259042682 282.0967924697921 0.708607727954893
22.836573813996097 282.79943827051704 0.7101409638677871
22.84180136894951 286.44324590808014 0.7148769356386333
22.847028923902926 287.3756553650547 0.7167491528630092
22.85225647885634 287.3575444471027 0.7163754360985325
22.857484033809754 287.114165910695 0.7155624579179158
22.86271158876317 286.63619056138185 0.71475245764599
22.867939143716583 287.5827847414232 0.7152605234045406
22.873166698669998 286.0186733817327 0.712512607701667
22.878394253623412 285.1414477669392 0.7109635565028488
22.883621808576827 284.307110558504 0.7105997833636675
22.88884936353024 285.6359421269245 0.7116177127444402
22.894076918483655 286.2856781716781 0.7123400591156545
22.89930447343707 289.04364459840065 0.7157680201484178
22.904532028390484 291.8047336377735 0.7195594494462906
22.9097595833439 292.3690571670856 0.7206746670411087
22.914987138297313 288.6073081647472 0.7157046902831038
22.920214693250728 289.03914667493103 0.7164609728472834
22.925442248204142 288.9731246740728 0.7161837229551736
22.930669803157556 289.9785961054976 0.7177683958087397
22.93589735811097 290.23171643166063 0.7192199293821046
22.941124913064385 289.89440308395757 0.7172640669868134
22.9463524680178 290.05937346923787 0.7173658462868484
22.951580022971214 288.44577596699196 0.7144447701722534
22.95680757792463 288.52609053095586 0.7144329978016299
22.962035132878043 288.6309704506455 0.7156657665164384
22.967262687831457 285.6453651255182 0.7115203594699159
22.972490242784872 287.0145956585505 0.7131225136993053
22.977717797738286 289.9492018899065 0.7166311942821306
22.9829453526917 289.80195303109724 0.7169648756379049
22.988172907645115 287.64900955766774 0.714885643332596
22.99340046259853 282.92860889480914 0.7082057600533218
22.998628017551944 279.405448482785 0.7036066125916287
23.00385557250536 279.0850508587263 0.7025967909825986
23.009083127458773 281.37868635681855 0.7054262774356105
23.014310682412187 286.0908021779951 0.7112147069669013
23.0195382373656 287.0914238754725 0.7118643968345267
23.024765792319016 285.4666504441847 0.7086942095107538
23.02999334727243 284.96203397397034 0.7078429071887851
23.035220902225845 283.83508277302496 0.7064827220936755
23.04044845717926 281.0269959292859 0.7046401499910343
23.045676012132674 279.5456960036458 0.7034542821179883
23.05090356708609 280.1113498220709 0.7042277876481884
23.056131122039503 282.58626939251366 0.7075938334074985
23.061358676992917 284.6432861756946 0.7095711889505751
23.06658623194633 284.9226737117169 0.7106829311468026
23.071813786899746 280.2496436475106 0.7038994577724931
23.07704134185316 280.034522634716 0.7041780524463275
23.082268896806575 278.21448202825775 0.7014751296009554
23.08749645175999 278.1217950710764 0.7007772752129772
23.092724006713404 276.93229654248785 0.6996646085859982
23.097951561666818 280.5703422427184 0.7040887726681374
23.103179116620232 279.083890380124 0.7030575452848234
23.108406671573647 274.0951705186202 0.6964510309223283
23.11363422652706 270.26049921127134 0.6914535208726964
23.118861781480476 271.55562743407717 0.6929512359022352
23.12408933643389 274.3426616289786 0.6962145385946124
23.129316891387305 278.7161424450039 0.7015467996496372
23.13454444634072 279.9370451012357 0.7029953386815602
23.139772001294133 276.14509111173146 0.6978595326273354
23.144999556247548 273.8104659759392 0.6954719969089429
23.150227111200962 271.5986074312236 0.6917035611700226
23.155454666154377 274.5494790001531 0.6963886053013282
23.16068222110779 276.3336715975251 0.6983267394331623
23.165909776061206 277.5595173656508 0.6994013000766609
23.17113733101462 280.92136899694833 0.7030896507146899
23.176364885968034 278.9592712591271 0.7003325076486253
23.18159244092145 276.9054751009209 0.6987954066513286
23.186819995874863 272.4898364021946 0.6925591498684194
23.192047550828278 273.02693766224434 0.6924938407577007
23.197275105781692 276.987409792235 0.697888129131113
23.202502660735107 278.7347897935411 0.7007504933197936
23.20773021568852 278.25097095948126 0.7018950320012768
23.212957770641935 277.5058034123103 0.7006193613736517
23.21818532559535 277.91782126806004 0.7006803399677892
23.223412880548764 276.49067049824913 0.6985832910434497
23.22864043550218 279.49600977884063 0.7020326904525863
23.233867990455593 277.8073816266808 0.7002062560354428
23.239095545409008 277.4438440431729 0.6988268811074719
23.244323100362422 275.62256476537027 0.6974521897481776
23.249550655315836 275.87442478532995 0.6981515357239761
23.25477821026925 277.0944518376281 0.7004475303442763
23.260005765222665 277.29681542353205 0.6999981667495876
23.26523332017608 276.71577215380273 0.6979303992097102
23.270460875129494 276.6261920717362 0.6972387821619118
23.27568843008291 277.99488355042615 0.6986231938654562
23.280915985036323 278.4568117699232 0.6993941761081081
23.286143539989737 278.4401283655047 0.7011469427506398
23.291371094943152 279.00903299896174 0.7015845949835561
23.296598649896566 278.1467148256127 0.7004847863105301
23.30182620484998 278.22517361817256 0.6990064553389304
23.307053759803395 276.68912427310624 0.6969337295284682
23.31228131475681 276.3548130521916 0.6962883714622943
23.317508869710224 275.2008942116102 0.6943596439585838
23.32273642466364 275.3126554679359 0.6938858983089786
23.327963979617053 275.38089050874777 0.6948647275355752
23.333191534570467 279.4138435346837 0.7010314576441139
23.33841908952388 280.03805005257465 0.7021471520715871
23.343646644477296 280.47932616624735 0.7017860288041967
23.34887419943071 277.560045526818 0.6974536210390841
23.354101754384125 277.7093252274535 0.6980667019686343
23.35932930933754 278.1514444567787 0.6984875935061969
23.364556864290954 279.0337861304435 0.6998172002317418
23.369784419244368 278.664611167052 0.6984849375128337
23.375011974197783 278.830848685966 0.6988065451769953
23.380239529151197 279.62603273998974 0.7002631699647014
23.38546708410461 278.41624178708366 0.6985054565879005
23.390694639058026 280.78399861235704 0.7009603633632839
23.39592219401144 283.3116178761499 0.7039257067471163
23.401149748964855 282.0675880439612 0.7029830730681585
23.40637730391827 280.8224592785603 0.7016862425993752
23.411604858871684 278.79500245727866 0.6994185629845179
23.416832413825098 279.7579657598956 0.7005001023067235
23.422059968778512 279.65974371075373 0.6998646184345291
23.427287523731927 280.10474583365726 0.7005486902921854
23.43251507868534 281.7713690828312 0.7033937849535775
23.437742633638756 284.5018119944705 0.7070393588431948
23.44297018859217 285.4301640012515 0.7079829286829591
23.448197743545585 286.4150631144524 0.7069283391869368
23.453425298499 288.14074953110514 0.7085687043285965
23.458652853452413 288.10817135891466 0.7092613012214886
23.463880408405828 287.7193288008873 0.7096014989348445
23.469107963359242 286.7678506068508 0.7083460441938004
23.474335518312657 289.57956750800764 0.7117237551136953
23.47956307326607 290.8653513083336 0.7133732100760554
23.484790628219486 291.0921954308273 0.7142405115567169
23.4900181831729 291.0102936841749 0.7128578548564591
23.495245738126314 292.42014723659474 0.7139402037817862
23.50047329307973 293.8214300718151 0.7153378874704341
23.505700848033143 293.3440584777439 0.7157771685525806
23.510928402986558 291.10549808678877 0.7133509859814524
23.516155957939972 285.803239632041 0.7066134629238026
23.521383512893387 283.72357889121895 0.7040946031164149
23.5266110678468 284.02083459471396 0.7048439261048196
23.531838622800215 285.69535936428434 0.7056468333101635
23.53706617775363 285.51017359424503 0.7047854697771992
23.542293732707044 288.09369841252243 0.7067763220098425
23.54752128766046 294.12522760722106 0.7144778401911461
23.552748842613873 299.464084672434 0.721095121757177
23.557976397567288 300.4773827352809 0.7217223547171038
23.563203952520702 297.3188632232088 0.7177246282363228
23.568431507474116 293.5420933804081 0.7121826961709288
23.57365906242753 292.4258404523549 0.7107270848722395
23.578886617380945 294.21900443198547 0.7117389917534668
23.58411417233436 294.42838653877106 0.7120949999581426
23.589341727287774 291.73680557619105 0.7088315073719798
23.59456928224119 288.8765443758201 0.7054053543090919
23.599796837194603 286.05851875208083 0.7017795639867378
23.605024392148017 283.76930086727134 0.6986723498437903
23.610251947101432 285.5316945130791 0.7004503768377431
23.615479502054846 288.11368399594085 0.7032172942885998
23.62070705700826 290.91893879815456 0.7061323129901791
23.625934611961675 289.41544329854 0.704824829189708
23.63116216691509 289.5901452377556 0.7046684661916148
23.636389721868504 288.41009678323576 0.7028273527182092
23.64161727682192 288.9633512033923 0.7045312607161859
23.646844831775333 287.7868434836382 0.7029578494405503
23.652072386728747 286.7798376308617 0.7018200117366151
23.65729994168216 285.8904343334188 0.6988500690492817
23.662527496635576 289.22651669875347 0.7029953990975067
23.66775505158899 289.156434228742 0.7023096419225069
23.672982606542405 287.776078952733 0.7010707762920934
23.67821016149582 287.10560967198046 0.7006149877408117
23.683437716449234 285.8504332821332 0.6989845737338969
23.688665271402648 286.23845165559703 0.6990988857097901
23.693892826356063 287.27533584272595 0.6991246283393724
23.699120381309477 286.0393111012813 0.6973951248804845
23.70434793626289 287.16681973197313 0.698816597616536
23.709575491216306 288.1142050661511 0.6996755449157755
23.71480304616972 289.40860382096656 0.700894736299853
23.720030601123135 286.1001363687566 0.6968088659664852
23.72525815607655 283.64648477286715 0.6939780257909157
23.730485711029964 285.1369510212547 0.6961511055626145
23.735713265983378 288.6155320190034 0.7004345217029515
23.740940820936792 288.59794748381603 0.7002576832495188
23.746168375890207 288.1214643194229 0.6985622913541528
23.75139593084362 287.38573414574785 0.696666830840876
23.756623485797036 287.3029268871341 0.696878765980774
23.76185104075045 288.2292529459324 0.6984056232674635
23.767078595703865 286.72631305598344 0.696526217389165
23.77230615065728 284.88289124996294 0.6933893134760597
23.777533705610693 283.6574698591273 0.6910483403253158
23.782761260564108 287.3535529332575 0.6952850359762517
23.787988815517522 290.9720584446143 0.6989322299715948
23.793216370470937 291.5937399482603 0.7002709503057177
23.79844392542435 289.98524169121316 0.6981930090873133
23.803671480377766 290.0957573572425 0.6983063470398365
23.80889903533118 289.39541345300233 0.6963319616492695
23.814126590284594 289.2823767427758 0.6950508739127773
23.81935414523801 289.8914826518415 0.6962117180801973
23.824581700191423 288.7534234053801 0.6940683178781217
23.829809255144838 287.9354157299019 0.6935494818914261
23.835036810098252 285.0572484763792 0.6896116150567424
23.840264365051667 283.5711256468779 0.6884492623683467
23.84549192000508 284.48952547195466 0.6891014514040968
23.850719474958495 286.22053311407757 0.6903031956102109
23.85594702991191 286.3358127249388 0.6904436076093922
23.861174584865324 287.1126065177533 0.6917633305997216
23.86640213981874 285.33649430576634 0.6893998952293925
23.871629694772153 285.6593091086296 0.6889325876574841
23.876857249725568 285.1117422986863 0.6868175056239024
23.882084804678982 286.43158356989574 0.6880216105237874
23.887312359632396 288.9672131210353 0.6906603416034143
23.89253991458581 293.2101341825978 0.6959223018735193
23.897767469539225 292.0468292811248 0.6954872112973844
23.90299502449264 289.3747111946207 0.6911290950903716
23.908222579446054 286.4168305317925 0.687226517938041
23.91345013439947 285.0643521290408 0.6852963907945813
23.918677689352883 285.33390172553294 0.6855528104066003
23.923905244306297 286.2625483616611 0.6861773970129397
23.929132799259712 290.9581841311102 0.6912085595465295
23.934360354213126 289.46481363293924 0.6908953454898638
23.93958790916654 289.11683084803536 0.6910923839516828
23.944815464119955 288.42607035377546 0.6898556382999328
23.95004301907337 289.4788081042332 0.6913092950256227
23.955270574026784 288.54251332736857 0.6907280382281342
23.9604981289802 283.5357985259021 0.686037941508919
23.965725683933613 283.88797550653857 0.6852570962949766
23.970953238887027 285.4501115773967 0.6862963892787373
23.97618079384044 286.99454676147576 0.6870740629339078
23.981408348793856 284.64985058223897 0.6842593063625717
23.98663590374727 286.17194028748395 0.6869008712185672
23.991863458700685 289.7836185015919 0.6918225452101314
23.9970910136541 292.2544652759217 0.6948926785116659
24.002318568607514 289.975522386784 0.6918676249876021
24.007546123560928 290.2376572633065 0.6917619645380964
24.012773678514343 291.59621150844396 0.6931683845442926
24.018001233467757 291.1193269297169 0.6913729763917253
24.02322878842117 290.3538423679784 0.6905852288242676
24.028456343374586 286.906463225712 0.6862790123157819
24.033683898328 290.34054268447005 0.6909060733957926
24.038911453281415 288.1221117728414 0.6893672049369606
24.04413900823483 288.2892574574587 0.6895236462187817
24.049366563188244 286.7319711490863 0.6885397707336447
24.054594118141658 289.08415265614366 0.6918331530162394
24.059821673095072 290.00724130817196 0.6926925936858204
24.065049228048487 290.20947078887934 0.6926105272236578
24.0702767830019 289.6300738401165 0.7039634717808618
24.075504337955316 291.0665616453558 0.7147870071366654
24.08073189290873 287.4047035542203 0.7170845474658007
24.085959447862145 288.15081267842385 0.7234389081613541
24.09118700281556 288.69790279121884 0.7287147818345533
24.096414557768973 289.67529296058893 0.7349767837338782
24.101642112722388 286.6657657789928 0.7349560100946566
24.106869667675802 286.3067478664525 0.738206007002243
24.112097222629217 286.47800985233863 0.7418810796111402
24.11732477758263 285.6510334129683 0.7443164498459859
24.122552332536046 283.35141679226905 0.7453326188014081
24.12777988748946 283.53934016150794 0.7491610962950427
24.133007442442874 285.6170126063482 0.7552310241048442
24.13823499739629 288.3190633022784 0.7617056053273116
24.143462552349703 286.55567866839783 0.7610801906334675
24.148690107303118 284.7521736535698 0.7615610736349169
24.153917662256532 284.3842696966247 0.7652860762563133
24.159145217209947 285.1345744009101 0.7689393987653893
24.16437277216336 284.88708779211163 0.7707902504326868
24.169600327116775 284.15099206981324 0.7727479306643178
24.17482788207019 281.76224938179223 0.7730233690401599
24.180055437023604 282.8536900709365 0.777620642163419
24.18528299197702 283.7943176269939 0.7804898239306075
24.190510546930433 285.05554494745434 0.7852454235532276
24.195738101883848 282.92724799434825 0.7843816247842855
24.200965656837262 283.27722362165775 0.7885936393110891
24.206193211790676 283.46914785036756 0.7915441821924358
24.21142076674409 285.53066427602477 0.7969023133305556
24.216648321697505 284.7405218947528 0.7972653329477988
24.22187587665092 286.5555736038821 0.8017420214737372
24.227103431604334 284.82775611995277 0.8025422349461167
24.23233098655775 283.42840520556086 0.8033193841137196
24.237558541511163 284.1555190621793 0.8065184239176206
24.242786096464577 284.18638620527634 0.8082786414134053
24.248013651417992 288.30376741416796 0.8156755548460134
24.253241206371406 287.0669820777926 0.8163362992919376
24.25846876132482 288.79517330226247 0.8216091442914587
24.263696316278235 283.71266660819816 0.8166870218014551
24.26892387123165 281.3504760182327 0.814848313774105
24.274151426185064 282.7750177698633 0.8182456424922819
24.27937898113848 285.8532118401427 0.8247718166767146
24.284606536091893 288.86884579088536 0.8318208725901343
24.289834091045307 287.314157116 0.8310410710049112
24.29506164599872 287.30552207141614 0.833899266744537
24.300289200952136 287.46489102139907 0.8347652320570386
24.30551675590555 284.8760353882749 0.8323362000181931
24.310744310858965 284.2627857175431 0.8327997255290315
24.31597186581238 283.31943208563985 0.8351689640942438
24.321199420765794 283.94922709713785 0.8398760491304849
24.326426975719208 282.69810905264575 0.8401231436615609
24.331654530672623 282.96802176888434 0.8411154145030667
24.336882085626037 286.3689003350225 0.84615058707522
24.34210964057945 291.30805592072466 0.85449953208692
24.347337195532866 288.4491985629534 0.8532369237169943
24.35256475048628 288.5828479002165 0.85666157117366
24.357792305439695 286.4817744831423 0.8557755487622128
24.36301986039311 285.92391243656004 0.856475655755206
24.368247415346524 283.1063620118883 0.8523378997533635
24.373474970299938 284.0923513574711 0.856035684917312
24.378702525253352 285.30899948552377 0.8600124695631071
24.383930080206767 288.9766331348848 0.8686743138191554
24.38915763516018 288.8926683440405 0.8697433208738072
24.394385190113596 290.48347771993133 0.8733332747944894
24.39961274506701 289.03093675261687 0.8725472776489132
24.404840300020425 289.842715945573 0.8757119818276462
24.41006785497384 294.1678781327369 0.886939214137639
24.415295409927253 293.72686578428414 0.8894726885801407
24.420522964880668 294.10589615607813 0.8947899921116145
24.425750519834082 290.9918304260744 0.8921886800385593
24.430978074787497 293.1184284520511 0.8975097375628824
24.43620562974091 292.27299955113983 0.8966130140377124
24.441433184694326 291.9040622310149 0.8969946922840695
24.44666073964774 291.38955919741807 0.8993348828429574
24.451888294601154 293.26785341857567 0.9049428368418606
24.45711584955457 295.83177791863227 0.9111389016219599
24.462343404507983 298.43996031059345 0.9152830486404536
24.467570959461398 298.84219878440564 0.9197315528507982
24.472798514414812 301.01539256819916 0.9263809285973472
24.478026069368227 295.05859855522493 0.9211088658179745
24.48325362432164 289.47534484774593 0.9140463282186821
24.488481179275055 285.7972881229141 0.9095230734855678
24.49370873422847 287.4939222424943 0.9141208105013078
24.498936289181884 289.61359691141814 0.9198737987881384
24.5041638441353 286.4704655968856 0.9165806944639784
24.509391399088713 287.4909576873058 0.9202818480433516
24.514618954042128 289.031175994654 0.9261131389578205
24.519846508995542 292.8019357090432 0.9342106323243249
24.525074063948956 293.87715343956535 0.9388169250699445
24.53030161890237 293.2909924368143 0.9380406297899415
24.535529173855785 292.65037704461196 0.9409748389443904
24.5407567288092 293.00337750403054 0.9433109876909677
24.545984283762614 293.1525097309363 0.9465348730766844
24.55121183871603 295.08061117015956 0.9515184052615692
24.556439393669443 296.78941510725195 0.9559965296260609
24.561666948622857 301.0855039362184 0.9636486159962877
24.566894503576272 301.16351299478265 0.9653900860566894
24.572122058529686 299.8967738068596 0.9668820583751698
24.5773496134831 296.15703907961796 0.9641637840627799
24.582577168436515 292.2640619221581 0.9610295839579458
24.58780472338993 290.09918539188186 0.9583964800212412
24.593032278343344 292.3728464193328 0.9635771912931341
24.59825983329676 295.33331245491996 0.9701823233004996
24.603487388250173 295.63224880275334 0.9753852650222594
24.608714943203587 292.42101648735536 0.9744020273948982
24.613942498157 290.3571415766224 0.9749183156843246
24.619170053110416 290.61781090928366 0.9762902813990364
24.62439760806383 289.65674941135353 0.9751379866079453
24.629625163017245 291.0801962962096 0.9790086336118305
24.63485271797066 295.78582696293444 0.9886603909334372
24.640080272924074 297.0897532677445 0.993604615263331
24.645307827877488 297.39193001125153 0.996074115352226
24.650535382830903 298.5497780093632 1.0020935315532653
24.655762937784317 299.62543965349454 1.006097534219347
24.66099049273773 299.60102599115265 1.007214993242489
24.666218047691146 296.75231024181005 1.0040147020893089
24.67144560264456 297.7231011256242 1.0099585528552069
24.676673157597975 299.51884681979067 1.0169550758172012
24.68190071255139 300.61364933435766 1.021793849332701
24.687128267504804 300.8698345852799 1.0234186882590068
24.692355822458218 301.3045171505201 1.0257777990117012
24.697583377411632 301.88687373549413 1.0283214655347122
24.702810932365047 296.08692003095825 1.0212603093416306
24.70803848731846 293.90116514459714 1.022676242644295
24.713266042271876 289.54298214327696 1.0193499323511532
24.71849359722529 294.848823714968 1.031004925676842
24.723721152178705 292.11930337375406 1.0273074043031778
24.72894870713212 295.47284600249753 1.0348119218914782
24.734176262085533 290.4131529742174 1.0285363934854435
24.739403817038948 293.93478481757774 1.0354912780514574
24.744631371992362 295.805253510528 1.0417272804232207
24.749858926945777 298.5671371616437 1.0474924658177867
24.75508648189919 294.1170515637918 1.0430264310458326
24.760314036852606 290.1065601480064 1.038326656225955
24.76554159180602 290.6895313666585 1.0428333070713578
24.770769146759434 293.7092555187005 1.0510298415699966
24.77599670171285 297.2817178601096 1.0615666908917483
24.781224256666263 294.7610700060692 1.0625423544591557
24.786451811619678 296.16031828342165 1.0682507369645793
24.791679366573092 295.2463980880366 1.0686027463682497
24.796906921526507 296.43856360144827 1.0716008328771913
24.80213447647992 294.9967830927604 1.0723966767595032
24.807362031433335 291.18126682410605 1.0671331200828407
24.81258958638675 290.8316107787945 1.0673110308539602
24.817817141340164 294.21474061511003 1.0747337655866105
24.82304469629358 298.30228710975774 1.0865301165829917
24.828272251246993 296.0091165411707 1.0870859435795843
24.833499806200408 290.6586397787674 1.081591958432015
24.838727361153822 290.90013823492257 1.0850361741540067
24.843954916107236 292.87553425588294 1.0912490756060176
24.84918247106065 298.0532460821399 1.1037477352722795
24.854410026014065 298.3961387443005 1.1072522751087566
24.85963758096748 297.0657468926804 1.10756426238766
24.864865135920894 296.5640097753664 1.108911981505339
24.87009269087431 291.3179802649756 1.1025993404868295
24.875320245827723 287.64426393540776 1.0988111242259262
24.880547800781137 287.3319896258053 1.1032716993763958
24.885775355734552 289.2613643836509 1.1075479838073432
24.891002910687966 293.0073719678218 1.1171508488471753
24.89623046564138 295.0749031679272 1.1220590053290023
24.901458020594795 293.1336253453048 1.1225096315156016
24.90668557554821 292.7600416185565 1.1261294796363026
24.911913130501624 292.04176162407856 1.1285624336697961
24.91714068545504 295.8074507536039 1.1381088064231542
24.922368240408453 294.569607546265 1.1397338359570905
24.927595795361867 296.07743666527915 1.1449521375572183
24.93282335031528 296.6802839935489 1.150241601641341
24.938050905268696 300.2445071929907 1.158698798193403
24.94327846022211 301.71612251562567 1.169005628788945
24.948506015175525 298.4705663054184 1.1677947672654196
24.95373357012894 300.29548405978875 1.1724044857795102
24.958961125082354 298.98992923467546 1.1691612967847282
24.964188680035768 298.6096758180134 1.1685300662650153
24.969416234989183 292.2677649723298 1.1616448448879202
24.974643789942597 292.9133329399316 1.1686806413759399
24.97987134489601 294.4276990206656 1.173883681479204
24.985098899849426 296.0461247255352 1.1788692366383815
24.99032645480284 293.0412993787527 1.1733408993553567
24.995554009756255 289.4725123305682 1.171108197598471
25.00078156470967 290.6704162531962 1.1778406020219079
25.006009119663084 293.6657918447117 1.1898443392102322
25.011236674616498 294.5889295509595 1.1947522971120044
25.016464229569912 297.46183908586437 1.2049059525798764
25.021691784523327 297.9176510223552 1.2080872427775988
25.02691933947674 297.9844787104997 1.2103885165906767
25.032146894430156 292.7818326480061 1.2015402760878173
25.03737444938357 288.7299656727523 1.1983201068268345
25.042602004336985 293.59544241312545 1.2123984718611076
25.0478295592904 300.86099170933005 1.2324392448960388
25.053057114243813 306.23931102291016 1.2476414053195066
25.058284669197228 304.31655787025494 1.2459267771814728
25.063512224150642 303.4191636222142 1.248841486293488
25.068739779104057 300.6618794290776 1.2452026768129825
25.07396733405747 304.0203381837305 1.2592562480223055
25.079194889010886 300.84305929899045 1.2571648663531692
25.0844224439643 300.7658570281647 1.2614013639496915
25.089649998917714 295.96459733919244 1.2537110471683677
25.09487755387113 295.8722787577273 1.2552226330405094
25.100105108824543 302.5524654301399 1.2741419247476837
25.105332663777958 304.60223248048726 1.2852551811182509
25.110560218731372 308.1432979862729 1.2969611025363088
25.115787773684787 301.96012400094617 1.2866224903654249
25.1210153286382 299.75266898829176 1.2859131869472742
25.126242883591615 301.97097283340435 1.2963403191246672
25.13147043854503 302.011878421514 1.3034776984741723
25.136697993498444 304.8827947305924 1.3118616739306181
25.14192554845186 302.4319322874122 1.3091230534531437
25.147153103405273 302.11378922790664 1.3093476580115908
25.152380658358688 302.8154698450198 1.3149014864554334
25.157608213312102 306.22773685322295 1.326444714955798
25.162835768265516 309.5362488832977 1.3385152730407806
25.16806332321893 307.8038640664462 1.3387384056881488
25.173290878172345 305.38896925643667 1.3368321288529752
25.17851843312576 301.92371519253686 1.3329694047751572
25.183745988079174 302.7005472602531 1.3394722042754035
25.18897354303259 303.6018732927331 1.3460374946355231
25.194201097986003 303.10560263248675 1.352376801420116
25.199428652939417 304.5077866924561 1.361556504154976
25.204656207892832 303.479344292341 1.3677116527690785
25.209883762846246 306.3401026999652 1.3833292940923831
25.21511131779966 303.1572116591636 1.3780014833826204
25.220338872753075 299.3017704049222 1.3734359785693349
25.22556642770649 298.0621146085089 1.369435082240954
25.230793982659904 299.9917964775749 1.3797900699663714
25.23602153761332 306.40557688614444 1.396338521703119
25.241249092566733 302.34184234446957 1.3934951628952628
25.246476647520147 303.6366048580382 1.3972974190840852
25.25170420247356 300.09815788360714 1.3944930120354049
25.256931757426976 302.83286146802277 1.404646593359121
25.26215931238039 302.28379691485367 1.4087434472682234
25.267386867333805 301.9275518801402 1.411718403904525
25.27261442228722 304.7991539351846 1.4225107378927166
25.277841977240634 306.641411842112 1.4334590534513179
25.283069532194048 307.82870000619914 1.44191929282482
25.288297087147463 310.4605639512989 1.4529417376565499
25.293524642100877 317.49442848203455 1.4722895662663005
25.29875219705429 323.8835958745031 1.4943914160625045
25.303979752007706 319.495595690491 1.491034056809117
25.30920730696112 311.25515620406867 1.4812929545035367
25.314434861914535 306.23698473658914 1.476433007085637
25.31966241686795 305.45820567434816 1.4815403773759652
25.324889971821364 309.7539631564814 1.4968396961186277
25.330117526774778 314.2534065410083 1.514230626080702
25.335345081728192 315.2301831077251 1.521172834399908
25.340572636681607 309.38771010749076 1.512114839034006
25.34580019163502 305.5748856532374 1.508481448319318
25.351027746588436 302.730186631365 1.508175288925256
25.35625530154185 312.2533873913538 1.540805045941044
25.361482856495265 311.2110566463112 1.5454915185517395
25.36671041144868 316.0277405653039 1.5660429084744125
25.371937966402093 314.140315690575 1.5692585252629476
25.377165521355508 313.96118022888277 1.5724952569722808
25.382393076308922 312.1215327254708 1.5717482741299327
25.387620631262337 309.62561470166895 1.5695130826376174
25.39284818621575 305.5921701440029 1.5664443976149602
25.398075741169166 307.9743738889091 1.580216854808828
25.40330329612258 309.1977072376443 1.5899484136676514
25.408530851075994 312.1419129142542 1.6014670350027926
25.41375840602941 313.1029452255342 1.611992791940272
25.418985960982823 317.4667739098391 1.6289177280295437
25.424213515936238 319.0010167316199 1.647105926233642
25.429441070889652 313.73073626995273 1.6415866388259432
25.434668625843067 306.8132655692533 1.6286072358349244
25.43989618079648 309.5744563941561 1.6409015967100575
25.445123735749895 310.376214677337 1.6493905881790596
25.45035129070331 307.41502704125816 1.6506396066985258
25.455578845656724 302.7922451644667 1.6430914342297605
25.46080640061014 306.4273118651436 1.6595134657075534
25.466033955563553 310.3590394082216 1.6751854053512563
25.471261510516968 312.2706808483433 1.6891351069484266
25.476489065470382 308.8110109645643 1.6885283932540198
25.481716620423796 311.22423378525144 1.7111830907166385
25.48694417537721 311.33219230779565 1.7178496675539714
25.492171730330625 314.07903338349854 1.7339649643183621
25.49739928528404 311.0202684945523 1.7310547981681927
25.502626840237454 310.7063231905532 1.7392858305404255
25.50785439519087 304.68148023590385 1.7289984397412346
25.513081950144283 308.6105799532616 1.7468536420347918
25.518309505097697 305.35816823793687 1.747287188196356
25.523537060051112 303.8551846834691 1.7523920202076364
25.528764615004526 308.0794193796384 1.779611236276032
25.53399216995794 313.7466832674406 1.8010912667279142
25.539219724911355 319.5870489179375 1.8316817993550247
25.54444727986477 320.70883503644916 1.8369612763499725
25.549674834818184 315.3977064550329 1.8331661633533727
25.5549023897716 317.1284842780465 1.8472108435830863
25.560129944725013 315.1410650129602 1.8584232045461353
25.565357499678427 317.6150488843246 1.8786035790659505
25.57058505463184 318.2656123238426 1.89296969395162
25.575812609585256 320.28230572731684 1.9028883934497498
25.58104016453867 318.3669689277 1.9050428274234499
25.586267719492085 318.1243421961191 1.9119395285623157
25.5914952744455 316.62878722982526 1.916563388305041
25.596722829398914 318.79100937955303 1.9374519871856066
25.601950384352328 314.98461400000826 1.9349630888808311
25.607177939305743 309.40931666719547 1.9335721881882257
25.612405494259157 302.5469706299785 1.9274507660967801
25.61763304921257 301.7974976461696 1.9397879403431852
25.622860604165986 308.85999438176793 1.9796691398513664
25.6280881591194 314.3182953443588 2.0060105567022424
25.633315714072815 321.1149951450313 2.0482876483213683
25.63854326902623 313.85014164115927 2.041065796914724
25.643770823979644 311.61771868251714 2.0520784471655418
25.648998378933058 316.88416666255847 2.0788437846091807
25.654225933886472 322.70770177703025 2.106789310640526
25.659453488839887 325.96984248309775 2.1256179591192876
25.6646810437933 316.31215217569525 2.1142981291818126
25.669908598746716 316.51415331457883 2.1310934512088036
25.67513615370013 301.6164005493452 2.0960379256606214
25.680363708653545 291.7135128481859 2.065520866270303
25.68559126360696 288.0503433899739 2.06420749583431
25.690818818560373 300.4408075384837 2.121231464905185
25.696046373513788 305.6277783272328 2.1560175426340824
25.701273928467202 303.42990296333323 2.171469878614195
25.706501483420617 306.2205861151707 2.207050326696706
25.71172903837403 315.2260136509311 2.2681808925624694
25.716956593327446 322.98272252924926 2.3196973403273105
25.72218414828086 319.1500869956673 2.3211378878301887
25.727411703234274 320.31858634865284 2.338572398955086
25.73263925818769 319.0580369322262 2.3496565483363945
25.737866813141103 319.0162007408502 2.367592499594473
25.743094368094518 313.3829750622608 2.365265610801028
25.748321923047932 303.07785026931947 2.341595666686059
25.753549478001347 304.6186874282363 2.3671503931133038
25.75877703295476 305.77921431755686 2.401981036677843
25.764004587908175 309.8613492376255 2.443386775246288
25.76923214286159 308.7608564582256 2.464070454901043
25.774459697815004 298.00965904964653 2.4348096604016565
25.77968725276842 297.9212195556722 2.4613881598323952
25.784914807721833 297.5807484319596 2.48302987398568
25.790142362675248 308.7834472392489 2.5612653018768565
25.795369917628662 313.1862028797172 2.5976313999364176
25.800597472582076 321.1858257012132 2.6558384686118988
25.80582502753549 307.9349301786553 2.6177182444525617
25.811052582488905 305.4325911069691 2.645111927315728
25.81628013744232 297.7568797773278 2.6440408091143883
25.821507692395734 304.7961975028788 2.7078285678355365
25.82673524734915 311.2942831289255 2.7706123620255667
25.831962802302563 320.50258924019715 2.842476683851094
25.837190357255977 328.4436235067673 2.9206944381027986
25.84241791220939 330.64913708127426 2.969862555310935
25.847645467162806 326.7696985311933 2.9886964504640283
25.85287302211622 332.1805041533662 3.0467854560046645
25.858100577069635 330.0679397210897 3.0728461309225894
25.86332813202305 321.75185051293727 3.069145664325148
25.868555686976464 316.089364661306 3.0937405209754427
25.87378324192988 315.4166047308846 3.140329925738385
25.879010796883293 330.37319334908176 3.274721989050089
25.884238351836707 340.2746425075599 3.3840523100787907
25.88946590679012 331.8106347292707 3.3988428606448395
25.894693461743536 332.8096060955629 3.458001243412551
25.89992101669695 317.456365264091 3.4341853335092303
25.905148571650365 311.7687782771614 3.471052957570863
25.91037612660378 321.71218934806774 3.587686884030518
25.915603681557194 315.215956622369 3.6435188893883073
25.920831236510608 323.6216635983073 3.7407135069158786
25.926058791464023 313.73064825978537 3.795551197384268
25.931286346417437 320.8494256879735 3.89025203055198
25.93651390137085 323.56542136899907 4.015725864666591
25.941741456324266 323.7998272789151 4.1146173170833205
25.94696901127768 318.72501869637296 4.179782987975594
25.952196566231095 309.8878213890197 4.237634733605581
25.95742412118451 303.12725703753995 4.262291534256922
25.962651676137924 302.4237582687925 4.358794875113491
25.967879231091338 310.5378364271348 4.489709390847814
25.973106786044752 316.06245349873757 4.603151105769745
25.978334340998167 313.7294298032762 4.657565764122544
25.98356189595158 300.1697094197725 4.6429977730167495
25.988789450904996 292.8798707807796 4.651609997175038
25.99401700585841 295.48150239563086 4.87692124046532
25.999244560811825 295.62114423980887 5.035434452755279
26.00447211576524 309.7512275345972 5.308697479802115
26.009699670718653 288.43850987678496 5.181520676583868
26.014927225672068 280.6627538251926 5.116187455171167
26.020154780625482 285.82502338094395 5.2569546850821505
26.025382335578897 302.87014786125286 5.477339451019254
26.03060989053231 305.9725879208992 5.6205788884238
26.035837445485726 277.02455886792023 5.488317119297023
26.04106500043914 273.4386804105609 5.602406512738684
26.046292555392554 288.5586834621063 5.912858096424186
26.05152011034597 311.5726508384501 6.555088625096749
26.056747665299383 299.9819478245632 6.679508908823532
26.061975220252798 314.2914518844297 7.158283535886694
26.067202775206212 319.73520580849765 7.168185456826895
26.072430330159627 326.201010543557 7.500417587262321
26.07765788511304 311.2414084996536 7.541512689240213
26.082885440066455 283.7644367478395 7.62366401578958
26.08811299501987 288.9930061084396 8.009838624482498
26.093340549973284 259.6779109395695 8.0897799491421
26.0985681049267 259.27727046160356 8.561009281581253
26.103795659880113 229.42192905897022 8.666317301927464
26.109023214833528 232.31242477093733 9.503724340465698
26.114250769786942 201.92071745673448 9.707699476853582
26.119478324740356 192.76502198033566 10.949839792830586
26.12470587969377 214.64755460965833 13.200749624767388
26.129933434647185 197.7301706053229 17.51448490534465
26.1351609896006 214.6568178354376 25.814615172505103
