# Supplementary material for: Unraveling metal effects on CO2 uptake in pyrene-based metal-organic frameworks
Source: Nat Commun. 2025 Feb 11;16:1516. doi: 10.1038/s41467-025-56296-w (PMC11814143; doi:10.1038/s41467-025-56296-w)
Supplement: Supplementary file 3 — Source Data [file 41467_2025_56296_MOESM3_ESM.zip › SourceCode/SuppInf/FigureS5_Ga-TBAPy_InSitu_VariableT_PXRD/Data/GaTBAPy_0187p.dat]

0.002613777476707968 7.5022083501968035 3.0830532519852705
0.007841332430123905 9.178359945203868 3.301374185088986
0.01306888738353984 9.647299209103902 2.7312109145785453
0.018296442336955775 12.363268152143501 2.7020228206629424
0.02352399729037171 12.706197921083948 2.663303917715796
0.028751552243787646 16.464740197760797 2.67934392367878
0.03397910719720358 22.425454754327188 2.616468014456224
0.03920666215061952 21.810080321925632 2.4151645999129783
0.04443421710403546 20.213264779511906 2.1704440598923176
0.0496617720574514 17.18578575524103 1.877857295467829
0.054889327010867336 13.432087489524752 1.6854175198652248
0.060116881964283275 13.892123042464693 1.7070376966177332
0.06534443691769921 17.572081364643736 1.7990848307545182
0.07057199187111515 18.34492383144623 1.7784989628267858
0.07579954682453109 16.99608935944041 1.5375932959722933
0.08102710177794703 15.83675007647222 1.5351899353900949
0.08625465673136297 16.23820771884914 1.5997305627022602
0.09148221168477891 19.143652918806357 1.6767973411115997
0.09670976663819485 19.89028080136155 1.6510706150847958
0.10193732159161079 20.411059334895317 1.6073836617947832
0.10716487654502672 19.257933090452603 1.5170078849658113
0.11239243149844266 19.1407882200429 1.4548125282477091
0.1176199864518586 20.45553264517716 1.4546417380873338
0.12284754140527454 20.732346446858795 1.3518942840769659
0.12807509635869047 20.13073283433063 1.2671793303679786
0.1333026513121064 19.081089159521632 1.212872692332615
0.13853020626552232 18.982359566652875 1.244493417321448
0.14375776121893824 17.854923492662024 1.2614553940901523
0.14898531617235417 16.508056336231405 1.2492831177091366
0.1542128711257701 18.455182007232533 1.366081747921717
0.15944042607918602 17.15598230361114 1.2035949616406336
0.16466798103260194 17.19876286263395 1.133553073854815
0.16989553598601786 17.627415060460347 1.0529057628370873
0.1751230909394338 17.701403665529167 1.0125675162158911
0.18035064589284971 18.35956378023462 1.0245265008641697
0.18557820084626564 18.459139424543846 1.0225412110318937
0.19080575579968156 18.81121346449313 1.0474514595898383
0.1960333107530975 19.46228146367784 1.057688812057935
0.20126086570651341 20.43968954485684 1.0756059745535753
0.20648842065992934 20.574006939655526 1.0711642021984389
0.21171597561334526 19.900565808228535 1.031697853391841
0.2169435305667612 17.476166755688375 0.9385558512315743
0.22217108552017711 16.431235185546825 0.8979810308071854
0.22739864047359304 15.931161876311617 0.8994151874226364
0.23262619542700896 15.404893620718166 0.8711618559690327
0.2378537503804249 16.99493795216582 0.91393078667165
0.2430813053338408 18.352652323191077 0.9374654764100128
0.24830886028725674 19.098953438195462 0.8990684386443881
0.25353641524067266 19.963600929726496 0.8897981199645556
0.2587639701940886 19.355841303469585 0.8747588794497361
0.2639915251475045 19.624718526582466 0.8858955159921891
0.26921908010092044 19.968984886854127 0.8906979404632258
0.27444663505433636 19.63622020154277 0.885895574939686
0.2796741900077523 20.27357877999816 0.9130376270539707
0.2849017449611682 19.32846953258492 0.9227086225752996
0.29012929991458414 18.38763792360485 0.9189301104484988
0.29535685486800006 17.65125813585743 0.8970462814027746
0.300584409821416 16.93687564525001 0.8273170852631846
0.3058119647748319 16.611604093423313 0.8248317983681586
0.31103951972824784 18.282995453451665 0.8699501603653508
0.31626707468166376 18.355829123166565 0.8681932680413608
0.3214946296350797 18.776266453567228 0.860610813421698
0.3267221845884956 18.91838649525906 0.851521540100724
0.33194973954191154 17.64590041939473 0.8265012038316298
0.33717729449532746 17.074595775471042 0.8070671386460149
0.3424048494487434 16.904730117296825 0.8069821034712966
0.3476324044021593 16.71770412961585 0.8044198875679137
0.35285995935557524 16.793897528556204 0.8204068153513763
0.35808751430899116 16.47974954522002 0.8274586190161478
0.3633150692624071 16.422924605502082 0.8385022918375473
0.368542624215823 16.847972580672128 0.8338183993331011
0.37377017916923894 17.96478593079228 0.8411478001308013
0.37899773412265486 18.690260048687524 0.844161415488408
0.3842252890760708 18.343108342916562 0.8499441292507883
0.3894528440294867 17.49670251792872 0.8374818387947741
0.39468039898290264 16.867891356693203 0.8160200888189326
0.39990795393631856 17.16307920594347 0.7987837538814064
0.4051355088897345 17.334458239449596 0.7865145357936975
0.4103630638431504 18.206964123868165 0.8040345142890372
0.41559061879656634 18.159935665053368 0.8102243155760123
0.42081817374998226 19.751239332211224 0.8532882049289818
0.4260457287033982 18.779180571485956 0.8263800025872504
0.4312732836568141 18.697772549370686 0.8221334107005352
0.43650083861023004 19.434607539198474 0.8300507836601866
0.44172839356364596 19.420187586726534 0.8372963018821084
0.4469559485170619 19.977084673741164 0.8372128972081094
0.4521835034704778 19.93781724214826 0.8400320289265161
0.45741105842389373 20.283858402905132 0.8287229576463495
0.46263861337730966 19.86469793515797 0.800193712957434
0.4678661683307256 18.40300051702412 0.7656194409852806
0.4730937232841415 17.880368224523384 0.7487808986995858
0.47832127823755743 17.318876991424883 0.7478676569097165
0.48354883319097336 17.32565814776856 0.7378190098849101
0.4887763881443893 17.41488292367289 0.7442982077421965
0.4940039430978052 17.90155126336002 0.7433605815122531
0.49923149805122113 18.5885256348406 0.7524390118249116
0.5044590530046371 18.06469758902469 0.7617300301755399
0.5096866079580531 19.026455284548884 0.792955407869095
0.5149141629114691 18.149049516851118 0.7708191789142135
0.5201417178648851 18.19889866662318 0.7656681754124876
0.525369272818301 17.965811743096637 0.7373089517137315
0.530596827771717 17.335438070941418 0.7193850030195218
0.535824382725133 17.44773451932274 0.7218576110614473
0.541051937678549 17.43599912804557 0.7185963099138222
0.546279492631965 16.674615600262182 0.7076942920648565
0.5515070475853809 16.565290401531932 0.7036275898117895
0.5567346025387969 16.435768060937253 0.7026355650760077
0.5619621574922129 16.979579247913115 0.7080524031763369
0.5671897124456289 17.092775582932116 0.703427540564487
0.5724172673990449 18.510448322452078 0.7259959702312403
0.5776448223524608 17.958778934335797 0.6953516467342976
0.5828723773058768 18.117636229696 0.7000852122467142
0.5880999322592928 17.507525260667936 0.6972800254521829
0.5933274872127088 16.37886884015354 0.6765184524041539
0.5985550421661248 16.742602812594914 0.6976994703265603
0.6037825971195407 17.56069046693238 0.7119186887146343
0.6090101520729567 17.904807205807586 0.7148055782424297
0.6142377070263727 18.209032440207856 0.7040819292742743
0.6194652619797887 18.454275109844176 0.6834092917554274
0.6246928169332047 18.527348187438918 0.6915430992596604
0.6299203718866206 19.10142157800689 0.7129455471532772
0.6351479268400366 19.041528413863485 0.7159439328170143
0.6403754817934526 19.263019485107286 0.727231149849796
0.6456030367468686 19.308054998553654 0.7239933522416488
0.6508305917002846 19.263892323064475 0.7178401325380535
0.6560581466537005 20.751385032301528 0.7322184009253827
0.6612857016071165 21.258408170580925 0.737626860931486
0.6665132565605325 21.084416078690214 0.725356631295534
0.6717408115139485 21.616947816787242 0.7332291997066472
0.6769683664673645 21.092071129810297 0.7065056990822558
0.6821959214207804 21.057820836869382 0.7077166471766763
0.6874234763741964 21.34377556142139 0.7215880505671103
0.6926510313276124 20.653002002890773 0.7082854934994601
0.6978785862810284 21.01896759540003 0.7069413400749357
0.7031061412344444 21.744262625719184 0.7148088953836429
0.7083336961878604 21.52711520409552 0.7110603865082806
0.7135612511412763 20.546873410513484 0.6859668540396486
0.7187888060946923 20.4845146429527 0.6983947040810214
0.7240163610481083 20.688440251117598 0.7053139658366139
0.7292439160015243 22.076767078218882 0.7191080273954111
0.7344714709549403 23.455617637599545 0.7212000014293197
0.7396990259083562 24.162045462698924 0.7283104018188332
0.7449265808617722 24.79540267419192 0.7559255860705455
0.7501541358151882 26.56472223086833 0.7964195661301063
0.7553816907686042 26.88989201987213 0.8151610818880798
0.7606092457220202 28.64626425991913 0.8263899315136438
0.7658368006754361 30.671880423602367 0.8491716319379491
0.7710643556288521 30.599924664011315 0.8448231196800741
0.7762919105822681 30.055126015423266 0.8376558146316755
0.7815194655356841 28.723111553914688 0.8036286033029728
0.7867470204891001 29.97385227972518 0.8210060171906891
0.791974575442516 33.14737756038458 0.8627254063976557
0.797202130395932 34.06384950218698 0.8698402599298007
0.802429685349348 35.0847764621301 0.8877422929606684
0.807657240302764 35.51689832284357 0.8878105436506872
0.81288479525618 35.832078968696756 0.8973929138213917
0.8181123502095959 37.204555840007814 0.9282754181352791
0.8233399051630119 38.38652811565933 0.9549951097707315
0.8285674601164279 41.2515525248005 1.014340939615867
0.8337950150698439 42.342590755936826 1.0275968166260288
0.8390225700232599 49.020985467168025 1.0952046876450154
0.8442501249766758 51.96238401789892 1.1244051981992942
0.8494776799300918 55.36223703294294 1.1642531783978238
0.8547052348835078 59.00772575082028 1.1949456320012277
0.8599327898369238 60.78390857348765 1.2308761580363186
0.8651603447903398 64.81508929043213 1.2662783250049627
0.8703878997437557 68.62533962359143 1.296215057116726
0.8756154546971717 69.5838552072354 1.279453031415914
0.8808430096505877 69.95798988606367 1.2737808532075372
0.8860705646040037 74.82799986668665 1.310219137865956
0.8912981195574197 75.02269729118584 1.3368439763365048
0.8965256745108356 78.00521646192523 1.381614267329859
0.9017532294642516 80.65468135612826 1.4234879467468633
0.9069807844176676 77.84250428162751 1.408522996807129
0.9122083393710836 81.90087953293117 1.4485064666980285
0.9174358943244996 86.44440309694824 1.4761952267547667
0.9226634492779155 84.57396704026749 1.4346199172407668
0.9278910042313315 87.39590193559673 1.4447533255219511
0.9331185591847475 87.78233223067264 1.4468624172545521
0.9383461141381635 84.31254665065951 1.399483380284904
0.9435736690915795 85.04839090380443 1.4045539735912413
0.9488012240449955 84.67838987316738 1.3773804765454363
0.9540287789984114 87.92606167630517 1.3877822727334388
0.9592563339518274 90.36321148582996 1.4071805426124258
0.9644838889052434 92.86797686863628 1.4460469546165526
0.9697114438586594 98.69132101431528 1.4907978727456548
0.9749389988120754 102.90323738629164 1.510412386628707
0.9801665537654913 108.99025220613558 1.547308281956718
0.9853941087189073 112.28832227347654 1.5677401141486977
0.9906216636723233 110.67462693922586 1.539070545031256
0.9958492186257393 106.4683756258832 1.5144621141850427
1.0010767735791553 102.95184144645032 1.473098577622614
1.0063043285325712 100.37419091881253 1.4478673252423
1.0115318834859872 104.54567056383259 1.5002278992217428
1.0167594384394032 110.70345154300308 1.545714495057819
1.0219869933928192 115.02194525193647 1.589695292706468
1.0272145483462352 116.50688998726336 1.6173626198321636
1.0324421032996511 118.95014065585895 1.6338596236684437
1.0376696582530671 116.24399615199033 1.6054962171243676
1.042897213206483 115.34780389773647 1.5688055663301925
1.048124768159899 117.21034323198349 1.5804241287227756
1.053352323113315 121.72178266687445 1.638612174586905
1.058579878066731 124.38081288591148 1.6652483761771553
1.063807433020147 117.4683829603185 1.6157162817632362
1.069034987973563 119.56502215787631 1.6098705326255947
1.074262542926979 117.16445728793359 1.5903962001375664
1.079490097880395 117.18145495252242 1.6001982921677833
1.084717652833811 120.35255769374432 1.618936499725154
1.089945207787227 118.88626345141778 1.608570446799355
1.095172762740643 123.5688265716774 1.6425804055004696
1.1004003176940589 120.6600352520412 1.617379963578826
1.1056278726474749 120.57839011075787 1.6154036790680062
1.1108554276008908 124.85851559490034 1.6605645720710112
1.1160829825543068 129.70464346067806 1.699234959250627
1.1213105375077228 130.36660920612664 1.683908303290196
1.1265380924611388 131.57315509734818 1.6787438794894036
1.1317656474145548 127.12976935533675 1.6179543468977324
1.1369932023679707 127.72761007792991 1.5962771307660208
1.1422207573213867 134.27004587787502 1.650128911404633
1.1474483122748027 134.71798203062949 1.6660543796837985
1.1526758672282187 133.9450457919847 1.6408177366079069
1.1579034221816347 132.76659763746116 1.6534289729865361
1.1631309771350506 130.5379834512394 1.6441885164579817
1.1683585320884666 126.05894430055612 1.5988775852174064
1.1735860870418826 119.89724286986429 1.5740228220872856
1.1788136419952986 114.99826132934909 1.5279066095161058
1.1840411969487146 121.54431930775323 1.568011318921412
1.1892687519021305 129.33433603995027 1.6216639670212991
1.1944963068555465 138.96497422641357 1.6899442937615092
1.1997238618089625 142.10580363961114 1.7024847387904738
1.2049514167623785 140.08558243564127 1.706083755567157
1.2101789717157945 139.59788570409174 1.7017470572609732
1.2154065266692105 139.20024483587343 1.7021932962153201
1.2206340816226264 142.32168581790214 1.7145235510670762
1.2258616365760424 141.99719817568155 1.6993421767863033
1.2310891915294584 147.31806098319055 1.7221841535755433
1.2363167464828744 150.06807567080324 1.7409141014569385
1.2415443014362904 149.08945564038686 1.7320286227261827
1.2467718563897063 147.3727187976197 1.7289303404723158
1.2519994113431223 142.95326179672722 1.6931933258601528
1.2572269662965383 139.2715836004943 1.6584370875668066
1.2624545212499543 138.60199324608797 1.6571181697976762
1.2676820762033703 133.10578459344725 1.6244987547684604
1.2729096311567862 130.51041537358543 1.6132693159962965
1.2781371861102022 124.90886820602114 1.5643372657317376
1.2833647410636182 126.83120339822034 1.5817960901925234
1.2885922960170342 128.08525344208667 1.5855712888214093
1.2938198509704502 136.4270081746462 1.6565799609318932
1.2990474059238661 141.5615465857964 1.7065000225943638
1.3042749608772821 147.82370603549583 1.769780625259563
1.309502515830698 143.9709575988003 1.736167541015224
1.314730070784114 134.52720490955477 1.6616954178330559
1.31995762573753 129.03939975409816 1.5878692639668002
1.325185180690946 130.61842447294106 1.6060514689343852
1.330412735644362 127.97759934182886 1.605668859640145
1.335640290597778 130.20130362329425 1.6165178659146477
1.340867845551194 129.95523966895288 1.6439470674355148
1.34609540050461 127.00334826318098 1.6148078313439636
1.351322955458026 130.40225008266336 1.6341527903176336
1.356550510411442 125.82811034722813 1.586568467348906
1.361778065364858 122.77327230876439 1.5612868810831637
1.3670056203182739 123.61945337375143 1.5669144457755513
1.3722331752716899 126.6983791000627 1.5955492505901507
1.3774607302251058 127.19898433373156 1.6078544504199495
1.3826882851785218 130.72921937115854 1.606904735750125
1.3879158401319378 133.20302746567978 1.611188867480964
1.3931433950853538 135.94141520277117 1.6344452130631855
1.3983709500387698 132.2758507969883 1.6104739478105419
1.4035985049921857 125.49975172913234 1.5600772327171064
1.4088260599456017 120.42906664599043 1.5339548156914824
1.4140536148990177 121.07416754312165 1.5679703817844517
1.4192811698524337 126.97651345354421 1.631425531800674
1.4245087248058497 126.97715775135796 1.633805423687947
1.4297362797592656 127.95876043769378 1.632091015306746
1.4349638347126816 125.35437919024497 1.6009618451504832
1.4401913896660976 122.00315703070764 1.568136457286799
1.4454189446195136 119.74581966452914 1.5570518294453175
1.4506464995729296 111.80313424475396 1.5129578645483248
1.4558740545263456 114.86783813416733 1.5482459037632992
1.4611016094797615 115.30428405253792 1.5768028034115507
1.4663291644331775 116.2234102052958 1.6065301041078979
1.4715567193865935 121.93199908917354 1.6293548926953352
1.4767842743400095 115.07205056302577 1.5540429580599167
1.4820118292934255 118.48958872327638 1.5773737560319805
1.4872393842468414 117.9783705715488 1.5564415621316419
1.4924669392002574 117.33264279814352 1.565091575780194
1.4976944941536734 110.97971458897113 1.5288973331925582
1.5029220491070894 109.07325854238354 1.5531239716953096
1.5081496040605054 114.2111737539643 1.5758006837204828
1.5133771590139213 113.22131692736218 1.5656019276859359
1.5186047139673373 119.42024800943263 1.6127032089586166
1.5238322689207533 118.82403888625664 1.6025190751106766
1.5290598238741693 118.31488253039907 1.5990916254532062
1.5342873788275853 120.37581952152163 1.6280674605907233
1.5395149337810012 118.6577971548196 1.6415829435961728
1.5447424887344172 121.67988943150992 1.66454698876604
1.5499700436878332 119.20426500454903 1.6373050360413377
1.5551975986412492 118.43771537819912 1.5993516501738478
1.5604251535946652 125.18009258363465 1.6202644592254507
1.5656527085480811 126.84682009538153 1.637959402904644
1.5708802635014971 128.51105509042466 1.6559335683673373
1.576107818454913 126.47520544613869 1.632255503171695
1.581335373408329 120.27446939906214 1.5697779004836572
1.586562928361745 122.18535146347436 1.5662747489747118
1.591790483315161 121.29958928124225 1.5680890247115702
1.597018038268577 120.86847774132401 1.5780200872858565
1.602245593221993 127.2101011637738 1.6403834090031557
1.607473148175409 134.90764788326044 1.69775299458906
1.612700703128825 140.47967924032096 1.7332036754265034
1.617928258082241 141.0381160104083 1.7294466956759127
1.623155813035657 140.67868346169516 1.730289023772327
1.628383367989073 139.62413692828468 1.7064703412510929
1.6336109229424889 140.86998476576704 1.69307680253368
1.6388384778959049 144.6025084020494 1.7028526608160697
1.6440660328493208 151.63778404751451 1.7293605281711346
1.6492935878027368 160.60483229438242 1.7870190252756737
1.6545211427561528 159.23037914448935 1.7747847442142046
1.6597486977095688 160.06859212146398 1.7997015688553195
1.6649762526629848 161.51392770946347 1.8028958017523338
1.6702038076164007 163.80663351129667 1.806410690351093
1.6754313625698167 164.15345414487044 1.7814222287040473
1.6806589175232327 169.50763147483448 1.8209725610506835
1.6858864724766487 170.14167208529085 1.8319222648467532
1.6911140274300647 168.94608451114377 1.8197259396660257
1.6963415823834807 174.09029873755904 1.834468598454528
1.7015691373368966 170.40931462900735 1.8004196962706898
1.7067966922903126 166.87114260402035 1.7527332240043767
1.7120242472437286 168.01039749039066 1.7568725132888983
1.7172518021971446 162.97919040202385 1.7399445953716397
1.7224793571505606 172.79629277760844 1.8034476627885694
1.7277069121039765 185.16377542379198 1.874177071951029
1.7329344670573925 191.59438550887734 1.8760333764601516
1.7381620220108085 187.45764501694794 1.8022236858121263
1.7433895769642245 185.76360135507738 1.7765305558857798
1.7486171319176405 187.1000289587719 1.7999985826078893
1.7538446868710564 201.0766743769384 1.873412246752536
1.7590722418244724 212.13281540556875 1.9375837580047348
1.7642997967778884 218.9496231155079 1.9875584340934918
1.7695273517313044 207.2405887106225 1.8971628271767524
1.7747549066847204 200.58753810220978 1.8666683889317142
1.7799824616381363 193.77286013979975 1.8302302601768943
1.7852100165915523 203.128082671596 1.867051935939228
1.7904375715449683 216.05573408232533 1.9402084449526782
1.7956651264983843 213.96901210792907 1.9042978433483753
1.8008926814518003 212.38223998122808 1.8679891674943423
1.8061202364052162 211.71828736988016 1.8763294992461765
1.8113477913586322 213.37975181113316 1.877846841704281
1.8165753463120482 224.86601874171345 1.9130908876277
1.8218029012654642 227.34923165331946 1.9192402859725703
1.8270304562188802 223.40447293446786 1.8791087810480709
1.8322580111722961 217.1611611594454 1.8333242878029163
1.8374855661257121 214.41780153691633 1.8211781088776797
1.842713121079128 219.53414791966475 1.8366261227752911
1.847940676032544 217.9475142520986 1.8324887023964453
1.85316823098596 222.58963506249395 1.8523183854292502
1.858395785939376 222.25815209975264 1.8612493877471858
1.863623340892792 224.1917085131932 1.8643689468379974
1.868850895846208 221.91170656291618 1.8373497337872509
1.874078450799624 221.88671308500636 1.848522703352223
1.87930600575304 223.16995328416547 1.8515390249351091
1.884533560706456 223.4088030797546 1.848982515921253
1.889761115659872 221.37417717035464 1.8287783661136237
1.894988670613288 217.75090352900443 1.7909421765085565
1.9002162255667039 220.3564400209747 1.7898484301974311
1.9054437805201199 211.83883587575664 1.7342257787442994
1.9106713354735358 217.03756468405652 1.7578038004397476
1.9158988904269518 214.4043093001469 1.746517681237577
1.9211264453803678 211.28568052556068 1.7270329245822467
1.9263540003337838 212.8192954716564 1.7163918754486727
1.9315815552871998 212.17165383528618 1.7080051123995617
1.9368091102406157 214.53952179105664 1.7177545346891032
1.9420366651940317 222.61004322595215 1.7627320129735815
1.9472642201474477 218.7638473361663 1.7567911920320505
1.9524917751008637 214.32804059423034 1.7228364044096214
1.9577193300542797 213.10317131623574 1.7328102958716671
1.9629468850076957 207.8662631896817 1.704252342136224
1.9681744399611116 211.3288821342165 1.7047787174155404
1.9734019949145276 214.72272434062566 1.7058706521819271
1.9786295498679436 210.0117280208667 1.6694695925210579
1.9838571048213596 212.94249594372272 1.6813410244251568
1.9890846597747756 209.47882492643672 1.6649607224757228
1.9943122147281915 205.705353395498 1.6630644310638012
1.9995397696816075 202.7521900775345 1.6497930552117812
2.0047673246350235 198.41870990299532 1.6417546029414938
2.0099948795884393 198.0290204547311 1.6410678254982818
2.015222434541855 202.1742372325938 1.6428487673882601
2.0204499894952708 204.9780809594231 1.649273231020062
2.0256775444486865 206.12208052871185 1.6451053725495637
2.0309050994021023 198.47503532609608 1.6076240393644052
2.036132654355518 202.87445238118895 1.633786349264035
2.041360209308934 194.11877857702262 1.5939910787448797
2.0465877642623496 198.84957293599928 1.6075312647924307
2.0518153192157653 200.23074588203642 1.6202268769636703
2.057042874169181 201.13551092834282 1.6364711928571463
2.062270429122597 201.1789482238787 1.6422678742052623
2.0674979840760126 194.4860736209516 1.6299811441974177
2.0727255390294284 192.79609300496904 1.61509487816829
2.077953093982844 201.04109659542817 1.6399271221513385
2.08318064893626 199.34333715030033 1.6380399833427304
2.0884082038896756 202.05906316001787 1.6598492414122104
2.0936357588430914 196.02877297374607 1.6210787459980256
2.098863313796507 200.79794172487075 1.647050840236064
2.104090868749923 199.80901939863102 1.6329003794442398
2.1093184237033387 205.6532797203231 1.673107649709323
2.1145459786567544 206.54647922943522 1.6893463932145445
2.11977353361017 195.15042989629382 1.6191847476407697
2.125001088563586 201.22064646406037 1.6455086147448221
2.1302286435170017 194.8935012620097 1.6100492466366356
2.1354561984704175 195.62968905692503 1.6132071511471344
2.140683753423833 196.2657112992755 1.6375853492537626
2.145911308377249 197.30184039995132 1.6383657009173338
2.1511388633306647 197.95500732210073 1.6414919763676434
2.1563664182840805 202.25326662466273 1.6544840968234138
2.1615939732374962 205.10233600263354 1.66566016439952
2.166821528190912 201.7967227162463 1.658020614723914
2.1720490831443278 203.83121802615332 1.6746137782875608
2.1772766380977435 197.8873999260508 1.632988732369086
2.1825041930511593 197.03773262032956 1.609297510448868
2.187731748004575 200.62679081850374 1.6072032955803914
2.192959302957991 204.47287255856241 1.621582470618518
2.1981868579114066 202.65645115862617 1.6221642483781602
2.2034144128648223 206.66796573666355 1.6721210408613885
2.208641967818238 206.10753410444045 1.6763522905918107
2.213869522771654 200.99137907666997 1.6431386280787201
2.2190970777250696 201.4730813381828 1.6328536675201335
2.2243246326784853 192.8883758939943 1.565238918121891
2.229552187631901 197.93040439193635 1.603375012082301
2.234779742585317 205.28556220809872 1.6380988985218679
2.2400072975387326 203.91080848862654 1.635040319453572
2.2452348524921484 209.4552160567336 1.6674312016834238
2.250462407445564 206.71853921406475 1.6695826560891014
2.25568996239898 201.97361213392273 1.6587162707986913
2.2609175173523957 203.74761238949577 1.6779851739951286
2.2661450723058114 202.63015169966872 1.6830380197119175
2.271372627259227 199.84316536359876 1.6445952939420323
2.276600182212643 199.22235304940642 1.635740202610532
2.2818277371660587 198.52076981496916 1.6291878431947409
2.2870552921194744 201.45281436025718 1.6501756108048373
2.29228284707289 207.07606849808147 1.6796485904488339
2.297510402026306 209.27174165830033 1.6827961139735694
2.3027379569797217 198.88895899461636 1.6010840375356858
2.3079655119331375 194.2167666371478 1.5674290876070762
2.3131930668865532 192.2382057896244 1.5482581110757225
2.318420621839969 187.12797875037438 1.530446222813653
2.3236481767933848 187.71319855637736 1.5379655278857993
2.3288757317468005 184.57084262185265 1.5231228164325818
2.3341032867002163 189.1607714698259 1.5497353297338403
2.339330841653632 190.19187949140812 1.542853511372315
2.344558396607048 193.9017438227486 1.5617534416950116
2.3497859515604635 199.2676780914614 1.5870683379959476
2.3550135065138793 206.92827797927302 1.6286733546047678
2.360241061467295 216.24953529135124 1.6962150349571805
2.365468616420711 212.85264159660835 1.6586306726847708
2.3706961713741266 218.06351038548758 1.6365283753398054
2.3759237263275423 213.69683327036861 1.5961872918136835
2.381151281280958 211.5566065205267 1.5574766142814946
2.386378836234374 215.520085815928 1.5708038246872538
2.3916063911877896 217.6057914695092 1.574894114748685
2.3968339461412054 217.98252057654196 1.5641218430208585
2.402061501094621 219.82494103544707 1.5452714777721908
2.407289056048037 219.80488787504805 1.503681687157303
2.4125166110014526 220.26621986325284 1.4584620146554923
2.4177441659548684 227.0150328447197 1.412792892655787
2.422971720908284 236.05172851082008 1.3565125430009966
2.4281992758617 257.5045168192407 1.3651019557460564
2.4334268308151157 292.6859021199871 1.4011291051964485
2.4386543857685314 341.97733303303215 1.465967501679912
2.443881940721947 403.1105531822362 1.5523757710283015
2.449109495675363 487.46821452992975 1.6813329811066908
2.4543370506287787 593.6976719471121 1.8465923909285682
2.4595646055821945 714.2213595034277 2.0180127563717805
2.4647921605356102 861.8554235804003 2.2156491878170517
2.470019715489026 1010.4816082298718 2.391717761601676
2.4752472704424417 1164.3829829143756 2.5684763346182296
2.4804748253958575 1329.9660649734672 2.7441873393188763
2.4857023803492733 1483.361257526878 2.8904873578279147
2.490929935302689 1657.239247044595 3.0586789824348237
2.496157490256105 1819.4464877956173 3.1927344674621896
2.5013850452095205 1968.7509344357638 3.3151254672486674
2.5066126001629363 2087.483302385271 3.393552783600055
2.511840155116352 2197.568943868803 3.4803857226254307
2.517067710069768 2272.658316918393 3.5321016647672887
2.5222952650231836 2359.9752464453786 3.606599313040476
2.5275228199765993 2455.41845424451 3.6822228191021336
2.532750374930015 2608.9006730825085 3.799675071437872
2.537977929883431 2900.570180662086 4.008873964495259
2.5432054848368466 3350.057137880055 4.300728742331274
2.5484330397902624 3993.563068524574 4.698062282730692
2.553660594743678 4695.481992795795 5.096073853577982
2.558888149697094 5287.237749148121 5.397267392649283
2.5641157046505096 5539.040996311509 5.508721598825983
2.5693432596039254 5341.096139972432 5.3981721447131985
2.574570814557341 4758.000059339114 5.1028908797838
2.579798369510757 3885.0187071146793 4.608011522952223
2.5850259244641727 2994.80817843351 4.044880588985715
2.5902534794175884 2158.583722520172 3.4273511540485155
2.595481034371004 1556.0022296119027 2.9091105608613663
2.60070858932442 1099.0716146316854 2.4431032739843115
2.6059361442778357 798.4368086374393 2.1021844011551636
2.6111636992312515 608.6630903000259 1.8601644147603382
2.6163912541846672 478.371344765237 1.676382319151284
2.621618809138083 390.11727374284635 1.54774792110669
2.6268463640914987 329.97471416778717 1.4578614477407947
2.6320739190449145 291.877917440773 1.4198178757789552
2.6373014739983303 266.1348096544636 1.3957996734965397
2.642529028951746 246.60905714155044 1.3998226953655593
2.6477565839051618 233.95798684483117 1.4283985973673208
2.6529841388585775 222.920378976936 1.4297941539001398
2.6582116938119933 220.78323306416144 1.4628471218309953
2.663439248765409 211.40081076871917 1.4281313837722442
2.668666803718825 205.43452141443677 1.409773317451584
2.6738943586722406 205.61490266901438 1.437539211177276
2.6791219136256563 205.20319477019297 1.4691632328140483
2.684349468579072 206.332761121801 1.4923261699022186
2.689577023532488 209.65327036352522 1.5200456700592475
2.6948045784859036 210.27198712148052 1.530364326214963
2.7000321334393194 202.15364569264753 1.494365858547494
2.705259688392735 203.44828864328989 1.5203814768778738
2.710487243346151 198.44851139602892 1.498207582032127
2.7157147982995666 205.92265854955417 1.5567002271402004
2.7209423532529824 209.23800493216632 1.5824258306759986
2.726169908206398 211.1193616508161 1.5939643147524458
2.731397463159814 213.10124549075474 1.6087065948499941
2.7366250181132297 213.80751540528107 1.6216095766381213
2.7418525730666454 215.25257243328457 1.634971736339052
2.747080128020061 212.11601408703368 1.6298672017440639
2.752307682973477 209.33696347620582 1.596672833976044
2.7575352379268927 201.83626999438957 1.5569545416885724
2.7627627928803085 194.23184726471342 1.5131094215604595
2.767990347833724 195.85060692111364 1.5256711161050032
2.77321790278714 200.66690630106788 1.5544638797075518
2.7784454577405557 203.86974886749826 1.5752277156035113
2.7836730126939715 203.8744193879024 1.5815154015660222
2.7889005676473873 195.44316523211452 1.5594358278229377
2.794128122600803 193.25016043544028 1.5479550317947584
2.7993556775542188 198.07710843002954 1.5571869700114396
2.8045832325076345 204.25348919675847 1.5620722553662205
2.8098107874610503 208.91179230979083 1.5925899897056404
2.815038342414466 204.95679033009534 1.589949373407305
2.820265897367882 200.77248052560662 1.5855022562295464
2.8254934523212976 199.33795153078364 1.5944979501851995
2.8307210072747133 200.12482675763445 1.58718020950376
2.835948562228129 198.51756023769983 1.573645999605273
2.841176117181545 196.61978665424823 1.5751338390274914
2.8464036721349606 202.00644751585304 1.6114236725360904
2.8516312270883764 204.28127707133171 1.6201670598657685
2.856858782041792 207.27965998050502 1.6308191367469733
2.862086336995208 207.46724332409494 1.6309590370373759
2.8673138919486236 209.72732792207748 1.6476348665604204
2.8725414469020394 206.81494085886163 1.6385591542275024
2.877769001855455 204.1683409805728 1.6192315761379776
2.882996556808871 198.79750907374964 1.5792798839656441
2.8882241117622867 192.10121688341053 1.520770037880421
2.8934516667157024 193.86549236080657 1.5256318457656304
2.898679221669118 201.62358726956222 1.55944232064279
2.903906776622534 199.86868686975336 1.5395219073142292
2.9091343315759497 203.993428884744 1.5636477213211062
2.9143618865293655 201.95017819145815 1.5376370281921266
2.919589441482781 192.59266508769952 1.4974681798766876
2.924816996436197 192.94577717430917 1.4865170368223999
2.9300445513896127 193.4439988830527 1.490771750791453
2.9352721063430285 199.1536244096492 1.5243391936944828
2.9404996612964442 197.07331313360228 1.516442976712824
2.94572721624986 205.39316433271514 1.5611029155687914
2.9509547712032758 210.95284838654177 1.6119228396914271
2.9561823261566915 212.65464207744589 1.624562714239428
2.9614098811101073 206.53969840135701 1.5761806405339691
2.966637436063523 200.06968535823452 1.528840401498895
2.971864991016939 193.6272755715177 1.4903561056320256
2.9770925459703546 197.65033032307477 1.5124167742606416
2.9823201009237703 204.96113160871647 1.5673075860334071
2.987547655877186 210.693615641794 1.5934806253186247
2.992775210830602 205.66430054250853 1.5699805066990857
2.9980027657840176 205.41621220279617 1.5652508311980402
3.0032303207374333 198.63771746508093 1.5181762370986187
3.008457875690849 201.1245306079213 1.5134199033807092
3.013685430644265 199.85693489325425 1.4846952477727322
3.0189129855976806 199.69045021114314 1.4645274178325143
3.0241405405510964 202.591083939472 1.4862658944375247
3.029368095504512 202.98127876825748 1.4984054044774258
3.034595650457928 207.14857062705056 1.5171675201224764
3.0398232054113437 214.90520724822295 1.5433817043238882
3.0450507603647594 209.88076021548414 1.5008077071469517
3.050278315318175 202.64539710937544 1.4521500320830558
3.055505870271591 198.69707846355556 1.4313845737932798
3.0607334252250067 198.9592274167708 1.4396354227532286
3.0659609801784224 211.1908059310353 1.4812329387785392
3.071188535131838 213.81402496120896 1.5011002891838343
3.076416090085254 212.3519652827712 1.48772945483622
3.0816436450386697 206.53441955851625 1.4428091502246754
3.0868711999920855 199.8305258841538 1.3882166303149364
3.0920987549455012 204.67747088456227 1.395079731323529
3.097326309898917 206.012003673226 1.3759862239603626
3.1025538648523328 209.2640541013912 1.3766622588422202
3.1077814198057485 219.89265260815594 1.396011695344726
3.1130089747591643 223.35913867533768 1.389441011013489
3.11823652971258 226.77988754231188 1.4051849443546969
3.123464084665996 226.3685856916434 1.3903945143038263
3.1286916396194115 222.5369373815272 1.3583557560988042
3.1339191945728273 224.52363484548022 1.3379042418445062
3.139146749526243 233.6621970429649 1.3350313347962925
3.144374304479659 238.78592717128555 1.3183830878492073
3.1496018594330746 244.86745076418177 1.3086262333413399
3.1548294143864903 247.7453887621102 1.2875624964928
3.160056969339906 253.5196960956569 1.279447984725853
3.165284524293322 261.6570561605707 1.2654645774498838
3.1705120792467376 276.1387929070676 1.2729053411386582
3.1757396342001534 295.52417330559894 1.2895848796475986
3.180967189153569 316.95849515644704 1.314891749688615
3.186194744106985 345.66422132745686 1.3578289267205903
3.1914222990604006 374.54758319620356 1.394897843476734
3.1966498540138164 404.3232599704913 1.4349789819851202
3.201877408967232 438.5585292703985 1.4887693894848673
3.207104963920648 475.03129913267225 1.5450421100616243
3.2123325188740637 505.86433882534425 1.5924874032880256
3.2175600738274794 541.8523566442228 1.6427224490619756
3.222787628780895 574.8169112519137 1.6863512152553417
3.228015183734311 605.2979314976458 1.7295914926744191
3.2332427386877267 637.2384148452425 1.770311786824283
3.2384702936411425 666.5251956259553 1.8064484650603092
3.2436978485945582 680.9102164838572 1.8183055628547375
3.248925403547974 695.4505766876482 1.8344469290899108
3.2541529585013897 702.194962517599 1.8404147152244006
3.2593805134548055 695.3795763296264 1.8309919039121718
3.2646080684082213 684.3705149895145 1.8183116355796767
3.269835623361637 654.8283009807134 1.7787539376041577
3.275063178315053 618.2581896491959 1.7280668316546184
3.2802907332684685 572.5969521543261 1.659149632151963
3.2855182882218843 523.4035017224044 1.5874533082091027
3.2907458431753 479.4199207028586 1.5247359795399296
3.295973398128716 441.3588128086804 1.4681615276238296
3.3012009530821316 405.2876246943001 1.414108955704343
3.3064285080355473 380.25471342345514 1.3885263075969596
3.311656062988963 354.2794785044569 1.353705788081319
3.316883617942379 325.8252968665374 1.309734779667136
3.3221111728957946 308.3228761623584 1.2823564162804375
3.3273387278492104 295.5906567476711 1.2566220439676048
3.332566282802626 294.030571906722 1.256570733145431
3.337793837756042 294.445624125244 1.2543863238021746
3.3430213927094576 294.5349752955938 1.247940020027131
3.3482489476628734 300.1423032360875 1.2507376811518334
3.353476502616289 307.5470511174374 1.2473955842748579
3.358704057569705 320.16228314946534 1.2562491993594684
3.3639316125231207 333.6804402625702 1.2726959417929644
3.3691591674765364 351.0954431104742 1.3056827182868533
3.374386722429952 362.8853923709608 1.325650628760315
3.379614277383368 371.23102154280417 1.3381264719637722
3.3848418323367837 381.0174493210487 1.3588297428318898
3.3900693872901995 394.38572845835347 1.3816219143953818
3.3952969422436152 422.29596902619636 1.4336939205329666
3.400524497197031 514.8761329843793 1.5821460312734883
3.4057520521504467 569.4005284002552 1.6518324577822228
3.4109796071038625 722.0196348308388 1.8574610402747136
3.4162071620572783 827.6072611736373 1.9881992104920856
3.421434717010694 890.3284714387652 2.0681996566511343
3.4266622719641098 962.8289550226399 2.1654811081517527
3.4318898269175255 892.897842825145 2.093200234318289
3.4371173818709413 836.3641472513586 2.037692418768075
3.442344936824357 737.3284349107633 1.9221633542047638
3.447572491777773 620.7680091090192 1.755545708132165
3.4528000467311886 550.4388727268769 1.6460026343087186
3.4580276016846043 492.19055182968935 1.5347130677436247
3.46325515663802 471.21636227208467 1.4844204044643212
3.468482711591436 480.5028300652539 1.4788122417964447
3.4737102665448516 512.7934632249171 1.52268300628284
3.4789378214982674 579.3620142834725 1.6120957569812873
3.484165376451683 681.9575354498295 1.7500699753907865
3.489392931405099 825.2198594292654 1.9365503605774863
3.4946204863585146 1026.2206304366862 2.1628486196200076
3.4998480413119304 1304.8699439342108 2.4397114891185976
3.505075596265346 1670.4133120476995 2.75759264068469
3.510303151218762 2144.6408710952974 3.117532088183245
3.5155307061721777 2797.603472498293 3.5579215324704734
3.5207582611255934 3558.6204757190485 4.0174555108386665
3.525985816079009 4532.452834486926 4.536422210629467
3.531213371032425 5626.078733229579 5.056802527233084
3.5364409259858407 6708.556271953941 5.528952108036597
3.5416684809392565 7734.005754301621 5.936171180359574
3.546896035892672 8584.551626352319 6.258166436165104
3.552123590846088 9118.74571834793 6.4551315831719505
3.5573511457995037 9371.470556674862 6.544783423057447
3.5625787007529195 9287.777947813627 6.516973592321071
3.5678062557063353 9001.172578028862 6.420807337715769
3.573033810659751 8516.25387856809 6.24399268072204
3.5782613656131668 7929.880483842817 6.0285482803043555
3.5834889205665825 7352.630017136972 5.8068031308277765
3.5887164755199983 6808.967391009627 5.58765649758259
3.593944030473414 6269.971899313337 5.3263547918688
3.59917158542683 5810.026355872242 5.100202224620877
3.6043991403802456 5367.04516591826 4.886958337108245
3.6096266953336613 4906.941399208392 4.66992362535216
3.614854250287077 4388.023177698913 4.416144752944953
3.620081805240493 3800.9660969947877 4.113751792592763
3.6253093601939086 3175.040032741161 3.7622933062500854
3.6305369151473244 2602.785456117896 3.4071246111794116
3.63576447010074 2051.8449443283694 3.015077372545894
3.640992025054156 1622.5470491907765 2.6664983093188095
3.6462195800075716 1295.972993582101 2.3760887150440273
3.6514471349609874 1056.644354694449 2.139914238656273
3.656674689914403 879.7860693948883 1.9526510921762332
3.661902244867819 753.2173182544828 1.805116818848912
3.6671297998212347 660.3813516352077 1.6898545573639898
3.6723573547746504 596.0987458525271 1.6078063432482317
3.677584909728066 543.5928471527695 1.538867798915058
3.682812464681482 498.0389634208447 1.4723397323827823
3.6880400196348977 464.72794559051465 1.4281788938747844
3.6932675745883135 435.99148767261056 1.3819374419977493
3.698495129541729 408.2879398998392 1.3360550990660476
3.703722684495145 389.70225743607506 1.304562556431909
3.7089502394485607 378.2449842398996 1.2878023377314607
3.7141777944019765 368.5761192497434 1.2716587529291585
3.7194053493553922 361.834080386406 1.264721256137039
3.724632904308808 353.69598659093765 1.2519252722753755
3.7298604592622238 342.1190938195527 1.2396440671014801
3.7350880142156395 330.10531769515757 1.220843267370936
3.7403155691690553 319.7210510832272 1.2038648623087658
3.745543124122471 311.28954860236587 1.1943940728349038
3.750770679075887 301.4359712693793 1.1789020836362274
3.7559982340293026 295.597243979409 1.1701309140780807
3.7612257889827183 295.26106716832663 1.168467315401467
3.766453343936134 293.9380123832045 1.1670416411760174
3.77168089888955 297.7932266581435 1.176261681339624
3.7769084538429656 290.8881387058669 1.1620931876914093
3.7821360087963813 285.28102296757066 1.1493382073118386
3.787363563749797 284.05488750442095 1.1495991372356904
3.792591118703213 284.200862296051 1.150467304266507
3.7978186736566286 286.6998541859102 1.1591079592239766
3.8030462286100444 295.40339893067915 1.1734971261841598
3.80827378356346 299.5136871387891 1.1767789696998383
3.813501338516876 308.4539835581768 1.1940511392714188
3.8187288934702917 317.49498693212234 1.2150921505140153
3.8239564484237074 318.3313575137897 1.2136111169516834
3.829184003377123 324.81956195001453 1.2201157636105382
3.834411558330539 323.5075349312381 1.2083180392505957
3.8396391132839547 325.0667098557477 1.2057197085892544
3.8448666682373704 324.54334629050214 1.2021322950873499
3.850094223190786 328.1577289594144 1.2084432331446764
3.855321778144202 326.3464654538661 1.2099133937403255
3.8605493330976177 316.04699016127665 1.1821001615284832
3.8657768880510335 306.40809669876825 1.153352842377653
3.8710044430044492 301.43695192794723 1.1386856594726347
3.876231997957865 302.69505236640435 1.1390836794536574
3.8814595529112808 304.73770487283525 1.1405600832925367
3.8866871078646965 305.2677054418851 1.136376045359692
3.8919146628181123 310.74756993628455 1.1440128801066358
3.897142217771528 312.4610453746776 1.1384327875019566
3.902369772724944 318.2980156182606 1.1496707159630428
3.9075973276783595 319.374722458255 1.1480251760757645
3.9128248826317753 323.95569559782444 1.1548568826868417
3.918052437585191 326.69152650068287 1.1598083786794795
3.923279992538607 335.11238856148674 1.1751633167092184
3.9285075474920226 342.67453430089955 1.1879524503196228
3.9337351024454383 345.905326237579 1.1924600019918081
3.938962657398854 347.9842546838872 1.1957726904505095
3.94419021235227 352.52243151003194 1.2020364619871378
3.9494177673056856 360.2681359346857 1.2153667648244009
3.9546453222591014 363.3220014842598 1.2175752940365034
3.959872877212517 368.2542510011628 1.2180633038536834
3.965100432165933 374.4745358169418 1.2203220594487385
3.9703279871193486 385.79337184195475 1.2355148632698705
3.9755555420727644 401.2650718847327 1.2551208633266164
3.98078309702618 421.28640068170955 1.2840634750757058
3.986010651979596 442.1713966761747 1.3111945869990271
3.9912382069330117 461.1614554287669 1.3368387452734163
3.9964657618864274 480.48990986954897 1.3640444644299374
4.001693316839844 508.6668128237515 1.402511001713495
4.00692087179326 549.0274543827944 1.4541652291006602
4.012148426746676 587.720017278024 1.5094243820526034
4.017375981700092 627.2774133023404 1.5779597689708065
4.0226035366535084 676.4378381436148 1.6489659443336302
4.027831091606925 725.5663322487214 1.714290461310687
4.033058646560341 801.1509754482842 1.8074413592766254
4.038286201513757 882.1719165949478 1.894159372081405
4.043513756467173 968.9738564469355 1.9882067314470975
4.0487413114205895 1075.2716621783736 2.0932150144761072
4.053968866374006 1204.3051832754588 2.2154518674567742
4.059196421327422 1354.184817017296 2.354955630954641
4.064423976280838 1535.3351231867173 2.50975356333231
4.069651531234254 1744.6804837727352 2.674804938998761
4.0748790861876705 1987.3830166958573 2.8629216511058675
4.080106641141087 2263.277127266519 3.0547658148459496
4.085334196094503 2581.4949271143487 3.2561325151276312
4.090561751047919 2934.0459351348136 3.4699790630372562
4.095789306001335 3338.197983489025 3.6987281531228207
4.1010168609547515 3808.5380715888487 3.9611293518013277
4.106244415908168 4273.703654485108 4.205059092505298
4.111471970861584 4759.2141653128365 4.4357034997658005
4.116699525815 5262.393820117704 4.664730586408018
4.121927080768416 5686.767904637033 4.785204650976376
4.1271546357218325 6093.085970197385 4.906041771185942
4.132382190675249 6466.12645056503 5.034228119707797
4.137609745628665 6761.738906126064 5.128183440613788
4.142837300582081 6946.237572011126 5.179780240194131
4.148064855535497 7002.339732520167 5.1970496123493914
4.1532924104889135 6927.124244137544 5.157080537613106
4.15851996544233 6684.888708469102 5.056348349713062
4.163747520395746 6301.181802809152 4.894594418230389
4.168975075349162 5854.518475962241 4.7180116478242216
4.174202630302578 5331.481301118294 4.497460249127027
4.1794301852559945 4779.3959748410525 4.259879511933888
4.184657740209411 4194.467579581942 3.9772788114159976
4.189885295162827 3633.165533417537 3.69728722655641
4.195112850116243 3160.168495953624 3.450516893982286
4.200340405069659 2714.6791501956895 3.19689674152354
4.2055679600230755 2321.2486707326743 2.9534776801840383
4.210795514976492 2003.8852586829116 2.747104236728533
4.216023069929908 1720.6694952195037 2.5433228120105578
4.221250624883324 1475.2646932099708 2.3510532055908278
4.22647817983674 1275.947782973464 2.1827596224745838
4.2317057347901565 1107.881600250122 2.0278982580929727
4.236933289743573 966.7298750156908 1.8895558921408526
4.242160844696989 851.2755061038939 1.7717214356776692
4.247388399650405 756.0911986926277 1.670242024698733
4.252615954603821 670.8003976493474 1.5736867129445664
4.257843509557238 612.0605878285248 1.5034833569706743
4.263071064510654 554.3087849768613 1.4315510914118799
4.26829861946407 505.5056042690281 1.368136982580257
4.273526174417486 464.4409982031455 1.3135827161346636
4.278753729370902 427.02943801783636 1.2582531155118926
4.283981284324319 391.7203107520347 1.208296169944958
4.289208839277735 365.75423479113056 1.1732530910424805
4.294436394231151 341.93462425650057 1.1372078731984825
4.299663949184567 322.97874927044586 1.1119047766094432
4.304891504137983 306.0682288177132 1.0842838681238658
4.3101190590914 292.66193764067884 1.063022591936411
4.315346614044816 278.5788858396449 1.048519785156734
4.320574168998232 270.75549923987177 1.0417295557824386
4.325801723951648 265.6666312089981 1.0426109273156594
4.331029278905064 257.30173895911616 1.0282239758898017
4.336256833858481 255.19414829336912 1.026725057471147
4.341484388811897 254.22320389977858 1.0331698189968157
4.346711943765313 248.65819751191367 1.022256798498461
4.351939498718729 246.03337186665502 1.0228765209627282
4.357167053672145 237.64669159503484 1.0052269849510802
4.362394608625562 227.23580840285553 0.9847466273914571
4.367622163578978 221.86388668443465 0.9780163528721256
4.372849718532394 218.27006393699142 0.9858979315017208
4.37807727348581 216.384042115539 0.9960863988521657
4.383304828439226 219.26911974907435 1.017124835506139
4.388532383392643 218.21039099551953 1.0220735754915442
4.393759938346059 213.79739267579822 1.0176336723850599
4.398987493299475 204.95957910496097 0.9959952022614493
4.404215048252891 198.05338235845142 0.9936536244327678
4.409442603206307 192.71755405592583 0.9871579133338936
4.414670158159724 192.56683971123627 0.9994299182434551
4.41989771311314 189.2792677445048 0.9993449758669793
4.425125268066556 188.1509877528251 1.0069148797657486
4.430352823019972 182.95179940746732 0.9981478632312647
4.435580377973388 175.98040411248618 0.9805715429505629
4.440807932926805 172.7472261781562 0.9729355275797733
4.446035487880221 171.60595754995566 0.977802860682515
4.451263042833637 171.43818588931887 0.9907653525121884
4.456490597787053 168.69473027342414 0.9774913559496702
4.4617181527404695 161.86361979141964 0.9659540324895667
4.466945707693886 156.6857430442397 0.9519932849683461
4.472173262647302 154.8101303407118 0.950566617314773
4.477400817600718 161.75898718764438 0.9832452800278583
4.482628372554134 163.82211373576524 0.9852848357941816
4.4878559275075505 165.4920769414245 0.9922300104722269
4.493083482460967 159.75600102097636 0.9624276078916297
4.498311037414383 158.00065601933412 0.9697696907115145
4.503538592367799 155.4595708083195 0.975843561072374
4.508766147321215 153.85027797766486 0.9779107252160227
4.5139937022746315 149.5485044038093 0.9629586716598464
4.519221257228048 151.17723092229917 0.9605333112677421
4.524448812181464 156.02601718992426 0.9810474119516434
4.52967636713488 156.5011404418373 1.0026148619443107
4.534903922088296 159.67176850771847 1.0269391501716187
4.5401314770417125 157.2343710927157 1.0193966386136857
4.545359031995129 151.61314313490774 1.001081777155372
4.550586586948545 155.69078083798098 1.0227175438037452
4.555814141901961 155.57744877148818 1.0278942630620855
4.561041696855377 156.02241781151804 1.0271325936863163
4.5662692518087935 155.93688938620886 1.004130350058223
4.57149680676221 148.33473023406654 0.969972296100901
4.576724361715626 146.22280605752545 0.9642666160710948
4.581951916669042 144.2382906298196 0.9617988419798462
4.587179471622458 143.7205375596195 0.9676881458383664
4.5924070265758745 147.22618722933407 0.9842824426640069
4.597634581529291 146.7929916949706 0.9744407240163238
4.602862136482707 148.29333716577847 0.9819184638716544
4.608089691436123 150.80656816393792 0.987139793735611
4.613317246389539 149.77219105829926 0.980921804652395
4.6185448013429555 148.97212797510645 0.9732851439464469
4.623772356296372 151.97636298765408 0.986839657316192
4.628999911249788 156.93757569379434 1.016134667899328
4.634227466203204 152.03624361135695 1.0066629549727781
4.63945502115662 148.5181125109953 0.9941129377100622
4.6446825761100365 142.57716042599742 0.9599258638519919
4.649910131063453 142.25340113621067 0.9485666406527732
4.655137686016869 149.7852322094411 0.9749976872356932
4.660365240970285 152.70634448936673 0.9879213061235725
4.665592795923701 153.65667278370054 0.9998604715094076
4.6708203508771176 153.0686677067261 0.9944690476123617
4.676047905830534 155.86374400149668 1.0082754104173903
4.68127546078395 151.54870383803407 0.9906348687784268
4.686503015737366 153.2766050857303 1.010203259733099
4.691730570690782 146.68789457499648 0.9965548942330997
4.696958125644199 143.45154101907016 0.9796877220790385
4.702185680597615 141.6500155530462 0.9655450327322166
4.707413235551031 145.88199288423363 0.982742367080663
4.712640790504447 151.07645833619114 0.9978195662774679
4.717868345457863 149.85740847132172 1.006237328782369
4.72309590041128 150.11132031122364 1.0156514332247468
4.728323455364696 147.15353766056134 1.017126052383481
4.733551010318112 152.36235705720986 1.030231956667066
4.738778565271528 153.2375849468193 1.0225826881544426
4.744006120224944 150.71296706453867 0.9954458633103115
4.749233675178361 152.0859244104373 1.00327780031271
4.754461230131777 153.41854643712435 1.011789305391568
4.759688785085193 152.70727273837352 1.0059009364224987
4.764916340038609 148.00409338021234 0.9805126313961273
4.770143894992025 147.3729504325631 0.9695823764044345
4.775371449945442 146.09375202647823 0.953117469288187
4.780599004898858 144.23460591213833 0.9402894462768603
4.785826559852274 138.88569687046927 0.9187141161686184
4.79105411480569 135.1420535941837 0.9090574698705997
4.796281669759106 137.71530323665584 0.9293541680540552
4.801509224712523 145.2670011204203 0.9656071115454973
4.806736779665939 148.89509175231305 0.992793821754364
4.811964334619355 150.52286712199208 0.9986827811543771
4.817191889572771 146.95409543268516 0.9948670922154651
4.822419444526187 144.3231304910904 0.9813646539979657
4.827646999479604 143.80324370355956 0.9714405636337506
4.83287455443302 144.2171614114401 0.9766944205704213
4.838102109386436 144.3524525724836 0.9713523883869439
4.843329664339852 145.723921976278 0.9667625319796295
4.848557219293268 144.68220399883344 0.9524566365871965
4.853784774246685 141.79762472836666 0.9368153525990094
4.859012329200101 145.18992820926607 0.9440701199222721
4.864239884153517 144.93744280988233 0.9426613840981327
4.869467439106933 144.0120767426082 0.9404365013379096
4.8746949940603495 141.3603177829054 0.9291170306141228
4.879922549013766 141.6606453630435 0.9352595764095445
4.885150103967182 144.88544556040023 0.9478949632614317
4.890377658920598 150.12663994873094 0.9507485334748609
4.895605213874014 152.56097283409937 0.9465775480024357
4.9008327688274305 150.2289352256179 0.9310818724163318
4.906060323780847 145.63587985488903 0.913190254420554
4.911287878734263 145.49126598163036 0.9170628777109505
4.916515433687679 145.63780366282373 0.9281307517116585
4.921742988641095 149.83494042660345 0.9438162006685356
4.9269705435945115 152.51455444343773 0.950924001371914
4.932198098547928 149.15119642866674 0.9461156718744345
4.937425653501344 145.8086340919858 0.9351589629160272
4.94265320845476 143.2851529131086 0.9386874580293479
4.947880763408176 143.5490207830193 0.9444867237315074
4.9531083183615925 147.7811497786121 0.9596316311284877
4.958335873315009 146.0824266445211 0.9420492096060948
4.963563428268425 148.66911343713102 0.9411737837435626
4.968790983221841 150.3316375390112 0.9383305626864128
4.974018538175257 149.430569216563 0.9327939859057478
4.9792460931286735 145.36137989561556 0.9124002392492769
4.98447364808209 146.26992460151862 0.910293814331
4.989701203035506 144.611368105804 0.9004848309424186
4.994928757988922 146.48910356034585 0.9066315537206114
5.000156312942338 146.1083179744823 0.9053677790863426
5.0053838678957545 145.38032428692017 0.8944664094248724
5.010611422849171 152.9464609876507 0.9067617066532802
5.015838977802587 156.8403256192915 0.9101835002064745
5.021066532756003 157.88962511301415 0.9162125012292721
5.026294087709419 156.46420256668569 0.9024173403071286
5.0315216426628355 153.11947709364563 0.8983574250325095
5.036749197616252 150.3145171917969 0.8947757000203952
5.041976752569668 148.48296988643807 0.889868631774736
5.047204307523084 149.02644967206996 0.9067686364776926
5.0524318624765 147.5034292006323 0.9036879318128569
5.0576594174299165 149.93587314106307 0.8962858375165693
5.062886972383333 151.93485806995187 0.8790233587456734
5.068114527336749 153.44556135668142 0.8678313191556042
5.073342082290165 161.62378638568492 0.8723522674973202
5.078569637243581 167.7714937034077 0.8696973916674088
5.0837971921969975 173.01446142830846 0.8603588609983988
5.089024747150414 180.51220762698574 0.8596231248178188
5.09425230210383 183.86318568680548 0.8579886711862376
5.099479857057246 190.6634612148291 0.8611823042778929
5.104707412010662 198.82211509930823 0.8696202720224447
5.109934966964079 207.8563560010111 0.8725993919215236
5.115162521917495 218.94513057368195 0.8795783866990734
5.120390076870911 238.5929565153099 0.9015247476681857
5.125617631824327 259.6098544037191 0.922407772016934
5.130845186777743 280.7320329415891 0.9492111345495915
5.13607274173116 297.9822167870176 0.9705110991955119
5.141300296684576 299.68805216810165 0.9696868068930211
5.146527851637992 293.99067212130984 0.9621624938515175
5.151755406591408 277.2723069871072 0.9439298744414597
5.156982961544824 256.44571497561145 0.9272806315442186
5.162210516498241 242.54071298944706 0.9246452775626278
5.167438071451657 223.41811670718923 0.9141198871989534
5.172665626405073 207.88236319670128 0.9085107255816283
5.177893181358489 189.18896071304786 0.8914454252507332
5.183120736311905 175.3704809914591 0.8856962274538847
5.188348291265322 164.2131444281037 0.8853425733177797
5.193575846218738 155.82800027088044 0.8863365180539319
5.198803401172154 147.9108271096038 0.8785117942117839
5.20403095612557 148.17450519633496 0.884602052627571
5.209258511078986 148.33378500323093 0.8891223201450024
5.214486066032403 146.44379090400668 0.8812781038952788
5.219713620985819 145.2043616867428 0.8819580516118137
5.224941175939235 138.83311141438458 0.867468272787525
5.230168730892651 141.16651794656772 0.8731005405590443
5.235396285846067 141.58465266333843 0.8723557318528684
5.240623840799484 144.61299404312828 0.8805940883198087
5.2458513957529 147.69892179831902 0.8841960228743697
5.251078950706316 146.95415868774623 0.8816398245294839
5.256306505659732 150.1120818569646 0.9016221889178949
5.261534060613148 147.80149729099867 0.8990229405656056
5.266761615566565 147.317536747366 0.8977088057680478
5.271989170519981 146.09421033544916 0.8907948069627681
5.277216725473397 146.90709446422187 0.8907688728699006
5.282444280426813 146.1308075037882 0.8963567521277029
5.2876718353802294 145.79458713198298 0.900552168372998
5.292899390333646 147.43581109112782 0.9205787715982681
5.298126945287062 145.17514432729416 0.9112760440103133
5.303354500240478 143.9535072274677 0.902178587241324
5.308582055193894 144.94703576337707 0.892301932925578
5.3138096101473105 144.23240249770333 0.8781844312870812
5.319037165100727 145.4166690139816 0.8747310231746408
5.324264720054143 147.43442881106068 0.8879337071764939
5.329492275007559 146.3984171079981 0.9006627065892057
5.334719829960975 142.72145129707394 0.8919437208776844
5.3399473849143915 139.04409906877135 0.8839736755111558
5.345174939867808 139.37127309168085 0.8874168584486394
5.350402494821224 139.1916465728267 0.8777335245418934
5.35563004977464 139.5523794574478 0.865954214574391
5.360857604728056 140.97616330223582 0.8525061040983483
5.3660851596814725 141.50833400240856 0.8428052085617448
5.371312714634889 143.4725964467281 0.8449447398437393
5.376540269588305 144.99013822011776 0.8526344074256142
5.381767824541721 147.25864357927526 0.8619632339076214
5.386995379495137 148.28954207762467 0.864762024917937
5.3922229344485535 150.43042521011887 0.8649723227034098
5.39745048940197 149.4417122328317 0.8632091076053778
5.402678044355386 150.96888758341117 0.8587875708014842
5.407905599308802 155.93468813407702 0.860892424345863
5.413133154262218 157.82488044970782 0.8525558797987834
5.4183607092156345 162.66361012372622 0.8494810976371767
5.423588264169051 163.3052373263145 0.829115806644523
5.428815819122467 163.41031632159184 0.8181882316842466
5.434043374075883 168.1506924825388 0.8219816120397576
5.439270929029299 170.57773665563985 0.8281316479797909
5.4444984839827155 173.41569770774382 0.8305973402231402
5.449726038936132 169.2529760187365 0.8183659285713318
5.454953593889548 167.57854125112294 0.816976060739737
5.460181148842964 168.8413819305804 0.8244286113230129
5.46540870379638 163.96274820603855 0.8136932512833406
5.4706362587497965 162.77500790108357 0.8156993283460034
5.475863813703213 160.4105252628983 0.8168610779980741
5.481091368656629 159.1090954678629 0.8121158559870221
5.486318923610045 160.31373814616515 0.8196797795336398
5.491546478563461 164.5784350707678 0.8260787081006504
5.4967740335168775 163.43380180436762 0.8103949144913642
5.502001588470294 165.4420341410204 0.8061915414618871
5.50722914342371 166.19153999802992 0.7991024232598952
5.512456698377126 167.8181026245447 0.7978060776202651
5.517684253330542 173.79938784904107 0.8065536363777263
5.522911808283959 180.28131731004055 0.8111097182897441
5.528139363237375 187.07386183022172 0.8141326821822825
5.533366918190791 197.96697527035093 0.8284074050840683
5.538594473144207 207.3964794195983 0.838787456743079
5.543822028097623 220.1515495656824 0.8506359863281082
5.54904958305104 229.83036548675904 0.8546492816364062
5.554277138004456 237.72724990282333 0.8569487869271364
5.559504692957872 248.45078211506282 0.8647156495641242
5.564732247911288 258.4114545925691 0.878564206701287
5.569959802864704 270.4322004698426 0.8940911398840526
5.575187357818121 286.11920157329905 0.914081441870353
5.580414912771537 301.7000830987128 0.9306784103000701
5.585642467724953 313.2036882598164 0.9413176940776518
5.590870022678369 321.66924558734877 0.9451293749636829
5.596097577631785 328.1272030542596 0.9498154533790221
5.601325132585202 334.01563069680975 0.9563048405430985
5.606552687538618 343.77259538397317 0.9692654941584141
5.611780242492034 354.44200053975874 0.9837912725459089
5.61700779744545 357.2819580311984 0.9881330225225993
5.622235352398866 363.66361467421564 0.9958786971400995
5.627462907352283 365.6244308307447 0.9966269994539587
5.632690462305699 369.52968495881976 1.001358892027673
5.637918017259115 373.6309960375328 1.003912625494262
5.643145572212531 379.13548482410033 1.011388684132161
5.648373127165947 386.00165592575075 1.0207617920032421
5.653600682119364 388.92418654663334 1.0248357325240935
5.65882823707278 386.5054143082605 1.0203324704079824
5.664055792026196 383.81189962551343 1.0163562606955652
5.669283346979612 380.8295404362939 1.0132646371727467
5.674510901933028 377.43116857297554 1.0049001579023173
5.679738456886445 371.72811431607306 0.998183152980726
5.684966011839861 365.1358433325103 0.9899864663459238
5.690193566793277 358.7829935780106 0.9822404924813224
5.695421121746693 354.8926606205396 0.9782757709000225
5.700648676700109 347.3324535711695 0.9678144861303151
5.705876231653526 337.0230008156664 0.9546877305590548
5.711103786606942 323.66855606216575 0.9397580050056341
5.716331341560358 311.7178952487283 0.9249221946357591
5.721558896513774 299.57036824554626 0.9114385911199075
5.7267864514671905 290.35113371419135 0.9014614724309142
5.732014006420607 279.9898997157394 0.8874514744861502
5.737241561374023 274.36391373519183 0.8845689672800284
5.742469116327439 266.7182632799195 0.8738366471781808
5.747696671280855 261.4862556864924 0.8663345411388313
5.7529242262342715 259.6334812091202 0.8637644546404032
5.758151781187688 257.0446740934906 0.860208687591304
5.763379336141104 255.68621419268538 0.8607601767642494
5.76860689109452 254.6057618564338 0.8620190127201629
5.773834446047936 256.0752413234501 0.8635081745384257
5.7790620010013525 256.21056845204464 0.8629288928991696
5.784289555954769 253.36595027267091 0.8564349574766683
5.789517110908185 249.27947061399806 0.848403073951384
5.794744665861601 241.78692224230025 0.8417585906930376
5.799972220815017 234.66221101214992 0.8366481202011863
5.8051997757684335 224.44341752384886 0.8299391270037295
5.81042733072185 215.054792353036 0.826847594305385
5.815654885675266 203.01991668843144 0.8171104918823052
5.820882440628682 191.26400345163034 0.8061119313706108
5.826109995582098 182.70581730913526 0.7951505943557162
5.8313375505355145 179.3575619352423 0.796303249803435
5.836565105488931 175.60724938768817 0.7939169823507892
5.841792660442347 171.6437435040431 0.7936891338050729
5.847020215395763 169.6471290338606 0.8002432324849331
5.852247770349179 166.93529971590038 0.7966347772260508
5.8574753253025955 166.23355185408096 0.7990955905190765
5.862702880256012 163.91207081098287 0.7960843574315707
5.867930435209428 163.33545830056934 0.7906187606835824
5.873157990162844 160.67298888948196 0.7829779068037972
5.87838554511626 159.10930295254522 0.7773081964116051
5.8836131000696765 158.91490153166137 0.7823898889925679
5.888840655023093 157.16887584138368 0.7823838833609552
5.894068209976509 157.69422789512376 0.7850172512270889
5.899295764929925 158.0328087608041 0.780299574298514
5.904523319883341 155.03444451874833 0.766784475392933
5.9097508748367575 157.76821871608374 0.777075719779698
5.914978429790174 161.89693114602863 0.7977940683926207
5.92020598474359 160.48177455329173 0.7952388314072412
5.925433539697006 160.62974662925743 0.793607738028226
5.930661094650422 159.85942143146832 0.7791476275912542
5.9358886496038386 157.79468015188135 0.7667327363175093
5.941116204557255 159.0744589305573 0.766056256452461
5.946343759510671 162.53012107438093 0.7801413863380486
5.951571314464087 163.1572424302443 0.7930981024242703
5.956798869417503 169.40263872687882 0.813862502395837
5.96202642437092 171.88008095428484 0.8144447466788339
5.967253979324336 169.3239869845862 0.8025111325439579
5.972481534277752 170.84672455624332 0.795579711337807
5.977709089231168 171.6465475258806 0.7941139629948415
5.982936644184584 174.9262880578598 0.8106293506359138
5.988164199138001 184.22455788916506 0.8287955677692713
5.993391754091417 186.10578284104662 0.8321491999581212
5.998619309044833 189.52348802022334 0.8307135431144063
6.003846863998249 195.08035066781795 0.836210134493889
6.009074418951665 200.65423325838302 0.8410375426608833
6.014301973905082 207.66062894569504 0.8518470785197106
6.019529528858498 214.90332524980346 0.8550151301278404
6.024757083811914 226.8736133033104 0.8629760409005216
6.02998463876533 234.50731482751857 0.8641411653237346
6.035212193718746 250.53030708955225 0.8833772991797965
6.040439748672163 268.63666898559467 0.9054836206803888
6.045667303625579 294.0022882870207 0.9378471754961923
6.050894858578995 332.66449203423986 0.9873345277604562
6.056122413532411 375.2445278825447 1.0419386335645533
6.061349968485827 419.715665353486 1.0964616751115528
6.066577523439244 466.3426311894181 1.1530407722641267
6.07180507839266 506.43953967560697 1.2016266488735063
6.077032633346076 538.8178520290512 1.2383789653330375
6.082260188299492 568.548604888858 1.2724832150854746
6.087487743252908 581.8271549566869 1.2881589728644693
6.092715298206325 583.6566474682454 1.2900644665736183
6.097942853159741 573.498716390092 1.2802198905339077
6.103170408113157 548.6145483591812 1.2566318802482086
6.108397963066573 512.0635068751602 1.2177605252654293
6.113625518019989 467.21564269632654 1.1681428945082486
6.118853072973406 421.6944414672321 1.112539273288463
6.124080627926822 379.63717704350876 1.0597570255672173
6.129308182880238 347.5325293470069 1.0237817283475112
6.134535737833654 316.8834558837041 0.9915478147831183
6.1397632927870704 284.9359405693579 0.9552865493540909
6.144990847740487 260.6097067349988 0.930443223157305
6.150218402693903 242.50865372072383 0.9141331744046344
6.155445957647319 230.7446825343667 0.9048118580319658
6.160673512600735 225.1888513129999 0.9041507421960358
6.1659010675541515 218.71367286162263 0.9010568661494011
6.171128622507568 212.49040893638139 0.8911784744722513
6.176356177460984 208.22092921758437 0.8873393635708476
6.1815837324144 202.77760466646035 0.8813017194907955
6.186811287367816 196.63832504270948 0.8735157296025465
6.1920388423212325 194.2334052596168 0.8801381979938254
6.197266397274649 190.6144344037257 0.8740019065936129
6.202493952228065 188.79429023031614 0.870519100066345
6.207721507181481 183.06947050367216 0.8558238697111137
6.212949062134897 184.79966051147736 0.8591428498153948
6.2181766170883135 181.1219170654503 0.857770655655419
6.22340417204173 175.06385135710386 0.8382646391443925
6.228631726995146 173.34860032920326 0.8321909593772365
6.233859281948562 171.9814990180574 0.823714600102295
6.239086836901978 173.54617480867466 0.8235555001683881
6.2443143918553945 175.91147823014055 0.8316008205619451
6.249541946808811 176.4190840906858 0.8271453064337676
6.254769501762227 174.6071788712393 0.8213652262342925
6.259997056715643 174.04428101695595 0.8155677221471122
6.265224611669059 175.5139503365455 0.8208620873959541
6.2704521666224755 172.88716574303203 0.8212045410988214
6.275679721575892 171.26851093958706 0.8171405481181432
6.280907276529308 170.188077098407 0.813722095111529
6.286134831482724 167.11097807076516 0.8074580458041757
6.29136238643614 165.10250243555492 0.7995333750890629
6.2965899413895565 165.9793399670764 0.7997598531118792
6.301817496342973 165.10398568509953 0.794488532335233
6.307045051296389 166.73057410077192 0.7977106490031783
6.312272606249805 167.22755060960625 0.7949778937395584
6.317500161203221 168.66817428564494 0.797339014173368
6.3227277161566375 171.78036180034763 0.8048208684875849
6.327955271110054 172.16769927801434 0.8046909308622945
6.33318282606347 170.88809862405097 0.7974574456004164
6.338410381016886 169.79385117488053 0.7967524599541801
6.343637935970302 171.91381298093233 0.8069555528970543
6.3488654909237185 169.9661116982623 0.801334754968241
6.354093045877135 169.2141540201732 0.8017236652964501
6.359320600830551 169.49282447644572 0.7959857798460029
6.364548155783967 171.88548923384334 0.7977291501452225
6.369775710737383 174.13953348741987 0.798508753274442
6.3750032656908 172.85107830354644 0.7979670414287294
6.380230820644216 168.42758424015838 0.7934041071617507
6.385458375597632 167.23858477093785 0.7892979397701368
6.390685930551048 168.90149098621887 0.7944223731132555
6.395913485504464 171.4778492474711 0.7955605645246032
6.401141040457881 173.90732697093597 0.8045227515005015
6.406368595411297 171.35738409361176 0.8038290822713821
6.411596150364713 170.06782833871011 0.797781156692337
6.416823705318129 171.10809772633124 0.7944857232797399
6.422051260271545 173.05929996615174 0.7969212723454194
6.427278815224962 173.87239862745864 0.7930868959698092
6.432506370178378 174.7796196675404 0.7986026466103636
6.437733925131794 173.02837353393627 0.7926582097680014
6.44296148008521 172.4704722872658 0.7830148795201541
6.448189035038626 173.4882227261002 0.7822705779521882
6.453416589992043 175.49043392545983 0.7822114248643882
6.458644144945459 175.15489860038383 0.783326318915585
6.463871699898875 175.93939134754874 0.7893349614122881
6.469099254852291 176.76271935317968 0.7883690110186399
6.474326809805707 177.1527879259706 0.7899697146343231
6.479554364759124 179.13929285200234 0.7898225991153607
6.48478191971254 173.83385892071666 0.7749942639292112
6.490009474665956 171.58397606064938 0.7658518292245664
6.495237029619372 173.0538240242379 0.77186285555498
6.500464584572788 176.56163734117897 0.7783173197213744
6.505692139526205 178.38991723431482 0.7817890224959464
6.510919694479621 180.14572271880297 0.7800067456207709
6.516147249433037 181.6806371204395 0.7795029277257393
6.521374804386453 183.51981959843127 0.7843737736454567
6.526602359339869 181.96789629076923 0.7829177756115725
6.531829914293286 183.80598153648086 0.7818082595897945
6.537057469246702 189.82073982887724 0.7905764651120428
6.542285024200118 193.1792452577576 0.7894646144361155
6.547512579153534 197.760800312894 0.7950182245622344
6.55274013410695 196.86330824962383 0.7900471259348568
6.557967689060367 197.54682166362997 0.7862980971461669
6.563195244013783 201.74516732870646 0.7914839943729591
6.568422798967199 204.06014088314438 0.7942546298788262
6.573650353920615 206.34256491232668 0.7939781293542504
6.5788779088740315 207.5876451922307 0.792888304898236
6.584105463827448 208.22200713486478 0.7916267424589294
6.589333018780864 206.69284428830306 0.7873060956277924
6.59456057373428 208.88871663569134 0.789396406223858
6.599788128687696 206.72216098281643 0.7871286873495654
6.6050156836411125 206.0487269565991 0.7810850025131153
6.610243238594529 206.59849284302928 0.7844374124939947
6.615470793547945 204.20057459849656 0.7812517038986417
6.620698348501361 202.35331553943627 0.7811771874726873
6.625925903454777 199.146006099586 0.7801081997109269
6.6311534584081935 198.83293484324483 0.7853763279995002
6.63638101336161 198.69784024614128 0.7890676219445039
6.641608568315026 197.90705761198274 0.7830721779984701
6.646836123268442 198.16739215624983 0.7761487301749781
6.652063678221858 196.1407549546612 0.7699519803259919
6.6572912331752745 193.2280367850082 0.7656622109789736
6.662518788128691 190.92127345897657 0.7637522972385786
6.667746343082107 192.0701443987013 0.7675813319828116
6.672973898035523 194.0693582001856 0.7722222625741146
6.678201452988939 194.67810972124022 0.7741089647820997
6.6834290079423555 193.09047308661252 0.7710947425974746
6.688656562895772 194.85575224570977 0.7707405521707336
6.693884117849188 194.35028504142582 0.766756630336532
6.699111672802604 194.82841225068609 0.767082291265239
6.70433922775602 193.72238050200536 0.7632642887156285
6.7095667827094365 192.43472184317048 0.7611934166522255
6.714794337662853 196.63459969446362 0.7678230573394512
6.720021892616269 200.72029834832378 0.778067909337801
6.725249447569685 200.61543151659964 0.7757563954647694
6.730477002523101 199.79422702345738 0.7698762588480741
6.7357045574765175 198.73750138732126 0.7640490262475229
6.740932112429934 200.41774671909246 0.7622565974378437
6.74615966738335 203.65455071889969 0.7687970041397872
6.751387222336766 206.604304437738 0.7744245227301292
6.756614777290182 209.44564685474893 0.7805008112109041
6.7618423322435985 209.46941539323458 0.7755629801215819
6.767069887197015 209.57148221377457 0.7715580395615088
6.772297442150431 206.9140975981205 0.7680052264836849
6.777524997103847 205.81105708906952 0.7646772409320641
6.782752552057263 204.28312814390142 0.7595272800756165
6.7879801070106796 206.0054385747083 0.7616422659327218
6.793207661964096 209.02354632537094 0.7645817838762798
6.798435216917512 212.27231673971497 0.7692726379806006
6.803662771870928 214.67976162819718 0.7691432251711401
6.808890326824344 213.33973765670825 0.7630636533147951
6.814117881777761 211.1175401950119 0.7561855100419168
6.819345436731177 209.10867121296167 0.752568505618115
6.824572991684593 209.01994826356542 0.7529595971513766
6.829800546638009 212.86423975781784 0.7630450942318754
6.835028101591425 217.87575100601163 0.7733065727329566
6.840255656544842 222.18667980213826 0.7809307523098866
6.845483211498258 223.80227031334348 0.7846929154558577
6.850710766451674 223.8551071143401 0.7792469547134168
6.85593832140509 227.9267465029918 0.7809983821235083
6.861165876358506 229.75259530994438 0.7770266703223455
6.866393431311923 234.72958212364418 0.7797677775669389
6.871620986265339 236.8403085083647 0.7781863959911762
6.876848541218755 239.75499313371466 0.7819658176770649
6.882076096172171 242.4260010689916 0.7847205875355961
6.887303651125587 244.26436787945457 0.7873514939995365
6.892531206079004 247.02222536621827 0.7890167220939802
6.89775876103242 249.54067588641362 0.7896230005592244
6.902986315985836 254.29646926696654 0.7966993841040656
6.908213870939252 257.3632972177714 0.79797811672161
6.913441425892668 262.4253195426228 0.8057881254035724
6.918668980846085 266.1759330947158 0.8067544427155717
6.923896535799501 268.66132581822137 0.8058371387613296
6.929124090752917 275.3832664743626 0.8122070668360724
6.934351645706333 278.9728584217622 0.8159187087862306
6.939579200659749 286.3579738813266 0.8228046011229774
6.944806755613166 294.8976292562244 0.8319085359701593
6.950034310566582 303.9697319285126 0.8418585274663906
6.955261865519998 315.02291680602127 0.8535694884116218
6.960489420473414 325.82784895933486 0.8658646844490768
6.96571697542683 337.8604046946434 0.8781794401058639
6.970944530380247 349.3211413258546 0.8897680876625649
6.976172085333663 367.61512024954635 0.9115692582332877
6.981399640287079 388.45266173067023 0.9354536470282182
6.986627195240495 413.0586166390274 0.9620853547782614
6.9918547501939114 447.35416341839306 0.9975478919353894
6.997082305147328 497.1676017348829 1.0486279918808685
7.002309860100744 565.2401876289988 1.115451954991057
7.00753741505416 663.3973751896739 1.207273846516993
7.012764970007576 792.0141302353924 1.31707408970263
7.0179925249609925 943.6370544628124 1.4350354361411375
7.023220079914409 1098.5533590424495 1.547234321643435
7.028447634867825 1227.7813657214037 1.6339439470284387
7.033675189821241 1314.3845205816938 1.6896122127981734
7.038902744774657 1349.2257840244874 1.7105461937445707
7.0441302997280735 1317.6734167141692 1.6895040573761724
7.04935785468149 1243.5890652175724 1.6407458544618283
7.054585409634906 1143.438581375579 1.5717462675773424
7.059812964588322 1033.1354676923665 1.4927346729377708
7.065040519541738 935.5603080439511 1.4183701919381373
7.0702680744951545 850.3460601777404 1.3523887603857372
7.075495629448571 786.36405918913 1.300076286983581
7.080723184401987 742.8145234084898 1.2633028082943538
7.085950739355403 711.8941779680076 1.2359579368830247
7.091178294308819 697.578364813782 1.2243366304192216
7.0964058492622355 687.129160838394 1.2147424853060087
7.101633404215652 684.7559424443972 1.2128738741179588
7.106860959169068 685.881724605483 1.213378531909365
7.112088514122484 682.7926479681004 1.2120093756065797
7.1173160690759 674.076594616793 1.2043428536469092
7.1225436240293165 663.723900474549 1.1952843637993804
7.127771178982733 653.3623198705781 1.1859201649773394
7.132998733936149 646.6476105623767 1.179113265504509
7.138226288889565 629.4692509924421 1.161037040325189
7.143453843842981 616.6321552011243 1.1490150798752192
7.1486813987963975 604.1426246659474 1.1376265104589576
7.153908953749814 588.8795992827498 1.1236352550931437
7.15913650870323 577.6837920784852 1.1117143154078621
7.164364063656646 558.6339830848082 1.0931283711725723
7.169591618610062 538.9038240358489 1.0730479557100523
7.1748191735634785 516.6790350602632 1.0506352808850254
7.180046728516895 501.25688569408015 1.0352133082124275
7.185274283470311 488.4418587298323 1.0215302170301253
7.190501838423727 483.2941595912275 1.0163689792255401
7.195729393377143 483.47949344385853 1.0149311912073633
7.2009569483305595 501.67769359305396 1.0329866303501067
7.206184503283976 532.478975112377 1.0626396040109631
7.211412058237392 567.7796872214309 1.0954092511873195
7.216639613190808 588.8985614938643 1.1143561986803592
7.221867168144224 594.586256090281 1.1200656149072958
7.227094723097641 579.4955711861686 1.1066580649663036
7.232322278051057 564.833537552809 1.0927813231242938
7.237549833004473 548.5129801385455 1.0771007542550692
7.242777387957889 530.888432820876 1.058304497821254
7.248004942911305 510.05303289245364 1.037392920258669
7.253232497864722 487.3918041903317 1.0157457186210286
7.258460052818138 455.5345455354663 0.9828321834342366
7.263687607771554 424.5013412155928 0.9499610583262956
7.26891516272497 396.9221407060238 0.9197319717997053
7.274142717678386 371.8785787230336 0.8922199907173565
7.279370272631803 351.92925836863077 0.8710453407119646
7.284597827585219 335.1503864295287 0.8534546994553585
7.289825382538635 323.3918154785341 0.8410948214413362
7.295052937492051 314.1090199381666 0.8301138583577475
7.300280492445467 306.7393600987812 0.8222111747905192
7.305508047398884 300.55150039105274 0.8158387711346663
7.3107356023523 299.2918446700884 0.8153910431808485
7.315963157305716 296.7355994193337 0.8139315940119635
7.321190712259132 295.19970876614144 0.8131955129226618
7.326418267212548 298.86089291381023 0.8203959077963551
7.331645822165965 293.6606710274928 0.8147119558342514
7.336873377119381 295.27199407524193 0.8187740305021494
7.342100932072797 293.4048750069277 0.8143430942308282
7.347328487026213 290.27863138232624 0.8073850223829542
7.352556041979629 293.3835293934718 0.8087941814216687
7.357783596933046 289.3468446291512 0.8008185032544314
7.363011151886462 288.2185850341979 0.7989050522756863
7.368238706839878 286.3212700843378 0.7967140201130044
7.373466261793294 285.46079834304425 0.7931738628261689
7.37869381674671 282.8414599241258 0.7909860478708718
7.383921371700127 279.912735069344 0.7887605320504946
7.389148926653543 276.8606766332667 0.7864450781238285
7.394376481606959 277.12133136974757 0.7886710249319665
7.399604036560375 279.3990392930942 0.7910616238408409
7.4048315915137914 282.97508300888586 0.7948508491193309
7.410059146467208 280.2710795549661 0.7900490246594469
7.415286701420624 279.63543022243095 0.788280986675977
7.42051425637404 283.5922204642811 0.7970083850592019
7.425741811327456 284.54926887248166 0.799924564818905
7.4309693662808725 288.77441285877507 0.8076193996349739
7.436196921234289 287.4824198175135 0.8042195414326158
7.441424476187705 283.3142341042501 0.7957319629033401
7.446652031141121 282.3150340425491 0.7902687621732171
7.451879586094537 282.92090198068945 0.7875905081131723
7.4571071410479535 287.56230537680125 0.7925918835356944
7.46233469600137 292.5319086509659 0.7973702801627578
7.467562250954786 292.83194319153273 0.7984212085504078
7.472789805908202 292.08185738048576 0.7986643075789612
7.478017360861618 291.4030755766588 0.7972435043469716
7.4832449158150345 295.23483724773416 0.8025891733378111
7.488472470768451 298.4017235002763 0.807505469588769
7.493700025721867 303.1984495723508 0.8125704522213715
7.498927580675283 306.2776744980646 0.8127174324056169
7.504155135628699 310.0978553495124 0.8158420880024674
7.5093826905821155 316.92887616711744 0.8236089380182439
7.514610245535532 319.2828223600917 0.8271067525130896
7.519837800488948 322.27518317014494 0.8293045236846356
7.525065355442364 321.4706348883908 0.8261410228062162
7.53029291039578 322.0070093811878 0.8254396837006454
7.5355204653491965 323.0927709322733 0.8269121872290568
7.540748020302613 324.4155124423616 0.8276140263227537
7.545975575256029 323.01577543448246 0.8254302133587847
7.551203130209445 324.91018413729273 0.8272028165783913
7.556430685162861 327.104090467261 0.8301168679727662
7.5616582401162775 330.14782523067413 0.8328517655254332
7.566885795069694 332.3867967118312 0.836659025458185
7.57211335002311 336.95972309168826 0.8412274204373077
7.577340904976526 338.14495778899345 0.8408697481957149
7.582568459929942 335.20941605060887 0.8369717708126899
7.5877960148833585 333.0577490973472 0.8321829363795942
7.593023569836775 330.00314027600115 0.8287239274305125
7.598251124790191 329.9457988918419 0.8279917265987731
7.603478679743607 333.9923803340269 0.8331894661643804
7.608706234697023 338.20973537930627 0.8387567494218492
7.6139337896504395 340.830344009421 0.8416683893967375
7.619161344603856 343.4891017091568 0.8440727391605992
7.624388899557272 344.906515917074 0.8449186036698103
7.629616454510688 345.2634367266061 0.8452066516408068
7.634844009464104 343.8648766086648 0.8417853244742348
7.6400715644175206 344.44235706867056 0.8413528878400895
7.645299119370937 345.0521469753653 0.8401635528715049
7.650526674324353 354.2302474701584 0.8493045502231286
7.655754229277769 361.83362295512217 0.8588011232728002
7.660981784231185 366.636917999727 0.8637273318366728
7.666209339184602 372.70178654957107 0.8693678857457717
7.671436894138018 380.99393048527963 0.8774798002865027
7.676664449091434 391.25608614281094 0.8867733737721747
7.68189200404485 403.91803163458 0.8982014433421225
7.687119558998266 417.3234968141681 0.9102663234165802
7.692347113951683 434.58786464252216 0.9278553405879676
7.697574668905099 451.0136804707357 0.9439978636047526
7.702802223858515 471.2814979654928 0.9653920941639719
7.708029778811931 496.5273294745711 0.9905039710331606
7.713257333765347 521.6772967462077 1.013655363451118
7.718484888718764 536.5343424552877 1.0264801984422383
7.72371244367218 547.6029838194388 1.0353950880391223
7.728939998625596 548.1661447775288 1.0346217686545198
7.734167553579012 549.1061684696032 1.0353309298207838
7.739395108532428 549.5475976359189 1.0353218676944813
7.744622663485845 551.1758317246033 1.0370934736476416
7.749850218439261 547.4169142078257 1.0335247926109017
7.755077773392677 541.7090839124394 1.0284735569242258
7.760305328346093 527.6161272673687 1.0158104302735105
7.765532883299509 512.3986834191234 1.0008927804793954
7.770760438252926 497.3635658041388 0.9850336090854304
7.775987993206342 482.0674980061573 0.968693855456968
7.781215548159758 470.89109683682983 0.9566543832024219
7.786443103113174 461.10487457927246 0.9461210039231065
7.79167065806659 455.083319093481 0.9405835148945311
7.796898213020007 448.0523183544569 0.9334467898467853
7.802125767973423 443.1968138410104 0.9288298130452989
7.807353322926839 439.22090471010114 0.924959659619972
7.812580877880255 438.3740430616445 0.9241043645586233
7.817808432833671 438.7218582389524 0.9242122415492096
7.823035987787088 443.46145654968404 0.9287055339099494
7.828263542740504 446.1449963956912 0.9318869663620846
7.83349109769392 451.69321105096196 0.9370877274713197
7.838718652647336 454.96014472062586 0.9402938426523325
7.8439462076007525 459.1992812276825 0.9434104373148156
7.849173762554169 467.9484828649634 0.9507612985598868
7.854401317507585 476.90241636178087 0.9584418306012357
7.859628872461001 487.18534989768784 0.9680186655827262
7.864856427414417 502.37056485633 0.9829575200236194
7.8700839823678335 516.7544881395955 0.9963686340221353
7.87531153732125 534.1224303385497 1.0121832693649826
7.880539092274666 551.4320133835857 1.0263585872689134
7.885766647228082 569.5496536343112 1.0435508848140747
7.890994202181498 581.4283120069412 1.0537179720872634
7.8962217571349145 593.0049173896713 1.064779036920571
7.901449312088331 603.4031393005992 1.0731328481987439
7.906676867041747 612.1073373004001 1.08089409410616
7.911904421995163 621.500246744547 1.0885974148692574
7.917131976948579 627.4700787967038 1.093480479416978
7.9223595319019955 637.5199090488801 1.1011346714890864
7.927587086855412 644.0256681896693 1.1067538551667857
7.932814641808828 650.06100191565 1.1106549599438664
7.938042196762244 655.9728276259852 1.1155560922640564
7.94326975171566 654.5691296308316 1.1133715483679758
7.9484973066690765 650.72621717759 1.109407007563874
7.953724861622493 643.6839068013293 1.1027676554405716
7.958952416575909 636.9813510742272 1.0965718728608502
7.964179971529325 631.8595294424405 1.0918184791558434
7.969407526482741 623.4508928194973 1.0827715813983063
7.9746350814361575 615.0021582712783 1.074722008393376
7.979862636389574 600.2331082950285 1.0624324820968867
7.98509019134299 588.3353317330185 1.0519057638605391
7.990317746296406 574.7009018460896 1.0390545671691835
7.995545301249822 564.7291689460475 1.0305012245796819
8.000772856203238 551.3698133889392 1.0182863963603412
8.006000411156654 542.6690989942366 1.0122471718225379
8.01122796611007 528.4563623993608 0.998576944901214
8.016455521063486 512.1065678857289 0.9805878800648423
8.021683076016902 502.6149786799562 0.9712906038242549
8.026910630970319 494.8616352639228 0.9633622901622775
8.032138185923735 497.96335521353603 0.9669947434978213
8.037365740877151 493.45259435492363 0.961916710568342
8.042593295830567 488.6633234272626 0.956662952525731
8.047820850783983 485.03089154361857 0.9530540785237784
8.0530484057374 480.73024006946935 0.9486585635874111
8.058275960690816 476.8305398304736 0.9447936229554497
8.063503515644232 474.59981373853867 0.944506221006514
8.068731070597648 474.1138526994395 0.943922440725531
8.073958625551064 474.2747780136476 0.9428656930509297
8.07918618050448 474.3205876080312 0.9407518604304637
8.084413735457897 473.7802297708165 0.9393215164878754
8.089641290411313 480.15085047677604 0.9457749188401157
8.09486884536473 483.34430974370406 0.9483946203528378
8.100096400318145 489.84456112432474 0.9547942180364929
8.105323955271562 492.02275488362363 0.9565627224335429
8.110551510224978 490.81466421949006 0.9549889607052064
8.115779065178394 491.03387547880186 0.9550375657227338
8.12100662013181 493.2343454376576 0.9568401816429379
8.126234175085226 501.07618329049023 0.9640439987406596
8.131461730038643 513.4095072552018 0.9749035705665317
8.136689284992059 528.0976291131116 0.9863708194703794
8.141916839945475 544.5761742700508 1.0001419612079367
8.147144394898891 564.8372771623923 1.0181021051737904
8.152371949852308 591.2219968982297 1.0411516473139617
8.157599504805724 617.0702885520038 1.063968748977793
8.16282705975914 647.8910262527179 1.0899539136803345
8.168054614712556 670.0456302839629 1.107267013508453
8.173282169665972 688.0172450483267 1.121137239540951
8.178509724619389 692.9420456221143 1.1243209232553368
8.183737279572805 695.9994704099695 1.1273649156927181
8.188964834526221 695.4710689558417 1.125528496325911
8.194192389479637 688.6396912399574 1.1191877455770698
8.199419944433053 680.3308346605179 1.1116843801737055
8.20464749938647 670.9218088504116 1.1038277064913358
8.209875054339886 660.6149501939539 1.0954791651293858
8.215102609293302 651.1684930003426 1.0882244223653164
8.220330164246718 640.190767938995 1.0782522404889876
8.225557719200134 636.4383122579306 1.0749318554991556
8.23078527415355 632.5497715494375 1.0706243757602643
8.236012829106967 633.9629079749697 1.0718997795933336
8.241240384060383 626.8742451607386 1.0651059774951686
8.2464679390138 623.2122298875876 1.061651362199823
8.251695493967215 622.4469093788832 1.0611212731900577
8.256923048920632 621.3512565408316 1.0605992676413993
8.262150603874048 622.2360258515369 1.061527229020714
8.267378158827464 620.0453850153892 1.059168916787089
8.27260571378088 619.2064795797181 1.0576248324097575
8.277833268734296 617.915341451248 1.0556100680072131
8.283060823687713 616.0346993088417 1.0533282170088338
8.288288378641129 613.7519597446621 1.0511045761789872
8.293515933594545 612.230738022553 1.0497801959797486
8.298743488547961 612.9924345412808 1.049594254019952
8.303971043501377 616.866479009407 1.0527749633111858
8.309198598454794 623.7067655287475 1.0584102436473855
8.31442615340821 627.3274771203096 1.061395785533636
8.319653708361626 631.5309960906383 1.0639859836840626
8.324881263315042 634.0868271323236 1.0649915939697443
8.330108818268458 638.6471500129004 1.0682583028115593
8.335336373221875 643.5582737876545 1.0723987826544987
8.34056392817529 648.3937402784943 1.0755248810789777
8.345791483128707 650.4845162095951 1.0767666858952776
8.351019038082123 649.1949362728398 1.0746806467069243
8.35624659303554 650.401739299164 1.075337444831704
8.361474147988956 649.8750228768032 1.0741997313549925
8.366701702942372 649.3471510347612 1.0733484558925268
8.371929257895788 651.655298424609 1.0752947616806205
8.377156812849204 656.4631184962384 1.0801498390149338
8.38238436780262 657.1558293343006 1.0818328407845423
8.387611922756037 653.96352457118 1.0789809687745047
8.392839477709453 647.2049813854627 1.0718075812535466
8.398067032662869 634.6271954549364 1.0613058445089456
8.403294587616285 621.4891752097204 1.0494297569259563
8.408522142569701 612.1847059346753 1.0420333174482723
8.413749697523118 600.4663883544874 1.0304282348796465
8.418977252476534 591.6879263414337 1.0229711163243684
8.42420480742995 577.0952046376361 1.0088619572463777
8.429432362383366 565.768690805335 0.9993532159491936
8.434659917336782 556.4905886729621 0.9918676807289041
8.439887472290199 547.8382465744626 0.9843716035527253
8.445115027243615 540.2179154213687 0.9776595301539923
8.450342582197031 529.5534171343253 0.9677608695258112
8.455570137150447 522.763863223156 0.9603141483260446
8.460797692103863 518.7862165188367 0.9573659112075692
8.46602524705728 516.9248349161958 0.9547045004678846
8.471252802010696 514.1241185756517 0.951599058235496
8.476480356964112 513.8866777663794 0.9511817164821701
8.481707911917528 515.7008800629567 0.9524770814749273
8.486935466870944 516.9062434464546 0.9552387682670627
8.49216302182436 516.5957928213277 0.9551757940404241
8.497390576777777 515.0703207708224 0.9523671345104338
8.502618131731193 513.5733165278021 0.9500918179908987
8.50784568668461 512.1058375664784 0.9479564421938679
8.513073241638025 510.91879621627896 0.9463810830924245
8.518300796591442 507.6376271387976 0.9426450803932802
8.523528351544858 504.6158321292861 0.9393390535583562
8.528755906498274 505.67761226572776 0.9403127208137388
8.53398346145169 502.8318643707859 0.9367666768989035
8.539211016405106 499.7309988940201 0.9347722440118955
8.544438571358523 501.234160918795 0.9375001717022492
8.549666126311939 503.11981681248346 0.9405979289340272
8.554893681265355 506.41989934049286 0.9436297810390184
8.560121236218771 503.49678542974857 0.9390760065157095
8.565348791172188 502.34281665328854 0.9380111136041319
8.570576346125604 503.1004274320284 0.939707679131492
8.57580390107902 502.7245175212889 0.9386382308962904
8.581031456032436 503.2580065218623 0.9379401842410898
8.586259010985852 502.1261017549475 0.935069491740108
8.591486565939269 503.85478139990045 0.9356953906583934
8.596714120892685 511.14028388674336 0.9417334042584083
8.601941675846101 510.22539987292504 0.940338926508852
8.607169230799517 513.3848180857892 0.9436451713304254
8.612396785752933 515.5270182529439 0.9452384353183945
8.61762434070635 517.0815465559787 0.9462274555968384
8.622851895659766 520.5659714263957 0.9485546089288822
8.628079450613182 519.3392354152953 0.946554291314835
8.633307005566598 523.1830325243735 0.94953012626304
8.638534560520014 528.0675477253395 0.9550648518115608
8.64376211547343 533.5789862763154 0.9600072728684089
8.648989670426847 537.6479881534699 0.9624169057232382
8.654217225380263 539.0812899494861 0.9627214232772886
8.65944478033368 543.7391632999185 0.9655564318212474
8.664672335287095 548.323301647333 0.9700823538988188
8.669899890240512 553.109401402409 0.9744326430382391
8.675127445193928 560.4823909420011 0.9803001618008215
8.680355000147344 566.4266903015988 0.9851364560298391
8.68558255510076 573.5180984033365 0.9899466042585119
8.690810110054176 578.7848662820171 0.9942146614046647
8.696037665007593 586.7498717587977 0.9998272673599691
8.701265219961009 604.7227758582507 1.0147855716288234
8.706492774914425 623.8939105810288 1.0301685803810003
8.711720329867841 636.4374129027749 1.0411537529222818
8.716947884821257 644.7032595362259 1.0470050615757291
8.722175439774674 645.6313902250647 1.0469970402792657
8.72740299472809 646.433322447751 1.0463092648991212
8.732630549681506 647.328668643781 1.047784069510641
8.737858104634922 649.5515042033906 1.0500913868875952
8.743085659588338 648.4317589554909 1.049483978612673
8.748313214541755 645.8576746590273 1.0476651886609527
8.75354076949517 637.8630206994723 1.04088833326149
8.758768324448587 629.6077810217431 1.0331595427356575
8.763995879402003 615.9978256848867 1.0214753272096677
8.76922343435542 607.4552898898867 1.0134664481624216
8.774450989308836 598.6568070295945 1.005041390925952
8.779678544262252 592.1657144455593 0.9980695609406771
8.784906099215668 588.6472952423961 0.9950879925154628
8.790133654169084 587.4251801729422 0.9953878814038941
8.7953612091225 583.3416835852463 0.9929626612237461
8.800588764075917 582.4029420129814 0.9914647866155019
8.805816319029333 580.4520388868134 0.9890968369864641
8.811043873982749 579.9137362527194 0.9887888934886895
8.816271428936165 572.7409382679211 0.9821399568981953
8.821498983889581 570.5553073809632 0.9803934008181668
8.826726538842998 568.8371890469369 0.9790483678047689
8.831954093796414 567.255720517518 0.9770847176905832
8.83718164874983 570.2287034220952 0.978783364050147
8.842409203703246 568.4414844336093 0.976946974758122
8.847636758656662 566.2177488916194 0.9752824678761681
8.852864313610079 564.3243892791055 0.9729460410897126
8.858091868563495 570.8414967518336 0.9779501748692371
8.863319423516911 574.0329311329564 0.9802536755959478
8.868546978470327 577.0529750610602 0.9826718776828466
8.873774533423743 577.4334955574225 0.9827951585184789
8.87900208837716 574.3653816419392 0.980033621471019
8.884229643330576 574.1484481285704 0.9790414577078199
8.889457198283992 574.9109047656699 0.9787791773115242
8.894684753237408 572.9635950134016 0.9767774739514551
8.899912308190824 573.8234616598825 0.978088278552622
8.90513986314424 574.3375187351766 0.9781560914967563
8.910367418097657 579.1849830874633 0.9824063211525653
8.915594973051073 586.3086172896366 0.987529073103715
8.92082252800449 591.762472960657 0.9903791661953225
8.926050082957905 595.7468633481506 0.994038368153401
8.931277637911322 600.5516094328245 0.9977819401394468
8.936505192864738 600.2250248041057 0.9965868243416112
8.941732747818154 602.4899373326169 0.9987403754217317
8.94696030277157 603.6978652011004 0.9985646363293063
8.952187857724986 604.496609672267 0.999137270092626
8.957415412678403 609.0228273421365 1.0021689198157555
8.962642967631819 614.6651495475454 1.0063254471037262
8.967870522585235 619.8868584134376 1.0098951760912054
8.973098077538651 626.8400763314446 1.014941777059316
8.978325632492067 638.2011059479562 1.0240950393116044
8.983553187445484 647.3590284664548 1.0309384294408204
8.9887807423989 657.4499259061365 1.0378363148077996
8.994008297352316 660.2453773234087 1.0392701292667246
8.999235852305732 661.9936775334105 1.0407432457530736
9.004463407259149 667.6209383137231 1.0445575748351292
9.009690962212565 676.3221989409783 1.0510658957384866
9.014918517165981 691.5663020306371 1.0619820883084108
9.020146072119397 703.8703759173533 1.0711893027026536
9.025373627072813 718.9846902067305 1.081925899329008
9.03060118202623 732.1522738388379 1.0913780311316112
9.035828736979646 746.120492893017 1.101578565839044
9.041056291933062 763.8467541361864 1.1153824875925318
9.046283846886478 775.524255728954 1.1241490358557669
9.051511401839894 785.3717434517017 1.1311221286092759
9.05673895679331 793.6266840257854 1.135504758365554
9.061966511746727 806.98654920978 1.1438131198207446
9.067194066700143 823.796406026861 1.1552937998046766
9.07242162165356 842.71058627185 1.1676535912432255
9.077649176606975 856.643651679127 1.1767637228332328
9.082876731560392 870.2416250031533 1.1855105048370813
9.088104286513808 882.7987129909978 1.193802092225378
9.093331841467224 895.464277462593 1.2021673492513851
9.09855939642064 902.9893528607167 1.2071124128980804
9.103786951374056 902.4304737056347 1.206056124548898
9.109014506327473 891.8658342814348 1.1972449966120007
9.114242061280889 880.6136246145412 1.1898201185257082
9.119469616234305 864.0740250051962 1.17949023767813
9.124697171187721 847.6789462007855 1.168668954646812
9.129924726141137 830.0708888867508 1.155851374077399
9.135152281094554 810.4385952869817 1.140867697091894
9.14037983604797 797.1150569970165 1.1313568058576229
9.145607391001386 785.9423163144771 1.1227682074811898
9.150834945954802 777.6132142499297 1.117206898754894
9.156062500908218 769.524085733316 1.1118489889236647
9.161290055861635 765.5097006984308 1.1176825001240942
9.16651761081505 763.6293866694549 1.122475340551724
9.171745165768467 765.7481943922223 1.1285548306107203
9.176972720721883 763.9048527293852 1.1301965686698119
9.1822002756753 760.2435677452944 1.1294529891787501
9.187427830628716 755.9694230878448 1.1289912678044958
9.192655385582132 747.0686893439105 1.1245616785466865
9.197882940535548 742.0907640312495 1.1232163445999523
9.203110495488964 736.855041976813 1.1215892256540203
9.20833805044238 733.5968502704299 1.1227233039796654
9.213565605395797 736.1550101025995 1.1261050098589382
9.218793160349213 729.8162488571377 1.1229910338515083
9.224020715302629 722.5709037715363 1.1186300287489523
9.229248270256045 715.4180187709298 1.114044314105189
9.234475825209461 701.9842450968778 1.1054070663934183
9.239703380162878 696.52786362277 1.103695615746069
9.244930935116294 690.989124861241 1.1006086556820107
9.25015849006971 685.5612458820029 1.0978214105468638
9.255386045023126 678.4365208813518 1.0926129334266428
9.260613599976542 674.0223287351079 1.0895315369364924
9.265841154929959 669.7238042635599 1.0877917582475136
9.271068709883375 667.2227491451206 1.0863509644856246
9.276296264836791 672.352338757157 1.0916854961472635
9.281523819790207 676.3978768691657 1.0958862969963667
9.286751374743623 683.9412406600393 1.1028206968418754
9.29197892969704 692.6803446740097 1.111180304626328
9.297206484650456 696.7450761914841 1.114078487319906
9.302434039603872 700.7296458054019 1.1172098980189964
9.307661594557288 704.8445218617908 1.1218220309363172
9.312889149510704 710.4519175305402 1.1295031701027891
9.31811670446412 712.2140378555822 1.1318894700396696
9.323344259417537 713.7269959747265 1.13483941116606
9.328571814370953 712.9109061294042 1.133941291892313
9.33379936932437 712.0463637243265 1.133110336362511
9.339026924277785 708.1663281004367 1.1310636008164334
9.344254479231202 699.3266647264842 1.1250119206712277
9.349482034184618 690.8807265459033 1.1185267005388888
9.354709589138034 686.3491555948917 1.1163193996080931
9.35993714409145 681.880704893974 1.1148142260211615
9.365164699044866 678.7955600019625 1.1132324687620936
9.370392253998283 672.8045673370455 1.109250314870541
9.375619808951699 666.9585917600997 1.1045076762919845
9.380847363905115 664.9899020521289 1.103143190504871
9.386074918858531 658.948204081623 1.0990510885342952
9.391302473811947 656.833085338717 1.0966395833265337
9.396530028765364 657.5562467176322 1.0983008490499513
9.40175758371878 659.1274396486033 1.1003424062582687
9.406985138672196 661.8213892962453 1.103390958175781
9.412212693625612 664.2619665888444 1.1043282903363982
9.417440248579029 663.7688512071034 1.093214354164167
9.422667803532445 659.5727804658073 1.0844447963315829
9.427895358485861 656.8877250853161 1.0787753609172235
9.433122913439277 658.0786160304999 1.0780054923179982
9.438350468392693 657.3193662033319 1.0750247642872748
9.44357802334611 659.3728205755747 1.0745949418722573
9.448805578299526 656.223880127669 1.0691838801462448
9.454033133252942 655.1640246004266 1.0655572639538573
9.459260688206358 655.5039078808968 1.0633868539849047
9.464488243159774 656.4621805637189 1.0624234086785114
9.46971579811319 655.7228444738302 1.0602300224931185
9.474943353066607 652.5647949047703 1.056829005624282
9.480170908020023 651.686622316531 1.054704365299424
9.48539846297344 652.6360311463505 1.0541906774299592
9.490626017926855 657.1523294059998 1.0550095235125403
9.495853572880272 661.1384945871594 1.0561839948416722
9.501081127833688 666.0450663547593 1.0588625636831575
9.506308682787104 666.196788005083 1.0588277162107516
9.51153623774052 663.0422602529509 1.0556465696506665
9.516763792693936 661.4134472099059 1.053492446671155
9.521991347647353 664.4335297369989 1.0551900794546012
9.527218902600769 667.3250167074812 1.0563609682076738
9.532446457554185 670.8827459274468 1.0585892406014756
9.537674012507601 665.6321645870137 1.053951182260871
9.542901567461017 664.3060341498099 1.0510572145742165
9.548129122414434 667.9774158914138 1.0529150459078171
9.55335667736785 671.2626103967781 1.0544271349981873
9.558584232321266 671.4744208777859 1.0542934071194878
9.563811787274682 675.0038242252232 1.0566233603318638
9.569039342228098 672.0212364415107 1.0539043016628131
9.574266897181515 669.0772327020087 1.0507345345717714
9.57949445213493 669.0339149933691 1.0502222434676869
9.584722007088347 669.8208199726728 1.0498486072397117
9.589949562041763 674.9143778019356 1.0530256510250875
9.59517711699518 675.1027711918563 1.0514164736942095
9.600404671948596 677.8546278544198 1.052055351059436
9.605632226902012 674.9928436679281 1.048964255930366
9.610859781855428 677.9264861691072 1.0507765763521473
9.616087336808844 685.134730612137 1.0565692355731613
9.62131489176226 690.3575752100886 1.06015034863712
9.626542446715677 692.3430165177913 1.0617301531858738
9.631770001669093 691.1731650879999 1.0614389080665905
9.636997556622509 687.6822720809099 1.0577788335378677
9.642225111575925 689.8848216400535 1.0574169101295174
9.647452666529341 687.8102341095132 1.0546010565134898
9.652680221482758 691.918098939352 1.0576711083463877
9.657907776436174 694.9486120091663 1.0585368825424784
9.66313533138959 700.1023982908082 1.0607398698138055
9.668362886343006 708.2663818095673 1.0669220753100843
9.673590441296422 707.6228743414829 1.066590181403323
9.678817996249839 707.0936174755526 1.0649262565152025
9.684045551203255 704.1117149530164 1.0620969145477688
9.689273106156671 702.9729368877248 1.0609688533833805
9.694500661110087 703.7682164795358 1.0604325339712937
9.699728216063503 708.7133902443676 1.0638412787826914
9.70495577101692 714.4571115763823 1.0677108529352997
9.710183325970336 716.1459080522778 1.069179148421745
9.715410880923752 717.5861526916717 1.0698390439913341
9.720638435877168 717.8714171694498 1.0692868205007102
9.725865990830584 715.808247643327 1.067863834261582
9.731093545784 709.9145315991248 1.0615524964131826
9.736321100737417 708.5118041952924 1.0600317081647848
9.741548655690833 708.3919418663171 1.0594650338682357
9.74677621064425 710.2551518131789 1.0612527048921572
9.752003765597665 713.8222386197463 1.0642314641905444
9.757231320551082 708.9819560873841 1.0600231494612407
9.762458875504498 703.2615225408053 1.0540903182112324
9.767686430457914 700.7939674901523 1.051867579967016
9.77291398541133 699.7183791758588 1.0504280125447956
9.778141540364746 698.6411169157781 1.047472169267662
9.783369095318163 696.8309114179159 1.0449424710402957
9.788596650271579 688.951078741509 1.0386934738590525
9.793824205224995 684.8595999915232 1.0366064242020219
9.799051760178411 680.8881203778442 1.0329532411466262
9.804279315131827 679.3283044101635 1.031164107991604
9.809506870085244 678.4180274919862 1.030595001581418
9.81473442503866 677.7742107741508 1.0294048804817038
9.819961979992076 677.9860628361666 1.0285402807997919
9.825189534945492 677.0169658476124 1.0267809225119013
9.830417089898909 678.9228556483303 1.0275964332446532
9.835644644852325 675.92542743487 1.024506589620094
9.840872199805741 674.3296411080637 1.0224802489644373
9.846099754759157 674.3237651383691 1.022324066826728
9.851327309712573 674.1289152745043 1.0211100279948995
9.85655486466599 675.0924861982757 1.021321099133891
9.861782419619406 675.246388254679 1.0218223921317287
9.867009974572822 681.1570472564848 1.0264768241264812
9.872237529526238 686.0589311351303 1.0295885500523074
9.877465084479654 688.6663620845692 1.031320481658333
9.88269263943307 697.6235274504909 1.0376378310450718
9.887920194386487 703.8215552354658 1.0416834568014992
9.893147749339903 708.8829330208705 1.045108985217805
9.89837530429332 710.6186621497018 1.044776384715065
9.903602859246735 708.8091652246529 1.0428417081105077
9.908830414200152 710.6791427248006 1.044511487029247
9.914057969153568 719.6597543454594 1.0508112654585104
9.919285524106984 727.586662196245 1.0559007195506163
9.9245130790604 732.7902770562894 1.0583131937677068
9.929740634013816 735.3528755485964 1.0591119983965465
9.934968188967233 734.5043481394937 1.058184573384083
9.940195743920649 729.2368175219726 1.0538872461562525
9.945423298874065 730.9200155437611 1.0550438683143886
9.950650853827481 731.2113984104942 1.0550963748210265
9.955878408780897 735.9999911854354 1.0590624630398466
9.961105963734314 737.3066177387689 1.0601462265333164
9.96633351868773 732.6388308872316 1.0566271137313075
9.971561073641146 724.931548888157 1.049642213480995
9.976788628594562 720.4359564778667 1.0451482863462076
9.982016183547978 717.9219017070631 1.0430986765395438
9.987243738501395 719.51667087512 1.0431172112128664
9.99247129345481 717.0499751905189 1.0407643347945954
9.997698848408227 712.23523190978 1.036967476774105
10.002926403361643 706.8093683021322 1.0316116575461638
10.00815395831506 701.472901437355 1.026647468727621
10.013381513268476 696.3041660658645 1.022352816722484
10.018609068221892 697.766388422086 1.0245081462282464
10.023836623175308 697.169709174977 1.0242587976341322
10.029064178128724 699.8486310992993 1.0266148972764528
10.03429173308214 702.4117392595747 1.0283382472112164
10.039519288035557 705.0239609684133 1.0299161329457627
10.044746842988973 702.1807294145816 1.0278739023194718
10.049974397942389 701.9043819619353 1.0276536015474784
10.055201952895805 697.1685318567221 1.0237842427580135
10.060429507849221 695.1840500503555 1.0211842292016284
10.065657062802638 690.9137532707559 1.0174574125043414
10.070884617756054 689.0979796516185 1.015970885890637
10.07611217270947 684.5110787646875 1.0124969915077833
10.081339727662886 687.0112095755893 1.0138008477189169
10.086567282616302 685.3045472471597 1.012322413838899
10.091794837569719 681.6229043361899 1.007914556167189
10.097022392523135 676.0771702554146 1.0023305934025286
10.102249947476551 677.1379160679796 1.0031335056774637
10.107477502429967 677.8660335618808 1.0045388159746715
10.112705057383383 675.2095205945258 1.002257955396194
10.1179326123368 668.7284211312449 0.9977220857022631
10.123160167290216 659.535010073469 0.9903328394267781
10.128387722243632 655.7300589856068 0.987067109639152
10.133615277197048 651.3298771220605 0.9828013929767789
10.138842832150464 649.0358575189082 0.9805748343417229
10.14407038710388 645.7452673548745 0.9781973882498564
10.149297942057297 645.3081740814436 0.9782699976424589
10.154525497010713 640.5852964153847 0.9748416712643482
10.15975305196413 642.6906272392648 0.9763365542362527
10.164980606917545 643.2421987961312 0.9764358418320894
10.170208161870962 640.3860505914687 0.9736389812483324
10.175435716824378 638.0207535232036 0.9716920733098536
10.180663271777794 635.0421762957835 0.9682320993567399
10.18589082673121 631.1068838253466 0.9646178893032179
10.191118381684626 623.969215402439 0.959518494089671
10.196345936638043 620.1860423624212 0.9575868530755322
10.201573491591459 617.4422007008474 0.9554225472437374
10.206801046544875 615.7735143682098 0.9536504691911497
10.212028601498291 616.5550512671398 0.9524523229794556
10.217256156451707 616.2194021492206 0.9517855831952313
10.222483711405124 619.1869652352547 0.9545830804377243
10.22771126635854 617.4357419379533 0.9538188596339102
10.232938821311956 617.888227709126 0.9538956862796205
10.238166376265372 617.8443041006883 0.9533003921255786
10.243393931218788 616.6219814536145 0.9522448856748851
10.248621486172205 610.6421946204758 0.9475498612669425
10.253849041125621 606.2889094442253 0.9437884754009557
10.259076596079037 597.9743566509521 0.9375821151398048
10.264304151032453 593.7601575701485 0.9340023614387308
10.26953170598587 596.4554849890352 0.9355391955939776
10.274759260939286 600.7130081274241 0.9381925870491836
10.279986815892702 607.5665093680834 0.9435104004280546
10.285214370846118 609.6583911613387 0.9447857685836741
10.290441925799534 605.6630954322559 0.9407431174374978
10.29566948075295 601.187484062984 0.9369359823851916
10.300897035706367 596.5102821985679 0.931893096680765
10.306124590659783 595.7187944103279 0.9305459673497677
10.3113521456132 592.7233969741235 0.9282450904990959
10.316579700566615 593.7869454268347 0.930903381791484
10.321807255520032 588.6506250108528 0.9266978451013425
10.327034810473448 588.5800665053955 0.9264512806661171
10.332262365426864 584.7056585189798 0.9228889825885193
10.33748992038028 584.532476906227 0.9223816269649501
10.342717475333696 577.2322189714864 0.916033758030555
10.347945030287113 575.3065064500823 0.9140217893881081
10.353172585240529 577.0386677526471 0.9153231702322673
10.358400140193945 579.4548967846619 0.9167896690798293
10.363627695147361 579.0914139623744 0.9157074586630395
10.368855250100777 577.8481647649188 0.9145381928642824
10.374082805054194 575.4474800281032 0.9117529191140094
10.37931036000761 572.2588287573367 0.9087835285731357
10.384537914961026 567.9160780064932 0.9055824992968717
10.389765469914442 563.1327267168483 0.9018737142044906
10.394993024867858 562.6991142268515 0.9013280297466385
10.400220579821275 563.8679487686871 0.9018682874048332
10.40544813477469 563.4926773608951 0.9008529907514302
10.410675689728107 560.3704269450118 0.8986573770870994
10.415903244681523 559.2677437374153 0.8981905093275149
10.42113079963494 554.7155585265405 0.8929537789424485
10.426358354588356 553.3066337203521 0.8913633134071945
10.431585909541772 549.8408421936301 0.8882015986664442
10.436813464495188 549.9612532693592 0.8885097958895111
10.442041019448604 547.5246827075958 0.887445110294474
10.44726857440202 548.7902627037179 0.8880263914442201
10.452496129355437 546.845729653775 0.8859609455478494
10.457723684308853 544.9390564348395 0.8837943376247726
10.462951239262269 544.4821511009824 0.8822106576022624
10.468178794215685 542.4688242817743 0.88133890462369
10.473406349169101 541.4081200322862 0.8806261112734365
10.478633904122518 538.7933199443062 0.8779691319596054
10.483861459075934 541.2177344827911 0.8797172974949902
10.48908901402935 541.9299540471537 0.8801940728885405
10.494316568982766 541.1621190913421 0.8792295190271738
10.499544123936182 539.6127377086747 0.8772849545595469
10.504771678889599 538.240897437965 0.8755387525392295
10.509999233843015 537.8921262568022 0.8751902582425796
10.515226788796431 538.0417737646541 0.87452648673803
10.520454343749847 535.1706141788676 0.8720544155826581
10.525681898703263 534.7389357704675 0.8719578769893144
10.53090945365668 531.9374923093907 0.868820483109759
10.536137008610096 534.0812266118927 0.8702501703408577
10.541364563563512 537.1388055349566 0.872861766049809
10.546592118516928 537.9940238596697 0.8735064443948994
10.551819673470344 535.9769781727243 0.8719261432102517
10.55704722842376 534.6725358147442 0.8703136346777709
10.562274783377177 530.1097780358124 0.8661504976980321
10.567502338330593 526.1751374597179 0.862590930015594
10.57272989328401 524.1106043364881 0.860005356248991
10.577957448237425 521.1484086187137 0.8574049940938521
10.583185003190842 516.8575260690624 0.8528607512992261
10.588412558144258 518.5615802673519 0.8542583429933525
10.593640113097674 519.6872425390375 0.8558133596081742
10.59886766805109 525.2698383021783 0.8606441005778873
10.604095223004506 527.3917215735094 0.8625968853149842
10.609322777957923 525.2875551397123 0.8611406007429615
10.614550332911339 528.0864901143672 0.8633935567700356
10.619777887864755 521.7917571619507 0.8572573796013913
10.625005442818171 521.2729077386484 0.8563583440459607
10.630232997771587 521.6649090175306 0.8560308260914232
10.635460552725004 522.3439570052569 0.8561531913800148
10.64068810767842 527.3736701127644 0.86059375074775
10.645915662631836 525.2043513215183 0.8578802224601686
10.651143217585252 523.3734481169214 0.856646988309681
10.656370772538668 524.9970283108684 0.8574165443210845
10.661598327492085 527.7790189181216 0.8588740669176713
10.666825882445501 537.5349782202635 0.8667654057816692
10.672053437398917 542.7215646808369 0.869712497762229
10.677280992352333 551.4016176575531 0.8762511936307824
10.68250854730575 554.1824808948079 0.8787419487486793
10.687736102259166 560.8943686076194 0.8840898528304844
10.692963657212582 565.9256261505208 0.8880486194673839
10.698191212165998 576.8827428288765 0.8958548680674132
10.703418767119414 584.6842906156004 0.9002639274460258
10.70864632207283 592.1681352046534 0.9051415843838102
10.713873877026247 603.1225028139921 0.9130959120016426
10.719101431979663 609.3026675105866 0.9178109815435278
10.72432898693308 616.3249503894413 0.9230120579599239
10.729556541886495 621.6467468360187 0.9268050903888011
10.734784096839912 623.8287776408383 0.9282708103065896
10.740011651793328 623.1997729518891 0.9275185018516523
10.745239206746744 616.5483365561392 0.9220872412158196
10.75046676170016 608.3330902489308 0.9160329961293986
10.755694316653576 599.8163369022592 0.9090817935515103
10.760921871606993 586.8074561167113 0.8988412844538507
10.766149426560409 586.8017202150394 0.8981136501012749
10.771376981513825 577.6154890372471 0.8904497424487123
10.776604536467241 573.6953513970811 0.887241206730385
10.781832091420657 573.240479833828 0.8865688213465666
10.787059646374074 567.6981529581202 0.8823408997552554
10.79228720132749 566.5410103701993 0.8810599570059204
10.797514756280906 563.580706765225 0.878425915502223
10.802742311234322 563.8874203944501 0.8786959849862319
10.807969866187738 560.641317780915 0.8760434907409833
10.813197421141155 558.4229129366078 0.8737085782019038
10.81842497609457 555.8595082139351 0.8715834210872919
10.823652531047987 555.2125175070743 0.8706693232213706
10.828880086001403 558.3046884480058 0.8727913104832101
10.83410764095482 557.0711191601143 0.8722534900977631
10.839335195908236 556.4484249264277 0.8710225619062189
10.844562750861652 557.8661369515053 0.8723911062852652
10.849790305815068 560.2133522299316 0.8740191911401272
10.855017860768484 568.4477038322989 0.8797231592022228
10.8602454157219 573.0892800538402 0.8832127652452612
10.865472970675317 579.1689340149439 0.887473545665394
10.870700525628733 582.5077124391391 0.8890399944732938
10.875928080582149 589.1953747300306 0.8941269768892287
10.881155635535565 595.8020594923571 0.8990940298553375
10.886383190488981 605.2639203594078 0.9060650507227728
10.891610745442398 612.1727489089811 0.9113900385757608
10.896838300395814 612.5055204626926 0.9104258788356361
10.90206585534923 612.5698872547398 0.9100301873021582
10.907293410302646 611.2157841454031 0.9088221382678755
10.912520965256062 610.3789727972089 0.9080440653320698
10.917748520209479 611.9455650691843 0.9089099490902007
10.922976075162895 605.3256239525524 0.904007404001678
10.928203630116311 600.1997674990592 0.9007840318940743
10.933431185069727 587.7492670861976 0.8918314694478209
10.938658740023143 578.1043719758463 0.883565189072076
10.94388629497656 570.0339300451518 0.8766219329960231
10.949113849929976 562.8725496451909 0.8706430014820217
10.954341404883392 561.3596617496278 0.8695019540857958
10.959568959836808 559.0801047201634 0.8679581450151185
10.964796514790224 559.2771785545103 0.8677091351031146
10.97002406974364 556.7092975598176 0.8665560488182169
10.975251624697057 548.2989235932293 0.8617840464765429
10.980479179650473 542.4096320219419 0.8587127703692544
10.98570673460389 535.6085775709274 0.8544282647377246
10.990934289557305 537.1430113536713 0.8566376196768594
10.996161844510722 534.9443020598866 0.855811033450457
11.001389399464138 530.4201210124003 0.8525221077144852
11.006616954417554 523.9052970200786 0.84850819243573
11.01184450937097 518.2859861550282 0.8444734419162632
11.017072064324386 519.9719476791669 0.8465288727187552
11.022299619277803 521.3654480631711 0.8483076889404909
11.027527174231219 523.5703175188523 0.8504679418784967
11.032754729184635 523.5986745568824 0.8509997684253672
11.037982284138051 519.4179272611584 0.8479451820590547
11.043209839091467 515.1004719714143 0.8443732628408249
11.048437394044884 513.3443799036219 0.8431787041482484
11.0536649489983 511.6434833002957 0.8425465653008636
11.058892503951716 513.4955266479466 0.8445852180492116
11.064120058905132 514.1808166792985 0.8453331687219614
11.069347613858548 515.7283531447167 0.8468210951682823
11.074575168811965 514.3380441397882 0.8457643952286445
11.079802723765381 512.982069292703 0.8451092649792192
11.085030278718797 514.2843561264201 0.8465153682329115
11.090257833672213 512.987502343062 0.8462796549825538
11.09548538862563 511.0721760595464 0.8450660708643095
11.100712943579046 507.8291739012919 0.8428331985253845
11.105940498532462 504.5248783981467 0.8402614552541432
11.111168053485878 506.45870523379097 0.8414741558083679
11.116395608439294 505.66478254604425 0.8406395931777244
11.12162316339271 501.7920137696495 0.8368638716893421
11.126850718346127 498.44748394365354 0.834284747915573
11.132078273299543 497.38167137005416 0.8337383911720353
11.13730582825296 499.37911472489645 0.8355618492944243
11.142533383206375 502.9337806505375 0.8392440542155871
11.147760938159792 505.694914623098 0.8417603206526194
11.152988493113208 505.2027393078589 0.8419003125651313
11.158216048066624 502.18218310085786 0.840194376181672
11.16344360302004 498.56948639567673 0.8365929583332067
11.168671157973456 493.7188627337046 0.8325413249842296
11.173898712926873 493.05759262876114 0.8316864140697585
11.179126267880289 491.5776665032554 0.8303179905921273
11.184353822833705 490.1723621855622 0.8290264748491606
11.189581377787121 486.7362507733007 0.8267621447623468
11.194808932740537 485.30476352780244 0.8262004045804863
11.200036487693954 482.98150624519434 0.8246434472322035
11.20526404264737 483.144094992393 0.825033486261355
11.210491597600786 483.2311897787086 0.8250058148521018
11.215719152554202 482.4390058915131 0.8249328279181481
11.220946707507618 481.3642582056136 0.8240957484208785
11.226174262461035 478.1897367360695 0.8213747915491456
11.23140181741445 476.03623475921705 0.8199775426910524
11.236629372367867 470.1344163602177 0.8147683011544257
11.241856927321283 465.429826422501 0.8109651009466519
11.2470844822747 462.07194728533165 0.8083187722950351
11.252312037228116 460.9258184844754 0.8076659338757294
11.257539592181532 457.95594249761683 0.8047223135036783
11.262767147134948 458.2944721163173 0.8057309431141395
11.267994702088364 457.36025119121933 0.8058740206262662
11.27322225704178 454.3603014069134 0.8033919930796845
11.278449811995197 449.7002954506592 0.7995215365470459
11.283677366948613 447.28666678491686 0.7963454523224512
11.288904921902029 444.15600719143134 0.7932823511723388
11.294132476855445 441.5368502024414 0.7906742899649264
11.299360031808861 438.9954359628179 0.7880758342063551
11.304587586762278 437.78904677106493 0.7868590956402854
11.309815141715694 437.7658640807284 0.7854678114402445
11.31504269666911 437.93977811073285 0.7858787331265684
11.320270251622526 439.8277229428119 0.7878148966343769
11.325497806575942 437.1541724491373 0.7851816136192907
11.330725361529359 437.2771806640486 0.7857771801835691
11.335952916482775 438.916365177371 0.7865182323720495
11.341180471436191 437.2707755926655 0.785714584989052
11.346408026389607 433.0759253669977 0.7821187877636451
11.351635581343023 433.98596220633596 0.7829915868570895
11.35686313629644 430.7978819548648 0.7800766437414502
11.362090691249856 429.28011643575354 0.777310790349807
11.367318246203272 428.752310728524 0.7768587042842587
11.372545801156688 427.62774578754494 0.7764318620994971
11.377773356110104 428.23968218357027 0.7766348705437686
11.38300091106352 429.9200669501017 0.7786206987343008
11.388228466016937 428.4680044364515 0.7770268652485843
11.393456020970353 426.40969735652203 0.7751925999347413
11.39868357592377 422.7413464098179 0.7723211888512636
11.403911130877185 418.4868665206023 0.7687085081117941
11.409138685830602 416.08994349140164 0.7676437117334604
11.414366240784018 414.4860752627902 0.7666032428250479
11.419593795737434 413.00567735379826 0.7643020256507408
11.42482135069085 411.744011599654 0.7626687199083624
11.430048905644266 411.510253952477 0.76154128662855
11.435276460597683 410.43374326124683 0.7610505016835629
11.440504015551099 409.70345323192464 0.7611957254478015
11.445731570504515 409.6516158962105 0.760432879809892
11.450959125457931 410.726496081583 0.7609181503041088
11.456186680411347 413.4931738490446 0.7634584052299501
11.461414235364764 412.7112104084866 0.7637342467152972
11.46664179031818 405.8045474278007 0.7573362603853963
11.471869345271596 404.1179133940052 0.7554579771740947
11.477096900225012 402.2808568349294 0.7550490411325483
11.482324455178428 401.14197094593334 0.7597994360583139
11.487552010131845 397.3697029338514 0.7585725071058199
11.49277956508526 390.79342864948757 0.7540491813973789
11.498007120038677 388.95477860035163 0.7529152167297268
11.503234674992093 389.5773692142239 0.7538171934183574
11.50846222994551 392.40868816713726 0.7579293217834814
11.513689784898926 394.3324554148046 0.7608392416433911
11.518917339852342 395.17177179322385 0.7628554243170309
11.524144894805758 392.7604485958298 0.7623790266587744
11.529372449759174 389.5294071673836 0.7609672772462537
11.53460000471259 388.5785371809146 0.7604730443446989
11.539827559666007 389.1636572266771 0.7614915711396817
11.545055114619423 391.05658313572457 0.7634899481174384
11.550282669572839 391.6744286060434 0.7639591177917587
11.555510224526255 391.6872827138389 0.7654987342852293
11.560737779479672 391.8286539844438 0.766575832663484
11.565965334433088 391.79447250994195 0.7669684135155642
11.571192889386504 392.6321461117337 0.769050254349738
11.57642044433992 391.2402707415242 0.7681294341515258
11.581647999293336 392.15858973388134 0.7699556962609795
11.586875554246753 390.2477613337827 0.7693914471977266
11.592103109200169 391.0577183944127 0.7703882661488538
11.597330664153585 389.9002650292331 0.7693962449450351
11.602558219107001 390.3049886295796 0.7693346316001841
11.607785774060417 390.27667999042984 0.7682513491191924
11.613013329013834 393.37718860359234 0.7716340794984504
11.61824088396725 393.9705407625964 0.7738060387923963
11.623468438920666 395.4368146947054 0.7760025823427781
11.628695993874082 395.332530338605 0.7769043602547187
11.633923548827498 396.10391001500784 0.7777625666973738
11.639151103780915 398.00264102202783 0.7791549803537703
11.64437865873433 398.0831943825338 0.7792318160927043
11.649606213687747 399.38121256272905 0.7811345010488732
11.654833768641163 394.17901425772675 0.7763355992001735
11.66006132359458 393.00341720152016 0.7751855957843506
11.665288878547996 394.09379273779984 0.7766290355030286
11.670516433501412 398.1744483688744 0.7807982644193339
11.675743988454828 399.06866401319985 0.7827736255973471
11.680971543408244 398.4894234274682 0.7818812690501831
11.68619909836166 397.2742090808968 0.7811916321798239
11.691426653315077 396.00994236174995 0.7807948047899637
11.696654208268493 396.23738170033096 0.7817615901203101
11.701881763221909 393.02655150650634 0.7795460547507685
11.707109318175325 390.9527331226405 0.7767010756399245
11.712336873128741 390.88924762366753 0.7761615871153397
11.717564428082158 392.5962346620642 0.7776891807469121
11.722791983035574 394.31500625680377 0.7792849352738304
11.72801953798899 393.515796743577 0.7791322609622404
11.733247092942406 390.91804613243806 0.777971667396096
11.738474647895822 389.69257816608484 0.7774171710893883
11.743702202849239 391.3676227389425 0.7805269350003359
11.748929757802655 390.9928250198198 0.7812399861493841
11.754157312756071 391.081301820908 0.7803133984851554
11.759384867709487 389.5868508409353 0.7790499589793042
11.764612422662903 390.3737620493743 0.7801087992316627
11.76983997761632 393.37046880739643 0.7831897160515582
11.775067532569736 394.4880661928472 0.7850659799454903
11.780295087523152 394.42207357988235 0.7850178849863785
11.785522642476568 394.554668286889 0.7847517796858204
11.790750197429984 390.7161790931536 0.7807688225765438
11.7959777523834 389.21526595071776 0.7791382781547251
11.801205307336817 385.852130572124 0.7756115131061153
11.806432862290233 388.78193836768656 0.7788295946726228
11.81166041724365 390.32685858297003 0.7810534314885146
11.816887972197065 387.2825235482326 0.7775431345941793
11.822115527150482 387.3627951889326 0.7782896059588351
11.827343082103898 383.67399544290214 0.7750156553928005
11.832570637057314 381.07071235821473 0.7724987365002595
11.83779819201073 379.0395018688581 0.7717873566911204
11.843025746964146 371.1985817337859 0.763869508552617
11.848253301917563 364.98590707420743 0.7575582334045328
11.853480856870979 362.1245332864319 0.7541718431617186
11.858708411824395 359.6048349754433 0.7498957765867146
11.863935966777811 358.33987590326313 0.7489667035807194
11.869163521731227 358.0784667098261 0.7501303377060528
11.874391076684644 355.5633765560485 0.7480914295772911
11.87961863163806 355.71244867041395 0.7491172794058144
11.884846186591476 355.6454303289827 0.7489272744704172
11.890073741544892 352.8480617888825 0.746833032213577
11.895301296498308 352.12906990891685 0.7463631993450417
11.900528851451725 350.0505716520947 0.7449568809634977
11.90575640640514 348.96483045680293 0.744380571830054
11.910983961358557 347.4837577450354 0.7431237622451295
11.916211516311973 345.83145024609667 0.741375530697011
11.92143907126539 341.5709817796613 0.7373819128467896
11.926666626218806 338.9436829824975 0.7354902723544587
11.931894181172222 337.25145210312394 0.7348883191189041
11.937121736125638 335.1542908207458 0.7328779540544413
11.942349291079054 334.1176885199009 0.7315315180475758
11.94757684603247 333.06950581955056 0.7312955953149589
11.952804400985887 333.13500474189544 0.7313691447173294
11.958031955939303 337.1699628002828 0.736666842382797
11.963259510892719 338.758804284301 0.7372076081501421
11.968487065846135 339.9056006866571 0.7374744153173209
11.973714620799552 337.99857895457035 0.735703137657672
11.978942175752968 339.73772801124306 0.7377434599301625
11.984169730706384 339.3644102252764 0.7378058342198713
11.9893972856598 337.95463208316045 0.7372479532073718
11.994624840613216 334.20149762508134 0.7324161624848609
11.999852395566633 329.4559046673005 0.7279407059771937
12.005079950520049 331.4714713903889 0.7304953336807987
12.010307505473465 331.7559723845241 0.7308566237946813
12.015535060426881 331.8103347446435 0.7315832540767201
12.020762615380297 331.7696233954989 0.7314529019001935
12.025990170333714 330.30231060068803 0.7313974612467022
12.03121772528713 330.8345411078717 0.7338553070137841
12.036445280240546 329.76922039452154 0.7329624418312246
12.041672835193962 327.86335963524857 0.7304376705512926
12.046900390147378 327.15901806877383 0.7293501812858845
12.052127945100795 326.1021623219281 0.7275357904262622
12.05735550005421 330.701210890027 0.7331271119248443
12.062583055007627 329.7698911997789 0.7328218273813164
12.067810609961043 328.9112647892019 0.7321937236186242
12.07303816491446 329.193848112986 0.731919411701378
12.078265719867876 328.2267184429576 0.7308035735025108
12.083493274821292 328.85248880285656 0.7308020645407209
12.088720829774708 327.411365798559 0.7298941234916959
12.093948384728124 324.77348580044037 0.7276802156951792
12.09917593968154 324.7562928808041 0.7285917634203093
12.104403494634957 321.8654857225532 0.7250431771664194
12.109631049588373 318.7512286251303 0.7217619609412871
12.114858604541789 319.7390978582727 0.7226024041533727
12.120086159495205 322.96240999609114 0.7262382527572919
12.125313714448621 325.46388970949937 0.7293985851090304
12.130541269402038 328.6537365637831 0.7316838021991662
12.135768824355454 330.5487014276524 0.7331119341469836
12.14099637930887 331.5913915288757 0.7331622417881661
12.146223934262286 337.2510303698063 0.7396311124691871
12.151451489215702 340.9907057451865 0.7442572473627868
12.156679044169119 344.6199905757245 0.7479590979922442
12.161906599122535 351.1236952194444 0.7555407704206729
12.167134154075951 352.3428793972229 0.756306838659067
12.172361709029367 354.1268723346993 0.7573690286754436
12.177589263982783 354.8027169351531 0.757947395883835
12.1828168189362 355.11628214939657 0.7573650666528792
12.188044373889616 354.3403041111412 0.7566061548899649
12.193271928843032 356.1198701603553 0.7599930463771738
12.198499483796448 357.9017447017481 0.7620860040826483
12.203727038749864 360.8883155524107 0.7658077414059398
12.20895459370328 363.30501255826937 0.7680272684051075
12.214182148656697 362.05344452587315 0.7670873418917071
12.219409703610113 359.4207566269012 0.7654043352286334
12.22463725856353 358.4253985182916 0.7641818399890405
12.229864813516945 354.6820161954838 0.7607463936880026
12.235092368470362 352.12516415876985 0.7575866016336193
12.240319923423778 346.1485602714261 0.7516641784944383
12.245547478377194 344.996203460014 0.7514380087643375
12.25077503333061 345.65452850646176 0.7523924453248985
12.256002588284026 346.51657031140076 0.7537770275114757
12.261230143237443 348.1387576998842 0.7560944314601683
12.266457698190859 348.6111155293483 0.7569542381329956
12.271685253144275 349.91693408535224 0.7580215471384585
12.276912808097691 346.5064427304197 0.7555801605410204
12.282140363051107 345.8530320817838 0.7546993372597053
12.287367918004524 342.32204064938134 0.7510904590357863
12.29259547295794 339.04398516280526 0.7473597422792836
12.297823027911356 336.52337581831347 0.7439747270187376
12.303050582864772 335.03733351110867 0.7422878202772772
12.308278137818188 338.4044816686396 0.7462284209037533
12.313505692771605 340.0327612546172 0.7505061665268375
12.31873324772502 341.9168493259366 0.7609993559739839
12.323960802678437 341.77947454928125 0.7657244021673167
12.329188357631853 340.9490735896018 0.7677269464632926
12.33441591258527 335.18846193433035 0.7653406708176543
12.339643467538686 331.78377022548267 0.7632343936009023
12.344871022492102 325.0544623290764 0.7589322540988324
12.350098577445518 323.9769379886484 0.7608122267255987
12.355326132398934 325.18975443885375 0.765333818396746
12.36055368735235 325.1767246369639 0.7676036303514102
12.365781242305767 324.82937580932105 0.7681048365500736
12.371008797259183 323.0415241495004 0.7669829791999718
12.376236352212599 322.5606236872966 0.7672012199747593
12.381463907166015 322.0600184112609 0.7689543164288336
12.386691462119432 326.1249867363189 0.7765353011930547
12.391919017072848 326.35018678904504 0.7795496358631672
12.397146572026264 326.87296373851535 0.7830925145765815
12.40237412697968 326.4921365222041 0.7842418769529612
12.407601681933096 324.65321480116285 0.7836472936434128
12.412829236886513 324.91746720883503 0.784640608475536
12.418056791839929 324.4824705631148 0.7854430848911684
12.423284346793345 324.5322582749348 0.7864825013173499
12.428511901746761 323.9233781746342 0.7870378503155542
12.433739456700177 322.9182437356306 0.7870907852137505
12.438967011653594 323.61608929878423 0.789558807874029
12.44419456660701 322.381063281135 0.7894983300461322
12.449422121560426 322.5668845447897 0.7903690179622288
12.454649676513842 325.03986104947904 0.7932147173111151
12.459877231467258 326.7682031714327 0.7943098115266206
12.465104786420675 327.9216894323107 0.797101236848872
12.47033234137409 327.33452887044336 0.7986513462777705
12.475559896327507 327.1131706403736 0.7997516777964414
12.480787451280923 327.27681247154675 0.8009320177628299
12.48601500623434 327.2706300117061 0.8027109711295425
12.491242561187756 329.19491746759405 0.8061740733660454
12.496470116141172 330.06980809768856 0.810440026490946
12.501697671094588 329.42667668585574 0.8105289999956398
12.506925226048004 331.2956178096633 0.8132138272147168
12.51215278100142 329.1141658967788 0.8108700387569071
12.517380335954837 325.53723897826944 0.8065561945566195
12.522607890908253 325.02836417084677 0.8076792561336966
12.527835445861669 320.9048256253819 0.8045307805300749
12.533063000815085 323.202301563509 0.8094822374690281
12.538290555768501 319.6167591322333 0.8056776498358389
12.543518110721918 317.8770279735635 0.804282561282776
12.548745665675334 315.09544529078704 0.80129889115984
12.55397322062875 312.287270001809 0.7982619775761837
12.559200775582166 314.58543967795873 0.8039633141012287
12.564428330535582 313.8768422842006 0.7989193113723488
12.569655885488999 311.31351420204686 0.7873577360594289
12.574883440442415 309.88187993522234 0.7808245461146551
12.580110995395831 311.15339966385676 0.7782956948801694
12.585338550349247 311.5441181948789 0.7774663583243527
12.590566105302663 312.69306661761465 0.777956677532118
12.59579366025608 315.235432523559 0.7805031840010854
12.601021215209496 316.0078054810106 0.7811870931194443
12.606248770162912 315.84282792123366 0.7798009153990835
12.611476325116328 313.13180661734316 0.7744932570132557
12.616703880069744 308.51081096671015 0.766510045127832
12.62193143502316 307.91143620552157 0.7641606133236546
12.627158989976577 310.0554468944794 0.7646607135478835
12.632386544929993 307.8278874822366 0.7615837449442289
12.63761409988341 308.06742469583423 0.7624851335461357
12.642841654836825 305.4714987914155 0.7582454204673139
12.648069209790242 308.0452482120264 0.7622539797273871
12.653296764743658 310.8246851501897 0.7641425904855212
12.658524319697074 313.35440706450356 0.7654422134740331
12.66375187465049 318.843414911627 0.7707629233151716
12.668979429603906 322.359010928907 0.7725277648438702
12.674206984557323 329.730253356126 0.7814268399904211
12.679434539510739 337.33398708972067 0.7902831775082957
12.684662094464155 343.64609886660446 0.7968764617258184
12.689889649417571 348.86198395230076 0.803098115670485
12.695117204370987 355.47333307405137 0.8086030028898065
12.700344759324404 360.77674397657734 0.8129020942914242
12.70557231427782 364.7926242185392 0.8164179855500976
12.710799869231236 372.0606401182694 0.8229424549610421
12.716027424184652 376.92686487197784 0.8291419758579855
12.721254979138068 383.1511105637281 0.8371744273213795
12.726482534091485 384.8732188545225 0.8399158912014081
12.7317100890449 381.95606975401637 0.8362489441716314
12.736937643998317 376.64760857524334 0.829205593939816
12.742165198951733 368.295038833249 0.8201311575412282
12.74739275390515 362.73151789983837 0.8135779190458514
12.752620308858566 356.60927738293185 0.8080612064789255
12.757847863811982 349.9235477059088 0.8006178130049301
12.763075418765398 341.32954999814086 0.7912003951656227
12.768302973718814 334.5219226843448 0.7827033540700981
12.77353052867223 326.44237777310957 0.7724941474310163
12.778758083625647 322.2634209133314 0.7678514461603497
12.783985638579063 318.96756887579346 0.7627218133558175
12.789213193532479 320.99626804995853 0.7665641687153766
12.794440748485895 318.28343848888153 0.7632808863771425
12.799668303439312 317.44039771311645 0.7604463488057925
12.804895858392728 315.5679606239132 0.7582933736412604
12.810123413346144 312.7084348169782 0.7536604845572138
12.81535096829956 310.7591055420996 0.7517701961065714
12.820578523252976 306.7485899316811 0.7480471677590497
12.825806078206393 304.5296830423302 0.7458548047477556
12.831033633159809 305.0214537203939 0.7482621417817836
12.836261188113225 305.57429192110914 0.7498965683239064
12.841488743066641 309.481135096926 0.7542721027319779
12.846716298020057 310.74990253089624 0.7549036014911344
12.851943852973474 310.6878725559711 0.7545609463370336
12.85717140792689 308.8009795002162 0.7511984642539221
12.862398962880306 309.6267941524092 0.7513181176988328
12.867626517833722 305.94824182613473 0.7457229980294751
12.872854072787138 306.6132157658077 0.7450691012322064
12.878081627740555 308.61222077168907 0.745998230582963
12.88330918269397 311.81767388384 0.7492734158696086
12.888536737647387 316.62007342242407 0.754689354725565
12.893764292600803 318.77943639369295 0.7578747404216014
12.89899184755422 321.06955132530044 0.7618251904835148
12.904219402507636 322.5712464949593 0.7619238129333339
12.909446957461052 322.5211965834365 0.7614449407558949
12.914674512414468 323.1523393975602 0.763440277671025
12.919902067367884 323.71669686418363 0.7631998588763838
12.9251296223213 322.3162727018883 0.7611446092410463
12.930357177274717 323.562272322259 0.7627824979420004
12.935584732228133 324.97929743916666 0.7635406208028177
12.940812287181549 323.4020676857287 0.7616340728313807
12.946039842134965 325.38041594340064 0.7637866715502202
12.951267397088381 323.4368708846203 0.7604385844204953
12.956494952041798 324.83793892697804 0.7619125082397847
12.961722506995214 326.1366379614798 0.76212370301842
12.96695006194863 324.32741647045356 0.7594336935969751
12.972177616902046 323.11043304452414 0.757066655934898
12.977405171855462 324.06504951537886 0.7585280584814552
12.982632726808879 324.72858201079896 0.7595179777434613
12.987860281762295 329.1560990901518 0.7646992404797784
12.993087836715711 330.5193233046375 0.7660061470398363
12.998315391669127 328.2936340082666 0.762773133721807
13.003542946622543 326.03885295153754 0.760690588384202
13.00877050157596 325.8710836157531 0.7617288497142685
13.013998056529376 327.02869828200045 0.7626103320232224
13.019225611482792 326.7254751830075 0.7624913676296603
13.024453166436208 326.33238973724985 0.7616201807850133
13.029680721389624 324.4648847796269 0.758931711686605
13.03490827634304 326.13869787163753 0.7609941337801639
13.040135831296457 329.5551711792928 0.7649013396699479
13.045363386249873 335.82870311400103 0.7711688140521172
13.05059094120329 337.58281797345535 0.7727671221081578
13.055818496156705 336.3212254429239 0.7709605922813935
13.061046051110122 335.08185520609464 0.7694823120111497
13.066273606063538 331.86245822400934 0.7656142510364315
13.071501161016954 328.8756184169158 0.7617195640375449
13.07672871597037 325.8940819308484 0.7596727322400436
13.081956270923786 323.01593979136015 0.7577279576937227
13.087183825877203 322.0748120189478 0.758162234949937
13.092411380830619 320.37917560415224 0.7565501899169187
13.097638935784035 320.175118587808 0.7551614388186579
13.102866490737451 314.21960215137756 0.7484644511127129
13.108094045690867 306.0492776186529 0.739514805092823
13.113321600644284 299.1229861264637 0.733087733071945
13.1185491555977 294.330508822484 0.727833295225704
13.123776710551116 293.9611086314783 0.7268514267693473
13.129004265504532 291.37008826986033 0.7249692012685144
13.134231820457948 293.36105237945446 0.7266375442729011
13.139459375411365 297.21947969059244 0.7321968292581815
13.14468693036478 297.78281436023747 0.7345274154897851
13.149914485318197 297.3696806027132 0.7348093579855101
13.155142040271613 292.7369296583696 0.7288094685965829
13.16036959522503 291.61265401604214 0.726906605683363
13.165597150178446 293.0468303477795 0.7282746175145841
13.170824705131862 294.9109735347359 0.7315530041641419
13.176052260085278 295.77102045650787 0.7351871656554709
13.181279815038694 292.71092810383783 0.7303575311078007
13.18650736999211 288.55769354740033 0.7245399494736368
13.191734924945527 286.19111946404377 0.7223737130128051
13.196962479898943 288.5724733606621 0.7246256666997276
13.202190034852359 290.9091187619253 0.728126635639346
13.207417589805775 294.51224804817826 0.7308131028709878
13.212645144759191 295.0326693343939 0.7297282522711271
13.217872699712608 292.34746403463555 0.7263321749193371
13.223100254666024 293.3283908837345 0.727757191632363
13.22832780961944 289.48973889505544 0.7238407522785478
13.233555364572856 290.1450118664083 0.7249897332641244
13.238782919526273 289.69663474200274 0.7250143713918866
13.244010474479689 285.6299909225783 0.7201261615271843
13.249238029433105 288.1014708401542 0.7237099176936292
13.254465584386521 287.6327913229828 0.7215145393060556
13.259693139339937 286.9856860947854 0.7190602518223825
13.264920694293354 285.15878111368653 0.7154091246331894
13.27014824924677 283.8756987652764 0.7141171213286261
13.275375804200186 284.72822339451915 0.7170733126221674
13.280603359153602 287.7168166595268 0.7219226888591892
13.285830914107018 288.6792196394307 0.7247954144510181
13.291058469060435 286.73941453642675 0.7217180541167548
13.29628602401385 287.5499564049741 0.7223505146619502
13.301513578967267 287.4022324049824 0.7215354922427878
13.306741133920683 285.3484509957841 0.7207380828858413
13.3119686888741 285.655636525973 0.722639521513246
13.317196243827516 283.12510373846163 0.7192324400162963
13.322423798780932 283.4736378579821 0.7196174837889739
13.327651353734348 284.6090281295465 0.718253452679973
13.332878908687764 283.9967938053784 0.7168398518179407
13.33810646364118 285.1070218723841 0.7183996088574289
13.343334018594597 284.59838083644956 0.7175888923639356
13.348561573548013 285.3706578792489 0.7198905901881267
13.353789128501429 286.6244998828894 0.7226388058190397
13.359016683454845 284.2968509751825 0.720106759335267
13.364244238408261 281.3540211320228 0.7168990276487525
13.369471793361678 282.90137140550996 0.7190331590088077
13.374699348315094 283.2415509166454 0.7202827952536942
13.37992690326851 285.6971062177851 0.723353398024835
13.385154458221926 287.35785369450844 0.7238609966501633
13.390382013175342 286.4075255365156 0.7204050501757365
13.395609568128759 286.7135182723251 0.7206789825750023
13.400837123082175 286.3808468329061 0.7213275119068696
13.406064678035591 284.8974548562246 0.7204331156419966
13.411292232989007 287.51440066019893 0.7230196765038628
13.416519787942423 291.3798858650797 0.7255473656095967
13.42174734289584 296.3923028019249 0.7312887933616455
13.426974897849256 301.305230924729 0.7362119615167128
13.432202452802672 302.1569012834677 0.7371542193164928
13.437430007756088 301.98250987677926 0.7382176605967203
13.442657562709504 302.4476849068293 0.7385185359466709
13.44788511766292 299.0546148985175 0.7355415719003554
13.453112672616337 298.88009504299174 0.735829156620269
13.458340227569753 302.9345306778179 0.7394243537202297
13.46356778252317 304.8488021598258 0.7408428546578157
13.468795337476585 305.0336969700625 0.7414367571471521
13.474022892430002 305.03221828733695 0.7404198386678879
13.479250447383418 306.95039349407045 0.7417851366775441
13.484478002336834 310.2115739450513 0.7450926021198966
13.48970555729025 313.5962649626428 0.7476101602764649
13.494933112243666 310.95962429472854 0.7445950436238465
13.500160667197083 311.3559143529188 0.7450551627973395
13.505388222150499 313.631726890613 0.7490623355976971
13.510615777103915 315.77097441000495 0.7529306598827851
13.515843332057331 315.8841683432044 0.7533271635298011
13.521070887010747 313.1736306436518 0.7494200531666941
13.526298441964164 307.8199821723541 0.7423380076478693
13.53152599691758 306.48420456798004 0.7398814946286982
13.536753551870996 304.6758329321268 0.738789500289125
13.541981106824412 301.20721723341853 0.7352706649428574
13.547208661777828 300.05363320533445 0.7353123799624991
13.552436216731245 298.46323491262933 0.7335053862447225
13.55766377168466 294.27534469615614 0.7292661348388563
13.562891326638077 289.09600629739384 0.7225055056754249
13.568118881591493 285.81559928492004 0.7203700851762992
13.57334643654491 281.8805595096703 0.71673429528882
13.578573991498326 279.4293881408894 0.7143482072816398
13.583801546451742 277.2210283333325 0.7108241575802039
13.589029101405158 275.24795313108774 0.7081490975938937
13.594256656358574 273.544316295303 0.7069148719399979
13.59948421131199 273.7978276221489 0.7082791804503794
13.604711766265407 271.91708774273786 0.7071465844408699
13.609939321218823 269.01492617643686 0.7042244303369516
13.615166876172239 267.05776495266053 0.7017763762988127
13.620394431125655 266.4488497861741 0.700901309589261
13.625621986079071 266.4548752105376 0.7003380870321367
13.630849541032488 267.5926522572224 0.7028263449621358
13.636077095985904 267.06710444142044 0.7035586488088181
13.64130465093932 265.153515237119 0.7003965948232519
13.646532205892736 262.79093285275445 0.6968828622861599
13.651759760846153 258.1140195997699 0.6894258924527913
13.656987315799569 255.84979175438107 0.6857852097356685
13.662214870752985 259.35938829914096 0.6916196741168459
13.667442425706401 257.08119401587237 0.688412345033607
13.672669980659817 258.20547239132264 0.6902326924695065
13.677897535613234 256.5784836354599 0.6879809098292328
13.68312509056665 256.7394724533966 0.6874499800654583
13.688352645520066 259.7085127661583 0.6919721489913474
13.693580200473482 261.4951638768868 0.6944891275898495
13.698807755426898 260.77735089769925 0.6935782143970525
13.704035310380315 260.5408695384168 0.6933903507996201
13.70926286533373 260.3398445960051 0.6951479229206835
13.714490420287147 262.1462145430005 0.6980793986137035
13.719717975240563 262.07051772608975 0.6978290097607148
13.72494553019398 264.28065838652657 0.7001991314232688
13.730173085147396 264.5030334076674 0.6975146167171837
13.735400640100812 263.63676460272876 0.6961303309053601
13.740628195054228 264.73602824173605 0.6956055948964659
13.745855750007644 265.65663477068136 0.6972286311972018
13.75108330496106 266.69106301423494 0.699444126937296
13.756310859914477 265.8513716469845 0.6990456404424045
13.761538414867893 264.4506198096442 0.6976854848979974
13.766765969821309 265.7604305400618 0.6992725167998519
13.771993524774725 262.54938914164075 0.6934802320916774
13.777221079728141 260.5991703315533 0.6910330381595272
13.782448634681558 259.0370727110587 0.689185583629435
13.787676189634974 256.16995508733964 0.6860946008856608
13.79290374458839 255.84920389389634 0.6866337540238433
13.798131299541806 254.72813186864107 0.6841811269660301
13.803358854495222 253.44621000902822 0.6823127037608178
13.808586409448639 252.934985288968 0.6826392771399062
13.813813964402055 255.212918482642 0.6870814916418024
13.819041519355471 255.99636523507772 0.6905675755904963
13.824269074308887 256.09770060150686 0.6899373625364211
13.829496629262303 257.18375162952367 0.6915815985303219
13.83472418421572 257.1688413719291 0.6927473348162292
13.839951739169136 257.37001746834204 0.6921627590942013
13.845179294122552 258.28950656468993 0.6923726135819334
13.850406849075968 259.08976324814716 0.693789468553379
13.855634404029384 259.43575559795283 0.6932381756761744
13.8608619589828 257.60371222263007 0.6916527231098243
13.866089513936217 257.8794065162776 0.6916647052624065
13.871317068889633 256.0324848395477 0.6894285026603624
13.87654462384305 255.5774311888679 0.6893255410047502
13.881772178796465 255.53895539331154 0.6898621717461206
13.886999733749882 254.83134142064495 0.6869622512816811
13.892227288703298 254.1613748479986 0.6855449688220986
13.897454843656714 255.07941051639972 0.6857746124456757
13.90268239861013 256.9773523806475 0.688027376102371
13.907909953563546 259.74772569401733 0.6928486782558108
13.913137508516963 261.5920390077676 0.6964666743717791
13.918365063470379 260.74707454899 0.697317332929206
13.923592618423795 258.88938839902147 0.6950993986452381
13.928820173377211 257.3810352729835 0.692112176778603
13.934047728330627 256.78292958886027 0.6903953690523222
13.939275283284044 258.2691791456739 0.6915810014047763
13.94450283823746 259.15822897795385 0.6933533819799069
13.949730393190876 259.3164113307408 0.6941154795543866
13.954957948144292 259.07842796479116 0.6937015650379936
13.960185503097708 260.03446121270997 0.6942549538002343
13.965413058051125 260.2504556163932 0.6930768516863552
13.97064061300454 261.29051837332975 0.6944613887508102
13.975868167957957 259.4613410296289 0.6932265429090886
13.981095722911373 255.60563922059293 0.6882633045336856
13.98632327786479 254.34537027714737 0.6865977361449583
13.991550832818206 252.3459173028265 0.6825298494573229
13.996778387771622 254.13596732358775 0.6842655475390511
14.002005942725038 257.1078787339825 0.6896858272694965
14.007233497678454 258.7501778451109 0.6917388880686365
14.01246105263187 260.03660850613477 0.693998623317849
14.017688607585287 262.36992587357844 0.6966116138094334
14.022916162538703 261.9495558790494 0.6940067090812081
14.028143717492119 260.73234392322337 0.6917249171465875
14.033371272445535 261.35498265580907 0.6903743363809909
14.038598827398951 261.21482633898916 0.6909917566612452
14.043826382352368 261.83645074249415 0.6923666784209553
14.049053937305784 263.94457311989487 0.6968161096254628
14.0542814922592 265.460229993182 0.6993251350650451
14.059509047212616 267.39941574719626 0.7000610336508484
14.064736602166032 270.103187137999 0.7018015845042628
14.069964157119449 272.17859991199145 0.7047943300660451
14.075191712072865 272.85012857609723 0.7060927971662633
14.080419267026281 272.8678678472965 0.7071405130139197
14.085646821979697 276.7583678154989 0.7102375747712352
14.090874376933114 280.5833278912144 0.7137284379180632
14.09610193188653 286.53950917383816 0.7214059609444536
14.101329486839946 292.0744070219138 0.7274315385724432
14.106557041793362 294.3076485706494 0.7309792487459859
14.111784596746778 293.9388271314772 0.7298886609331305
14.117012151700195 290.9353097570929 0.7254232398792034
14.12223970665361 291.27649002300785 0.726002878289891
14.127467261607027 291.68600159014636 0.7286130564188612
14.132694816560443 293.44248853918856 0.7317001647217297
14.13792237151386 293.2744547868755 0.731523181164114
14.143149926467276 290.7796812664059 0.7274458632360342
14.148377481420692 289.3326776151919 0.7263598293012591
14.153605036374108 284.5874651007563 0.7210631040687715
14.158832591327524 283.57137674580076 0.7194956994881347
14.16406014628094 283.0255871558729 0.7183261670670654
14.169287701234357 281.7334311366559 0.7156418097507647
14.174515256187773 279.87704002699786 0.712728636320338
14.179742811141189 276.6089356665159 0.7096323566749818
14.184970366094605 275.4323740134423 0.7081891979668811
14.190197921048021 273.1660575016011 0.70546230354372
14.195425476001438 272.32213064925605 0.7058773250573716
14.200653030954854 271.7064737139198 0.7029401765345362
14.20588058590827 272.1437983263386 0.7029013390476917
14.211108140861686 273.0298904121654 0.7033261334127789
14.216335695815102 275.33322229744465 0.7053362052479335
14.221563250768519 277.88094031245873 0.7091475377429193
14.226790805721935 275.3506603701595 0.70607955852826
14.232018360675351 274.00081394962285 0.7043663847375428
14.237245915628767 273.01988000800725 0.7039483914709073
14.242473470582183 272.37994426399933 0.7045235032863969
14.2477010255356 272.10499001334153 0.7045019053709999
14.252928580489016 268.71493954670285 0.7000980866541124
14.258156135442432 267.54372459188744 0.6976477820326951
14.263383690395848 269.6724048068934 0.7002525948554243
14.268611245349264 273.21799834799816 0.7054051226950394
14.27383880030268 273.50296080162 0.7059364426922248
14.279066355256097 273.49396467413834 0.7063031681038326
14.284293910209513 274.26370748981 0.7068225163448579
14.28952146516293 272.9839663421133 0.7035575105726158
14.294749020116345 272.6696034587981 0.7025830924395612
14.299976575069762 271.47530430094406 0.6996924012843233
14.305204130023178 270.807939358126 0.6977297160886853
14.310431684976594 271.4400097537871 0.6982648183485903
14.31565923993001 271.2097186859475 0.6973486317501227
14.320886794883426 273.34297839914063 0.7009774820489547
14.326114349836843 277.81177980053684 0.7088673317636371
14.331341904790259 278.87242805079853 0.7090631217771245
14.336569459743675 278.1318946069227 0.7081160167585999
14.341797014697091 276.14563916411396 0.7049538616207468
14.347024569650507 278.7807538920517 0.7066686105727918
14.352252124603924 281.02607037697896 0.7101790606325621
14.35747967955734 282.87820012955666 0.7130105998034942
14.362707234510756 283.3445051190206 0.7139344199846271
14.367934789464172 280.6133682545008 0.7111713359136912
14.373162344417588 280.0832767328952 0.7092190207453573
14.378389899371005 279.5090080689371 0.708647278834141
14.38361745432442 279.77451058893 0.7091737270352104
14.388845009277837 276.38934032967916 0.7054673847999088
14.394072564231253 272.7002859533203 0.7015162922542814
14.39930011918467 272.09099518244045 0.7004638406378124
14.404527674138086 274.98166070898907 0.7032148992709405
14.409755229091502 276.79273984657374 0.7054254237538358
14.414982784044918 277.2170420075251 0.7053591353877905
14.420210338998334 276.57272309668826 0.7055914058903561
14.42543789395175 278.2135831056825 0.7088691228975411
14.430665448905167 279.8006297807392 0.7109497029634141
14.435893003858583 279.3554751196928 0.7103288882074449
14.441120558811999 278.7133817577358 0.7088164374638857
14.446348113765415 279.42203478938893 0.7086589178293354
14.451575668718831 281.5854310180843 0.7121970229407623
14.456803223672248 280.00974328911684 0.7098572366189692
14.462030778625664 284.06058578652204 0.7144445038790276
14.46725833357908 285.3802349391897 0.7168794150771487
14.472485888532496 287.5545253081741 0.7193766582571679
14.477713443485912 289.083593232811 0.720611179537892
14.482940998439329 291.64501083623605 0.724610123279999
14.488168553392745 291.46800455875285 0.7248327246588243
14.493396108346161 290.1713823620274 0.7226071187581902
14.498623663299577 289.3339088013597 0.7212778642159215
14.503851218252994 287.26467584655256 0.7176734463161836
14.50907877320641 284.7976781986356 0.7131244329356783
14.514306328159826 282.4925089668384 0.7096755969015731
14.519533883113242 280.46131836912315 0.7084430853492172
14.524761438066658 280.03133643003775 0.7097301859819353
14.529988993020075 279.67190160605605 0.7115580398671318
14.53521654797349 279.90412104043355 0.7124519787263046
14.540444102926907 279.597012549064 0.7113903567225832
14.545671657880323 282.07597354722265 0.7143776310171159
14.55089921283374 283.48922724315116 0.7144914739625521
14.556126767787156 285.747435232764 0.7167755638692768
14.561354322740572 283.58671217721945 0.7123796463822931
14.566581877693988 285.1532484115699 0.7139560915580818
14.571809432647404 285.7676053064291 0.715528592567852
14.57703698760082 288.726255459363 0.7208581948188644
14.582264542554237 290.7385329080381 0.7233378018302069
14.587492097507653 293.42093729369884 0.7259540582719665
14.592719652461069 295.6139081717375 0.726766288290707
14.597947207414485 298.79244689000967 0.7303662713412227
14.603174762367901 301.936354493021 0.7338130565345624
14.608402317321318 308.56104576488326 0.7411796977816187
14.613629872274734 312.160872677391 0.7442062303413126
14.61885742722815 318.0636751669005 0.74961899962519
14.624084982181566 321.0294502831558 0.7521887981991597
14.629312537134982 326.71255967566674 0.7577034769858687
14.634540092088399 334.08003949204203 0.7650974922324794
14.639767647041815 339.5435437582414 0.771251235292951
14.644995201995231 341.64492879210843 0.7735213351858441
14.650222756948647 345.8424523805565 0.7779698356955846
14.655450311902063 344.16742090969996 0.776911921811818
14.66067786685548 343.5118298156741 0.7760646748787644
14.665905421808896 343.0463883067773 0.7752961871814494
14.671132976762312 343.11174653013313 0.7747099569611638
14.676360531715728 343.53659988135274 0.7744370056999864
14.681588086669144 343.09272512616013 0.7740884248819461
14.68681564162256 344.682271143701 0.7760243280740448
14.692043196575977 343.0915872285235 0.7738917614592695
14.697270751529393 342.4275440068191 0.7731259764429591
14.70249830648281 343.4177805359848 0.7745450414457284
14.707725861436225 343.30685480134747 0.7740892398746194
14.712953416389642 342.1810921815127 0.7726977158778331
14.718180971343058 340.9857930675544 0.7712592471509696
14.723408526296474 340.14442455189203 0.7701060412146187
14.72863608124989 339.1659049481726 0.7694946041534994
14.733863636203306 337.98714995323024 0.7687082777952726
14.739091191156723 345.45342657345884 0.7773614390872315
14.744318746110139 344.93789285102673 0.7781550042290718
14.749546301063555 335.80920059312115 0.7678952981543938
14.754773856016971 316.2841203868392 0.7458851320707932
14.760001410970387 302.2294706950951 0.7290964608530411
14.765228965923804 298.1481868807491 0.7255295772706031
14.77045652087722 295.52438397437174 0.7233175103091024
14.775684075830636 295.5161808838166 0.7229943756994686
14.780911630784052 293.27245510259775 0.7193461264971245
14.786139185737468 292.3088954368213 0.7172459941796142
14.791366740690885 291.41916296441207 0.7173730926800393
14.7965942956443 290.4525608057858 0.7180216497905174
14.801821850597717 287.02093873260964 0.7145050778816734
14.807049405551133 286.7973926047711 0.7145583648814117
14.81227696050455 283.9358488141562 0.7103631737654553
14.817504515457966 286.433649034684 0.7130982674916686
14.822732070411382 286.9245366279588 0.7129125610024971
14.827959625364798 288.4282429071509 0.7162816863583654
14.833187180318214 290.2188098568375 0.718814501304796
14.83841473527163 292.8270983012967 0.7219882078031801
14.843642290225047 292.8458162963739 0.7217949793397352
14.848869845178463 294.46028043788897 0.7221553213312287
14.854097400131879 295.95274013823456 0.7236820753218087
14.859324955085295 294.9305744872682 0.7225574145628534
14.864552510038711 299.93243119726094 0.7263607177625574
14.869780064992128 303.3818112028082 0.7309251909166613
14.875007619945544 308.7074725225562 0.7362095708381857
14.88023517489896 312.095989250015 0.7397060953260713
14.885462729852376 315.269351307968 0.7439167528192274
14.890690284805792 318.029183426696 0.7469058201197115
14.895917839759209 321.83577707034704 0.7507443928204374
14.901145394712625 323.1080937504207 0.7532953711013357
14.906372949666041 325.6981018015919 0.7565277199180469
14.911600504619457 321.5542463453961 0.7520542143979982
14.916828059572873 318.51435633442225 0.7491324724993653
14.92205561452629 312.1800970650284 0.7412180228703602
14.927283169479706 310.29305644004233 0.7407042847540232
14.932510724433122 308.57803746846434 0.7400218816985122
14.937738279386538 306.57856763147635 0.7370344082843444
14.942965834339955 303.5225196288894 0.7336146910863456
14.94819338929337 298.05033943218575 0.726395826906558
14.953420944246787 289.8946930397386 0.7171805737911572
14.958648499200203 284.0109734234446 0.7094984558205717
14.96387605415362 284.29131569456973 0.7095190863471059
14.969103609107036 282.9139785363266 0.7082692673215645
14.974331164060452 281.13577141820286 0.7067320039421013
14.979558719013868 281.0512149497612 0.7077073850727029
14.984786273967284 278.0159413265059 0.7049225027856029
14.9900138289207 278.00183801139207 0.7044143224754906
14.995241383874117 278.7672646878756 0.7046508875635562
15.000468938827533 279.1333846715714 0.704399673700002
15.005696493780949 277.4939926213216 0.7005497778233035
15.010924048734365 275.88780089252344 0.6983044836366414
15.016151603687781 276.7693264142756 0.6996262420401309
15.021379158641198 279.1687999883323 0.7041096566110081
15.026606713594614 282.25155872198104 0.7089197239388776
15.03183426854803 286.6706463519684 0.7139318881437058
15.037061823501446 292.5539832816072 0.7199896781319775
15.042289378454862 295.6800202645381 0.7232516321271218
15.047516933408279 296.2364229813907 0.7238524573036208
15.052744488361695 294.731523774919 0.7221052788574246
15.057972043315111 296.1848694697833 0.7255942845337071
15.063199598268527 296.86433333795605 0.72672198879348
15.068427153221943 300.21293662319965 0.7306929165691999
15.07365470817536 303.924022753827 0.7335140228391885
15.078882263128776 303.7885109374528 0.7315919723005189
15.084109818082192 301.9426084089634 0.7293964246746879
15.089337373035608 299.2027031626487 0.7262125856787668
15.094564927989024 296.02059122036115 0.7230888009433055
15.09979248294244 293.1078324754421 0.7188154268900414
15.105020037895857 294.1630321919017 0.72022899153942
15.110247592849273 290.7434088671356 0.7168213793271749
15.11547514780269 289.6103625636112 0.7159121372532257
15.120702702756105 291.5930759132244 0.7190105296092814
15.125930257709522 291.0870354594206 0.7187071007948989
15.131157812662938 290.62285673384946 0.7178193791694752
15.136385367616354 289.3226333543825 0.7167675016484062
15.14161292256977 285.7373696571487 0.7117211422273593
15.146840477523186 285.86390460059016 0.7123177538986905
15.152068032476603 286.5141534295396 0.7140811000360887
15.157295587430019 287.6066544192585 0.7157334051599867
15.162523142383435 288.8302223749956 0.7174431652739126
15.167750697336851 287.0846769869146 0.7147819751475357
15.172978252290267 285.85602531877595 0.7123948274556994
15.178205807243684 283.8523087967708 0.7101167226518427
15.1834333621971 282.30917431839543 0.7087610141262732
15.188660917150516 277.95902268683204 0.704021829911863
15.193888472103932 275.6032225184705 0.7012988043143065
15.199116027057348 272.07180865799074 0.696035822946861
15.204343582010765 275.77485648661025 0.7008265246789254
15.20957113696418 280.19309097334764 0.7066890761116444
15.214798691917597 281.9614774124645 0.7092090888011744
15.220026246871013 284.0690938136184 0.7124246816694387
15.22525380182443 282.02470639377225 0.708296767928137
15.230481356777846 280.42034090615607 0.7059339514357793
15.235708911731262 277.9962453387812 0.7034561833864081
15.240936466684678 281.14202231014576 0.7070050381550873
15.246164021638094 284.8214087250492 0.7125123728844046
15.25139157659151 289.0929871620119 0.717367047089074
15.256619131544927 288.57200704453265 0.7158167712182137
15.261846686498343 287.25756255056 0.7142862105293502
15.267074241451759 285.343841371977 0.7112450185254486
15.272301796405175 283.48554192623646 0.7095845642434823
15.277529351358591 283.32158090929886 0.7106013197388646
15.282756906312008 283.5708457157571 0.7107180099118321
15.287984461265424 283.30715357734766 0.7103922472876891
15.29321201621884 283.4801827804339 0.7099971433320893
15.298439571172256 284.8731141613766 0.7118381415791187
15.303667126125672 285.85753973242726 0.7140093680974353
15.308894681079089 287.3905946232796 0.7151467351340346
15.314122236032505 287.0364582195659 0.7146597045841977
15.319349790985921 284.8719488658199 0.7124684459301135
15.324577345939337 287.94135755281735 0.7159207302279297
15.329804900892753 287.4992875889686 0.7164647027508741
15.33503245584617 288.6327582945836 0.7172760781100496
15.340260010799586 288.15545585732605 0.7171928121372058
15.345487565753002 287.6948184610864 0.7167513473606342
15.350715120706418 289.0271156152223 0.7181461952458152
15.355942675659835 289.640134195888 0.7181226431735244
15.36117023061325 290.4481727245306 0.7183299403175225
15.366397785566667 290.4977613573912 0.7177059739929121
15.371625340520083 288.78559722080814 0.714804345157707
15.3768528954735 287.67458186810757 0.7141664232072572
15.382080450426916 288.38124459889764 0.7153868608418704
15.387308005380332 288.3596587946132 0.7169551436877947
15.392535560333748 287.4456154301123 0.7154679444022972
15.397763115287164 284.3590345153734 0.7191523039186662
15.40299067024058 280.45633454752397 0.7205879037504885
15.408218225193997 277.71166626252165 0.7220669784400867
15.413445780147413 277.641909431993 0.725723354687237
15.418673335100829 279.0763339625354 0.731171389793797
15.423900890054245 283.6004394959073 0.7402484579342019
15.429128445007661 287.82537984137724 0.7490474283450632
15.434355999961078 291.2150761734162 0.7574026300279968
15.439583554914494 293.0227388401145 0.7629650548321809
15.44481110986791 288.9342455404879 0.7598471261301698
15.450038664821326 289.33693925031736 0.7623580018964545
15.455266219774742 285.25820254199846 0.7587191025258019
15.460493774728159 284.0442692543958 0.7594001579404628
15.465721329681575 285.06543507052504 0.7623503718862189
15.470948884634991 287.05044136310426 0.7663745705746002
15.476176439588407 288.59125748599666 0.7715440519087601
15.481403994541823 285.7069566394683 0.7694583486724899
15.48663154949524 283.34882534231434 0.7701907046097716
15.491859104448656 284.3409092885093 0.7727174901913684
15.497086659402072 281.7626174230493 0.7702910985270487
15.502314214355488 280.8770882336958 0.7698411056293608
15.507541769308904 275.0856456267243 0.7624826191858965
15.51276932426232 271.1263185524867 0.7611715188928972
15.517996879215737 272.075411582642 0.7662596785428687
15.523224434169153 270.395813019963 0.766233226727593
15.52845198912257 272.89486850179856 0.7721845235664622
15.533679544075985 271.99284536512533 0.7715411236833554
15.538907099029402 272.8356385528804 0.7741929162586626
15.544134653982818 273.96069011862437 0.7772267965838212
15.549362208936234 275.28464420585834 0.7799946763901963
15.55458976388965 276.6924131735261 0.7828560853316429
15.559817318843066 274.52211951454973 0.7815760849137428
15.565044873796483 271.1781152516468 0.7795575598566594
15.570272428749899 267.871992840689 0.7758126086129077
15.575499983703315 265.55858773456913 0.7742751384725206
15.580727538656731 266.39223136428706 0.7763949366599474
15.585955093610147 264.7783389221575 0.775397427537433
15.591182648563564 264.29919130289727 0.7764265915565993
15.59641020351698 264.40620781916147 0.7781798145948146
15.601637758470396 263.33365096064716 0.777230179484451
15.606865313423812 263.454119871635 0.779623237503449
15.612092868377228 262.9155806323245 0.7811957367820972
15.617320423330645 263.303431481383 0.7836353976808865
15.62254797828406 262.82161321445494 0.7855111128934723
15.627775533237477 260.84655166621326 0.7826559694543758
15.633003088190893 259.8318637712616 0.7823522522713396
15.63823064314431 258.7078865195871 0.7773447703386797
15.643458198097726 258.1541097682508 0.7649023991837753
15.648685753051142 261.57824222272524 0.7660529202621842
15.653913308004558 262.8724324070284 0.7642710406754322
15.659140862957974 264.5868575404039 0.7642050580549459
15.66436841791139 264.04249893186216 0.7594790604950795
15.669595972864807 261.7790680243538 0.7523060240540547
15.674823527818223 260.4178999959183 0.7491732203964138
15.680051082771639 261.39104742128046 0.7485644617538844
15.685278637725055 262.58623232055623 0.7493944876244517
15.690506192678471 264.8268783746415 0.7524502834295325
15.695733747631888 263.4978711389753 0.7483293262637368
15.700961302585304 261.53794743882196 0.7449699494917976
15.70618885753872 260.3663789376482 0.7402992295393683
15.711416412492136 258.5788518203764 0.7348835977030012
15.716643967445552 261.0591953411948 0.7368815598378916
15.721871522398969 262.8314967253671 0.7381369999628652
15.727099077352385 263.88375635359193 0.7402759860387932
15.732326632305801 266.39060752409466 0.7450739038870794
15.737554187259217 266.51529995464153 0.7452209755422049
15.742781742212633 265.99359368455066 0.7429787482345315
15.74800929716605 267.45575573116537 0.7448754822295963
15.753236852119466 266.6597378546527 0.7429895101362465
15.758464407072882 268.8683135105846 0.7453296583689067
15.763691962026298 267.8752180172383 0.7420852916118006
15.768919516979715 267.139531675803 0.738001012794424
15.77414707193313 266.50327483711357 0.7364720757748041
15.779374626886547 264.5783318764989 0.7348209969103066
15.784602181839963 266.7675499603882 0.7374960965185287
15.78982973679338 269.120144621325 0.7399564582285146
15.795057291746796 269.1632784973849 0.7390750470756395
15.800284846700212 266.97989885292765 0.7344318351675431
15.805512401653628 264.0989363230524 0.7295188176294222
15.810739956607044 265.5344604453549 0.7299462149930357
15.81596751156046 265.2176323081555 0.730010617650018
15.821195066513877 266.3833116604294 0.7335325115849568
15.826422621467293 269.98589898508226 0.7393370153536595
15.831650176420709 269.46612956662756 0.7375524739475877
15.836877731374125 268.18087253884306 0.7335341471792534
15.842105286327541 265.1732366170219 0.7297676977193701
15.847332841280958 263.5978640968785 0.7259911834096929
15.852560396234374 263.07926811239923 0.7252970546303349
15.85778795118779 264.8531716438303 0.727692161320396
15.863015506141206 263.6282896924541 0.724040379425723
15.868243061094622 260.9091883310088 0.7202326432203264
15.873470616048039 259.71055412887927 0.7171256067305715
15.878698171001455 259.4960892761689 0.7164103421955055
15.883925725954871 260.4384955791968 0.7170802954727027
15.889153280908287 260.8149915727616 0.718216824439787
15.894380835861703 263.4512162027032 0.7215759712334577
15.89960839081512 262.1789126145204 0.7179437038567479
15.904835945768536 265.11369076597776 0.7217245222711456
15.910063500721952 265.22561435773235 0.7218889073788443
15.915291055675368 265.1244899973896 0.722995857951902
15.920518610628784 265.58654320117773 0.724202235305452
15.9257461655822 265.84788469846956 0.7228773993518993
15.930973720535617 263.8114856529374 0.7195641544186979
15.936201275489033 262.0860808625145 0.7165534863816719
15.94142883044245 262.01457182945614 0.7154282245486805
15.946656385395865 263.8263610706701 0.7182786343432137
15.951883940349282 263.27963876607186 0.71708342019807
15.957111495302698 263.95904615439366 0.7185420934226944
15.962339050256114 263.5330301107801 0.7186193802474378
15.96756660520953 264.4174619511013 0.7195783304987182
15.972794160162946 263.15238265166215 0.7172219835046396
15.978021715116363 260.74141875819726 0.7141357097037898
15.983249270069779 257.6133844770857 0.7091133642269228
15.988476825023195 256.45516565147733 0.7073124956033495
15.993704379976611 255.3755284685607 0.7059516017557904
15.998931934930027 257.8827167715271 0.7095179167481741
16.004159489883442 257.5418260989949 0.7101649370455511
16.009387044836856 257.83442708750914 0.7111197059149519
16.01461459979027 256.0913124237492 0.7092910159634859
16.019842154743685 254.21782930325173 0.706716169352144
16.0250697096971 252.55209448857 0.7055048070426858
16.030297264650514 251.85155230576208 0.7039813582113209
16.03552481960393 254.6496220517316 0.7074922931273594
16.040752374557343 257.7457684850159 0.7091893771814018
16.045979929510757 260.80307124758434 0.7137412188160808
16.05120748446417 260.45770105898964 0.7132269715588975
16.056435039417586 262.92931580104147 0.714684838286586
16.061662594371 266.9080161508789 0.7195786194083813
16.066890149324415 270.15643926537933 0.7218602895189129
16.07211770427783 271.44344008596283 0.7234467643559609
16.077345259231244 274.5043449675558 0.7276102140324442
16.08257281418466 280.1208441959787 0.7338785299486192
16.087800369138073 284.5840659275391 0.7399770037412556
16.093027924091487 287.3421550114122 0.7433948104394371
16.0982554790449 291.3971164607111 0.7487101010374045
16.103483033998316 296.34743274148553 0.7557232462982382
16.10871058895173 299.5586521021898 0.7587537017836925
16.113938143905145 300.85132963701227 0.7606322429473249
16.11916569885856 296.7665313568218 0.7552120781596954
16.124393253811974 295.4316396981568 0.7533963889652243
16.129620808765388 296.43480064060657 0.7550063201976892
16.134848363718802 298.79235946819426 0.75773866808713
16.140075918672217 299.441082968462 0.7587768080249626
16.14530347362563 301.98006832015125 0.7620250038547456
16.150531028579046 303.2663101859204 0.7634449483954378
16.15575858353246 304.7765004443632 0.7638134658868885
16.160986138485875 304.5901418316989 0.76301561262295
16.16621369343929 302.6354996540304 0.7594545752484865
16.171441248392703 299.06550505546943 0.7556779722778559
16.176668803346118 294.70932319799647 0.7517167988167075
16.181896358299532 291.11945591591143 0.7477983685384176
16.187123913252947 287.3808474585911 0.7440770972404518
16.19235146820636 283.0281235134743 0.7384101512532115
16.197579023159776 282.34316985088964 0.7373428338133976
16.20280657811319 279.8712471024589 0.7349347700932086
16.208034133066604 276.34412044747296 0.7299190428803547
16.21326168802002 268.2431867526873 0.7192559702244902
16.218489242973433 260.6222009483364 0.707658524110643
16.223716797926848 260.31666884750234 0.7078075725710974
16.228944352880262 260.2297180785113 0.7081604200915778
16.234171907833677 261.0656714100457 0.7100660012901825
16.23939946278709 256.20642786641343 0.7035631685106536
16.244627017740505 252.60272812462807 0.6999934735968749
16.24985457269392 251.06027270247802 0.698682254410511
16.255082127647334 251.76183588874667 0.7020139992974744
16.26030968260075 252.52475730989264 0.7017365877972317
16.265537237554163 253.2694724480912 0.7012253689467774
16.270764792507578 249.55313363646022 0.6956696099832558
16.275992347460992 249.5407923801799 0.6975248972979744
16.281219902414406 248.93019118288058 0.6982219888835982
16.28644745736782 247.7327361894917 0.6968701396521974
16.291675012321235 246.16915973952368 0.6939484769247691
16.29690256727465 245.62413005922676 0.6906847212388321
16.302130122228064 245.12509294144584 0.6885023855300734
16.30735767718148 247.7197157047495 0.6914462498483176
16.312585232134893 248.34611246268213 0.6921423947306664
16.317812787088307 251.04719968121168 0.6963655487237665
16.323040342041722 249.13357601328642 0.6941157398903026
16.328267896995136 249.67115086074966 0.695318778823709
16.33349545194855 247.58242119554376 0.6933706311560143
16.338723006901965 247.22097453571766 0.6926681107944809
16.34395056185538 251.03125316958537 0.6962695953518633
16.349178116808794 252.1108448727183 0.6968880203665593
16.35440567176221 257.0239914633851 0.701534402974647
16.359633226715623 259.35340907509624 0.7041213427862186
16.364860781669037 261.15541379322144 0.7062857935326594
16.37008833662245 261.62735449451475 0.7046877114358074
16.375315891575866 261.1293546351568 0.7047045592859122
16.38054344652928 262.3147203670575 0.7059823236834532
16.385771001482695 264.60017745416775 0.7097020007238736
16.39099855643611 267.4291437894354 0.7137889568696414
16.396226111389524 265.5308867657293 0.7101618322249502
16.401453666342938 264.7417127489523 0.7082821533805225
16.406681221296353 265.82622050507325 0.7094730136699186
16.411908776249767 264.5951369801929 0.7066868208849293
16.41713633120318 263.24243120983033 0.7049089921498487
16.422363886156596 261.15766738447223 0.7026951875433978
16.42759144111001 259.67245377951025 0.7015149783207885
16.432818996063425 257.0389676101171 0.6992512032839335
16.43804655101684 253.79905006703473 0.6945897831563306
16.443274105970254 249.921118079922 0.6896823788255702
16.448501660923668 248.13718407310358 0.6860135724843643
16.453729215877082 248.1504788489058 0.684965823577452
16.458956770830497 248.15999773076763 0.6842961882212486
16.46418432578391 248.47981010195176 0.6865935744529539
16.469411880737326 248.3644668658979 0.6860969362990222
16.47463943569074 249.21248538577268 0.6897594584848674
16.479866990644155 246.1448600914043 0.6853464014851817
16.48509454559757 246.59813836428623 0.6851074830299463
16.490322100550983 246.0200925289691 0.6827331450874294
16.495549655504398 248.95555149313404 0.6863558192472258
16.500777210457812 248.7881158884006 0.685581804399828
16.506004765411227 252.21772045523304 0.6906896003946992
16.51123232036464 249.84549692763946 0.6870433905231895
16.516459875318056 248.54105885625424 0.6867038484346779
16.52168743027147 245.54589069551272 0.683343043314852
16.526914985224884 244.2912420896182 0.6808503413706506
16.5321425401783 248.2063731184443 0.6869348799063364
16.537370095131713 248.92663068623384 0.6869181420399934
16.542597650085128 247.83436590829226 0.6852476182185337
16.547825205038542 245.66613029920447 0.6819865677273248
16.553052759991957 247.93613784755544 0.6845505027154581
16.55828031494537 250.70165932944437 0.6890728245331735
16.563507869898785 250.30403538429618 0.68925313139217
16.5687354248522 249.06341351102458 0.6863255341877578
16.573962979805614 246.3637115061045 0.6829602787713765
16.57919053475903 246.8697028078384 0.6825903842019091
16.584418089712443 245.38421074618228 0.6805829398277036
16.589645644665858 243.70593296679948 0.6785127370784335
16.594873199619272 243.2445601838345 0.6780292715588577
16.600100754572686 243.61681825267527 0.6791706140008338
16.6053283095261 244.2350502538122 0.679437460409516
16.610555864479515 246.5811386902726 0.6819924721623524
16.61578341943293 246.97894613669456 0.6837078054220377
16.621010974386344 247.21050770200014 0.6834928318567666
16.62623852933976 246.8517747273215 0.6821103836747607
16.631466084293173 245.790391881996 0.679867850754176
16.636693639246587 245.03515427663467 0.6772500917828939
16.641921194200002 244.0318828891827 0.6772824378151115
16.647148749153416 244.9126048743383 0.678586998327906
16.65237630410683 247.2538886328599 0.6824155641435374
16.657603859060245 248.80628927528366 0.6842483996158107
16.66283141401366 245.68414356147787 0.6814721390365744
16.668058968967074 242.49091992539906 0.6768832903577072
16.67328652392049 237.13030963447125 0.6707615955062965
16.678514078873903 232.4770146877827 0.6631209566390284
16.683741633827317 231.22301847815118 0.661131590974198
16.68896918878073 232.41842828917999 0.6621752536789627
16.694196743734146 233.19011441995048 0.6624295592239505
16.69942429868756 235.2131044754069 0.6661355207635254
16.704651853640975 236.3356535087958 0.6678335426607795
16.70987940859439 236.64160865288994 0.6675513501714754
16.715106963547804 235.66063870635523 0.6663283165810387
16.720334518501218 231.83523393987977 0.659895016333172
16.725562073454633 231.37422182394263 0.6596962527079407
16.730789628408047 232.52873671617368 0.6605281806543306
16.73601718336146 231.16839775628208 0.6588718691094435
16.741244738314876 231.01180156745497 0.6580809616551276
16.74647229326829 228.60347654591294 0.6544425445700688
16.751699848221705 228.77149212587545 0.6554795540125282
16.75692740317512 225.56571220469658 0.6506415503490387
16.762154958128534 225.59692409702907 0.650696132663304
16.767382513081948 225.23320476186854 0.650239426248384
16.772610068035362 227.15143929590766 0.652373490895624
16.777837622988777 228.3861872774537 0.6543803678442529
16.78306517794219 230.37204123678887 0.6596198470285354
16.788292732895606 230.5047213560761 0.6596716413766682
16.79352028784902 227.81886269760483 0.6559389127152648
16.798747842802435 225.14856002752 0.6501015697532903
16.80397539775585 226.285270817093 0.6525831687218508
16.809202952709263 226.5955276763197 0.6546199742952572
16.814430507662678 226.53044419860814 0.6555367232030344
16.819658062616092 225.50732151363977 0.6541132480752156
16.824885617569507 225.7940127714924 0.6517947680025631
16.83011317252292 224.16439569127067 0.649611467231958
16.835340727476336 226.35547650351765 0.652577682517038
16.84056828242975 225.4516379311331 0.6511160881768484
16.845795837383164 226.84263253275617 0.6519451412879884
16.85102339233658 225.84500304302765 0.6493573399314537
16.856250947289993 224.9837178127058 0.6481667457147555
16.861478502243408 224.62068066088722 0.6488806767173425
16.866706057196822 224.95651882693343 0.6523909704013159
16.871933612150237 226.1742301530273 0.6566171688112656
16.87716116710365 227.40982457854216 0.6583805910817758
16.882388722057065 225.97395253286587 0.6549005280049403
16.88761627701048 223.70163861026526 0.6509461842638126
16.892843831963894 221.40640504911673 0.6465483968897482
16.89807138691731 220.77610498719605 0.6439217470642737
16.903298941870723 221.37083076013465 0.6444551517120058
16.908526496824138 221.60294531206696 0.643696772136798
16.913754051777552 221.89109359206324 0.6436581568337484
16.918981606730966 223.11728867899802 0.6457891068047917
16.92420916168438 223.25001271497297 0.6463701491853421
16.929436716637795 222.95579630540226 0.6461633789292135
16.93466427159121 223.43518767277504 0.6456954008255904
16.939891826544624 224.23433322434983 0.6463377564677045
16.94511938149804 223.43955002988486 0.6471283444140461
16.950346936451453 223.36846697782303 0.6493389568676661
16.955574491404867 223.9471127423052 0.6506226768502383
16.960802046358282 223.37886624272178 0.6489617229901938
16.966029601311696 223.89876711008978 0.647062416746415
16.97125715626511 223.3879420948897 0.6453863050412972
16.976484711218525 223.92539978961992 0.6461493218939924
16.98171226617194 224.36964969044288 0.6479596389332126
16.986939821125354 223.2493818353712 0.6486131137600879
16.99216737607877 222.75966041636661 0.648133506685069
16.997394931032183 223.64891318931646 0.6478576574197761
17.002622485985597 225.23262129551895 0.6488523703925978
17.00785004093901 227.80851919454443 0.6520015475924441
17.013077595892426 232.00740967863652 0.6578268665470816
17.01830515084584 231.69599571989755 0.6574646375270293
17.023532705799255 226.87304941909693 0.6510743143503636
17.02876026075267 223.9665648358719 0.6478616975768822
17.033987815706084 223.2458288394328 0.646128307661226
17.039215370659498 223.20804046688798 0.6461030397402882
17.044442925612913 223.7151540101921 0.6473381641301598
17.049670480566327 221.84981670303927 0.6439267709774459
17.05489803551974 222.68145703490137 0.6448564056085504
17.060125590473156 226.51572521448472 0.6496447331534272
17.06535314542657 226.6217757234008 0.6509897499418836
17.070580700379985 229.02760734582773 0.6562785475907532
17.0758082553334 227.18159666547277 0.653048930911549
17.081035810286814 225.75402064799985 0.6485623601075787
17.086263365240228 227.38366614414704 0.6501304993151691
17.091490920193642 228.8936645080787 0.6512060455726253
17.096718475147057 230.9504441464814 0.6550591827743578
17.10194603010047 229.09798166218923 0.6523346339664741
17.107173585053886 228.13038094909876 0.6506890730666235
17.1124011400073 229.40587607189715 0.6526413034551048
17.117628694960715 230.22219289644684 0.6551322959331124
17.12285624991413 231.44541579473474 0.6575279819806124
17.128083804867543 232.216428961413 0.658878559235803
17.133311359820958 231.46129684973164 0.6558306245486525
17.138538914774372 227.26884660767968 0.6492399778111156
17.143766469727787 226.1507042987255 0.6459450552641599
17.1489940246812 228.29410849574487 0.648415388371286
17.154221579634616 232.6020049620224 0.6537777666828103
17.15944913458803 236.61175839306765 0.660293744323368
17.164676689541444 238.33223737249043 0.663344050470026
17.16990424449486 241.33602983624144 0.6676369483089805
17.175131799448273 243.03605236326175 0.670134486701651
17.180359354401688 242.05255430775085 0.6682969791511841
17.185586909355102 241.48820190647663 0.6666461930962982
17.190814464308517 243.02109308789852 0.6684376137565392
17.19604201926193 246.39159721748803 0.6726752470966583
17.201269574215345 245.65985507729445 0.670818123218076
17.20649712916876 247.04786213927437 0.6722420208217663
17.211724684122174 246.00180887378383 0.6712013900144865
17.21695223907559 246.59796478532482 0.671482062005766
17.222179794029003 248.4937593512697 0.6744469618113509
17.227407348982418 247.22251637403835 0.6726572472597915
17.232634903935832 245.9196003455085 0.6713321853926022
17.237862458889246 245.14214651152628 0.6705135695446178
17.24309001384266 243.482179292209 0.6683912051923043
17.248317568796075 242.78160247584321 0.6680256779797759
17.25354512374949 241.88626428858143 0.6668275858750367
17.258772678702904 243.87087314778412 0.6694018836826306
17.26400023365632 243.39300786281433 0.6691237738339048
17.269227788609733 242.9805846583247 0.6695328120947344
17.274455343563147 237.81894134247997 0.6643238477385562
17.279682898516562 233.80206669671526 0.6599475679017253
17.284910453469976 234.65653968252474 0.6596027010900632
17.29013800842339 233.87415484188443 0.6569076551861422
17.295365563376805 235.9212454735893 0.6602764926585177
17.30059311833022 237.70257119348997 0.6624939501508649
17.305820673283634 237.339922499728 0.6614647439065101
17.31104822823705 238.41496926140948 0.6631525436671094
17.316275783190463 239.44721525273582 0.6645208221088923
17.321503338143877 239.6194554707706 0.665312727065816
17.32673089309729 239.16042113091189 0.6639962505535218
17.331958448050706 238.22638349071033 0.6614729281239399
17.33718600300412 237.98486768308024 0.6603997384690266
17.342413557957535 238.7412269937069 0.6610567145304448
17.34764111291095 241.3177282905293 0.6648832511275967
17.352868667864364 244.072122818574 0.6689890687296068
17.358096222817778 245.1565418981072 0.6693308973639287
17.363323777771193 246.26095757006354 0.6715599690625298
17.368551332724607 243.9650819647522 0.6677367026684372
17.37377888767802 243.02064043850532 0.6681473735902467
17.379006442631436 241.4476346160632 0.6658295082472139
17.38423399758485 239.25418366446297 0.6623332490517084
17.389461552538265 236.8275643872363 0.659825140259494
17.39468910749168 236.87619513208 0.6596520615288286
17.399916662445094 236.9904097661789 0.660415131795101
17.405144217398508 238.51989625505183 0.6622908017095231
17.410371772351922 237.31326442776026 0.6607359681307156
17.415599327305337 236.59229258629966 0.6594493356204805
17.42082688225875 234.42654831726756 0.6565642524129597
17.426054437212166 234.96743305511018 0.6585935620872643
17.43128199216558 236.42703708934144 0.6601218572412035
17.436509547118995 237.75794436140396 0.6619340134095681
17.44173710207241 241.48098184080555 0.6651494163654184
17.446964657025823 240.2832317122641 0.6624000812489355
17.452192211979238 240.23789437290813 0.6630195577891654
17.457419766932652 237.41893329471256 0.6602816156837713
17.462647321886067 238.39413072778288 0.6626845889887755
17.46787487683948 238.29759355710777 0.6631846636165559
17.473102431792896 237.12199539543323 0.6610695062777194
17.47832998674631 234.0346451206735 0.6572661720554006
17.483557541699724 233.7604201405379 0.6573225092196385
17.48878509665314 235.48927066420137 0.6589286078146733
17.494012651606553 235.71768277728393 0.6588745910941622
17.499240206559968 236.9378446153985 0.6590798172860907
17.504467761513382 239.47490037301185 0.6624251198225446
17.509695316466797 243.78642028558258 0.6671839801906115
17.51492287142021 245.1849303942505 0.6685688055926808
17.520150426373625 244.75841606512387 0.6677684531560992
17.52537798132704 245.69382137172192 0.6696646992992097
17.530605536280454 245.05781714108804 0.6697562091631832
17.53583309123387 245.09698430748446 0.6702365169747603
17.541060646187283 243.88656214494983 0.6689505712572327
17.546288201140698 247.6414329040069 0.6745226473460344
17.551515756094112 249.59121251849587 0.6775675646598519
17.556743311047526 249.0889707533349 0.67689111481808
17.56197086600094 246.98228478798018 0.672292283538166
17.567198420954355 247.0322731453606 0.6719236308366411
17.57242597590777 246.98754160324125 0.6704435801211963
17.577653530861184 246.93996116054953 0.6714048485915836
17.5828810858146 244.9246985744884 0.6684770434565891
17.588108640768013 244.14897325511586 0.6675014151465503
17.593336195721427 247.37751677880436 0.6727859026377352
17.598563750674842 250.73401909563995 0.6770078049226778
17.603791305628256 251.64396279381384 0.6779269553092755
17.60901886058167 251.7102464455091 0.6762677695146501
17.614246415535085 252.33819409015453 0.6761829617156542
17.6194739704885 254.69486558310552 0.6794662393020775
17.624701525441914 253.46739144958818 0.6779387749670722
17.62992908039533 254.70684233985784 0.6800559124042884
17.635156635348743 255.30211447981986 0.6818614594961334
17.640384190302157 255.04232356361496 0.6811921032850288
17.64561174525557 254.67527491540278 0.6802084887741421
17.650839300208986 255.11204232528974 0.6804130715158839
17.6560668551624 257.0324834234965 0.6823820616128162
17.661294410115815 257.322783071332 0.6842711295725522
17.66652196506923 262.30951943881195 0.6910435947599098
17.671749520022644 265.6743916303787 0.695006228061768
17.676977074976058 269.77375430102205 0.699900740798779
17.682204629929473 271.5957438119772 0.7006505038712538
17.687432184882887 274.7411550512595 0.7033681234712096
17.6926597398363 279.2777814368357 0.7080426583838639
17.697887294789716 285.4853851049411 0.7158254910660471
17.70311484974313 286.3424729178431 0.7173465064989655
17.708342404696545 289.23954180778895 0.7211807291023402
17.71356995964996 287.67053959803417 0.7188629456845875
17.718797514603374 287.1346015502469 0.7182474138297643
17.724025069556788 287.7510424435866 0.7184520842173694
17.729252624510202 290.9188879945347 0.722025529226331
17.734480179463617 292.4527196453507 0.7231488292033902
17.73970773441703 291.319783320134 0.7219818395523756
17.744935289370446 288.4533559191705 0.7198816377737606
17.75016284432386 290.6884418525073 0.7227541763116997
17.755390399277275 293.1025062167709 0.7256089934282294
17.76061795423069 295.46213004016613 0.7274708401041188
17.765845509184103 296.83865473257924 0.7284262722378664
17.771073064137518 294.848498668751 0.726641644073495
17.776300619090932 292.26428737110655 0.7243513743510126
17.781528174044347 285.53809668135597 0.7155866587964217
17.78675572899776 278.65029650733925 0.7072738492814302
17.791983283951176 272.64009668001984 0.6992945137702655
17.79721083890459 265.34608589673957 0.6913947676792185
17.802438393858004 260.68136989373676 0.6864158730887087
17.80766594881142 258.37496111510643 0.6842330581957591
17.812893503764833 254.76227579042384 0.679690444928026
17.818121058718248 252.3262536187723 0.6767056636253008
17.823348613671662 249.24825457394763 0.6729456771453348
17.828576168625077 248.81772934018755 0.6732434439433408
17.83380372357849 246.08858198835682 0.6699078375268835
17.839031278531905 241.83509730602873 0.6638646419202466
17.84425883348532 239.6597730577261 0.6610943367178087
17.849486388438734 238.41562806010526 0.6593553989778571
17.85471394339215 241.86685968224484 0.6643053746177063
17.859941498345563 245.5846530723001 0.6697754948477355
17.865169053298978 247.7842668363531 0.6725652781323821
17.870396608252392 249.66119585365536 0.6753733297308709
17.875624163205806 248.94048293223608 0.6731160974700907
17.88085171815922 251.1802981703399 0.6749014938445631
17.886079273112635 253.76846720984727 0.6776636261582425
17.89130682806605 259.7982057386859 0.684379627305155
17.896534383019464 262.88707846550307 0.6878699809012543
17.90176193797288 269.72472038149687 0.6958682887873245
17.906989492926293 275.35487118571837 0.703894872063715
17.912217047879707 279.56260474903837 0.7087469850899778
17.917444602833122 284.8647750649265 0.7143521537395742
17.922672157786536 288.91822529593384 0.7183281289966941
17.92789971273995 293.6945553442047 0.7243704120798209
17.933127267693365 299.9197205271504 0.7314571312765527
17.93835482264678 302.4131068453129 0.7351512161999657
17.943582377600194 303.43098930126115 0.7358779422088345
17.94880993255361 302.39973281962114 0.7351979630343742
17.954037487507023 299.78927438796734 0.7318466725413506
17.959265042460437 299.29715040969495 0.731301799790936
17.96449259741385 295.03429784644237 0.7265438795405758
17.969720152367266 292.62161351538094 0.724125056854072
17.97494770732068 286.84527519005246 0.7173316056174307
17.980175262274095 280.61428581497546 0.7111585592484927
17.98540281722751 273.22355399802177 0.7019749342105908
17.990630372180924 264.657057803544 0.6923659389929903
17.995857927134338 261.0030409964193 0.6873630376125556
18.001085482087753 264.158711628675 0.6905662933670699
18.006313037041167 263.47895230919784 0.6891498737666556
18.01154059199458 261.8858599417852 0.6879081614022339
18.016768146947996 254.29724420915292 0.6785573805146999
18.02199570190141 250.5180896772421 0.6744609893451923
18.027223256854825 246.48648738510653 0.670372669948384
18.03245081180824 244.632178218511 0.6689538560480072
18.037678366761654 244.06979872727592 0.6685738079188165
18.042905921715068 244.55428733515288 0.6675199849776936
18.048133476668482 245.03862585805408 0.6673789273967654
18.053361031621897 247.59301147090872 0.6708059365043301
18.05858858657531 246.0662434428558 0.6692040697923394
18.063816141528726 245.99942092565294 0.6699685966126914
18.06904369648214 243.42446713663165 0.6680560586619448
18.074271251435555 243.11431211022352 0.6695858712660839
18.07949880638897 242.4328947073638 0.6684568504829878
18.084726361342383 241.9475210845053 0.6658371039693
18.089953916295798 240.9509723094192 0.662796209762344
18.095181471249212 240.25562916522958 0.6608673736046191
18.100409026202627 242.2932162194883 0.6644352394482319
18.10563658115604 244.20137086168805 0.6674103865488735
18.110864136109456 247.17469644486758 0.6714071961501714
18.11609169106287 251.19298602769047 0.6769248419239472
18.121319246016284 252.7560012744145 0.6780999067807235
18.1265468009697 254.84332979661235 0.680275809647163
18.131774355923113 255.16636257717448 0.6787344449593367
18.137001910876528 253.79265475109858 0.67491233094958
18.142229465829942 254.33359999749914 0.675821871277559
18.147457020783357 255.94663102571624 0.6789483588969524
18.15268457573677 259.7007351422062 0.6851032922182415
18.157912130690185 261.16273946174266 0.6880606798465279
18.1631396856436 258.6144753705644 0.6848529264242432
18.168367240597014 261.11539614617953 0.6870976726337895
18.17359479555043 263.7469788010549 0.6901735555296155
18.178822350503843 266.7876054206406 0.6932421077971949
18.184049905457258 266.4190180718834 0.6930517089151642
18.189277460410672 267.1373000663274 0.6943621692313446
18.194505015364086 273.3532941964689 0.7009920230889212
18.1997325703175 276.01085078429594 0.7039687519974931
18.204960125270915 285.0650277924705 0.714471091952714
18.21018768022433 287.63209772428576 0.717061353896522
18.215415235177744 294.60076715800733 0.7255620664583892
18.22064279013116 298.88585892040487 0.7298934039740821
18.225870345084573 304.35918611985596 0.7364475199764318
18.231097900037987 306.6588306456896 0.7385406573437777
18.236325454991402 313.4444894813357 0.7465743863430834
18.241553009944816 319.06403267060125 0.7527145421987907
18.24678056489823 330.27376576897444 0.7649705497404184
18.252008119851645 338.079772621841 0.7741771814901988
18.25723567480506 340.5907183783386 0.7765178764729926
18.262463229758474 340.7222292808771 0.7768651587026602
18.26769078471189 340.9552167605317 0.7773751474036575
18.272918339665303 340.0464719171294 0.7771174588771127
18.278145894618717 333.8785057269479 0.7708294305413816
18.28337344957213 323.43646304244714 0.759260346711074
18.288601004525546 319.12202523533057 0.7539970283952337
18.29382855947896 312.5375869781168 0.7459209029532577
18.299056114432375 306.31833125315484 0.7380621591786312
18.30428366938579 297.9973472444915 0.7285015656537982
18.309511224339204 291.3935513437448 0.7209210449400955
18.314738779292618 287.2869757418801 0.716403081373362
18.319966334246033 282.0899576305934 0.7104959102592091
18.325193889199447 277.64497920334696 0.7050983372774966
18.33042144415286 272.6844584292966 0.6996000411102549
18.335648999106276 270.7818728619161 0.6978381988354098
18.34087655405969 267.6595612905588 0.694860831896277
18.346104109013105 264.4149386564554 0.6908825312879096
18.35133166396652 262.59998056153717 0.688099572756707
18.356559218919934 263.45870864025534 0.6889281187854162
18.361786773873348 263.3857747606409 0.689556011929973
18.367014328826762 261.54674371699474 0.6871114409532348
18.372241883780177 257.7195315186077 0.6836098603151364
18.37746943873359 253.92361493640087 0.6784655428572823
18.382696993687006 251.73824577620414 0.6758211167347992
18.38792454864042 251.54255032489039 0.6768904052600174
18.393152103593835 253.70257698163823 0.6893203656273262
18.39837965854725 255.67458996794593 0.6972164413295444
18.403607213500663 256.17715096720286 0.7040981810052045
18.408834768454078 255.72672843209628 0.708501423591808
18.414062323407492 254.87110367842675 0.7118873000202477
18.419289878360907 255.06917882145333 0.7152112568539643
18.42451743331432 255.27822513641527 0.7183374269720518
18.429744988267736 256.10560067351616 0.7228321101580888
18.43497254322115 257.1260498014919 0.7262794037589512
18.440200098174564 258.3363841552645 0.7298474399313823
18.44542765312798 259.27753569942735 0.734785090288438
18.450655208081393 259.8904849331933 0.7376438305681153
18.455882763034808 258.7446944265312 0.7394262968239556
18.461110317988222 261.5360531226105 0.7459660505236618
18.466337872941637 260.4094162348456 0.7461888652945122
18.47156542789505 261.00843440692836 0.7493962404311352
18.476792982848465 259.56703614738774 0.7472609635513895
18.48202053780188 261.6141095869658 0.7523933571790785
18.487248092755294 265.8689331742245 0.7612330484161589
18.49247564770871 265.1056951619639 0.7629060507118155
18.497703202662123 263.3026465868408 0.7630303105566695
18.502930757615538 261.7720350040158 0.7620506729242716
18.508158312568952 260.2325212600588 0.7619230060081063
18.513385867522366 261.88686829192704 0.7667489026207591
18.51861342247578 261.66046429551636 0.768017333217749
18.523840977429195 261.05997495632863 0.7698010364331467
18.52906853238261 262.96557680307563 0.7744995019979959
18.534296087336024 262.31918543843796 0.77626838678589
18.53952364228944 260.7663206759763 0.7752375436629085
18.544751197242853 258.55071157071814 0.7737271319933859
18.549978752196267 259.09570104549204 0.7765189198444132
18.555206307149682 259.2385252087718 0.7795354686716192
18.560433862103096 261.1957637773146 0.7837181725076168
18.56566141705651 262.07479535557445 0.7863744469850242
18.570888972009925 263.4290381871633 0.7899269421722009
18.57611652696334 264.10212435402286 0.7938929328894319
18.581344081916754 263.9657569157298 0.7956690127046312
18.58657163687017 264.61632680480574 0.7977558068006204
18.591799191823583 263.45449750816044 0.7970624626672896
18.597026746776997 265.77489051986646 0.8021665334387504
18.60225430173041 267.63919781001795 0.8066840929210832
18.607481856683826 270.31427157105486 0.812159932626727
18.61270941163724 270.11399383481114 0.8123611738134373
18.617936966590655 269.94896399388114 0.8136518690717243
18.62316452154407 269.1142547951635 0.8128711820956712
18.628392076497484 273.6445983361225 0.803868950867732
18.633619631450898 277.58631475962625 0.800682656029401
18.638847186404313 282.43220180883526 0.8009084354265953
18.644074741357727 284.86054559735334 0.7989368852663583
18.64930229631114 285.460046821925 0.797208585561934
18.654529851264556 287.96543767941296 0.796514278649266
18.65975740621797 293.20967087500617 0.800773744811611
18.664984961171385 299.139409752804 0.8044577881632026
18.6702125161248 305.65923947018405 0.8100440647180218
18.675440071078214 311.87742919131404 0.8165500117355127
18.680667626031628 315.5160647649607 0.818390484769804
18.685895180985042 319.494395905448 0.8209527220999785
18.691122735938457 322.72283521458417 0.8223371530908636
18.69635029089187 328.50792816935746 0.8266902408340189
18.701577845845286 334.02678669996664 0.8321344721235551
18.7068054007987 339.64442701940044 0.836992024334952
18.712032955752115 343.768828048016 0.8399531370589041
18.71726051070553 346.57819840353034 0.8423131251730712
18.722488065658943 347.4585060127795 0.8415256875799446
18.727715620612358 345.38057144353485 0.838304648857309
18.732943175565772 345.93699363815415 0.8376840800550326
18.738170730519187 345.2787712711298 0.8359357227676981
18.7433982854726 346.28659424240647 0.836440011571347
18.748625840426016 344.6302136449235 0.8329788473567011
18.75385339537943 341.9794593954954 0.8280102028885131
18.759080950332844 340.56767447806175 0.8253259865380541
18.76430850528626 340.6736443551214 0.8248972475464877
18.769536060239673 336.5623535353222 0.8196363996457356
18.774763615193088 333.919635331378 0.8159630483301582
18.779991170146502 326.51266325986967 0.8049446921099136
18.785218725099917 322.95831379096734 0.7990755031931405
18.79044628005333 320.85249549707265 0.7953489523787846
18.795673835006745 321.4582022711217 0.7954381162889935
18.80090138996016 318.8035771604114 0.791693357637039
18.806128944913574 316.0424821617774 0.7876743611586491
18.81135649986699 312.3834436163796 0.7825220248289395
18.816584054820403 310.47358425663464 0.7797460209124661
18.821811609773818 308.1848241132676 0.775756599557766
18.827039164727232 305.0876110133433 0.7714825698017881
18.832266719680646 299.2336635620403 0.7641347878668915
18.83749427463406 293.65110202961733 0.7572766946848589
18.842721829587475 291.20789507779455 0.7547618815113813
18.84794938454089 288.8928815101399 0.7516572154475905
18.853176939494304 287.3385574434198 0.7504659687433622
18.85840449444772 286.4710673506147 0.7489171943211095
18.863632049401133 285.9987322929016 0.7470725655889411
18.868859604354547 285.400032226726 0.7451982789375087
18.87408715930796 285.2389170897434 0.7438206745098187
18.879314714261376 284.0075429923711 0.7412139170771596
18.88454226921479 280.1202969991218 0.7367549520601141
18.889769824168205 276.3451123247708 0.7309119680605003
18.89499737912162 275.08604375976046 0.729783751825355
18.900224934075034 276.96731432708856 0.7318809794524834
18.90545248902845 277.33342668747014 0.7327914966609522
18.910680043981863 275.52904630424496 0.7317742189908603
18.915907598935277 273.4866236960026 0.7295014644731054
18.92113515388869 271.4017219431154 0.7262527056798981
18.926362708842106 269.52955631142424 0.7225843368532895
18.93159026379552 268.3908821291027 0.720658644843211
18.936817818748935 267.3018205744448 0.7195772578010279
18.94204537370235 269.2588577803175 0.7229383034768339
18.947272928655764 272.0159532509267 0.7268891718009748
18.952500483609178 273.6968553316881 0.7298755619691175
18.957728038562593 272.89106063967205 0.7264310693722951
18.962955593516007 270.49127984718353 0.7228479892094382
18.96818314846942 269.2677535953131 0.7197967641548366
18.973410703422836 270.4717604955937 0.7221846731968943
18.97863825837625 270.99574560675165 0.7225372991516857
18.983865813329665 268.488207535333 0.7182915134879021
18.98909336828308 266.97777326702357 0.7151354219334274
18.994320923236494 263.5252495688675 0.7102606143460427
18.999548478189908 266.2466925513082 0.714665559317329
19.004776033143322 264.28086545608 0.7129386679591454
19.010003588096737 269.47039121995743 0.7204400601176768
19.01523114305015 271.4917736877412 0.7227961616206309
19.020458698003566 272.98995695199994 0.7241018530519253
19.02568625295698 273.4991995316024 0.722383849216463
19.030913807910395 271.6536676843355 0.7201054323791962
19.03614136286381 274.66248196442064 0.723744388073752
19.041368917817223 275.32271041622556 0.7231854612389317
19.046596472770638 275.12839201614406 0.7217428004630534
19.051824027724052 274.9396548976882 0.7204913804924348
19.057051582677467 275.2806185195259 0.7212971576309746
19.06227913763088 279.50958369620344 0.7270278387338072
19.067506692584296 284.1503605301923 0.7330514224732091
19.07273424753771 285.2748395610078 0.7331289009557267
19.077961802491124 284.75858606784595 0.7320954486661205
19.08318935744454 282.73008184509854 0.7286923773696782
19.088416912397953 280.57922634693267 0.7260054988539831
19.093644467351368 280.46651043678384 0.7256774838741635
19.098872022304782 280.7352711134894 0.7259814896831396
19.104099577258197 279.5414834198129 0.7239598861305108
19.10932713221161 280.36896381394513 0.7244787088803885
19.114554687165025 279.53974033237466 0.7236291699569057
19.11978224211844 278.23884014405417 0.7219354390974532
19.125009797071854 277.43596608696424 0.7200005318860941
19.13023735202527 275.10680128893324 0.7178666881942034
19.135464906978683 273.45839281025394 0.7159857148298526
19.140692461932098 271.2525381182463 0.7142769066333333
19.145920016885512 270.35096146771366 0.7141978249870143
19.151147571838926 268.38325799954004 0.7104927050538596
19.15637512679234 268.2125170876023 0.7085927023430297
19.161602681745755 266.0058346480738 0.705971228430414
19.16683023669917 264.1604787883498 0.7039339702834191
19.172057791652584 264.11466870791924 0.7050724153449521
19.177285346606 264.10497497258905 0.7056426726804924
19.182512901559413 266.1470305291079 0.707658548153688
19.187740456512827 265.10140926800216 0.7054489040647371
19.19296801146624 264.2893538167611 0.7031681540912416
19.198195566419656 263.82316679268786 0.7026216148867278
19.20342312137307 264.07690183270876 0.702900951122633
19.208650676326485 262.637375102227 0.7009487016512621
19.2138782312799 263.1745812740858 0.7025426537605495
19.219105786233314 263.8831027849857 0.7028388709665871
19.22433334118673 262.8331586241288 0.7010106579964712
19.229560896140143 263.8055809244517 0.702706217515948
19.234788451093557 266.777481493095 0.7064583297991613
19.24001600604697 267.77745429570354 0.7075048161990475
19.245243561000386 266.8717508229524 0.7056351463996966
19.2504711159538 264.5697827029755 0.7028196486491416
19.255698670907215 264.99156117649164 0.7047270883754256
19.26092622586063 265.70426230071297 0.7067766425828858
19.266153780814044 265.28996565756086 0.7056499428142414
19.271381335767458 265.4262069356118 0.705933876378186
19.276608890720873 265.54617769057074 0.7041261313833489
19.281836445674287 268.20393378480213 0.7084625399492599
19.2870640006277 269.94125489213457 0.7110422727763277
19.292291555581116 271.0149625592454 0.7119150001003771
19.29751911053453 269.0211147165613 0.708061223377014
19.302746665487945 269.50229167766656 0.706928661038039
19.30797422044136 275.98083592306375 0.714686726345857
19.313201775394774 283.1320853603242 0.7241519400850905
19.318429330348188 287.8318205779563 0.729770474749682
19.323656885301602 289.3324082944337 0.7327031289725385
19.328884440255017 289.60134392449174 0.7323333051347541
19.33411199520843 290.3247374870476 0.732610154041931
19.339339550161846 290.25479844178165 0.7322223019671531
19.34456710511526 290.79542865133055 0.7311306231768169
19.349794660068675 294.4726298138875 0.7363389541378238
19.35502221502209 297.0763740352287 0.739614635732938
19.360249769975503 301.5706322530731 0.7455151415151684
19.365477324928918 303.71137605113745 0.7481499652010486
19.370704879882332 308.0715045885219 0.7520060103999647
19.375932434835747 310.92901971447486 0.7551850822338458
19.38115998978916 315.3033809092624 0.76038680654585
19.386387544742576 320.7703549621453 0.7666684186524876
19.39161509969599 325.7062258430131 0.7731232547057151
19.396842654649404 329.42146023957343 0.7773312426306039
19.40207020960282 334.64643778615135 0.7828347873615206
19.407297764556233 336.6437719684526 0.784962754410749
19.412525319509648 336.37961950912444 0.7834650998692134
19.417752874463062 337.3083835663938 0.785564906654823
19.422980429416477 337.3774481736301 0.785894477077848
19.42820798436989 336.75189712806605 0.7845810492813914
19.433435539323305 333.9961140936081 0.7811333906398669
19.43866309427672 331.4291395504516 0.7775564487173923
19.443890649230134 332.4493986163617 0.7790608645272525
19.44911820418355 330.41472375577496 0.7773218855498328
19.454345759136963 330.96824653618654 0.7770090645016389
19.459573314090377 330.3310933905322 0.7760486726938871
19.464800869043792 331.1057814484628 0.7763178561092244
19.470028423997206 330.8725229587702 0.7761380293037099
19.47525597895062 332.4544372116149 0.7785584697579012
19.480483533904035 332.1152823886848 0.7778295917814164
19.48571108885745 331.43831453711346 0.7770445650365083
19.490938643810864 329.6027052683905 0.774542644557237
19.49616619876428 330.17695097195707 0.7750796630746974
19.501393753717693 331.3769198470652 0.7769666457363668
19.506621308671107 329.7520852687341 0.7747854769329902
19.51184886362452 327.58974722749656 0.772686765166375
19.517076418577936 325.4979199249191 0.7702300068363168
19.52230397353135 328.33410558257606 0.773274996676608
19.527531528484765 331.55052361053737 0.7764094451258496
19.53275908343818 333.9384396597382 0.7780539802316486
19.537986638391594 337.075798686551 0.7815630360838526
19.54321419334501 338.16492993243224 0.7832672194072334
19.548441748298423 341.6717398792602 0.7880655006686595
19.553669303251837 342.6755203863842 0.7891585494753778
19.55889685820525 346.1423893648514 0.7936913561796832
19.564124413158666 351.9285432647568 0.800134145157699
19.56935196811208 357.34389704270785 0.8060545331729861
19.574579523065495 360.51039289207085 0.8093402274686481
19.57980707801891 358.05369363442213 0.8053316082602842
19.585034632972324 356.9256121084059 0.8043821062880484
19.590262187925738 355.06280690142853 0.8020964737094602
19.595489742879153 357.85104359691735 0.8056714655843872
19.600717297832567 361.914112119196 0.8103753895729652
19.60594485278598 367.70087098358107 0.8169832575794141
19.611172407739396 368.0792756677068 0.8180718034317234
19.61639996269281 364.8146699922539 0.8142129633337327
19.621627517646225 360.09569747286577 0.8083653451585613
19.62685507259964 358.2046707198787 0.8060165846898496
19.632082627553054 358.8186717806112 0.8065139578341903
19.637310182506468 359.1854879894336 0.8064438144333589
19.642537737459882 358.996633709301 0.8058218054449359
19.647765292413297 359.2667031587706 0.8054727984611153
19.65299284736671 361.3024139140965 0.808159928034129
19.658220402320126 362.31507863491834 0.8094571170077519
19.66344795727354 365.4073159193231 0.812824787291641
19.668675512226955 365.9590053118847 0.8134246240143146
19.67390306718037 368.02522842889624 0.8150139871786669
19.679130622133783 371.4897784755604 0.8185371295005577
19.684358177087198 375.795552218272 0.8234585055887972
19.689585732040612 379.937489058761 0.8281518111211277
19.694813286994027 382.9447412590428 0.8317504881098489
19.70004084194744 382.7437519834671 0.8311986324519757
19.705268396900856 380.5287514625278 0.8280297836660305
19.71049595185427 380.11550183273306 0.8275593934319081
19.715723506807684 378.7688563069928 0.8260092738025971
19.7209510617611 375.32105791479233 0.8229502717720888
19.726178616714513 369.83182842573797 0.8172494199889436
19.731406171667928 369.9111556208995 0.8169161686245919
19.736633726621342 368.1340870407762 0.8149617550544487
19.741861281574757 364.71379768757055 0.811047032510505
19.74708883652817 360.5212174649674 0.8066599786135987
19.752316391481585 355.9222054382973 0.801826021592569
19.757543946435 352.91523223166337 0.7978822601589612
19.762771501388414 346.80063025586236 0.7910566253567682
19.76799905634183 343.65258338263965 0.7873480659279507
19.773226611295243 339.37367793093324 0.7822720711555207
19.778454166248657 336.1192770775867 0.7788531375467473
19.783681721202072 332.6819428000923 0.773750001325107
19.788909276155486 326.4175421927047 0.7669715230101037
19.7941368311089 322.63275930053805 0.7628079898245287
19.799364386062315 319.6634477262401 0.7601085218817888
19.80459194101573 318.4370346227907 0.7593312781929081
19.809819495969144 313.7901600313174 0.7536424723710109
19.81504705092256 307.71688404468324 0.7461759034764193
19.820274605875973 305.0999323199306 0.743575879033326
19.825502160829387 302.43359337158006 0.7406673822205564
19.8307297157828 302.29389301323846 0.7417227175006574
19.835957270736216 297.08320316724644 0.735160522208222
19.84118482568963 295.2823083679359 0.7323933750554046
19.846412380643045 292.8644271947453 0.7302580118386165
19.85163993559646 293.3888735780923 0.7300501127893668
19.856867490549874 291.3961777774376 0.727101640094962
19.86209504550329 290.5191257307505 0.7247905427160894
19.867322600456703 288.99986869588173 0.7216072493515802
19.872550155410117 289.32265553805837 0.7225569194501186
19.87777771036353 290.90308763194804 0.7243756141933198
19.883005265316946 291.48853891694586 0.7259062262641341
19.88823282027036 291.7971465426479 0.7264008478872704
19.893460375223775 289.18315447681135 0.7235957608870932
19.89868793017719 288.3692089807646 0.7229368759501674
19.903915485130604 289.2740497383957 0.7238361022002058
19.909143040084018 288.42032327940956 0.722226730060798
19.914370595037433 290.6182903777257 0.7247765262656269
19.919598149990847 293.38316606489974 0.7274580103560105
19.92482570494426 293.1351280139967 0.7280044743222844
19.930053259897676 292.33464136877484 0.728058850286638
19.93528081485109 290.79809822438557 0.726573144165046
19.940508369804505 291.83402857515364 0.7287241453127495
19.94573592475792 290.4188590064572 0.7260382454565227
19.950963479711334 289.3944273316494 0.7245558444791241
19.956191034664748 284.99196771987977 0.7186978836059258
19.961418589618162 281.9653424512085 0.7142687398630266
19.966646144571577 279.5441262617058 0.7109079199956424
19.97187369952499 281.6411815492183 0.7133950513903038
19.977101254478406 282.5779327313341 0.7142454815002536
19.98232880943182 283.29143885592646 0.7153066828586332
19.987556364385235 282.1506485600721 0.7136818568867025
19.99278391933865 285.182890133999 0.7181706580261666
19.998011474292063 283.86116985155115 0.7170108361767699
20.003239029245478 282.1711263534014 0.7148194393466274
20.008466584198892 278.74676794570036 0.7110114043486562
20.013694139152307 281.4677341612069 0.7137062638201928
20.01892169410572 284.1070280840351 0.7171116090543362
20.024149249059136 286.6068830229691 0.7199915481471055
20.02937680401255 286.57250155135586 0.7210600661360873
20.034604358965964 284.29533719298087 0.7187127055099894
20.03983191391938 285.41994928120624 0.7186973810161611
20.045059468872793 286.01330621281085 0.7193836171001019
20.050287023826208 289.2653312779163 0.7234382993845261
20.055514578779622 289.34916908946036 0.7235249333164631
20.060742133733036 287.82930140504436 0.7209941638014696
20.06596968868645 286.528802273234 0.7185271128173131
20.071197243639865 283.28611740107846 0.7143834265262295
20.07642479859328 282.32363240552866 0.7128831135152731
20.081652353546694 282.4129085355566 0.712244626722314
20.08687990850011 282.82005151040687 0.7121403909490679
20.092107463453523 282.2697581775874 0.7120760745569934
20.097335018406937 280.112178016547 0.7105798706044468
20.102562573360352 278.6442698978849 0.7101280852614724
20.107790128313766 277.41164667488346 0.7090679836551665
20.11301768326718 276.32785976041686 0.7069328161634059
20.118245238220595 274.9819812973662 0.7059062666856398
20.12347279317401 273.7070420202887 0.7037867942752337
20.128700348127424 276.1050586857569 0.7072193319524935
20.13392790308084 276.471711098764 0.7070402915075862
20.139155458034253 278.14497787851644 0.7088102408495626
20.144383012987667 277.98122321320193 0.7089711392252821
20.14961056794108 277.9822405941031 0.7091685197091212
20.154838122894496 277.9834698715755 0.7090101560836536
20.16006567784791 279.454941535332 0.7098892881347272
20.165293232801325 279.93645985365464 0.7104242431979091
20.17052078775474 277.6528555825298 0.7077143887572783
20.175748342708154 275.06959593252867 0.7042809181130572
20.18097589766157 274.4962931691231 0.703420343711969
20.186203452614983 278.0331452204227 0.7072021514678565
20.191431007568397 278.6211658490153 0.708164759778822
20.19665856252181 277.99897142593016 0.70778944242401
20.201886117475226 280.42984554751666 0.7109887268401864
20.20711367242864 282.2992981952097 0.7132840970907689
20.212341227382055 282.5922612347351 0.7146195830578167
20.21756878233547 280.4180314058963 0.7111342995432846
20.222796337288884 276.1489211606125 0.7061972885690917
20.228023892242298 275.26229091140374 0.7059866812177097
20.233251447195713 271.68852326230285 0.7020135566460858
20.238479002149127 270.72324755105086 0.7003504457874151
20.24370655710254 267.86329466514024 0.6959066191444353
20.248934112055956 269.18465361088596 0.696660435888505
20.25416166700937 271.82295895530376 0.6995333073162742
20.259389221962785 273.238524577524 0.7009203165013854
20.2646167769162 275.03335608466995 0.7036697492911764
20.269844331869614 272.71723492104786 0.7013755839696628
20.275071886823028 271.24101851858785 0.6995372597735896
20.280299441776442 265.2012576607929 0.6912372003312885
20.285526996729857 263.85231353589904 0.6894710497398854
20.29075455168327 266.1643289967128 0.6920162927890284
20.295982106636686 271.3527361467039 0.6991967328932731
20.3012096615901 272.5324548623805 0.7011712011490194
20.306437216543515 270.94738591574077 0.6990766872143453
20.31166477149693 270.462777408911 0.6979551395759189
20.316892326450343 270.1956378075095 0.6970068948377037
20.322119881403758 268.96228689191196 0.6963161382011348
20.327347436357172 268.1833207741289 0.6960442258279198
20.332574991310587 267.78147166483524 0.6961447368646297
20.337802546264 269.5984901481693 0.6989185957317045
20.343030101217416 268.4716328220544 0.6964860401557093
20.34825765617083 268.3504446863347 0.6955922881581478
20.353485211124244 267.33108509602675 0.6939839479017215
20.35871276607766 267.8350884407717 0.694061878007108
20.363940321031073 268.5221684076944 0.6951446771633383
20.369167875984488 270.9310448977868 0.6990458384597966
20.374395430937902 269.0254867834869 0.6971359690685968
20.379622985891316 269.5883313077922 0.6972880417298701
20.38485054084473 270.7046630309241 0.6980433045829844
20.390078095798145 272.245667563816 0.7001779307062271
20.39530565075156 271.58251312965496 0.6990448538960315
20.400533205704974 269.9752477472245 0.6964762169030603
20.40576076065839 267.97493470602404 0.6926076595915048
20.410988315611803 265.30080326791773 0.6888711180963358
20.416215870565217 267.7879793673667 0.6945058278085979
20.421443425518632 267.3918124279513 0.6952723473129089
20.426670980472046 265.2332879511618 0.6937555397444678
20.43189853542546 264.9364023643675 0.6927272879857369
20.437126090378875 265.9433265467337 0.6924605421351478
20.44235364533229 266.67118661999626 0.6924660762094542
20.447581200285704 265.40959156769446 0.6910621241477924
20.45280875523912 267.79209547634906 0.695002403954212
20.458036310192533 272.57083586722604 0.7017891136368152
20.463263865145947 274.57560144581186 0.7031164951837288
20.46849142009936 273.3760061069516 0.7006059177696229
20.473718975052776 271.4303070889291 0.6970280688017159
20.47894653000619 271.35741765418265 0.6968731037356817
20.484174084959605 272.44395079983286 0.6990626994342584
20.48940163991302 274.76659664202066 0.7019297566317484
20.494629194866434 276.5024130366661 0.70469534896553
20.49985674981985 279.9396408625097 0.7089958917273028
20.505084304773263 280.8038470266395 0.7103548624354032
20.510311859726677 282.2702559354068 0.7117149448019131
20.51553941468009 283.16057804538684 0.711717054813229
20.520766969633506 283.2557780245134 0.7110791576190433
20.52599452458692 281.15086496887005 0.7083170125255953
20.531222079540335 280.10134110738113 0.7056373543778395
20.53644963449375 279.5570615879617 0.7054306115382644
20.541677189447164 277.8847587457124 0.7039933854495842
20.546904744400578 276.7080728122382 0.7032942369329102
20.552132299353993 275.685478949791 0.7030810602045113
20.557359854307407 276.3320817548672 0.7033397970112875
20.56258740926082 277.56259505724256 0.7055408692575249
20.567814964214236 278.0861861742102 0.7059032511968084
20.57304251916765 278.74519741044696 0.7074579078315779
20.578270074121065 278.83231303921434 0.7083505144964869
20.58349762907448 275.9710261433321 0.7043437495861785
20.588725184027894 276.1337683298376 0.704165555213384
20.593952738981308 277.8046674443117 0.7054772878896598
20.599180293934722 277.7017187183232 0.7045481022356082
20.604407848888137 273.41411865976033 0.6995277621876146
20.60963540384155 271.88405298129175 0.6971285984654937
20.614862958794966 270.06923997858644 0.6951680526755846
20.62009051374838 272.5028939811306 0.6979890790235538
20.625318068701795 274.2486299579267 0.7000752221449815
20.63054562365521 276.313908741652 0.7036981248040439
20.635773178608623 275.04001401170166 0.702136985072432
20.641000733562038 273.90390143217326 0.7005957288542222
20.646228288515452 271.4519538717532 0.697001942258088
20.651455843468867 271.43543033390426 0.6957154764916165
20.65668339842228 272.96973198679177 0.6977794280622079
20.661910953375695 277.80661704694256 0.7043756181871673
20.66713850832911 277.0213558193048 0.7039726693494025
20.672366063282524 276.5540346588772 0.703909688386342
20.67759361823594 277.8851878827294 0.7057407296573168
20.682821173189353 280.9793124782474 0.710281208139899
20.688048728142768 280.0365609180696 0.7089334382963666
20.693276283096182 277.0360927737415 0.7037411287736641
20.698503838049596 276.1776395050861 0.7026664435482021
20.70373139300301 275.4308595755037 0.7008370249756677
20.708958947956425 276.220730933657 0.7012107602875558
20.71418650290984 279.1019243593667 0.7041901250771367
20.719414057863254 281.94591737086654 0.7075853969099312
20.72464161281667 284.2317208437503 0.7120584499560579
20.729869167770083 283.92603164058687 0.7126116035838874
20.735096722723497 283.76069102144237 0.7134720548908007
20.740324277676912 285.8490084402063 0.7162464217600287
20.745551832630326 281.87665362658373 0.709206826694471
20.75077938758374 281.4053924413493 0.7088842462789986
20.756006942537155 279.6265373353423 0.7064397640078395
20.76123449749057 282.56179446073094 0.7104270180857155
20.766462052443984 285.54917821026197 0.7138716745330111
20.7716896073974 286.40915265598477 0.7141170773107001
20.776917162350813 286.00852226067093 0.7131657918554367
20.782144717304227 281.66020412646077 0.7066604855236942
20.78737227225764 280.4251126749202 0.7051806623375201
20.792599827211056 277.4766487008836 0.7020408364301806
20.79782738216447 281.4744902346219 0.7075503339405491
20.803054937117885 284.1531145415039 0.7112211035095557
20.8082824920713 288.6521500181852 0.7171250940134987
20.813510047024714 289.7458002851116 0.7175065319539481
20.81873760197813 287.8876630961084 0.7153823824452501
20.823965156931543 284.63028611952257 0.7110234732280016
20.829192711884957 284.26605267795867 0.7109905950307885
20.83442026683837 283.5448263197514 0.7102463026638605
20.839647821791786 281.81375696494973 0.7080526351641746
20.8448753767452 279.05904078929865 0.7044288352681257
20.850102931698615 278.58513895318254 0.703720237230476
20.85533048665203 278.0539646912444 0.7029985851730332
20.860558041605444 277.32487695921003 0.7033016590622282
20.865785596558858 276.61379250257073 0.7024799950778131
20.871013151512273 274.39763735006073 0.6995902315689052
20.876240706465687 272.65055937576363 0.6970237690496052
20.8814682614191 274.1120997447261 0.6981722855686225
20.886695816372516 274.29637530518966 0.6990491398398446
20.89192337132593 275.925098356428 0.7010800021452274
20.897150926279345 274.7238353882822 0.6999804173807339
20.90237848123276 274.9582521822978 0.7007752194711846
20.907606036186174 273.1521624888066 0.6983988787771728
20.912833591139588 274.92968726081847 0.7007503335741379
20.918061146093002 274.20989832139594 0.6990987101112862
20.923288701046417 272.88339079842666 0.6976732066645542
20.92851625599983 270.83766332490507 0.6944840264177214
20.933743810953246 269.88788984890044 0.6934774803965352
20.93897136590666 269.8572325614617 0.6936913300427512
20.944198920860075 269.3838273240538 0.6939748393782763
20.94942647581349 273.0563280345509 0.6987518195008864
20.954654030766903 273.61287245918203 0.6992955600715706
20.959881585720318 273.3317205012772 0.6976904965762145
20.965109140673732 270.84148561955425 0.6933716238252227
20.970336695627147 270.19992382868895 0.6924783775058677
20.97556425058056 269.8058192041982 0.6924934021815329
20.980791805533975 272.3052935629212 0.696380287399132
20.98601936048739 270.7973893429573 0.6946735556006862
20.991246915440804 270.7021810537776 0.6944461310998881
20.99647447039422 268.331831288758 0.6920404127920691
21.001702025347633 268.57852558521694 0.6928204221966643
21.006929580301048 270.5285060138898 0.6960762327023554
21.012157135254462 270.1708413218309 0.6957500084734084
21.017384690207876 267.05053341009386 0.6909415726424042
21.02261224516129 265.769419260482 0.6891955964154894
21.027839800114705 267.7207879508262 0.6915771718132179
21.03306735506812 269.07623749450613 0.6933353063520119
21.038294910021534 266.13029745557435 0.6887980008567052
21.04352246497495 264.579641276689 0.6855463871349425
21.048750019928363 265.3107914488575 0.687163511467773
21.053977574881777 267.2941998220414 0.6907021673591696
21.059205129835192 271.3827803001792 0.6966267084402591
21.064432684788606 272.6533098823927 0.6976331320275349
21.06966023974202 270.9025354995923 0.6952213164167347
21.074887794695435 267.8197659970734 0.690588619143104
21.08011534964885 264.72233738070986 0.6864924104097001
21.085342904602264 261.40916635983945 0.6813735670417154
21.09057045955568 260.26154261753214 0.6796565310355391
21.095798014509093 261.60907574959845 0.6808275125846917
21.101025569462507 265.6446455820933 0.6869146842430245
21.10625312441592 266.4962750041069 0.6875146925087579
21.111480679369336 266.54510458160456 0.6878153538598148
21.11670823432275 266.38052612105355 0.6879908251916225
21.121935789276165 262.5726559073656 0.6836728594107622
21.12716334422958 258.92581626493313 0.678601034444083
21.132390899182994 260.3898848481893 0.6795773308761737
21.13761845413641 265.37788041040346 0.6862798888234738
21.142846009089823 268.23011294283015 0.6886476621709121
21.148073564043237 265.6226395129541 0.6851544778480093
21.15330111899665 261.45790041732073 0.6785379702321068
21.158528673950066 263.16768053015517 0.6808996433460557
21.16375622890348 267.66443237948425 0.6854106787367897
21.168983783856895 267.4100887493258 0.6839814320971763
21.17421133881031 267.9384124843271 0.6840091887489483
21.179438893763724 264.17285320506045 0.6793783794549151
21.184666448717138 264.6079414493752 0.6811605630964721
21.189894003670553 262.8422403260981 0.6794743313904155
21.195121558623967 265.92076475804424 0.6831649161105475
21.20034911357738 267.5485365824827 0.6844051749766655
21.205576668530796 266.1968990120207 0.6810412290485182
21.21080422348421 265.21945068832997 0.6784286236810457
21.216031778437625 264.62001090524586 0.6775075896205718
21.22125933339104 265.66321147169435 0.678916398850052
21.226486888344454 266.7063647852377 0.6817723986813958
21.231714443297868 267.97710017971383 0.6831665725300289
21.236941998251282 268.3877820816666 0.684097275238204
21.242169553204697 266.7808534961942 0.6825402310501584
21.24739710815811 267.5721724690225 0.6829987689582742
21.252624663111526 267.97274361739267 0.6838155626749046
21.25785221806494 270.6166277442746 0.68533504641817
21.263079773018355 271.102064835692 0.6863318740504379
21.26830732797177 271.51888147910466 0.6872692436476848
21.273534882925183 270.5972399416612 0.6862375308235572
21.278762437878598 267.5940133309007 0.6819079192722951
21.283989992832012 266.14593142457045 0.6875618324364201
21.289217547785427 264.2403904395528 0.6949963573949663
21.29444510273884 263.6180104592607 0.7021957256421869
21.299672657692255 261.461819884479 0.7034353275025599
21.30490021264567 261.7407840329001 0.7077151888124302
21.310127767599084 263.6460162098853 0.713620853522182
21.3153553225525 263.26950995600606 0.717423368068409
21.320582877505913 264.5481653137814 0.7230691923957717
21.325810432459328 263.7193046948518 0.7240835800393884
21.331037987412742 264.47750391279385 0.7276264118419921
21.336265542366156 266.88400363151317 0.7339442633470824
21.34149309731957 266.5220487906366 0.7370014989655315
21.346720652272985 265.5968879445465 0.7382846329608798
21.3519482072264 264.6453076769642 0.7389058641793123
21.357175762179814 263.5425663230597 0.7405893562683944
21.36240331713323 261.70632023390135 0.7402825408665274
21.367630872086643 259.754283551989 0.7400086603461044
21.372858427040057 261.385555168542 0.7438853350370821
21.378085981993472 263.5017338078063 0.7480728440704337
21.383313536946886 263.6146370624826 0.7509210787021824
21.3885410919003 263.48680893698446 0.7534109998301419
21.393768646853715 265.57597205006476 0.7590440259240531
21.39899620180713 265.756956230104 0.7611941773415977
21.404223756760544 265.2984129777258 0.7606307344762305
21.40945131171396 260.2043455624046 0.75516569195136
21.414678866667373 261.2119088311807 0.7575187838512367
21.419906421620787 262.0539168588731 0.7616161147309775
21.4251339765742 264.1181741698428 0.7692006874476501
21.430361531527616 264.9950744607537 0.7724870313933584
21.43558908648103 266.3715189520638 0.7754724778479718
21.440816641434445 264.9917334232045 0.7741780896782271
21.44604419638786 264.11660786099384 0.773318089567943
21.451271751341274 265.30473409555464 0.7779815948410593
21.45649930629469 268.9098369652512 0.7841955011507254
21.461726861248103 270.0908515028675 0.7881128526449962
21.466954416201517 269.4875918362673 0.7885303809079409
21.47218197115493 267.5202149820516 0.7869456388335996
21.477409526108346 267.70920233055904 0.7889114657603892
21.48263708106176 267.91440367948326 0.7908872359747081
21.487864636015175 269.6786388992052 0.7948135190003339
21.49309219096859 270.1321805152884 0.7968546422305763
21.498319745922004 268.54598186072326 0.7955297747314299
21.503547300875418 268.69245477315235 0.7982463511687248
21.508774855828833 269.8085947400178 0.7994262093434453
21.514002410782247 269.7334929035516 0.7829266875138163
21.51922996573566 272.2604296558442 0.7777162795668502
21.524457520689076 273.07099484299704 0.7712885846355161
21.52968507564249 276.611327035698 0.7717560335997579
21.534912630595905 278.32589716516577 0.7697988909408173
21.54014018554932 279.85959499843136 0.7689933965822708
21.545367740502734 282.22331317797654 0.7698619206903415
21.550595295456148 277.68219884678376 0.7606171539302238
21.555822850409562 277.6469528196033 0.7581812807531126
21.561050405362977 278.2938906242483 0.7572873309660069
21.56627796031639 281.3383785807234 0.7596888255893912
21.571505515269806 283.83849843346945 0.7617503137022074
21.57673307022322 283.70245529647764 0.7590104913419747
21.581960625176634 283.52864008504343 0.7571471409764542
21.58718818013005 279.64667294270635 0.7507954436006757
21.592415735083463 278.79159522070415 0.7487912505802701
21.597643290036878 277.60682155074016 0.746526033795516
21.602870844990292 275.79066615355686 0.7423463131430551
21.608098399943707 275.0133155091873 0.7391887562260097
21.61332595489712 274.83227804691546 0.7374138252208459
21.618553509850535 276.399322639556 0.7382186147341708
21.62378106480395 277.5622722050705 0.7394408830103751
21.629008619757364 279.3735192871381 0.7408598441954782
21.63423617471078 278.9245570952809 0.7402251646538414
21.639463729664193 279.4347730609918 0.7398399414257603
21.644691284617608 277.1955390765865 0.735656677260299
21.649918839571022 277.4887689816087 0.7354118981817935
21.655146394524436 277.46529902277956 0.7357286550517732
21.66037394947785 277.6327212599175 0.7355482758404216
21.665601504431265 277.211171113212 0.734189678760335
21.67082905938468 275.99688402459986 0.730961008842081
21.676056614338094 277.52392148825066 0.7312557461449838
21.68128416929151 276.72396718962455 0.7306610842514099
21.686511724244923 278.277594771431 0.7318090480732224
21.691739279198337 278.52472027186957 0.7322121549968518
21.696966834151752 279.6260548944588 0.7332018129856769
21.702194389105166 279.4464863515137 0.7329742354279314
21.70742194405858 277.37109080662583 0.7301774037361628
21.712649499011995 275.13517452359406 0.7261798316173352
21.71787705396541 278.3038998246271 0.7294613177478189
21.723104608918824 279.3824986186937 0.7300506402967931
21.72833216387224 278.43101847089395 0.7274870153852583
21.733559718825653 275.37484161583933 0.7237645629117837
21.738787273779067 277.44892539693313 0.7260215720454575
21.74401482873248 279.45865936276044 0.7300879109001964
21.749242383685896 281.58377847511065 0.7322161782857319
21.75446993863931 281.51189228750036 0.7323048035133909
21.759697493592725 282.6720046513285 0.7324252851904399
21.76492504854614 283.24765849624157 0.7319930337291922
21.770152603499554 286.0224406104762 0.7348803041502243
21.77538015845297 287.19860962743144 0.7365359777455845
21.780607713406383 292.0041907631184 0.7432774019345454
21.785835268359797 295.4919652491412 0.7472133246342167
21.79106282331321 297.8025791651707 0.7489047766317477
21.796290378266626 299.0787344271863 0.7491489232826624
21.80151793322004 299.9568663030103 0.7493170518323704
21.806745488173455 299.8561024367113 0.7488265049926589
21.81197304312687 299.6551994523253 0.7484820060246474
21.817200598080284 301.87606065256745 0.7518001724646352
21.822428153033698 307.21308927138665 0.7590446305117493
21.827655707987113 310.95637803618956 0.7641379586887059
21.832883262940527 313.0048081330866 0.7667480082276488
21.83811081789394 311.8004587362223 0.7654440073109813
21.843338372847356 309.7592042448455 0.7632718131254054
21.84856592780077 306.5213170495367 0.7582577655530951
21.853793482754185 302.35669992854525 0.7529784383370511
21.8590210377076 301.21133646014243 0.7510435966159906
21.864248592661014 301.9600506298929 0.7524012472197106
21.869476147614428 301.45155370303803 0.7520613546357329
21.874703702567842 302.1249545870062 0.7529935130179773
21.879931257521257 302.7574915998526 0.7533340699520429
21.88515881247467 303.52235267461236 0.7527871444532169
21.890386367428086 302.6808314180043 0.7508054146132348
21.8956139223815 301.37294550101706 0.7487911278408385
21.900841477334914 298.71197658565274 0.7458522930536787
21.90606903228833 297.6664763830575 0.7446814600924543
21.911296587241743 299.10765726608355 0.7458495113341402
21.916524142195158 300.5041714798453 0.7479409941637188
21.921751697148572 299.5101036338671 0.7479690682424642
21.926979252101987 297.2761803355739 0.7444408072515205
21.9322068070554 295.23422924286757 0.7416913628608998
21.937434362008815 297.6597778161316 0.7445889968684064
21.94266191696223 296.6933009203881 0.7428191906521885
21.947889471915644 295.53230280681254 0.7418012314969883
21.95311702686906 291.67878358203 0.7363994033716991
21.958344581822473 291.976240722164 0.7364582076041538
21.963572136775888 293.5427257149549 0.737694308800342
21.968799691729302 291.4187716200192 0.7343499221158611
21.974027246682716 293.15021893451706 0.736315431802617
21.97925480163613 293.1992273294197 0.7364773104177892
21.984482356589545 292.9672390124595 0.7372050958782159
21.98970991154296 292.6453740992079 0.7363973454815114
21.994937466496374 291.5068691780156 0.7337135829893483
22.00016502144979 291.67060321558887 0.7329495337817981
22.005392576403203 289.5637169493561 0.7300955956115663
22.010620131356617 285.8789101998103 0.7257140956736562
22.015847686310032 286.6807601023678 0.7264069041404592
22.021075241263446 290.71414142124905 0.7312955453825511
22.02630279621686 293.3190516517789 0.7358458539380579
22.031530351170275 292.63465166752786 0.7355013160690178
22.03675790612369 288.667373710002 0.7307795668168234
22.041985461077104 286.5217433294625 0.7272540070730109
22.04721301603052 290.0555846131007 0.7304734519169801
22.052440570983933 292.3195317825589 0.7332165138196475
22.057668125937347 295.8502805594119 0.7371226887464848
22.06289568089076 297.61161550271356 0.7394395628731807
22.068123235844176 300.71613901489803 0.7438215177887657
22.07335079079759 299.0012857314818 0.7416179543602225
22.078578345751005 296.9030666786521 0.7391346955935204
22.08380590070442 294.79377723144614 0.7354531118103099
22.089033455657834 292.7869849637872 0.7321815440784183
22.09426101061125 292.56868825010184 0.7314931436462829
22.099488565564663 294.2337383883511 0.7327794430554353
22.104716120518077 297.26943108834365 0.737196220285009
22.10994367547149 300.59725315635126 0.7407771934430194
22.115171230424906 299.9059409077862 0.7398941409520274
22.12039878537832 301.2101381557455 0.7423431532434295
22.125626340331735 302.6373148313459 0.7434196729514475
22.13085389528515 302.5975125279333 0.7435545457501598
22.136081450238564 301.7575575354965 0.741396981474658
22.141309005191978 301.26996981970024 0.7404190264245223
22.146536560145393 299.63061125536296 0.7384349920714292
22.151764115098807 300.9340992200128 0.7394517660950695
22.15699167005222 301.7140337021674 0.7410052440299776
22.162219225005636 300.8173299486394 0.7393081865904844
22.16744677995905 302.5729662157575 0.7418446393809424
22.172674334912465 303.5603752071576 0.7431908788196988
22.17790188986588 307.04917902103296 0.7466418905307434
22.183129444819293 306.9057393054404 0.7466396356140794
22.188356999772708 307.8133264071487 0.7477124414143949
22.193584554726122 306.4409221000221 0.7457634606003694
22.198812109679537 306.6625288431367 0.7460365342169105
22.20403966463295 307.2777457141083 0.7461930122864772
22.209267219586366 305.5624440976687 0.7443968294836935
22.21449477453978 303.32456747291474 0.7414638227013084
22.219722329493194 302.7824423878703 0.7399384625074734
22.22494988444661 301.8403925672498 0.7382372345388587
22.230177439400023 301.84042024641 0.7375049775048401
22.235404994353438 302.5954513585175 0.7389639874527191
22.240632549306852 303.9194094823398 0.7410292706326674
22.245860104260267 304.76598483553425 0.7433482372117428
22.25108765921368 302.03972357613304 0.7413691553052266
22.256315214167095 300.4882961144177 0.7392966931849313
22.26154276912051 299.7882626196717 0.7390015756819165
22.266770324073924 302.36515870338155 0.7419797052299333
22.27199787902734 303.9907603424948 0.7427191802735058
22.277225433980753 304.3703839339475 0.7429893247060544
22.282452988934168 301.336000201423 0.7386892626143416
22.287680543887582 298.52340782698644 0.7371573880471082
22.292908098840996 294.44300734122174 0.7323840417087221
22.29813565379441 292.65039783703094 0.7295748683699179
22.303363208747825 288.80831845146645 0.7238824709810817
22.30859076370124 288.88378678334226 0.7236505551741039
22.313818318654654 288.8412731346007 0.7244675150457757
22.31904587360807 291.01887591579816 0.726386542241896
22.324273428561483 290.66680602884713 0.7249016941850015
22.329500983514897 289.05632722528424 0.7222886684138103
22.334728538468312 285.26737195143244 0.7171842360616365
22.339956093421726 282.12471594790566 0.7143842241056935
22.34518364837514 282.9419368873163 0.7165620659445027
22.350411203328555 284.2453659457069 0.7184851706569748
22.35563875828197 285.5454228713481 0.7192154825595656
22.360866313235384 284.0445400823037 0.7151156467855808
22.3660938681888 279.945596466666 0.7093837163728535
22.371321423142213 277.73963391793717 0.7076638720851544
22.376548978095627 275.7065253089556 0.7066857928900293
22.38177653304904 278.4840426797154 0.7104468431195907
22.387004088002456 278.07829830383594 0.7098459917310784
22.39223164295587 277.8199053991619 0.7088729586880824
22.397459197909285 278.23237588289476 0.709654957786123
22.4026867528627 276.4877418319549 0.7069172970012141
22.407914307816114 275.7275776250222 0.7055464695466331
22.41314186276953 275.6575502111469 0.7051128731965843
22.418369417722943 276.7947091113191 0.7072935450810911
22.423596972676357 275.23118931891156 0.7058262497517958
22.42882452762977 273.0990324251286 0.7031816304906141
22.434052082583186 271.6172445765634 0.7017753506561436
22.4392796375366 271.872130414806 0.7015153261559023
22.444507192490015 270.32736369288284 0.699186673748637
22.44973474744343 269.55073989543433 0.6982593178685382
22.454962302396844 267.99403770567267 0.6965355979247223
22.460189857350258 267.34775412756676 0.6954875391216172
22.465417412303673 267.11368932563033 0.6934749958336688
22.470644967257087 269.782752155727 0.6963756653578483
22.4758725222105 271.63738457683735 0.6998777871408515
22.481100077163916 272.7258228709794 0.7023712383484907
22.48632763211733 272.8009619563584 0.7028358187449345
22.491555187070745 270.86275870568494 0.6998245816369026
22.49678274202416 269.8220971525872 0.697909551491383
22.502010296977573 269.1059422920204 0.6970343132994001
22.507237851930988 268.67032970304257 0.6963042966477022
22.512465406884402 270.14469367172524 0.6986898980438917
22.517692961837817 269.5048993285141 0.698932041315592
22.52292051679123 269.24603594478646 0.6984949585796822
22.528148071744646 267.88008237922224 0.6968303346011502
22.53337562669806 264.2139283066934 0.690898766717873
22.538603181651474 261.10392599033537 0.6879070270693404
22.54383073660489 264.77730210936926 0.6928292559727453
22.549058291558303 267.61618945061656 0.6964279756139862
22.554285846511718 269.35939780449445 0.6970876804409244
22.559513401465132 271.2742724899671 0.6987725567574056
22.564740956418547 268.96101489430816 0.6950531224454956
22.56996851137196 269.7679195406343 0.6966081218073562
22.575196066325375 268.93961778003904 0.6954525039062462
22.58042362127879 270.96293604643165 0.698161031016581
22.585651176232204 270.5386495544743 0.697042089597437
22.59087873118562 270.0353530931463 0.6967647235938892
22.596106286139033 269.47965955064126 0.69531945128857
22.601333841092448 268.1526881215313 0.693256410637976
22.606561396045862 272.0485421988229 0.6990204394787815
22.611788950999276 271.8199742301468 0.6994468035309803
22.61701650595269 271.92364289538637 0.698888928872572
22.622244060906105 268.7066050440001 0.6942282676831603
22.62747161585952 266.2452239293732 0.6912343734986245
22.632699170812934 265.449031460949 0.6912401804617294
22.63792672576635 265.28438296664865 0.6910356833853724
22.643154280719763 265.2723730923098 0.6910296476254201
22.648381835673177 264.6535090372705 0.6888135237640406
22.653609390626592 263.3930423937447 0.6861724932598784
22.658836945580006 263.147343058403 0.6864663996708896
22.66406450053342 263.91493223749706 0.6879313118342326
22.669292055486835 267.97066706414586 0.6936811793839175
22.67451961044025 269.967332847137 0.6962143359464661
22.679747165393664 272.0540556854072 0.6984402889086995
22.68497472034708 272.5068999889487 0.700190606408278
22.690202275300493 271.8362327544517 0.6987445795762061
22.695429830253907 269.5138863580322 0.6949613106817413
22.70065738520732 267.9392180827308 0.692693341312199
22.705884940160736 268.4543602493934 0.6931477520964511
22.71111249511415 269.78483309329636 0.6960176240040041
22.716340050067565 268.67381537595764 0.6937372836407939
22.72156760502098 270.3323452771482 0.6962676636272535
22.726795159974394 270.1916354048797 0.6965418851569611
22.73202271492781 271.3695845145843 0.6972695289745543
22.737250269881223 268.86013725437596 0.6932288873188023
22.742477824834637 267.4966446929772 0.6903985981816495
22.74770537978805 267.08598635645393 0.6906378615847567
22.752932934741466 270.2081572474049 0.6943404671249161
22.75816048969488 269.53956667189954 0.6936818902325302
22.763388044648295 269.9463283728836 0.6942002653930502
22.76861559960171 269.69089053274416 0.6942304432391981
22.773843154555124 271.0480115978474 0.6952287095577045
22.779070709508538 271.4743009566818 0.6955443167909378
22.784298264461952 272.69737427532715 0.6981003526673767
22.789525819415367 272.3299528465029 0.6979559439938415
22.79475337436878 271.0673290718596 0.695657156242671
22.799980929322196 270.75176901328956 0.6935276817881199
22.80520848427561 274.71702859283823 0.6992292699261138
22.810436039229025 280.05876192697804 0.7061173738121692
22.81566359418244 278.8407163263439 0.7046520205597775
22.820891149135853 276.57321276448715 0.7012535344222834
22.826118704089268 273.8857310705957 0.6975529717390752
22.831346259042682 276.71626466260267 0.7016809751600857
22.836573813996097 280.284999999206 0.706992756698257
22.84180136894951 283.00439724234514 0.7108161184870556
22.847028923902926 283.31450957218806 0.7107976480724116
22.85225647885634 282.5714855790179 0.7080551095668715
22.857484033809754 281.4668391186627 0.7056825181103011
22.86271158876317 281.60257715804227 0.7066598995087063
22.867939143716583 284.783198714193 0.7106541771980726
22.873166698669998 285.7393901462224 0.712511228602089
22.878394253623412 287.2846936907157 0.7133967896635425
22.883621808576827 288.0599469457776 0.7141162337124044
22.88884936353024 288.3596928086355 0.7139930121469712
22.894076918483655 287.3358506699357 0.7129026280832621
22.89930447343707 285.88206686568776 0.7110323235466103
22.904532028390484 285.25130144775267 0.7096060442393969
22.9097595833439 285.928390556269 0.7106432968167264
22.914987138297313 285.15059523937566 0.7106097276337439
22.920214693250728 286.6688128614939 0.7127660361609102
22.925442248204142 286.77968293874017 0.7122878426554249
22.930669803157556 287.02531505326004 0.7113651179983588
22.93589735811097 286.722479235772 0.7109593295853953
22.941124913064385 288.6476835651634 0.7132616178033198
22.9463524680178 289.8386246848313 0.7157147403491453
22.951580022971214 288.1689851711005 0.7139516020203269
22.95680757792463 284.9860209152911 0.7106281089041384
22.962035132878043 284.91139929920297 0.7117292082436867
22.967262687831457 283.45472954945143 0.7096930004113957
22.972490242784872 284.7657182004751 0.7108600608829099
22.977717797738286 284.42259560610336 0.7096712397302803
22.9829453526917 284.6770930961345 0.7099609303958713
22.988172907645115 282.2766965776068 0.7072085815676218
22.99340046259853 281.0877679023702 0.7041161327346592
22.998628017551944 277.3171924605377 0.6994113547650608
23.00385557250536 276.5534322889832 0.699006211547885
23.009083127458773 278.0919897664954 0.7018432559618368
23.014310682412187 279.73033439673384 0.704726367891936
23.0195382373656 278.522887884942 0.7039532508837065
23.024765792319016 278.60216966833855 0.7031494565878662
23.02999334727243 281.28537947779245 0.706386168398821
23.035220902225845 283.08212241807405 0.7070570595179121
23.04044845717926 280.5975173337026 0.7040478977494007
23.045676012132674 278.01493797386854 0.7003807905375528
23.05090356708609 278.06133348927693 0.7004094169472699
23.056131122039503 280.30622362885157 0.7033289661813067
23.061358676992917 281.1420543699431 0.7049750732891255
23.06658623194633 281.85164312769854 0.707445796014699
23.071813786899746 278.36034163567234 0.703270326482496
23.07704134185316 277.1787300767513 0.7016329389245463
23.082268896806575 274.92658281194275 0.6972740743622433
23.08749645175999 276.1742381145319 0.698955508220908
23.092724006713404 276.34430844953886 0.6993973584077088
23.097951561666818 276.9822621032408 0.7001889093327873
23.103179116620232 273.6119644579215 0.6956432133477802
23.108406671573647 272.63146125699103 0.694149122624488
23.11363422652706 268.6809392180822 0.6899288189373199
23.118861781480476 267.8839752165994 0.6891591404890554
23.12408933643389 267.17339953112224 0.6877514773738613
23.129316891387305 271.2514249784506 0.6931198998435427
23.13454444634072 273.6123512427337 0.6963334478319897
23.139772001294133 271.6785245119222 0.6932531777714313
23.144999556247548 270.9460926714928 0.692035960150017
23.150227111200962 272.3091192905821 0.6925443182667189
23.155454666154377 275.8553129922923 0.6971624764666732
23.16068222110779 274.8862691254654 0.6968583725118114
23.165909776061206 273.25959194112426 0.695192303005603
23.17113733101462 272.02955445750655 0.694611026121802
23.176364885968034 273.0169081419368 0.6942539667628539
23.18159244092145 271.57674597021776 0.6930686395716493
23.186819995874863 271.6524399785962 0.692415885014173
23.192047550828278 271.27645510533193 0.6917748978059142
23.197275105781692 272.4336635231649 0.6931383456395469
23.202502660735107 270.79196096898414 0.6917221606167547
23.20773021568852 272.425563040166 0.6949877368082787
23.212957770641935 273.3908653537822 0.6965416771932794
23.21818532559535 275.03622634781846 0.6983876167048412
23.223412880548764 273.5250412040082 0.6953801194457856
23.22864043550218 273.25649212936884 0.6942728928647112
23.233867990455593 273.1199493525322 0.6934747949040327
23.239095545409008 275.68028182395204 0.6967444385328757
23.244323100362422 274.0319625609763 0.6951742679946639
23.249550655315836 272.5966576649313 0.6938518256224688
23.25477821026925 272.39404971381623 0.6934278516925891
23.260005765222665 271.54969584233663 0.6930981425132746
23.26523332017608 271.73386441150956 0.6921064134039672
23.270460875129494 272.00431454001114 0.6921746073915351
23.27568843008291 275.0917509279143 0.6952783821094348
23.280915985036323 274.9282312731649 0.6947390112489564
23.286143539989737 272.50132785861365 0.6916603671012084
23.291371094943152 271.2426077522008 0.6900962239381565
23.296598649896566 271.9322853093509 0.6926582582927143
23.30182620484998 272.91610701185436 0.6939526434577131
23.307053759803395 275.6833393931599 0.6973684002575001
23.31228131475681 276.5298687663551 0.6981850695176631
23.317508869710224 278.50333570102777 0.699503274606254
23.32273642466364 277.6011188464754 0.6987251337428743
23.327963979617053 277.1305966969372 0.6978525387170197
23.333191534570467 273.7602438973904 0.6936986666016834
23.33841908952388 270.624627725116 0.6900061001017108
23.343646644477296 269.6958424522132 0.6894151106081218
23.34887419943071 274.7202828329454 0.695088059281556
23.354101754384125 276.82970640237494 0.6973681054258779
23.35932930933754 279.1063842992227 0.7010001200372986
23.364556864290954 276.4339273889403 0.6975547605723549
23.369784419244368 277.31805675393053 0.6983648170269092
23.375011974197783 276.367840688045 0.6967603081316862
23.380239529151197 277.265111430454 0.6990943425117943
23.38546708410461 276.1746511438958 0.6968592123234812
23.390694639058026 278.0765237250102 0.6990316251231259
23.39592219401144 277.20542765720126 0.6968605078531229
23.401149748964855 275.467905011265 0.695395282242249
23.40637730391827 273.3763895810058 0.6918168891708932
23.411604858871684 272.6047302906172 0.6911262074549305
23.416832413825098 272.2478906351109 0.6905797502322525
23.422059968778512 274.6874305719528 0.6957410468539693
23.427287523731927 276.215641518092 0.6979653138218695
23.43251507868534 279.73359294995197 0.701882834581331
23.437742633638756 280.5403985015107 0.7019781099886999
23.44297018859217 282.092540754122 0.7043724311490767
23.448197743545585 280.28095294396604 0.7015474929756547
23.453425298499 280.90794118537593 0.7010360053376902
23.458652853452413 283.51638067931054 0.7041278540465246
23.463880408405828 287.4135404562551 0.7093472238694493
23.469107963359242 289.1567903795022 0.7123697694783199
23.474335518312657 287.9688504036164 0.7098306686629928
23.47956307326607 287.87836365749763 0.7091294918221981
23.484790628219486 287.3896541723952 0.7087520273975362
23.4900181831729 289.27554037624134 0.7115126395666918
23.495245738126314 289.44146568845446 0.7114774225998722
23.50047329307973 287.676654549226 0.707321492084319
23.505700848033143 285.4951075994644 0.7045753535266212
23.510928402986558 284.8000034987791 0.7044286342175934
23.516155957939972 285.9374965552044 0.7071002004793129
23.521383512893387 288.20332126816413 0.7096067475178938
23.5266110678468 289.40334579566945 0.7105871034348705
23.531838622800215 290.9010815629092 0.7111589793407631
23.53706617775363 289.3121998378667 0.7087375634345762
23.542293732707044 288.82194012891523 0.707175161778094
23.54752128766046 288.1049182616261 0.7068814705367465
23.552748842613873 291.5711657203635 0.7113005969143934
23.557976397567288 293.0541512597907 0.713228073212495
23.563203952520702 290.259296244527 0.7098827074553602
23.568431507474116 287.3473935813347 0.7060549961866253
23.57365906242753 287.55870366079364 0.7068802300425997
23.578886617380945 287.3255257906214 0.7059282325420031
23.58411417233436 285.0852171906503 0.7030941438735696
23.589341727287774 282.5633571626874 0.6994455510671608
23.59456928224119 283.6294242891474 0.7003857313600714
23.599796837194603 285.3479423754067 0.7030113614716519
23.605024392148017 286.89224558017236 0.70339907139221
23.610251947101432 286.0224661621354 0.7014375735948125
23.615479502054846 285.7578252743781 0.7000452246700123
23.62070705700826 285.0786172019592 0.6994363939198076
23.625934611961675 286.84807798199824 0.7023246604423006
23.63116216691509 286.3504287939502 0.7011353009925815
23.636389721868504 284.63092965382384 0.6982798620261556
23.64161727682192 283.3283091306486 0.6962075497786111
23.646844831775333 283.89103822193505 0.697089059438161
23.652072386728747 285.2496425862475 0.6982607437168925
23.65729994168216 287.5990133718502 0.7009352216918218
23.662527496635576 287.214004236144 0.7004719017193426
23.66775505158899 286.4472565921669 0.7002433058509878
23.672982606542405 280.98198368358874 0.6930355739453712
23.67821016149582 280.50220726964466 0.6922544978025396
23.683437716449234 280.17244441532625 0.6899070349313082
23.688665271402648 280.8321877930658 0.6908793026824575
23.693892826356063 280.2158243864891 0.6907986310440823
23.699120381309477 279.3754620565641 0.6898549998865067
23.70434793626289 281.98807601812086 0.6923614025101678
23.709575491216306 282.7350453714836 0.6923882700063115
23.71480304616972 282.3166889520903 0.6921193373677249
23.720030601123135 278.58112704367704 0.686961341059868
23.72525815607655 275.80280256832884 0.6824218069218231
23.730485711029964 278.42746534123324 0.6861814834281238
23.735713265983378 280.13557879502764 0.6896941317685057
23.740940820936792 278.58063983963484 0.6882313730490793
23.746168375890207 278.2874729679544 0.6875266610264178
23.75139593084362 281.21777960126514 0.6893193025781019
23.756623485797036 283.82678986471853 0.6923908408095051
23.76185104075045 282.7421549948835 0.690516001916559
23.767078595703865 279.4763754498033 0.6876398079316189
23.77230615065728 279.2714906343303 0.6869080671362665
23.777533705610693 280.2810575073548 0.6872701980972856
23.782761260564108 284.318043445067 0.6914102054218102
23.787988815517522 285.9109031752786 0.6924990698913828
23.793216370470937 287.97431358467554 0.6949750116292008
23.79844392542435 288.0346512052179 0.6951436781306259
23.803671480377766 286.1666017370707 0.6922079305957438
23.80889903533118 282.8217685768627 0.6872867268012048
23.814126590284594 281.2092227007571 0.6842519197943049
23.81935414523801 282.7145994483208 0.6862834200154991
23.824581700191423 283.60396148783565 0.6879991155872663
23.829809255144838 281.6815216378871 0.6861792036224559
23.835036810098252 281.1061992700865 0.6857801460509123
23.840264365051667 280.12706176475024 0.6837301874201271
23.84549192000508 281.06325475571134 0.6844907381066899
23.850719474958495 282.2668651533253 0.6840537655996545
23.85594702991191 280.6316388642971 0.6817574875354305
23.861174584865324 283.273094427279 0.6849370399029872
23.86640213981874 282.6089331881586 0.6846484983284281
23.871629694772153 284.0604879827929 0.6861682684106499
23.876857249725568 281.30345853952736 0.6830495255059474
23.882084804678982 282.7244403865956 0.6847686654810801
23.887312359632396 280.45573680859405 0.6813385373916386
23.89253991458581 285.08038409144234 0.6860397898774373
23.897767469539225 283.43823319980925 0.6839395379569301
23.90299502449264 285.86424699663945 0.6873333946059926
23.908222579446054 282.9576119143276 0.683567162699103
23.91345013439947 282.285390474142 0.6835241490693047
23.918677689352883 282.26464571850505 0.68362866509049
23.923905244306297 282.29342848884767 0.6841964256855811
23.929132799259712 286.4435716342832 0.6877530169415581
23.934360354213126 284.33396997104137 0.6849052201517202
23.93958790916654 285.33820440521976 0.68609297901914
23.944815464119955 282.3740106540223 0.6832549292543046
23.95004301907337 282.61921328747786 0.6834695595121987
23.955270574026784 280.10025687530424 0.6810078345177457
23.9604981289802 282.04381260141383 0.6837154963808717
23.965725683933613 281.9813772801603 0.6828467177626365
23.970953238887027 283.1772331615715 0.6829770538258606
23.97618079384044 284.7118637190742 0.6849756522544509
23.981408348793856 285.94776423813323 0.6866689040459214
23.98663590374727 287.0016577598129 0.6881793902723149
23.991863458700685 286.98786135957744 0.6873721121771359
23.9970910136541 285.130601133113 0.6848875948590486
24.002318568607514 285.379174159956 0.6860736915236997
24.007546123560928 284.82693199416667 0.6857423335881392
24.012773678514343 284.1010970311441 0.6854098781567292
24.018001233467757 284.69365877395984 0.685453683312424
24.02322878842117 285.00208233854494 0.6853875131402606
24.028456343374586 284.4752321764471 0.6836734146042538
24.033683898328 286.5096758479282 0.6851550359127889
24.038911453281415 283.3262716924047 0.6822750897825296
24.04413900823483 282.28344932273166 0.6810487785253574
24.049366563188244 281.9662803539193 0.6813858851973316
24.054594118141658 284.81015047812883 0.684898989199184
24.059821673095072 284.4845172305387 0.6850788343882531
24.065049228048487 284.1098371843741 0.6854161986421218
24.0702767830019 282.88967509117344 0.6976306495365114
24.075504337955316 286.6834457314115 0.7113848390256381
24.08073189290873 286.3763747386464 0.7164831734195126
24.085959447862145 285.20053575194487 0.7189579275494954
24.09118700281556 283.53808362396995 0.7216647345101271
24.096414557768973 281.8744219598867 0.7249097751770418
24.101642112722388 280.5312130613367 0.7282140314325725
24.106869667675802 279.86845980782385 0.7313629885161061
24.112097222629217 277.4469524644428 0.7333277263932727
24.11732477758263 279.30571754384596 0.7379226086514541
24.122552332536046 278.49959617665024 0.7399271663084004
24.12777988748946 280.98759257054786 0.7441231769485611
24.133007442442874 278.0576790900304 0.743065741198041
24.13823499739629 277.998806140867 0.7452984434449987
24.143462552349703 274.6373830722513 0.7447378713437213
24.148690107303118 274.7162320946537 0.7496993530024858
24.153917662256532 276.5975722638494 0.7568259008718122
24.159145217209947 278.536810113389 0.7608533561045103
24.16437277216336 281.20034527979004 0.7666882652736657
24.169600327116775 279.2626188947723 0.7673263860874989
24.17482788207019 279.131605398323 0.7726098382309602
24.180055437023604 278.2058224845835 0.7736298972254689
24.18528299197702 281.97891109801344 0.7792890093390883
24.190510546930433 281.5807000030566 0.778848614550294
24.195738101883848 279.5936978647327 0.778042124710653
24.200965656837262 281.26083394714504 0.7834028189060149
24.206193211790676 284.80746527852153 0.7903760054751162
24.21142076674409 288.23776351442393 0.7981090505502163
24.216648321697505 285.7634960822109 0.7974246768807632
24.22187587665092 284.30217991304175 0.7985874106943673
24.227103431604334 282.53774453006827 0.7983804918527921
24.23233098655775 281.82351976492436 0.7998544057475961
24.237558541511163 278.81793109593116 0.7974225246900452
24.242786096464577 279.85186374551415 0.8012522141703147
24.248013651417992 282.33007789017876 0.8065734146616019
24.253241206371406 284.2437146680223 0.8130765154905759
24.25846876132482 287.40441600854837 0.8208250822736406
24.263696316278235 285.4654102888745 0.8211638998622339
24.26892387123165 284.6469757822989 0.8217047129371664
24.274151426185064 284.4241880066531 0.8214366985245589
24.27937898113848 287.80449548990566 0.828018476188321
24.284606536091893 291.83648851625986 0.8361098568972566
24.289834091045307 290.5729752306216 0.8378863901639546
24.29506164599872 287.4002163885571 0.8357249377461892
24.300289200952136 284.4483186327382 0.8318093997997956
24.30551675590555 282.37901713017436 0.8303748915518279
24.310744310858965 280.38622836945206 0.8285413363569025
24.31597186581238 280.33820540564517 0.8306961489262105
24.321199420765794 281.28032067172484 0.8339331224900339
24.326426975719208 281.72971484596303 0.8359765154925264
24.331654530672623 283.6072515502234 0.8396717552784865
24.336882085626037 287.6601948085432 0.8465016522767921
24.34210964057945 287.9259461462685 0.8489095722428281
24.347337195532866 284.63508271410933 0.8485002713760275
24.35256475048628 280.11734422628405 0.8450968714718019
24.357792305439695 282.3100602255779 0.8516748169525679
24.36301986039311 282.9231778883341 0.85417855661689
24.368247415346524 284.416599499116 0.8571785707925548
24.373474970299938 283.9978773720872 0.8577960922535254
24.378702525253352 285.0067258293971 0.8606022195697228
24.383930080206767 286.62233638280713 0.8656905032021339
24.38915763516018 286.66325241653243 0.8679299498185579
24.394385190113596 288.0956554971471 0.8715912104538177
24.39961274506701 287.86152088477945 0.8736278838492789
24.404840300020425 290.01992594461694 0.8794281705380886
24.41006785497384 292.60069553607474 0.8861292902832424
24.415295409927253 292.27321115948314 0.8883388949725017
24.420522964880668 286.72674515134173 0.8814579346208133
24.425750519834082 285.0025410790587 0.8809890018021727
24.430978074787497 283.79149145029686 0.8807110145030569
24.43620562974091 287.92141822427277 0.8908189518562744
24.441433184694326 286.3326293920681 0.8917103757406424
24.44666073964774 286.7349486827273 0.8948743293109911
24.451888294601154 288.36232073158317 0.8984357560389741
24.45711584955457 291.25975581633816 0.9054341864680244
24.462343404507983 290.94939478515454 0.9066252839125235
24.467570959461398 288.60767050809403 0.9047371871477077
24.472798514414812 287.95795024275907 0.9055450403365701
24.478026069368227 291.87202826355804 0.9148382895229797
24.48325362432164 289.48787563214125 0.9126022369515853
24.488481179275055 288.90372704712917 0.9133989161904036
24.49370873422847 285.04282921016585 0.9080128020621916
24.498936289181884 286.7261756504283 0.9126028601713905
24.5041638441353 288.30840998468886 0.9191604925107876
24.509391399088713 290.9571261822764 0.926191716991225
24.514618954042128 291.1552208343145 0.9293856743662258
24.519846508995542 290.140018354254 0.9275400618857934
24.525074063948956 288.5920397763193 0.9271021244323895
24.53030161890237 288.5234276540044 0.9285252652462186
24.535529173855785 292.9433231903835 0.9390660270496004
24.5407567288092 293.64845012411456 0.9436966633795443
24.545984283762614 292.1788394298504 0.9432892530196402
24.55121183871603 289.9941322757512 0.9422590344221415
24.556439393669443 289.6503288361522 0.9424688284525917
24.561666948622857 294.0280383023618 0.95217283491499
24.566894503576272 294.1903826053276 0.9549085798053517
24.572122058529686 294.35301561811195 0.9578909813348424
24.5773496134831 292.5257199159338 0.9576226816605983
24.582577168436515 290.73028260547386 0.9564173895926992
24.58780472338993 290.4233256738887 0.9586909291219706
24.593032278343344 293.23466128890647 0.9656470084000648
24.59825983329676 298.0743994124185 0.9769957764717714
24.603487388250173 299.64201622908837 0.983489019332812
24.608714943203587 298.07543768182614 0.9830635705694314
24.613942498157 294.56860433995877 0.977720661739088
24.619170053110416 294.0800890548509 0.9773560081348287
24.62439760806383 292.3848945771672 0.977559495240003
24.629625163017245 297.87766304295076 0.9917177667576338
24.63485271797066 302.61836679695045 1.003230800370211
24.640080272924074 305.42824627092307 1.012019851088844
24.645307827877488 302.9731062383679 1.0091861782899048
24.650535382830903 297.201771051748 1.0006824622795394
24.655762937784317 294.8483487982941 0.9981815070598455
24.66099049273773 298.6516046188627 1.0064105081024397
24.666218047691146 298.63245062783034 1.0094192946064644
24.67144560264456 297.1786925024926 1.0091889297523848
24.676673157597975 291.2155903185635 1.0011889217138243
24.68190071255139 291.85502587547444 1.0042963609698217
24.687128267504804 292.23650379052924 1.0069628834504067
24.692355822458218 295.40267872866264 1.0140729718783565
24.697583377411632 294.018169742813 1.0148536164950281
24.702810932365047 294.94949977790594 1.0213041344239002
24.70803848731846 291.04203242656956 1.018725923859689
24.713266042271876 291.8524678406693 1.0236736863593214
24.71849359722529 293.36027106874155 1.0271595761432832
24.723721152178705 295.5794745431564 1.0347836715502736
24.72894870713212 295.59098330002644 1.0376596606483883
24.734176262085533 293.6405132764262 1.0377891485021487
24.739403817038948 292.6779859943453 1.0359490218988368
24.744631371992362 293.6902708911691 1.0387919454027192
24.749858926945777 292.94443809787634 1.0387239139358742
24.75508648189919 289.14718015037687 1.0349552178913959
24.760314036852606 286.82356625099584 1.034258848172036
24.76554159180602 286.8944034800816 1.0367645886502468
24.770769146759434 291.6382471815093 1.0489108315788207
24.77599670171285 293.7929849502141 1.0566300253476526
24.781224256666263 290.26792229989076 1.0518941872519918
24.786451811619678 289.5854407936702 1.0528343858575957
24.791679366573092 284.55966671203277 1.0439381415913025
24.796906921526507 286.53753686958163 1.051794217852021
24.80213447647992 288.38542110839524 1.0580342238908742
24.807362031433335 288.38097693665173 1.060481795685814
24.81258958638675 288.2528801781721 1.0641578528418785
24.817817141340164 287.9120088699554 1.0676433207381382
24.82304469629358 289.8321240207818 1.0758083422821119
24.828272251246993 288.97562188328413 1.0743034089180328
24.833499806200408 285.603621717504 1.06857250582968
24.838727361153822 283.43844127549903 1.0661832171173016
24.843954916107236 286.06492629723977 1.0759706576486325
24.84918247106065 286.45381824662087 1.0809277882134636
24.854410026014065 289.91974530707813 1.0909603769721328
24.85963758096748 288.22996563198325 1.0898645288523747
24.864865135920894 289.98718942378986 1.0961942344132238
24.87009269087431 287.4913149099111 1.095579334857482
24.875320245827723 285.98110285527497 1.095171357520565
24.880547800781137 289.13511537916816 1.105551574858281
24.885775355734552 289.53499947684435 1.107553946307796
24.891002910687966 290.9161943201127 1.1121356206297337
24.89623046564138 290.04761638417745 1.1129341419115606
24.901458020594795 289.9388500843981 1.1176710964737857
24.90668557554821 289.8365775393552 1.1216173040492137
24.911913130501624 287.4117405033965 1.119214921777665
24.91714068545504 287.92994705150255 1.1221929549580845
24.922368240408453 289.3501840639796 1.1285606266662167
24.927595795361867 289.9840162750789 1.13443457677715
24.93282335031528 288.37258797755516 1.1355459999434308
24.938050905268696 289.56071574713906 1.1411575275333485
24.94327846022211 290.81897812776776 1.146130351348915
24.948506015175525 292.2414679308615 1.1507565156222357
24.95373357012894 291.3144116869462 1.1500794024842098
24.958961125082354 289.47530699683796 1.1499208686235594
24.964188680035768 291.94951854023594 1.1586957207614492
24.969416234989183 290.94257551037003 1.1604761177069698
24.974643789942597 290.3110995068552 1.1617541774953166
24.97987134489601 283.0106093496401 1.1477258146555591
24.985098899849426 281.3789107828481 1.149907441543844
24.99032645480284 285.01468209860224 1.160428683242942
24.995554009756255 288.488077095434 1.1712481952531533
25.00078156470967 288.7955829918058 1.1732251902972615
25.006009119663084 287.58400909942685 1.1724471630239883
25.011236674616498 291.730096663019 1.1870604576831902
25.016464229569912 293.25561353454634 1.193941544760216
25.021691784523327 295.4645590118767 1.2025406652562125
25.02691933947674 294.2209634613076 1.2011293057899497
25.032146894430156 299.45962643502514 1.2174324304940913
25.03737444938357 300.51539478650886 1.2242890624953466
25.042602004336985 298.3768206855232 1.223669170177799
25.0478295592904 296.3970676205171 1.22018719917399
25.053057114243813 296.93481818767344 1.2229175330465514
25.058284669197228 296.510393766237 1.2270931405597734
25.063512224150642 294.69098289401495 1.2284340285506785
25.068739779104057 293.12832677465997 1.2321786295068027
25.07396733405747 297.88834647030785 1.24463236942539
25.079194889010886 297.54448456447574 1.2456541465093682
25.0844224439643 294.75581141758386 1.2438072396079363
25.089649998917714 289.9861070004109 1.2381745489535774
25.09487755387113 287.69203988672353 1.2383893195327513
25.100105108824543 287.7488621806997 1.2389414858058359
25.105332663777958 288.1593883499458 1.2448070834075768
25.110560218731372 294.3038918171225 1.2629836194866013
25.115787773684787 296.10043074711723 1.272405187193818
25.1210153286382 296.22647280079684 1.275739070137945
25.126242883591615 293.5448133564732 1.2733466083324498
25.13147043854503 290.57146915282004 1.274309923319894
25.136697993498444 292.02331993392676 1.2841213982603992
25.14192554845186 293.0967128142237 1.2896712894185416
25.147153103405273 293.6721611149665 1.2925535084308686
25.152380658358688 293.96841063833403 1.2960566056043337
25.157608213312102 296.6535637016713 1.307019212927175
25.162835768265516 301.45164114568905 1.3217552323804989
25.16806332321893 304.9430540335382 1.3333163268573207
25.173290878172345 306.2551279193271 1.3384113966725284
25.17851843312576 299.1420783421983 1.3291751397972922
25.183745988079174 300.3701492903578 1.3365307721750153
25.18897354303259 298.7531745526473 1.339840661484201
25.194201097986003 302.02011512973354 1.3538296571507233
25.199428652939417 300.03026041233704 1.3517997441840601
25.204656207892832 298.71239913430827 1.3534307670702612
25.209883762846246 299.5440563406648 1.3603503833317554
25.21511131779966 296.6082417243297 1.357368861962776
25.220338872753075 294.5749157891739 1.3567274966649578
25.22556642770649 298.40644131734246 1.3640128054571319
25.230793982659904 302.9494472832465 1.38016951841172
25.23602153761332 306.33522510186583 1.3940220658050635
25.241249092566733 298.81739361904954 1.386567236821031
25.246476647520147 299.3489281135742 1.3904028232915933
25.25170420247356 301.20712481143875 1.397376261095919
25.256931757426976 309.3615933319125 1.4178126301727014
25.26215931238039 306.70327024157876 1.416247659159305
25.267386867333805 309.5442659202968 1.4325273839528563
25.27261442228722 311.8827194974268 1.4448299939784
25.277841977240634 318.1068176528734 1.4686674967137747
25.283069532194048 312.8829136473641 1.4593337532992727
25.288297087147463 307.8649839558139 1.453134422570528
25.293524642100877 305.85423095227736 1.4512404914269144
25.29875219705429 312.23194409282286 1.4726872743256756
25.303979752007706 309.9158312691328 1.4741832804231674
25.30920730696112 309.16296239483756 1.4817704087540549
25.314434861914535 303.369028425892 1.47025099866804
25.31966241686795 299.5504599085917 1.464949701698238
25.324889971821364 291.46144319595703 1.4455393886121302
25.330117526774778 290.7147591089719 1.4521557646907977
25.335345081728192 293.09722357230135 1.4684628533985757
25.340572636681607 302.00617179479815 1.5017558408701137
25.34580019163502 307.46781402953 1.521227157841331
25.351027746588436 306.4572386073224 1.5220851461109048
25.35625530154185 310.21756603138203 1.5332608158331056
25.361482856495265 306.48059870294003 1.5302130047712146
25.36671041144868 308.13271259714986 1.53796928900895
25.371937966402093 302.7453028550752 1.528382717630454
25.377165521355508 306.5771740465321 1.5451741470321174
25.382393076308922 303.4319408098741 1.5455809825282218
25.387620631262337 305.65414973390364 1.5606484530552847
25.39284818621575 298.3354769781307 1.5462966366461282
25.398075741169166 296.67630449084817 1.5496822571576314
25.40330329612258 292.03498082103266 1.5458670632125209
25.408530851075994 291.82899756756115 1.553498330929475
25.41375840602941 299.68988535177147 1.5798293068510847
25.418985960982823 303.7383884956679 1.593529253126753
25.424213515936238 306.93238946123904 1.6091638126021754
25.429441070889652 296.9318148730516 1.5869715892250835
25.434668625843067 297.116095132148 1.5961559350250205
25.43989618079648 302.1271308605011 1.6154471737401779
25.445123735749895 311.2581817274521 1.6477997476814967
25.45035129070331 312.7269122341231 1.6578556745030704
25.455578845656724 311.39408146047447 1.6611337193184075
25.46080640061014 308.2690052740454 1.6635184773458345
25.466033955563553 314.13830456311035 1.6882426257046161
25.471261510516968 319.7766326775394 1.71310231459469
25.476489065470382 320.7193982792184 1.7196414987821882
25.481716620423796 315.13642103511415 1.7169664516424457
25.48694417537721 310.3133788972992 1.7128934010954007
25.492171730330625 312.9562602347769 1.7302703524964513
25.49739928528404 307.367906507455 1.727662983470841
25.502626840237454 311.4270161221259 1.745445610519679
25.50785439519087 309.09364418383814 1.7480167152425448
25.513081950144283 314.4636464093466 1.7665442764793629
25.518309505097697 310.1959482583763 1.7623087926705543
25.523537060051112 311.48495780868444 1.7765216927754206
25.528764615004526 316.57032844623325 1.8004304741075494
25.53399216995794 316.2352758344192 1.8089544398848896
25.539219724911355 320.3774037944782 1.8288230055423818
25.54444727986477 316.3948528159168 1.8241735203364198
25.549674834818184 322.4529036368879 1.856543585188443
25.5549023897716 321.68836226927857 1.8654483931198191
25.560129944725013 320.2343552301126 1.873119246655608
25.565357499678427 320.3223935205717 1.8780217024731356
25.57058505463184 322.2825075958869 1.891638547834495
25.575812609585256 319.947295742621 1.9001523915690024
25.58104016453867 315.4113449873257 1.8982614806613847
25.586267719492085 310.00017468899733 1.8942674762552743
25.5914952744455 310.70823071954294 1.9011976938603212
25.596722829398914 319.3117486500858 1.9390337376633147
25.601950384352328 321.3927248582916 1.9573315181004063
25.607177939305743 321.1028974411836 1.9729565394833033
25.612405494259157 312.330228455488 1.955054923889781
25.61763304921257 309.59047405733276 1.9630410093297537
25.622860604165986 316.57172472350425 1.9988443555392825
25.6280881591194 319.1004936527229 2.028161329050903
25.633315714072815 324.23447323396533 2.0633240271467344
25.63854326902623 311.6324314823797 2.038006711046216
25.643770823979644 312.86358973884114 2.0501329918997544
25.648998378933058 306.18357451976453 2.0383520163442936
25.654225933886472 304.8860114955116 2.042447523404482
25.659453488839887 301.11137163157235 2.0404391601593175
25.6646810437933 305.0004200709597 2.064728862498589
25.669908598746716 304.46075145391916 2.0717006732106515
25.67513615370013 301.8960111601212 2.0861629429135875
25.680363708653545 295.8036233397005 2.080754281290603
25.68559126360696 295.57888800497346 2.1048987499938727
25.690818818560373 303.9099085096038 2.1595509424522983
25.696046373513788 306.912679482809 2.1849134599575852
25.701273928467202 314.1363374476614 2.221308386762994
25.706501483420617 312.15665836009407 2.2205027183907204
25.71172903837403 315.18375085353506 2.260989708045577
25.716956593327446 309.4696622076627 2.26054218315435
25.72218414828086 310.4835785673556 2.286171817002854
25.727411703234274 312.19876818329857 2.304521149537762
25.73263925818769 313.9396164400087 2.333533324525583
25.737866813141103 313.08238152560784 2.3495860247906317
25.743094368094518 305.254076339231 2.3382583851192336
25.748321923047932 299.88918187761413 2.331534918851936
25.753549478001347 303.39719080514163 2.3631152260544463
25.75877703295476 308.86757148969485 2.4005331264658882
25.764004587908175 316.19590745470583 2.4545133948095628
25.76923214286159 318.2977045477238 2.496372254432519
25.774459697815004 310.34026948330995 2.4858413347349257
25.77968725276842 300.73388188993704 2.4700742456772318
25.784914807721833 290.0372254476614 2.4373634517199285
25.790142362675248 295.6380353680687 2.4945627869149067
25.795369917628662 302.29280920864585 2.546645756692034
25.800597472582076 314.47647714708285 2.6309908000951943
25.80582502753549 305.20790159413843 2.611260318323323
25.811052582488905 306.5257694921946 2.6542937805518187
25.81628013744232 306.89352983075685 2.690036809819935
25.821507692395734 317.30539390178484 2.773430591624098
25.82673524734915 323.99267121940807 2.8280905416647593
25.831962802302563 328.49203440430136 2.8727539063652565
25.837190357255977 321.96388914887166 2.878447666424546
25.84241791220939 319.3449910208706 2.897014667732492
25.847645467162806 319.08318238571826 2.9405609272387307
25.85287302211622 318.30820247188984 2.9693007265841045
25.858100577069635 322.50527786792827 3.0395201325058516
25.86332813202305 312.4260458119811 3.069458514522577
25.868555686976464 315.7599016405278 3.1532720212217584
25.87378324192988 319.3992162206902 3.214329992436478
25.879010796883293 329.7901143386716 3.2919285979978077
25.884238351836707 336.44426353541377 3.357629365978458
25.88946590679012 328.74270880311815 3.3731093256739877
25.894693461743536 323.0860599366583 3.3931182827707826
25.89992101669695 309.6343880500891 3.367505253735295
25.905148571650365 308.9652613463223 3.434355832490315
25.91037612660378 312.41378679986167 3.50899907464813
25.915603681557194 317.78477109944316 3.618436223147582
25.920831236510608 312.19635360583544 3.6492649057925854
25.926058791464023 313.72104409038644 3.7688936417152834
25.931286346417437 327.1281004085432 3.936459664572365
25.93651390137085 343.64738552957715 4.166368033401729
25.941741456324266 338.7033823614977 4.208390530794968
25.94696901127768 318.697897054069 4.207429851449136
25.952196566231095 311.42645829417313 4.2484944807986516
25.95742412118451 309.16896428956954 4.346164947674392
25.962651676137924 300.2356344159652 4.353942219078956
25.967879231091338 288.408747717002 4.326783690006641
25.973106786044752 297.1630147125493 4.46340356324276
25.978334340998167 316.8731432786381 4.680843074875239
25.98356189595158 317.31655835911465 4.773769117262041
25.988789450904996 320.22530309693803 4.863919244995502
25.99401700585841 308.03530857851007 4.878091426276606
25.999244560811825 306.67776234706616 4.93145673300869
26.00447211576524 304.6844136499367 5.045856513620915
26.009699670718653 297.9867472418142 5.060441457968981
26.014927225672068 296.93400298937416 5.186137335971962
26.020154780625482 298.1100382608534 5.288141910493496
26.025382335578897 308.7579035605772 5.524147107894323
26.03060989053231 309.486312767146 5.652759536113505
26.035837445485726 312.33099857244895 5.9298456310466605
26.04106500043914 299.181625655588 5.970049520860983
26.046292555392554 313.81048596064494 6.27905770307324
26.05152011034597 329.58713792497656 6.620954337753803
26.056747665299383 318.9463726075444 6.730304369822494
26.061975220252798 307.09680676657024 6.899522548904347
26.067202775206212 290.4551242421764 6.81905540307454
26.072430330159627 279.20818487577174 6.93915942036293
26.07765788511304 268.4359672786229 7.003741896740308
26.082885440066455 270.5619653670746 7.444201801846992
26.08811299501987 290.1429147869758 8.02575845414174
26.093340549973284 284.69883397766984 8.470558543088089
26.0985681049267 304.85261055291033 9.282986183853886
26.103795659880113 269.8624525910886 9.399145094814118
26.109023214833528 261.6276641209667 10.085546681747203
26.114250769786942 183.02828495196025 9.242404847088652
26.119478324740356 176.41921134221334 10.475302837337926
26.12470587969377 215.1174508780626 13.215190953697743
26.129933434647185 269.7038566076999 20.455235185147274
26.1351609896006 214.4987169127726 25.805106817968678
